# Supplementary material for: Low diversity, activity, and density of transposable elements in five avian genomes
Source: Funct Integr Genomics. 2017 Feb 11;17(4):427–39. doi: 10.1007/s10142-017-0545-0 (PMC5486457; doi:10.1007/s10142-017-0545-0)
Supplement: Supplementary file 1 — The new repeats in budgerigar identified by multi-pipelines (FAS 386 kb) [file 10142_2017_545_MOESM1_ESM.fas]

>bu13#LINE/CR1
TGTATATAGAACAAATCCGCTTATTCACATTTACATCCTGCTTCTTCAATTCCCATAAAG
CAAGGCCACTtagcactttctttttctaaaatgtttgtTCCCCATTACTGGAGGTAACTT
CACAGTCtttcaatgtctttttttatcTCTCAATAACTTCACACAATTTCAAAGTATTAT
GTTCCTCACTTTCCAGTAGTGTGTGTGTCTTTTTCTCTGGAGTGTCTTGCCCACAGtcac
agaagaggaaggagtTAAGCCTGCATCAGTGTTCCCTGGTGGGTATACATCTCCCCAGGT
TAGTCTTCTTTCCTCGAAGCTGGGATTACAGTGCCTGGCAGTAACAGCTCTGATCCAACA
GAACCCCATTAGATGGAAGTCTCACATTACCTGGAAAGTCTTAACATCAGATTATGTTCC
CAAATTCCTTTTTCCTGGAAGCTAATGCATGTGTTTATACTCTTAGCTATTGCTTAGCTT
TTtagacttcagaaataaaatagacaTACTGTttgtgaaacattttttaaaggattctac
taatgtaatatataattattaCAGATTAGTGAGTGTACAGATCAATCCTAGGGAGCTTCA
CTTTGATACCTCAATACACATCTACATGTTTCtatcttcttttccattcttaaTATTTGT
ACATGCATATGAGACAAGTTACTTTATTTTACAACTTCACCTTTTTTGATGAATTCATAA
AGGCTTTTCAAGCAAGCATACTCAGAATTCCCTTGAAGCTGtatcaaagaggaaaagcat
aGGAGCAAAACTATTTGTTTCAGGTATGGCCTTGTGCACGtttttttGAGACAACTGATC
TAATAAACAGTatgatttaataatttaataatcaGCATAATTTTAGCACTGACAACACTT
CTGTATTGCTCCAAATAAACTCAGCCAGGTACTGGGCTCTGAAGGTGCTCTGTCTTTGCA
GTGTGCCCAGGCAAAGCTGTCCTGCCTTTCAGGCAGGCTAATTAATTCTAAAGAGACTGC
TGGAATAACATTGCTACGCTGCATCTGATTCATAGCTCCAAGATCACTGATTCAGTATTA
GCTGAGGAGCTCCTTAGCTGCCACTCAGATACTGCATTTCAGTGAACATTCATTGTGCAC
ATACTCTCAGTAACATTCAAGCTTTTGACAGTTTTGCCCTAGTTATATGggagataaaaa
gaaactgcaaaccAATGTGTCAGTCGTCACTTCCAGTTTCCTTTGAAGGAGTTAATTTCA
GGTACAGCCAGGAGGCCATGAAGGATCTGGCACCGAATACCATGTTCTCCTCATCCAAGG
CaaaaaaaGATTATATAAGATTCCcctttatttttgcagaaaaaacaatgtctatttgct
tttgtaatatgttcttattttattttttgtctgtttggggGTAGAAGTTGCTGAAATTTA
GTTCTCATAAAAATGAGAGATTAATCCTGGCCACAGTAAGGTTTGGTGCAAGTGGACCCT
GTGTAAAGTCCCACACATGTCTCTGTCAATGCATCTCAGTCAGGGGAGGCAGTGAAACAT
GGCTGCTGTCCCAGTACTGGATCTCTTCTGATGGGGATAATGCCAGATCTGCTGAAAAAC
TCAGTGGTTTTCTTGATTACAAATAGGTTTCAAGCCCACCAGAATGTCGCATTTAATTAC
ACTTCCCTGTTCCTTAACTATGACACTGTAACAAGTACTTGTGTGTCCTCCAACTATGCT
CATGTAATTGGCCCTATCCAAAAATAAACCATGAAGTAACAGAAGCTGTATCTGTGAGGA
TggtttgtggattttttttatgacaTGCCAAATTTTAATCTAGTGGACTGAACAGAAGCc
actagttgtgttgggggagaggagcatcattccatcccaacacacccagtcagttgccaa
cacctgtaataaatactctgagcaatgcagTAATATTCTAGacgctccagccaatgagct
ggcttcatttggagctcgaatcagatgcctctatataAATGtccatagcatggggaataa
acaagaggaattagagatgtgggcacatctacggggctatgatataataggcatcaccaa
aacatggtgggatggctcctttgactggagtgttggaatggaaggttacaggctttttag
aaaagacaggcctggtaggaggggagagggagttgccctttatgttagggataggctgga
gagtatggaactctgtctggggacaggtgatcagttaacagaaagtttgtgggtcagggt
taaggggaaatcggtgatgggacacattactgtggggatctgttactgaccacctgatca
agaggaacctgtggatgaagaactctacagacaaataggaaaagcctgaCACTCACAgtc
ccttgttctcatgggggacttcaaccaccctgacatctgttggagcgacggtacagccca
gcacaagcaatccaggaggtttctcaactgtgtggaagacaacttccttctgcaagcaac
aaaggagctgacgaggagaggtgccctgcttgacctcgtgctcaccaacagggaagggct
cgttggaaatgtgactctccagggaagtcttggatgtagtgatcacgagatggtcgaatt
tgaggtcctcaagacagtgagaagagcgtgcagcaagctcactgccctggacttcaagag
agcagactttgggctcttcaggaaacTGCTTAGCagggttccatgggatatagccctaga
gggcaggggggcccaagactcttggttaacattcaaggatcacctgctacaagctgagga
gtgttgcatcccgactagaaggaagtgcagcaagagggccaggagacctccttggatgga
taaggagctgctgagaaaaattaacaggaaaaaagaggcttataaaaggtggaaacaagg
acaggtggcctgggatgaatacagggatggtgtcagggtagttagggaccaagttaggaa
agctaaggccaaattggagctaaacttggcaagggatgttaaagataataggaagggatt
ttataggtatgtagcagctaaaaaacagactaaggacaatgtaggccccctccggaaact
ttcgggagaactgactacacaggacttggagaaggctgaggttctgaatgacttctttgc
ctcagtcttcactggcaaaggctctgaccgcagcacccgagtcttggaaggcagacacag
gactgtgaaaatctagaccttgggcccactgtaggagaggatctggttcaagaccatttt
aagaacctgaatgtacataAGTCCacgggacctgatgaaatccatccgcgggtcctgaag
gagctggcgaatgaagttgcaaagccactggccatcatatttgaaaaatcatggcagaca
ggtgaagttcctgatgactggaaaaagggaaatataacccccattttcaagaaggggaaa
atggatgagctggggaattacagaccagtcagtgccacctctgtgcctggcaaaatctgg
gagcagattctcttggaaggcatgctagggcacatgaagaacaacaaggtgcttggtgac
agccagcatggctttactagggcgaaatcctgcctgaccaatttggtggccttctatgac
ggggttacaaaagtgatggacaggggtggagcagttgacgtcatctacctggacttgtgc
aaagcgttcgacactgtcccacatgacatccttgtctttaaattggagagacatcaattt
gataggtggaccactgggtggataaagaactggctggatggcctcatgcaaagagctgtg
gcCAACcgttcaatgtccggctggagaccagtaacgagtggtgtccctcagggattggtg
ttgggaccggtcttgtttaatatttttgtcgctgacatggacagtggaattgagtgtgcc
ctcagcaagtttgccgatgacaccaagctgtgtggttctgttgatacgctagagggaagg
aatgccatccagagggaccttgacacgcttgtaaggtgggctgatgccaacctcatgaag
tttaaccatgacaagtgcaaggtcctacacctgggtgggagcaatcccaggcacagctac
aggttgggcaaaaaggaaattcatggtagtcctgcggagaaggacttgggggtgttagtc
aatggcaaaatgaacatgagccaccagtgtgcactcacagcccagaaagccaaccatatc
ctgggctgcaccaagaggagcatgaccagcaggttgaaggaggtgatcctgcccctctac
tctgctctcgtgagacctcacttggagtattgtgtgcagttctggtgtcctcaacataaa
aaggacatggaactgttagaacaagtccagaggagggccacgaggatgatcaggggactg
gagcacctcccatatgaagacaggctgagaaagttggggctgttcagcctggagaagaga
aggctgcgtggagacctcatagcagccttccagtatctgaaggggtctacagggatgctg
gtgagggactattcattagggactgtagtgacaggacaaggggtaatgggttgaaactta
aacagcagaggtttagactggatataaggaagaaattctttcctgttagggtggtgaggt
actggaatgggttgcccagggaggtagtgaatgctccatccctggcagtgttcaagacca
ggttggatgaagccttggatgacatgatttagtgtgaggtaccccagcccatggcagggg
ggttggaactagatgatcttgaggtcctttccaatcctaactattctatgattctatgaa
attcatGTTGCCTCTTGCTTTGATCTTTTACATGCACaagaaaaaatcccaagaaaCAAC
TGGTGCACAAGAAGAGagcagtgaaaaagaaacaggcatAAGACTCTGAAAAACAGTATA
ACCAGGTCAACAGGAATTTCCCACTTGCTGTTCAAATTGCATGCCTCTTTGCCAAGGAAT
CAAGGCTAACCACATATAGTTTCCCCAATACATACTGCTGGCAAGGATCTTATCACTGAA
CCCTGTTATCAGCAAAGCATATTCTTAGCTTGCCATTGGCTGAGGCCCAATTTACCAGTG
GGCTCCAGTTAAAACGTAAAATAGATAGCAGGTAACAGTTtattatttgtactttttttc
cctaaagaagCAGAATGTGAAAGTTGATAGAACCCACCGAAAAACATACCCTGCGCTGTT
CTCCACTTACAGGGCAGTAGAATCCAAGACTGAATTGTTTCAAGGCACAGAAGAGTGcca
aatgcacatttttatgtAGATGacctctgttttccctttggtttgaggaagaaaataaag
agcttaTTACAGGAGGGAAACTTTCTGCGCACAAGCAGTGTTTGTGAGCGTCAGTATCTC
TGGTACTGaagggcagagaaaaaaaacattgaatGTAATCTATTCATACTTGCTTCTCTT
ATTTAGGCCTCAGCTTACTGCACAGCAAAATCATTGGAAATAATCCCACTAATTTCAACT
GATACAAGACAGAGTCCTGGCTCAGAAGAATGGTGTGATCATGTTGACATCACTGGACAC
TTTAAAACAACATTGCAAAAGCGGTTTGTCCATTGGAACTGCTTTTCCCATAATCATAAT
GTGCTTTGTGGAGAAAAATCCCACACTGGGAAAACTTGGGGATATAACTCAGGGAATTGC
TTACACATTATCCTACTGGGTcaaaaattttgtttttcaagagaATATGAAATGCATTGG
GCTTAAAAAGTTCTTGGCTTATATAACAGTTGCCAAAGGGCAATCTACTCATTAGCCaag
acaaaaagtaaaaaggCTGCTCCAAGGCAGCACAGTTTCTTGAGCTGTGCTTCATAACAG
ATGCCCTCCAAAGTCTGATTAACGTCATCAAAAATGCTCTTTAATAGAGGACTAAGATGA
CACACTTACTGTCACAGCATCCCTTCATTGGACAGAAAAAGACATCCTCAGTTTCCAGAG
CTCTCCTTTCTAGTGCTGAACTCTGACACACTGGGCTCATCCTTTACCTCAAAGtaatca
cagcagaaaaatatgctcttttcttctttaatataACCTTCTGATTTCCTTAGTCCTTGA
TAAACAATGGATGCTCAGATATTTGTTATAACATGTACTTTGGCCCTGCATAGTTCAGTC
CTCTGTGAGGAAGTTGCCTTCCTCTTTTGAGGCTCAGGGGCAGCCTTATGTAATGCGTGC
TTCAGTTTTACATGAGAACAAGTAGGGAGCCAGTACCGGGATGCAAAGGGAGTGAATGTG
CTCCATTCTATcttgattttattaatttgcCATAGAAATTATTAGTGCACACTGTGAATT
TTCCCTTAAATGCTGctataaaattatataattggcttaaaaaaaaatctttgtcatTAA
AACTAATGCACCCTTTTCCAATTCAGAAGTCCAGCAGAACAGCTGGGCACCTGCATT
>bu17#LINE/CR1
aagaaagttACTTTCCTATGAGGAAACTTGCATAAAGAGGATGTTTACTGTAGTGATGGG
GAGTAAAAAGCCTGAAAAGTCTCtttctttgtttgggtgaggttggttggttttggtttt
agtttttttgttgtgtgttttttgtttgtgtgtgtttgttttaattagtaAAGTGCATGC
CAGAAATACTTCCATTTCACAGTTCACAGAAAATGAGTTGTCAGTGGAAATCACCTGCTT
GCCAGTTCCTAAATGAAAGCTTAACTTTCATTTTTAGTGCACTATCTAGGGTTTTTATAA
TCCCTTTTTTAGATAATTTTTAGTATATCATACTGTTTCAGTACTTAAACCATTACCTAT
TCAGTCATCATGGTGAAGTTCTGTACAATGCTCTCAgcttttacacagaaaaattatgca
attatttacatatttatttacttttatggtatgtttttattttaatttctttctatgAAA
TGGCCTTCTTCAAAGCTTAAAAACTGATTATTTTACATCATTGTTTTGTTGAGGTATATT
TCCTGGGATTTGTAATGGAAGTTATTTATATAGTATTACTTCAATTAAAAGGAGTTCTGC
TAAATATGTACAGTAACAAAGCAAGTGGAGAGaaatacatatgtgtatgtgtacacatat
attttgtttttaaataaagttgtGATAATCCTATTGTAGCCTACGTGCTTGCCAGAGAGT
GGAAAGCTTGATTGTGTGCCTAATCCAGCTGTTGGACAGTACTTGTGTTAcagcttcttc
agcagctgtgataaaacactgcttttgcagTTTTGGCTTTAGAATCCTATTGATTTTGGG
CAGAAAATACTCTGGCTTGCCAGCTCTGTACAGTAATTTACCAGTGAGTGATGCTTaact
ttttctgcttctattgGCATCTTGATCTTGATATCAGAATGactgttaatatttttgtca
gaaGCTTTGTATGTTTTATTATCTTCCtaatggaaattttattttaaattatgtagTAGA
AAAGAGAGCTGAAAGTAAGTCATGGTTCggtcattttaaaattatggaCTAAAATATTAT
ATCCTTGATCAATGTATTTGTGCTTTAATAGTGCTActttaaaatagttaaaaaatcTAT
GACTAAAAGCATCAGAAGTGAAACAGATAGATGCATGTTTTCCAgataaggaaaaataga
aatatttaccTGAAttgaatgtttttcatttagCACTGTGTTATAATAGCCATTGgtaaa
tgaacattttaaaaattgctgaCACTGCTGCAGTTGACAGATTTTAAACACAATTAGGTG
ACAAAATCACAACTCTGACTGCATTTTACATactaaataataatataaaaactGAAGCAA
GCAGACATTTTCGGTATTTGTCAGCATCCAACTGGAGAAAATCCGAGTGTCAGACCTATT
TCATTTGTGATCCAAAGAATGAAATTAAGACCCAAACAAGGCCAAGTACCATAATCCATC
AGTTTgtttattatagaatcatagaatcatagaatagttaggattggaaaggacctcaag
atcatctagttccaacttccAACCTGTTGTCTTTATTACACAAAGATAATTAttataaaa
aggaaatcagGATAAACAAGAGATAGGAATAGGACAGATCACAAAAAAGATAGAAATGAA
GCAAGCATTTGGGGTACAGAGAGACATAGTCATCACTGTGGATCCAGTGGTGTCCCTTGG
TCCACAGTAGTCATCCTCAGTGGTGAGAGTCCTCCAGGATCTGTAGTCTCCATCACAGGA
GAGTGGCCCCAAGGGTCCATAGTAGTCATTGGAGGTGGTGTCCCCATGGAGGGTGTCTTT
CATGGTGATTACCTTTTCCCCCATTTATTATGAGTTAgggggggTACCTCTGTTCTTAAT
GTCACGTACTGCATGTTCCTGGTGGACCAGTTTCATTGgccttgcagccagctctgcaaC
ATCACACGTCTGTAGCAATTCTTGGGATAATGGACAGCAATTGCTCACACCACTCCTTGA
GATAATGGACAGAAGAGTCTTATCTCAGCTCCCTCACCCTCAGGTAATGGACGCTGGAGT
CCCATTTCAGTTCtagtaggaggggagggggacttgccctttatgttagggataggctgg
agagcatggaactgtctctggggacaagtgatcagttaacagaaagtttgtgggtcaggg
ttaaggggaaatcggtgatgagacacattactgtggggatatgttacagaccgcctgatc
aagaggaatgtgtggatgaagaactctacagacaaataagaaaagcttCACGCTCACatg
ttctcatgggggacttcaaccaccctgacatctgttggtGCAatggtacggcccggcaca
agcaatccaggaggtttctcgattgtgtggaaggCAACTTCCTTCcgcaagcaataaagg
agcgTGCCttgcttgacctcatgctcaccaacagtgaagggctcgttggaaatgtgaccc
tccagggaagtcttggatgcagtgatcatgagatggtcaaatttgaggtcctcaggacag
tgagaagagcgtgcagtaagctcactgccctggacttcaagagagcagactttgggctct
tcaggaacctgcttagcaaggttccgtgggatatagccctagagggcaacggggcccaag
actcttggttaatattcaaggatcacctgctacaagctcaggagtgttgcatcccgacta
gaaggaagtgcagcaggaaggccaggagacctccttggatggataaggagctgctgagaa
aaattcacaggaaaaaagaggcttataaaaggttggaaacaaggacaggtggcctgggat
gaatacagggatgttgtcagggtagttagggaccaagttaggaaagctaaggctcaattg
gagctaaacttggcaagggatgttaaagataataggaagggcttttataggtatgtagcg
gcttagaaacagactaaggacaatgtaggccccctccagaaactttcaggagaactgact
acacaggacttggagaaggctgaggttctgaatggcttctttgccacggtcttcactggc
aaaggctctgaccgcaccacccgagtcttggaaggtggacgccaggactgtgaaaaccta
gaccttgggcccactgtaggagaggatctggttcgagaccatcttaagaacctgaacata
cacaagtccatgggacctgatgaaatccatccgtgggtcctgaaggagctggcaaatgaa
gctgcaaagccactggccatcatatttgaaaaatcatggcagacaggtgaagttcctgat
gactggaaaaagggaaatacaacccccattttcaagaaggtgaaaatggatgatgcaggg
aattacagaccagtcagtctcacctgtgtgcctggcaaaatctgggagcagattctcttg
gaaggcatgctagggcacatgataaagagcaaggtgcttggtgacagccagcatggcttc
actaggggaaaatcctgcctgaccaatttggtggccttctatgacggggctacagaagtg
atggacaggggtggagcagttgacgtcatctacctggacttgtgcaaagcgttgGACATT
GTCCCACAgaacatccttgtctctaaattggagtgtcatcaatttgataggtggaccact
cggtggataaagacctggctggatggtcgcactcaaagagttgtggtcaatggttcagtg
tccagctggagatcagtaacaagtggtgtccctcaggaatctgtgttgggaccggtcttg
tttaatatttttgttgctgacatggacaatggaattgagtgtgccctcagaaaatttgcc
gatgacaccaagctgtgtggttcagttgatatgctagagggaagaaatgccattcagagg
gaccttgacacacttgtgaggtgggttgatgccaacttcatgaagtttaaccatgccaag
tgcaaggtcctccacctgggtgggagcaatcccagacacagctacaggttgggcaaaaag
gaaattcatggtagtcctgcagagaaggacttgggggtgttagtcaatgagaaaatgaac
atgagccagcagtgtgcactcacagcccagaaagccaaccatatcctggactgcatcaag
aggcgtgtgaccagcaggtcaaaggaggtgatcctgctcctctactctgctcttgtgaga
cctcacttggagtattgtgtgcagttctggtgtcctcaacataaaaaggacatggtgctt
ttagaacaagtccagaggagggccacaaggataatcaggggactggagcacctcccatat
gaagacagactgagaaagttgggtctgttcagcctggacaagagaaggctgcgtggagac
ctcttagcagccttccagtatctgaaggggcctacagggatgctggtgagggactgttcg
ttagtgactgtagtgataggacaaggggtaacaggttgaaacttaaactgcagaggttta
gactggatctaaggaagaaattctttactgtgagggtggtgaggtactggaatgggttgc
ccagggaggtagtgaatgctccatccctggcagtgttcaaggccaggttggatgaagcct
tgggtgatatggtttagtgtggggtgtccctgcccatggcaggggggttggaactagatg
atcttgaggtcctttccaatcctaactattctatgattctatgattcctcaCACCCTTCT
CTCAGGTAATGGACATTATTGGGGTCTTAActcctcccacccatctctCTGACAGTGAAC
AATGGAatcccatctcagcttctcataccAGTCTTTGAGACAATGGATAGTGGAGTTTGA
GTTTTTCAGTTCAGTCTCTCACAGCATTCCATTGCGTGAAGTTCAGTGTTTGGTTCAGAT
TTCAGCAAAGTAAAGACCTTAAGGAAACTCTTCCGGAATGTTCTCAAACAGAACTGTTAA
TATAATTTGAAAACTGTATgtgtagaaggaaaaaaaagtcctaaCCTCTGTCCACATGCT
TCAGAATCTAGGAATATTattcaaaagtattttgtgtttctgctaTAGATTCTGCAGTTC
AGGACCCAGAATAATATGCAGTGCTTCTGGGTCTTACGTGTTGACAGATAAGGAACtgtt
gaggggaaaaaaaataaataattctaagatttttaaatactgagaaGTTTTAAAGAGCTG
AGTTGGTTAATCAGTTCCTTACTTTCTACTATCTTCTGTTTACAATCTGTCAAATGAGCA
CAACATAATCTGTAATGTCACTGCAAAGAGGTATTTCGTATCTTTTCTGCTTGGCAGAAT
TCTGTCCACAATTTTTAGTCCCATTACACTACAGAAAGGGTAGACATGGTTATGCTGAAT
GAAGGAATGATTCCAATCCAAACTGTGTCTCAGACTATTTGAAATGGTCAGGTTATTATT
AAAGGTATTCAATTTTCAGTATGAAgcactgtagaaaaaaaatctcactgaaCATCTCTG
CATTTCAGTTACTTAATccttattttaataattatgtGTCTGTTCCCCATCAGCAAAGAC
TTTTGTCCTGGTTGTGGTTCTGTGCAGCTACTTAATTCACTGTCCCCATTTTTGTTAAAA
CAGCTGACTGGCTTAGTGGAACAGCTGCTGCCAAGAAGCTGGTAACTTCATTCTTACCTG
TGAATAGTGACAGCCACTTAAAAGTTAGAAAGAGCTGTAAACGACTAAGTCTTGCTCCAG
TGTATTAAGTGCTAAAGATAGCACTTAATAGTTATGTTCTCTTTCTTACTGATTTTCTGG
AACCCACCTTGGCTATTCTCATTAATTGCTTCTGTTCTACTTAGATGAAGGTTTCAAAAT
CTGTTCCATGAGTACTGAATTAGAAGTACTGTTGTACATAACCAAACCAGCTTCAAGTAT
TCTGttaaatacaacagaaaattaaaactagcAGGGAAAAGTATGTCACTATGTTCTGGG
AGTGCAGTCATTCTTATATGTCTGGcaatcactttttaaaatcGAGAggttttaaatgtg
tttttttatgTAGGTTTGGAAGGCCAGTCTGTTGAAGTTTCCAATATTGTGGATATTAGA
GGAGAATATAATCGTGAGCTTGCAATGAGAATTTCATCTGAcataaacagtgaaaataaa
ttctgtacTGATCTGAATGGATATCAGGTAATTATAGTCTATTAACTATAAAAGTCTAGG
GTGTCAGGTTTTGGCTGTCTTAATACTTCTGATTGTAAAGAGTTTGAGTCATATTTAGTC
AAATCTCTAACTTTAAACTCCATTAatcattttaaaggaaagctttaaaaacatacGCAT
TATAAAATTTGATTTAGATGAGATAAAGTaacaactgttttc
>bu44#LINE/CR1
GAATCTGAATTCCTCTACTATGTATCTATGCATCTGTTTTGAGATGGAAAGCATGCTTCT
CATAGACTGATCAGACACAACATGGTAACTCGCTCCCATTAGAAGTGAGTTAAGAAATTT
AGATTAGTCCTGGTTAACTTAGGTCTCCAAGTCCAAGGTTCAAGTGACCAAGCAAAATTC
TCCCTTGTTTTCATCACCTTGCTTTCCTGTCACCTCTGACCAGTTTGAAAGTGTGAGTTA
ATGGAAACTCAGCGTTCAGAGACAAGGAGaccaaaaaaagccccagtCTTGTGGCTCTGG
TGAGCACATGACAAGGCAGCAGGCAAATTCCAGATGTtaggggtttggggtttttttttg
gtattcAGAGATTCACATATATTCAGGAATGGAATTATGGGGAGTATTCCCTCTCACAGT
TCAACTTTACACATTGTTTAGTGTCATAGCTAAGCAGAAGTGCTCTTAGGTTTTGTGGGG
AATGATGCTAGCCCTTATGGTGGTAGCACTGAACAGTTAACTATGTTTTCTTGAAAGCAC
AATTCTGTAAGCCTCTATGCCAATACAGCTCTGCGATAGATCAAACCTTGACATGTTCTC
CAAATAAACTCTATTTGCAGACCTTTCAGCTCTATGTGGTGACAGGCACaacccaaaaga
aaaaccatgCTCCAAACACCTCGAGCGTTTTGGGAGAGAAGTTCAAAACTCTCACCCTAA
TATGGGGTCACCTTTAGCAACCTTATTTACAGAAGCAAAATTCTCTCTGATCAAGAGCAT
GGTTGTGAAATCTATAATGGGATTGGATTTGTGTGATTTGatttgttctgggtttttaaG
ACTGTTAGTTCTTATTTCTTGATGTGCTACTAATTTGTGTTCCCAGACAGAATAAGCACA
AGATTCATTTACATGAATAACCCCTGAAGGTTGAAATGCCTCAATATTGTAATGGAATAc
ttcatttctgtgtatttttgtgGCAGTGTGTTTTTCCTTACTGGTTACTAACTGCTTTCA
TTCTGACGTGATGCCAGTGTAAAACCTTGGAGCTGGTTTAAAATCTTCccttaacagaaa
agaaaaatggtagCTGTGGTGCAGGCATGAACTCAACAGGCAGTGCAGCAGGGGGGATCA
CTCCCACATTACATCTTGCTGGTGTGCATACATGGTCTAGCTCACACAAGCACTGACACA
GCCCATGGCTGTGGGGGAACATCTCAGGTGCAGCCTGCACAGGACAGACCTTTGGTCTCC
CTCACTCTCCTGAGAATCTGCCTTACCACAGCTTTCCTGTACTTCTTTCTCCTACTGCTT
GGGGAGGTGTTTAGTGTCTTTACCCAGACTTACTTGCTGGCTGGCAGGTAATGGCCTAGT
GCTTTGACCCTGCTGTGGGGACACACTTGCAGCCCACCTTGGTGTTGTCCAAGTTGCTCC
TGAGCCCTTTATAATTTATTCAAGAGCTGTTTTTTCTGCCTGTTGGCTTCTGGCTGCCCT
TTAGTCTTTGAAAGGACTACAGTGGCAATACACCATCACTAGCCCTCTTCCTTTGTTCTG
TGGCTGTCCTTCATGCCTCGTGTTGCTTAGTGAGGAGGCATTCCCCCTTGTGCTGTTCTG
CATCCTGGACACCATCACTGCACTGACTCACTCTGTGCATGCAGACGTGCCATGATTTGC
ATTACCTACTTGGACACACCTCTTGCTGCTGTGAACAGAGGGTAGCCCAGCTCCCAGAAC
CAGAATATAGCACACTACCGGTGTGTACATCCTGCTGTATGAAGGCAAGCACCATCTTCT
GGTTATTACTGAGTAAGAgccaaattttctttttttccccttcttttatGGCTGTGTAAA
TTAAAACACTATTGCCTTCATATGTTAAACTGCTCCCATTATGCTCTCAGCTGGATATTC
AATACACTTGGCTTAGCACAAACCTATATCTTTTACACCCCTAGCTTTACATGGTAGGTA
TTCATCTGGTTTGGTCAATTCTTGTGTTTTCCATCATTAACTGTCATTTTTCAAAGTCCC
AGCCTGCCTTGCAGGGAGTGAACTCTGTGAGAACTGTGAACTGATCTGCTGGACTCAGCT
CTTGTGTATCACTTGTGAGCCCTCCTGGGAAGGATGATAGTCCAATAGCACACTGACAGA
TCCATGTTCATCACACACAGCATGCAAAAACTTTTGTAACTCCTGTCTCAAAAGGAAGGA
TTGAAAATTGGCCTTTTGTGCTGGtatgggtgatacagttgtgggggatctattatagac
ctcctgatcaggacgaaggagttgattAGGCTTTCtgcaggcaactggaagtagcctcac
GACTgcatgccttagtcctcatgggggattttaactaccccgatatttgctggaagactc
acacagccaatcattcacagtctaggaggttcctccagtgcattgatgataacttcttaa
tgcaaatggtggacaaaccaactaggagaggagcgctgctatatttagtactcaccaaca
aggaaggtttggttgaagtggtgatggtcaatggcagtcttggctgcagtgaccatgaga
tggtggagtttaggattCTGTGTGGGAGGAACAGAAcacctagcaaggccacagttctgg
atttctgaagggccaactttggcctcttcaatcaactgctaagggaagtctcatgggaaa
gggtactaaGTGGTAAAtggggctcatgatagttggtcagcattNNNNNNNNNNNNNNNN
NNNNaGTTGTTAGAGGATgcagggaggcaattaggacagctaaggcctccttggaactta
atcttgctagtcgggttaaggacaatagaaagggcttccTCAAATACATAGTGAATAAAA
CTAACAtaagaggcaatataggcccactgctgaacgaggtgggtcccctggagacagagg
atacaaagaaggcagaggtgttgaatgccttctttgcctctgtctttactcctgcagact
ctccccgggGGCCCCAGAaagagtcaggacaaaggaggagtttgctttggtagatgagga
ttgggttagggatcagctatgcaatctggacatctataaatcgatgggtccggatggaat
gcacccatgggtgctgagggagctggcggaggtcacTGCTAGGTCACTCTCCATtatctt
tggtaagtcgtgggaaacgggagaggtgcctgaggattggaggatggcaaatgtcacacc
tgtctataagaagggcaagaaggacccaggtaattatagacaagtcagccttacctccgt
ccctggaaaggtgatggaacaacttattcgtgactccatctctaggcatatcaaggatga
gagggttattaagaacagccaacatggttttatgagggggaagtcatgtttgaccaacct
tatagccttctatgaggaagtgagtaggtggagggatgatgaTAGAGaggtagatgtggt
ttttcttgatttcagtaaggcatttgataccatctcccacagcatcctcatagataagct
aagaaagtgtgggcttgatgatcaggtagtgaggtggatcaagaactggttgaaaggaag
aaggcagagagttgtggtcagtggggCAGAATCtggctggaggtctgtgactagtggagt
ccctcaggggtcagtgctgggaccagtgctgtttaatattttcatcaacgacctggatga
gggaactgagtgtaccctcagcaagttcattgatgacactaaactgggaggagtggctga
cacaccagaaggctgtgttgccattcagcgagacctggacaggctggagagttgggcagg
gagaaacttgatgaaattcaacaagggcaagtgtagagtcttgcatctggggaagaacaa
ccccatgtaccagtacaggttgggagttgacctgctggaaaggagtgaaggggaaaggga
cctgggggtcctggtggataggaggatgaccatgagccagcaatgtgcccctgtggccaa
gaaggcaaatggcatcctagggtgcattagaaagggtgtggttagtagggcaagagaggt
tctcgtccccctctactctgccttggtgaggccgcatctggaatattgcattcagttctg
gacccctcagttcaagaaggacagggaattgcttgaaagagtccagcgtAGAGCCACcaa
gatgattaagggagtggaacacctcccttatgaggagaggctgagggagctgggtctctt
tagcttggagaagaggagactgaggggtgacctcatcagtgtttacaaatatgtaaaggg
tgggtgtcaggatgatggagctaggcttttttcagtgatatccagtggtcggacaagggg
caatgggtgtaaactggagcataggaggttccatgtgaacatcaggaagaaattctttac
tgtaagagtgacagagcactggaacaggttgcccagggaggttgtggagtctcctatgtt
ggagatattcaaggcccgcctggacaagttcctgtgtgatgtactctaggttaccctgct
cttgcaggggggttggactagatgatcttttgaggtcccttccaaccctcgggattctgt
gattctgtgattctgtgatgcagCCCTGCTTGCCTGGAGATgtctgaacacctgcctgct
gatgagaagtggtgaatgaatttcTTGTGATGCTTTGCCTGAGtccacagcttttgcttt
acctgttaaactgtctttaaatcaacccatgagttttctcacttttacaaatctctcccc
catcccactaagggagagtgagtgagcagctgtgtggtgtttAATTGCTGGCTGGGGCTA
AGCCACAACAGCCCCTTTTTGTGCCCAACGTGGGGCTCAAAGGGTTTGAAATAATTAAAG
ATTTGCTTGGAATGTGCCAGATGAAATTTATAGCTGTTATTGCTGCTTAGCTATTAATTG
GCAGGCTTGTGTGCTTGCCATGGGGCTTGCTTGCCTTACTGCATGTCAGACTAGTGCCTT
CTTAGTGGCTActatttgctttctctccttGTTCCACCGCTGTACTGCTCATCATCGTac
tctgctgtgcctgggaacatTCTGACAACAGCTATGGCCATGCGCCTGGGCTGGTCGATA
GTCAAggcatcactgctgtttctgtgctgctgtactgGACAGGTTGGAAGTCCAGTGTGA
GCTCAAAGAGACTCTGACCTGTGGATGAGTCCATGTGGGAGCATGACATCCTGAAGCATC
TGTGGCCAGGGATAAGTCCACACCAGAGAAAGTCAATCTTGAAGCATCTGTGGCTGTGGT
TATACCTGCGCCACAGCAGCTATACCTCCGAAGGGATTGTGGACCAAGGATAAATCCACA
CTGGAGATGGTACAACTCAAAGCATCTGTGGCTGTGGGCAAGTTcatgctgcagcatcag
tgGCTGTGCATGAGGTCATGCTGGAGCACCTCAAAGCATGTGGCTGTGGATAAACTGTCA
GTGAAAAACCTCTCTTTCACTTCTGTGTGAATTCAGGATTTCACACGAAAGAGTATGTTC
AATACTGAGAGCTCTGTGAACTTCAGGTCAGCACCACAGCCAAATCTTGTGAGttcaggt
gtttttttcctacaaacTAATGTAAGTTGGCAGGAGTTTCTTCCATTCCTCGTAAGTGGA
GATGTTGTCTCAGGGTTAGTATAAAATAAGCTGCAATTTTTCTTACTTTGAAGAGGAATT
GCTCTGTGTGATGTAGCAGGGGCAGGTTTCATAAAGATGATTAGAAAACGAGCATTTGCA
CACAGGACTTTCAATGAAGATATTATCTCCTCTAATCTGagaattctcttttttcttggC
TAGGGATGCACAGCTCTTTACAGGCAAACACAAAGGCAAACCAGCCATGTGCTCTGAATA
ACTTACATTCAAATTAGATTGACAACATAATGAAAGCTGAATAATGTTATATTTGGAAGT
TGTTGATAGAAATCATCCCCAGCTCCTATCTTGAGAGGATGGAAGGATGAGTGGTTATCT
ATGCCTCTCTTACTCTGCTTCTTCTttcacagttattttcttttctcatcttgCCCAGCA
CTCTTCAAAAATAGCCTCTTTAAGATATGAAACTTATCTTTATtcttctaaaaaagaaaa
tcctcctAACTTTCTGGATGGACTCTTATAATGCTCCGATTATGTTTTAGAGTTGGTGTA
CTCAAATCCTCACTGATTTCCAGGATGGGTCTTAAATCACACACTATATAGCTTTATCCC
ACAATATCCTGC
>bu64#LINE/CR1
ATTCTTAgcaactggaagaaaatgtgttacACAATCATTCAGGTAGGTGTTAGAAGAGCA
AATGATTTACTAttctagagaagagaaaaatttcCAATCTTGCCTCCAattctatgagga
agtgaaaTGGACACTCTCCAAAAAATagttacaaaaacaaaagcagaattttgagGGCAT
ACATAATGTGTacatcataaatatttttttgtataaaattGATATCTCCCAGTATCTGTC
TTCAATCATTTACCATGAGAAAGGTGGCTCTGaatgcagcagctttcctggTTTCCAGCA
CATGAAGATTTTAACTTCTGGCTGTTTGTTATAAATGAGTTCATTCTGTTAGAGTTGATG
TCTGGGCAGTTCAGTCCTTGAATTGTATCCCTTATCTTTTGTACAAGTGTAGTTTTAGGA
AAGAGGAGAGTTGTATGCATTTTAGGAGTTACATTTTTACGTGAGGAccattaaatatta
ttatttaatgatTTGCCTTGACTGTACTTAGTTGTATTAAAAATTGCATATTCTTCTGAG
ACTTGAATTAAGACTCCTTATAGTTATAAGACAAAGATACGGCAGAAAATTCAGAACAGA
ATAAACACATGCAGGCAAGCGAGTGGCATGGTGAGCACTCCCCATATCATCAGGGCACAG
TCTggaagctctgctctggctgccccggcGGTTGCCACAGTAGGCACCCAGAGACAGCTG
GTAAGAGGGGAGACTGCAGGacagagctcggagtgtagagagtgcctgcactggtcttgt
gaggggagggtgcacaatgggcagggctgcacttgGTGCTCCCTGGgggaggtcctcctg
cagcaggggctgagctacgggatgctgtcagcaAGCtaaaagatgtcagggaagcNNNNN
NNNNNNNNNNNNNNNCACACCTCACCCCATGAACAACCGGCTGATGCACCTGTAAGGAGA
atcactactggtgctgccaggaaaaagcagcaggtcaaTAGCAGTAGGGGactgaaaggc
acagaggcacccatctgtccACCTGACCCActctcaagggaggtgtgctgCCTTCCAGGG
ACTCAGATGAGAGATCTTGCAGAGAGgctgaaagatgtcagggaagctgagaggaagtaG
GACTGCTTGTTCCAGGACCAAACTGAGCAGGGGCCTCAAGTGTCCCCTGTAattcatgaa
gaaaagaaggaaggcaTTAACCTGGGGAGACgggaaataatttcaaaaaaacttgacaaa
aaaaggaggaagaggacgattaaaagcaaggagcttcctcctaaatctatTGTTACCACC
Cataactgctttgctgtcctgcagggggctgatgaggaaatgcacttgcatcagaaacag
tcggctggtgcactggtacagaagatctctactggtgccgccaggaaaaagcagtgggtt
gtagtagtaggggactctgccttgaaagggacagaagcgctcatctgttgGCCAGATCCa
gttgcaagggaggtgtgttgcctacctggggcacggatcagggatgctgcggagaggctg
cctgctctagtaagtcccacggactataacccacttctagtgatacatgtgggtgctagt
gatatagatagtagtagcctggagaacataaagaaggactacagagctctgggagaggtg
ggtagaggttctggagctcagatagtcttttcgacaattcttcaggataaaggggaggac
cttaaaaaggccaGGAGGATCtggcaggttaataaatggttagaagggtggtgccatagc
caggggtttgggtatcttGAACATGGGGCCAAAGttagtaggccaggtctactgggggct
ggtggagctggtctgacaaagaaggggaagagcggttttggtaggaggcttgccagactg
gtcaaggatgaGTCAAACTAGATGTATTGGGGGaagggagcatcattccatcccaacaca
ctCAGTCActgagcttggctcagatgcctctgtaCAAACACttgtagcatggggaacaaa
caagaggaattacaGATGTGGGCACCCCTATGGGGGTATGATATCattggcatcacagaa
acatgatggGATGGCTCCCAAGATTGGAGTGTTgaaatggaaggttacaggctcttcaga
aaagacagggagggggagttgctattaATGTCAGTGGTAgactggagagtatggaactct
gccTGGGGGATGGCTGATGAGCCAACAGAGAGTTTTTGGGTCAGGGTCAAAGTGAGAACA
TCGATggggggacattactgtggggatctgttacaggctgcctgatcaagaggactctaT
GGACAAAGCACACTGTAGACAGGGACAGCCTCAAGCTCCCAGGCCattgtcctcatgggg
gacttcaatcaccctgacatctgttggggcaacggtacggcccggcacaagcaatccagg
aggtttctcgattgtgtggtagacaaattccttctgcaaataatagaggagccaacaagg
agaggtgacatgcttgacctcatgctcaccaacagggaagggctcattaaaaatgtgatg
ctccagggcagccttggttgccTTGGTCCAGGGCAGCAATCACGAGATGGTCAtgttcaa
gatcctcaggacagtgagaagatcgtgcagcaagctcactgcacTGGACTTCAAGacagc
agactttggcctcttcaggaacctgcttagcaaggttccatgggatatagcccttgaggg
taagggggcccaagactcttgggtaacattcaaggatcacctgctacaagctcaggagtg
ttgcatcccgactagaaggaagtgcagcaggagggccaggagacctccttgaatggataa
ggagctgctgggaaaaattcacaggaaaaaagaggcttataaagggtggaaacaaggaca
ggtggcctgggatgaatacagggacgttgtccgggaagctagggaccaggttaggaaatC
TGAGGCCCAGTAAGAATTAAACTTGtctagggatgtgaaagatagcaggaagggattctg
taggtatgTAGAGTAtgaaagacagactagggacaatgtagcccccctctggaagctatc
aggagagcTGGCTATACAggatttgaagaaggctgaggttctgaatggcttctttgcctc
ggtcttcagtggcaaatgctctggccacaccacccaagtcttggaaggcagacacgGGGA
CTGcgagaatgaagaccttaggcccactgtaggaggGGGTCTGGTTCGAGACgatcttaa
gaacctgaatgtacacaagtccatgggacttgatgaaatccatccgcgtgtcctgaagga
actggcgaatgaagttgctaagctaCTGTCCATTATATTTGCAAAATCacggcagtcagg
tgaagtccctgacaactggaaaaagggaaatgtaacccccattttcgagaaagggaaaat
ggatgacccggggaattacagagcagtcagtctcacctgtgtgcctggcaaaatctggga
gcagattctcttggaaggcatgctaaggcacatgaaaaacaagaaggtgcttggtgacag
ccagcatggcttcactagggggaaatcctgcctaaccagtttggtggccttctatgacag
agctatggaaatgatggataggggtagagcagctgatgtcatctacctggacttgtgcaa
agcgttcaacatTGTCCCATAcaatatccttgtctctaaattggagagacatcaatttga
taggtggaccactcggtggataaagaactggctggatggtcgcactcaaagagttgtggt
cactggttcaatgtccggctggagaccagtaatgagtggtgtccctcagggatcagtttt
gggaccggtcttgtttaatatttttgttggtgacatggacagtgggattgagtgcaccct
caacaattttgccgatgacaccaagctgtgtggttcagttgagacagtggagggaaggaa
tgccatccagagggaccttgacacacttgtgaggtgggctgatgccaacctcatgaagtt
taaccataacaggtgcaaggtcctacacctgggttggagcaatcccaggcactgTTACAG
GTTGGgtaaagaagagattcagagcagccctgcagagaatgacctgggggtgttggctca
tgagaaacttaacatgagccggcttcagtgtgtatTCAgagtccagaaagccaaccgtat
cctgtgctccatcaaaaggagtgtgaccagcaggtcgaaagaagtgatcctgcccctcta
ctctggtctcatgagatctcacttggagtattgtgtgcagttctggtgtcctcaacataa
aaaggacatggaactgttggaacaagtccagaggagggccacgaggatgatcaggggact
ggagcaactcccatatgaaaacaggctgagacagttggggctgttcagcctggagaagag
aaggctgcgtggagacctcctagcagccttccagtatctgaagggggtctacaaaAATGT
CGGaaagagactcttcattagggactgtagtgataggacaaggggtaacaagttcaaact
taaacagaggaggtttagattagatataaggaagaagttctttaatgtaagggtggtgaa
gtactggaatgggttgcccaaggaagctgtgaatgctccactcctggcagtgctcaaggc
caggtttaGTGNNNNNNNNNNNNNNNNNNNNNNNNNNNNNNNNNNNNNNNNNNNNNNNNN
NNNNNNNNNNNNNNNNNNNNNNNNNNNNNNNNNNNNNNNNNNNNNNNNNNNNNNNNNNNN
NNNNNNNNNNNNNNNNNNNNNNNNNNNNNNNNNNNNNNNNNNNNNNNNNNNNNNNNNNNN
NNNNNNNNNNNNNNNNNNNNNNNNNNNNNNNNNNNNNNNNNNNNNNNNNNNNNNNNNNNN
NNNNNNNNNNNNNNNNNNTGGTCAATTAATTTACATAAGGTTATATAATTAATTCTTATG
CATTCTCAGGGAAAGGTTCTTATAACCTGGGCAGGGGTCTTTTGACCTGTACGTATGATT
TTTAGTATTATAATGAGGAGTCgtggttagtgtgaggtgtccctgcccatagcagggggg
ttggaacaaaGATGATATCAAGTttctttctaaccctaactattctatgattctatgatt
ctatgactatgaaGGGGGAAGTAGCTCACTAGGGTGAGGAAAGTCTGGAGGCTAGCACCA
CTGGCACCAATCGGTCTTTGCTTAGTTTATGCAAAATCAAACAGCTTCAAGTTTTAATTT
AGCTGactatgttttctttaaagaaaaccacagaacaaCACAAACATCAAAATTAGGCAC
TAATTAAGAGTGTGATTAGCTGCTGTGAGCATAACTGCATAACAATCTCAGCAGTCAAGT
GCTCTAATGATCAGACATATCTCAAATGCAGAGGTCTAGACTTTCTGTCCTAGAAGCTGT
CTAGAAATTCCAGTTTATAGTAAAATAGTAGTAAAATCTAATATACCaaaaaaaGACATA
ATCTCTTTATCCACAGTATGCTGTTTTAACATTGATCAGTGCTGCTGGGCAtattctgct
gtttctctgaaCTCTGTACATGGATCCTTAGTCTTCTACTAATATgtatgttttctgcct
ttttactATCAAACCTCATCCTGAGAGAGGACGTCTCTTTGTCTAAGAGGcatctttctg
tcttctttttcacttttcttgtcAACCATCAGCTGAGGCATTATTCACCTGGTTTTATAG
ACAAAACAAtatatgttttattaatttcaagTTTACGATTACTTTATAAATGCATATGTA
GcacttaaaaatatacttaGAAGACAAATAAGATAGTGTTTGCACTATGGAAGGGGAGGT
ACAGTGCATAATTCTGTCTggatttcaaagagaaaaatccaacAATAAATAGCATAATAA
AAGAGCTGTTTTAACAAAGAGAATTAAAAGTTGTGAGTAAATCTTGCATCCTTTCAGATG
CTGGGAACACCGCTTTTATGGAGATCCCAGATAAATATTCCCCATAACATACTGCACAGA
TCCCATCTGTGAAGAGGTTCAGTTTCTCTCAGGTGTCATGATGCCCTTCATctactgtaa
aacagaaaatcataTGTCTTCCCCTGACAAGCAGTAGGATTGTCTGTTTCATCATACCTA
CCATCATGCAGCAGTCTGAAATGGGGCACTCCAGTGGATTTCCTTGCAGCAGCCACCCAT
ACTGATATACGTGTTTCTCAGGCTTTAAGTACAAGGCCTGATAGAGCAGGCATGGTTTGC
CTGAGATCACCAGGCCCTTGAATGCAATGTCTTCTCCAGGGTATACGCAGGATATTATCG
AAATCTCTTTACTCCTGTTTTTAGGCTTGCAGTTTACTCCACTCATGTCACTGCATGTTT
GATATTCAAATATGATATcactaccagaaaaaaaaccaataaaacagTAGGAAAGgc
>bu78#LINE/CR1
TTAATATGGAAATTTAAACAAGCCTCCTAGGATTAATAGCTTTGAACAAAGCAACTTCCA
AGACTGAACTTAAAATCTCTATGGGTCCCAAGAACCAGTTTAGACAGTTGCTGAgtgaaa
acaatgttttctttaaattcaaCCTTGAAGGACTCCAACCCCCTCTTCCCATGACTCCTA
AAACCAaagtcagaggaaaaaaaacccaaaccaaaccaccaatCCACACTGCTCACTCTC
TGTTCTACTTGCATCTTAAGCTTTCTTTGGTATTTGAAAGTACAGTAAgtattccttccc
tttcccattcccTTAGTTTCATAAGGAATGGTACCCAGACTGCTTGAATTTATCACAGGA
TGCTTATGTCTTTTGAAGAccagcaaggaaaataaactctgaGATGCCTTGCTCTTAAGA
TGCTCATAAGGATGTGATACCAACTCTCTGGAATCCACGAAATctgatcaggagactgga
aaATGGGAGCTGTCAGAAGCAGGTCAGCACATTGTAAGGACATGAATGGACCAGAATGCC
ACTTCTGCTCAAGATAAGGAGTCAAGTGCAAATAGCCATGGTGATAAACAGGCATGGTAG
ATGGAATCACAAGTACTGTGATTTTAACAATCCTGAGTATTTACACCTTTTCCATCTCCA
GAACTGCTAGAGCTGATCTAACAGCTTACCaatgccaaaaaaacccccacaaaaacaaaa
caaaaaaacaaacaacaaaccccaacaaacaaaacacacacaaaataaacaacccaaaaa
ccaaaaacaaacaaaaaaaccccaaaacacccagGAGTGGGAActctatctttttttctt
ggatcCAACTACCTTGTCCCTGTCCTGCCTCTCTTTATAGTTCACAGACACAGCAGTAAG
ACAATTCACCTTTCTAAAATGATTAGAAAATATGATATGCATGTGacctgcttctttctt
ctttcgGCCAAGTTAGTTTTCTCCCAGTTACATGAGATAACTTCCCTTTGgacccagcca
gcagcagataATGCAAAGCAGGAAAGGTCAGAGATGTGTTAGCAGGTAAATGAGCCTGCC
TTAACCCAGTTGTTAAGACTGAATCAAGCTATATGATGAAATTTCAACCCTTACAGCCCA
AGTCCAATGCAACTTGAGCATGGTTAAATTCTGCCATAAATTCAGCCATCTGGTTAGCTA
CTTCATGCAGTTGGTTTGGATGAAAACCAATGTTAAACTTAACTAATTTTCAGCCAAATC
AAATCTTTGAACCATTCTCATTCAGCACCAgtccaggaaaagaaacagaatactAAGTAA
GTACCAGGACACTCTGAATATGGATCAGTTTATGGTGGTTTAGAATTGTACCTGCAGAGG
ATAAAGGCATGACAAAGTAAAATTGCACACACAGATAATACTCTCAAATCATCATAATTA
TCAGACTTCAGTCAGAGCTCACAAATCACTTAAGAAGAGGAGTTAGGAACTACAGGTCTG
GGGAGATGTGAAGTAAAGTGCAAggatacatgtgggtgctagggatatagatagtagtag
cctgaggagtataaagaaggactacagagctctgggagaggtggttaggggctctggagc
tcagatagttttttcaacaattctccaagacacaggggaggaccatccaaaggcaaggag
gattggacaggttaataaatggttaaaagggtggtgtcatagtcaagaGTTTGCATGTCT
TGAAgatggggcccacatttgtaggccaggactactggggtctggtggagctgttctgat
aaagaaagggaagagtggctttgctgggaggcttgccagacttgtcagggatgctttaaa
ctagttgtgttgggggaggggagcttcattccatcccaacacacccagtcagttgccagc
acctataataaatgctctgagcaatgtagtaatattaTAGCCGCTCCAGCCATTGAGCCA
ccttcatttggagctcggatcagatgcctctatacaaatgcctgtagcatggggaataaa
caagaggaattagagatgtgggcacatctacagggctatgatataataggcatcacagaa
acatggtgggatggctcctttgactggagtgttggaatggagggttacaggctttttaga
aaagacatgcctggtaggaggggagggggagttgccctttatgttagggataggctggag
agtatggaactctgtctggggacaggtgatcagttaacagaaagtttgtgggtcagggtt
aaggggaaatcagtgatgggacacattactgtggggatatgttacagaccgcctgatcaa
gaggaacctgtggatgaagaattctacagacaaataggaaaagcctcacactcgcaggcc
cttgttctcatgggggacttcaaccaccctgacatctgttggagtgacggtacagcccag
cacaagcaatccaggaggtttctcaattgtgtggaagacaagaAAGAGAGGAGCCAaaga
ggagaggtgccctgcttgaccttgtgctcaccaacagggaagggctccttggaaatgtga
ctctccagggaagtcttggatgcagtgatcacgagatggtcgaattcgaggtcctcaaga
cagtgaggagagcatgcagtaagctcactgccctgggactacaagagagcagactttggc
ctcttcaggaacctgcttagcaaggttccatgggatatagccctagagggcaggggagcc
caagactcttggttaatattcaagcatcacctgctacaagctcaggagtgttgcatcccg
actagaaggaagtgcagcaggagggccaggagacctccttggatggataaggacctgctg
agaaaaattcacaggaaaaaagaggcttataaaaggtggaagcaagggcaggtggcctgg
gatgaatacagggatgttgtctgggtagttcgggaccgggttaggaaagctaagacccaa
ttggagctaaacttggcaagggatgttaaagataacaggaagggattttataggtacgTA
GTGgttaaaaaacagactagggacaatgtaggaCCCCTCCTATaaggaagctttcaggag
aactggctacacaggacttggagaaggctgaggttctgatTGGCTGCTTTGCCTCGATCT
TGactggcaaaagctctgactgcaccacccaagccttggaaggcggacgcagggactgtg
aaaacgtagaccttgggcccactgtaggagaggatctggtttgagactatcttaagaacc
tgaatgtacacaagtccatgggacctgaggaaatccatctgtgggtcctgaaggagctgg
cgaatgaagttgcaaagccactggccatcatatttgaaaaatcatggcagtcaggtgaag
ttcctgatgactggaaaaagggaaatttaacccccattttcaagaaggggaaaatggatg
acccggggaattacagaccagtcagtctcacctctgtgcctggcaaaatctgggagcaga
ttctcttggaaggcatgcttTTTCATGgcaagcacatgaaaaacaacaaggtgcttggtg
acagccaacatggcttcactagggggaaatcctgcctgaccaatttggtggccttctatg
acggggctacaaaagtgatggacaggggtggaacagctgacgtcatctacctggacttgt
gcaaagcatttgacactgtcccacacgacatccttgtctctaaattggagagacgtcagt
ttgataggtggaccactcggtggataaagaactggctggatggtcgcactcaaagaattg
tggtcaacggttcagtgtctggctggagatcagtaacaagtggtgtccctcagggatcgg
tgttgggaccggtcttgtttaatatctttgtcgctgacgtggacaatggaattgagcatg
ccctcagcaagtctgctgatgacaccaagctgtgtggttctgttgatatgctagagggaa
ggaatgccattcagagggaccttgacacacttgtgaggtgggctgatgccaacttcatga
agtttaaccatgccacgtgcaaggtcctacacctgggtcagagcaatcctaggcacagct
acaggttgggcaaaaaggaaattcagtgcagccctgcagagaaggacttgggggtgttag
tcaatgagaaaatgaacatgagccggcagtgtacactcacagcccagaaagccaactgta
tcctgggctgcatcaagaggagcgtgaccagcaggtcgaaggaagtgatcctgcccctct
actctgctctcgtgagacctctcttggagtactgtgtgcagttctggtgtcctcaacata
gaaaggacatggtactgttagaacaagtccagaggagggctacgaggattatcagaggac
tggagcacctcccatatgaagacaggctgagaaagttgggctgttcagcctggagaagag
aaggctgcgtggagacctcatagcagccttccagtatctgaagggggcttataaggctgc
tggtgagggactcttctttagggactgtagtgacaggacaaggggtaacgcgttgaaact
taaacagcagaggtttagactggatctaaggaagaaattctttactgttagggtgatgag
gtaccggaatgggttgcccagggaggtagtgaatgctccatccgtggcagtgttcaagac
caggttggatgaagccttgggtgatatggtttagtgtgaggtatccctgcccatggcagg
ggggttggaactagatgaccttgaggtcctttccaatcctaactattctatgaaatCTAT
GAAGGGAAGGTGAGCAAGGAGATGGAAGATTTCAAAACTATCTTGAGTATCTGTGCAGTG
CTGTAGGAGACATCTTCCAGCACCAACAGTAAGCTCCCCTCTCCCTACATGGATTGAGAG
AGAAGCTGCTGATTCCTTGTCCATATTACTAAGAAGTTTAGCATTAATTTTTGCTCCAAA
TATTAGcatttaaagaatatttcatgGTTCGTCTCCAATGCTGCTACAGACTTTCTTCTT
ATGGACACTGGACAATCAATCTCTGGAAATGGAGCAATGCAAGCAAGAATCCTTCCAAAT
GCTACACTTGTAGTATTATTTTACTGCTATATCAATGCAAGTCATAATACTCCAGCTACC
ACAGACATTATAAACTTGGCTTTCACAGTACTGCATTcatacagcttttaaataaagaat
atacattgcacaaagaaacaaacaaggtTGAGTTGTTTTGGAAAATTTTATGCTGCAACC
TATAAAAAGGAAACCATAACGGCTGTTTACTGTAAGCTCCACTATGtacttctctctttt
ttcccagtAGATACTAAACAGACTGTCCAGCCACAACTGAAGATTGGAAAAGATTTTTGT
AATTCTGCAATGCCAAACACCGTTTGATTAATTAATGTTCTTGTGAAAACAGCCATCCAA
CAACTCTTGTACTCATAAAgacttctgttgctgtttttaatTCATATGAAATATGGAGTT
GCTTTTGCAGATGTTTAAAAGGGAGTCTAGTTAGCACAaaaattttaaagttaaaaaatg
tttcaggtGTTTTATTGTAACAAGTGTATTCAGGGGACTGTACTATGTTCCCTAAATAGA
GtcagaaacacaaaaccctGACTTGTTGGCTTCCATGAAACTTAGCTGCTAGCTCAGGTA
TTTATTGTCTTCCTTGAGCACTAGCTCTGACAAATGTAAATTCCACGCCCTACAGTAATT
TCTCTTCAAACTTTCAAGTTGCATCAGCTTACTAcagtttaaaacagaaatgatcCAAAC
AAACATCCTCTGAGGTCTAAAAGATAAGACTAGTAGTTCTTACACAGCAGACTCACATGA
TTTACAAATGTCACTGGAAAGTAGACAAGTTACAGAAAGTTACAAAAACAAGAACTCCAA
GTGTTAATAAAAATACTCTTCAAGCATTTTGCTCCAGAAATCCCTGGACAATCAATGGCA
CTTTCAGCGCCTTAGCATCCAAGCTGAAGGCTGGGTTCTTTTCACTAAGTAAGCACAGAG
CCCAGAGCCATAATCTAAGTACCCTAAACTTAGGATGACATTACATGAGTATTCCTCTCA
GGGAATACTCACATCTGCCAGTTGACTAATGCAACTGATGTTTGACCCTCCAAAAATGTC
ACAAATGCCATTAATCACTACAGACAGCGTTTTATGagtactgtattttaaaaaacacaa
ccGAACACTGAGTGTAGAACAAAGGGCCCTCAAAAATTCTGTATTACTTTAGACTGCATA
ATTTAAAAAGTcgagaaacaaaactgaaaggaatGGCCAGGAACATTTAAATTGCAGAAT
CAGTGTTTGCAAAAGGTCCAAACATCAGTAAGAGTCAAACTTTTGTAATAACTAACCTga
ctataaaaaaataaagacattgtATTCCCTTATGTAATGAAAGAATCTACA
>bu82#LINE/CR1
AATCATTGCTCTTTCAAAGGGAACAATGTAATTCCTATGAACTGCAAAACATGATAAACC
AGCCATTTAATTGCAAATCATATTAAGCctaaaaaaccacaaaacccataccaccactga
aaaaaaaacccaaccacaaaaaaaaccccaagaagcAAAGCTTTAGATCCTATGTTAAAT
AAGCACTTCTACAACACTGGGATGGTTGAAACATTTAGTTCACTCACACTGAGTTGGCAG
ACAAAAGCTAAACAGCCAGACTTGTCCTACCTACTCATCTCATAATAGGTCTATTTTAAG
ACTAGACTGAACAAAACCTAGttcaaaggcagaaattaaCATTAATCTCTCTGTAAGTCT
CAGAACACCATTCAAGAAACATCAAACTGATCCACTTTCAGACTAAGATAAAATTCTATG
CTTAAGCTAAATTTATAAGGTAAATTGATTTGTATGAGCAGAAAATGGTTAGGAGTTGAA
TTCATAACCATATTCCCAACCAAAGCGCATATAACCATTAGAAGGTAAAGTTCTATTAAA
GCCTTTGAAGAAAGCTGATTAAGAGtccaaaacatttcttcctgcaAGCAGGTTGCAGAG
TATCTGTGAAGATAAGACAAGACCAGGGAAGCTTCTTATTACCTTTTGtgtaacaaaaca
aagctaCAGTTAATCTTTGTCTCTTATAttctgtttggctttttaatATTGAAAGAATTG
CAATTTTCCTTGATCTAGTGCCTTACTAGATGAAGTATTAAAACTTTTCCTAACATTAAC
ACATGTAgttattcaaataaaataaattctttagaCCTTTTGCTTTATTATAGGTGCTGT
CTAATAACCActgtaacaaaagcagaaaataaattatttaacatAACAGTCTTTTAAGGC
AATACATTTCCACAAAAACATCCAGAATGAGTAGCCTGAAGCTCttacatacagaaaaaa
gaaagaaaacatggcCAGTCTTGATTACAAAACACAATACATGCAAACCTGCAATATGCA
CACAGAAGTTTCAGTCTGCTTAGAAACAGTAATCTTCAAGTTGATAAATAACTGAAGTAG
CAGAAATCCCAACACTTTCACTAGACTGCTCTGAATAAGGAAGTACCAAGCAGACCTTTA
TAAGCAACATATCATGCCAGGTGTTCCCAGTTTTCCAAACAGATCACTAAAAACACTAGA
TTTGGGCTTCAGGGCTGGCAAAGAACATATCACAAAAAGACAGACACAAATCCATGAAAT
CAAATTAGTACGTTAAAGTAGTATTGTGATAAGCAATAAGCACCTTGctctgaaaataat
tcagagcATACTTTCTAGGAAAGAAAGCCACACTTGTCaccagaaaaatactgctttcaa
gccatttctgtctctccttcctcaaCTCCCACAGCTGTAAaagttaactttaaaaatatt
aacagaagaAGCCTCACAAATGGAAGCAAACTGTCACGCAATACTTCAGTAACAGAGGTG
CTGACGAAACATcaaaggaaaatggaagtgCGTTTTGGAACTTAAAACTCTCTGATGTGT
TCTTGCTCAGAGTAAAGCACatctggggattttttttagcCTGCTCAAAACCACCTAACC
CTACAATTCATTCTCTTGAAATGCTGGCACTTCTCTGTGAAGGAGATTAGCTTCACATAA
AAATATCCAATGATGTGAATTGGGCAGAGATGGGAGCTTTGATAAAGTATCAACAACTGT
ATCATTTGTATCATATATACTTAAAAAACAGAGAACTGAGGCTTAAAATTCTTGGCTTCT
ATAATTTGGGGAGGGTTCAATTGCACAAAAACTTACTGTAATTCTCATGAAAGCTTCTGA
TCATAACAAAGTTAAATATTCATTAGTTAAAGGGGGAGGGGgacatcattccatcccaac
acacccagtcagttgccagcacctataataaatgcttggagcaatgtagagatatttcAG
CCACTTCAGCaaatgagccggcttcatttggagcttggctcagatgcctctataaaacgc
ccatagcatggggaacaaacgAGGAAatagagatgtgggcacatctacagggctatgata
taataggcatcacagaaacatggtgggatggctcctatgactggagcGTTGGAaagttac
aggctctttagaaaagacaggtcCAGCAGATACGGAGGGGAAGTCGCTGTTTATGTCAGG
GATAGGCTGGAGGGTATGGAACTGTCTGGGGACTAGTGATCAGTCAAGGGAGTTTGTGTG
GCAGAGTTAAAAGGATAACAGCtatgggggacattactgtggggatctattacagaccac
ctgatcaagaggactctgtggatgaagcgcTCTACAGaaagataggaacagcctcacgct
cacaggcccttgttctcatgggggacttcaatcaccctgacatctgttggagcgatggta
cagcccggcacaagcaatccaggaggttcctcgattgtgtggaagacaacttgCTCCTGC
tagtaatagaggagccgacaaggagaggtgctgtgcttgacctcgtgctcaccaacagga
aagggctcattggaaatgtgacactccagggcagccttggttgcagcgatcACGAGATGG
TGGAATTccagatcctcaggacagtgagaagagcatgcagcaagctcactgctctggact
tcaggagagcagatgTTGGCCTCTTCAcgaacctgcttagtaaggttccatgggacAGAG
CCCCAGAGGGGCCCAAGACTGCTGACTGATATTCGGGTATCACCtcctacaagctcagga
gtgttacatcccaactagaaggaagtgcagcaggagggccaggagaccttggatggatga
ggagctgctgaggaaacttagaaggaaaaaagaggcttataaaaaagTGGAGGCAAGGAC
AGGCAGCTTGGGAAGAgtacagggatgctgtccaggaagctaggctaggaaagctaaggc
ccagttagaattaaacttgactAGGGATGTGGAAAACAACAAGAAGGGATTGTATATGTA
CATtgcgaataaaagacagaccAGGGACAACGTGAGCCCTCTCTGGAAGccatcaggaga
actggctaccctggatttggagaaggctgaggttcttaataacttctttgcctcggtctt
cactggcaaaggctctgaccgcaccacccaagtcttggaaggcagacacagggactgtga
gaatgaagacctagggcccactgtaggagaagatctggttcgagaccatcttaagaacct
gaatgtacacaagtgcatgggacctgatgaaatccatctgtggatcctgaaggagctggc
aaatgaagttgctaagccactggccatcatatttgaaaaatcatggcagacaggtgaagt
tcccgatgactggagaaagggaaatgtaacccccattttcaagaaggggaaaatggatga
cctggggaattacagaccagtcagtctcacctctgtgcctggcaaaatctcggagcagat
tctcctggaaggcgtgctagggcacatgaaaaacaataaggtgcttggtgacagccagca
tggcttcactaaggggaaattctgcctgaacaatttggtggccttctatgagggagctac
agaactgatgaacaggggcagagcagttgatgtcatctacctggacttgtgcaaagtatt
tgacactgtcccacatgacatccttgtctttaaattggagagacaccaatttgataggtg
gaccattcagtggataaagaactggctggatggctgcacgcaaagagttgtggtcaacgg
ttcaatgtccggctggagaccggcaacgagtggtgtccctcagggatcggtgttgggact
ggtcttgttcaacatctttgtcagtgacatggacagtgggattgagtgcgccctcagaAA
Ggttgccgatgacaccaagctgtgtggttctgttgatacgctggagggaaggaatgccat
ccagagggatgtcaacacacttgtgaggtgggctgatgccagccttatgaaatttaacca
tgccaagtgcaaggtcctacacaagggttggagcaatcctaggcacagctacaggttggg
cagagactcgattcagagcagccctgaggaaaaggacttggaggtattggtcgatgagaa
aatgaacatgagccagcttcagtgtgcactcacagcccagaaagccaaccgtatcctggg
ctgcatcaaaagcagtgtgaccagcaggtcgaaggaggtgatcctgcccctctactctgc
tctcgtgagacctcacttggagtattgtgtgcagttctggtgtcctcaacataaaaagga
catggaactgttggaacaagtccagaggagggccacgaggatgatcaggggactggagca
cctcccatatgacgacaggctgagaaagttggggctgttcagcctggagaagagaaggct
gcgtggagacctcatagcagccttccagtatttgaagggggctaCAGAGAtgtggggagg
gactattcattagggactgtagtgataggacaaggggtaatgggttaaaacttgaacagg
ggaagtttagattggatataaggaagttctctactgtgagggtggtgaggcactggaatg
ggttgcacagggaggttgtaaatgctccatccctggcaatgttcaaggccagtttggaga
gagccttgggtgacgtggtttagtgcaaggtgcccctgcccacggcaggtgggttggaac
ttgatgatcttaaggtcctttccagccccgACTATTCTAGGATTCCACGAAAGTTACTAT
TCAAAGATAAAGCCAAGCATTTGACTAGCTGTTTTGCACAATCTCCCTTCAAGGCCCAAC
TGAAAATGTTGGTCCCTAAtgccattttctttccataaatgAGACACCTTGAAGACATTT
ATAAACAATTTTCAAGATCAGTGCaagttttcattctcttctaGGAGAGTGCaacattat
ttccatttcacagctaatacaaaatacaaagtaTTTGGTCACAGCCTCAAATTAAGTAAT
TATAAGGTTTCTTCCTCTGAGTAGGAATATAGAATTCTCCTTGCAGTTTCATATCCATTT
ACTAGTACAATGTAGCATTACACATAcgttatttcttttctattaagACTACCTGAACTG
TTACGAGGTTTAACAGTCACACAAGCGAATGGCCAGGCACAATAAATCATTGCCATGGTA
TGGAAGATGGGTATGACACCAGCACCTGCACTGCTGTGCCCACACATTCACTTTCTAAAT
TTTTGCTTTAcactacaaaaggaaaaaaagcagactgCCAAATAATGCCGAATTATTAAA
TGGATTTGTGCTACAAACAGATGGTCATAGCGTGACACTGAGGTCGTAATTCCCACTTAC
AGAGCAGAATGTGAATTCAAATTCTCCAGAAACCAAATGCTACCACAGCATAATAACTGC
TATGGCAGGGAATGAGGTGGAGTAAACATGGCTTTCATTACTATGGTATTGTGTCCTTCA
CTGTCAGTGACCATTCTTTAATAAGCATCCTGGGTATAAGTCATCTTACATTCAGTGCTG
AACAAGAATATCTGGTATGCCCCTGACTTTCAGAAATACTACAACTCCCATCAGCCTTAT
GTACTTATTTACCTGCTATAGTTAACAAATACTACAGTACATCTACAGCTTTCAGACatg
tttataaacatttttatagtGATAACTTATACCACTAAGACTGCAAGTTTGTTATACAAG
GTTATCTACTCAGGTTCTGAAGGTTACCTCCAAGCTTTGTAATTCAACCACAGTTGTCAT
CATCAGCCTTATCTACATATGTATCATTTATCATTGCTAACAGTAGTTCACATATAATGT
GTTACCACTCCAAGAAGCCCTTGTGATTTGGTCAGCACCAACTAAACAAccattgttttt
aatattatgtGATTAAGATCTgctcagaacaaaacaaaacaacttgcTACTAAGACAGCT
GCAATCCCTTCAGGTGTGTGCTGAAAGCTTTTAATGCTGGTTCCAGTGAATGAGGGATTG
TAGCAAACAAGATATAAGAGtaaaggggtgtgtgtgtgtagaacTACAACAAAGGGCCAA
CTATCAGCTAAaagaacacagctgaaaattACTATAGCACAGAATTAGTAATTTAATGTT
TATCAAACTCATAGGAGactaaaaaaaattctgaatatctctttctcctctttccttttg
aatttaCACCTTCTTAATTCAGCACAGGTTCAGGTGCTTCCCCGTCTAAACAGTTAACTC
CACAGAAGCTTAAGGAAGGTAAATAGAGAAAATTCACATAAGTTGCTGCACTACAACAGC
AGTGATGATCTACCAGTTCTCTGTGACTACTCTAGTTGCTCCTCAGTGTCTCACCAGTTA
CTTTTTGTGCTGAAAGGTCTGTGAGAGTGACAGCGTGCTATGTCATCTGTA
>bu94#LINE/CR1
cccaactcacccagtcagttgccagcacctagaataaatactctgagcaatgtagtaata
ttctagctgctccagccactgagccggcttcatttggagcttggctcagatgcctctata
caaatgcccgtagcatggggaataaacaagaggaattagagatgtgggcacatctacggt
gctatgatataataggcatcaacgaaacatggtgggatggctcctttgactggagtgttg
gaatggaaggttataggcttttaGAAAAGNNNNNNNNNNNNNNNNNNNNatgggttcagc
agtagctcatgctctgccagggaggagggagagatagggcgcctggtctgggctagtcgg
ggaggtattccataccacagcacgtcctgctcggggaggggactagaagctggccggaag
ggaaggggttaacactccgggctgggctgggggaggcaactggaagctggccaagagggg
aggggggagcatTCTCTCTTCTGGGGTGGCCTCGTggcggtgggtggtatcgtattctct
ctccctgtttgtctcctctaacattgatttattattggtaccggtagtgatttctgttat
accttgattgctggactgattttacctcaatccgtgggagttgtattcctccggctctcc
ttcccatccctccaggagtgggaaggtggggggggagggaaacaaagggggaactgtgca
gatttagtttaaaccatgacagttttttggtgcccaacgtggggcacaaacccacgaaac
aacaacaaatctgacaggatttatagtcatttgtcacaatgctgtttattggctctcaca
gtcttttctcttgatctcacggtttcagtATTTTACCgattacttttcatatatattagc
tgtgttagtgtttatcaagtatggggtttgggctaaggttcttgtctcattgtactttat
gataatgacttgtaatacaatagaagcattgatcatgaaactgatctggtttatgctccc
agtatggtcaccaactttatactttgggaggtatataatagaagtgcttaggaatttcac
atcttttttctcctcgggtggtcaacctgtgaaggagacattcttctatcctcccagtgt
gctctccagatggtctacaacatcatttgagggttttgaagtttttgaatggccttttaa
tactgttgagacttgtatgctgattgtgatggggatcaccatagtagcacgcatacagag
tgtgttttgctcacagttatttcatctgatttcaagagttaagcggagtcaggtctggtc
ctgtattggggttaaacgacgacataggaggaccaggagatttTCCCGagaggctggaca
gccatgagtggcagggtgtgcGGGATAGTATGGGGCAAGCAgtctaggtcagtgggcccc
tcaGTACTTGGaNNNNNNNNNNNNNNNNNNNNgcggagaggctgcctgctctagtaacGT
CCACGGACTTATTACCCCGCTTCGTAGTGTATACAGTggtgggtgctagggatatagata
gtagtaacctgaggagtataaaggactacagagctctgggagaggtggtcaggggttctt
GAGCTCAGATAgctttttgacaattctccaagacacaggggaggaccttgcaaaggcaag
gaggattggacaggttaataaatggttaaaagggtggtgtcatagtcaagggtttgggtg
tcttggacatggggcccacatttgtaggccaggcctactgggggctggtggaactgctct
gataaagaaagggaagagtggctttgctgggaggcttgccagacttgtcaaggatgcttt
aactagttgtgttggggaggggagcatcattccatcccaactcacccagtcagttgccag
cacctagaataaatactctgagcaaagtagtaatattctagccgctccagccactgagcc
ggcttcatttggagcttggatcagatgcctctatacaaatgcccatagcatggggaataa
acaagaggaattagagatgtgggcacatctacggggctatgatataataggcatcaacaa
aacatggtgggatggctcctttgactggagtttTGGAATGtaaggttataggctttttag
aaaaggcaggcccggtaggaggggagggggagttgccccttatgttagggataggctgga
gagtatggaactctgtctggggacaagtgatcagttaacagaaagtttgtgggtcagggt
taaggggaaatcagtgatgggacacattactgtggggatatgttacagaccgcctaatca
agaggaacctgtggatgaagcactctacagacaaataggaaaagcctcacactcacaggc
cctggttctcatgggggacttcaaccaccctgacatctgttggggaGACGGTACAGCCCA
GTacaaacaatccaggaggtttctcgattgtgtggaagacaacttccttctgcaagcaat
aaaagagccgacgaggagaggtgccctgcttgacctcgtgctcaccaacatggaagggct
cgttggaaatgtgactctccagggaagtcttggatgcagtgatcacgagatggtcgaatt
cgaggtcctcaagacagtgagaaaagcGTGCAGTAAtctcactgccctggacttcaagag
agcagactttgggctcttcaggaacctgcttagcaaggttccatgtGATATAGCCCTTAA
TGGTAATGGgggccaagactcttggttaatattcaaggatcacctgctacaagctcagga
gtgttgcatcccgactagaaggaagtgcagcaggagagccaggagacctccttggatgga
taaggagctgctgataaaaattcacaagaaaaaagaggcttataaaaggtggaaacaagg
acaggtggcctgggatgaatacagggacGTTGTCCAGGTAGTTAGGGgccaagttaggaa
agctaaggtccaattggagctaaacttggcaagggatgttaaaaataacaggaagggatt
ttataggtatgtagtggctaaaaaacagactaaggacaatgtaggccccctccagaagct
ttcgggagaactggctacacaagacttggagaaggctgaggttctgaatgccttctttgc
ctcggtcttcactggcaaaggctctgaccgcagcacccaagtcttgaagggcggacgcag
ggactgtgaaaacctagaccttgggcccactgtaggagaatgtacacaagtccatgggac
ctgatgaaatccatccgcgggtcctgaaggagctggcaaatgaagttgcaaagccactgg
ccatcatatttgaaaaatcatggcagacaggtaaAGTTCCTGACGAcgggaaaaagggaa
atataatccgcattttcaagaaggggaaaatggatgacccggggaattacagagcagtca
gtctcacgcctgtgcctggcaaaatctgggagcagattctcctggaaagcatgctaaggc
acatgaaaaacaacaaggtgcttggtggcagccagcatggctttactaggggaaaatcct
gcctgaccaatttggttgccttctatgacggggctacaaaagtgatggacaggggtagag
ctgttgatgtcatctacctggacttgtgcaaagcgttcaacactgtcccacatgacatcc
ttgtctctaaattggtgtgtcatcaatttgataggtggaccactcggtggataaagaact
ggctggatggtctcactcaaagagttgtggtcaacggttcaatgtctggctggagaccag
taacgagtggtgtccctcagggatcagtgttgggaccggtcttgtttaatatctttgtca
ctgacatggacaatggaattgagtgtgccctcagcaagtttgccgatgacaccaagctgt
gtggttcggttgatacgctagagagaaggaatgccattcagaaggaGCTTTACACACTTG
TGAGgttggctgatgccaacctcatgaagtttaaccatgacaagtgcaaggtcctacacc
tgggtcggagcaatcctaggcacagctacaggttgggcaaaaaggaaattcatggtagtc
ctgcagagaaggacttgggggtgttagtcaatgagaaaatgaacatgagccagcagtgtg
cactcacagcccagaaagccaaccgtatcctgggctgcatcaaaaggagtgtgttcagca
ggtcaaaggaggtgatcctgcccctctactctgctcttgtgagacctcacttggagtact
gtgtgcagttctggtgtcctcaacataaaaaggacatggaactcttagaacaagtccaga
ggagggccacgaggatgatcgggggactgcagcacctcccatatgaagacaggctgagaa
agttggggctgttcagtgtggagaagcgaaggctgtgtggagacctcctagcagccttcc
agtatctgaagggggcctacagggatgctggggagggattattcgttagggactgtcatg
atagggcaaggggtaatgggttgaaacttaaacagcaggggtttagactggatataagga
agaaattctttactgttagggtggtgaggcactggaatgggttgcccagggaggttgtga
atgctccatccctggcggtgttcaagaccaggttggatgaagccttgggtgatatggttt
agtgtgaggtgtccctgcccatggcaggggggttggaactagatgatcttgaggtccttt
ccaatcctaactattctatgattctatgattaatgtGAATAAGTGGAAATTACTTTAGTA
CGGCTAGAAACTTATTTTGCTCAGTTTTATTGTAGGAGTCAAATGGTTATGTAAGCCATT
AAAGCTGCTATAGTTATTCTGTAACCTGCTCCCTGCATCCAACTTGAATTTCTACTTTTC
AACCATAACGTTAAACTTTCTTTCCTGACAAAGAGCTTTTTCTGCCATTGGTGTACCAAT
ACTACCTTACCTGTCACATAGCATTTATGAAATTTGATTTGTCATTGAGGTATTTCATAT
AGCCTGACACTAAAGCATCAAAGCACTGTAGAAACAAGTCTGTCTGAGAGATTCCTGAAA
AAGACAATGCAGATATTTGCTTGCATTTGTTAGATCActgactgtaaaataaatagtgAT
CGTGAATAATAGATCCAGTACATTTTCACAATAGGTTGAAATATTGagttcagaaagatt
ttttttcccctgtttgtttggggtttcttttaatGAATGGAAGAACACTCGTAAGATACA
TTTTCAGTAGAGCTAAATGTAGCTGCCTGATTTGTTTTTTGATTCAAGGGACACCCTCAA
GGTTAGAAGTATGAAATGCTGGTAACCTGTGTTTTCAAAGTTCATGCAGTGAGCAATACA
ACAGAAGCCTTAAAAACAGGATAATCTAGGGCACTGAAGTTGTTACAGTATGATGAGTTG
CATGAGGGTGGtttttttATAATAACCTTCAATGGAATTGTAGACTGGAACCTAATAGCT
TTGTGCTGGAAGGAGGCATAAAATAGAACGGTTCTCTGAAAGAGTATTGTATTTGCCATG
TCAGCTAATATGTCACCATTAGCTCGCTTTATTGATGGTGaggatagatttttttttcct
tgtggtTTAAGTGTTTGAAAAATTGAGATTGCCAGGTAATCCACCAGGTCAGCATGGAAC
AAAAGGCATACGCTATAGCCAATGTCTTTATGATCTCAAACTGCTAAACacaaatttaat
cttttttattttgtcaagGCAGATGATTTTAGTGAAAAATGTACCCAATTACCAATGTAG
GTAGGCAGGTGGGATCACATGGAGACAAAATCCCTGTGAAGCTGATAGCTCTAAATGGAG
ATGCAGGAACACAATGCTGTCTTGTTTCCAGTTGACCACCGTACCTAAAATGTGAGATTA
ACAGAGTCAAGCTCTCAGCTCAGGACTTTCAAGTCTGTGGTTTTGTGCTAATGGGAACTT
TCTTTGTTATCTTCCTCTTCAATAGCTTTCTGTATCTTTgtaactgaaaatacagttttt
attcAATTCACCGTGGATAATACGCCTGAATGGTGACACCATTTCCACTTGTACTTCCTG
TGATAGCCTGGAACACTTCAGCTGGGATGTAGCAATTCATCTGAGTGGTTGAATCCTTTC
ACTAGGGAAAAGCATCCCCTTTGGGGCTACGTCTGCAGCAGTCCAGTCTATCTGCACAAG
CAGCTTTCACTAGGAAAACCTCAGACCTCGTGGAAGCAGATGAATCTTTTCAACCGTGTT
GCAAACCAGCTGCCTCTTCCTATTTTTCCCTCAGCAGCCCTCTTGCAGTGCCTGACAGGT
TGCtgagtgggaaggtgaggaagCAGACCAGAGAAGGCCAAGGCACGGCTGCTGTGCCCA
CCCACAACAGATACCCTATGGATT
>bu100#LINE/CR1
ttgctgcATCTTGTTGAGTGGCAATCAAAGATTTTCATGATAGTATCACcacaaaaacaa
aggaaaaaaatctttgaaaaaaatTGGCTTAATCaccttgttttttctttcctcctgtga
TGAAAGGAAAATCATTATTTTGGAGTCACAGAACATAtaatttttacaaagaaaatctgc
ttcAGGGGGGCATGTTTTTGCAGATGGTTAGAAGTTGTCTAGAACTGTTATGGGTATGGT
TTAAATATGAGCTAATGACCTTTCTGTGGTACTGTTCTGATCACCTGAGGGGCTATGCAG
AATACCCAAACTGATCTGAACCTATGGATAAGGTGCAGCACCTGCATGGAGAGGGGGAGC
CAGTGAAACCAAAGGAGACATGGGGGGTATTATAAGAGGACAGAAGCAGACCTTGGTCTA
AAATTGCTCCTAAATGCTGCTACTCACCATCTAGCTAGGTGttgaaaagctgcaaaatgt
accatggaaaacaaatgtggTTGTGGGTCTCCATCACCTGACAGCTCCACCTCAGGTGTG
CTGAGATTGTGGCAGAGTCAGCTCCTCCCTGAGCATACTTGCTTGCTTCTTGTTCACACA
TGCATAGCCTCTTATCTGCAGAAAGATTCTCTTATGATCAAAGTCAGTGAAATTATACCT
GGGTCTGGCCGTGGGGCCACTGCTCACAGAGACATATTATTCAGTTGTGAAGGAGCTGAG
ATTCCCTAAAATATCCTGAAATAATAAAGCAACCTTAAATACGAATTGAAAGCCAAACTC
CAAAAATATTCTTGAATTGGAagtacaaaaaggaaaaaaaatatttttaaaaggttaaaa
taaataaacaaaatcataCATCTTGATCTTCATAAATCTTTGGCTTGGCAGGGAGGGGTA
AACCCCCAAAGCCAGAATggaatatttctgcatttatttatatgggttcaaaatattttc
tgatattAGAACCAGCTCAGGGTCATGGATACATGGTTTTCCCTGTCTTTTTCTcgagta
gaaaaaaaaaaggaattagaaATGATCAACCTGTCAAGTTCCAAACAGCGGAGGCTGAAT
TGTCTTCCCATGGCATGAGGAGCAGATCTGTAAGAGATGCTGTAAAAAGTGATGTGCTTG
GAAGAAGCAGAACTCTGTGTGGAATTTAGGAATCCTAGCAGAAGTACAGCTGCTGTGCCc
ctgctgtgaaaaaaagatCAGCACCCAGGTCATCTGCATTCCCCtgtcttccttcccttc
ccctctgcaaTGGTGAGGAGCCTGCCCTTCTGGCTCCAGTCCCATGCACAGGTTTTGTGC
TTCCATCCTAGATGTTTCTGCTGTACCAGCACTGACCTGATCAATACTGCTCTGAGCCAT
GCAATGTGCCATCATCTAGTGATGACAGGCAATGATGtctcaggaaataaaacaaagcca
gGCAAGGCAGACTGTTCAAACAGGTTGGTGCATTCACGTAGCTAGTATTATCCATTGCTT
CCTAGAAGTACTCAAAGGGCAAAATCCCATGGACttcttttcattaaattctGGTAACCT
TATATTTGCATGTGCAATTTGGGTATTACAGATCTATTTGTTTTAGTTCacttatttcag
ttctttcatgATATCAAGGAATTTACTTGGTACTAAACTGGTGTAGACATAATACAATGt
taagaataattattttcccaCCTTCTGATCTAGAGCCAAGAATGATTTACTTAACAGTGG
ACCTCCAGGTaactggggaggaaagggaaaacaattttttcccTGTCTATGGTTTCCTAG
GGTTATTACCTGAAACTACAGGCAGAGTTAAGCTAAGTATTTGCAGAATGATGCTATCTC
TCTGAGTTCTTCTGTTGtgattcaaagtgcgagggggttttagctgggtttgaactagtg
gggcattgttctagtattaatgaagaccagaaggcttcctgcctcccaagggtgccatca
gagtgctctgctcactccctgaaatgcctgtacaacaatgcacgcagcatggggaataaa
caggaggacTTAGAAATCTGTGTgtggtctaaaggttatgatctggaggcaattacagag
acatggtgggacagctcacatgactggaatgtggtcacGGATgactatgtcctttttagg
aaagatagaTCAGCTCCTTATGTGagctctttatgtgagagagactagaatgtattgagt
tcgGTCCCGGGGGCAGATGAGAAACAAGTGGAAAGTCTGGatacgaattaagggacagac
tggtatgggtgatacagctgtggggtctattatagacctcctgatcaggatgaaggagtt
gatggggctttctacaggcaactgaaagcagcctcgcaactacatgccttggtcctcatg
ggggattttaactaccccgatatttgctggaagactcacacagccaatcattcacagtcc
aggaggttcctccagtgcactgaagataacttcttaatgtaaatggtggacaaaccagct
aggagaggagcgctactagatttagtactcaccaacaaggagggtctggttgaagtggtg
atagtcaatggcagccttggctgcagtgaccatgagatggtggagtttaggatcctgtgt
gggaggaatatGGTACCTAGCAAGGCCAGAGTTCTGGATTTTCGAAGAGCCAACgttggc
ctgttcaatcaactgctaagggaagtctcatgggaaagggtactaggtggtaaaggggcc
CAAGATAGTTGAGGATACTTgaggaccacttcttccaagctcaggatcagagaGTCCCAg
tgggtaggaaatcaagtaagggagctaggagaccagcgtggttaaacaaggaactgctgg
gcaaactcatgtggaaaaagagaacctatggattatggaaggaggggctggccacctggg
agggatataggacagttgttagaggatgtagggaggcagttaggacagctaaggcctcct
tggaacttaatcttgctagttgggttaaggacaatagtaagggcttcttcaaatacatag
caaataaaactaacacaagaggcaatataggcccactgctgaatgaggtgggtgctctgg
agacagaggatataaagaagacggaggtgctgaatgccttctttgcctctgtctttactc
ctgcagactctccccagaGGTCCCAGATTgctatagccccagaaggagtcaggacaaagg
aggagtttgctttggtagatgaggattaggttagggatcagctaagcaatctggacatct
ataaatcgatgggtctgGATGAAATacacccacaggtgctgagggagctggcggaggtca
ttgctaggccactctccatcatctttggtaaattgTGGGAAACGGGAaaggtgcctgagg
attggaagatggcaaatgtcacaccagtctataagaagggcaagaaggaggacctgggta
attatagactggccagccttacctccatccctggaaaggtgatggaacaacttattcttg
atgccatctctagacatattAAGGAAAAGGGGGTAATTAAGAACAGCCAtcatggtttta
ccagggggaagtcatgtttgaccaaccttacagccttctatgaggaagtgactaggtgga
ggggtgatggtagagtggtagatgtggtttttcttgatttcagtaaggcatttgatactg
tctcccacagcatcctcatagataagctaaggaagtgtgggcttgatgatcaggcactga
ggtggatcaagaactggtttaaaggaagaaggcagagagttgtggtcaatggggcagaat
ctagctggaggtctgtgactagtggagtccctcaggggtcggtgctgggaccagtgctgt
ttaatattttcatcaacgacctggatgagggaactgagtgtaccctcagcaagttcgctg
atgacactaaactgggaggagtggctgacacaccagaaggctgtgttgccattcagcgag
acctggacaggctggagagttgggcagggagaaacttgatgaaattcaacaagggcaagt
gtagagtcttgcatctggggaagagcaaccccatgtaccagtacaggttgggggttgacc
tgctggaaagtagtgaaggggaaagggacctgggggtcctggtggacaggaggatgacca
tgagccagcaatgtgcccttgtggccaagaaggcaaatggcatcctagggtgcattagaa
agggtgtgattagtagggcaagagaggttctcctccacctctactctgccttggtgaggc
cgcatctggaatattgcgtccagttctgggcccctcagttcaaggacagggaattgcttg
aaagagtccagcgcagagccacaaagatgattaaaggagtggaacacaccccttatgagg
agaggctgaggaagctgggtctctttagcttggagaagaggagactgaggggtggcctca
tcagtgtttacaaatatgtaaaNNNNNNNNNNNNNNNNNNNNNNNNNNNNNNNNNNNNNN
NNNNNNNNNNNNNNNNNNNNNNNNNNNNNNNNNNNNNNNNNNNNNNNNNNNNNNNNNNNN
NNNNNNNNNNNNNNNNNNNNNNNNNNNNNNNNNNNNNNNNNNNNNNNNNNNNNNNNNNNN
NNNNNNNNNNNNNNNNNNNNNNNNNNNNNNNNNNNNNNNNNNNNNNNNNNNNNNNNNNNN
NNNNNNNNNNNNNNNNNNNNNNNNNNNNNNNNNNNNNNNNNNNNNNNNNNNNNNNNNNNN
NNNNNNNNNNNNNNNNNNNNNNNNNNNNNNNNNNNNNNNNNNNNNNNNNNNNNNNNNNNN
NNNNNNNNNNNNNNNNNNNNNNNNNNNNNNNNNNNNNNNNNNNNNNNNNNNNNNNNNNNN
NNNNNNNNNNNNNNNNNNNNNNNNNNNNNNNNNNNNNNNNNNNNNNNNNNNNNNNNNNNN
NNNNNNNNNNNNNNNNNNNNNNNNNNNNNNNNNNNNNNNNNNNNNNNNNNNNNNNNNNNN
NNNNNNNNNNNNNNNNNNNNNNNNNNNNNNNNNNNNNNNNNNNNNNNNNNNNNNNNNNNN
NNNNNNNNNNNNNNNNNNNNNNNNNNNNNNNNNNNNNNNNNNNNNNNNNNNNNNNNNNNN
NNNNNNNNNNNNNNNNNNNNNNNNNNNNNNNNNNNNNNNNNNNNNNNNNNNNNNNNNNNN
NNNNNNNNNNNNNNNNNNNNNNNNNNNNNNNNNNNNNNNNNNNNNNNNNNNNNNNNNNNN
NNNNNNNNNNNNNNNNNNNNNNNNNNNNNNNNNNNNNNNNNNNNNNNNNNNNNNNNNNNN
NNNNNNNNNNNNNNNNNNNNNNNNNNNNNNNNNNNNNNNNNNNNNNNNNNNNNNNNtttt
tttaagaaacagtttGAGTAAAATAAACCTTGTTTTGTGAGTTTATTATTCTCAAGCAAT
GTTTCCACTAAATGGTTATGTCCAATAAATTCTAGGCAATACTTCCAATTAATAATGGTG
TCCAAATTTCCATATTAACCTGCCACAGAGATTTTAGTAATATATTGGCAAATGACTTCA
ATTCTTCCCAGTTTCCATTAGCATATTAAACTACAATTATCATATTCTCATATTTCAAAC
ATTCTGAAGTTTTTGTCATATAGCGTTGGAATTCCTTTCCATGATGTCTGCAGAAAAAAG
GAACTCATCTACATAACACTATATTTGGTTTGAAGAGAGCTGAACCTACTATAAGAAATT
AATAACTTACAGTCTGCATTAGGATAAGATAGCTTTAACTGAGCAGAATATggttaataa
aagaaaaaagaaaaaagaaaaaagagaaaaatgatatggatataaaggaaaaataaacgG
CAGAAGCCAGGAAACGCAGAGGATACCTGTGAACTGCAATTGGGAGCCTGCACAGAAGAA
AGGGGTTACAGACAGAGTGAGGGGGAAATGCGACACTGGCCCCATAACTATGCAAGTCTG
ATTCCCTCTTCTGCTGAGAGAAATATCACAGGAAAAGACCTAAAGAAAAGGATAAGAATA
GGAAGCTCTTTCTCATCATGGCAAAAGGATTACAGAGAAGCTGCAATGTTCTATACCAAG
AGGTTTGTGTTTTAATCCATTTCTTAGTAATCCTCCCCAAAAATACTAAGAAaagtatta
ataaataataataattggaAAGGTAAGCTCTGCTCTAGCAAAATGTTCAGGTGAGTAAAG
TGGGGTTCTTTTCTGTATTGAGTTAGCCACACTGACAAAGACATCAAAGAGATGTAAGTT
CTCTGGGACACCTGGTGGCCTGTGAGGTAGAAGAGTCAGCTGAAGCAAAACTTTAAAAGT
CTGCAGGATTTGAGGGTTTTACTGTTTCAGTAACAGGACCAAATTGTTAGTATAAATGCT
GCAATGAAAGTCACTGCTCAgtgtggttaaaaaaaaaaaagcaacttagaaaaaagaagc
aagataACAGGGTAAAAAAGGGCTGTGATAGAGACC
>bu101#LINE/CR1
GCTGTCTTGGCTGTTTGGtcaaagagtatttttaatagGGAAGTGTAAGGAAAtagtttt
actttctcttttcataaagaaatcCCTCATAGGCCATCCAAGGACCATGTGGATTATATA
GAGAGAAGCTTGGAAATGTGGAGAGATCAGCAGGGTGCATGAAGGTCTTCCCTGCAGAAA
AATGTTGAATGTTATTATGTTCAttcatgaaaattaaatattctttaattGCTATTTTAG
AGTTACAGTAGTCTGGCTATTATCATCATTAGAAAGATGAAACCAAAGATATTAGCCAGA
AAATCTGAAGAGTAAGCTGTTCATAAGGTAGAGAGCCACAGTCTGATTCATGGGAAGACT
GAAATCAAGGAGCAGTGTGGTGGTAAATGGATTTTACTAGGTAACCAATCTTTCCTGTCC
ACTGAGAAATATCTTAaggtttttcattttgatttttaagatgCAAGAGAGGTGGGAACA
CTTTCATATCTCAACAGCTTGTGTGCAGGCTGTTTTGGAGGATATTTTGGCAATGTCAAA
CAAGCAACATGCTTTACTTACTGGGAAGTGTTAAGTGACTGGGGTAGTACATTGAAAAAA
TGGACTAACTTGATAAAACTAGGGCATCTGGCACATGAATAATGTTCTTGTATGTCAAAA
CATGCTATTGTGTGATATATTTTGAATCAGCTGTTGTTTCTAATTCCTACCAAAGCCTTG
GTTACTctaaactgaaaggaaaaaaaaaatcttgtggaGAAAAGGTTTTAGATATAACCA
GACCAGTAGTGGTTTCAAAGAAAAGATGCTAAGAATACAGAAAGCATGctaaagtgaaaa
taaattaacaaaacctCTTCTGAAAAGGCAGAGAGCTTGAGACAGGTTGGGTAGTGTGCC
AGTGGTTACTTAGCAGGTTTCTGAAAGAACTGGTAGTTGAAGCTGCAGGTCCTGCATATC
TAATAAAGCAGTGAGAACAGAGTGATAAATACAAATGGAACTGTCTAAGTATTGGTCTAG
TACCAGCTTCATCAATGGAAATAATTACTgattttttgcttaaaaagtaaaaaaaaggaa
aagcaaatatgagaaggaaaaataaactaatgaaatATGGTGATGCCTCAGAGATGAGCA
CCACCATCTCTCCAAAAAGAGATCAAGTAGTATACTAGATAAAGTCACAAAATGATTTGG
GGTGGAAGACAGTTTCAgaaatcatctagtccaaacccctgccatgggcagggacatcta
GGGCATTAGGTTAGGTTGCACAAAGCCCCGCCTAACCTGACCTTGAATTCTCAAAAGCTG
AGtaaatatgtaatttctgtGCTCAATACATAAACATCTACAGTCTTGCTTAAGTGTTAC
AGTATTAAGTCACAGTATCTCTGAGGTACATTTCCTTAATTTAGCAAAATCAAGAGTTGA
ATGATCTCCAGAAATCCATAAGAGGACTTGGTCtcaagaaaggggaaaaatttCCTGAAG
TAGGGCAACTTTTGGCATAAGAACATACTAAATAGAAACTGTCTGTTAATAAATAGTCTA
GATATATAGATGTTGCTACAGGTGGTCACGGattctggagctcagatagtcttttcgaca
attctccaagacacaggggaggagcttccaaaggcaaggaggattggacaggttaataaa
tggttaaaagggtggtgtcatagtcaagggtttgggtgtcttgaacatggggcccacatt
tgtaggccaggcctactgggggctggagaagctgcactgataaagaaagggaagagtggc
tttgctgggaggcttgccaaatttgtcaaggatgctttaaactagttgtgttgggggagg
ggagcatcacTCCATCCCAACAGatccagtcagttgccagcacctgtaataaatacttgg
agcaatgtagtgatattctagccgctccagccaatgagccggcttcatttggagctcgga
tcaggtgcctctatacaaatgtccatagcatggggaacaaacgaggaattagagatgtgg
gcagaTCTAgggggctatgatataataggcatcacagaaacatggtgggatgtctccttt
gactggagtgctggaatggaaggttacaggctttttagaaaagacaggcctggtaaaagg
ggagggggagttgccctttatgttagggataggctggagagtatggaactctgtctgggg
acaggtgatcagttaacagaaagtttgtgggtcagggttaagggaaacagtgatgggaca
cattactgttGGGGAgtatgttacagaccgcctgatcaagaggaacctgtggatgaagaa
ctctacagacaaataggaaaagcctcacgctcacaggcccttgttctcatgaaggacttc
aaccaccctgacatctgttggggcaatgatacggcccagcacaagcaatccaggaggttt
ctcgattgtgtagaagacaactttcttctgaaagcaatgAAGGAGCTGAcgagaggtgcc
ctgcttgacctcgtgctcaccaacagggaagggcttgttggaaatgtgactctccaggga
agtcttggatgcagtgatcacgagatggtcgaattcgaggtcctcaggacagtgagaaga
gcgtgcagcaagctcactgccctggacttcaagagagcagactttgggctcttcaggaac
ctgcttagcaaggttccatgggatatagccctagagggcaagggggcccaagactcttgg
ttaatattcaaggatcaccggctacaagctcaggagtgttgcatcccaactagaaggaag
tgcagcaggaaggccaggagacctccttggatggataagaagctgctgagaaaaattcac
aggaaaaaagaggcttataaaaggtggaaacaaggacaggtggcctgggatgaacacagg
gatgttgtccgggtagttagggaccaagttaggaaagctaaggtccAGTTAGAGCTAAAC
GTGGgtagggatgttaaagataacaggaagggattttatgGGTACATAacggctaaaaaa
cagactcgggacaatgtaggccctctccagaagctttccggagaactggctacacatgac
ttggagaaggctgaggttctgaatggcttctttgcctcggtcttcactggcaaaggctct
gaccacagcaccttagtcttggaaggtggacgcagggacagttaaaatctagaccttggg
tccactgtaggagaggatctggttcgagaccatcgtaagaacctgaacgtacacaagtcc
atgggacctgatgaaatccatccgcgggtccggaaggagctggcgaatgaagttgcaaag
ccactgtctatcatatttgaaaaatcatggcagtcacgtgaagttcctgatgactggaaa
aagggacatataacccccattttcaagaaggggaaaatggatgacccaaggaattacaga
ccagtcagtctcacctctgtgcctggcaaaatctgggagcagattctcttggaaggcatg
ctagggcacatgaaaaagagtaaggtgcttggtgacagccagcatggctttactagggga
aaatcctgcctgaccaatttggtggccttctatgacaggggtacaaaagtgatggacagg
ggtggagcagttgacgtcatgtacctggacttgtgcaaagcattcgacactgtcccacat
gacatccttgtctctaaactggagagacatcaatttgacagatggaccactcggtggata
aagaactggctggatggtcgcactcaaagagtagtggtcaacggttcaatgtctggctct
agaccagtaatgagtggtgttgctcaaggatcggtgttgggaccagtcgtgtttaatatc
tttgtcgctgacatgcacaatggaattgagtgcgccctcagcaagtttgccaatgacacc
aagctgtgtggttctatTGATATGCttgagggaaggaatgccattcagagggaccttgac
acgcttatgaggtgggctgatgccagcctcatgaagtttaaccatggcaagtgcaaggtc
ctacatctgggtcggagcaatcccaggcacagctacaggttaggcagaaaagagattcag
aggagccctggggagaaggacttgggggtgttagtcaatgagaaaatgaacatgagccag
cagtgtgcactcacagctcagaaggccaaccgtattctgggctgcatcaagaggcgcgtg
accagcagatcgaaggaggtgatcctgcccctctactctgctcttgtgagacctcgcttg
gagtactgtgtgcagttctggtgtcctcaacatagaaaggacatggtaccgttagaagaa
gtccagaggagggccacgaggatgatcaggggactggagcacctcccatatgaagacagg
ctgagaaagttggaactgtccagcctggagaagagaaggctgcatggagacctcatagca
gccttccagtatctgaagggggcctacagggatgctggggacggactattcattagggcC
CGTAGtgttaggacaaggggtaacgggttgaaactcaATCAGCAGAGGTTAGATTGgttc
taaggaagaaattctttcctgtgagggtggagaggtactgggatgggttgcccagggagg
tagtgaatgctccatccctggcagtgttcaaaaccaggttgaacgaagccttgggtgata
tggtttagtgtgaggtgtccctggccatggcagtggggttggaactagatgatcttgagg
tcctttccaatcctaactattctatgattctatgatatttttttaaagactattAAAGTT
TTCAACACAAAATTACATCAAAAATACTGTTGGAGAGGAAGGTACCAAATAATGGTGTCT
AACCCgatacagaaaggagaaaaacaggatGCTGGTAGCAGAAAAATTTACTCATTCAAC
CTTGATTCAGGAACATGTGCCTAATACATTTTGTTATGTTGAGTAAGTGACCTTGTGTTT
AATAACTCATTTACAAAcccattgtttttttttttaaataatgataaaaaacggaaaaaa
GCTATGCatagttttctgctttatagGGATGTTGCTTGTGACATTTCAGTTGGGTCTTAG
CAGGAGATTGAAGAGCACCCTAATGATGATAAATTGTTGCGCAAGGTACTTAATTTTGTA
GGTATTGTTAGAAGTAAATTGAATAATAGATTAACTGAACATCCAAATTATTATGAAAAT
GGGTAACATGTTCAGAAAGAGCTGTGGAGATAATTGTAAGGAAGAAgattgaaaagacaa
aaaggcTGTCTTGTAAGGCAGTTGGTGAAAAATATCTCTGAATCTGCAGAGAAATAGATT
TCTGTTCCTTTGATGGACACTGAAGATGGCATTCGAAtaaaaattttgaaaaatatgatG
CAGCTTGtggacaattaaaaaaaaaaagaaaggaggaataaaGATCAGGAAATGTATGTA
TTaacaagagaggaaagaaggatgctttgatcaggcaggattttaaTTGCCCAGCAATTA
AACGAATTGTATACTTAAGTGTGTAGAgaatgagaaatggaaaatatgctAATTGTAGTG
GAGGAATATTCTGAATAGCCTATGTAGGACAGGTTCAATGTGTAATTGGTTGCGGGCAGT
AAGTGAGAAGAGAGGCATTATTCCAGAATGTATGCGCCGAGCCTTTCTTATCTGGCTTct
gacatttttcagcttttgttttgtttcacttggAAAAATCATGCATTTGCTTGGAAATGA
ATGTCATGAATGTTGTAAATGAAAGCAGTCTTTTCACTGACTATGTTGTACTTTGGATCA
TACTGTTTTTCACTAATAAAGGGTGTCATTTGACTGTGCCTTTACATCTTCTCTGTAGGA
GTGCAAATGTATTCTGTGGTAATTTAAAGGTGGTAGTTAATCAAGTTAAATGGAAACTTT
TCAATTGTGTATTTTACTAAAAGCAAGATCTTCCAAGTGTTCTTGGAATGTGTTCTCCCC
GTACACCCTGTGTTTTGACTCGTCAGTTAAGGTCAGTGTGACCTATCATCAGTAGaagga
acctgtggatgaagaactctacagacaaataggaaaagcctcacgctcacaggcccttgt
tctcatgagGGCCTTCAAACACCCTGACATGTGTTGGGGCAACagtacggcctggcacaa
gcaatccaggaggtttctcgattgtgtggaagacaacttccttctgcaagcaatagagga
gccgacgaggagaggtgccctgcttgacctcgtgctcaccaacagggaagggctcgttgg
aaatgtgactctccagggaagtcttggatgcagtgatcacgagattGTCGtattcgaggt
cctcaggacagtgagaagagcgtgcagtaagctcactgccctggacttcatgagagcaga
ctttgggctcttcaggaacctgcttagcaaggt
>bu103#LINE/CR1
TCAGCTACAGAGATCtgataaatagaaaatactgtcATACACACTAACTTTTTGCCACAT
TGCTATTTTTTCAAGTTTGTCTCCACTCTCTATTTTCCTGCAGCCTACAGGCTGAAATCT
CTCCTCACCCCAATAATTTCCAACTTTTGCCTCATTAAGCTTTCAtcaaatagtttaaaa
aaaaaaaagctactttttTCTATAGGCAAGAGCAAGTCCTTGAAGGACATGAAAGGTATA
ttacacaagggaaaaaaaggttctGATACAACAattaagaaaatttaattttcctatCTT
TTCCAATACCAGAAGCAAGGCCTATAATGAAAGACTAGATCTGATAATATAGCCTCCTAA
TATCAAACTGTATTCATAGTAAAATACTTGCTCAGAAGAGCACTGTTAGGATTTGCATCA
GACTTGAATACAATGTTGCATTTAAAACACAGGGAAGATTTGCTCTCAGAcagaataaaa
atcacagaattctCATGTGTCTGTTTCCCATCACACACCACTGTGgctttctttgaaaac
agaataaaaatggaaaaccagaaggCATGTTATTTTGAGGGAACATTTGAAAATGCTGAC
ACTAGGTTTATGAAAGCTAAGAGCTGAAATCTTAGTGACCCCAGTCACTgcagcaatgaa
ataaaaaataacaacaaaatttaaaaaatcccaaacaacataaagagacaaaatatccat
caaaGCATAATTTCTGCTATGTTCGTCTTGCATCGACCCTACAAATTCTTCCATTGAGTG
TGATGGCTCCTTTCTTGacagaagcaaaataagaatCTGAATTTTAACACATCTAAAAGC
AGAGACCATTGCTGCTTGAAATAAAAGGACTAGTTAGCAAGGCAAGACCTACACCATCCT
CTGTGGACtaacaaataaatagaaactgAGGAAATGACACACAGTGGCTTTACTgatttc
agagcagcttccctGCAAACAAAGCCAGAGAGATGTATCCGCAGAACAGCAGTTAAGACC
TAGCAGAGACCAAGTCATTAGTTATTGGTACAGGTAAAGCTACTGCAAACTGGAGATTTT
GGATCTGGACCCTCTGATAGCGTATTTATACATCTATTGACCATATGAGAAGCCTGGACA
GATTAAGCGCTCAATTTACACACTTAAATTATATGCCTATAAGTAAGTGGTATGAATATT
TCCATCTGTACCTTGTTACTTATACAAATTAACATTATTTACTTCAGAGTGCTTTACAAA
ATAACAACTCTGCTTCAAATCCACTGCAACAACAGTAATTACGTACTATGGAGAAATGAC
AACTTGATTCATTCTTTCGTAACAAAGTTGGCCCAATTTAAAGTTCCAGTATGAATCTAA
CCTGACTTTCTGACTCTGTCCCTTGGGGTACAGGTTTCTGGATACTTTAATTTGCCTGTT
TTAAACAAAGACACGAAAAATTGACCATTTTCTGTTCACCATGTCTGCCTAACTCACTGT
GGAAGCACAAGATGCTGTATGCAATAACCTTCAGTACACCCCTGGcattactgctttaaa
attaagAGAATAGACcataaaacagatttattttctgtcattcaaAAATCTAAgctaata
cagaaaaagaagctaaaCAGGGAATACTATCTTCTACCCGCAATCCATGCATCTGTTATG
CTGTTGTCATAGCATATacaaaatgagaatattttcatattaaactTACTACTGCTCAAT
CTCTTAGAAGTATCatgtatctgtattttctctgaGAAACACGACTTCTGAAGAGTCAAA
GTCACTGGAAGTCTCACACACAAATCTAACTAGCTATTTCATAAAAACACAGGGCactca
taatttattttctttgcatttatttccatCTATTTCCATCTCAGACAGAAgtctgtttgt
atttttaccATACCATGACAATTGTGACTTGTAGATACTTTAGCTTCCCTAGTAGATGAC
ATCATCTACCTTAAAGAACATGAGAATGAAGCAGCACATGAAGAATGGCACAGATTGGca
ggaaaaatacttcagacaggcatgaagaagaaatgaagatgaaTTTCTACTACTAATCAG
CTTCAGGAGAAATTCAGCACCACCATCAACAacctttgactggagtgttggaatggaagg
ttacaggctttttagagaagacaggcccagtaggaggggagggggagttgccctttatgt
tagggataggttggagagtatggaactctgtctaGGGACAGGTGATCAGCTAGTAGtaag
tttgtgggtcagggttaaggggaaatcggtgacgggacacattactgtggggatatgtta
cagaccgcctgatcaagaggaacctgtggatgaagaactctacagacaaataggaaaagc
ctcacactcgcaggcccttgttctcatgggggacttcaaccaccctgacatctgttgggg
tgacggtacggcccagcacaagcaatccaggaggtttctcaattgtgtggaagacaactt
ccttctgcaagcaataaaggagccaacaaggagaggtgccctgcttgaccttgtgctcac
caacagggaagggctcgttggaaatgtgactctccagggaagtcttggatgcagtgatca
cgagatggttgaattcgaggtcctcaagacagtgagaagagcatgcagtaagctcactgc
cctggacttcaagagagcagactttgggctcttcaggaacctgcttagcaaggttccatg
ggatatagccctagagggcaagggggcccaagactcttggttattattcaaggatcacct
gctacaagctcaggagtgttgcatcccgactagaaggaagtgcagcaggagagccaggag
acccccttggatggataaggagctgctgagaaaaattcacaggaaaaaagaggcttataa
aaggtggaagcaaggacaggtggcctcggatgaatacagggatgttgtcagggtagttag
ggactaagttaggaaagctaaggcccaattggagctaaacttggcaagggatgttaagat
aataggaagggattttataggtatgtagcggctaaaaaacagactaaggacaatgtaggc
cccctccagaaattttcgggagaactggctacacaggacttggagaaggctgaggtcctg
aatggcttctttgcctcggtcttcactggcaaaggctctgaccgcagcacccaagtcttg
gagggcggacacagggactgtgaaaacttagaccttgggcccactgtaggagaggatatg
gtttgagaccatcttaagaacctgaacgtacacaagtccatgggacctgatgaaatccat
ctgcgggtcctgaagtTGCTGGCGAAcgaagttgcaaagccactggccatcatatttgaa
aaatcatggcagtcaggtgaagttcttgatgactggaaaaagggaaatataaccttcatt
ttccagaaggggaaaatggatgacccagggaattacagtccagtcagtctcacctctgtg
cctggcaatatctgggagcagagcctcttggaaggcatgctagggcacatgaaaaagaga
aagctgcttggtgacagccagcatggcttcactagggggaaatcctgcctgaccaatttg
gtggccttctatgacggggctacaaaagtgatggacaggggtggagcagttgatgtcatc
tatctggacttgtgcaaattattcaacactgtcccacatgacatccttgtctctaaattg
gagtgtcatcaatttgacaggtggacccctcggtggataaagaactggctggatggtcgc
actcaaagagttgtcAACGGTTCtatgtctggctggagaccagtaacaagtggtgtccca
cagggatcggtgctgggaccagtcttgtttaatatctttgatGCTGTtatggacaatgga
attgagtgtgccctcagcaagtttgccgatgacaccaagctatgtggttctgttgatacg
ctagagggaaggaatgccattcacagggaccttgacacacttttgaggtgggctgatacc
agcctcatgaagtttaaccatgccaagcgcaaggtcttacacctgggtcggaccaatcct
aggcacagctacagtttgggcaaaaaggaaattcatggtagtcctgcagaaaaggacttg
caGGTATTGGTCGATATGAAAgttaacatgagccagcagtgtgcactcacagcccagaaa
gccaacagtatcctgggctgcatcaagaggattgtgaccagcaggtcaaaggaggtgatc
ctgcccctctactctgctctcgtgagacctcacttggagtattgtatgcagttctggggt
cctcaacatagaaaggacatggaactgttggaacaagtccagaggagggccacgaggatg
atcaggggactggagcacctcccgtatgaagacaggctgagaaagttggagctgttcagc
ctggagaagagaaggctgcgtggagacctcatagcagccttccagtatctgaagggggcc
tacagggatgctggtgagggactattcattagggactgtagtgataggacaaggggtaac
gggttgaaacttaaacagcagaggtttagattggatcgaaggaagaaattctttactgtt
agagtggtgaggtactgtaCTGGGTTGcgcagggaggttgtgaatgctccatccctggca
gtgttcaaagccaggttggatgaagccttgggtgatattgtttagtgtgaagtgtccctg
cccatggcagggggattggaactagatgatcttgaggtcctttccaatcctaactattct
atgattctatgatctcagcACGGCTAGATAACTAGAACTGCCGTGGCTGCTGAAAGAACT
GTGAGTAATCAAAGTGCAGTCCTGCTCATGTCCTCCAATTCTTCCTCTGAATGTCACAGG
AAGATGACTCATTTGCTCCAATAAGGGAACTGTGAGGTATAGAAAAGGTTTAACCTTCCC
ATTCAGTCAGCATTATAGTTCATCCACAGATGATTCCTACAGCAAAccattcttaaaata
aattaaaaaaaaaaagaaaaatcaaacattttctAGAATGTTTATAGAGTGTTAGGaaag
tgatacaaaataaaaacaacccctcaaatattttgaaaatgaaaatatcatgaagaaaaa
tgtatcaagtttttttttgccttttgcatCCTCTTTATTCGTTTGTCTTTTCACTTCACT
TGATGCTAAGTGCAGCTTATAAGATTTTACATTTgctattttctattttccatcACTAGC
TTTCAATGCactccatcttttttttttcaatttgtcAAGTGCCTGATGAAGCACAGAATA
ATAAGTATTAACAGGAGTTTGTCTAGCATTTCTTATTCtaaaagaaatagaattctaaaa
gaaataaaattctaaaagagcaaaaCCCAGCTGAAGTATGCAGTTCTCAAACATGATTTT
TCACTTAAATTACTTCACAGGGTTGTTACAGATTCCTCATTACGTGCCTTAACTAACCTT
CCGGATATGACATAATCAAATATCTTTAACTGCCATTCCCATATGGGGTATTTGCCATta
acttcacagaaaaaaaagaaaaaaaaataaccacttTTCTTAATCTCTTTGAAAAACATG
ATCTTGCAAAGGACCTTCATCCTACACAATGTTCTGTGTACATGGTTTTCAAATCCAATC
CAGGATTACATTCAAAGAGTAGAACCTGATTCATATCACTATATCAAAAAGTGACAGGCA
TCATAGTGGTGAAACTATATTTGTAGGAGTATcaaattatataaaaattaattcctcttC
TTTTATGTATTTCCTCTaacttttaaactgtttctaAATATCACAGTAAAAATATGCAAT
TATCTCACATCTGTTATATATCAGAACAATTACTGTCACATCTGttaacatttctatttt
ccccCCAACTTTTCAGCCTGTCCACCTAAATGATACTCTCAAGAGGAGCACTACTTTGTT
AtgatgggttttctttttgcaggtGTTTCTATGATGCCTAGCACCTTGCTCCAATTTTCT
TACAGCAGGCAGTCTTTTGGTCATGAGGAAAGTCCTGCTCACAAGAGTAACATATCTAAA
ATGCACTAGATTCCTACAGATGTCTGAAAACACAGGTCATACATGGGAGCAATGCCAAGA
AAAACAATCTCACTTTTTGACTGAAGTAACAAACATCAAACCCACAAGGAGAATCAACAA
CCAtcttaaaataatgaaaataaccaCCTAATCTCTGTGTTAGTACTTTCCTCTATGTTC
CCAATGTTTCTAAACACATACTAGagttttcttgttaaaaaaaaaacccaccaaaacctc
acacaaacaaaccaaacaacaaataaaccaaacaaaaccaaccaggAAATCCATAAGAAT
TTACTGTTTGCTCCTAGTATTTTAGCCCCAATACACAATGATTCAGGAAAACATTATGGA
AACACTGGC
>bu114#LINE/CR1
CAATGGAATCTAACTACCCAAGAACCTAGACGTTCATAGCTTAAGTGCAGATGCAGTATT
TGAGTGCAAGGTTTGTGTCTTGGCCTTgcataagtaatttttttcctttttttaaagtag
gCCGCCCTGAATGAAAGAATTAGCACATCACATTCTTCATCCTTCAACACAGGAGGCTTG
CTGAGGCCCCTTGCCTTTCCTTAATTTGAGAAGTACAAGTTCCTTTCAGAATGGCAGTAC
ATTACAACCTGTAATTCATATGGTGTTAATGCCTGCAAAAGAACACATCTGCATCTTACC
AGACACTTGACAGCCTAACTATTTGCTTGAATTGTATGCATTTGTACATACAGGCTAAAC
GGACTCCATGATGTCTGTCTAACTACACTGGCAGACAGACAACAGCTGATAAAGAACTTA
GAACTCTGAGAGGTGGATACAGATGAATATTTTGGAATTGCctcaaaaaagcaaacaaat
cagAGAACAaatttctgaggaaaagcagctaAAATTCGTATCCTTATTGTTTTGAGGTTG
TGATTTTTGTCATGTAGTTTCAGGTTATTCTTTCATCCTCTCACATTCCCTTAACCACCC
AGCACAGCCATGCAACTGGAACCTAACAGAGAAATTACATATTTAGTATTTCAGTTACTC
AGACTGACATCAATGAGGGATAACATCTTAGCAGCAGGAGAAGATATAATAGTTTTCAAC
TCCAGAGGCCGGATCAGATTTTAGGGGTGGAGAGGGGGAATTAACTTTTTACAAATGAAA
GTTAAGATCAGCTAAAAGCTAAGGGGTGATGATTGATGATTCTAATCACAAGTGTCAAAC
TCTCTCAGCAAAACATAACATTCATAACAATCTCCATTCATCCAGtatctttttgttcct
ttctttggctaatgaaaaatacagctagtgcacagcacaaaacagaaacaaacccagcaG
AAATTATCACTATCTTTGCTAAATTTATTTCTAGATCAGGATTTATAACAACTAAAGTAA
CTCTGATGAGACATCCTATTCCTTGTTATCCCCCATTTCACAAGCTCTCATAGTGTTATG
TGTCACAAGCTGGAATTCAAGCTAGGAAACGTAGCTCTCTAAATAAACAATTCCAACAGT
CAACTATTGAACCTCAAACAATTCCCTCAAAAGGTTTAATGTATACAGTAACACAAACCT
TTTGGTGGATATaggattaattttgttttatgtcACCCCTTTTCCCTGAGGACAAGGGGG
ATCACTCCCACCAGGTTAACCCAGCAGAGGATGACTCACATCACAAAAACAGGGCCCACT
TCCATTATCCCCTAGAACTCTCCTCTAATTCTGcatggaaaatggaaatacaaaagTCTT
TCTTTGGCTTATCAGAGCCCAAAATGGACAACTGCATCTTCTCTGCCACCATCTTCCTTA
GCTGCTTGCCATCTTCCAGCTGGCAGTTCCTCACTGACACTATTTTCCCCCTCTCTCAGA
GCACATCCTGGTTGTGCTGGACACATCCCTGCTGATATACCAGGACTGAACTTTTTCCAA
GAGACAGCCCAGGAACCAACCTGCAAGTCTTGAAGACCCACATGCCACAACCCCCTCAGC
TACACCCTGCCGCTCCTGAacattctccaagacacaggggaggaccttccaaaggcaagg
aggattggacaggttaataaatggttaaaagggtggagtcgtagtcaagggtttgggtgt
cttgaacatggggcccacatttgtaggccaggcctactgggggctggtggaactgctctg
ataaagaaagggaagagttgCTTTactgggaggcttgccagacttgtcaaggatgtttaa
actagttgtgttgggggagggaggcatcattccatcccaacacacccagtcaaTTGTCAG
aacctataataaatactctgagcaatgtagtgatatcctagccactccagccaatgagcc
ggcttcatttggagctcgactcagatgcctctatacaaatgcccgtagcatggggaataa
acaagaggaattagagatgtgggcacatctacggggctaagatataataggcatcaccga
aacatggtgggatggctcctttgactggagtaTTGGAATTaaaggttacaggctttttat
cAAAaacaggcccggtaggagggaagggggagttgccctttatgttagggataggctgga
gagtatggaactctgtctggggacaggtgatcagttaaaagagagtttgtgggtccgggt
taaggggaaatcggtgatgggacacattactgtggggatatgttacagaccacctgatca
agaggaacctgtggatgaagaactctacacacaaataggaaaagcctcacacttgcaggc
ccttgttctcatgggggacttcaaccaccctgacatcaGTTGGGGCGACGGTATGGCCTG
GCagaagcaatccaggaggtttctcgattgtgtggaagacaacttccttctgcaagtaat
agaggagccgacgaggagaggtgccctgcttgacctcgtgctcaccaacagggaagagct
tgttggaaatgtgactctccagggaagtcttggatgcagtgatcacgagatggttgaatt
cgaggtcctcaagacagtgagaagagcgtgcagcaagctcactgccctggacttcaagag
agcagactttgggctcttcaggaacctgcttagcaaggttccatgtgatatagccctaga
gggcaggggggcctaagactcttggttaatattcaaggatcacctgctacaagctcagga
gtgttgcatcctgactagaaggaagtgcagcaggagggccaggagacctccttgggtgga
taaggagctgctgagaaaaattcacaggaaaaaacgaggcttataaaaggtggaagcaag
gacaggtggcctgggatgaatacagggatgttgtccgggtagttagggaccaagttaaga
aagctaaggcccaattggaactaaacttggcaagggatgttaaagataataggaagggat
tttataggtatgtagcagctaaaaaacagactaaggacaatgtaggccccctccgtAAAC
TTTTGGGAGAGCTGGCTACACAgcacttggagaaggctgaggttatgaatgacttctttg
cctcggtcttcactggcaaaggctttgaacgcaccacccaagtcttgggAGGCGtacaca
gggactgtgaaaacctagaccttgggcccactgtacatgaggatctggttcaagaccatc
ttgagaacctgaacatacacaagtccatgggccctgatgaaatccatccacgggtcctga
aggagctgacaaatgaagttgcaaagccactggccatcatatttgaaaaatcatggcagt
caggtaaagttcccaacaactggaaaaagggaaatataacccccattttcaagaagggga
aaatggatgacccggggaattacagaccagtcagtctcacctctgtgcctggcaaaatct
gggagcagattctcttggaaggcatgctaaggcacatgaaaaacaacaaggtgcttggtg
acagccagcaaggctttactagggggaaatcctgcctgaccaatttggtggccttctaca
atggggctacagaaatgatggacaggggtggagcagttgacgtcatcttcctggacttgt
gcaaagcgttcgacactgtcccacacgacatccttgtccctaaattGGAGTGttatcaat
ttgataggtggaccactcagtggataaagaactggctggatggtcgcactcaaagagttg
tggtcaatggttcaatgtccggctggagaccagtaacgagtggtatccctcagggatcgg
tgttgggaccagtcttgtttaatatctttgtcgctgacatggacaatggaattgagtgca
ccctcagcaggtttgccgATGAccccaagctgtgtggttcagttgatatgctagagggaa
ggattgccattcagagggaacttgacacacttgtgaggtgggctgatgccaacctcatga
agtttaaccatgccaagtgcaaggtcctacacctgggtgggagcaatcccaggcacaact
acaggttgggccaaaacaaaattcatggtagtcctgcggagaaggacttgggggtgttgc
tcaatgagaaaatgaacatgagccagcttcagtgtgcgctcacagcccagaaagccaact
gtatcctgggctgcatcaaaagaagtgttaccagcaggttgaaggaggtgatcctgaccc
tctactctgttctcgtgggacctcacttggagtattgtgttcagttctggtgccctcaac
ataaaaaggacatagaactgttagaacaagtccagaggagggccacgaggatgatcaggg
gactggagcacctcccatatgaagacaggctgagaaagttggggctgttcagcctggaga
agagaaggctgcgtggagacctcatagcagccttccagtatctgaaggggcctacagaga
tgctggggagggactattcattagggactgtagtgataggacaaggggtaagggttgaaa
cttaaacaggggaagtttagattggatctaaggaaNNNNNNNNNNNNNNNNNNNNggata
taaggaagaaattcttttttgttagggtggtgaggcactggaatgggttgcccagtgagg
ttgtgaatcatccctggcagtgttcaagaccaggttggatgaaggcttgggtgatatggt
ttagtgtgagttgtccctgcccatggcaggggggttggaactagatgatattaaggtcct
ttcccactctaactattctatgattctataattctccTCTTACTGATGCTGCCCTATCTA
GATAGACTCACCTTAGCCTGCTCTCACTCCTCAACAGACCTCCCCATAAGAGCAACAGCC
ACTGACTGGTAGCAGAGACCTCACCTCAGTGCTCCTCCCAGCCTTGTGGTCACAGGTGTT
TCCATGTTTTGTGATTTTAGCCCAGCTGTGGGCAGTGATGAGACCATCCACCCTCCCTGA
CTAAGCTGCACATAATTATTAGAGCTTCATGTccacagctgaaggaaaagaatCCAAATA
TATTTGGTTGGGGCAGGGAATtatggtttttggttttctacACTTGGAATTTTAGCAAGC
TCAATAATACTCTTTACTGCTGTGTTGTGATGTAATTATGCTGTATGAACACCACAAAGA
CAACTAAtcacttgtatttctttaacttaaaagaataaatcctCTTTCCGGTATAAACTA
TGTCTTCTTGTTCCAATTCATACTTCCTCCCCTGCCACATGAAAACCATAATTTCTAATT
AGTAACGTAAGTATGGGGGAaggttgatttctttttcttttttatttctttaagtcTGGA
AATGAGAGCAAGGAAAGATAACACAAACTAATTGTGCAAGCTCTGTGTATAAAGGCAAGC
AGAAaacattgaaaacaaaacaccctgAGATAATGGAGAAAGATTTATCTGAAGCATACA
TATGCATATTATGAAATAACAATGATCTTGTGATGTAACCTGCAAAATTACATTGTTTAT
ATTATAGAATTAGAAAGCACGgttcttaaaaacaaatgctttttttggcACATAGGAAct
ttaaaatgagcttttaaaaCCCAAGGGAACATTTAGGCACCTATATGATAGTCACCATAA
GTAattttctgacagattttttCCACCAGCAAATAACCCTTAAACAACAAAAGGCGCTGC
ACTGTTGAAGGAGCCACCTGCGCTAGAGTGAGAAAATGTATAGACCACATCCAGTATGGA
AATTACACTGCCACAATTTACTGACCTGCCCCCAGGTTTAAGTTCATCTTGAGCTGGTCT
CACCACTCATACGGGAAGACTTGTGACATGCCACTCATTAAGCAGCAAATGCATTCTGGA
TGTGCAGATGGTATCACTTACTTCTTGTCAGCTTATGACCCTTACAATTTCTCCTGCACA
TCTGATCTCAATAGAATTCCCCACGTAAACCACTTCATAAGGGTTCTTGACTTTCAGCAG
CTATAAAAAATAACTCCCTAGTGATGAAGAAACAGTGCAGATTATTTTCACCTAAAATTA
CCTTCTCATTTCTGATCCCTTCACACTGAGCAGCTTCCTTTAGAAATCAAAGGATAGGAA
TCTCCATTCAAATATCTCTTTTTAACTTATATTTTGGGTTTGGTCTGGCACAAAGGTTTT
GACATGCCAAATCCTCATGTTACGTCAAGCTCTGAGGAATCCAGAAATAACCAAGTAAAT
AATAATACACAATCAAATAATgtggaggagagagaagaagaatCATAGTGAGAATTCATA
GTAAGCCGTCTGTATCAGCTGCTTCCAAATGGCAGCTAAGGATTATTTTATACATGCAGT
ATGTTCAAATAATCtaaaaaatgcagctgttgATCAGAAATAAAGTTTGTCTGAAACCAC

>bu115#LINE/CR1
ATGCTGCACTTACATAATCTTTCTTACAACCAGCAGCCAAAGCAAGCCCTCCTGGCCCTG
GTGTTTGGATTTTGAGTACCTTTTCTTGCCCCTCTACATCTGAGGTAGTTTGAGGCCAGC
ACAACATGCACACCAGGCTCCAGATCTACACATGGTGCTGCAGCGCAGTCCCAGTCAGGC
AAGGCTGTGGTGATGAGGTGTCCTGAGGCTGAGGTGGGAAAGCAGCCTGGGGCTGGGTGG
GGGTCCCACACACTGAGGCAGGGCCAggctgctgtggagctgcagggTCTCCCCAGTCAG
GGTGTGAGATCTCCCAACTGAGGCTGGTTGGTGCCACAGAGACCTGACACTGCTGTGCCC
CAATCCCAGTCCCCAGGCATCACACAGGACCTCACAGCATGCTCTGAGGTGGACATGGGC
CTCGGGGAACATGTGTTTTGGCTGTGTCCCCCGGTAAGCTGTTGTAGCTGCCTATTTGTT
CATGTAGCAGTACAATACATAAGCTCTGTCTGATGAAGTGGAGGTTTCATGAAATTAACA
CAGGTCACTCACgaaggaaacattttcatatttgtaacagtagcagCATATTTAGTGAAA
CTTAAcaatgacttttctttttctttttttttttaattttgcttttaagaaatgAGTCTT
tgcaaaatacttaaaatgtagaaatgtGTTAAGAGGGCGGCTTGGGCTGCACCTACACAT
GAGGCTGATAAGCCCTTAGCAAGTGCTGGCTGTCTCGGCAAGGTATACTGTATTCTTTAC
ATAGCCTTCATGATACAAAATTTTCTGTTCTACCTTCGTGGAGAGTGTGAAAAGGCACCA
TTTGTCATCATTATGGGACAATATGGGCAGCTGTCACAAACCCATTATGAAAATGGCTGA
AGATGGCTGATAATACTCTCTTTGcacattcagaaataatttctttttccatagaCTTTT
GTCTCCTACTTGGGATCACTCAATAGTAAACtaagcaagcagaaaagaacACTAAGTTTG
TCTGATATTGCCAAGAAACATGAAGATTCTTGACATGAGACGTAGTCTAATAGAGatgca
catatacacacacacatatacacatattcacatacacacacacttcccCATAGAAAAATG
TCATCAGATCTTGACACAGGAAAGGAAGGTTACAAATAGTTTCTCAGACTTATTACAGAC
AAAGAAATAATCtactactttttattttttcaattgaAACATGTTTTCACAAATGTCTGA
TCTGGTGTTTTGGACAGGAGATGCTTTCACTGGAGGAACAGCCTAGCAACGATATCCCAT
GGCACTGATGTATCTgcataaaacttcattttatggAGAAATGGAGCACTCACATAATTC
ATCAAATCATAAACAGTTGACAGGTCTTAACAATGGCAATCATATAGCCAGGCAGCCAGA
AAGTCAACACTCCCAAGCAAGCTAACACTAACCTGTGAGTAAGATGTATTACTTAAATCA
GTGCTTTCTCTCAGTGTgaaccattttcttttattagctCTAACTATGGTTTCTTGTTCT
TTACATCTGCGGAAGATTCTACAGAATATTAAATGATACCAGAAGCAGTGGCATTGCTTT
CCCCTTGCTCACACTCAGtgtgggagaagagggaggTTTTGATTAGGCTGGGATGATAGA
AGGAGGTTGTGACCACTCCTTCATCAGTCTACTGCAGTCCTTCCTGACTTTAGATTCTGG
TCACAAGCAGCTCCTCAAGGGTGCCAGCAAGGGGCATTTTGTTCGCACTTACTGAACTTC
CATTATTTTCTTGTGACCACAGTGATCAAGCTGTGATCACTGTCATCATGGTATAATTAC
AAATGGCATGATACATGCTATGGGATGTCTAGTATTTGCAGAGGCAAAGAAAGGGCTTTC
TTGGGATGATGAGATAGGCTCAAACCAGTCaggcattttttctttctttgtaacaTCAAT
AAAACAGTATTGATGGAActcaaaagctattttttttaatgtgtccCAATTGAATGACAT
GTTTTAAAGGGTGAAGGTCATTTTCAGCAACAAatgacctagtggcaattacagagacat
ggtgggacagctcacatgactggaatgtgctcatggatggctatgtcctttttaggtCAG
CAaagggaggtggtggagttgctctttatgtgagagagcaactagaatgtattgagttct
gtctgggggcagatgaggaggaagtggaatgtctgtgggtacgaattaagggacaggctg
gtacgggtgatacagttgtgggagtctattatagacctcctgatcaggatgaaggagttg
atgaggctttctacaggcaactggaagtagcctcgcaactacatgccttagtcctcgtgg
gggattttaactaccctgatatttgctggaagactcactCAGCCAATCATTCACggtcta
ggaggttcctccagtgcattgatggtaacttcttaatgcaaatggtgggcaaaccaacta
ggagaggagcggtgctagatttagtactcaccaacaaggagggtctggttgaagtggtga
tggtcaatggcagccttggctgaaGTGACaatgagatggtggagtttaggatcctgtgtg
ggaggaatagaatacctagcaaggccacagttctggatttccgaagggccaactttggcc
tgttcaatcaactgctaagggaagtcccatgggaaaaggtactaggcggtaaaggggctc
atgatagttgatcagcattcaaggaccacttcttccaagctcaggatcagagcatcccaa
tgagtaggaaatcaagtaagggatctaggagaccagcgtggttaaacaaggagctgctgg
gcaaactcaagtggaaaaggagaatctatggattatggaaagaggggctggctACTTGGG
AGGAATATgggacagttgttagaggatgtagggaggcaattaggacacctaaggcctcct
tggaaattaatcttgctagtcggattaaggacaatagaaagggcttcttcaaatacatag
caaataaaactaacacaagaggcaatataggcccactgttgaacgaggtgggtgccctgg
cgacagaggatacaaagaaggcagaggtgctgaatgctttatttgcctctgtctttactc
ctgccccagattcctgtagccccagaaggagtcaggacaaaggaggagtttgctttggta
gatgaggattgggttagggatcagctatgcaatctggacatctataaatcaatgggtcca
gatggaatgcacctacgggtgctgagggagctggcagaggtcattgctgggccactctcc
ataatctttggtaaatcgtgggaaatgggagaggtgcctgaggataggaagatggcaaat
gtcacaccagtctataagaaaggcaagaaggagggcccgggtaattatagaccggtcagc
cttacctccgtccctggaaaggtgatggaacaacttattcttgactccatctctaggcat
atcaaggatgagggggttattaagaacagccaacatggttttaccagggggaagtcatgt
ttgaccaaccttatagccttctatgaggaagtgactaggtggagggatgatggtagagcg
gtagatgtggtttttctttacttcagtaaggcatttgatactgtctcccacagcattctc
atagataagctaagaaagtgtgggcttgatgatcaggtagtgaggtggatcaagaactgg
ttgaaaggaagaaggcagagagttgtggtcaatggcgcagaatctagctggaggtctgtg
actagtggagtccctcaggggtcggtgctgggaccagtgctgtttaatatttccatcaac
gacctggatgagggaactgagtgtaccctcagcaagttcactgatgacactaaactggga
ggagtggctgacacaccagaaggctgtgttgccattcagcgagacctggacaggctggag
agttgtgcgaggagaaacttgatgaaattcaacaagggcaagtgtagagtcttgcatctg
gggaagaacaaccccatgtacaagtacaggttgggggttgacctgctggaaagaaGCGAA
GGGGAAAGGAACCTGGGGGTtctggtggataggaggatgaccatgagccagcaatgtgcc
cttgtggccaagaaggcaaatggcatcctagggtgcattagaaagggtgtggttagtagg
gcaagagaggttctcctccccctctactctgccttggtgaggctgcatctggaatattgc
atccagttctgggcccctcagttcaagaaggacagggaattgcttgaaagagtccagcgc
agagccacaaagatgatgaagggagtggaacacctcccttatgaggagaggctgagggag
ctgggtctctttagcttggagaagaggagactgaggggtgacctcatcagtgtttacaaa
tatgtaaagggtgtgtgtcaggatgatggagctaggcttttttcagtgatatccagtggt
aggacaaggggcaatgggtgtaaactggagcataggaggttccgcgttaacatcaggaag
aacttctttactgtaagagtgacagagcactggaacaggttgcccaggggggttgtggag
tctcctatgttggagatattcaaggcccgcctggacaagttcctgtgtgatgtactctag
gttaccctgctcttgcaggggggttggactagatgatcttttgaggtcccttccaaccct
cgggattcatgattctgtgattgagTGTCCTATGTCCACCTTGGTAGATAAAGAGCTGTG
GTCCAGGATCATTGCCACAGTGCTAAATGTTAAGCTAAAACTTGAGGTTTGGGAAAAGTG
AAGGGCAGCTTCTAGACTGTATCCACCCAAGGTCAGAACATGCTTTAAAGTGCTCAGTTC
AACCAGCCTACAGTCGTACCTGCTGAACTATGAGGAAcattttctacatttatttgcctt
ctgGACAAGGCCAAGCATCATGGCAAAGCCTCAGATTGTATATTCCATCAGCATTTAACA
AATTCCCTATCACTACTTCCACACTGGCTTTAGTTAGATAATATAAGAAGTCCAATGGAA
GGGGAATTCTCTCTTGAGTTTTGGTAGCAAGAGAGGAGGTGACTGGGTGCATGAATGTCA
GGACtctgaaaactatttttctttgtagtaATGTGATAAtctggaggagagggaaaaaat
aaaaaagaaaattaaaaattaaaataaaaaagcaagaagcagagaacaaagcaggcagca
gcatacTCCAGAGCAAGAACACATTTTATAAGAAGGATCCCATAacactttgaaaagcaa
aacaggcaTGCCACCTCCTCCTGATCATCAAGTCACTCAGTCATATAAATACAATGTGTA
AGATAGGTGATAGACTTGAGCCAACAGGGTGCTGATCACTGACAGAAAAAGTCATGTGCC
TACCACAGAGggcacagcaaagaatttcacCAGTTGTTTCTGGGACAAGTTTGTTTCTGA
GACAAGTTTGTATATAATCCCATCCAGCTTCCATTTACCTATTAGGAAAACAGACGTTTC
CAGAGCTTAAACAGCTAATCCTCGGAAAGGtttttttGATAGGAAAAGCTCTCTGAATGA
GGTAAGCAAAAAACATAAGATATGAAGTAGAAGAGGTTCATGCCAATCTCCACTACAGGA
GTGGAATGAAAGCTGGACAAAGCTTTGTCAGCTATAAGAATTATTCCTACCCTTGTGGCC
ATCATTTTTGTGTTATCTAAGCATTGCCACATCACAACTTGAAGCAGGAAAAAGTAACTC
CCTGTGGTAGGTAGGTTTATTAACTCCAGCACCTCAGGAATAAGTTGTGACAGAGCCAGC
ATTCACATCAAGGGTTGCTCAGCTCCCAGGCAATGGCTTTTTCTTAAGATTATGTTTCTA
ATGACAGTGAAGGAAGCAAACCTGATACTTatcttcctgtttctctctgttttgcAGCCT
TCTTTGGGAGTTTGCATTTCCCATGTACTCATATCACTTGCACAGTAGCTTGCATTTTGT
ACAGCAGGGAGATATTCAAACGTTTTACAGCCTGTTAGTCACACTGGCTCTTTGAGTCAG
AACTTTTGGGAATGGTATGTCTGTTGCTGATGAGACACTCTTCTCATGACTAGGTTAACA
ATGAAGGTGAGAGAAATCCTTAGATCCTAAAGTCGGTAATGTGAAAGAACCCCTAGATGT
AGGACTTCATGAAATAGTTTTCATATAGAGCTCATGCATTTGTAATACTGGGGTATACAT
TAATAACACACTTTTTTAGGTTTCTCCTGAGTAAATAAGATAGAGGAGAGGTATATGTTC
CCCATAGACTCCATTTAACAGTCTCCGGACACAATCAAAGAGGCCTAGCACTCCCGTTTA
TACACGGTTCCCCACTTTAATATT
>bu134#LINE/CR1
aattaaatataataattaaatataatagtataattatgttttatataatatttaaatagt
atatatttaaataaatatatataaacagcagaggtttagacttgatataaggaagaaatt
ctttactgttNNNNNNNNNNNNNNNNNNNNaagaaattctttactgttagggtggtgagg
tactggaatgggttgtccagggaggtagtgaatgccccatccctagcagtgtttaaggcc
aggttggatgaagccttgggtggtatggtttcgtgtgaggtgtccctgcccatggcaggg
gggttggaactagatgatcttgaggtcctttccaatcctaactattctatataGAACTGC
TATAGCctttgcaatagtaatcctaCTAAAATAATTATAACCTCAAACACTTAAAAAGCT
TGGTCGTATAATTTTATGGAACATCCTATTAAGATTTTTATATGGAttacttttgttatt
tttccataAGCATTTATCAAtgtgaagaatattttaaaggCAATTCAACCCACACACACA
ACTACCCATTCTTACAAAGCACATGGAATTTCTGAACACTGCAGCCACAGGTTCTTTTTA
AACCTTATTCTGACTGTAGAGCAACTGATTATCTAACTTTTTATCTGTGATTTAGGTACA
CaaaatgacttttaaaacttgaattttattttacctAATTTAACTACATTAGTATCTATA
TTCCCAGTTCTTACAGCTCTCCTCCCAAACTCCGGTATTCATTTATAAACAGCTGCCTAT
ATTGCTGAATCCCATGAACAGACAAAAGTATTTCAGCAGCACTATTAtcacagctgaaca
cagtaAAACTGATACAGTCTACTTACCACTATTAAATGatttctggtttatttaatCTGC
ATAAATCACATACACATTAAATATGCTTTTGTAACTATTTGTAAGAACCTCAGTTAAATT
GTATACATTTGCCTATTCTACTGGAAGTTGCCTTTGTTTGTTACTGGGAGATGTTGTTTA
TTGGCCAAATTTTTATTCCATATGcatgctcttttaaaaaaatacaatcatTCCTTATCA
CGTGTGTTAATGTTGTAAACTTCgtactttaaaatacatgtgagcaggtggtatcatatt
ctctctccctgtttatttcctctaacattgatttgttggtGGTGGCAGTGGCGATTTATG
TTATACtttgattgctggactgattttacctcaattcgtgggagttgtattcctccggct
ctccttcccatccctccaggagtgggaaggtgggggggggaagggaaacaaaggagtgtg
tggactttaaaccacgacaaagacaaaacaataAGTGTGAAAAAGAATAGTGATATAACA
CTGATAACACAGTACTAGATATCCTTCAGCACATCAGTCattgaaagctttaaaaaaatg
cgTCACATTACTAAGGTTTCCATGCACACTGTTATGACAAATGAtctgctctagtaagtc
ccactgactattacttgcttctagtgatacatgtgggtgctaggaatatagatagtagta
gcctgaggagtataaagaaggactacagagctctgggagaggtggtcaggggttctggag
ctcagatagtcttttcgacaattctccaagacacaggggaggaccttccaaaggcaagga
agattggacaggttaataaatagttaaaagggtggtgtcatagccaagggtttgggtgtc
tcgaacatggggcccacatctgtaggccaggcctactggggtctggtggaactgctctga
taaagaaagggaagagtggctttgctgggaggcttgccagacttgtcaaggatgctttaa
actagttgtgttgggggaggggaggcatcattccatcccaacacacccagtcagttgcca
gcacctataataaatactctgagcaatgtagtaatattctagccgctccagccactgagc
cggcttcatttggagctcagatcagatgcctctatacaaatgcccgtagcatggggaata
aacaatAGGAgttagagatgtgggcacatctacggcgctatgatataataggcatcacgg
aaacatggtgggatggctcctttgactggagtgttggaatggaaggttataggcttttta
gaaaagacaggcccggtaggaggagagggggagttgccctttatgttaggggtaggctgg
agagtatggaactctgtctggggacaggtgatcagttaagagaaagtttgtgggtcaggg
ttaaggggaaatcggtgatgggacacattactgtggggatatgttacagaccgcctgatc
aagaggaacctgtggatgaagaactctacagacaaataggaaaagcctcacgctcaccgg
cccttgttctcatgggggacttcaaccaccctgacatcgGTTGGGGCAACAgtatggccc
ggcacaagcaatccaggaggtttctcaattgtgtggaagacaacttccttctgcaagcaa
taaaggagccgaggaggagaggtgccctgcttgacctcgtgctcaccaacagggaagggc
tcattggaaatgtgactctccagggatgtcttggatgcagtgatcacgagatggtcgaat
ttgaggtcctcaggccggtgagaagagcgtgcagtaagctcactgccctggacttcaaga
gagcagactttgggctcttcaggaacctgcttagcaaggttccatgggatatagccctag
agggtaagggggcccaagactcttggttaacattcaaggattgcctgctacaagctcagg
agtgttgcatcccgactagaaggaagtgcagcaggagggccaggagacctccttggatgg
gtaaggagctgctgagaaaaattcaccggaaaaaagaggtttataaaaggtggaagcaag
gacaggtggcctgggatgaatacagggatgttgtcagggtagttagggaccaagttagga
aagctaaagcccaattggagctaaacttggcaagggatgttaaagataataggaagggat
tttataggtatgtagcagctaaaaaacagactaaggacaatgtaggcccccttcggaaac
tttcaggagaactggctacacaggacttggagaaggctgaggttctgaatggcttctttg
cctcggtcttcactggcaaaggctctgaccgcagcacccaagtcttggaaggcggacgca
gggactgtgaaaacctagaccttgggcccactgtaggagaggatctggttcgagaccatc
ttaagaacctgaatgtacacaagtccatgggacctgatgaaatccatccgcgggtcctga
aggagctggcgaatgaagttgcaaagccactggccatcatatttgaaaaatcatggcagt
caggtgaagttcctgatgactggaaaaagggaaatataacccccattttcaaggagggga
aaatggatgacccaggaaattacagaccagtcagtctcgcctctgtgcctggcaaaatct
gggagcagattcttttggaaggcatgctagggcacatgaaaaacaacaaggtgcttggtg
acagccagcatggcttcactaggggaaaatcctgcctgagcaatttggtggccttctatg
acagggctacaaaagtgatggacaggggtggagcagttgatgtcatctacctggacttgt
gcaaagtgttcgacactgtcccacacgacatccttgtctctaaattggagtgtcatcaat
ttgataggtggaccactcggtggataaagaactggctggatggtcgcactcaaagagttg
tggtcaacggttccatgtccagctggagaccagtaacgagtggtgtccctcagggatcag
tgttgggaccggtcttgtttaatatttttgtcgccgacatggacaatggaattgagtgtg
ccctcagcaagttcgccgatgacaccaagctatgtggttcggttgatacgctggagggaa
ggaatgccattcagagggaccttgactcacctgtgaggtgggctgatgccaacctcatga
agtttaaccatgccaagtgcaaggtcctacacctgggtgggagcaatcccaggcacagct
acaggttgggcaaaaaggaaattcatggtagtcctgcggagaaggacttgggggtgttag
tcaatgagaaaatgaacatgagccagcagtgtgcactcacagcccagaaagccaaccgta
tcctgggctgcatcaaaaggagtgtgaccagcaggtcaaaggaggtgatcctgcccctct
actctgctctcatgagacctcacttggagtactgtgtgcagttctggtgccctcaacata
gaaaggacatggtactgttagaacaagtccagaggagggccacgaggatgatcaggggac
tggagcacctcccatatgaagataggctgagaaagttgggactgttcagcctggagaaga
gaaggctgcgtggaaacctcatagcagtcttccagtatctgaagggggcctacagggatg
ctggggagggactattcattagggactgtagtgatacgacaaggggtaacgaattgaaac
ttaaacagcagaggtttagacttgatataaggaagaaattctttactgttagggtggtga
ggtactggaatgggttgcccagggaggttgtgaatgctccatccctggcagtgttcaaga
ccaggttggaggaagccttgggtgatatggtttagtgtgaggtgtccctgcccatggcag
gggggttggaactagatgatcttgaggtcctttccaatcctaactattctatgattctat
gatttaactGCCACTTCTCTTTCCAACCGTCAGCCTTAGCTAGAATCTAATAATACAGTA
CATGAACAGCTAGATACCTCAGCTTGACAtcatgggtttggttttcttttccttttcaac
taGATTTATCACTTTAGACCCAACTCCTGTAAGTAAAACCAATTAATTCAGTCTTCAGAT
AAATGTTAAcacattaaaaaccaaagaCTTGCAATAAACAGTGTACCTCAAGTTTGTTGT
AATTTATTTGTGAGTTATTCTCAAGCAAtgttacaaaacattttaatgtcttgataagaa
aataaaatttaaataaaaatacattcaacgatacatcatcataatacaaattaaaactaa
tGATAATTTACAATCCTAACAGAATTACTGATTAACATCATCTTTCTAGACTAATCAAAA
TGAAGGCAACTTTTATTATTAATCATTCTACTCGTACCTAATTAAATTCTAGAACATcta
ctgaattttaaaacattataaaatgagaaatcaaaTCTTAATGGTCACAAATATTCaatg
tccttttttcttttcccctagATATTCCAGtaccaaagcaaaataaaaagtgcatattta
aaagaaaagaaaaaagaaaaaattgtttcaagagcatacaatttatttttttgtaaattt
gattttgaaaacagaaaatggctCCAAGGAACAGATACATTGCCACAGAGTTTATCCATA
TACAGCAAAATCTAACTTTGACACTCAGCCACATTCAACTTTGTTTAATGGCAGCTTTTT
GTTAATGGAGCATTTTATGACTGACAATCAGACCCACTCTACCTTGGCAAAACTCATTTC
TTGGCATTACTGTATTCGCTCCTCTCCACTCCCCAGTTTCAACTGCTGGCAAATAGAAGT
CCCTTAGAATACATCAAATgtgtaaagaaggaaaaggcaaaaacagTGGACATGAATAAA
TGATTGTGACGTTGCACGTACTAGTACTGAATCCTGGATATTCTAAAATGGTTTCTCTGG
TATTAAACCAAGATAGTTATCCTAATCAGTTACATTCATTCCAAAGGATATTCAATCCTG
TCTTGCTAACTTACTCTTATCACAGAAAGTCTCCCTACAACAGTATAATAGATGTATAGT
AATTTAAACAGCTTACAGTTTCAAGCATGGTGGATTTCTATTCTATTTGTAAATTACATT
CCTAATTAATTTGGCCAGATCATGACTGTAAAAGAACAATAcccccccAAAATACACCAA
ACAATAAAAGACTCCAGAGCAAATGCTCCAAAAATAAACATACCACATACagttattatt
aaaaaataatatttcaaggAGTACCACTGTATTTAATACTGATGAAGCAAAGTTGCCACA
GTAATAcctttgcttcctcctggttatatacatatatgttcTTTCAGCGTAAATCTAGCT
TCTCAGATGACATGAGCAAAATTAATGTTACTAAAGTCAAGAATGCCAGTTTAAAATTGT
GTTAAGTGGCAAATACGAATTCATATAACTAAAGATACAAAAACACTCAATGAAGCATTG
CTTTAAGACAAAACAATGTTGATCATTCAACTGATCATAACAAGCAGATACTACAAAGTA
TCTAAAAATAATCTGGGATAGTCCAGATATCTAAAGTGCTTTGAGTGATTACAAGAG
>bu141#LINE/CR1
TCTCACACAGCAATTTTGCATTTTGACTTTTTGAGTTTTAGCCAGTGTCAACAACACTCA
TTTGTAAATGAAGTAAagattctgtattttcctgtacTTAAGCTTGCTTATGTACTGATT
TTCCCAGTACTGAAGAATGCTCAAGAAAACTCAAGGACAGAACACACAAACCAACCCCAA
CTCCAGCAAAAATGAATGTAGAAGGTCCTATTTCTCAACACAGTTAAActgcaattaaag
aaaaaagaaactgtaagaaCAATATTTCTTACTTATCAGTGGTAAACAATTCTGAGGCAA
CAGCAAAGGGAAATgagcagaatcatagaatcacagaatggcttggggTGGgaagggcct
taagatcattgagtttcaaccctcctgccatgggcagggatatccCACATTAGgccatgt
catagaatcatagaatagttagggctaaaaagaaccttaagatcatctagctccaacccc
cctgccatgggcagggacacctcacactaaaccatatcacccaaggcttcatccaacctg
gccttgaacactgccagggatgtggcattcacaacctccctgggcaacccattccagtac
ctcaccaccctaacagtaaagaatttcttccttatatccaatctaaacttgccctgttta
agtttcaacccattaccccttgtcctatcactgcaatccctaatgaatagtccctctcca
gcatccctgtaggcccccttcagacactggaaggctgctacaaggtctccacgcagcctt
ctcttctccaggctgaacagccccaactttctcaacctgcCTTCAtaaaggaggtgctcc
agccctctgatcccctcatggtctcctctggacttgttccaacagttccatgtccttctt
atgttgtggagagtgcctgcactggtcttgtgagggaaaggtgcagaatgggcagggctg
cgctcgctgctccctgatggaggtcctcctccagcaggtggctgagctacgggatgctgt
caggaagctgcaagatgtcaggaaagctgagaggaagcaggactgtttgctccaggacca
aacagcacagggggcctcaagattcccccTCTAAcctcatggaggaaagaaagaggctgt
tgatcagggaagctgggaattagtaacaaaaaaaaaacaacaaaccaacaaaaggaggaa
gagagcaattaaaagcaaggggcttcctcctaaatctgctgtacccacccagaaccgttt
tgctgtcctgcagggggctgatgaggaaatgcacttgcatcagaaacagtcggctggtgc
actggtacagaagatctctactggtgccgccaggaaaaagcggcgggttgtagtagtagg
ggactctgtcttgaaagggacagaagcgctcatctgtcggcctgaccccgcgcaagggag
gtgtgttgcctacctggggcatggatcagggatgttgcggagagggtgtctgctctagta
agtcccacggactattacccgcttctagtgatacatgtgggtgctagggatatagatagt
agtagcctgaggagtataaaggACTaaagagctctgggagaggtggtcaggggttctgga
gctcagatattcttttcaacaattctccaagacacaggggaggaccttccaaaggcaagg
aggattggacaggttaataaatggttaaaagggtagattcatagtcaagggtttgggtgt
cttgaacatggggcccacatttgtaggccaggcctactgggggctggtggaactgctctg
ataaagaaagggaagagtggctttgctgggatgcttgccagacttgtcaaggatgcttta
aactagttgtgttgggggaagggagcatcattccatcccagcacacccagtcagttgcca
gcacctataataaatactctgagcaatgtagtaatattctagccgctccagccactgagc
tggcttcatttggagcttggatcagatgcctctatacaaatgcccgtagcatggggaata
aacaagaggaattagagatgtgggcacatctacggggctatgatataataggcatcacag
aaacatggtgggatggctcctttgactggagtgttggaatggaaggttataggcttttta
gaaaagacaggcccggtaggaggggagggggagttgccctttatgttagggataggctgg
agagtatggaactctgtctggggacaggtgatcagttaacagaaagtttgtgggtcaggg
ttaaggggaaatcggtgatgggacacattactgtggggatatgttacagaccgcctgatc
aagaggaacctgtggatgaagaactctacagacaaataggaaaagcctcacgctcacagg
cccttgttctcatgggggacttcaaccaccctgacatctgttgggcaatggtacggcccg
gcacaagcaatccaggaggtttctcaattgtgtggaagacaacttccttctgcaagcaat
aaaggagccgacgaggagaggtgccctgcttgacctcgtgctcaccaacagggaagggct
cgttggaaatgtgactctccagggaagtcttggatgcagtgatcacgagatggtcgaatt
tgaggtcctcaagacagtgagaagagcatgcagtaagctcactgccctggacttcaagag
agcagactttggactcttcaggaacctgcttagcaaggttccatgggatatagccctaga
ggcAAGGGgccccaagactcttggttaacattcaaggatcacctgctacaagctcaggag
tgttgaatcccaactagaaggaagagcagcaggagggccaggagacatccttggatggat
aaggagctgctgagaaaaattcacaagaaaaaagaggcttataaaaggtggaagcaaaga
caggcagcctgggatgaatacagggatgttgtcagggtagttagggaccaagttaggaaa
gctaaggcccaattggagctaaacttggcaacGGATGctaaagataataggaagggtTTT
ATAGATATGTAGCTgttaaaaacagactaaggacaatgtaggccccctccggaagctttc
aggagaactggctacataggacttggagaaggctgaggttctgaatggcttctttgcatc
agtcttcactggcaaaggctctgactgcaccactgaagtcttggaaggcagacgcaggga
ctgtgaaaacctacaccttgggcccactgtacatgaggatctggttcaagaccatcttaa
gaacctgaatgtacacaagtccataggacctgatgaaatccatccgcgggtcctgaagga
gctggcgaatgaagttgcaaagccactggccatcatatttgaaaaatcatggcagtcagg
tgaagttcctgacgactggaaaaagggaaatataacccccattttcaagaaggggaaaat
gcatgacccggggaattacagaccagtcagtctcacctctgtgcctggcaaaatctggga
gcagattctcttggaaggcatgctagggcatatgaaaaacaacaaggtgcttggtgacag
ccagcatggatttactaggggaaaatcctgcctgaccaatgtggtggccttctatgacag
ggctacaaaagtgatggacaggggtggagcagttgacgtcatctacctggacttgtgtga
agcgttcgacactgtcccacatgacatccttgtctctaaattggagtgtcatcaatttga
taggtgggccactcggtggataaagaactggctggatggtcacactcaaagagttgtggt
caacggttcaatgtccggctggagatcagtaatgagtggtgtccctcagggatcggtgtt
gggaccgatcttgtttaatatctttgtcgctgacatggacaatggaatcgagtgtgccct
cagcaagtttaccaatgacaccaagctctgtggttctgttgagaggttagagggaaggaa
tgccattcagagggaccttgacacacttgtgaggtgggctgatgccaacctcatgaagtt
taaccatgccaagtgcaaggctctacacctgggtgggagcaatcccaggcacagctacag
gttgggaaaaaaggaaattcatggtagtcctgccgagaatgacttgggggtgttagtcaa
tgagaaaatgaacatgagccagcagtgtgcactcacagcccagaaagccaactatatcct
gggctgcatcaaaagaagcgtgaccagcaggtcaaaggaggtgatcctgcccatctactc
tgctctcgtgagaactcacttggagtattgtgtgcagttctggtgtcctcaacataaaaa
ggacatggaactgttggaacaagtccagagaagggccacgaggatgatcaggggactgga
gcacctcccatatgaagacaggctgagaaagttggggctgttcagcctggagaaggctgt
gtggagacctcatagcagccttccagtatctgaaggggacctacaaggatgctggtgagg
gactattcattagggactgtagtgacaggacaaggggtaatgggttgaaacttaaacagc
agaggtttagattggatataaggaagaaattctttaccgttagtgtggtgaggtactgga
atgggttgcccagggaggtggtgaatgctccatccctggcagtgttcaagaccaggttgg
atgaagccttgggtgatatggtttagtgtgaggtgtccctgcccatggcaggggggttgg
aactagataatcttaaggtcctttccagccctaactgttctatgattctaggacaccaga
actgcacacactgCTCCAAGGagggtctcacgagagcagagaagcaggatCACCACCTCT
GACCTGCTTGTCACACTCATttttatgcagcccaggacatggttgggTTTCTGGGATGCG
AGCAAAATGTATTAGATTACTGTGAACTGTGCAAAAATTGTACCTGCTAGGTGATAAACA
TCAAAGTCTGGATTTTTGATTTCAATAAAAATTATGAGTGAGTTACACAAGTGCAAACAG
TCTACTGTCTGTTCCAAAATGGAAAGGAGTATTTggggggggTGGAGAAGTGTCACTAAT
TTAGCATTTCCcatagaaaatacaaagatgaaAATTCATCAAAACTTTAAGAAAGGCATC
AAAATACTTCTAAGACATTCCGAATACATGTAACAATACACACGATACTCtgttacaata
aaaaaatacagcacactTTGCCTTCATTCTAAGAAATATTCACCTGCTGGAACAATACTT
CAAGCATTCACTAATACTTTGCAATACATCTATAGGAGTCAACCCCccttatttttataa
atttcttattttactgtAACAGAACTCAAAACTACAgtcatttcttaaaaatacaagttc
TGAGGACTTTCCCCTTACTCCCTCAGCTTTCTCCATtcagttctgtcttttttcaTTCAA
TAAAACTCCATATTGTATCTGTTAAGGGAATGAGGAAAAAGATGGGTTTTCATTATCGTT
CAAGATAAAGCCAAATGGGCCCAGTTAACAAATGCCATTCACTAACTGGAAATTTGGCAC
AAAAGCACTATTTAGAACAAATGCTGATTGGCTCTGTATTTCAAAGGCTGCCTGAAATTC
TCGCTGAACAGCAAAAACATGATGCTACTTACATTCAAAAATATACAGCCTGCACAGTAG
GACTTCGAACCAGTGAATAAATTCTGCCTAATCCATTCATGAAGAACACAGCTCCCCAGT
GTTCAGCCTTAGTATCTCGGTTGGACACTATCAAAGTGCTCAGAAGTGCTGAGTATCAGT
GTATCCTTCCATAGCAACTGCAGTGGCTGTATGGTGAGAGCATCTTTGGAAGCTTTTGTG
TCTTGtacttcaggaggaaaaaaaaaaccaaaaaaccaacagaaatcTCACCCAATTTTC
TAAGAATCATGGTCTGCTTTATTAAttgttttttccctaaaaaGGTGTACAGGGAAAACA
CTTCTTTCCAAATACTCTCAAGGTCTCCTTTGTTGGAGTTGTAATCATTCAGCATGCTGT
TATCTTTTGAAGAACCTGAAAAATTTAGTGACAGAgtgctttataaaaatattttttgta
tgttACTCTGGActactgaatcatagaatcacttaggttggaaaagacctttatgatCAT
CAGATCCAACCATAAACGTAACACTGCCAactccaccactaaaccatacctCTACGTGCC
gcatctacacatcttttaagtATCTCCAGTGATGGGGacttcaccacttccctgggcagc
ctgttccagtgtttgataATCTTTTTGGTGAACATCCAATATAAACCTATGTTGGcgcaa
cttgaggctgtttcctctcatGCTATCCTAGAAAGATGAGCAAGAGTAGAAAGTGAAACC
CCAGAATCCCCCATGAAACAAATGTTACAAAGTGGAGCAACCTTATCGATGAAG
>bu166#LINE/CR1
GTAAACAAACCCTGGGTCATGCCTTGCTATTGATTTACTAAAATTTGAAAAGTTCCTATA
TTAGTATGGGATGGCTTTTTCGACCTATTTGCACTGCTGGCAGAGATGCATCTCTAAAAA
TAAACTCAGACACTACACAGAGGGCAAAACTACAAGAACAGATCCAGTTTATCCAGATCA
AAGTATGCTCTCTGAAATAACGCTCATGTGAACTGGGATTATGCTGGCTGAACTATATAC
CACCCTTTACAAAAAGACAGATATAGTCATTGATTGTAATGAGAAATACCAAATTGTGGA
TGCTATCTTTGAAAGGAGTAAGATCCTTACTGTGATATCACATTAAATTCTTCTTCTTAG
CTGAAGCAATATAATTAGCACAAAACTTAGTAAGATGAAGACAGGGAAAATTCCAGGAAT
GTTTCACAGGCAAGAAGGGACAGTATCTCCTGAAAGGTTCTGATAGTGATATTACAAAAC
TGAGTTAGGTCAGATCTCAACCTGACCACCTTGTTCTTACACCTAGAAGTACAGCTCACC
CAGAACAGCTTTCCTTCCAGTATATGTGAAATCCACAATTTTAACTTGTCAAATGCTATT
TGGTGGAAATCACACTTATAAAGTCTGTGTAGAATTTTTCTGAGTATGTTGCTTCAGGCA
GATGTTGCTATTAACTTTATTGAAGAGTTTAAGGTACGGCAAAATGAACAGCTCCTCCTG
CAAAGGTCTTTTCAGTCTTTCGTGCTCTGCCAGTGGGGAAGGGcgcaagaagctgggagg
aagcagagataggacacctgactcaaactagccaaagtggtattcaataccacagcacat
catgcccataGTATAAATCagggggagttacctggaaggcccagatcactgctcaagTTT
GGCTGGGTATCGattggcaggtggtgagcaattgtgttgtgcgtcacttgtgtttatttt
ttttccctttctccttttagttttgtattctctcattatttcctttatcactATCTTAAT
TATCATAGTAATAGTAGTTTTACATTATACTTTAGctattggactgttcttatctcaacc
tgtgaggtttacattctttcagttctccttcccatcccaccagaggaagggggggaaaag
ggaaggagtgagtgagcagctgtttGGTCACCACCTGGGCTTAACATACaacagtttttt
tctgtgcaggtCAGGATACAATTgactttctggactgcaagcacacattgtTGACTCATA
CCTAATTTTTCCATCCACCAGTaccaagtctttctctgcagggctgatgATGGACTGCGA
AGGACTCAATCCATTCATTCCCCAGTCTTTACTAATACTGGGGGTTGTCTTGACCCAGCT
GCAGGACCTTatacttggccttgttgaaaCTCCTCAGGTTCATATCAGCCCACTCCTGCC
TAGCAGGATTAGTCAACaagaagaatatatttttattcatctatctatctatctatctat
ctatctatctataatctatctatctatcatctatctcATAAAATGCATGAGTTTGTATGC
ATATGTACATAGAGTGTACATAAAATATGTACaatatattctatatatgtatactcataa
aaattttgcatttttgcaaGGCAGATACAGTACTGTACATTTGCAGCAGATTTAATTCAT
TTaggttttgaaggaaaaagaccTTCAAAAAGCACAAGCACTACAACTTTATTGAGCATC
TAGCCAGAGTTGTATCTGAATGGCTGCTCCTATGTACATCATAACCTTATGAATTGTGGA
ATTAATCCTTTGGATTAGTATGAGTACATCCTCTTCAAAATTCTCAGTATAAAGCAAAAA
CCTACTCTAAGCAAGTCCTCTAAAGTTCTGTACAAATTAATTGGTCCATAACACAGACtg
gcaataaatatttcagcacttcatgttaaaaaaacctGTAGTCAGGAACCAATACACTTG
ACTCcctcttaaaatgaaatatagacatttaaaatgcaagttcCAGGCAAAGAtcatcta
tggggctatgatataataggcatcaccgaaacatggtgggatggctcctttgactggagt
gttggaatggagggttataggctttttagaaaagacaggcctggtaggagaggaggggga
gttgccctttatgttagggataggctggagagtatggaactctgtctggggataggtgat
cagttaacagaaagtttgtgggtcagggttaaggggaaatcgctgatgggacacattact
gtggggatatgttacagaccgcctgatcaagaggaacctgtggataaagaactctacaga
caaataggaaaagcctcacactcgcaggcccttgttctcatgggggacttcaaccaccct
gacatctgttggagcaatggtacggcccagcacaagcaatccaggaggtttctcaattgt
gtggaagacaacttctttctgcaagcaataaGGGAGCcaatgaggagaggtgccctgctt
gacctcgtactgaccaacagggaagggctcatgggaaatgtgactctccagggaagtctt
ggatgcagtgatcatgagatggtcaaattcgaggtcctcaagacagtgagaagagcgtgc
agcaagctcactgccctggacttcaagagagcagactttgggctcttcaggaacctgctt
agcaaagttccatgggatatagccctagagggcaagggggccaaagactcttggttaata
ttcaaggatcacctgctacaagctcaggaatgttgcatcccaactagaaaaaagtgcagc
aggagggccaggagacctccttggatggataaggagctgctgagaaaaaatcacaagaaa
agagatacttataaaaggtggaagcaaggacaggtggcctgggatgaatacagggatgtt
gtcagggtagttagggaccaagttaggaaagctaaggcccaattggagctaaacttggca
agggatgttaaagataataggaagggattttataggtatgtagcggctaaaaaacagact
aaggacaatgtaggccctctctggaaactttcgggagaactggctacacaggacttggag
aaggctgagattctgaatggcttctttgcctcggtcttcactggcaaaggctctgaccgc
agcacccgagtcttggaaggcggacgcagggactgtgaaaatgaagaccttgggcccact
gtatatgaggatctggttcgagaccattttaagaacctgaatgtacacaagtccatggac
CTGATGAATCCATCCNNNNNNNNNNNNNNNNNNNNaaaaaaGAtacttataaaaggtgga
agcaaggacaggtggcctgggatgaatacagggatgttgtcagggtagttagggaccaag
ttaggaaagctaaggcccaattggagctaaacttggcaagggatgttaaagataatagga
agggattttataggtatgtagcggctaaaaaacagactaaggacaatgtaggccctctct
ggaaactttcgggagaactggctacacaggacttggagaaggctgagattctgaatggct
tctttgcctcggtcttcactggcaaaggctctgaccgcagcacccgagtcttggaaggcg
gacgcagggactgtgaaaatgaagaccttgggcccactgtatatgaggatctggttcgag
accattttaagaacctgaatgtacacaagtccatgggacctgatgaaatccatccgcggg
tcctgaaggagctggcgaatgaagttgcaaagcaactggccatcatatttgaaaaatcgt
ggaagtcaggtgaagttcctgatgactggaaaaagaaaaatataacccccattttcaaga
aggggaaaatggatgacctggggaattacagaccagtcagtctcacctctgtgcctggca
aaatctgggagcagattctcttggaaggcatgctagggcacatgaaaaagagaaatgtgc
ttggtgacagccagcatggcttcactaggggaaaatcctgcctgaccaatttggtggcct
tctatgaagGGGCTAccaaagtgatggacaggggtggagcagttgacgtcatctacctgg
acttgtgcaaagcattcgacactgtcccacatgacatccttgtctctaaattggagtgtc
atcaatttgataggtggaccactcagtggataaagaactgtctggatggttgcactcaaa
gtgttgtggtcaatggctcaatgtctggttggagatcagtaacaagtggtgtccctcagg
gatcggtgttgggaccggtcttgtttaatatttttgtcgctgacatggacaatggaattg
agtgtgccctcagcaagtttgccgatgacaccaagctgtgtggttctgttgatacgctag
agggaaggaatgccattcagagggaccttgagtttgccgatgacaccaagctgtgtggtt
ctgttgatacgctagagggaaggaatgccattcagagggaccttgacacacttgtgaggt
gggctgatgccaacctcatgacgtttaaccatgacaagtgcaaggtcctacacctgagtc
ggagcaatcccaggcacagctacaggttgggcaaaaaggaaattcatggtagtcctgcgg
agaaggacttggaggtgttagtcaatgagaaaatgaacatgagccagcagtgtgcactca
cagcccagaaagccaaccgtatcctgggctgcatcaaaaggagcgtgacctGCAGGTCAA
AGGgggtgatcctgctcctctactctgctctcgtgagacctcacctggagtattgtgtgc
agttctggtgtcctcaacataaaaaggacatggaactgttggaacaagtccagaggaggg
ccccgaggatgatcaggggactggagcacctcccatatgaagagaggctgagaaagttgg
ggctgttcaggctggagaagagaaggctgcgtggagacctcatagcagccttccagtatc
tgaagggggcctacagagatgctggggagggactattcattagggactgtagtgatagga
caaggggtaaggggttcaaacttacacaggggaagtttagattggatgtaaggaagaaat
tctttactgttagggtggtgaggtactggaatgggttgcccagggaggttgtgaatgctc
catccctggcagtgttcaagaccaggttggatgaagccttgggtgatatggtttagtgtg
aggtgtccctgcccatggcaggggggttggaagtagatgatcttggggtcctttccaatc
ctaactattctatgattctatgattctatgcagtGTATCACTTTCCAATACTAACAGACA
TCTAACCTCTCAAGGAAACTTCTTTGTCATGAAAGCTTTTTGTGTGCCAATACACCAGCA
CCAATCCAAATCCACAATACTGTGCATAAAGAAATTGACACTTAATGTACCTTTCGCACT
caattgtttgggtttcttaaaaaaaaaaagatttcctgGTTAATCAGGAGCATCTAGTGG
ATTATATAACTTATCATTTTTTACTCTGAGATTCTGTGGGGTTATTGCTGCTAAACTGAA
CATAATATATGGCAAAACAGGATggtattaaaagaaattaatgggtGGTATTAAAAGAGT
TTAACTGACCCTTGCTAAGGCTAGGAAAATATCTTTCTATTATACAAATTCTTTCAATGT
CATCCTAACATGGTTTGAATACCcctgttttaaaaagaattagTGTATCaaaaaaaGatt
acttaatttttctctctcatttatTGCTAACATAAGGAAGTatgtaataatttaatttaa
attatatttccCTGAAGAAGTGCAATTCAATGGATAATACATGTGGAGCTTCTGTATTAC
TAATACCTAGCTGGAGACAGTAGAATACATACGGTACATAGTGGTTACAATTAAGTAAGA
GGACCTGAGACAGAAGCATTTCTATCATCACTTTGTACTGCTTAGGAAAATAATGGACCC
TGAGGCAAAGCTGAGGGACTTCTTTATCTGCTATGATTAAAACGATTGATAATTCCCAAA
ATGGTatgttcagctgctgttctACGTTTTATTGTCTAAGATACTAATGAGAAAACAGAC
ACACTGCCTGTGTTATTTTGTTAATAACAGAAATCTTATTCCATTTGCCATTTATTCATG
ATTAGCCTACATTTTTGTCATTGATTTCATGTTTTACGAAATGTTCCTTGTTTATCCCAT
CTGCTAAGTATAATAGCATTACTGGTATGCCAGGTCTTTTGTGGTACCTGAAGACTGTCT
TTACTGTTACTGGCTCTACAGTTTCACCTATTTATTCTCGTCTGTATTTGCCTATTAATG
caagctaggaaaaaaatgtgggtTAGGTTAAAATGTTGCTTCCATatatgatgctttttt
tttttaattcatagaaATATTGAAATGTTGAGCACAATAGAGAAATACTGTCCACAGAGG
AGTGTGATAGAACAGTCTTCCCTGTAATCATTACACTGAAATGATGTTTGACACTAATCT
TCAGTCAGCACAGACTTTGTTAACACTGAGTGTTATCCTTTCCAAAGGACAAACAATGAA
ATATTCTATCTATCTAAGCAGCAACACATTGGAAGAGCAGGGATCACTGGCTCAGCCAGT
CACATAAAGGAGCACAGACAGAAGCCACGCAATGATAGTTGAAGCACTGATTGTAGAAAA
TGAAGGATGAAATAAGTTTATCAGGCTTTGGTGTCTGGTGTGAGAAACAGGACAATTAAA
GTGTGGTTGCCTGGGATATGAGATAATCACAAATATCAAACTCAAAAATTTACTTCTGAT
CAGCAAAAGCCcagtaaaattttaaaatgtgtgccTAACTATTCAACTGGTTACAGTTAT
TACTTTTTCTCCCTAAACATGCCATTAAATCATCACACCGAAGCCTTTGACCCACTACCT
TTTCCACATTAAGTGTTG
>bu169#LINE/CR1
GTACTCCCAAaaaattctttctccttttattcttCCACTTTCCCTACCAATGTGGTGATG
GGCTGATTATTTGTTTACACAAGATAAAAGAGTCAATAAGTGAGTTTTCGAATCTGCAAG
CAGAGACATTTGTCATTTAAATAGGAAgttctgtgcctgcagcagaaCTCAGTTTGATCt
gctaagcagaaaaaaaataaaatacatttggttAAATATGCTGCTGAGGATGTACATTGC
CTCAGCAGAGTGAACAGATTAAGAACAGATATACACTTTAGCTCATCTGAAAATACCAGA
AAACATTATGACATATTTTCTAGCAAAATGCAGTCTATATGATATTTCAAGGGAAAACAT
TACAGAACTCAACATTAACATGCAGCAAACACATCcttaaaatggaaacagaacgggtgc
tttttttttgttttgatgagCATATTGTCTTGAGCACtatatttaaatttcagaagATTC
AGTGCTTTTTATGAAGGAGCAAGTACTGAATCTCCAGTTAAGAAAACCAGCTGCAGATTT
GATTAGAACAATAAATATTGTAGTGATGCATTGTAAATAAAGTAATGTGTTGACTTAAAC
AGATTAAATGGTACAGCAGAAATCAAGtagagaaaataacagaaatcaaACCTAGCCCCT
TCTGAACAACATCATTCTATTTTTATGAGTTTTCTTCAAACCTAAGAACCCCTCTTTCAA
CCTGGTATACATTTAGTCTATTTACAATCTAAGAGGCCTTCAAAACACAATTAATAGCAC
TGCCGACTTCTAGGTGTTGAATTTAAGAGAAGATGTAGGCAATGTAACACCTTAATGAGA
TCAAAAACCTGATGTTATTTCCTTAGAGTCCCCACAGCCTGCATGGGAAGTTAAATTAGA
AAGATATCCCAAGGGATCAACAGTATCAgctgaaaaatatctgaaatcaGTGCACTTAAG
ATGCTGCTAAATAAAGGTAACTGAATAGAGATAATTAGGAATGAAAATTCTTAAATTTGG
TCTCTGAAGTGGTTTGCCCACATCTTCAGCCACCTGACTATCACAGCACCCTAAAATACT
CCTTGAATCAGTGGTTTTGCTactaatttaattattttttcccctctcctctttgCTAGT
AATGACTTGACAGATCTGACACTATTTGCCTTTTCAGGAAAAGCCTGAaggttttattct
gaaaagagCTCCTTGTTCCCAATCAGTGGAAAATAAGTCTCCTTCAGGAAAAGGAGGCAG
CTGTCACTATTCCTCATACCAATGAACGTTTGGACAAATAGGCCTTTCCATAAAAGTGGG
TATTAACTATAATAAAACAGTTACTATAGCATAGCTTTTAGAGGGAGGATCTCTCACTGC
ATTTGGAGCATACTACAAACCTAAACAGGTATATTAGGTGTTTGCAAAGTATTCTGTATG
TAAAAAGCCCTTTGGGGGACTAAGGAAGAATTTAGTACGTTTCTTGGGCATGACCTGTGT
AGGGTTCCTCAGATTATTCAAGATTAGGGTATTTCTGGATGTTAGAAAGTTTTGCCTTTG
TATACAATCTGGAATGGAGTTATCAGACAGCAGGTTGAAATAAGGTGCCTGAGTTCATTT
ATGAGTTATAAAATACCCAAACCACCAAATCTCTGCTTCACTTCTTTTGATATATTAGAA
AAACAGACAGCATAAACAGAGCAGGAAGTGACAACTGATCTCTTCAAGGGTTTcggtgtc
ttggacatggggcccacaaTTGTAGGCCAGGCctgctgggggctggtggagctggtctga
taaagaaacagaaaagtggttttgctgggaggcttgccagactggtcaaggatgctttaa
attAGTTGTGTTgagggaggggagcatcattccatcccaacacacccagtcagttgccag
cacctataataaatactctgagcaatgtagtaatattctagccgctccagccaatgagtC
TGCTTCATctggagctcggatcagatgcctctatacaaatgcccgtagcatggggaataa
acaagaggaattagagatgtgggcacatctacggggctatgatataatagtCATCACATA
Aatatggtgggatggctcctttgactggagtgttggaatggaaggttacaggctcttcag
aaaagacaggcccagcaaacagggagggggagttgccctttatgttagggataggctgga
gagtatggaacgctgtctggggacaggtgatcagttaacagaaagtttgtgggtcagggt
taaggggaaatcggtgatgggacacattactgtggggatatgttacagaccgcctgatca
agaggaacctgtggatgaagagctctacagacaaataggaaaagcctcacactcgcagac
ccttgttctcatgggagtcttcaaccaccctgacatctgttggggcgacggtacagcccg
gcacaagcaatccaggaggtttctcaattgtgtggaagacaacttccttctgcaagcaat
aaaggagccgacgaggagaggtgccctgcttgacctcgtgctcaccaacagggaggggct
CATAGGAAGTGTcactctccagggaagtcttggatacagtgatcacgagatggtcaaatt
tgaggtcctcaagacagtgagaatagcgtgcagcaagctcactgccctggacttcaacag
agcagactttgggctcttcaggaacctacttagcaaggttccatgggatatagccctaga
gggtaagggggcccaagactcttggttaacattcaaggatcacctgctacaagctcagga
gtgttgcatcccaacgAGAAGgatgtgcagcaggagggccaggagacccccttggatgga
taaggagctgctgagaaaaattcacaggaaaaaagagtcttataaaaggtggaaacaagg
acaggtggcctgggatgaatacagggatgttgtcagggtagttagggactaagttaggaa
agctaaggcccaattggagctaaacttggcaagggatgttaaagataataggaagggatt
ttataggtacaaagtgaataaaaaacagactaagggcaatgtaggccccctctggaagct
ttcgggagaactggctacacaggacttggagaaggctgagattctgaatgacttctttgc
cttggtcttcactggcaaaggctctgaccgcaccacccaagtcttggaaggtggacacgG
GGACTGTgaaacctagaccttgggcccactgtacatgaggatctggttcgagaccatctt
aagaacctgaatgtacacaagtccatgaggcctaatgaaatccatccgctggtcctgaag
gagctggcaaatgaagttgcaaagccactggacatcatatttgaaaaatcatggcagtca
tgtgaagttcctgatgactggaaaaagggaaatataatccccattttcaagaaggggaaa
atggatgacccggggaattacagaacAGTCAGTCTCGcatctgtgcctggaaaaatctgg
gagcagattctcttggaaggcatgctagggcacatgacaaagagaaaggtgcttggtgac
agccagtatggctttactaggggaaaatcctgcctgaccaatttggtggccttctatgac
ggggctacaaaagtgatggacagggggggagcagttgacgtcatctacctggacttgtgc
aaagtgtttgagactgtcccacatgacatccttgtctctaaattggagtgtcatcgattt
gataggtggatcactcggtggataaagaactggctggatggttgcactcaaagagttgtg
gtcaacggttcaatgtccggctggagatcagtaacgagtggtgtccttcaggggtcgctg
ttgggaccggtcttgtttaatgtctttgtcgctgacatggacaatggaattgagtgtgcc
ctcagcaagtttgccgatgacaccaagctgtatggttctGTTGGTACGCTAGAGGGgagg
aatgccattcagagggaccttgacacacttgtgaggtgggctgatgccaacctcatgaag
tttatccatgccaagtgcaaggtcctacacctgagtgggagcaatcccaggcacagctac
aggttgggcaaaaaggaaattcatggtagtcctgcggagaaggacttgggggtgttagtc
aatgagaaaatgaacatgagccagcagtgtgcactcacagcccagaaagccaaccgtatc
ctgggctgcatcaagaggagtgtgaccagcaggtcaaaggaggtgatcctgcccctctac
tctgctctcgtgagacctcacttggagtattgtgtgcagttctggtgtcctcgacataaa
aaggacatggaactgttggaagaagtccagaggagggccacgaggatgatcaggggactg
gagcacctcccgtatgaagacaggctgagaaagttggggctgttgagcctggagaagaga
aggctgcatggagacctcatagcagccttccagtatctgaaggaggcctaaagggatggt
ggtgagggactcttcattagggacagtgataggacaaggggtaacaggttgaaacttaaa
cagcagaggtttagattggatttaaggaagaaattctttactgtgagggtggtgagatac
tggaatgggttgcgcaGGGAGGTagtgactgctccatccctggcagtgttcaagaccagg
ttggatgaagccttgggtgacctggttgagtgtgaggtgtccctgcccatgggagggggg
ttggaactagatgatcttgaggtcctttccaatcctaactattctatgattcttcctCTT
TGGTGGAAGCATTTCACTGAAGTGTCATAATTGTTCAAAGCTGTGTATCACACAGAAAGG
TCTATAAAGGTATGTCTTGTCAGACTCAACAGTTATGCTTCCACAGATTAGTATgggggg
gTGTCATGCAGCTTCCTGGACTTAGTCCTGTAGAACTTGATATTTATCCAAAGGTAAAAA
GTAATGGCTTGAGAAGAATTTACCCTGGATTTCAGTAATAACTAGGATGATTATATTGAT
TCATGTCCAAGCTGCAGATGTAAACAGCAAAGTTTGTGATAGTTGCAGATTAAGTAATAA
ATAACACTGAGATTTCTTTTGCGAGATATAAATGGTACCAGAATAGGTAATAAATGCTTC
CATCTTTTCTGGCAACACTGCTCTAAACTGAAATTGTGATCAAGGGAGAAGAGTATAAAT
TCATCTTACTTTcctgttgtttaaaaaaaagaattcagcaTGGAaaccttaaaaatgttt
tgcttttgctgtaaaCAAGCTACATCCTGTCTTTAGCTCTTTATAATACCATAAAGGATC
ATGGGAGGATGCAGTAAGAACTTCACTACAGATGCAAGCACAAGAAATTAATATTCATTT
GAAATGAACTAATGACTTTTCCTCTTCACTTGGAAATACAGTGTCCTGGAATCTTCACTC
CTGAAAGTGAAGATTCTGATATCAAGCATCTATCAGTGAGTAGAACAAGAGAGAAAACTT
CAGTAAATGGACCATGGTTTATTTTAAGAGCATGgcaaataattttgaataaGCTTTATT
GCAGTGGAAGGGGGAAATAAATTTCTGGCTGACCACATAGTTGATTCAGTAAATAGGGTG
TCAAAttagctaaaaaaaagaaaaataatactcAGCACCAAACCAAGTTGttaaggagaa
aggagaaaattcaCTAAATCACTATTATACATGAAAAGAATACAGGACTTAATTTCCTAT
ATATGGCTTCCAAGGGACTGGCTTCTAGAAAGCAAGAATTTCAGCTCATAAATTGCTCAC
TTATGAACATAAATTCAATCTTTCTGGTACCACTGAAATCTATTAGGTAGAATCACATTA
TTAGAATGTCAAAATTACAAACTACAAAATTGCAAACTATAAGCTTTTTAGGAAAGTTTA
TATGGTCAAAATGAGATATGAGAGAAATGGAAGGACTTATCTCCTCTCACTGAAAACTCA
ATTCCAAATGTTCTTGAATACTTACAGATTAGTATCCTAATGACTATAACTCAAGGTGTA
TTAAAGAAGGCGTATTGCTAAAGACAACAACATCCCTTTAGGAAAGAGTGCTCATTAAGT
ACTTTCATTAACgtggtgaaaaaaaatcacatgagGAACTTCAGTTTGTGCTAGAAGTCT
GGGTTTACTGatacaaagctgcttttttgcctttgtaGTCATATCAAACAATTGTTACAG
CTAAGGAAATTCAAGATTCCACATACTCTGTGGCTTGAATTTCATCTCAGactttattaa
aagaaatagagGGGAGCAGTTCACAGAACTGAAAGTTAGCCATTCCAAATGGTTGTAATT
TATCTACATGCAAAAACACAGAAGTCCCAAGGGGCAATGTATGTCTGCTTTACATTGTAG
GGGTGTCAGTTTcacaaagtggaaaaaaattgtaatCCAGTTACACTGAGAAGATAA
>bu217#LINE/CR1
CAGGTCCTGTAGCTCAAACTGCTGTTGCAATTGGAAAGGTCTTTGAACCTTAACCTCTGA
GCTCACCCTAGTCAGGAAAGAAGTGCAGTCTTACATTTGCTTGGGTAATACACATCCAAG
TGATATGAACTAAAACTGAAGGGTCTCTTTGCAGATATCACAGTGGGCCAATTTTAAATA
TGCCCAATACAAATCCAAATCCATAATCCATGTTTCTATTCATAGCCTATTGCACACTCt
ttttttATGTCTACGGACAATCAGGAGCAAATTGACAAAGGTGGGAGGGCTACTGTCATC
TCTGTGCTAGAATCTGGAAAAAATTCAGAGGAGGCTGAATTATGGTTGTATGCCTTTCAT
ATGTGGAAAATGTCACTTGTCTTCAGCATTTCCTAGATCTCTGCCTGTTCAATTTTGGGA
AGTAAATGATAGTGTCCCAGAAAAGCTAGAAGCATAGCTCATTGTGGAGTGCTCACAACT
TTACCACTGGTTGAATAAAGTTCTTACACCAGTTTCAGATCAGTCAGTATTCACAAATTA
CACAACACATGGAAAATGCATACTCTGTTTTGTAAGTCTAGTATGTGTTTGTAAGGGGTT
TTGCATCTTCCAGGGGCCAGATGGCAAGCCAGGTCTACCAGGATTTCCTGTAAGTATTTT
GTTCCTTGGACTTAAGAAGGTATTTTTCAATAtcacttaatattttaaaagaattatatT
GTACAGAATTTACACAAAGTGTAACATATTTTCATATTGGAGACTGTAGGTGTTCATGGA
ATCATAAGCTATGGTAGAAATTAACTCTCCTGTAAATGAATTATACTAGGATATAGCCGC
CCCGGTcgtggccagcgtaggcacccagacagagctggtaagtggggaggttgtggtgca
gagctcggagtgtagagagtCCCTGcctggtcttgtgagggaaaggtgcagaatgggcag
ggctgcgctcgctgctccctggtggaggtcctcctccagcaggtggctgagctacgggat
gctgtcagtaagctgcaagatgtcaggaaagctgagagaaagcaggactgcttgctccag
gaccaaacagcacaggggcctcaagattcccctctaactcatggaggaaagaaggaggct
gttgatcagggaagctgggaattagtaacaaaaaaaaaccaacaaaaggaggaagagagc
aattaaaagcaaggtgcttcctcctaaatctgctgtacccacccagaaccgctttgctgt
cctgcaaggggctgatgaggaaatgcacttgcatcagaaacagttggctggtgcactggt
acagaagatctctactggtgccgccaggaaaaagcggcaggttgtagtagtaggggactc
tgccttgaaagggacagaagcgctcatctgtcagcctgacccggtcgcaagggaggtgtg
ttgcctacctggggcatggatcagggatgttgcggagaggctgcctgctctagtatgtcc
cacggactattacccacttctagtgatacatgtgggtgctagggatatagatagtagtag
cctgaggagcataaagaaggactacagagctctgggagaggtggccaggggttctggagc
tcagatagtctttttgacaattctccaagacacaggggaggaccttccaaaggcaaggag
gattggacaggttaataaatggttaaagggtggtgtcatagtcaagggtttgggtgtctt
ggacatggggcccacatttggaggccaggcctactgggggctggtggaactgctctgaca
aagaaagggaagagtggctttgctgggaggcttgccagacttgtcaaggatgctttaaac
tagttgtgttgggggaggggagcatcattccatcccaaccacacccagtcagttgccagt
acctataataaatactctgagcaatgtagtaatattctagccgctccagccactgagctg
gcttcatttggagctcagatcagatgcctctatacaaatgcccgtagcatggggaataaa
caagaggaattagagatgtgggcacatctacggggctatgatataataggcatcaccgaa
acatggtgggatggctcctttgactggagtgttggaatggagggttataggctttttaga
aaagacaggcccggtaagaggggagggggagttgccctttatgttagggataggctggag
agtatggagctctgtctggggacaggtgatcagttaacagaaagtttatgggtcagggtt
aaggggaaattggtgatgggacacattactgtggggatatgttacagacctcctgatcaa
gaggaacctgcggatgaagaactctacagacaaataggaaaagcctcacactcgcaggcc
cttgttctcatgggggacttcaaccaccctgacatctgttgggaagatggtacggcccgg
cacaagcaatccaggaggtttctctattgtgtggaagacaacttccttctgcaagcaata
aaggagctgatgaggagaggtgccctgcttgacctcgtgctcaccaacagggaagggctc
gttggaaatgtgactctccagggaagtcttggatgcagtgatcgcgagatggttgaattc
gaggtcctcaagacagtgagaagagcgtgcagcaagctcactgccctggacttcaagaca
gcagactttggactcttcaggaacctgcttagcaaggttccatgggatatagccctagag
ggcaggggggcccaagactcttggttaacattcaaggatcacctgctacaagctcaggag
tgttgcatcccgactagaaggaagtgcagcaggagggccaggagaccttcttggatggat
aaggagctgctgagaaaattcacaggaaaaagaggcttataaaaggtggaagcaaggaca
ggtggcctgggaagattacagggatgttgtcagtgCAGTTAGGGACCAAgctaggaaagc
taaggcccaattggagctaaacttNNNNNNNNNNNNNNNNNNNNcactgtacgagaggat
ctggttcgagaccatcttaagaacctgaatgtacacaagtccatgggacctgatgaaatc
catccacaggtcctgaaggagctggcgaatgaagttgcaaagccactggccatcatattt
gaaaaatcatggcagacaggtgaagttcttgatgactggaaaaagggaaatattaacCCc
tttttcaagaaggggaaaatggatgatccagggaattacagaccagtcagtctcacctct
gtgcctggcaaaatctgggagcagattctcttggaaggcatgctagggcacatgaaaaag
agcaaggtgcttggtgacagccagcatggcttcactaaggggaaatcctgcctgaccaat
ttggtggccttctatgacggggctacaaaagtgatggacaggggtggagcagttggcgcc
atctacctgaacttgtgcaaagcgttcgacactgtcccacatgacatccttgtctctaaa
ttggagagacatcaatttgataggtggaccactcagtggataaagaactggctggatggt
cgcactcaaagagttgtggtcaacggttcaatgtccggctggagatcagtaacaagtgat
gtccctcagggatcggtgttgggaccggtcttgtttaatgtctttgttgctgatatggac
aatggaattgagtgtgccctcagcaagtttgccaatgacaccaagctgtgtggttcagtt
ggtacattggagggaaggaatgccattcagagggaccttgactcacttgtgtggtgggct
gatgccaacctcatgaagtttaaccatgccaagtgcaaggtcctacacctgggtcggagc
aatcccaggcacagctacaggttgggcaaaaaggaaattcatggtagtcctgcggagaag
gacttgggggtgttagtcaacgagaaaatgaacatgagccagcagtgtgcactcacagcc
cagaaagccaactgtatcctgggctgcatcaaaaggagcgtgaccagcaggtcaaaggag
gtgatcctgcccctctactctgctctcatgagacctcacttggactattgtgtgcagttc
tggtgtcctcaacataagaaggacatggaactgttggaacaagtccagaggagggccacg
aggatgatcaggggactggagcacctcccatatgaagacaggctgagaaagttggggctg
ttcagactggagaaggctgcatggagacctcgtagtagccttccagtatctgtagggggc
ctacagggatgctggggagagactattcattagggactgtagtgacaggacaaggggtaa
cgggttgaaacttaaacagcagaggtttagactggatataaggaagaaattctttactgt
gagggtggtgaggtactggaatgggttgcccagggaggtagtgaatgctccatccctggc
agtgtttaagaccaggttggatgaagccttgggtgatatggtttagtgtgaggtgtccct
gcccatgggagggggttggaactagatggtcttgaggtcctttccaatcctagctattct
atgattctatgattcgataTCATGTCTTTCTGCTTATCTCCAAATCAGTTCTGTAGTAAA
CATAATTGACTTTAATGAGAAATTGCTACTTAAGAAAAAGACCAGTTCCACTTAGGAGGG
ATAAATGGAACAAATGGACTTCTAAAAGTTATGTTCATATGTATATGTAGTTATAGTTTT
CTTTATGCTCTTTTTGTCCCCACTACAGAGTACAGTAGAGCCCCATGAGATGTACCCTTT
TTATTTCATCCTTTAGgaaacatttgttatttttttataataacaTACCAGTGCCATCAT
GTAAGTATTGAACAGCCATAGTATCAAAAGGTGCCTTATACTGTGCTACCTACTTGCTCA
GACTGACACACCATATAAACATTACCTGGCTTGTGACTTCAGATAGTATTGTTTatacta
tttatttatattctatATTATGTGATAGAattattttcccttgttatGACTGTTTCACAG
TTCAGATGCATCCATATGGTCTAAGGATCCTTTGTCTATTGCCTGAGAATAACTAAGGAG
AGAACTGGGAAAGTTGACAAGCGATGTTGATAAAATGCTGGCAAATTTCCCAAAATTCTA
CAGAAGGTTGTTTACTAGGTCTTGGTATTATGTACTGCacaggaagcaaaggaagatgAT
GGGGGCAActccttaaaaatacttttcatttgaaaaagaGCTGATAATATTTAGAAAGTG
AAGTAATGAATTCTTACTCTCTCATTTACAGATTTTCTACAGATCTGAAAATACAATTCT
TGTTCTTAACTCAGGTCTTTTCTTTATCTCTTCACCAATGCAGAAGTTGTGTGGTCTTGA
ATTTAGTTATTGGTGggtaaaaaaattcttctgagTGCACTTATAATGGAAGactgtaaa
acaaaactatgATCTGGGTGGAATGGTTTCACCacagaaattacatatttttcaaatgta
ttatctctatttcagattatttttttaaataaaaatatagcttCATAGATTCTGTTGAAA
ATTTTTCTGGTTGAATAATTGTGGATGGAGAGAGAATGAAgtagggaggaaagggagaat
tTCAGGCTTACTTTCCACTCTTATTAATGTTTACATATTTCTCTTTGTAAATGTATCATC
TACCCTGTGATAAACATCAGGGGGAGGTTGGTTGTTCTTTTTAACAGATTCTCCCTAAAT
GATATTTGCTTTAGGGAATACTTTGATTCAGACAGCAATTTGGTCTTGTAAGAGTTCCTC
TATTGCAACCAGAGTGactaaaattcagtttttccagttatttgaaattacatttagTCT
AATGACCTAGTTTCATATTCTTAGCAGATCCCACTATggatttatgtatttgtttttttt
gcttaggGCCCTCGGGGACCAAAAGGTGATACTGGTTTGCCTGGATCACAAGGACCCAAA
GGACAGCAAGTAAGAGGAAATGCATAAGGAAAAGTACATGCTGCAAAATGTGTTAGATGA
CAAATATTTAGTGACATTAAAAGTTTAATGATTCTAATTTTATGAAGGATTGAGATGTTA
ATAAGTTCACATGAAGAACTTACTAAGTGGAAGTTCAAAGAGTTCAAAAAATACCTTGAT
ACAATACCACTGGGAGCTAAGATTCCTGCCTCAGTGTTGAGATTCCGCAGTACAGTTTGC
ACTTATCAGAACAAG
>bu227#LINE/CR1
TCCCACTCAGGACTTGACTCTGAGTGCACATACAGAGTGCCAGGACTACATGCTAAGGAA
GTAGCGAGGCATGGGAGAAAATATCCTAAACCACAGGAtaaatttttcagcattttggaA
GTTACCTCTTATCTCAGAACAAAGACACTCAACACAGGAACTCTAGAGggcaaaggggaa
agaaaaatttgTGTCCTGGAGAAACAACCTCCTCTCAGACCTCTTGGAgggaaaaagcat
ttcaaattgCAATAAAGTCAAAACACTCCATCCAGCCCTTAATAAATTTCTTTATGTAGA
GATAAAAGTTTGTAGCCAGGGCCCAGAAGTTCTGCTCTGTTGCGCTTTTAATGCCAATAC
AACTTTTCTCTCACATGCACTCCTAAAATACATAAAGTTAGTgtccagcacagtgctgct
ttaCTCAAAAAAGCCTGGACACACTTAGAAACTAAATGTTAAAGACCCTCACCTCACCTT
GAATCATAACATATGTGATTCAATATGTTTCAGTACTgactgaaatgtaaagaaatacag
ttaGCAAAAACTCTAGCACCTGAGTACCCAGTAGAGTTCTACAATTTGTATCCCACACAG
TGCCAACAGCTCCAAAGCGAATTAGGAAAGATGAAATTTTTCCAAGGACTTTGTGCACGT
TGAAGCCAAAAGAGCTATCATATACTATTTCTTAAATGCTACTTTCTAAATGTCTGAGAG
CAGCTATTTCTGTTTGGCTCAGaaactgctttaaagaaagagggaaaaaccccaccaaaa
ctaatttaaaaatttaaaaacaaaaaatcccaccaaaactaatttccttttaatggaGAG
CGGCACTTGAATCTTATGACTCTCAACTTTTATTACCAATTTACTGTATATTGCATCCAG
CTGCCTGCATAGGAAGGTTTCATTTTGATATGCAGCACACCTTAAAGTAATGAAGGtcct
tttttattcattaaaaaaatatataggaaaTTATCTAATTCTTTAAGATCTTTCCTCTGA
TTGTTCAGCAAAAGCTCTAATATTTGATtacttttcatatttgtttGCCAGATATTGGTT
TATATGCATAGAAGAGGACTAGTAAATGCCTTCTGTCATATTCcatgaatcatagaacca
tagaatagttagggttgtgAAGGATCTCATTCcaaacccactgccatgggcagggacact
acactagaccatgttgctctgttcagcctggtcttgaacattgccagggatggagcattg
accacttctttgggcaacctgttccagtgcctcaccaccctcagagaaaggaacttcttc
cttatatctaacatgtttaagtttaaacctattCCTTCTCCTGTTGctacagtgcctaat
gaagagtccctctccagcatccctatcgccccccttcagatactggaaggctgctatgag
atctccacacagccttctcttctccaggctgaacattcccaactttctcagcctatcaAA
TACACAGCTTAGATTTTGTAGAAGTAAAtccaaataacatttttttatctAATGATTTCT
GACTATTCACAAGAAATTATAGAAAGTCACAAGCACACTGCAGGAGATTGGAGTTACATG
GCAAAAATAACAACAGTTATTACCTCATTTATTTCCACATGACCAGGCAAAAGAAGAAGC
TGGATTTCCCCCAACATCCCATTGAACACATCTGTTGTATCTTTTCCCTGAAAAACGTAT
CCACAAGTGGAATCAGTGCTTCTGTTGCTTCTTACACTGCAACTCAACCTAGCACATTTC
TTATTGACCAAAACCAGATTCTAGCAAACGGCCTTGATATCCTGATGCAGCAAACATGGC
ACCCTTATCTTTCTTTTGAAACCAACAAGAAAGGTCAACCAAATATTTATAAGAAACTGC
AAAACTTCAGCATTCTTTAGGCTTAGTGCACTGTACTGAGCATGCTTGACaaatgcttca
gtttctgtAAAACCAGGATGGGTCAATAGGATATGTAACTGTTGGTAAATTATCTTCTCC
TGGCACTATTGCAGCAACAATGAGCACTATTGCagtgctcatggatggctatgtcctttt
taggaaagataggtcagcaaagcgaggtggtggagttgctctttatgtgagagagcgact
agagtgtattgagttctgtccaggggcagatgaggagaaagtggaatgtctgtgggtacg
aattaagggacaggctggtacaggtgatacagttgtgggagtctattatacACCTCCTta
tcaggacgaaggagttgatgaagctttctacaggcaactggaagtagcctcgcgACTACA
TGCtttagtcctcatgggggattttaactaccctgatatttgctggaagactcacacagc
caatcattcacagtctgGGAagttcctccagtgcattgatgataacctcttaatgcaaat
ggtggacaaaccaactaggagaggagcgctgctagatttagtactcaccaacaaggaggg
tctggttgaagtggtgatggtcaatggcagccttggctgcagtgaccatgagatggtgga
gtttaggatcctgtgtgggaggaatagaatacctagcaaggccacagttctggatttcca
aagggccaaatttggcctgttcaatcaactgctaagggaagtcccatgggaaagggtact
aggcggtaaaggggctcatAATAGTTGGTCAGtattcaaggaccacttcttccaagctca
ggatcagagtgtcccaatgggtaggaaatcaagtaagggatcaAGGAGACCAGagtggtt
aaacaaggagctgctgggcaaactcacgtggaaaaagagaatctatggattatggaagga
ggggctggccacttgggaggaatataggacagttgatagaggatgtagggaggcaattag
gacagctaaggcctccttggaacttaatcttgtTAGTTGGGTTAAAGACAacagaaaggg
cttcttcaaatacatagcaaataaaactaacacgAGAGGCAgtataggcccactgctgaa
cgaggtgggtgccctggagacagaggatacaaagaaggcagaggtgctgaatgctttctt
tgcctctgtctttactcctgcagactttccccaggggccccagattcctatagccccaga
aggagtcaggacaaaggaggagtttgctttggtagatgaggattgggttagggatcagct
atgtaatctggacatctataaattgatgggtccggatggaatgcacccacggatgctgag
ggagctggcagaggtcattgctaggccactctccatcatctttggtaagtcgtgggaaat
gggagaggtgcctgaggattggaagatggcaaatgtcacaccagtctataagaagggcaa
gaaggaggacctgggtaattatagaccagtcagccttacctccatccctggaaaggtgat
ggaacaacttattcttgactccatctctaggcatatcaaggatgagggggttattaagaa
cagccaacatggttttatgagggggaagtcatgtttgaccaaccttatagccttctatga
ggaagtgactaagtggagggatgatggtagagcggtagatgtggttttgcttgatttcag
taaggcatttgatactgtctcccacagcattctcatagataagctaagaaagcgtgggct
tgatgatcaggtagtgaggtggatcaagaactggttggaAGGAAGAAGgcacagagttgt
ggtcaatgtggcagaatctagctggaggtctgtgactcgtggagtccctcaggggtcggt
gctgggaccagtgctgtttaatattttcatcaacgacctggatgagggaactgagtgtac
gctcagcaagtttgctgatgacactaaactgggaggagtggctgacacaccagaaggctg
tgctcccattcagcgagacctggacaggctggagagttgggcagggagaaacttgatgaa
attcaacaagggcaagtgtagagtcttgcatctggggaagaacaaccccatgtaccagta
caggttgggggttgacctgctggaaaggagtgaagaggaaagggacctgggggtcctggt
ggataggaggatgaccatgagccagcaatgtgcccttgtggccaagaaggcaaatggcat
cctcgggtgcattagaaagggtgtggttagtagggcaagagaggttctcctccccctcta
ctctaccttggtgaggccgcatctggaatattgcatccagttctgggcccctcagttcaa
gaaggacagggaattgcttgaaagagtccagcgcagagccacagagatgatgaagggagt
ggaacacctcccttatgaggagaggctgagggagctgggtctctttatggggtgctggtg
agggactattcattagggactgtagtgataggacaaggggtaatgggttgaaacttaaac
aggggaagtttagattggatataaggaagaaattctttactgttagggtggtgNNNNNNN
NNNNNNNNNNNNNTCTGgacccctcagttcaagaaggacagggaagttgcgcttgaaaga
gtccagcgcagagccacaaagatgatgaagggagtggaacacctccattatgaggagagg
ctgagggagctgggtctctttagcttggagaagaggagactgaggggtggcctcatcagt
gtttacagatatgtaaagggtgggtgtcaggatgatggagctaggcttttttcagtgata
tccagtggtaggacaaggggcagtgggtgtaaactggggcataggaggttccacgttaac
atcaggaagaacttctttactgtgagagtgacagagcactggaacaggttgcccaggggg
gttgtggagtctcctacattggagatactcaaggcccgcctggacaagttcctgtgtgat
gtactctgggttaccctgctcttgcaggggggttggactagatgatcttttgaggtccct
tccaaccctcgggattctgtgattctgtcattctgtgattcaacaACTAAACTGCAAGAA
TAAGGAAGTTAGTTGCTGCCTTTGAGGAAGTACCCCAACAGAGCTCCGTTTTCCCTGTGA
CCtaacaatacatttttaaaaaaatgtgtttgtataAACAAAGAGTCAAAACCCATCAGT
TTAGAATTGTGCAGGCAGTACAGCATTAAGTGATGCAAACTAAATAACAGGCAATagcta
aaatgaaacaaatgcatCTCTTGTGGATACTATTGATTAGAACCAGATTAAAAATACCCA
TATTCTCAGAATATCTCTTAGATAAACTATTCATGGAGTAAAGTCACAAAGTTTTCCATG
GAGTAAAAACCTATCCACAGAGCAAGGGCTTCTCAGTCTGTCTTTCCTGCATGCTTATAT
CTATTACACAGggaacacagaatcacagaatcccaagggttggaagggacctcgaaaggt
tgtctagtccaacccccctgcaagagcagggtaacctagagtacatcacacagaaacttg
tccaggcgggccttgaatatccccaacgtaggagactccacaacccccctgggcaacctg
ttcctgttctctgtcactctcacagtaaagaagttcttcctgatgttaacgtggaacctc
ctatgccccagtttacacccactgccccttgtcctaccactggatatcactgaaaaaagc
ctagctccatcatcctgacacccaccctttacatatttgtaaacactgatgaggtcaccc
ctcagtctcctctcctccaagctaaagagacccagctccctcagcctctcctcataacgg
aggtgttccactcccttcatcatctttgtggctctgcgctggactctttcaagcaattcc
atgtccttcttgaactgaggggcccagaactggatgcaatattccagatgcggcctcacc
aaggcagagtagagggggaggagaacctctcttgccctactaaccacagcctttctaatg
caccctaggatgccattgaccttcttggccacaagggcacagGAAGTTCTGCATCAAATT
GTACTTTTTAATTAACTGCAACTGTATTCACCTCCAGCATTTTGCAAAGTCAGGTCACTT
GCAGTCTcctggaaaagcttttttcagAAAGTATCTGAAAGCTCTCAAAACCTAAGTGCT
AGGCTAATCTAATAAAACATCTCAAGCATCCcaaataaaaagttttataCTGAAACTGCC
ACCTTGCTGATAAATAGCTTCATATAACCTTGAGTCACGTAAATAATTCATAGGATTATT
CAGTAAATAGTGTAAAAGTTGCAGgatttttataaattttatgAAACCTAAGCATTGTTA
TTagaacaaaagcatttgcttttattttccagcttcttttcggtggaataaaag
>bu229#LINE/CR1
GGGAGTGGGAGTGAAGGGAATCACAGGGGACATGTGAGGAGCAAGAGCTGAGGTGGGGAC
AAAATGCTCAGAGGCACACATTCAAATCCAGGCAGCTAGGATTCATTAGTTCCACTGTCC
CAGAACaacttgtttctgtttgtttcgGTTCAACCAAGAAACTAGTAAAAGGAGTTACTT
GTACAGCTCAGTGGATACTGGGCTTTCAAAACCTCTGTTTGCTGGAATTTCAGATGCTGC
TTCCAACAATGGAGGCTTGCGCAGGTAAACTTGATCTGTTCTCGGCAAGACAAACTGAAA
ATTTACAttggcagaggaagaaaaagatgcgTTAACACTGATCTAGATGTGCAACAAACA
TCAAGTTGCTTTAAGTACTTCAGAGAAGAGCTTATATCCTTCCAAAGGGGATATTTTCCG
GGGGTGGAGACAGGAGGCTCGGTGGAAGATTCAAACCGGCCATCAGTGGCCATtgttagt
cacttgctgaggggactggcttgagaaaggacacCTGTGGCACTggagcggagccggggg
agatcagcatccagaaacctcaccacagagcgacaagagacactgaggagggagcctcaa
gtccttgacaggacttgcaaagagctcagctcccgcgaggaggtgactcaccaggggcgg
agacaggaggaggggcaccgactgtgagtggttaaaaatctacccagggagcgcggcgac
cagagcgggcaaacagagcgggttgAGGCAGTTTGCGGCAGTTGGCGCGGGCAGgtgagc
gggatggtgagcactcgccgtatgaccagggtccggtctgggagctctgccccaaccgcc
ccggtggtggccagcataggcacccagacagagccggtaagaggggaggttgcggtgcag
agcttggagtgtagagagtgcctgcactggtctggtgagtgaaaggtgcagaatgggcag
ggctgtgctcgctgctccctggtacaggtcctcctccagcaggtgcctgagctacgggat
gctgtcagtaagctgcaagatgtcagggaagctgagaggaagcaggactgcttgctccag
gcccaaacagcacaggggcctcaagattcccctctaactcatggaggagagaaggaggct
gttgatcagggaagctgggaattagtaacaaaaaaaaacaacaaaaggagaaagagagca
attaaaagcaaggggcttcctcctaaatctgctgtacccacaCTGAACCGCTTTGCTGCC
CTGcaaggggctgatgaggaaatgcacttgcaccagaaacagccgctggtgcactggtac
agaagatcgctactggtgccgccaggaaaaagcagagggTTGTAGTAGTAcggggactct
gccttgaaagggacagaagcgctcatctgtcggcctgacctggtcgcaagggaggtgtgt
tgcctacctggggcacggatcagggatggTTGtgggagaggctgcctgctctagtaagtc
ccacggactattacccgcttctagtgatacatgtgggtgctagggatatagatagcagta
gcctgaggagtataaagaaggactacagagctctgggagaggtggtcaggggttctggag
ctcagacagtCTTTTCGACgattctccaggacacaggggaggaccttccaaaggcaagga
ggattggacaggttaatgAATGGTTAAAAGGGaggtgtcatagtcaagggtttgggtgtc
ttggacatggggcccacatttgtaggccaggcctactgggggctggtggaactgctctga
taaagaaagggaagagtggctttgctgggaggcttgccagacttgtcaaggatgctttaa
actagttgtgctgggggaggggggcatcattctATCtcaacacacccagtcagttgccag
cacctataataaatagtttgagcaatgtagtaatattctagctgctccagccactgagcc
ggcttcatttggagcttggatcagatgcctctatataAATGCCCttagcatggggaataa
acaagaggaattagagatgtgggcacatctacagggctatgatataataggtatgacaga
aacatggtgggatggctcctttgactggagtgttggaatggggggttataggctttttag
aaaagacaggcccggtaggaggggagggggagttgccctttatgttagggataggctgga
gagtatggaactctgtctggggacaggtgagcagttaacagaatgtttgtgggtcagggt
taaggggaaatcggtgacgggacacattactgtggggatatgttacagactaCCTGATCg
agaggaacctgtggatgaagaactctacagacaaataggaaaagcctcacgctcacaggc
ccttgttctcatgggggacttcaaccaccctgacatctgttggggcgacggtacggcccg
gcacaagcaatccaggaggtttctcgattgtgtggaagacaacttccttctgcaagcaat
aaaggagccgatgaggagaggtgccctgcttgacctcgtgctcaccaacagggaagggtt
cattggaaatgtgatgctccagggaagtcttggatgcagtgatcatgagatggtcgaatt
tgaggtcctcaagacagtgagaagagcgtgcagtaagctcactgtcctggacttcaagag
agcagactttgggctcttcaggaacctgcttagcaagattccatgggatatagccctaga
gggcagggggggccaagactgttggttaatattcaaggatcacctgctacaagctcagga
gtgttgcatcccaactagaaggaagtgcagcaggagggccaggagaccaCATTGTATGAA
TAatgagctgctgaggaaaattcgaaggaaaaaagaggcttataaaaagtggaagcaagg
acaggtggcctgggatgaatacagggatgttgtcagagtagttagggaccaagttaggaa
agctaaggcccaattggagctaaacttggcaagggatgttaaagataataggaagggatt
ttataggtatgtagccgctaaaaaacagactagggacaatgtaggccccctccagaagct
tttgggagaactggctacacaggacttggagaaggttgaggttctgtttctttgcctcag
tcttcactggcaaaggctctgaccgcagcacccaagtcttggaaggcggacgcagggact
gtgaaaacctagaccttgggcccactgtaggagaggatctggttcgagaccatcttaaga
acctgaatgtacacaagtccatgggacctgatgaaatccatccgcgggtcctgaagaagc
tggagaatgaagttgcaaagccactggccatcatatttgaaaaatcatggcagtcaggtg
aagttcctgacgactggaaaaagggaaatgtaacccccattttcaagaaggggaaaatgg
ctgacctggggaattacagaccagtcagtctcacctctgtgcctggcaaaatctgggagc
agattctcttggaaggcatgctagggcatatgaaaatgagaaatgtgcttggtgacagcc
agcatggctttactagggggaaatcctgcctgaccaatttggtggccttctatgacgggg
ctacaaaagtgatggacaggggtggagcagttgatgtcatctacctggacttgtgcaaag
tgtttgacactgtcccacatgacatccttgtctctaaattgcagagacatcaatttgata
ggtggaccactcggtggataaagaactggctggatggtagtactcaaagagttgtggtca
acggttcaatgtccggctggagaccagtaacgagtggtgtccctcagggatcggtgttgg
gaccggtcttgttcaacagctttgtcgctgacatggacagtgggattgagtgcgccctca
gcaagtttgccgatgacaccaagctgtgtggtttggttgatacgctggagggaaggaatg
ccatccagagggaccttgacatgcttgtgaggtgggctgatgccagcctcatgaagttta
accaagccaagtgcaaggtcctgcacctgggtgggagcaatcccaggcacagctacaggt
tgggcagagaagagattcagagcagccctgcagagaaggacttggggttgttggtcgatg
agaaaatgaacatgaggtggcttcagtgtgcgcttacagcccagaaagccaaccatatcc
tgggctgtatcaagaggagcgtgaccagcaggttgaaggaggtgatcctgcccctctact
ctgctcttgtgagacctcacttggagtattgtgtgcagttctggtgtcctcaatataaaa
aggacatggaactgttggaacaagtgcagaggagggccatgaggatgatcaggggactgg
agcacctcctgtatgaagacaggctgagaaagttggggctgttcagcctggagaagagaa
ggctgcgtggagacctcatagcagccttccagtatctgaagggggcctttggggatgctg
gggagggactcttcattagggactgtagtgataggacaaggggtaatgggttgaaactta
aacagcagaggtttagacttgatataagtACTTCAGAGAAGAGCTTATATCCTTCCAAAG
GggatattttctgcttcttttcatctGCACCACTGTCTCCTATAAACCAGTCTTTTACTC
TGCTTGGGAATAGTAGAACGTGTGATTAACAACAGAGTTTACCAAATGTTGAATTAGTTG
GGATTGAGTTAACCATATAGACTTTTACTTGTGCTTAGGATAATGTGCTAAACTTTGAAG
TTGTTTGATGCTATTTTTTCTAAGTATGTAAATTgattctcttttatttcctattaagAA
TCCCATAAAAAGTTGTCCCATGACATACACAAAAGGAGgccagggagaaaaaaaagccca
gctgACAGAAACCACCCCAGGCAGATGTATTTGTGACATCAATTCTTTGCTCTGTCAAAA
ACTGACTACATGATATGAAACTGATAACCCAGATCACTCCAGAATATAtagttttacaaa
aaaaagtttcagttttctcagtctcagttttcagtttttcccatGTGACACCAACTCTGC
CGTAACGGTACTCTCCATTCCTGAGAATCATTAAGCATGCAGTGACATCCAAAATCAGCT
TCAGTTTTGCTCTAGGCAGAGCACAGAGACAGCCATCAGCAGAGGGCCTGAAAAGGGCAG
AAATGGAATTATCACCAAAGGAGTGAGTTCTAGTGCCTATCAGATGAGCAGTTTTCACTT
AAAATTCCAGTTCTTATTTCTAACGAAACCATCCTTAAAGGAGTAGTACAAACCCTCAGA
AAGACTTTGCTCGTTCCAAATGCAGAGATCTAACTCTTCCATGATTTTCTCCAAAAACTA
GCAGTAGTTGAGGTTCCCAATGTGCAAGTTCAATATCCATGGGAAGGAGATGTTTGGACT
GTTCTTCAATGTCTTGCTAGCTATGGGCTGGGACTAGTAGCACTTGGGGCTAAACCTTCT
CAGTAAAAGTTTCCCATCCTAGCAGCTGTGTCTCTCTAAACTGCCTGGAGGTATCTGCTT
GTCCTGAAGACCTGGCAATGAGTTACCCAAGTAGGCCTCTACGAGTTTCTTCTTCATTGC
AGTTGAGATGTGGGAGCAGAAAAGAACAAGCAAGACTGGTACGTGCCCAGGTATCACTCA
GAATAAATGGCCAAAGCacactgcagagaggaaaagggttttggTTATTCAGTTCAGATG
TAACATGTGGCaccatgaaagaaagaaaagcaacaggatTTGCCCTCTGGGAAGTTTTAG
TAGGTGATTTCATCATGTGGGTTGCAGCATTGTGCAGAGTTAAGAGGAAAGGTGAGGTGC
AGGAGCCAGAAAGGACCATGCAGACTCACTGGCAGAGTGATCTGGGTGCAGCCACATTAC
AATACAGCAAAACAGTCTTTGCTGAAGAGGCTGTTGTCTTCAGAGTTATTTCAGGAGTGT
GAAAGGATGCAAAGGTTTGGGAGGAAGTTAAAGATGGCTATACTCTCCTGCCATCATCTC
CTGTTCTGGGTATGTAGTAGCTAAGTAAGATGCTACTTAATGGGTTGTGTAAGTAAAAGA
GTTAACAATAAGGTGGTCATGGCAGTGAGGAGTGAGCTTTCATACCAGAGAAtccacagc
tgctttctgttagTCTTTCCCATTGTCTAGATGAAAGGGCAGCAGTCACATTCACACAGC
TCTAACTTGTACCTATGAGAACTGTATGCCCAAGAAAGCCCAGACCATTTTCTGTTGGCT
CCATTCATCTGGCATTTATGTTCTTAGATTTCCTGTTATCCAGACAAGGACTCTGACAGG
GCTAAGCAACTCCACAGCAAGCAAATAAATCCAGAGTACATCAGAGTCTTGTATATCAGT
GTCTCATAATGCACCACTGACTTCCTACACTTTCAAAACAGACCCAAGAAGAGA
>bu233#LINE/CR1
ATAGGTTTGTGGCtaattgcttttattcttaTATATTTCTCTGTCAATAACCTTTCTGAC
TTCCTTTCTACTCAATTAACACGATGGAAGGTTTGAACCTTGAAGTCTTACAATACAGAT
CAATTAAGTACTGGGtgaaatgtgattttcttttttatttctgtgcttgcagTATCACTT
ATTCATTTGTTTATATGAAAAGAGTGTTGttacaagaaacaaaagctcAGCCTTTGCTTC
CTTGGAATCTTGGAACACTGAGTTTCATACTCAGCTTATCTGTAGtacaaacacagcatt
ttgCAAAAGGCCAAGTTTGGACTAGCTAGCTGTGCAATGTCCAAGCCAAGCACAGTctaa
gagagagaaatgaaactggTATTCTCACTCGGTGAGGGACTGTAGATTTTTGCACTAGGT
ATTGTATTAGGGGTCCCTGCTATTCAGTAGCTTCTTTGGAAGCCTTTGTTATTCTTAGAT
TTATTGAAGGGTAAAGAGCCTCTTCTAGTTTGAAGGGGTTTTTCCTCCTGAGGAAGCTGT
CTCCACCAAATGGATACAAAAActtaagttttttttaaaaaatgtgtttctcctATTAAT
ATTCTCTCCATCTGTCCCAAACCCAGGACACCCTCCATTCTCATCTTCCATCTCCTCTGG
TTTGTTTCTCATCTTCCTTGGAAAGAATTTGAAATAGACAAATTATGTAATTTTAAGTTC
AACACActcagtaacgagtggtgtttcccagggattggtgttgggactggtcttgttcaa
catctttgtcactgacatggacagtgggattgagtgcgctctcagcaagtttgccgatga
cacccagtggtggccagcgtaggcacccagacagagctggtaagtggggaggctgcagtg
cagagctcggagtgtagagagtgcctgcactggtctggtgaaGGAAAGGTGCAGAACGGG
CAGGGttgcgctcgctgctccctgatggaggtcctcctccagcaggtggctgagctacgg
gatgctgtcagtaagcttcaagatgtcagggaagctgagagggagcaggacttattgctc
caggaccaaacagcacaggggcctcaagattcccctctaacccatggaggaaagaaggag
gctgttgatcagggaagctgggaattagtaacaaaaaaaaacaacaaaaggaggaagaga
acaattaaaagcaaggggcttcctcctaaatctgctgtacccaccctgaaccgctttgct
gtcctgcaggggctgatgaggaaatgcacttgcatcagaaacagttggctggtgcactgg
tacagaagatctctactggtgccgccaggaaaaagcggcgggttgtagtagttGGGTaat
ctgccttgaaagggacagaagcactcatctgtcggcctgacccggttgcaagggaggtgt
gttgcctccctggggcacggatcagggatgttgcggagaggctgcctgctctagtaagtc
ccacggactattaaccgcttctagtgatacatgtgggtgctagggatatagatagtagta
gcctgaggagtataaagaaggactacagagccctgggagaggtggtcaggggctctggag
ctcagatagtcttttcgacaattctccaagacacaggggaggaccttccaaaggcaagga
ggattggacaggttaataaatggttaaaagggtggtgtcatagtcaagggtttgggtgtc
ttgaacatggggcccacatttgtagcccaggcctactgggggctggtggaactgctctga
taaagaaagggaagagtggctttgctgggaggcttgccagacttgtcaaggatgctttaa
actagttgtgttgggggaggggagcatcattccatcccaacacacccagtcagttgccag
cacctataataaatactctgagcaatgcagtaatattccagccactccagccactgagcc
ggcttcatttggagctcagatcagatgcctccatacaaatgcccgtagcatggagaataa
acaagaggaattagaaatgtgggcacatctacgaggctatgatataataggtatcaccga
aacatggtgggatggctccttcgactggagtgttggaatggagggttataggctcattag
aaaagacaggcccggtaggaggggagggggagttgccctttatgttagggataggctaga
gagtatggaactctgtctggggacaggtgatcagttaacagaaagtttgtgggcCAGGGT
TAAgaggaaatcagtgatgggacacattactgtggggatatgttacagaccgcctgatca
agaggaacctgtggatgaagaactctacagacaaataggaaaagcctcatgctcacaggc
ccttgttctcatgggggacttcaaccaccctgatatctgttggggcgacggtacagcctg
gcacaagcaatccaggaggtttctcgattgtgtggaagacaacttccttctgcaagcaat
ataggagccaacaaggagaggtgccctgcttcacctcgtgctcaccaacagggaagggct
ccttggaaatgtgactctccagggaagtcttggatgcagtgatcatgagatggtcgaatt
tgaggtcctcaagacaatgagaagagcatgcagtaagctcactgccctggacttcaagag
agcagagtttggcctcttcaggaacctgcttagcaaggttccatgggatataggcctaga
gggcaaggggggtTGGTTAACATgcaaggatcacctgctacaagctcaggagtgttgtgt
cccaactagaaggaagtgcagcaggagggccaggagacctccttggatggataaggagct
gctgagaaaaattcacaggaaaaaagaggcttataaaaggtggaaacaaggacaggtggc
ctgggatgaatacagggatgttgtcagggtagttagggaccaagttaaGAAAGCTAAGGC
CCTATTGGtgctaaacttggcaagggatgttaaagataataggaatGGATTTTACAGGTA
TGTAGAGGCTAAAAAACAGACCAGGGACAACAcaggccccctctggaagctttcgggaga
actggctacacaggatttcGAGAatgctgaggttctgaatggcttctttgccatggtctt
cactggcaaaggctctgactgcaccacctgagtcttggaaggtggacacagggactgtga
aaacctagaccttgtgcccactgtacatgaggatctggttcaagaccatcttaagaacct
gaatgtacacaagtccatgggacctgatgaaatccatccgcgggtcctgaaggagctggc
gaatgaagttgcaaaaccactggccatcatatttgaaaaatcatggcagtcaggtgaagt
tcctgatgactggaaaaagggaaatataacccccattttcaagaaggggaaaatggatga
cccagggaattacagaccagtcagtgtcacctctgtgcctggcaaaatctgggagcagat
tctcttggaaggcatgctagggcacatgaaaaacaacaaggtgcttggtgacagccagca
tggctttattAGGGGGAAATCATGCCtaaccaatttggtggccttctatgatggggctcc
aaaaatgatggacaggggtggagcagctgacatcatcaacatggacttgtgcaaagcatt
tgacactgtcccacatgacatccttgtctctaaattggagtgtcatcaatttgataggtg
gaccacgcggtggataaagaactggctggatggctgcatgcaaagggttgtggtcaacgg
ttcaatgtccggctggagatcagtaatgagtgatgtccctcagagatcagtattgggacc
ggtcttgtttaatatttttgtcactgacatggacaatgggattgagtgcgccctcagcaa
gtttgccggtgacaccaagctgtgtggttctgttgatacgctggagggaaggaatgcctt
tcagagggaccttgacacacttgtgaggtgggctgatgccaacctcatgaagtttaacca
tgccaagtgcaaggtcctacacctgggtcggagcaatcccaggcacagctacaggttggg
caaaaaggaaattcatggtagtcctgcggagaaggacttgggggtgttagtcaatgagaa
aatgaacatgaaccagcagtgtgcactcacagcccagaaagccaactgtatcctgggctg
catcaaaaggagcgtgaccagcaggtcgaaggaggtgatcctgcccctctactctgctct
catgagacctcacttggagcattgtgtgcagttctggtgtcttcaacataaaaaggacat
ggaactgttggaacaagtccagaggagggccatgaggatgatcaggggactggagcacct
cccatatgaagacaggctgagaaagttgggtctgttcagcctggagaagagaaggctgcc
tggagacctcatagcagccttccagtatctgaagggggcctacagggatgctggggatgt
actattcattagggactgtatgataggacaaggggtaatgggttgaaacttaaacagcag
aggtttagactggatataaggaagaaattctttcctgtcagggtggtgaggcactggaat
gggttgcccagggaggtagtgaatgcttcatccctggcggtgttcaagaccaggttggat
gaagccttgggtgatacggtttagtgtgaggtgtccctgtccatggcaggggggttggaa
ctagatgatcctgaggtcctttccaatcctaactattctatgattctatgtttgacTAAT
GCTAAAATCTTGCTTAGGGATGGTTCCATAGCATCTGGTACGGTAAGGGTAAAGttagca
ttttcatttccagaattCTGAATCCACTGTTTGTGTTAATACATTCCTGCTTCAGAATGG
GTCAGATACCAGAGGGATTGAGTTAGAACTCTTCTTCAAATAATCTTTTCCAGCCTTAAG
TggatttgcttgtttttttttttttactactgtGTCAGTCTTTGTTTAAAGGGATCTGGC
AGTTCCCACTCCGTAAACTGAAGGACTTGCTTGTTTATGCTGAGGGTAGAATGCGTTAAA
GGTTAAAACTGTAAACACACTAATTCAATGGGAAATTAATATTTAGATGTTTTGATTATT
CcttttgtgcttatttttaGGGACCTGAATAACTCGCATTAATCAGTCTTGTGATTAAAG
ATGTGGCTGCACTATTTTGTGCTTCAGGGCAAAGCACATGGCAGGCACTATATTACCTGC
CTTCATAGCTGCTTATTTGCATACTCTTTCTCTGCACTATgcactgcattaaaaattaat
ggtGTTCTCTGTGATCTGAACATAGACATGACCAGTAACCACTCCTCTGTGCTGCACTCT
TTTCAATGTTTCTCatgttgagtttttttttcaacagcaaaaagtttttaaaaacagatt
cctgatttctgtctctgttttgaTTTGAGCACTAAAGtggaataatttcctttttaaaaa
cttgAAGATTAATGTttatatcttttaaatactatGCAGAAGActtctttctcttgtttg
tgtggaatattttttgtttgcatttgaaacTATGTGATTATTTGATAGTGTAAATATTAG
CTTAACTACTTTCAGGTATCTGCTGCATGGAAAATACTTGTTCTTACAGTCTAAATCTTg
gcttatttctttctttaatactCATCTTCCGGTTTCGTTTACAATGAAGCAATTTCCATG
CACTACTTTCATTCAAGTCTTCCGGTAAAATTACTTATAtagataaatacagaaaaatct
aTGAAGTTGTTTACATCTACTTAAAGTGGGTTCCCAATTGGTAAATCCCCAAAGCCCTGT
GCCTCAAAAATACTGTCTAAATAGGCTTTGTAAGCTTTAACCTATTCTGACTCACTCCTT
GTTAAAGATATTTACATATCATGATGATATTTATGACACATATTTAAATATCATAATGAT
ATTTATAACACATATcatgtgtttctgtgatgcctattatatcatacccccataGACATG
CACActtctctaattcctcttgctccatcccaggcagtgttcaaggccaggttggatgga
gccttgggtgacacggtttaatgtgaggtgttcctgcccatggcaggggggctggaacta
gatgatcttaaggtcctttccaaccctaactattctatgattctatgattctatatttga
ATAGTCATAACTTATCATCAAAATCAAATGGCTGTTATAAGTTAGCATATTatattgtca
ttttttttcattatttctgccCATCTTCACTCATCTTTGATGTTGGCATATTCTGGTATA
TTCTGATCATAAACTACAAGGAAGTTTGGATAAAATTTGTGCGTTTATTTTACCAAACAG
TCTAGATATATAAACTACTTTTTCGTTGCTTCATAGCAGTATTCAGCA
>bu248#LINE/CR1
ATGTCTTGCAGAGACAGTTCTTACACACCTTATCACCAGCAATGCTGTTGGGGAGCAGGA
CATCATCTCATAGAAGAGCTGATCGTGAAACTACAGCAGTAATCCAACTTGATCAAAGCA
AACCCTGTCCAACAGCAGATTTCTCTTCAAGCTGAACATGAACACTGACCAGATCCAGAG
ATGACAGTGCCTTCCCCAGGCCTCACCAAGCTGTCCAATGCCCCTGGGTGCTGGAATGCC
CATCAGTTTTTCCAAAACACTGGCAATCGGTTATGTGACATTTAGAgagaaaactttttt
cttttttccccagcagaagCTTGTCAATCTGCCTTGTCAGCCTGTACCTTCTTGGCAGTG
CACATAGGATGTTCCTAGCTCCCAGGCTACTCACAGCaaactgaaaagggaaagaagaag
ctTTATGCTGTTTCCTTTTAGACCCATGACTCATGAGCATGATGCCTATGAAGGACAGCT
TGGTCCTTGACAAGTCTTCAAGTAGTAGCTACTTAACTTTGTCCTGAAGAGCGGTTGTGC
AGCTGCAGTCTCTTAAAATTAAAGTCCATCTTGCATGGCTGTAGTTAAATCTCTGGTTCC
TCTTCACAGGTGTCGTATGAAAGAACCATcaaaaaatttgaaaattatttattgcaAGAG
GGTTGTTGAAATTTTCAGTATGAATGGAGCTGTTGGGGATCATGCCcatattaacatttt
taaagcacttccACATGTTTTTTaggagcaaaataaaaaagagaaaaagaaaaaaagaaa
aaaacctaaagaagCTTCAGTCTGAAGCTGATCAATATAAACAAGGAAAGACAGCAACGG
TTAAAAAGATTCCCTCAGGAACATGGCCTTTATGGAAGGGGGAATGTGAAATCTTACCCT
TGTCGGTGAAGCACATTTCACAGTACCTAAGAGGGCATTGCATTTTGGCAGGGTTCTGCT
GGTTAGATATTAATGTTGTTTATTGTGCAGTCATTGCTCCTGATAACAACATGCAGACAA
CTCACTGGAGATAAATACTTTGGGATGCATAGAATAACCTAATATTTCTTGGTGGAATAC
CAAGTTTATCCCTTCCATGACATTAATCTCATAATTCACTTGCTGAGCACTAAAGATTTC
TCTTACAAATCAGATCTATTCGATAATCGAGCCAGAGTTTTGACATACTGAGTACATTGC
TGTTCACGCTCTTTCCTTGGTAACAGCTTAATACAGTGATTTGAAGATGCTAGGAGAAAA
GCCAGGCAAGTGCATGCATAAATGGAGTTTGTCCATGTTCCCATTGATGATGGCGCACTG
ctacagaagatctctactggtgccgccaggaaaaagcagcaggttgtagTAATAGGgaac
tctgccttgaaagggacagaagcgctcatctgtcggcctgacccagtcgcaagggaggtg
tgttgcctacctggggcatggatcagggatgttgtggagaggctgcctgctctagtaagt
cccatggatTATTACCCccttctagtgatacatgtgggtgctaaggatatagatagtagt
agcctgaggagtataaagaaggactacagagctctgggagaggtggtcaggggctctgga
gcccacatagtcttttcgacaattctccaagacacaggggaggaccttccaaagacaagg
aggattggacaggttaataaacGCTTAcaagggtggtgtcatagtcaagggtttgggtgt
cttggacatggggcccacatttgtaggccaggcctactgggggctggtggaactgctctg
ataaagaaagggaagagtggctttgctgggaggcttgccagacttgtcaaggatgcttta
aactagttatgttgggggaggggagcatcattccatcccaacacacccagccagttgcca
gcacctataataaatactctgagcaaagtagtaatattctagctgctccagccactgagc
ctGCTTTATTTGGAactcggatcagatgcctctatacaaatgcccgtagcatggagaata
aacaagaggaattagagatgtgggcacatctacagggctatgatataataggcatcacag
aaacatggtgggatggctcctatgactggagtgttggaatggagggttataggcttttta
gaaaagacaggcctggtaggaggggagggggagttgccctttatgttagggataggctgg
agagtatggaactctgtctggggacaggtgatcagttaacagaaagtctgtgggtcaggg
ttaaggggaaatcggtgatgggacacattactgtggggatatgttacagaccacctaatc
aagaggaacctgtggatgaagaactctacaaacaaataggaaaagcctcacactcgcagg
cccttgttctcatgggggacttgAACCACCCTAacatctgttggagcgacggtacggcct
ggcacaagcaatccaggaggtttctccattgtgtggaagacaacttcattttgcaagcaa
tagaggagccaatgaggagaggtgccctgcttgacctcgtgctcaccaacagggaagggc
tcgttggaaatgtgactctccagggaagtcttggatgcaatgatcatgagatggtcgaat
ttgaggtcctcaagacagtgagaagagcgtgcagtaagctcactgccctggacttcaaga
gagcagactttgacctcttcaggaacctgcttagcaaggttccatgggatatgGCCCTAG
AGGGCATGAaggcccaagactcttggttaatattcaaggatcacctgctacaagctcagg
actgttgcatcccaactagaaggaagtgcagcaggagggccaggagacctccttggatgg
ataaggagctgctgagaaaaattcacaagaaaaaagaggcttataaaaggtggaagcaag
gacaggtggcctgggaagattacagggatgttgtctgggcAGTTAGGGACCgagttagga
aagctaaggcccaactggagctaaacttggtgagggatgttaaaaataataggaagggat
tttataggtatgtagcggctaaaaaacagactaaggacaatgtaggccccctctggaaac
tttcaggagaactggctacacaggacttggagaaggctgaggttctgaatggcttctttg
cctcggtcttcactgacaaaggctctgaccacagcacccgagtcttggaaggcggactCA
GGGACTGTAAAAAcagaccttgggcccactgtacatgaggatctaGTTCGacaccatctt
aagaacctgaatgtacacaagtccatgggacctgatgaaatccatccacaggtcctgaag
gagctggcgaatgaagttgcaaagccactggccgtcatatttgaaaaatcatggcagaca
ggtgaagttcctgatgactggaaaaagggaaatataacccccgttttcaagaaggggaaa
atggatgatgcagggaattacagaccagtcagtctcacctctgtgcctggcaaaatctgg
gagcagattctcctgagaggcatgctaaggcacatgaaaaacaacaaggtgcttggtgac
agccagcatggcttcactaggggaagatcctgcctgaccaatttggtggccttctatgac
ggggctacagaagtgatgggcaggggtggagcaggtgatgtcatctacctggacttgtgc
aaagcgttcgacactgtcccacatgacatccttgtctctaaattggagtgtcatcgattt
gataggtggaccactcggtggataaagaactggctggatggcagcatgcaaagagttgtg
gtcaacggttcaatgtccggctggagaccagtaacgagtggtatacctcagggatcggtg
ttgggacaggtcttgtttaatatctttgtcgctgacatggacaatggaattgagtgtgcc
ctcagcaagtttgccaatgacaccaagctgtgtggttcagctgatagtctggagggaagg
aatgccatccagagggaccttgacatgcttgtgaggtgggctgatgtcaaccccatgaag
tttaaccatgacaagtgcaaggtcctccagctgggtcggagcaatcccaggcacagctac
aggttgggcgaaaaggaaattcatagtagtcctgcagagaaggacctgggggtgttagtc
aatgagaaaatgaacatgagccagcagtgtgcactcacagcccagaaagccaactgtatc
ctgggctgcatcaaaaggagcgcgaccagcaggtcaaaggaggtgatcctgcccctctac
tctgctctcatgagacctcacttggagtactgtgtgcagttcttgtgtcctcagcataga
aaggacatggtactgttagaacaagtccagaggagggccacgaggatggtcaggggactg
gagcacctcccatatgaagacaggctgagaaagttggagctgttcagcctggagaagaga
aggctgcatggaaaccacatagcaaccttccagtatctgaagggggcctacagggatgct
ggtgagggtctcttcattagggactgtagtgataggacaaggggtaatgggttgaaactt
aaacagcagaggtttagactggatataaggaagaaattctttactgttagggtggtgagg
tactggaatgggttgcccagggaggtagtgaatgctccatccctggcggtgttcaagacc
aggttggattaagccttgggtgatatggtttagtgtgaggtgtccctgcccctggcaggg
gggctggaactagatgatcttgaggtcctttttagtcctaactattctatgattctatga
aggaaCCTGGTGGACTCTgaaatccttcttttccttaCCTTCTTATTTTGTGTGAAAGCC
TCAGTGAGTATTGTTTGTGACAAAGAGAATACAGAAACAATAATGTCAACTAGCCTTCCc
tgacttaattttttttttatttttgtggagaaaagagaatgttttgttgttttgtttaat
tttgctttcatttacattATGTTCCAGGTTAAAGGCCACAAATTCAGGATCTATGTGGAT
AGACACTAAACCCGTCACAGCTTTCTAGGAACTAACGACATCAAGAGACTTGGTGTTAAA
ACTTGTAGAAAAGGTATTGTCTAAGggacttctggttttgttccatccccattcattttt
atttgttcagaTCAGCTAAGCTCACAGCTTTTGAGACTCACAGTGATCAAAAGGGCTTGA
ACAACTGTATTTCTCCAGCTTTCTAAATATTGATTCACTTCTGgtttctgtaagaaaatg
aCATGGAGTTCTACTAATATCTAAGGTTATCTGTGACCTTGTGACCTGCAAATCGTAACC
TCAATACGACTCTGGTTTGAACACTGGAAAGTGAAAGGTCAGAGAAACAAGATAGCTTAT
GTATGGCAACAGGATTAACAGTTTGGGCTGCTCCAAAGATATTAATTTGAACCATCTTAT
GGCAAATAACACTTCAGTGGACTTAAGAGAACAAAAGGAATTCTTCAACTCAAAAAGACA
TTGTATTTTTACTATTGCTAAATATGATTCTAGAGTAAATTAAGGCACCAAAATGCGCTG
ATTATTTGGGGagttaaaaacacaaaattatgGGATACATTTTCATTGCCCAATAAATTA
TTCTTCATGAGTCAAACACCTTACTAAAATGTGATTCTTGGACTGTGCAATAAAACCAGT
GTGTGAGACAGCAACTAAAGGCTTTCAGGATAATGCATTATGCATTAAGTTGGTTAAATT
TAGGTTCGAAGAACAAATTGAACGCTTGCATTTACAACTGCTCAGCATTTGTCTTGAAAA
CTAtcttaatgtgttttttaaaaatacagttcagtTCCTGTCTTAATTCtatagctttct
tttctttgcttctttcttaGGCCTCCTGATGCATCCTCCATATACATATCTCTGGTGAAA
ACTGAGATAAACGTGACATGATTTTTTAGAAGGGTTTTGTGAGACTCCACTTTCTCCGTC
ACCTCAAATTTTTTGAGCAACTTTTTTACTCTATAAATATCATTATCTTCTTTAGGGAAG
GTCTATGTTGTTATAAAACCAATACATTTTAATCCTTTTGGGATAAACTGAGTTAAGTAC
ATTTAAAACTGGAAGCACATACCTAAATATAGAATTAACTTTGACAATTCATGTTGGATA
TTCTATTTGTTTTAGTcccttcagtttcctttttttttagatcCTTCATTGCATGTTTAG
TTGATTTTGGCAATGAATTGACCTTTGGAAAACCTTCGTTTTGAACCATAGGtggcagca
aacagcagaaacGTCAGAAATAAGGACTCTGCCTCTCCGAACGAGCTGAGATAGCAGGAT
AGCTTGCTTTGTTGTAGGATGAGTTCTTTACCGTTTTCTCCACGCATCCAATAGATATTT
AAACTATATGTTCTACCTGGTtgtactgaaaatataaatatttttgcttcctttttt
>bu256#LINE/CR1
GctaattttctgtgttaatcacacagtaattaaaaatccaTGTGACTTCTGGGCATAATT
TGTTAGATTATGATTCCTGTAAAAAATGGTGGTTCCCCCAGCCGCATTAGAAAGATGAAG
GATTGCATATATCAAAGATTCATAAACCTAGTTATAGCGTGTCATCAGAAAATTAAGGAC
AGAATAAAAGATTATCTGTGATagttcagaagaaaaagcaatgaaaggAAGGGCAAACAG
GACTATATCAAATCCATCACTTCTAGTTATGTGATATGGGCATGTCTTTTCATCTGCTTT
ACTATGATATATAATATGGAGTAAGAACTACAGTTCTTCCCACCAGAAACAGCTGAACAG
aagacttgcaaagagctcagctactgcgaggaggtgactcaccgggggcagagacaggag
gcTCAGTGGAAGATTCAAACCAGCCATCAGCAGCCATtgttagtcacttgctgagagggg
tggcttgagaaaggatgcCTGTGGCACCGGAGAGGAGCCGGGGGGATCAGCGtccagaaa
cctcaccacagagtgacaagagccactgaggagggagcctcaatTCCTTGACAcgacttg
caaagagctcagctaccacGAGGAGGTGACTTACcaggggcggagacaggaggagtggca
ccaactgtgagtggttaaaaatctacccagggagcacGGTGACCAGGAGCGCggcaaaca
gagcgggcaaacagagcgggtcgagcCAGTTTGCGTGGCAGTTTGCGCAGGCAGGCGAGa
gggatggtgagcacttgccgtatgaccagggtccggtctgggagctctgccccagccGCC
CCGGTGGTGGgcagcgtaggcacccagacagagccggtaagtggggaggttgaggtgcag
agcttggagtgtggagagtgcctgcactggtcttgtgagggaaaggtgcagaatgggcag
ggctgcacttgctgctccctgatggaggtcctcctccagcaggtggctgagctataggat
gctgtcagtaagctgcaagatgtcagggaagctgagaggaagcaggactgcttgctccag
gcccaaacagcacaggggcctcaagattcccctctaactcatggaggaaagaagggggct
gttgaccagggaagctgggagttagtaacaaaaaaaaacaaccaaaggaggaagagagca
attaaaaggaAGTGGCTtccttcctcctaaatctgctgtacccacccagaaccactttgc
tgtcctgcagggggctgatgaggaaatgcacttgcatcagaaacagttggctggtgcact
ggtacagaagatctctactggtgctgccaggaaaaagcggcgggttgtagtagtagggga
ctctgccttgaaggggacagaagcactcatctgtcggcctgaccctgtctcaagggaggt
gtgttgcctacctggggcacggatcagggatgttgcggagaggctgcaTGCTCTAGTgag
tcccatggactattacccgcttctagtgatacatgtgggtgctaaggATATAGTTAGTAG
TAGCCTGagagtataaagaaggactacagagctctgggagaggtggttaggggttctgga
gctcagatagtctttttgacaactctccaagacacaggggaggaccttccaaaggcaagg
aggattggacaggttaataaatggttaaaagggtggtgtcatagtcaagggtttaGGTGT
CTTGAACagggggcccacatttgtaggccaggcctactgggggctggtggaactactgtg
ataaagaaagggaagagtggctttgctgggaggcttgccagacttgtcaaggatgcttta
aactagttgtgttgggggaggggagcatcattccatcccaacacaatcagtcagttgcca
gcacctataataaatactctgagcaatgtagtgatattctagccgctccagccaatgagc
tggcttcacttggagcttggatcagatgcATCTATACAGATGCCCGTAgaatggggaata
aacaagaggaattagaggtgtgggcacatctatggggctatgatataataggcatcacag
aaacatggtgggatggctcctttgactggagtgttggaatggaaggttataggtttttta
gaaaagacaggcccggtaggagaggagggggagttgccctttatgttagggataggctgg
agagtatggaactctgtctggggacaggtgatcagttaacagaaagtttgtgggtcaggg
ttaagaGGAAATCGATGATGGGACACATTAatgtggggatatgttacagaccgcctgatc
aagaggaacctgtggatgaagaactctacagacaaataggaaaagcctcacgctcacagg
cccctgttctcatgggggacttcaaccaccctgacatctgtttgGGCAatggtacagccc
ggcacaagcaatccaggaggtttctcgattgtgtggaagacaacttccttctgcaagcaa
taaaggagccgaggaggagaggtgccctgcttgatctttgtgctcaccaacagggaaggg
ctggttggaaatgtgactctccggggaagtcttggatgcagtgatcacgagatggtcgaa
ttcaaggtcctcaagacagtgagaagagcgtgcagcaagctcatgGCCCaagacttcaag
agagcagactttgggctcttcaggaacctgcttagcaaggttccatgggatatagcccta
gagggcaggggggcccaagactcttggttaatattcaaggatcacctgctacaagcttag
gagtgttgcatcccgaccagaaggaagtgcagcagggggaccaggagacctccttggatg
gataaggtgctgctgagaaaaattcacaggaaaaaagaggcatataaaaggtggaaacaa
ggacaggtgacctgggatgaatacagggatgttgtcagggtagttagggaccaagttagg
aaagctaaggcccaattggagctaaacttggcaagggatgttaaagataataggaaggga
ttttataggtatgtagcagctaaaaaacagactaaggacaatgtaggccccctccagaag
ctttcaggagaactggctgcacaggatttggagaaggctgacATTCTGAATAATTccttt
gcctcggtcttcactggcaaaggctctgactgcagcacccaagtcttggaaggcggatgc
agggactgtgaaaacgtagaccttgggcccactgtacacgaggatctggttcgagaccat
cttaagaaccggaatgtacacaagtccatgggacctgatgaaatccatccatggatcctg
aaggagctggcggATGaggctgcaaagccactggccatcatattggaaaaaccatggcag
tcaggtgaagttcccagtgactggaaaaagggaaatacaacctcagttttcaagaagggg
aaaatggatgatctggggaattacagaccagtcagtcttacctctgtccctggcaaaatc
ttggaacagattcttttggaaggcatgctagggcacatgaaaaggagaaatgtgctttgt
gacagccagcatggctttactaggggaaaatcctgcctgacctttttggtgaccttctat
gatggagctatggaactgatggacagggacaaagcagctgacatcatcttcctggacttg
tgcaaagcgttcgacactgtcccacatgacatccttgtctctaaattggagtgtcatcaa
tttgataggtggacaactcagtggataaagaactggctggatggtcgcactcaaggagtt
gtggtcaaggattcaatgtccggctggagaccagtaacgagttgtgtccctcagggatcg
gtgttgggaccggtcttgtttaatatctttgtcgctcacatgggcagtgggattgagtgt
gccctcagcaagtttgccgatgacaccaagctgtgtggttcggttgttacactagaggga
aggaatgccatccagagggaccttgacatgcttgtgaggtgggctgatgccaacctcatg
aagtttaaccatgccaactGCAAGCTCCTGTACctgtgtcagagcaatcccaggcacagc
tacaggttgggcaaaaaggaaattcatggcagtcctgtggagaaggacttgggggtgtta
gtcaatgagaaaatgaacatgaggtggcagtgtgtgcttacagcccagaaaattaaccgt
atcctgggctgcatcaaaaggagtgtgaccagcaggtcaaaggaggtgatcctgcccctc
tactctgctctcgtgagacctcacttggagcattgtgttcagttctggtgtcctcaacat
aaaaaggacatggtactgttagacaaagtccagaggagggccatgaggatgatcagggga
ctggagcacctcccatatgaagacaggctgagaaagttgggggtgttcagcctggagaag
agaaggttgcatgtagacctcatagcagccttccagtatctgaagggggcctacagggat
gctggtgagggaatattcattagggactgtagtgataggacaaagggtaatgcgttaaaa
cttaaacagcagaggtttagatgggatataaggaagaaattctttactgtgagggtggtg
aggtactggaatgggttggccaagaaagttgtgaatgctccatccctggctgtgttcaag
gccaggctggatggagtcttgggtgatatggtttaatgtgaggtgtccctgcccatggca
gggtggttggaactagatgatcttgaggtcctttccaatcctaactattctatgattcta
tgattctataataatgTTGGCATAAAAGTACTTAATTTTGGGTATGTGGTCACAGGACAG
TCCTTTGGATTTCTCTTGGTTTTGcggattttaatttttttatttaaacatggTAGCAGT
TTTGAGTTTGTCAGAGTTGTAATACTACTTGTTTTACTGAACTAAACATTAAACAttacc
tggaaaataaaatataaaacatataatataaaatatatagggttattctgaacattttta
tttgtatcaCCTGTTtgtaaggaaataattttcttaccCAAAATTTGGATCCATTTTCTG
AAATTGTGCATATGTGTATAAAATACGCATATATTTACAAAGATGTAGCTTTATAAGTAA
GATAACTCTTCCTTTACTTAGACCCTCTTAATTCTCAGAATAACAATGCTAACTGATAAA
CTCCAAGTGTCCTAAATAGTTTGAATATATTTCcaaagtttattattttagttCTGCCTT
ATAAAGACAAcagtcattttcattttttatagtAAACATTTGGAAGGTTAACACGTGACT
TCACTTGACTACTTCTGATtgtttatattaaaatgaaaaaagaaactagGATCCATAAAA
TTCATAAATAGCCTATTTTTAGAATAGTTTGATCTGTAAGCTTACCTCGTGTTTTTGCTC
CTTTAATATAGTTTGCTTATTGTAATTAATGTCATGTTCCTTTAATGAGCCATAatgtct
ttgtaaaaaaaaagttaaaagttgCATCTTTAATGTGAATGGTGAAACATTATGGTGGAG
AGAAATTATGATATATTTagttgcaatattttttttcttatttctaaagTACAAATGtta
catgaaaataatgatttgccttacaaaattaaaatatgaacaaaacCTAATTATCATAAA
ATAAGAGTTGAATTATGAAAGAGAACCTAGCaagctaaaaatacaaattgGACAGACAAG
AACTGAAATTATGAAACATGAAATGCTAGTAACAAGGAAAGTAAggtataaaaaatattt
ttgcttaaaagATACTCTGTAACTGCGACTTGACTGTGCACATATGCATTTATCCAaacc
tcatttttcatttaatgtaGTCAGTCTTTCCCACACAAGCTTGCCATCTAagttttgttg
gcttttcttCATTCATTAATTCCAGACaggagtatttcttttttatctgaGCATGTGATT
TTTGTCAATCAGAGTGTTTTTTATCAGCATATGTTTGTATCCTAGATTCTTCAACTCTTT
TTACCAAAGTTTCCATCTTTGTTGAGTTGCATATACTAACTGACAAATCTCTTCACTGCT
CTTGGGTTTCACAGAATGTGTACATTGATGTCTTAATAGCTGCTTTGTATCTATTtgcaa
aagctttaaaataccAGTCTTCTGCTAGAAGCTGTCAAATTTGTTTCAGTGGCATTTGGG
CCTAACTGggcaaaaaaatggaaaatccaTAATTAACATTATATCTGAGTGTGTGCTGCA
TTGTTTGCTAATAATACTTGAATGCCTACTTtatctttctcccttttcaagagagaaaag
aggatgAAATACCAACTCTATTATCCAAGACAGGATTAGCCAATTAGGCATACACAAACC
TGTGCAAACAGATGGGGTGTATCTGAGGGTGCTGATGGAGCTGGCTGATGTCCTTGCAAG

>bu265#LINE/CR1
TAGGCCTTGTTTAATCAGGCAAAAAGAGATCTACACTATCTGTAAGCATTTGAATGTGCA
TTACAAAGTTGATGGtaccaatttattttttttagagtCAGACAAAGTAGTGCAGCACTG
AAATACGCTCCTGAAAGAGGATGATAGAGTCTCTGATCTCAAAGGTTTTCTAGACCTAGC
TAGACAAAGACATGTCTGATCTGTTCTAGTGTTGGCAGTAGTCACACTTGAGTGGCAAGA
ATGCTGGATGAGAGGTTTAAAGAAGTCTCTTCCAATCAGCATTTCTACAGTTCTGTGGCT
TGATTACAGAACTTTGCTTATGAGatatgtacattttaaaataggtaGCATGTCAACTAT
ACTAAATGACATCTAAAACTGTGAGCCAGTTCATATGTATTGGCCTTATAATAATTATGA
AATTCTTCAGaatgaatttataaaatatcAATGCACTTATCTGCATTTTGCTGTACCTAc
tagaaattattaaaacatttcaaaatccAGCCTAAAATTTATAAAAGAAAGCACATTATA
CATACTGTGAAGGCGCAAATATATACTCCATCTGTAGTATTTCCAAGGTTTAAATTAAtg
gtgtggaaaaaaaattatctgtgtgATCAGAAAAAGGGGACAGGTTGCATGTAGTAGGTT
CTTTCTTAAGATTTCAGGAAAGACATTCAAATGGCATTTAGGTAACTAACTCCTATTGAC
TTTCAGTGATAGTAAAATGTCAAAATGATACTCCTGCCTTTGAAATTCTAGCTTGGGGTT
CACATTCAGAATTCCTGAGCTCATATTGTCAACGTACTTGTAAGCCAAAGGAAgttgttt
taaatttattctgctttgaaaagtgaTTGTAAAAAACATAATAAAGAACACTGGAAATGT
GATGAGGCAGGAGAAAATATACTGAACATCTATTCTTTTAACTCCTCCCAAATCGACTAA
AAAAGATACAGAATAATATAAAAGAAACTTTGGCTTTCCAACTGCTGGCCTcaaaagaga
gataaaaaaaaggtttatttccCCTGAAACTATTAACAGATTGACTCTCCTAAGCCTCTg
ggaatacaaagaaaaaagattgtGAATGATCCAATGCTGCTTCTTCTTAGGTTCTGGGTa
ttaaacctgtattttttaattccttctctgAAATTTGAGGGAAGAATGTAGTTTACATAT
ATGTTCTTTCCATGGGAAGCATACTTCTTGTAAATCTGTTCTCtgaacataatgaaaata
agttCAAAATCTTTCAAAgattccttcctcttccttcaaaTTGCCTTTCATATTTCATCC
ACTTCTGTGACCCATACTGCAAGGTTCTtcacctgggttggggcaatccccAGAATTAAT
TCTGGCTGGGGGATGAAGCAATTGTGCGTCCCCCAGAAGATAAGGACTTGTAGGTGTTGA
TTAATTAGATGCTTAACATGACCCAGCAATGTGTATATTCCTGaaagctcagaaagccaa
ccatatcctgggctgtgtaaaaagaagtgtgaccagcaggtcaagggaggtgattctacc
tggagtactgtgttcagctctgaggTCCCCAGCATAAGAGCCTGTTGGAGctggtccaga
ggagggtcatgaaGATGATTAGAGAGCTGGAGCACCATCCCTATGAGGACAGGCAGAgac
agttgggttttttcagcctagagaagaTAAAGCTTtagggagaccttattgcagcctttc
aagCCTTCCCATAGGAAAGACGGAACAGACTTTTTAGTATGACCTttagggataggacaa
ggggtgatagttttaaactgaaagaggatagattcaAACTAGATATAAGAAGAGAAtttt
ttactatgagggtgatgaAACACTGAAAGTGATTGCCCATAGAGGTGGTAGACGCCACAC
CCTGAGAAACTTTGAAAGTCACGTTGGAGCtacctgatctagttgaagatcACATAatca
agaatcatagaataatttgggttggaataggccttcaaagatcatctactCCAAAACAGG
AagagttagaagtctgtgtgcagtctAAAGTTTATGAtctggtggcaattacagagacat
ggtgggacagctcacatgactggaatgtggtcatggatggctatgaccttttttaggaaa
gataggtcagaaagcgaggtggtggagtctcTCTTTGTGTGAGAAAgtgactagaatgta
ttgagttctgtctgGGGGCAAAcgaggagcaagtggaatgtctgtgggtatgaattaagg
gacagactggtacgGGTCATACAGTTACGGGGGTCTATTATAGATctcctgatcaggatg
aaggagttgatgaggctttctacaggcaactgaaagtaGCCTCgcgactacatgccttgg
tcctcatgggggattttaactacactgatatttgctggaagactcacacagccaatcatt
cacagtctaggaggttcctccagtgcattgatgataacttcttaatgcaaatggtggaca
aaccaactaggagaggagcgctgctagatttagtactcataaacaaggagggtctggttg
aagtggtgatggtcaatggcagccttggctacagtgaccatgagatggtggagtttagga
tcctgtgtgggaggaatagaatacctagcaaggccacagttctggatttccgaagggcca
actttggcctgttcaatcaactgctaagggaagtctcatgggaaagggtactaggtggta
aaggggctcaagatagttggtcagcactCAAGGACCACTttttccaagctcaggatcaga
gtgtcccaaaggtaggaaatcaagtaagggagctaggagaccagtgtggttaaacaagga
actgctgggcaaactcatgtggaagAAGAGAATCTACGGATAATGGGgggaggggctggc
cacctgggaggagtataggacagttgttagaggatgtagggaggcaattaggacagctaa
ggcctccttggaacttaatcttgctagtcgggttaaggacaatagaaagggcttcttcaa
atacatagcgaataaaactaacacaagaggcaatataggcccactgttgaatgaggtggg
tgccatggagacagaggatataaagaaggcagaggtgctgaataccttctttgcctctgt
ctttactcctgcagactctccccgggggtcccagattcctatagccccagaaggagtcag
gacaaatgagaagtttgctttggtagatgaggattgggttagggatcagctatgcaatct
ggacatctataaatcgatgggcccagatggaatgcacccatgggtgctgagggagctggc
ggaggtcattgctaggccactctccatcatctttggtaaatcgtgggaaacgggagaggt
gcctgaggattggaggatggcaaatgttacgccagtctataagaagggcaagaaggagga
cccgggtaattatagaccggttagacttacctccgtccctggaaaggtgatggaacaact
tattcttgatgccatctctagacatatcaaggatgagagggtcattaagaacagccaaca
tgattttaccagggggaagtcatgtttgaccaatCTTGCAaccttctatgaggaagtaac
taggtggagggatgatggtagagcggtagatgtgttttttcttgatttcagtaaggcatt
tgatactgtctcccacagcatcctcatagtTAAGCcaaggaagtgtgggcttgatgatca
ggtagtgaggtggatcaagaactggttgaaaggaagaaggcagagagttgtggtcaatgg
agccgaatctagctggaggtctgtgactagtggagtccctcaggggtcagtgctgggacc
agtgctgtttaatattttcatcaacgacctggatgagggaactgagtgtaccctcagcaa
gttcgctgataACACTAAACTgagaggagtggctgacacaccagaagcctgtgttgccat
tcagcgagacctggacaggcttgAGAGTTGGGTGGcgagaaacttgatgaaattcaacaa
gggcaagtgtagagtcttgcatctggggaagaacaaccccatgtaccagtacaggttggg
ggttgacctgctggaaaggagtgaaggggaaagggacctgggggtcctggtggataggag
gatgaccatgagccagcaatgtgcccttgtggccaagaaggcaaatggcatcctaggatg
cattagaaagggtgtggtcagtagggcaagagaggttctcctccccctctactctgcctt
ggtgaggccacatctggaacattgcatccagttctgggcccctcagttcaagaaggacag
ggaattgcttgaaagagtccagcacagagccacaaagatgattaagggagtggaacacct
cccttatgaggagaggctgaggaagctgggtctctttagcttggagaagaggagactgag
gggtgacctcatcagtgtttacaaatatgtaaagggtgggtgtcagaatgatggagctag
gcttttttcagtgatatccattgataggacaagaggcaatgggtgtaaactggagcatgg
gaggttccacgttaacatcaggaagatctttactgtgagagtgacagagcactggaagag
gttgcccagggaggttgtggagtctcctatgttggagatattcaaggtccgcctggacaa
gttcctgtttgatgtactctaggttaccctgctcttgcaggggggttggactagatgatc
ttttgaggtcccttccaacccttgggattctgtgattctgtgaactaGATCAGTTTGCCC
AGAACTACATCCATCCTGGCCTCGAATGTCTCCAGGAATGGCACATCCACCAGCTCTCTG
GGCAACACATCCCCGTATTTTACCATTCCTCATTGTAAAAGAATTCCAAGACATCCCTTC
TCATTCCAAgaaggttggactagatgactgttaaaggttctttccaacccaaattattct
gtgaCTTTGTTTCTGTATGTTAAGAAATAGAACTTTTGCAAGCATGGTAATTCATAAGAC
TAAGTACAGTCTTGACTGAAAATATTGAATATTAAACCTTCCtcgtggaaaaaaaaatcc
tgatacTTGTCTTAAATAGCTTAGGAATTATAGTTTCTTtgaacagcagctttgctgtga
gAACTTTTCTAAATACTGTTTCAAAATAGTGTCAGAAAAGTGCATGCAAAACTGGTAATG
CATTCATAGACAAAGATACATTACttgttagtttaaaaaatagataattCAAATATCTTA
CGTTAATAGGCTATGTGCAGACTGGACTACTATTCCTGCCTGcaatattttgaatatatt
tcaTGCATGTTCAACAGTTATCCTTAGATATTTAGTACCTGTTTTGTGGAATACAGCTTT
TGCATTCTTTGATGGAATAAATTTAGTAGTAAAAAATAAGACCTTATTCCATATGTTTTT
TGCAGAGACTGGTTTTGTGTGAATatgaaagatggagagagaggGGTTATGTAAATAATT
AACCTTTCAAAATAGCTCTTTCTCTTGGAGTGTGCATATCAATATGGTATAATTACCAGA
TTTTAGTCACTGTTGCCTGAAGACTGCCATAAGTAATTTAAAGTGTGAGCTTACATTTGC
ATAACGTACAAGCAACAGGTTCTTTCAAATCCTCCCCGAGAGGAGGCCAAAATGTCTCTG
TATCTACTTGAGATACACCAGTCTGTttaatttttcccatttctaGGTTTCTTCATCCCT
AATACCTTCTGacagtcttttaaaaaatattaccaATATGTTGATCTGAATTTAATTGAT
TGACCTCTGATCAGGTCAAATCTAATCAGAATTGTAAGAAAACATCATCTGTATTCTGGT
AGAGTCTTTGTTGAGTTTTCCAAATCCTTAGTTTGGATTTCAAATCAGCCTGAAACTAAT
TTTCCAGTAAAGTGAATGCTGGTGCATTAACTCTGACAAGGATGAAATTATTAAGCAGAC
TGGAACTAAACCTTTATTATAGGCAGGACAAACTCCTTTAATTTGTCCATTTTCCTGAAT
ATCATGTAAAACATAAcatcctgctgcttttgaaaacataaaaagatcACTTTAATGTGG
GGTTTAAGAGATTAAGTATCCTTCTATATATATCTCCAGTGAAATCCCATTCATCTACCC
TATACAGATTCTTTTTGTCAGCTGATGGTCCTTATAGCTTCCTTGTGTTTTCTATTGCCT
GTGGATCTTCATTTCATTGTCAAAcattaaaacattctttttttgtttactttaatGAAC
AATAGGAGAGATTAAAGCTCTTTGTCATCTAAAAAGTAACAGTTCTCTGTTCATTATACC
CTAGGGCTATCCCATTTATCTTCTCTTTAATGTCTGGAGTTAAGATGCCCTTTAGGAAAC
ACATTTAAGGAAGAGGCAGCACTATGTTGCAGCCTAGGAAGCAACAGG
>bu288#LINE/CR1
TAAGTCCTGTTTTACTAACTTCCTCTTTCTCCTATCACTGCATAATAATtgttattcatt
atttttactggAATTATTATCTCCCCAGTATTTAGAAAAtccaaagcatttctgaaagta
aCTACATTTCTTACATGTATTGTAAAACCACTATTCTTGTTAACCACTGTATTTAGGCaa
aaaaaTCTAATTCCTGTAGAATAATTGAAAGCTCAGTAACAGGTTGCAATAATACAGTAT
TGCAACAATTCATAGGAGGAATATTTTCTGGACTATAAAGAGATAGAATACAATTACTTT
CAAAGCGAAGCTGAAGTGATGAGTAACATATTAATACCATTAAATACCATTAATATAATG
GTTTTAAAACCTGCAAGATTGAGATACATTAATTTTAAGGAGCGGTGCTTCCACAATATT
cgtaatattttttttctgttctctgttcaGATACCAACCCTTTTCACAAACTTAACATTT
ATGTTATGAGTCTACTCTGGCAGCAGGGGAATAGAAGGCCCAGATACAGGCCATGCAGCT
TTTGTCATGAGTTAAAGGTGCCAGCcccatctgaaataaaataagaaggCAGAACAGGAC
ACAGCTGTGTAGCTTCACTCAGGATCTCAGCCTCCTGGTTAAGAGATGAGCCATGCTAGT
GTCAGTAATATTAACGAACACACAAACAACATTAAAAGATCTTTGCTAAATGAGAGACAA
TATGTGTAAACAACGTACATATGCCACAGATCACTCTTCACTCTTCCTGGCCCCACATGA
ACATGTGAAGTTCACGCTAGTAAGGTTATACATTTATCATAGTATCAGAACACCCAGAGT
TAAGAACTCTCAACTTAAAAAGACATATTCAAACACACCAAAGAAACATGTGAAAgtagt
gtgaggtatccctgcccatggcaggggggttggaactagatgatcttaaggtcctttcca
acccaaactattctctgattctatacATGTATAATGATGCTGTCTAATGTAAGGTTTGTT
TTCTCACAACCTAACATAACAGGATGAACAACTGATAGAGAATAACCAAAAACTAATGCA
TAAGATATACAGATACGTACCTTGAAAGGAGCTCCATAGATTGAATCTCCACCTGATCCA
GTACCAGTAGGATCACCTCCCTGCACTATAAAGCCAGGCACTACTCTGTGAAATATTGTG
TTACTGTAatactctaaaaaaaaaaacaaacaaaaaaaaggatattaaaaatacCTAAGT
AGTCTCAAAATCAGACTTTCATATAAATGTCCAGAGGCTGAAGTTCCAGAAAGAAGTACT
GTAACTGGATTCTGCTATTTCCACTGGGTTCCCTCCTCTTCCACTGTTCCATTCAGTGTG
ACTGTATCTCAGCTATAGAGTAATGCTAGTGACATTTatgaagaaaagataaaaagaagg
gGTACCatatgcttctgttttaaaaaatactgccaATCACCAACAAGATGGtataaatga
attattttcagctttcaaattTTATCACTGGAATGATACTACTAATGTATATCAATTTAA
ACGAGAGCTAAAACTAGTATGCTGTGTCCCAGCCAACATCTCACATAAATCGTTAGCCAT
ATCCATACACCAAATGATTAACATGTTCACTCAACAGCATGGAACACAGGTGTCTTCCCT
TTCACCACCTACACTGTACCTAAACCGGTAAttttcacaaaatgaaacatgcGGTACATT
TTGCACCCtaagttattttctttcatctatATACCCCTCCATCTCTCCATCCATCTATCT
ATCCAGATAAGTGATATGAGATCATAAATAAGACaacaaatgaatgaaaacttCATCTGA
CATAGATttctgggttttggggttttttttgtttgggtttttcaacaactaaaaataaat
cttcaggaTGCTGCAAGACAAAGCAGGATCTACAAATGTTGCAGCAAAGCCACTGAGCCg
ccttcatttggagctcggatcagatgcctctatacaaatgcccgtagcatgaggaataaa
caagaggaattagagatgtgggcacatctatggggctatgatataataggcatcacagaa
acatggtgggatggctcctttgactggagtgttggaatggaaggttataggctttttaga
aaagacaggcccggtaggaggggagggggagttgccctttatgttagggataggctagag
agtatggaactctgtctggggacaggtgagcagttaacagaaagtttgtgggtcagggtt
aaggggaaatcggtgatgggacacattactgtggggatatgttacagaccgcctgatcaa
gaggaacctgtggatgaagaactctacagacaaataggaaaagcctcacgctcacaggcc
cttgttctcatggaggacttcaaccaccctgacatctgttggggcgacggtacggcccgg
cacaagcaatccaggaggtttctcgattgtgtggaagacaacttccttctgcaagcaata
aaggagccgacgaggagaggtgccctgcttgacctcatgttcaccaacagggaagggcNN
NNNNNNNNNNNNNNNNNNcctgcttagcaaggttccatgggatatagccctagaggacaa
gggggaaccaagactcttggttaatattcaaggatcacctgctacaggctcaggagtgtt
gcatcctgaccagaaggaagtgcagcaggagggccaggagacctccttgtatggataagg
agctgctgagaaaaattcacatgaaaaaagaggcttataaaaggtggaaacaaggacagg
tggcctgggatgaatacagggatgttgtcagggtagttagggaataaattaggaaagcta
aggcccaattggagctaaacttgtcaagggatgttaaagataataggaagggattttata
ggtatgtagtggctaaaaaacagactaaggacaatgtaggccccctccggaaactttcag
gagaactggctacacaggacttggagaaggctgaggttctgaatggcttctttgcctcag
tcttcactggcaaaggctctgaccgcagcacccgagtcttggaaggcggatgcagggact
gtgaaaacctagaccttgggcccactgtacatgaggatttggtttgagaccatcttaaga
acctgaatgtacacaagtccatgggacctgatgaaatccatccacgggtcctgaaggagc
tggcgaatgaagttgcaaagccactggccatcatatttgaaaaatcatggcagtcaggtg
aagttcctgatgactggaaaaagggaaatataacccccattttcaagaaggggaaaatgg
atgacccggggaattacagaccagtcagtctcacctctgtgcctggcaaaatctgggagc
agattcttttggaaggcatgctagggcacatgaaaaagagaaatgtgcttggtgacagcc
agcatggctttactaggggaaaatcctgcctgaccaatttcatggccttctatgatgggg
ctacaaaagtgatggacaggggtggagcagctgacgtcatctacctggacttgtgcaaag
cattcgacactgtcccacatgacatccttgtctctaaattggagagacatcaatttgata
ggtggaccactcggtggataaagaactggctggatggtcacactcaaagagttgtggtca
acgggtcaatgtctggctggagaccagtaacaagtggtgtccctcaggcatacgtgttgg
gaccggtcttgtttagtatttttgtcgctgacatggacaatggaattgagtgtgccctca
gcaagtttgccgatgacaccaggctgtgtggttcagttgatatgctggagggaaggaatg
ccattcagagggaccttgacacacttgtgaggtgggctgatgccaacctcatgaagttta
accatgtcaagtgcaaggtcctacacctgggtcggagcaatcccaggcacagctacaggt
tgggcaaaaaggaaattcatagtagtcctgcagagaaggacttgggggtgttagtcaatg
acaaaatgaacatgagccagcaatgtgcactcacagcccagaaagccaactgtatcctgg
gctgcatcaagaggagcgtgaccagcaggtcaaaggaggtgatcctgcccctctactctg
ctctcgtgagacctcacttggagtattgtgtgcagttctggtgtcctcaatataaaaagg
acatggtgctgttggaacatgtccagaggagggccacgaggatgatcaggggactggagc
acctcccatatgaagacaggctgagaaagttggggctgttcagcctggagaagagaaggc
tgcgtggagacctcatagaagccttccagtatctgaagggggcctacagggatgctggtg
aagggctactcattagggactgtagtgataggacaaggagtaatgggttgaaacttaaac
agcagaggtttagactggatataagaaagaaattctttactgttagggtggtgaggtact
ggaatgggttgcccagggaggttgtgaatgctccatccctggcagtgttcaagaccaggt
tggatgaagccttgtgtgatatggtttagtgtgaggtgtccctgcccatggcaggggggg
ttggaactggatgatcttaaggtcctttccaaccctaactattctatgattctgtgattc
tattaatGGATCGTTACATGTTAGGATACTCATAAGAGAACTACTCAAATTTATTATACG
AAGCATAGGATCCTACACAGCAGTCAGACAcatttagaaaggaaataaagcccAGTTCAA
CACTGAGGACAACTGAATTCCTAGTACTCACCAAGAACTAAGAAACTGATTCACCATTGC
AAAATATCTCCACATTAGGTGTAAGAATATGGAACAAATTGGACACATGCTGGAGGTACA
AATCCTAAactaatatttttccttaatagAGGAGTGCTAAAAGAACTCTTAACCACTTTA
TAAATGCATACATGGGATAACAGCAGCAGCTAGAGAGCACATAAAGGCACAGGGTCCTTC
ACAAATTCTTGTTACAGTTTTTCCAATAGGAAGCTTCTCATTCTGGTAGCCACTGCCTCA
GTGAAGAGCACTACAGAGCCTCCATCAACAAAAActacagcaaaggaaatgttaaaagaa
ctcatgaaaaaaattataacgTAGTAAAGATGGTGATACAGAAATGAGAATTTTGGAGCA
TGTTCAGTACCGCATATTGCCATTTCATGCATATATTAAAGAAGAAGTAATATTTGTAGA
GACTTGGTGAAAATAAGCCTTTTCAAGCCtatgacatttaatttttcaccAATACTTGTC
ATTTGCTACACTGGAGAAAACccatttaaattattattttttccccactgggCTTACTAA
TAACCTTGAAATAGTGTCTGACTGTTagttaatattttctaaatacaaataaatttatCA
ACATATTAAAACATGacctctgtttaaaaaaaaacaacaaaacacaaagattgcatatga
aataatttcaataaCTCCTATCTCATTCAGCCATTACCTTCCATACAAAGCTGGATGAAA
TTTCGACATGCTTTTGGTGCTTCTTTTGACCATAATTCTATATCTATATCTCCTGCTGTT
GTTCTCAGCAAAACCTAGGAAAAGATAGATAAATACACCATTAGTTTTATTGTAACTCAG
TCACTTACCAAAGAACATATcctgagttaaaaaaatacttctgaactCATTATATCCTAC
CAGTAATAGCCATTTAAATGTGCCAGGCAGATACTGATAATTTAAACTGTATTACCAGAA
TACTATTCTAGAAAAAATCCTATATATTCTAGAAACACtacataattatatatatatatt
gcacaatattacacatattgtgtatatatagtatataataagcactatatattctaaaaa
tataaactatataaTTCTAGCCAGAACTGCATCTATTCAGATAGCTTTCATGCAACAACA
GTTGGTATTATACAGCATCATAAAGTTTAATTAATTGACTACTTTCACGCACtatcaaat
ccccttgaggtacacaCCAGACTTCCCCATTTTTtctgcattacccaccaagtgcGCCCA
GGTCCTTGAGTGAAAGCAATTCCATGACTGTGTTTGCCTTTGCCTGATGCAGGAATAACA
CAGAGTATCTTctttagcattttctttatgTGTACTACAGGAACTTTATCACCCTCTACA
GTATGTAAAAAGttatttattcagatacagttcTGTACTGCTATGTATAATGAGGCTTCA
AGGACAATGACCTGGTACCTGACACAACAGATACTTTGATACCCTTTAGCA
>bu291#LINE/CR1
TGCTACCTCCACAAACATGTCAAGAGTAATAGCTTGTGTGGAATATTTGCCATACTACTT
GGGAAGTGTTCCTTTCAAGTCAGTAAGACAATACAGGGTAGTAAAGTTAATCACACAATG
TCTATAAAATACTAGTGTAATAACAATGCAGATTTGAGGGACTGTGAAGACTCACATTCA
GATACTTATAATAATAAGGAATTACAAACCAGCTACATTGAAGCTAAAGTTTCGATAGCT
AAAATGGCATTGATGCTTTTGCAGTTccacaaattaaaaataggaaCCTGCAGTTAAAGA
TAATTTTTACAGTCATATGAAATACATTGGTACTACTCAGAATCTTcaggaaaatttaaa
atgtaatttctgaaattaaaatgaaggaatACTAAACAAAGGCACCAGGTGGGGACTCCT
CTGTTATTTATGAGGTCACCAGTCAAACACCCATTCCCAGAAGGATATTATTGGTATTCC
ACTGGAGCAAAGGTAAATAAAAGATGAGGTGATAGAAATTTTTTATTCAAGACACTGAAC
TCCTCTGacatagcaaataaaatcaGAGTACATCTCAGCTGACTTGAATTAGTTGCAACA
GGTGAAGATCTTTGGTACATCCATTTCTGACAGCAAACATAATCAAAACTTGGTTGAAGA
CCATCAAGACTTACAGAAACAGGAAGCCACTAAGGAAATGCAGTTGTTAATTATAGAAGA
ACCagtgatattttaaataagcagaaatagAGTGATTAAGGCATAAAtgagttttctgtg
tttatagACAAGCAAGGAATTgccaagcaaaagaaaaagggccattttttcagcattcaa
caaaaagaaaataatatgatcgttaagaaaacaaaccttttaTTACCAAAAAGTATCTGC
AAACAgtgtaaagtaaaaaaaaaaaaaaaagaatttaacgTATTAGGATAGTATCAATTA
ACAACATTTAAAAtggtcctcctccagcaggtggctgagctacgggatgctgtcagtaag
ctgcaagatgtcaggaaagctgagaggaagcaagactgcttgctccaggaccaaacagca
caggggcctcaagattcccctctaactcatggaggaaagaaggaggctgttgatcaggga
agctgggaattagtaacaaaaaaaaaaccaacaaaaggaggaagagagcaattaaaagca
aggggcttcctcctaaatctgctgtacccacccagaaccgctctgctgtcctgcaggggg
ctgatgaggaaacgCACTTTCaccagaaacagtcggctggtgcagtggtacagaagatct
ctactggtgccgccaggaaaaagcagcaggttgtagtagtaagagactctgccttgaaag
ggacagaagcgctcatctgttggcctgacccggtcgcaagggaggtgtgttgcctacctg
gggcacggatcaggggtgttgcggagaggctgcctgctctagtaagtcccacggactatt
acccgcttctggtgatccatgtgggtgctagggatatagatagtagtagcctgaggagaa
taaagaaggactacagagctctgggagaggtggtcaggggaTCTGGAtctcagatagtct
ttttgacaagtctccaagacacaggggaagaccttccaaaggcaaggaggattggacagg
ttaataaatggttaaaagggtggtgtcatagtcaagggtttgggtgtcttggacatggag
cccacatttgtaggccaggcctactggggtctggtggagctgctctgataaagaaaggga
agagtggttttgctgggaggcttgccagacttgtcaaggatgctttaaactagttgtgtt
gggggaggggagcatcattccatcccaacacatcCAGTCAGTTGCCaacctataataaat
actctgagcaatgtagtaatatttgagctgctccagccactgagctggcttcatttggag
ctaggatcagatgcctctatacaaatgcctgtagccTGAGGAATAAAcaaggaattagag
atgtgggcacatctacagggctatgatataataggcatcactgaaacatggtgggatggc
tcctttgactggagtgttggaatggaaggtatacaggctctttagaaaagacaggcctgg
taggaggggaaggggagttgccctttatgttagggataggctggagagtatggaactctg
tctggggacaggtgagcagttaacagaaagtttgtgggtcagggttaaggggaaatcggt
gatgggacacattactgtggggatatgttacagactgcctgatcaagaggaacctgtgga
tgaagaactctacagacaaataagaaaagcctcacgctcacaggcccttgttctcatggg
ggacttcaaccaccctgacatctgttggggcaacggtacggcccggcacaagcaatccag
gaggtttctcgattgtgtggagacaacttccttctgcaagcaataaaggagccgacgagg
agaggtgccctgcttgacctcgtgctcaccaacagggaggggctcgttggaaatgtgact
ctccagggaagtcttggatgcagtgatcatgagatggttgaatttgaggtcctcaagaca
gtgagaagagcgtgcagcaagctcactgccctggacttcaagagagcagactttggcctc
ttcaggaacctacttagcaaggttccatgggatatagccctagagggcaagggggcccaa
gactcttggttaatatttaaggatcacctgctacaagctcaggagtgttgcatcccgacc
agaaggaagtgcagcaggagggccaggagacctccttggatggataaggagctgctgaga
aaaattcacaggaaaaaagaggcttataaaaggtggaaacaaggacaggtggcctgggat
gaatacagggatgttgtctgggaaactagggaccaggttagcaaagctaaggcccaattg
gagctaaccttggcaagggatgttaacGATAATAGGAAgagattttataggtatgtagcg
gctataaaacagactaaggacaatgtaggccccctctggaaactttcgagagaactggct
acacaggacttggagaaggctgaggttctgaatggcttctttgccacggtcttcactggc
aaaggctctgaccacagcacccgagtcttgtaaggcggatgcagggactgtgaaaaccta
gaccttgggcccactgtacatgaggatctggttcgagaccatcttaagaacctgaatgta
cacaagtccatggaacctgatgaaatccatccacgggtcctgaaggaactggcgaatgaa
gttgcaaagccactggccatcatatttgaaaaatcatggcagacaggtgaagttcccaat
gactggaaaaagggaaatataacccccattttcaagaagggggaaatggatgacccaggg
aattacagaccagtcagtttcacctctgtgcctggcaaaatctgggagcagattctcttg
gaaggcatgctagggcacatgaaaaacaacaaggtgtttggtgacagccagcatggcttt
actagggggaaatcctgcctgaccaatttggtggccttctatggtggggctatggaactg
atggacaggggtggagcagttgatgtcatctacctggacttgtgcaaagcgttcgacact
gtcccacatgacatccttgtctctaaattggagtgtcatcaatttgaaaggtggaccact
cggtggataaagaactggatggatggtcgcactcaaagagtggtggtcaatggttcagtg
tctggctggagaccagtaacgagtggtgtccctcagggatcggtattGGGACCAGtcctg
tttaatatctttgtcgctgacatggacaatggaattgagtgtgccctcagcaagtttgcc
gatgacaccaagctgtgtggttctgttgatacgctggagggaagtaatgccattcagagg
gaccttgacacacttgtgaggtgggctgatgccaacctcatgaagtttaaccatgccaag
tgcaaggtcctacacctgggtgggagaaatcccaggcacagctacaggttgggcaaaaag
gaaattcatggtagtcctgcagagaaggacttgggggtgttggtcaatgagaaaatgaac
atgagccagctgcagtgtgcactcacagcccagaaagccaaccatatcctggggctgcat
caagaggagcgtgaccagcaggtcgaaggaggtgatcctcgccccctctactctgctctc
gtgagacctcacttggagtattgtgtgcagttctggtgtgctcaacataaaaaggacatg
gaactgttggaacaagtccagaggagggccacgaggatgatcaggggattggagcacctt
ccatatgaagacaggctgagaatgttggggctgttcagcctggagaagagaaggctgcat
ggagacctcatagcagccttccagtatctgaagagggcctacagggatgctggggaggga
ctcttcattagggactgtagtgataggacaaggggtaatgggttgaaacttaaacagcag
gggtttagactggatctaaggaagaaattctttactgttagggtggtgaggtactggaat
gggttgcccagggaggtagtgaatgctccatccgtggcagtgttcaagaccaggctggat
gaagccttgtgtgatatggtttagtgtgaggtgtccctgcccatggcaggggggttggaa
ctagatggtcttgaggtcctttccaatcctaactattctattctatgttTTTCACCCAAC
TATATTTATCTAATAAAAGATACctctcttttatttcaaaaatttTTAGCCTTGAATTTT
CTATAACTATGGTTGTAACAACCGGAATATCTCCAAAAGGAGTCAACATACAGAATATAG
CTTTGATAAAATTAGACACAAAGGATTTGTTTCGGTATGATGATAAGTTACCAACAGAAA
CATGAACAACAACTCAGAATTCTTTAGAACCTGCATCAACAGCAAAGGATATTAAGATGT
GTTTGTCACATGATGCAATTCTAGGAATAAAGACTGCCTGGAAAAGGTGTCAGCTAGTAA
TTAGTAACAAGCATATGAGAAACCATTAATGAAAACTATCTGTATGGATGGCTAGCTTct
ctacaaaagaaaaagaccGCAGCCTTAGAGGAAATACGTAATACCATAATAAAAATTGGT
TTGTCTTATGTATGCTGTATTATGTTAAAACCAAATAGGTGATTGTTAAACTATATGATA
ATAGCTTATGGTGCCATTAGGTTTCATTTCAGTCATGTCAGATATGAAACAAATCTGTTG
AATAGATGCTGAAAGTAAACCTTGGTAATAGAAGCAGATCTTGAGCTAGCAACACTGAAG
TGCCAGTCTCAGAGCCCACTGCTGGGTATGCTACATTAGCCTGACCTTCTGAGTAAATAA
GGTTTACACAGTCACCACCACGTCAATACCCTTGTCATTCGACATGTAATAATATCTGAA
CATGCTGGCCAATTTTTGCACTGAATTGTgaaataatttgggttggatGAGTCCAACTGT
TGAAGTATCCAAAGGCAAATTAATTTTAGCGTTGAATCACAAAGTGATTCAGAACGGATG
AGACCTCAAGAGGTCATCTCATTCAACTGGTGAAGCATCAGTGGGTGAATGCATTTTtaa
caagtttaaaaaaaatctgcaattaaaatacacatatacagAGCTTACGCTTTGTATCAG
CTGACTGACAAACTAAGACACACATACCTGTATTAACATACCTTTAGGTGAGTCATGGAA
CGTACCAATGCTTACCCAGATGGAGTGGCACCTAGGAGGAGTGTGTGGGGTATGCAGGAT
GAGTTAGGGCATTGAAGATACAGAACATACATCTTtatgaaaatagtttttaatattCTA
CTGTTCATACAATAAATTGTTTGCCTGAGGCATAATTGTaagaactgaaaacagtaaGAC
TCATTAAATGAGAGGGCTGGAGAACAATAGCATAAAATCTGACATAGGCAACCTTCTCAT
TTCAGTTAAAAAGGCCACATTTCATTTCTGCCTACAAAAAACTTTCTAAAGTAATGATAT
TGACATTGTTTGTATACTAAAGGACCTGTAATCCGAAAGTGAATTTTTGTACAGAGTTTA
Ggaagaatatttatttctaaaacaaaagctgatcattttttttacaagcttgtttttatt
tcagccatCAGTTATCTTGTTACAGCAATAATCAGAGAAGCTACCACTTTCtacaaatgc
tgaaaattatttgaatacagaaatatgtattatttcTAATACAACACTCTTTTCTATCCC
ACATCTTTGAAATTTGCTGCTTTAGTGCAGAAAGCCTACTTAGAGGCTTCCCAAACAGTA
ATGCCcattacaaaaagaaacaaaactcatCTCACCTTCATCACTGTC
>bu294#LINE/CR1
ttccctctaaaacttttactatattttctttttaatgggagaagctctttttCAAAAgat
tctgtgtttttcattcTCATTCAAGAAGATCTGCAAGTTTCTTCTTTGGTGGAATGAGGG
TTTGGGCGCTGCTCCCAGCATCCATTCCACATCCCATTCCATTAATCGATTTCTAAagtt
tttatcatttttataaTCTTACTAAACTTTCTAAAATTCTAGTGTTAGtgatgctgcctt
ttttttcttacatactTTTGCTATGTACTTTGTTAGTGGTTAGATTCAAAAGTCATATAG
CATGAAGATGTAGATGTTAGCTGCTCACCAGAAGAACTGGAAGGAGATCTCCAGGGCTAG
TTCCAAGTTAGATTGCTCTGACAGACCATGAGAAAGTTAAAGTAATCCCTCTCCCTAAAC
CACGTACCTATGTCTTGACCCTGCTATCTATAGATACATCTATGCAAGGTAAGTCCTCTA
TTAGGATTCCTAAACCATTTATATAATTATAGGATATTGTCAGAATTAATAATTTATGGA
AGTGTTTAATAACTACAAGACCCACCTAAATCTCTGTTGTGCTTCATAAAAGTTACAGAC
ATTTAAGTCAGTATGGTAATGTTTCCTGtcaaaagcagtgtttttcagGCCATACTTTCA
TATTTTGGATTATTTCTCTACAGTTCTTTTTCCCAAGAAGTCGAATAAACCCCCACCAAG
TAAGGGTGCAGTAATGCAGTAAGTGAAGAACTGTATTCTTGAAGGACGTTTGCCTTAAAA
ATATCTACAATTTTTTATCTGTATCATGTTCCTCTGCTATCAAAGGTACATActaatttt
atatatatcaCTTTATATCATCACATCATGCATGATTATATTGGCATCTttgtttaagaa
atattttaatgttcagAATTACCTTTTTAGGTAACATTTTTACGATTAGCTATAGTAACT
TTACTTTGTCTTTGGATGAATCATAGACATAGTTTGGATGAACcatagtagaatcataga
atggtaatatggttggaaaggaccttaagatcatctaagtCCAACAGCCTGCCATTTCAt
ccaaggttctgtccaacctggccttagaacactgctagggatggagcgTTTAAgacttct
ttgggcaacctgttccagtgcctcaccacccttacaggaaagaatttccttacatctaac
ctgaacttcccctgtttaagtttgaacccattaccccttgtcctattgctacagtccttG
GTGAAGAGTCCCATACTtcacatattttcttaaaactatcTACCTGCTGTGATGCTGTTA
ATAAATCCTGATCTGGATACAAACCAGAGTTTCTGAGTCCTTGGAAGCATAATTCTGACt
gacctgctgcttttctgtgtacTGTCAGAGAAAGTGCCATGGTCTCTCACTGACCAAAAA
GAGAAGATGTATATCCATTCTGTCTGAGCAATGCAACAGGATAAATTCAACCCTAGTATT
AGTGTACAATGTCAGGGAAATCATGTCCACTGACAAAAGGCTGAATTTGACCCTCAAAAA
TAGCAAAGATGTAGAAGGCAGCTTAATGATTTGTCTTATGTATTAATTCTGCATTGCTAA
ACCATTATAATTTACCTTTTCAGGAACAAAATCCAGCCTTTTATGATAATAATCACCAAA
GACTGGTAGAATTTAGTTAATTTCTCTGTTTGATTATTCCCCTAACCACAGTATGTGGGA
GAAGGAGACTATAAACCAGAACATCTGATATTTTGTACTTGCATCACTTTAAAATATCCA
ATGCAAATCCAAAGaaggaaatggttttgttttctttgaaatacataGGCCCTAAATCTA
CTCTGTCAGCACAGCCACTCAATATCCCCAGGATAAAAGTTTTACCTAACTACATGATGG
AACCTATAACCCAGATAGTAGGCCTATAAAGTGTCTCTAAGTGTAAtatactacatttta
aaaataacacataatTACATAGCCATGTTTTACTAACCAGTGAACAGGATTAGAAGTACC
TCCTTTCATtggttattttctgttattatcacagaaacatggtgggatggcccctgtgac
tggagtgttggacTGGAAGTTTgcaggctctttagaaaagacaggcctagcagacaggga
gggggagttgttATTTATGTCAatgataggctggagagtatggaactctgtccGAGGACA
GATGATCAGtcaacagaaagtttgtgggttaGGGTCTAAGGGAGAACAGCGATtggagac
attactgtggggatctgttacagaccgcctgatcaagaggtCTCTGTGCATGGagcactc
tatagacagataggagcagcctcacgctcgcaggcccttgttctcatgggggacttcaac
caccctgatatttgttggagggatggtactccccggcacaagcaatccaggaggtttctt
gattctgcggaagacaacttccttctgcaagtaataggGGAGCTGACCCGGAGAgatgcc
atgcttgacctcatgctcaccaacagagaagggctcattggaaatgtgatgctcagggaa
gtcttggatgcagtgatcatgagatggtcaaatcCAAGGTTCTCAGGACAGTGAAAAgga
gcgtgcagcaagctcactgccctggacttcaagagagcagactttggcttcttcaggaac
ctgATTAGTCAGGtcccatgggatatagccctagagggcaggggggcccaagactgttgg
tcAAAGATCACCTGCTataagctcaggagtgttgtgtcccaactagaaggaagtgcagta
ggagggccaggagacctctatggatggataaggaattgCTGAGggaacttcaaaggaaaa
aagaggcttataaaaggtggaagcaaggacaggcagcctaggaagaatacagagatgtca
tctgggaagctagggaccaggttaggaaagctaaggcccagttagaattaaacttggcta
gggatgtaaaagataacaggaagggattctagAGGTATgctgtgaataaaagacagacta
gggataaCATAGGCCctctccggaagctatcagaactggctaccctggatttggagaagg
ctgaggttcttaatgacttttttgcctcagtcttcacatgcaaatgctctgaccagACCA
TCCAAGGCTtgaaaggcagatgcagggactgtgagaatgaagaccttggtcccactgtag
gagaggatctggttagAGACCATcctaagaacctgaacgtacacaagtctgtgggacctg
atgaaatccatctgcgggtcctgaaggagctggcgaatgaagttgcaaagccactgtcca
tcatatttgaaaaatcatggcagtcaggtgaagctcccaaggactggaaaaaggaaaata
taacccccattttcaagaaggggaaaatggatgacccagggaattacagaccagtcagtc
tcacctctgtgcctggcaaaatctgggagcagattctcctggaaggcatgctaaggcaca
tgaaaaacaacaaggtgcttggtgtcagccagcatggcttcactaaggggaaatcctgcc
tgacaaatctgatggccttctatgatggggctacagaactgatggacagtggtagagcag
ctgatgtcatctacctggacttgtgcaaagcattcgacactgtcccacatgacatccttg
tctctaaattggagagacatcaatttgataggtggaccactcggtggataaagaactggc
tggatggtcgcactcaaagagttgtggtcagtggctcagtgtccagctggagaccagtaa
tgagtggtgtccctcagggattggtgttgggaccagtcttgtttaatatctttgtcagtg
acatggacaatgggattgagtgcaccctcagcaagtttgctgatgacaccaagctgtgtg
gttcggttgatatgctggagggaaggaatgccattcagagggaccttaacatgcttgtga
ggtgggctgatgccaacctcatgaagtttaaccatgccaagtgcaaggtcctacacctgg
gtcagtgcaatcccaggaacagctacaggttgggcagagaagagattcagagcagccctg
cagaggagaacttgggggtgttggtcgatgagaaacttaacatgagccgggttcagtgtg
cgctcgcagcccagaaagccaactgtatcctgtTTTGCAccaaaaggaacgtgaccagca
ggtggaaggaggtaatcctgcccctctactctgctcttgggagacagcacttggagtatt
gtgtgcagttctggtgtcctcaacataaaaaggacatggaactgttggaacaagtccaga
ggagggccacgaggatgatcaggggactggagcacctcccatatgaagacaggctgagaa
agttggggctgttcagcctggggaagagaaggctgcatggagacctcatagcagccttcc
agtatctgaagggcccctacagggatgctgaggagggactattcattagggactgtagtg
ataggacaaggggtaacgggttgaaacttaaacagcagaggtttagactggatataagaa
gaaattctttcctgttagggtggtgaggtactggaatgggttgcccaagggaggttgtga
atgctctgtccctgggagtgtttaagaccaggttggatgaagccttgggtgatacggttt
agtaTAAGGTGTCCTtgctcgtggcaggggggttggaactagatgatcttgaggtccttt
ccaaccctaactgttctatgattctattattaaACACATGACAACTCAGTTTTTCactgg
ttttcatttaaaagcagaagtgagtTTCTCTCTACTTTGGGGAATTCTGATAATTAAAGG
ACATATCTCTCCTAATGTTTTGGACTTTATCAGTTGGGAAGAGAATGTTCTGTGCTGAGG
GTTAGTAAGAGCCAAATTTTGTACATGGAAACAGCTTGGCAGACTAGTATTTTTTCATCC
TAATTAATTAAGCATTTTTCATACCTGTTGTGACTTGCTATTAACAAGCAATCAAATAGC
AACATCTAAAGAGGAGACTCTGACAGCTGCTATTCCTACCTTCCAAAAGCTAAAATTTgg
taattatttatttatttgtgtgtgtgtctctttTAAATAGAACCACTAGGTGGTGCTTGA
AATAAGCTACCCCGATCTGAGTCGCTCCGGGTTTCCAAGCCCATCTCTGAAATCTAGGGA
CAACTGGAAATTATCGTGGCTGGAAATATTAAACCATAATTCATAGTCAAAACTCCAGCA
GGAATATTCTTGGTAACAGGAATAAGATTGCTATCCAAATGCTTGGGTTCCTCCTTTTCC
AAAATCAAGTGTTctgtttcagaagcaaaagtagGTGTTCACCATTATGGAGATATATTG
CTCTCCATTataaatttcagtgtttctgatcTTTGATACTCGCAAAATAGAtaattttcc
attattatttttggtatttgaagaaaaagcGCATGTCCAGACTCACAGTATTTTGGATAC
AtaattctttaaatatattaaatatgaaGGTTGGCATTATCTGGATGATTCTGCAGTCCT
GAGAGAAGTTGAACTCCCagtaagaaatgaagaaagactTGAGATGTTACTGCACATGGC
AGGAAGGCACATGTGGCCACTTACGCAGGTATAAATTGTGGACACTGTGCCAAATTCCTC
ATGGAGGCTTGTTATCTCATGTTACTCTTTAGCCATTTGCTGTGCTATCACTCTTCCTAA
TGTTAACTAACTTCTTCAGagctttaaaaagcacagcCACTATAAGACTTCTTGATCAGC
TATGCACCAGTCAGTTGCCTGGTAATTGCCCTTCCTTTCAGTCTGATGGTAAAAGCTTCT
GGCATAACTACTTGTACTTAACATTGCTTCTCTGTCAAAGAGGATGCGTGTCCTGCCAAA
CACCTGCCCAGCACCCTGGTTaggagctccagagcccctctGGTGCCAGGAGAAGCTGTA
ACCCTTTCAGTCCTTGAGCCACTCCAATTTCCTCTCTGTGTTCTTGTCTTGAAGGTGAAA
TTCTGCTCATCCTGGCTTTACTCAGCATGTGGCTTTAAGGAAAGTGCCCCTTAAAAGgca
tttctctgttctttgcaGACCTGAGGAGAACGAAATCCTCGACCACATACGGCGAGCAGG
GGATAgatggaagggaaggagaaaacataaCAAAGTTGTTCCTATCCTGTTTGCTTGCTT
ACCACAGCAGGGAGGTGGCTGAGGACAgctgcctgggctgtgctggtgcagtgctaaCAC
ACAGCCCATGCAAGTCTTGCCTGAGAATAAGGGTAGTCCTGGGTAATAATATAAGGTAAT
ACTGAGGGCTGGGCAGGTATCAGAGGTGCTACACTAGCAGCTGTTGTGGATTAGGAAATT
GAAAGTAACCACAGCTGGAACAGT
>bu311#LINE/CR1
atggcattccttccctccagcgtttCAACGGAACCACGCGgcttggtgtcactggcagac
ttgctgagggtgcactcaatcccactgtccatgtcagtgacaaagatgttaaacaagact
gatcccaacATCGATCCCcgaggaacaccactcattacttgtctccagacagacattgag
ccattgaccataactctttgagtgcgaccatccagccagttctttatccaccaagtggtc
cacctatcaaattgatgttcCTCCAATTTAGAGGAAAAGTTGTGAATATTCCATCCCTGG
CTGGTTGGACagtcttggatgacatggtctggtgtgaggtgtccctgcccatagcagagg
ggttggaacttggtaatcttaaggtcctttccaaccctagctattttatgattctgtgat
tcttctgtATAAAACAACCTAGATTCTCCTGGAGGTAACCAAATCCATTGTCATGGTTAA
TCaatattcctaaatattttattttgtttctaacaaGtttttttGAAACGAAACATATAA
ACTAGTAAAAAGTGTTACCATTTTGATAAGAGTACAAAATTTTCAGAGTTGCTGTCAGGG
TTGATGCTGGGAGGAGTGAAAGATCATTTTAGGGAAATTTCCTAGTTTTGTTCTGttcag
aagggaagaaaagtgcTTGCCTTACAAAGCTGCCCGTGTTCTTTCTTAATCTTCTTtgaa
aagcaaggggcttcctcctaaatctgctgtacccacccagaaccgctttgctgtcctgca
gggggctgatgaggaaatgcacttgcatcagaaacagccagctggtgcactggtacagaa
gatctctactggtgctgccaggaaaaagcgacgggttgtagtagtaggggactctgcctt
gaaagggacagaagcgctcatctgttggcctgacccggtcacaagggaggtgtgttgcct
acctggggcatggatcagggatgttgcagagaggctgcctgctctagtaagtcccaccAA
CTATTACCCGCctctagtgatacatgtgggtgctaaggctatagatagtagtagcctgag
gagtataaagaaggactacagagctctgggagaggtggtcaggggttctgNNNNNNNNNN
NNNNNNNNNNaacaaccaaaggaggaagagagcaattaaaagcaaggggcttcctcctaa
atctgctgtacccacccagaaccgctttgctgtcctgcagggggctgatgaggaaatgca
cttgcatcagaaacagtcggctggtgcactggtacagaagatctctactggtgccgccag
gaaaaagcggcgggttgtagtagtaggggactctgccttgaaagggacagaagtgctcat
ctgtcggcctgacccggtcgcaagggaggtgtgttgcctacctggggcagggatcaggga
tgttgcagagaggctgcctgctctagtaagtcccaccAACTATTACCCGCctctagtgat
acatgtgggtgctaggctatagatagtagtagcctgaggagtataaagaaggactacaga
gctctgggagaggtggtcaggggttctggagctcagatagtcttttcgacaattctccaa
gacacaggggaggaccttccaaaggcaaggaggattggacaggttaataaatggttaaaa
gggtggtgtcatagtcaagggtttgggtgtcttggacataggcccacatttgtaggccag
gcctactggggtctggtggaactgctctgataaagaaagggaagagtggctttgctggga
ggcttgccagacttgtcaaggatgctttaaactagttgtgttgggggaggggagcatcat
tccatcccaacacacccagtcagttgccagcacctataataaatactctgagcaatgtag
taatattctagtCGCTCCAGCCAttgagctggcttcatttggagctcggatcagatgcct
ctatacaaatgcccgtagcatggggaataaacaagaggaattagagatgtgggcacatct
acgagtctatgatataataggcatcaccgaaacatggtgggatggctcctttgactggag
tgttggaatggaaggttataggctttttagaaaagacaggcctggtaggaaaggaaggag
gagttgccttttatgttagggataggctggagagtatggaactctgtctggggacaggtg
atcagttaacagaaagtttgtgggtcagggttaaggggaaatcggtgacaggacacatta
ctgtggggatatgttacagaccgcctgatcaagaggaacctgtggatgaagaactctaca
gacaaataggaaaagcctcacactcgcaggcccttgttctcatgggggacttcaaccacc
ctgacatctgttggagcgatggaacggcccagcacaagcaatccaggaggtttctcgatt
gtgtggaagacaacttccttctgcaagcaatagaggagccaacaaggagaggtgccctgc
ttgacctcgtgctcaccaacagggaagggctcgttggaaatgtgactctccagggaagtc
ttggatgcagtgatcacgagatggtcgaatttgaggtcctcaagacagtgagaagagcgt
gcagtaagctcactaCCCTGGACtccaagagagcagactttggcctcttcaggaacctgc
ttagtaaggttccatgggatatagccctagagggcaaggggacccaagactcttggttaa
tattcaaggatcacctgctacaagctcaggagtgttgcatcccgactagaaggaagtgca
gcaggagtgccaggagacctccttggatggataaggagctgctgagaaaaatttacaaga
aaaaagaggcttataaaaggtggaagcaaggacaggtggcctgggatgaatacagggaag
ttgtcagggtagttagggaccaagttaggaaatctaaggcccaattggagctaaacttgg
caagggatgttaaagataataggaagggattttataggtatgtagcggctaaaaaacaga
ctaagcacaatgtaggccccctccggaagctatcgTGAGAACTGGCTACTCAGgacttgg
agaagactgaggttctgaatggcttctttgccatggtcttcactggcaaaggctctgacc
gcagcacccgagtcttggaaggcagatgcagggactgtgaaaacctagaccttgcgccca
ctgtaggagaggatctggttcgagaccatcttaagaacctgaatgtacacaagtccatgg
gacctgatgagatccatccgcgggtcctgaaggagatggcgaatgaagttgcaaagccac
tggccatcatatttgaaaaatcatgtcagtcaggtgaagttcctgatgactggaaaaagg
gaaatataaaccccattttcaagaaggggacaatgaatgacccagggaattacagaccag
tcagtctcacctctgtgcctggcgaaatctgggagcagattctcttggaaggcatgctag
ggcacataaaaagcaacaaggtgcttggtgacagccagcatggctttactaggggaaaat
cctgcctgaccaatttggtggccttctatgatgagcctacaaaaatgatggacaggggta
gagcagttgaccTCATCTACCTgtacttgtgcaaagcatttgacactgtcccacatgaca
tccttgtctcaaaattggagagacatcaatttgataggtggaccactcagtggataaaca
actggctggatgggcgcaCTCAAAGAGatgtggtcaacggttcaatatctggctggagac
cactaacgagtggtgtccctcagggatcggtgttgggaccggtcttgtttaatatttttg
tcgctgacatggacaatggagttgagtgcaccctcagcaagtttgccgatgacaccaagc
tgtgtggttctgttgatacgctggagggaaggaatgccattcagagggaccttgacacgc
ttgtaaggtgggctgatgccaacctcatgaagtttaaccatgacaagtgcaaggtcctac
acctgggtgggagcaatcccaggcacagctacaggttgggcaaaaaggaaattcatggta
gtcctgcagagaaggacttgggggtgttagtcaatgagaaaatgaacatgagccagcagt
gtgcactcacagccctaaaagccaaccgtattctgggctgcatcaagaggagcatgacca
gcaggtcaaaggaggtgatcctgcccctctactctgctcttgtgagacctcacttggagt
actgtgtgcagttctggtgtcctaaACATcgaaaggacatggtactgttagagCAAGTCA
ATgggagggccatgaggatgatcaggggactggagcacctcccatatgaagacaggctga
gaaagttgggtctgttcagccaggagaagagaaggctgcgtggagacctcatagcagcct
tccagtatctgaggggggcctaacagggatggtggtgagggactcttcattagggactgt
agtgacaggacaaggggtaaggggttgaaacttaaacagcagaggtttagattggatata
aggaagaaattctttactgttaggttggtgaggcactggaatgtgttggccagggaggtt
gtgaatgctccatccctggcagtgttcaagaccaggttggatgaagccttgggtgacatg
gtttagtgtgaggtgtccctgcccatggcaggggggttggaactagatgatcttgaggtc
ctttcaagtcctaactattctatgattctatgattatgtcTTTAAACAATATGTAGTTTT
AGTGAGTTAATGCTACTGTTGATATGTTGTCTGtgcattttatgtaaaatataattttat
gcTTAAGATAAGATTCTGGTGCTGTTTAGAACCAcggaatattttttcttctgtgaagat
TTTCCCTGGagtgttttcttaaaattttgTTATAGTAAAAGACTCTCAatgatgaaaaaa
tactttgttgtTGGGGAGTGCAAGTTACATACTTAAATCTCagtctttctctgtgtttct
ttgcacATGCACAGACCCACATGATATAgacatttcaaatattaaaaagaagggCTAGTC
ACTCTACCAGAACAAAGAGTACAGTTATCAAAGCataatggcatttttttttgccttata
CCAGCTCATTTCATGATCTGATGAGGTCCTCATAACAGCAAATGTTAGGCTGGGGTCCTC
TTGAGCAACTTCGTTTCACAATATTTGAACCAGTACCATGAGGATGCAGAAATGGCATTT
ATAATAAAAACTACAACTGAGAAAACTCTTTGAGAGTACAAAGCCTCGAGGAATAATGAC
TGCTTCTCTCAAAAGTCTAAAATGTCACCTTTCATAGCTGTTGTAAAATAAGGTATAGGC
AAGCTGGCTTTGATCCTGTAACAAGGGTGAAAAGGAACTGGTTGAAACTGGCATGAAATA
TGTTCTTTAATGGTTTGATTGGGATTTAATGTTTTCCAAGAAATCTGTGATGTAACCATT
GAAAATCCATTAAGAGtctattattataatttataacATAAAAACAAGAAGGGGGATTGG
GAGACCTAATAAAAGCATAGCAAATTAGTGATAGCAAAAGACATTGGCTAACATCCTGTA
ACTGATGTTGACACTGCAATTACTGCTTCAGACATCATATGCTGCTCAAATAAAGAATTT
CAGTCTTCTAAGGTAGGGGTGTGCATAAAGAAAATTAGGAGCTCTGTCCACAGCTGATAA
TAAACCACTTAAAATCTCTGTACACTGTTTGATAATGTTTTTATATGCCATAAATTTAGT
TACTTTTAATCTTAAACTAGTTTCTTTGCTCATGAAGCGTGCTTAAAGGCATTAATGGTG
TAAATACAAAACATATAAGTATGTGATTAGAGCTCTTACTGAATGAGTCTTCTCACACAT
TAATTTGTATACAtgcttaaatgctttgctggCTTCAAGCCACAGGCTAGTTAATGTGGT
CAGGAAACCAATCCATTCAAACTATTGGACCTAACGATTATTCTTTTATACAGAAAAGGT
TAGCAGCTGATACCGAATTCACTCCAGACTCTTCAGGATGCAGAGGCTGTTAAAGGAAAC
AAtatacattttcagaaattagtTTGACATGGTAAAAGTTCACCTTGACAAACTGGGAGC
CAATTAGACATTTGGCAGCAGACAGCTACATGAAGAGACAGACCAAACTGGGCACTTCTG
AAAAGAGCAAATTTGATGCATAGaatctgaaaatgctgtttttttgcactacaactgaga
aaaaaaacatactcacaaaacacattttggttCAAAAGCAAGTACACGAAAACTCGGAAA
GAACTGTCTAATTTTGGTCAAAAAACTGGTCAAAGGGtggtaatttttttcataaagctg
AATTACAAggtaaaacagaaagagaac
>bu350#LINE/CR1
TACAAGTTTACATAAACACACTGCTATGACAGTCCTGGAATCTGTTTCCTACTCCAAGAT
GTACCTGagaattttttttgtaaaataaagaattgtggtggttttctcctcctttttgtC
AGGGTGCAGTTCATGGGCAAATATAGCatttaaaaaggattttgtcCAGACTTCAGTATa
aactcagaaagaaaaaaggacaacCCAGAGCAGATGGGAAATGATCCACCAAAATAATCA
TTATGTGGTACCTTTTCATGCAACAGAAAATTAAGGGTTCAGatttctgaagcaaagaaa
caaatacatttatgcAGTTTCTCAAGCTGCTGTAAATAGATTCAGCTTCACTGAcctcag
cagcacaaacagagcctgcatttaattttattattcgCATCATAGTATGGCCATGGAAGC
CTAATACAGTCCAGAGGTATAAGAGAGATAGTAAGGGAGGGATCCCTTTCTCAAATGCAG
GTTGTAAGAGGTCATAAAGGCAAAGACTGGGCAGAGAGGCAAAGAGCACAAGTAGCAGAT
GCTTTCTGCTGACATAATGCAATGCATCTTAGAGGCCAAGTGCTGGCACTATGGGTGGGA
AGTATGGAAGCACCGTCCAGAATAAGCATGAAAGAGCAGGACTGTAATTTTTCCAGCAGC
AAATTCCCATATGAGCTTTGCCCCTTTAGATACCACTTTTAGTTTTACCATGTCTCAGGC
CCCCGAGGCTGTACTTCTGCACATGCAGAGCCCAGGCTTTCTCTGTACATGTCCAGAGCT
GCTTGTCTTGACAGAAAGAAGCAGCCCTGAACCAGTATCTCCTGaatattttttgctgtg
ttGTGGATCAGTTTCAGCAGGGTGGGTGGATTGAAAGCTTTATTCCTGTCCCACAAGCTA
ATATGCAGCTGATATGCAGactgcttttctgaaggcaGTAGGTTTGAACCCCTCAGGCTA
AGAAGGTAAATTAGTTCCATTCTTTTATCACTGGGATTGTATActgggggggtgaggggg
ggagagagaggtaagggaaggaggggaaccaacaacaaaactaaaccaacaacaaagaaa
aaaatcaatgtgaTTAACAGTTGTTTCTTAAAGGCAGTTATGAGGAGAGCTGTTTGGTTC
TTTGAAGGAgtttttcctctcagctttctcAAGGTCTGTTTgcaggctgggcagcagcag
tgggcagAAATGGCtacctgcagctctgtgccagctgcaGGTTTCAGACCATACCCTGCC
CTTAGCTCTCCCTTATTCATCAGCTGCCTTCTGAGTGTACTGATTTTAGGCAGGTTCAAG
CTTAGCATGCTGGCTGTTTTGGATTTCTTTCAGAAGTACCTTGCTCTCCTCTAAAGACAT
ATCATGGTGAAGATTTCACTCTCAGACTTAAGCCGGCAGCCAGTGATTTTCTGGGGCTAG
TCTTTATGTGCCTgtgagaaagcagcagggatCAAACCTGacacttcctttaaaaaatat
ttactttaaaaatatgttttaaaatatattccttttacaatatacttcttttaaaaatat
ttgtgaattCTTGCAGAGTAAAACAGGGGCAGTCCACAAAATCACTCTTCTGCTGTAAAT
ATAGCTCCCCTGAAAACAGTCAGAAAATGCTTTATACCCTTATACATGCAAAATACATGC
AAGGTCTAAGACTGCTGTACCAAAAATTGTCAAAAATCAGTCCTACCAGGAGACGTTGTT
GTATAAAACTTTCATCATATTCTAAAATTCTagtatattttttcctgtgtctgaaGATCC
TTTCACCAGAACTAGTAGCACAGATTAATTAATCCATGAAAGAAAGCCACATTTTTGTCA
CTTTATCATTTACAGAGAGCAATTTTGTACAATTTATAGGCTCTATAAGCTGGTACAAAG
CTTCTCAgctttgttggttttggcttAGGCTCATTGATGCATGCTTGCTAAAGGTTTTGC
CCCAAAGTATTTGCTGCCACATGGAGTGATACATGTTCTAAAGTGTGCTGAAGGGAAAAG
AgctctgtttctgctggaattttcatgaaaattaaattattttagaaactaCAATAATCT
TTCCTTAGCTgaaattttgtgtttttcagatgCCATTGTAAACATGTTCTTTCTTGTGCA
AACACAGGAGGgagagttgccctttatgttagggataggctggagagtatggaactctgt
ctggggacaggtgagcagttaacagaaagtttgtgggtcagggttaaggggaaatcggtg
atgggacacattactgtggggatatgttacagaccgcctgatcaagaggaatctgtggat
gaagaactctacagacaaataggaaaagcctcacactcgcaggcccttgttctcatggca
gacttcaaccaccctgacatctgttggggcaacggtacggcctggcacaagcaatccagg
aggtttctcgattgtgtggaagacaacttccttctgcaagcaataaaggagccgacgagg
agaggtgccctgcttgagcTCGTGCTCATCAACAGGGAAGGGCccgttggaaatgtgact
ctccagggaagtcttggatgcagtgatcatgagatggtcgaattcgaggtcctcaagaca
gtgagaagagcgtgcagtaagctcactgccctggtcttcaagagagcagactttgggctc
ttcaggaacctgcttagcaaggttccacgggatatagccctagagggcaagggggaccaa
gactcttggttaacattcaaggatcacctgctacaacctcaggagtgttgcatcctgact
agtaggaagtgcagcaggagggccaggagacctccttgggtggataaggagctgctgaag
aaaaattcacaaggaaaaaagaggcttataaaaggtggaaacaaggacaggtggcctggg
atgaatacagggatgttgtcagggtactttgggaccaagttaggaaagctaaggcccaat
tggagctaaacttggcaagggatgttaaagataataggaagggattttataggtatgtag
cggctaaaaaacagactaaggacaatgtaggcccctccAGAcgctttcgggagaactggc
tacacaggacttggagaaggctgaggttctgaatggcttctttgccacggtcttcactgg
caaaggctctgactgcagcacccgagtcttggaaggctgatgcagggactgtgaaaacct
agaccttgggcccactgtacatgaggatctggttcgagaccatcttaagaacctgaatgt
acacaagtccatgggacctgatgaaatccatccacgggtcctgaaggagctggcgaatga
agttgcaaagccactggccgtcatatttgaaaaatcatggcagacaggtgaagttcctga
tgactggaaaacgggaaatataactcccattttcaagaaggggaaaatggatgacccggg
aaattgcagaccagtcagtctcacctctgtgcctggcaaaatctgggagcagattctctt
ggaaggcatgctaagggatgtgaaaaacaacaaagtgcttggtgatagccagcatggctt
cactaggggaaaattctgcctgaccaatttggtggccttctatgatggggctaaggaact
gatggacaggggtggagcagctgatgtcatctacctggacttgtgcaaagcattcgacac
tgtcccacatgacatccttgtctctaaattggagtgtcatcagtttgataggtggaccac
tcggtggataaagaactggctggatggtcgcactcaaagagttgtggtcaacggttcaat
gtccggctggagatcagtaacgagtggtgtccctcagggatcggtgttgggaccggtcct
gtttaatatctttgtcactgacatggacaaaggaactgagtgcaccctcagcaagttttc
tgatgacatcaagctgtgtgattcaattgatatgctggagggaaggaatgccatccagag
ggaccttgacatgcttgtgaggtgggctgatgccaacctcatgaagtttaaccatgccaa
gtgcaaggtcctacacctgggtgggagcaatcccaggcacagctacaggttgggcaaaaa
ggaaattcatggtcgtcctgtggagaaggacttgggggtgttagtcaatgagaaaatgaa
catgagccagcagtgtgcactcacagcccagaaagccaactgtatcctgagctgcatcaa
aaggagcatgatcagcaggtcaaaggaggtgatcctgcccctctactctgctctcgtgag
acctcacttggagtattgtgtgcagttctggtgttctcaacataaaaaggacatggtact
gttaaaACAGGTCCcgaggagggccacgaggatgatcaggggactagagcacctcccata
tgaacacaggctgagaaagttagggctgttcagcttggagaagagaaggctgcgtggaga
cctcatagcagccttccagtatctgaagggggcctacagggatgctggagagggactctt
cattagggactgtagtgacaggacaaggggtaacaggttgaaacttaaacagcagaggtt
tagactggatctaaggaagaaattctttactgtgagggtggtgaggtactggaatgggtt
gcccagggaggtagtgaatgctccatctctggcagtgttcaagaccaggttggatgaagc
cttgagtgatatggtttagtgtgaggtgtcccagtccatggcaggggggttggaactaga
tgatcttgaggtcctttccaaccctaactgttctatgtttctatgattctatgattccct
gaGTCAAAAGGACAACATATCTCATTACTGTATGATCTAACATTATTCAAGCAGCCCTGC
TAGTTAGTTCTTTACAAATCTTCTGGAAGTAATTTTATCAGTGTTTTGGTCTTTATAGTT
TGGCGTTGAGCTTCAACAAATTTCACCTCCCAAGGTGTGATGTCATGAAGTATATTACAG
AAATCTGTTGGTCTGTAATCTTGCTGGAAGAAAGGAGGCAGTGATTTTAATTCGTCACTG
CCAAAGCTAAGATGTGAGTCAGTTTTACAAGAGCTGCTAAGTAACAAATGGAAAGAATAA
CAAGCTTAATTTAAAGCCTTACAAGGTACTACTTTCTTGTCAATGCAGTTAGctcatttt
cttcatagaataatagaaacatagaatcacaaaatagtttggATTGCAcgggacctttaa
agatcatttagttccaaccaGCCATGGGCAAAGACATCTTTCAagttgctcaaggcccca
tccaaccagaccttgaacatttccagggatggagcatccacaacttctctgggcagcctt
ttccagtgtctcaccacaaTCATCATAAATAATATCTTCTGTATGTTCATATAAACCTAT
CCTCTTTCAGATTAGAAAtgttgctccttgtcctgttgctacaggtCTTGGTAAAAAGAA
AgtctccatctttcttgtaaGACATCTCTAAGTGCTGAAAAGTCACAACATGGTTTCctc
aaagccttctcttctccaggctgaacaaccccaactctctcagacTTTCTTCATTGGAGA
AAGCCCTCTGATTATTTTCAGGGCCCTATTCTGGACCTCATCTAACAGGTACATGGCTTT
CTTGTGCTGGGGaccccagaactggatgcagtgGTCCAGATGGGATCTCATGAGAGCATA
GAAGCGGGGAAGAaccacctcccttgacctgctcGCCATGCTTCTTTCTATGCAGCCCAA
GATAAAATATTGCCCAGGCTGTAAAAACACATGAACACAGTGGGATCTTCTGAACTTTCC
TTGCTGGTATATGACCAGGGAGATTctctttcaactgaaaaaagttattcagtgttttta
ttAGTAACTGTAAGTGTTGACAAGACTCTCTAGCTTGAAAAGTGCAGGTGTTTAGTGCAT
GAAAATAGCAAAAACACAACTAAGTATATAAAATAGCATGGTTACGACAGCTTCATGATC
TGTGCCAACCACAGCATTGAGCAGGCTTGGGCTTTTCCAGGCCATCCTCTCCACCCAATG
GATCCTGCAAGAACAATGCTCTACAGGGCTGATCCCCTAAAAACAGGTTGGTCATGGTCC
TCACTCTGAGTTACTCAACCACATAGGGCACTAAGAGTAAAACAAACAAGAGTCACAGAC
AGCTGGAGCTGCTAGGAGCTCTGCCAAGGCTGAAATGCTCTAGAAGTGTAAGGGATTGCT
GGAGGGGGGCTAAAAAGTAGTTCAGTGTATGTGCCAGCAGCACCTGCCAGCACAGGAGAA
GCTATACAGAAGATAGCCTTATTTCAACAACAGTTGTTTCTGCAGCattaaatatattga
aaagGTTTCAGTTCAGTCACACAGAGGAGGCTAGCATAAAACTTTAGTAATGAAATGTTA
AACATCTGTATCAGCAGAGCACTGCCGAGATCCCCCAGCTAC
>bu370#LINE/CR1
TGTTATGTCTTTCAGTCATGAGTGGGAATCAACTCTCAGCTAGGTTCCCATCCATTACAA
AGAGTGATGTTAGATTTGGGAATGTGGCTATCGATAATAATGGCAGTAATAGAAATACAT
GCCTGCAATGTGCTACTATAACTAGAATAAAGGATAGTtataaaaccttttatttcagcC
CAAATTACTGGGACCATAGTGCTGGCAGATGGGACCATGTTTTGTCCTGATACTCTAACA
ATAGCTTTTACACTAAAGTCCAGGGGTGTTAAGCTGGCCTGCCTTACTGAAAGGAGATAA
AACTTTGCATGCAGCTACTATGTAAATTTCATGAATCATTGCAGCCCACATGGTTTATGT
ACCACCAGCATAGACGAGAAGTGggctgaaatgatttttttgtaGAAAGCCGTAAGAAAA
GTAAGGTTGATACATCCTGTTAAGAAAAATTTGAGGCATCTCTTACTCATTTGATTATAG
ATGTCTTTTATTTGGAACAGAGAGACAATATCACTGATTACACTATCAGCGCTGGTCAGA
TTGATTTCATTTGTTGTGTTGAGTTTTGCTGCTAGATATTTAAGTGCCTAACTTGAGTAA
ATTGGATGCTTCAGTGGAGCAGACAGTTGACCAGTTTGGGCCTAACCAAGGCGAAACTTT
GGTCTTTTGCATATTCCTTTTGTTATGAGAAGACAATTGTTAATGATGAGattatttctg
aaagctttgttttatttgggtAGTAAAATATTGATTTTGATCTCTGTGTTCCTGTCAGGT
AGCTGCTTtcacaagatttattttttctttgcatatcCGTAGTGCCAAGTGATTCCTGGC
CTGGACATGCATgttttgcttccatttccaTTCAGTTGTGGCTGTCCTACTCAACACAGT
GGGAATATGAACTGGTTCACAAGCACCATAAGTGTGGCTTGCTTAATGTTTCTGAATGTT
CATTTAGTactatttttcagtattttgattGCAGAAGGAGAAAGACATGAAGCATAAAGA
GTATTGAGTAGAAGAGCTTTGACAGTTAAGTTGCCTGTTTTGATTAAATTATATTTGATG
AAAccacaaaatgcaaagcagaggaaCAGCTTTTAGGCTACTAAACTCCTTGCTGTAAAA
TGAAGTGAGCTGGACTTACAACTGACTGTAAAGGTTTCAGAACGATAGACTGGCAGCCAG
AGACTGCCAGGATTTCTTTGCAATTCTGGATAATCTCTTCTTTATGGATGCAGAAGCATA
TGTATTACAAGTTATCCTATGCTGCTCTGAGCCCTAAGAGAAATAAAGCTGAGAGTCTTG
TGGTAGCTCAGCTTCTTGGTTGGATGCGGTAGTCAAGTTTTCCTGTGGTTCAGTTTTTGC
ACTGAATTAAATAGATATGAATATGTCCtaggttcagctgtaacagttatttttttctcc
ttcccagtagctggtgccgggctgtgttttggctttaatctgagaacaatgctgatgaCA
CaatgatgttttagttgttgctaagtagcgCTTACTGTGGTCAAGGAcatttcagtctca
tgctctgccaatgaggaggagcacaagaagccgagagggagcagagacaagAGACCTGAC
ccgaactagccaaaggggtattccataccacagcatgttatGCCCagtataaactggggg
gagtaACTCAGAAAGGCAGATCACTactcgggtcaggctgggtatcaatCACTGGGtatc
agtgggtggtgagcaattgtattgtgtatCACTtgagtttgttgttttggtttttttatt
gttgtttcccttattattatttggTAAGAGGATTTCCAAGCTGGTCAAGacagctttaaa
ctagatgtgttaGGGGAGGGGGACTTAATTCCATCCCAGcactcccagtcagttgccTGC
ACCTATAATAAAcgcttggagcaatgtagagatattccagccactccagccaatgagccg
gcttcatttggagctcggatcagatgcctctatacaaacgcCCGTagtatggggaacaaa
caagaggaattagagatgtgtgcatgtctgtggggatatgatataataggtatcagagaa
acatggtgggatggctcctttgactggagtgttggaatggaaggttacaggctctataga
aaagacaggcctggcaggtggggagggggagttgctatttatgttagggataggctggag
agtatggaactctgtctggggacaggtgagcagtcaacagagagtttgtgggtcagggtt
aaagggagaacagcaatgagAGGCATTAATGTGGGGATCAGTTACAGACTGCCTaatcaa
gaggaacctgtggatgaagaactctacagacaaataggaaaagcctcacgctcacaggcc
cttgttctcatgggggacttcaaccaccctgacatctgttggggcaacggtacagcctgg
cacaagcaatccaggaggttcctcgattgtgtggaagacaacttccttctgcaagtaata
gaagagctgacaaggagaggtgccctgcttgacatcgtgctcaccagcagggaggggctc
gttggaaatgtgatgccttggatgcagcaatcatgagatggtcgaatttgagatcctcag
gacagtgagaagagcgtgcagcaagctcactgccctggacttcaagatagcagattttgg
cctcttcaggaatctgcttagtaaggttccatgggatatagccctagagggcagggaggg
ccaagactcttggttgctattcaaggatcacctgctacaagctcaggagtgttgcatccc
aactagaaggaagtgcagcaggagggccaggagacctccttggatggctaaggagctgct
gaggaaaagtcaaaggaaaaaagaggcttataaaaggtggaagaaaggaCAGATGGTCTG
GGAAGAATACTtggatgttgtccaggaagctaaGGACCAGGTTAGGgaagctaaggccca
gttagaattaaacttggttagggatgttaaagataacaggaagggcttctataggtacat
tacaaataaaagacagactagggacaacgtgggcCTCCTTCtgaagctttcgggagaact
ggctaccctggatttggagaaggctgaggttcttaatgacttctttgcctcaggcttcac
tggcaaatgctctgaccacaccacccaagtcttggaaggcagatgcagggattGTGAGAA
TGGAGACCCTAAGCCCACTGTAAGAAaagatctggtttgagaccatcctgaatgtacaca
agtccatgggacctgatgaaatccatccgcgggtcctgaaggagctggcaaatgaatttg
caaagccactggccatcatatttgaaaaatcatggcagtcaggtgaagatcctgatgact
ggaaaaagggaaatataacccccattttcaaggaggagaaaatggatgacccggggaatt
acagaccagtcagtctcacctctatgCCTcacaaaatctgggagcagattctcctggaag
gcatgctagggcacatgaaaaacaacgGGATGCtcggtgacagccagcatggcttcacta
aggggaaatcctgcctgaccaatttggtggccttctgtgatggggctacagaactgatgg
acaggggtggagcagttgatgtcatctacctggacttgtgtaaagcatttgacactgtcc
catatgatatccttgtctctaaattggagtgtcatcaatttaataggtggaccactcgat
ggataaagaactggctggatggtcgcactcaaagagttgtggtcaatggttcaatgtcca
tctggagaccagtaacgagtggtgtccctcaggcaTCACagttgggactggtcttgttta
atatctttgtcgctgacatggacagtgggattgagtgtgccctcagcaagtttgccgatg
acaccaagctgtgtggttcggttgatacattggagagaaggaatgccattcagagggacc
ttgacacgcttgtgaggtgggctgatgccaacctcatgaagtttaaccatgccaagtgca
aggtcctacacatgggttggagcaatcccaggcacagctacaggttgggcaaaaaggaaa
ttgatggtagtcctgcggagaagcacttgggggtgttggtcgatgagaaaatgaacatga
actggcttcagtgtgtgcttgcagcccagaaagccaactgtatcctggcctgcatcaaaa
ggagcgtgaccagcaggtcgaaggaggtgatcctgcccctctactctgctcttgtgagac
ctcacttgcagtattttgtgcagttctggtgtcctcaacataaaaaggacatggaactgt
tggaacaagtccagaggagggccacgaggatgatcaggggactggagcacctcctgtatg
aagacaggctgagaaagttggggctgttcatcctggagaagagaaggctgcgtggagacc
tcatagcagccttccagtatcggAAGGGGAactataagggtgctggggagggtctcttca
ttagggactgtagtgataagacaaggggtaacgggttgaaacttaaataggggaggttta
gattggatataaggaagaagttctttactgttagggtggtgaggtactggaattggttgc
ccgaggaagttgtgaatactccatccctggtggtgttcaggtccagtctggacagagcct
tgggtgatatggtttagtgtgaggtgtccctgcccatggcaggggattggaactagatga
tcttaaggtcctttccaaccctaactattctatggttctatgattatatgagTCTAcgat
tattattattagtagtagttgCAGGAGTAGTTTTATATAATACTttatttactggactgt
tcttatctcaatagattttttctattctcctccccatcccacctaGCATGTGGTGGGAAG
AAAGGTgtgagtgagcaagtggctgcgtGCTTCCGAGTTACTGACTGTGCTTAAACCTGA
CAGAATAAAAAGATAGGATACCAGAAGACCCCTCCTAAATGCCAGATTGACAGACTGGTT
GAAGTCTTCACTGTTTTCAGTCCTTTCTCCTGTGAAATGCTTCTGTTGGCAGATACAGAA
CTGAAGGACAGTATGATGTAGCACTGGATCTTCAAACTGGTTGGAATATCATGGGCACTT
GAAACATCTATGAACAAAAAGTAGATTGATAAATTTGCCTAGCTGTTGCCTAATGCATTA
GGTGCATTATGTTCACAGCTGAAGTTTCCTCAAAAACTAGGTTTTCCTCAAGTTTCTTGG
AGCAGTCATACCCAGTACCTTCTATGCAGGATTTTCCCAAACAGCCAGGAGCTTGGCTGA
TACATGAAGTCTGTTAAGGAATCATTAAGCAGGATTTTCCccctctgcctttttcttttg
gtttccaAGCCCAAGAGGCTTAAAATAGGCCAACTCAGAACATGTGTCATTGGTGTCCTC
TCTTCCTATATAGCATATAAAAAGCACTCTGAAACTTGAAAGATTTCCCACATTTTACAA
TCTCTGCCCTAAGACTCTTCAGATTGCACCAGGGAAATGCCTTACcattgctttgctctg
tgctttggaCCCCTCTGGCTCGATGAACAGTTTTAAAGTCTCCTGGCTAGGAGTGATTTG
CCCAGGAATACTCACAGATGAAAAAGTGATTAGCTGCTGTCTGGGGAGGTGGAGAGAGGG
ATTTGTTTTAGACAAATTTGACTTAGAGGAGagattgtatttaattttcccATATCCTGG
ATGaatattgtaaaaataaagtttcttGGTCCTGAAGGGTGGATATAGTATAAACACACT
TCCTCCTGCGTCTTGTATATGGGAGCAGAAAGAGAGGCAGAGAAATGCCCTGTTTGGCGA
TTTAGGTCCTGATTAGGGATATGCCTTCACAGGATTTTTTGCATTATACATTAGTgcatg
tagaatcatagaccCACGCCACATGCACTTGTGTGTTTCTAAGTGGTGTAGCAGGCTGCT
AACCTGGATTGGATTATGggggcttcattctgctccccatccctgtcttcCAGCTCAGGG
GGCAGGGTGTTCAGGGAGCAACTGGTCTTACTATCAAAggctgaggcaaagaaggcatgA
AGTAACTCGgccttttcttcattctttgcCACTGTGTTTCCTCCTGCATCCAAAAAGAGA
TGGAGATTCTTCTTAGCCCTTCTTTTGTTgctaatgtatttatataaatgtttttattgt
caTTCATGGCAAGAGTCAGGTTAAGTTCTAGCTGGGCTTTGgcccttctcttttctcctt
gcataccctcatgacatccttgtaGTCCTTCTGAATTGCTCAGAGAGCAGGCTGCCCCTG
ACTTCCATCCATCCTGAGTGCTCAGCCTTATGGGACACAAGGAAATGGTGccaaaaattc
agaaaatgaaggTCACAATTATCACCCTGTTGCTCTTCA
>bu387#LINE/CR1
gttCCCAATATATGTTTGCTATACTGAATGCaattagagaaaaatataaataatgaagTA
AGCTGTGTAAACTGATTCATCATTTTTGTGTTTCAACATTGGTTCCTAAAAGAGCATACT
GTGTGCTTGCTAGCTAAGCTCTCTACAGAATGCTGCAGGTGAAAATGCCCTTTCTTTGTT
GCTTAGAGCGACTGCAATTATGCCAAAGATGTCAACTGAAGAGTGCCAAGAAGCAAATAG
AAGCCTGCACACTGATTTAAATAGATGTGAGCAAGTGCTAAAAACTGTTTACAAATATTA
TACTGCAGAATCTGAATGCAATATAGTTCCTTGGCTTGGTTCCACAAGGTAGTTTAAGTT
GAAATCCACCTATGATGAAAATGCCCATGACAGGCGGTTtgaacaagatgatcttaaggt
tctttccaacccaaaacattctatgattctatactacTTCTCTGAGGCTGTATACTACTG
TAGACTCTCTGTGTAATACAGTACACTACAGTAGactgtatactattactgtatactaat
actgtgctactgatactgctactaatactgatactactatatactaatactcctgatact
gactactgatCATGCAGTCATTTCTAAAATTCTACCTGCTAACAGAAATTTTGCTCCCTC
AATTTACTCCTGTCATTGGTATACTTTCACATTTCTGGTGCACTGTGTGGTAGTCTTTAA
GACTTGAAACTGGCCATCAGCGGCCATTGtNNNNNNNNNNNNNNNNNNNNNNNNNNNNNN
NNNNNNNNNNNNNNNNNNNNNNNNNNNNNNNNNNNNNNNNNNNNNNNNNNNNNNNNNNNN
NNNNNNNNNNNNNNNNNNNNNNNNNNNNNNNNNNNNNNNNNNNNNNNNNNNNNNNNNNNN
NNNNNNNNNNNNNNNNNNNNNNNNNNNNNNNNNNNNNNNNNNNNNNNNNNNNNNNNNNNN
NNNNNNNNNNNNNNNNNNNNNNNNNNNNNNNNNNNNNNNNNNNNNNNNNNNNNNNNNcgg
atgctgtcagtaagctgcaagatgtcagggaagctgagaggaagcaggactgcttgctcc
aggaccaaacagcacaggggcctcaagatacccctctaactcatggaggaaagaaggagg
ctgttgatcagggaagctgggaattagtaacaaaaaaaaaaacaaccaaaggaggaagag
agcaattaaaagcaaggggcttccttctaaatctgctgtacccacccagaactgctttgc
tgtcctgcagggggctgatgaggaaatgcccttgcatcagaaacagtcggctggtgcact
ggtacagaagatctctactggtgccgccaggaaaaagcagcaggttgtagtagtaggaga
ctctgccttgaaagggacagaagcgctcacCTGTCTCCCTGACCCAatcgcaagggaggt
gtgctgcctacctggggcacggatcagggatgttgtggagaggctgcctgctctagtaag
tcccacggactattacctgcttctagtgatatATGTGagtgctagggatatagatagtag
tagcctgaggagtataaagaaggactacagagctctgggagaggtggtcaggggttctgg
agctcagatagtctttttgacaattctccaacacacaggggaggaccttccaaaggcaag
gaggattggacaggttaagaaatggttaaaagggtggtgtcatagtcaagggtttgggtg
tcttggacatggggcccacatttgtaggccaggcctactggggtctggtggagctgctct
gataaagaaagggaagagtggctttgctgggaggcttgccagacttgtcaaggatgcttt
aaactagttgtgttggggaggggagcatcattccatcccaacacatccagtcagttgcca
acacctataataaatgctcggagcaatgtagtgGTATTCTAGCAACTCCAGCCTATGAGC
Cgacttcatttggagctcggatcagatgcctctatacaaatgcctgtagcatggggaata
aacaagaggaattagagatgtgggcacatctacggggctatgatataataggcatcacca
aaacatggtgggatggctcctttgactggagtgttggaatggaaggttataggcttttta
gaaaagacaggcccagtaggaggggaggaggagttgccctttatgttagggataggctgg
agagtatggaactctgtctggggacaggtgatcagttaacagagaggttgtgggtcaggg
ttaaggggaaatcggtgatgggacacattactgtggggatatgttacagaccgcctgatc
aagaggaacctgtggatgaagaactaTACAGACAGAgaggaacagcctcacgctcacagg
cccttgttctcatgggagacttcaactaccctgatatctgttggagtgatggtatggcct
ggcacaagcaatccaggaggtttctcgattttgtggaagacaacttccttctgcaagcaa
tagaggagccgacaaggagaggtgccctgcttgacctcgtgctcaccaacagggaagggc
tcgttggaaatgtgactctccagggaagtcttggatgcagtgatcatgagatggtcgaat
ttgaggtcctcaagacagtgagaagagcatgcagcaagctcactgccctggacttcaaga
gagcagattttgggctcttcaggaacctgcttagcaaggttccatgggatatagctctag
agggcaggggggcccaagactcttggtaAATATccaaggatcacctgctacaagctcagg
agtgttgcatcctgaccagaaggaagtgcagcaggagggccaggagacctccttggatgg
ataaggagctgctgaggaaacttagagggcaaaaaagaggcttataaaaggtggaagcaa
ggacaggtggcctgggatgaatacagggatgttgtctgggtagtttagggaccaagttag
gaaagctaatgcccagttagaattaagcTTGGCTAGGGTTTTtaagataataggaaggga
ttttgtaggtatgtagtggctaaaaagcagactaaggacaatgtaggccccctctggaaa
cttttgGGAGAGCTGGCTACACAGGAGTTGGAtaaggctgaggttctgaatggcttcttt
gcctcagtcttcactgacaaacGCTCTGAcagcaccacccaagtcttggaaggtggacac
agggactgtgaaaacctagactttgagcccactgtacatgaggatctggttcgagaccat
cttaagaacctcAATGTaaacaagtccatgggacctgatgaaatccatccgcgggtcctg
aaggagccagtgaatgaagttgcaaagccactggatataatatttgaaaaatcatggcag
tcaggtgaagttcctgatgactggaaaaagggaaatataacccccattttcaagaagggg
aaaatggatgacccggggaattacagaccagtcagtctcacctctgtgcctggcaaaatc
tgggagcagattcttttggaaggcatgctagggcacatgaaaaagagaaatgtgcttggt
gacagccagcatggctttactaggggaaaatcctgcctgaccaatttggtggccttctat
gatggggctacggaagtgatggacaggtgtggagcagttgacatcatctacctggacttg
tgcaaagcgttcgacactgtcccacatgacatccttgtctctaaattggagtgtcatcaa
tttgataggtggaccactgggtggataaagaTCTGGCTggtggtcaacggttcaatgccc
ggctggagaccagtaacgagtggtgtccctcagggatcggtgttgggaccagtcttgttt
aatatttttgtcgctgacatggacaatggaattgagtgtgccctcagcaagtttgccaat
gacaccaagctgtgtggttcggttgatacgctagagggaaggaatgccattcaaagggac
cttgacacacttgtgaggtgggctgatgccaacctcatgaagtttaaccatgctaagtgc
aaggtcctacacctgggtgggagcaatcccaggcacagctacaggttgggcaaaaaggaa
attcattgtagtcctgcggagaaggacttgggggtgttagtcaatgagaaaatgaacatg
agccagcagtgtgcactcacagaccagaaagccaaccgtatcctgggctgcatcaaaatg
agtgtgaccagcaggtcgaaggaggtgatcctgcccctctactctgctcttgtgagacct
cacttggactattgtgtgcagttatggtgtcctcagcataaaaagaacctggaactgtta
gaacaagtccagaggagagccacgaggatgatgaggggactggagcacctcccatatgaa
gacaggctgagaaagctggggctgttcagcctggagaagagaaggctgcatggagacatc
atagcagccttccagtatttgaagggggcctacagggatgctggggagggactcttcatt
agggactgtagtgataggacaaggggtaacaggttgaaactgaaacagcagaggtttaga
cttgatctaaggaaggaattctttactgttcgggtggtgaggtactggaatgggttgccc
agggaggtagtgaatgctccatccctgggagtgtttaagaccaggttggatgaagccttg
ggtgatatggtttagtgtgaagtgtccctgccgatgtcaggggtgttggaactagatgat
cttgaggtcctttccaatcctaactattgtatgattctttGAAGCTCGCATGGAATAACC
AATGCCATATCAATATATAtaagtttttctgctttcttaattctgcttttgtgcAGTTAC
ACCAATTTCTTGATAAGGGATGTTTGCACAGAGTTGTTTATAGGGGTAGATGGTGgtaga
aaatctgttttgtggGAAACTGCCTTAATATCTTCATGTGATAGATGTGTTGTAGGTTGG
TTGTCTCCAGTTTGCTTTGTTTAGGGCAGgttgtaaaatgaaatgcatagtcctttgtgt
attttttcctctgcaaagagTTCATCGGCACAAAACAGGCTCTATCTTTCTAACTGGATG
TCTAACCCCACTAATTCATAATGATTAAagacatgaaaagcagaaaggcatTTGATTCAT
TGCCTGTTATGACCCACTCAGAAATACATAATTCATGAGATTTTTATTCTTACAGTTTAA
TAGATTAACAAAGGATTCCCAGTCCCTCCAGAAGTATAGTATCATGCATAGTAGTGTGCC
TGATTTTCTCTTCCAGGAAAGTTTTGGTGTTTCTTGTTACTCAGTGTTCTGAATCACCAT
TTCTGTTGGCAGTAGCTCCctgaatacattatttttaaatattgcagTGTAGCACAGAAA
ATGATGGAGGTTGGAGGTGCTTTGGAGAGTTGTATCTCTATGTATAAGAGATGGATGTGA
AGAGATCCTTTCTTGGAGTGACCTATAGCATTTATTATAAGGAAGAAGTAGTTGTAATAT
GAATGATTTGTGCACATATAACCCAGAAATTACACTAAAAGATCAAGACTGCAACTACTT
AGTATTCAGAAGTTGGCAAATATCAGTATTGCTACCTCAGCACTTCAACAAAAGTAGCAT
AAACTGAAATGTGTGTATGCTATACCTGCCTGTTATGCTCCTTTACCCATCTGCAGAGCA
CATTCCCTTTTCAAGGTGCAAGGTGCACTGTACTCACTGAGCATCTAAGTAATATTTTCT
CTAGTGATTCTGAcatctcttttttcctcaaatataTGCTTGCTACTTAAATAAATTACT
AGcaaaaaatgctgtgtttaagAGCTTCTAAAAGATGTTCataataaaatatgaatgctg
taaaaaatacatttccacaATGTGATTGCAGAGTGAGGCAGTACTGTAACCTTATTGTTG
AAATGCAAAAGAATACAGatatttgaaagtaaaaagaTTGCGCTCACTAGAATTGTCTAG
TCTGAATGTCTAGCGTCTTATTTTTCAGGCTTCTTGTTACATAAGCACTTAGTATGCTTA
AAGCGTAACTTTCATTTCAGGTGCAGCTGTGGGGATTTGTCACTTCTGCAGCTCTCAAGA
CAGGGCATTTAGATACCCAGAATATACAAAGCATGCAGTTCTTGATGACAGTCTGTTTTA
AGAGATTTGCACATTCTCACATATAGGCTGTACACACAGGTGCAAACCATTGTTACAGAA
TTGCAGTTATTCCCTAgatttattctctttccttgacTGCTATCTAAGTTGTGTCCATTC
CTGGGCTCAATCTTCTTGGCTCACCACATTTCTTTCACTTGCTACTGCCAGAGTTCTAGT
TTTATTTTGGCTCCATGTTCCGTATctgcttcagtttctcatcCGACCACCTCCTGAGAT
CCTTGCTGAGCCATTTACAGTGGCAGCTTGTACATATAC
>bu400#LINE/CR1
GGAGGTCAATTGCTACACTAGGCATCTGAGTTAAGTGATGTGATATTAATTTTAGTGGGA
TTTCCTAATATTCTGTTCTGCATGTGGAGCAGGAAGATGTGGTTTGACAGATAATAGATA
ATTTAcaagaattatttaatttacattttaataattctacttttaattctgatttaCTGT
TCCTGGCTATTTGGGGGTTGTCTGGTAACAGGGAGTGAATTGCTTGAACTGGAGAGCCTG
GTCCTCATCCTGGTTGCTGCTATCTAGTCCCCAGCACGCTAAAGTGAAAGAGTATTCTCT
GTAAAACTTATTTTGATGgacaaagcagaatgaaaacacattCTGATCAGCAGAAAACCT
TTCTGGCTTGGCTGAGAATATTCCTGCAGTTGCAGAAAGCCATTTTATTTGAGGATAAGT
TGATATTTGGTAACATCTAGTCCATGCAAAGACCTTTGGGCTGTTAAACAGTAATTTCAG
AATCTTCATGAGGAAAAtattggttttattgtttttacgTCTGTATTGGAAATACTAACT
CTGTATGAAAGCTCTGAAGCTGGGATTTGTTCATGTTATTTCAGGTATaaaaaaaGTCTA
GTATATATGTAGGCTTTCTTTGCATCTCAATCGTGGTTTCTCAGTTGATCCTCCTGGAGA
ACTTGTTTGTTGTGGAACAGTTGTAAATTAAAAGATGAATTTATATTGTAAATTGGTTTA
ATTTAAACCAGAACACCCGTGTATGGTAACTGCAGTTCTAACAAACACCTTATATAGATT
GCCAAGATTACACCAGCGTGGGATCATACCCTGGTGCCTGCCTGTACGGAATTGCAGCTC
TTAGTCTCCTAAACCAACATAAGGCTACCAGAAACTGTCAGTGAGAAGGATGATGACAGT
GCTGTAAACTTTTGCAGGTTCCTCcctaaataattaaatacatatttgctCTTACATGTT
TtaacataggaaaaaaatacctttgtgCTCCTGTTGATTTTCAAAAGATTgagttttact
ttctttatgCAGATTTGTTTAAATGATTCACATTTAACCGAAACACATGGAATAGAACTC
ATTGGCATAAAAAAGTCAGTGCAGTGTGGACCAAGTTGAAATGATGAACTATGTAGGGAC
TTTGACAACTGCCATTTTTGGCATAAGCGCATATAGCTCCACAAACTTCACACCTGAGGT
GAGTTGACTTATGGTGCAGAGTGTGACGGTGTTTGTACCTGAGAGGTAATTCTGGATCTA
GTCTGTGTTTACTAGTCTGGAATTAAACTGTGGAGgatgtatatttttttgttgAGAATA
TTAAAAACCATTAAATTTTAGGAGGCATGTTCAGgagaatttattatttttatatctgtt
cAGGATTTATGGATCAAATCTTTAAACAACAACCAGGAGCTTCATAAAAGCTACAATTTT
TTGTTCCTTGAATTTATTTGCTATAAACCCATTTAAAGATCTACATATGTTTAACTGTTA
TTCTTATGTGGGATTTGTGTGCAGAAATTCAGACTTGTTTTCTGTTAAGGAATAGGTAAT
ACTAATacagtttttttccctccttctgcTTGGTGATCAAGCCTGAAATGCTGTTGcata
aaataatggaaaacagaggaaTCCCTTGAATGGTCACAAAGTAACTGGGACATCAATCAA
AGACTCAAAGACTTTGaggtaattttaaatttaaacagagtTCAAACACCACTGAGGTAC
TGTGCCCTGCCTAGAATACTTAGACTGTCTACAAGACTGTGTAAAACAGATGGATGCATT
CCTGTTGGAAGCTGTTTAATGCACCTTTTAATAGTTCCAACAGCATATACAGAAACTTTT
AAACATCTTCAGCTAAGCCTTTTGTTTGGTCTATTATTTCCTTAAGGAGAATTTTAATAA
TGAGAATAGCGATGTTGAGAAGCTTTATACTTCCAGCAGCTGGTACATCTGTCTGGTGTG
GGCAtatctacggggctatgatataataggcatcacagaaacatggtgggatatctcctt
tgactggagtgttggaatggaaggttacaggctctttagaaaagacaggcctggtaggag
gggagggggagttgccctttatgttagggataggctggagagtatggaactctgtctggg
gtgatcagttaacagaaagtttatgggtcagggttaaggggaaattggtgatgggacaca
ttactgtggggatatgttacagagCGCttgatcaagaggaacctgtggatgaagaactct
acagacaaataggaaaagcctcacactcgcaggcccttgttctcatgggagacttcaacc
accctgacatctgttggggcaatgGTACGacctggcacaagcaatccaggaggtttcttg
attgtgtggaagacaacttccttctgcaagcaataaaggagccgacgaggagaggtgccc
tgcttgacctcgtgctcaccaacagggaagggcgcattggaaatgtgactctccagggaa
gtcttggatgcaatgatcatgagatggtcgaatttgaggtcctcaagacagtgagaagag
cgtgcagtaagctcactgccatggacttcaagagagcagactttggcctcttcaggaacc
tgcttagcaaggttccataGGATATAGCACTAGAGGGCAGtggggcccaagactcttggt
taatattcaaggatcacctgctacaagctcaggagcgttgcatcccgactagaaggaaga
gcagcaggagggccaggagacctccttggatggataaggagctgctgaggaaaattcaca
ggaaaaaagaggcttataaaaagtggaagcaaggacaggtggcctgggatgaatacaggg
atgttgtcagggtagttagggaccaagataggaaagctaaggcccaactggGGCTAAACT
TGGCAaaggatgttaaagataataggaagggattttataggtatgtagtggctaaaaaac
agactaaggacaattgtaggccccctccggaaactttcaggagagctggctacacaggac
ttggagaaggctgaggttctgaacggcttctttgccacggtcttcactggcaaaggatct
gaccgcagcacccgagtcttggaaggcgaacacagggactgtgaaaatctagaccttggg
cccactgtacgagaggatctggttcgagaccatcttaacctgaatgtacacaagtccatg
ggacctgatgaaatccatccgtgggtcctgaaggagctggagaacgaagttgcaaagcca
ctggccatcatatttgaaaaatcatggcagacaggtgaagttcctgatgactggaaaagg
ggaaatataacccccattttcaagaaagataaaatggatgacccggggaattacagacca
gtcagtctcacctctgtgcctggcaaaatctgggagcagattgtcctggaaggcatgcta
gggcacatgaaaaagagaaagatgcttggtgacagccagcatggctttactagggggaaa
tcctgcctgaccaatttagtggccttctatgatgcggctacaaaaatgatggacaggggt
ggagcagttgacgtcatctacctggacttgtgcaaagcgtttgacactgtcccacatgac
atccttgtctctaaattggagtgtcatcaatttgataggtggaccactcggtggataaag
aactggctggatggccgcactcaaagagttgtggtcaatggttcaatgtccagttggaga
tcagtaacaagtggtgtccgTCAGGGATCGttgttgggaccagtcttgtttaacatcttt
gtcgctgacatggacaatggaattgagtgtgcgctcagcaagtttgccgatgacaccaag
ctgtgtggttctgttgatacgctggagggaaggaatgccattcagagggaccttgacaca
cttgtgaggtgggataatgccaacctcatgaagtttaaccatgccaagtgcaaggtccta
cacctgggtgggagcaatcccaggcacagctacaggttgggcaaaaaggaaattcatggt
agtcctgcggagaaggacttgggggtgttagtcaatgtgaaaatgaacatgagccggttT
CAGTGTgggcttgcagcccagaaagccaaccatatcctgggctgcatcaaaagcagcgtg
accagcaggtcaaaggaggtgatcctgctcctctactctgctctcgtgagacctcacctg
gagtactgtgtgcagttctggtgtcctcaacataaaaaggacatggaactgttagaacaa
gtccagaggaagaccacgaggatgaccaggggactggagcacctcccatatgaagacagg
ctgagaaagttggggctgttcagcctggagaagagaaggctgcatggagacctcatagca
accttccagtatctgaagggggcctacaggaatgctggagagggactcttcattagggac
tgtagtgacaggacaaggggtaatgggttggaacttaaacagcagaggtttagacaggat
ataaggaagaaattctttactgtaagggtggtgaggtactgcaatgggttgcccagggag
gtagtgaatgcttcatccctggcagtgttcaagaccaggttgggtgaagccttgggtgat
atgatttagtgcgaggtgtccctgcccatggcaggggggttggaactagatgatcttgag
gtcctttccaatcctaactattctatgattctatgattggtgtgtggggttttttttgag
tttttttttgtttgttttgtttggttgtttgcttttcttttgtggcACAAAAAGgcccct
tcctttccccctgTTATGCTTGTGCTTTTACAAAAACTGTTGCAATTTAATTGTAAACTA
AAGACATACATTTTCCTGCTGCCAAGATTTTGCCTGAGGCTCATCTCTCCTCACCTGCTC
TGGCTCCAGGTTGCCCAGTCAGTGGGCTGTGTCTCGTTCTTCTGTCACTTATCCTATTTA
GACAAATGTTCCCTCCCTTGGCAGCTCCCAAAATCAGGGCTGATACAAATCTCTGTCCTT
AGCTCTGATACAGCTGAGATAAGAGCACATTGTGTTGATTTATGTTACAGGGGAGACTGA
AGGGTTTTCATTGTAGAGTAGAAGGTAGGAGAGCTTTTGGTGACTTTCAGGTAACTCTTT
GTAAATTAGTCTATTTTCTGGTTTAGGAGCTGCTAGTAAGGTTTGCAATGCCCTTCTCTC
ACTTGAGTGCTGTACACCTAGATGTATCTGGCAATGcaaggaaatgagaaaacatacctc
ccttctttctcttccctttccttctccctccctccaccaGGGAGGCACAAGGGATTCTCC
CCAGATAAGAATATCTGGTAACCTGGTACACTTTAGCTTACATTATTTTGGGGACAAGCA
GAGGTCTGGtagatttctttgtttctctcaaGTCAGCCCAGCATCTATGAGAGCTCTTGG
GGTTGCTTAGCAATCTTAGCTTTGCTTCCTTGCCCATGAGAACAGATGGAGGCTTTGTGC
TTGAGCTGTGGTCAAGCAACATCAGTAAATCAGTACAAAGGTGTAGATGAAGACATAAAC
ACTGACATGTTTATTCCTGGTTTATAGAACTCATATCCTGGTGagtgttttcttttgcct
tgtGCCTTGCCAGCCAAATGGTCTTATTGGCTTTGTATGGTATTAGGGTCATCAGACAAA
AAGAATCAGATCTTCTGTCCTTGAAAAGCTTTGACTTGTCTTCTGTGGATTTTGGATTAG
AGTCACAGACAAATCTTGGTTGTTAGTTTGGctgatttattaatttaattttgaaaaatt
aaagaatgaTCCTTTTGGAATAGTTTGTTACATGCTTCTGCTGGAAGTCTATTTTCCCAA
AGTTAGTTTTCATAATGGCTTTTGCTGCAATATAattttttccatcatttaaagcttaaa
aaaatagtagTGCTTCCAAGCTTTACATCTTGCTGGATGCTTCATAAGTGATTTGTATTG
AAGTGTGtttaaatgaatacattttCAAGAGAACACTGGGATTTTCATGGATGAGTTAGG
ACCTAATTCTCCCTGGTGAAAACATCACTATAAATAAGAGCTGATGCTATTGCATTGAGA
AGAAACCATTGTAAATAATGggataaaaaaatcttttaatagAAATGTTTCTTGTCCAGA
GGGCTATgcatagttttatttatttgtctttaacTTGCGAAATGTCTGTATTTGGAGTGA
CTACATATGTGggttacattttattaaaagtagGAGCTGAATGCTCTCCTGGAGCTGGCC
AAGCTTTAATTGCTGAAAATGCACGTGTTCCACAGGAAAGCAGAGTGTAATAAACTCTGC
CTGGCACAATCAGCCTGCCATACTTTTTGAACA
>bu404#LINE/CR1
TAGTGTAAACTCAAATGAGTATTGGATTTTCACTTGCAATATCTGCACATGAGGTCATTT
GCTCCTCCTTATTGTAGGTTTGTCGTAATTCCTAGAAAATACTCATCCTCGGGTATGAAC
TTTGGCTAAAATTGCCTTCTGAAACCTTCAAGCTGATTCATCTTAATACCTTCATTTAGT
TAATTAAAATTTTTCTAGAAGATTCCTACCACAGATAAGATCATATTGTAAAGAGCATCT
TCCTacaatatttcattaatatcaTCTGATTCATAATTGATTTGCTATTGCATTTGTTGC
TATACAGTTGCTGCTAAAATGAACTCTTAGCTGTTTCCAATAGTTTTTCTCATCTCTTAT
GTGAACCTGTGTGCTGAGTTCCGCACCCTGGCATGGtacaggaaaggagaaatccTGGCT
GGGAGCTGAAACAAAGCTCTCTGCCAAACCTCTGAAGAATGGTAGAAGTGAGAGGTTTct
gcacagcacatcatacccaaGGCCCTGATAAATGATATATTCAAGGCAACCTCTTTTTAT
ACTAGCAAGCAGGCCCAAGTCATTGTCTCAAGTGTCAGACTGCAGTTGCCCATACTGCCT
AGCTGTTAGGAGATTCCTTGACATAATTTTGGTAACCATTGACTTCCATTGACAACTTCT
GGGAGTGGTTTGGGAGCACAGTCTAGGAATTGTTTCAAGTGCATAGTGTGGCTGAGATCA
GCCTTTTtaaaggggaagaggaggacaaaggaaaaggaggagctCTACACCAATTTATTT
AGCCATATGGAGGTAGTCAATCAGACTAGGTTTGTCTAGAAGATAGAAGCAAAGACCTTT
TACTGCCTTAAGGACTCTGATTGTTAGTAATAATTAATCTCTCCTGAGGAAgctatttat
ttgtatttactgCTGTTTCATTGGCAACACTTTTGTCTTTCCACTAGATTCTATTGAGAG
CAAGGCAAAGcataagagagagaaaagtttCATCTTGTTTAATGGCATGAGATTTATTAG
CAGTGTAACCATCCTATAGAAACCTGCAGCAGTGATAGGTCAACAGTGATGCTGAGAAGA
AATTATGACTGTACATGACACACTCTACTCTTCTGAGTGTTTTAGTTCTGAATGGTGCTG
CTAGCAGACTTCAGTGATCTCCAGTACCTGCTGCTTTTATTGGTGTTAGGGACTATATCC
AAACATTGCAGACTTTTCAAACATTATCCGAGTTTTCAGTACTTATTCATGAGAAAGGAA
TTGCTGTAGATTCTGAATGTAATAACAAAAACTTCCAtgtgaatatattttatcttgtaa
ggaatttatttttaaattttaaagtaatgaaaCACTTCTCAGCAAAGAcgacatttttat
ttattgagaTGGATTGCTGTACATGGAGGTCAGAAAGGACTGAAAGGAAGAACACTGCAA
TAATTAGTCTCCcaattaaattacattaattatttCGATAATATTCAAAATTTCAAACAA
GCATTTGGACTCAGTTTACTATCTGTGAAGTATTCTACAATCATTAATTCTTTaccccag
aaaaataaaattgtctaACAGCATGACTGACATGTACAAACAGCAAATAATACGATTTCA
AAATGCAGTCTCCAAGGAGAAGTACATACTTGGATTATTTGGATGTTATAACTCCCATTG
GTTCTGTGCTTTGGCAAGATATCTCCTTggatgctgataacaccaactGCAGATAGGCTG
GAACCACTGAGGAGGGAATATCTGAAGTGACTTTCTTATATGTCAATGTAAGTCACTTCC
CTATTTGAAGTTAGTAAAAATCTAAAATATCATGGTAGCAGATGCCCATCTCTGAGGCTA
AACATTTCAGACTGGaaatctctgtgtgtgtctctgttgtggtttaagcccagccgtaac
tcagaaccacacagccattcactcactccccccacttcctccctccactcccagagggac
ggggaggagaatcaaaagaatgtaactcacacagattgagataagagcagtccagtaact
cagctataacacaaaaccactactgctaccaccaagaataataatgataagggatataac
aaaggaagagaaaacaaccattcaccacccaccgactggataggctggagagtatggaac
tctctctggggacaaaTGATCAGTTAACAGgaagtttgtgggtcagggttaaggggaaat
cggtgatgggacacattactgttgggatatgttacagaccgcctcatcaagaggaacctg
tggatgaagaactctatagacaaataggaaaagcctcacacttgcaggcccttgttctca
tgggggacttcaaccaccctgacatctgtttgggcgacggtacggcccagcacaagcgat
ccaggaggtttctcgattgtgtggaagacaacttccttctgcaagcaataaaggagctga
agaggagaggtgccctgcttgacctcatgctcaccaacagggaagggcctgttggaaatg
tgactctccagggaagtcttggatgcagtgatcacaagataGTCAAATTCAAGGTCCtta
ggacagtgagaagagcgtgcagcaagctcgctgccctggacttcaagagagcagactttg
gcctcttcaggaacctgcttagcaaggttccatgggatatagccctagagggtaaggggg
cccaagactcttggttaatattcaaggatcacctgctacaagctcaggagtgttgcatcc
cgaccagaaggaagtgcagcaggagggccaggagacctccttggatggataaggagctgc
tgagaaaaagtcataggaaaaaagaggcttataaaaggtggaagcaaggacaggcagcct
gggatgaatacggggatgttgtccgggtagttagggatCAAGTTAcgaaagctaaggccc
aattggagctaaacttggcaagggatgttaaagataataggaagggattttataggtatg
tagcggctaaaaaacggaatagggacaatgtaggcccctccggaaactttcgggagagct
ggctacacaggactttgGAGAAGGCTCAGGTTCTGAAtagcttctttgcctcggttttca
ctggcaaaggctctgaccgcagcacccgagtcttggaaggtggacgcagggactgtgaaa
acctagactttgggcccactgtacatgaggatctggttcgagaccatcttaagaacctga
atgcacacaagtccatgggacctgatgaaatccatctgcgggtcctgaaggagctggcaa
atgaagttgtaaAGCCACtggtcatcatatttgaaaaatcatggcagacaagtgaagttc
ctgatgactggaaaaagggaaatataacccccactTTCAAGAAGGGCAAtatggatgacc
cagggaattacagaccagtcagtctcacctctgtgcctggcaaaatctgggagcagattc
tcctcgaaggcatgctagggcacatgaaaaacaacaaagtgcttggtgacagccagcatg
gctttactagggaaaaattctgcctgaccaatttggtggccttctatgacggggctacaa
aagtgatggacaggggtggagcagttgacgtcatctacctggacttgttcAAAGCATGtc
acactgtcccacatgacatccttgtctctaaactggagtgtcatcaatttgataggtgga
ccactcggtggataaagaattggctggatggctgcatgcagggagttgtggtcaatggct
caatgtccaggtGGAAACCAATACTGAGTGGTattcctcagggatcggttTTGGGACCAT
Tcttatttaatatctttgttgctgacatggacagtggtattgagtgcaccctcagcaagt
ctgccaatgacaccaagatgtgtggttcAGTtaatatgctggagggaaggaatgccatcc
ggagggaccttgacatgcttgtgaggtgggcagatgccaacctcatgaagtttaaccatg
ccaagtgcaaggtcctacacctgggtcagagcaatcccaggcacagctacaggttgggca
aaaaggaaattcatggtagtcctgcggagaaggacttgggggtgttagtcaatgagaaaa
tgaacatgagccagcagtgtgcactcacagcccagaaagccaaccgtatcctgggctgca
tcaaaaggagcgtgaccagcaggtcgaaggaggtgatcctgcccctctactctgctctcg
tgagacctcacttggagtactgtattcagttctggtgtcctcaacataaaaaggacatgg
tgctgttagaacatgtccagaggagggccacgaggatgatcaggggcctggagcacctcc
catatgaagacaggctgagaaagttggagcctgttcagcctggagaagagaaggctgtgt
ggagacctcatagcagccttccagtatctgaagggggcctacagggatgctggggaggga
ctattcattagggactgtagtgacaggacaaggggtaacaggttgaaacttaaacagcag
agtttagaatggatataaggaagaaattttttactgttagggtggtgaggtactggaatg
ggttgcccagggaggtggtgaatgctccatccctggtggtgttcaagaccaggttggatg
aagccttgggtgatatggtttagtgtgaggtgtctctgcccatggcagggggcttggaac
tagatgatcttaaggtcctttccaaccctaactattctatgattctatgattctatgtct
gaTACCCAACCTGACCCGAGCAGCGATCTAGCCCTCTGGGTAAGTGCAAcctgtttatat
actgggtatgatgtgctgtggtatggaatacctcttcagctagtttgggtcaggtgacct
gtctctgcttcctcccagctttccctcctccctagaagagcatgagactcagaaaatcct
tgatcagagtaaacattactgagcaggaactaaaaccatcggtgttattAGCgttgctcc
caggctgaaagtcaaaaccacagcactgcaccagttactaagaagtagaaaaatgactgc
tgctgctgaacccaggacagtctcCCTCTCTGCATGCATATtaacaacacacacacatat
cttGGCATTCTGAGGAATGTTTTCACCACATTGAATTGATGGCTTATTTAAAGGAAAGCT
AATAGTATTAACAGTGTTAACAATCTTGTGCCTGTGTGGAGTAAATACTAAGGGCCTATG
AATATGTATGATAGTTAAAAGAATAATTCCGTATAACTTTGTTTCATTATCCATATTCAG
TAATATAGATGGTCATGACTTAGCCTTTTGACAAAAGCTCTTCCTTTTTGCGTGAAAGCC
TAGGTTTCCCAAAATGTGGGCCATGCTAATAGGGTCAGGAGAAATGCATTCTGGaagaat
atatattaaaataattaggaTTTCAATTTGAGATCTAttgcagggaaaatattttcctaa
atagCTTTCAAAGGTTCAAAAGGTATTGATTGTTAGATTATTTGAGAAGATGACTTCTAG
ATCAGCAACACACAACAAATCCCTTTTGTAAAtgagttgtcttttttttcatttataatc
AGCATTGAAAACAATCTTTTTCTCCCACTGTGTAGGTTAAGACAAAAATACTTTGAGCTT
CcaaaagaagttttttactcCTCTCAGGTAAATTAAGTTTGGAGCAGATATTTTAATGGC
AGTGCCTGGTACTGGCAtttaatagtaattaaaaatggTAAGTAATTAAACTTATAAAAA
GATAAAGTTTTTCATTTGCTAATTTAGAAATTAATCAGAAACATAAATCAGACCCATGAT
CTTAATTTTCTTAGTCTATTCTGGAATTTGAGAACAGATCTTGTGTTTTTTGAAGATGGA
AAAAGAACTTGGAAAACAACACGGAAACAtatatggattttcttttttttttttcaaata
gtCATTTTTAAATCTTGGAGTTTAACTATTTAGTTTAAACAATACCAAAATTCAGCATAC
TTGAGAAGAATTACTTTCTTAAAACTGAAGCTTGGGAGAGTTAGCTTCAGACAGTGGCCA
GAAAAACAAGTGTAGACTCACAGACCTTTATTTTATTGCACTCATGGCAGAATTCATCAG
ATTAAATTGCCTAAGATCAGTAAGCTGTTTTTGAGAAGTCCTCATGGGTAGCATTAATTT
GCTGTTCCTGTTTTAACCCATGTGTTCAGCTGCTGGGTGGAATCCTGAGCACTGCTGGTG
GCAGTAAGCTAAACTGCATTCTGCCCACCAACCAACACAAATTTTTGCACAAGTTTTATT
GAACTTTGTGCAGTTTAGTGCTCTGAAAATTCTCTCTTTTCAATTCTATTGCTGTGGTAC
ATGCAGCCCTCTTTGTAGAAAGTATAGCCGTTGACT
>bu407#LINE/CR1
GGCCTGCATGAAGCTCCTGAAGATACCATCCTCCTgaacaataaatgaaaaagaactgTC
AGATAAGAAAATTGCATACCTGCTTCTTACTTATAGGTCTACAGCTATAGTGAAATAGGG
caattgttttcttcccttgccCTCACCCCACATCAAACTAACCCATGAAGGCAATTTCCT
AAAATGGTACTTTTAGCTAATCAAAAAGCATACTATAGGACACAGAGAGAAACTATAAAT
GGTAAGAGGGCTAAATTCCCCAGCTCTGGACTCCTGTAACCTGTTGTTAATCTAGTCACT
CTCAGGAAATGGTggtattattataattatttctcAGTTCCTTCAAAGGAAGTGCTAGAT
GGTATACTTTAAATAGAGGGTAAGAATATTAtctttataatattttcatCATGTATTGTT
AAGCACAGCATTAAATCACTGTATACCAGTGCTGCATCCTACCATGAGGAAGCCAAGTGT
ACTGTCTACCTGATGAATTTTAAGCTGTCAGAGATTTATAGTGCATACAATTGATGAAAT
TCATCCCAATTTAGGTACCACTGGTTCCTGCTATATACCAAATAGTTGTAACAAGGAAAA
ATGCAGCAATCAGAAAAACATAAGAACTTTCTAAAAGACTGATGAAATGGGGTTCTTTCC
AgtgatttcagcaggaaatgGGGAAGGGTTTAGGTGACATAATGGAACAACAGCATCTCA
CATACCCATGTGAAACAAAATCATTAACAGGAGTAAATTTCAAATGGTTCACCAGGACCA
AAAAAGAAGAACCACATAAAACAGGGGTACAATGAACTTCAGGTCATGACATACatttca
tagagtcacagaatagttaggattggaaacgacctcaagatcatctagttccaacccccc
tgccatgggcagggacaactcacactaaaccatatcacccaaggcttcatccaacctggt
cttgaacactgccagggatgaagcattcactacctctctgggcaacccattccagtacct
caccaccctaacagtaaagaatttcttccttatatccagtctaaacctctgctgtttaag
tttcaacccactTGACCCATCCTGCATCAAAAGGCACTGAAATTCATTGCTTGCAGCCCC
ACCTCATGTTCTTCTTTATCTCAGAACGATATGAACCaaataatatgcattttaaGTGTA
CGTTTGTTGAAAGCTTTCAGCCACACTGGAACAttttaaacacctttttttttaaaaact
aaataaaacattaaatatatagGCAAAAAGACTCCTAATGTAGGTGAGGATAGGTCTATA
TCAATTCAATCGATTACATGTTCAAAACACAGCCAGCAGTCACAGTGTCAGAAATGCACC
AAACTCAAGTCTTACGTGGTTtgtagatattttttccccactataGAAAGAGCTGTGAAT
AGGCCATACAAGTCTtaaccaacaacaaaacacgGTGCAACAAGGAGGCTACACTTCGGT
TTCTGCATATACCTTGAGCTGTTCAAATTTGGCTATAGTGACAGCATAGCATGATGTGTC
ACAGGCACCCACACAGCAGAAGATTTTATTCCCTTCAGTGTATATGTGCTTCATAAGCAC
AAATCCTTTTGCCCACTGTACTATGCAGACACCTACAAAAAACAAGGTGAAAACCATACA
CAAAGTGCACTCAGATGCCTATACTTTGGCTGTCTTCCAGTGGAGTGACCTGAGTCCTCT
CCATGGTGAGTCTCTGAGTCACATCTAGAATCTTCCATTCATTCTGGAGTATTATACCTT
ACCCTTAGCCAAATATCTTCAAGTATGTTTAGTCCAGAGGGTGAATTTCAAATCCTGGAA
GATTAAAATTACTATTAGGATTTGTGGTGCTTCTTATTTCTTCCTGTAAGGAAGTGGTTC
ATTCCTCCTTTTGCTCGTGTAGATTTGCTTCTTCCCGTGGAGGCAGATAAGGTGGGAGAA
GATTGTATTAGAGAGTCAAATGTTTTGactctatacaaatgcccgtagcatggggaataa
acaagaggaattaggGATGTGGGCACATGTATGGGGCTAggatataataggcatcacaga
aacatggtgggatggctcctttgactggagtgttggaatggaaggttacaggctttttag
aaaagacaggcccggtaggaggggagggggagttgccctttatgttagggataggtTGGA
GAGTATGAAACTCTGTCTGGagacaagtgatcagttaacagaaagtttgtgggtcagggt
aAAGGGGAAATCAGggatgggacacattactgtgggggtATGTTACAGGCCACttgatca
agaggaacctgtggatgaagaactctacagacaaataggaaaagcctcacacttgcaggt
ccttgttctcatgggggacttcaaccaccctgacatcaGCTGGGGCAACGgtatggccca
gcacaagcaatccaggaggtttctcgattgtgtggaagacaacttccttctgcaagcaat
aatggagccaacaaggagaggtgccctgcttgacctcgtgctcaccaacagggaagggct
tgttggaaatgtgactctccagagaagtcttggatgcagtgatcatgagatggtcaaatt
tgaggtcctcaagacagtgagaagagcgtgcagtaagctcactgccctggacttcaagag
agcagacgttggcctcttcaggaatctgcttagcaaggttccatgtGATATAGCCCTaca
gggcaagggggcccaagactcttggttaatattcaagaatcacctgctacaggctcagga
gtgttgtatCCTGactagaagaaagtgcagcagaagggccaggagacctccttggacgga
taaggagctgctgagaaaaattcacaggaaaaaaagaggcttataaaaggtggaagcaag
gacaggtggcctgggatgaatacagggatgttgtcagggtagttagggaccaagttagga
aagctaaggcccagttggagATAAatttggcaagggatgttaaagataataggaagggat
tttataggtatgtagcggctaaaaaacagactaaggacaatgtaggccccctctggaaac
tttcaggagaactggctacaaGGATTTGGAGGAGGCAGAgattctgaatggcttctttgc
ctcggtcttcactggcaaaggctctgactgcagcacccgagtcttggaatgcggacgcag
ggactgtgaaaacctagaccttgggcccactgtacaagaggatctggttcgagaccatct
taagaacctgaatgtacacaagtccatgggacctgatgaaatccatccgcaggtcctgaa
ggagctggcgaatgaagttgcaaagccactggccatcatatttgaaaaatcatggcagac
aggtgaagttcctgatgactggaaaaagtcATCAAATGGGGGAaaaacccccattttcaa
gaaggggaaaatggatgccccagggaattacagaccagtcagtctcacctctgtgcctgg
caaaatctgggaacagattcttttggaaggcatgctagggcacatgaaaaagagaaatgt
gcttggtgacagccagcatggctttactaggggaaaatcctgcctgaccaatttggtggc
cttctatgatggggctacaaaagtgatggagaggggtggagcagttgacgtcatctacct
ggacttgtgcaaaacatttgacactgtcccacacaacatccttatctctaaattggagtg
tcgtcaatttgataggtggaccactcggtggatgaAGGACTGGTTTGAaggctgcactca
aagagttgtggtcaacggctcaatgtccggctggagatcagtaatgagtggtgtccctca
gggatcagtgttgggaccagtcttgtttaagatctttgtcgctgacatggacaatggaat
tgagtgtgctctcagcaagcttgccgatgacaccaagctgtgtggtttggttgatacgct
ggagggaaggaatgccattgagagggaccttgacatgcttgtgaggtgggctgatgccaa
cctcatgaagtttaaccatggcaagtgcaaggtcctacacctgtgtgggagcaatcccag
gcacagctacaggttgggcaaaaaggaaaatcagtgcagccttgtggagaaggacttggg
ggtgttagtcaatgagaaaatgaacatgagccggctttggtgtgcactcacagcccagaa
agccaaccctatcctgggctgcatcaaaaggagcgtgaccagcaggttgaaggaggtgat
cctgcccctctactctgctctcaggagacctcatttggaatactgtgtgcagttctggtg
tcctcagcataaaaaggacatggtactgttagaacaagtccagaggagggccatgaggat
gatcaggggactggagcacctcccatatgaagacaggctgagaaagttggggctgttcag
cctgaagaagagaaggctgcgtggagatctcataccagccttccagtatctgaaggggac
ctacagggatgctggtgagggactcttcattagggactgtagtgataggacaaggggtaa
cgggttgaaactagaacagcagaggtttagattggatataaggaagaaattctttcctgt
taagggtggtgaggtactagaatggattgcccagggaggtagtgaatgctccatccctgt
tagtgttcaagaccaggttggatgaagccttgggtgatatggtttagtgtgagttgtctc
tgtccatggcaggggggttggaactagatgatcttgaggtccttttcaaccctaactatt
ctatgattctatgactgtagCTTGTGTAGCCAGGTCCACTCACAGGAATCCAGAGTAGCC
AgtcttgaaaggaaaataagcacATCCTTCAAAACCAAATACTTGGCATCAGATATGCAG
TTTAAGCTATCAGCCACTAGTTCCAGCCTTAATAAACTAATGTAGAAAAGATCCTGCTTT
CTCGTAGTTGTTTCTTCTCTAAGTCTCTTCAGTTGAATAGTTGTAACAAGTAGTGGGACA
TAAGTGTGGATTCATCATAACTTTAGGAGACAGGAATTTCTAAATCCCAAATTTTTGTAA
TCGacactgtatttttctacaAGGTATGTCTTACAGTTCTACAAACATCACATACCTTAC
TAAAATAACAGACAGACCCTATGCTCAAGAGGTTGCTTACAGGTGGTTATCATGTGAGTA
ACAGATGCCTTATTGAAATAATTCGGTTTTCACATCTATGCCAGAACAACCACCATTAGA
ATAATTAGATTCTTCAGTTGGATAAAGATGTCTGAGGTATCCATCTCTCCAATTGATGGC
CTTTACTGAAGACGCGTTGCtgtcttttaaaacttttaagaGCTACAAGCTGACTCTCAG
GACAAATAACTCATTTTTCAGATCAGAATGAAAGCCCGTTGCATTAAATTACATTTGCTG
TTGCTATGCCAACATGCTTCTTTGCTCACACTTCATCTTGCACCCTGAATGGCATGccca
ataaaaaaaatctggactTTCCATTTTAGCCATCTCAAGTGTACATCTGGTCTCTGTCCC
AGACTGTAGGTTCCTTTAGGAAATATTCTAACTCCaactaaaaatacagttcttaaCCAT
TTAGATGTGGCTAGGCATCATCTCCCACCAGGACTTCATTTTAACATAAAGTACTTTGAT
AGAAAAACACTATTCAGATTTTCTGATATTACAGATCGGCAAGAAGAACATGAACTTGTT
TCCATCACACAGGGTGCCtctggaatttcttttttttttaaattttgaaataaattttta
tttaaagaaagatcTATGGACAAAGATGAGCTATGGAGGGAGCATGGATTCTCCAAGGGT
ACGTTGCTTCCATATAAAAATGTCTGAAGTAGTCTTGGACAACTGCTTGAACAGTTGTAC
AGCTAATCTTCATCATGCCACCAGGTCAGCCTTTAACGGCATCTTACTGCAGAAGCAGCC
TTCATTCTTCTGCTCTTGGTTCATGCCTGGTATATAGAGCAGCGCTGAGTCACAGGAATA
TTTTCCCTGCTGCCTAGGGCATTGCAGTGAGCAGGGGAGGCACTTTGCTTTGTACCTCAT
CAAACTTTACCCCAACAAAAGAATACAAAGTGCAGGTTTTGAAGATGCTATAAAGTTTGC
CCTCACAGCTGGAGGCAGAATGAAACAATGACAGCCAGCAAAAAGGAcaggcaagaagaa
aacaaaaagtgatTGGAGAGATACAGCCGCAGCACAAAGAGttcattctgtgcttctatt
tAGAAGTCTAAAAGTCTCCtactggggaaaagaaaccatTAAAATCTTAATTAGAAAGAA
TATCACCTTGGGTACTTGTAATGGCTTAGAAAGACTTACAATAAATAATGTCTCTGATGT
ATTCCTATAAGTCCCCACCTATTCCCTGTCCTCTTTCAGTCTGTTAGCAGACCAAACATC
CCACAGCAA
>bu410#LINE/CR1
TTGTCAAGCTGATGCCTGTTTTGTTGGCATAGTTCACACATGGCAGCTAATTCTGCTGGG
TTCTTGTTTGGCTGAGTCTAATCTCTTGGAATTGAAGAGTCAGCCAGACTCGGTATACTG
TATACAATGGAAAGGGCTGCTTATGAAGACTACCACAGAAACACTATGTTAGTGGACCCT
GATAAAGAAGGTTAAGAAAATATTCTCCTAGTCCCTTCTCTCATGCTCCTGTCTTGAAGG
TTGTTGGTTAGTtgctttctaaaatgtttttgatAACTCTCCTCCTTCTTCTGTGTGCTG
AAATTGACAGAAACGTTAAGTCTGCAAATGCCAGGTACTCAAGTCAAAAAACACTTTGGG
TTTACTTTTCAAACTCTGCTCTGCAAACTgtgcagaaatgtattttttaagtgaaCAGAT
GGATTTTCTTAGTCACATGATTCTAAGAActgcctttttaattaaaaactctGTTGTAGT
ACAAAGAGCATAGCTAAAAACATTGTGTCTTCCATATTGCCTACAGTAAATGTGTCTACa
gcattttaacagcaaaaccTCTGAGATCTCTTTCATCCAACTAAGACCTTCCCAGGTGCA
CAATGAATGTCTCTAGAATTTCCTTGCTAATTGTAATAACATGAAtcattcttgtttctg
tttgttcttttaacCAGATAGATTTTCTCCACAACATAAAGGACCTTGTTCCATTGGTGC
ACCAAAAATTGCTCTAACAAGTAAACACCACTGGCAAGAAACTACACATAGCAGTATCCA
CTTGAGGTAACATTTATGCCATAACAACAGCCATCTTGAAGTCCATCACCTGCATAGACC
ATGTGCCTTTCATGGCATGTAAGAAACTCACTGTCAGGTGTACTGCTTCTACTAAgaaag
cagctcctctgcaaaCGGCTCTCCAGCATGTAATGCACACAAAGTTTGCATCAACAAAGG
AACCCTGAAGTTTCCTAAATGGAAGGATTATCTCATGTAAGTTAGCTAACTTTGCATACA
AACTTCTTAGAGCTGTCATTAGACTATAGAACTATACCTTTTACTTGTGCTACGAATCAG
GGCAACTGCCTCCAGTGCTGACAAAGTAGAGTTGTAGCATGACCTGTAATAACCGACTTT
GCGGcactttgtttttgttggttttgggttttgtttctttggtggtgtgttttgttgtct
tttttttctgctgattaATTTTCACTAATATGAGCAATGTGAGTTGATGGGTGGTGCTGT
GTGTGGAGGGAATGCTATCGAAGTCTAAGACTTTGTTATGCAGTGGAAGATATGCACAAG
CAAGCACAGGGTTTTGCAACATATAAGAACTGTTTATGATTTTGCAGCTTATGATTCATA
TGTGAAATGGGCAGCAAGAATAATGGTTGCAGTTTTGCAAACTTAAATTGGAAATTATCC
TGAATGTTGATTAAACTCTGAAAAGTGTTAAAGGGCATCTTGGGATCTCTTTTTACTCAT
CTAAAATGTGTcattaataacaaaaattaataatcaTGTTTACTACATAAGGCCTGAAGG
CAATCAAGTACAGGATTTCCATCATGTTTCCAGATGACAACAATAGACTACCCTTCTTTG
ATTTtctaacttctttttcttcacttctctGGATATGGACAGAAAAAGTCCCTGCTGGCT
GCCCATCCCACACAAGATTTAATCAAGCAACAGACAAAAGACAGAATGCCCATAAATGAG
ATTATTTGCCCACTAATCAATGTATTActacaaaaataagaaacacatATACCTGGATAG
TTATTTAGACCCTGTCCTAcaggtgaaaaagggtactaggataaaagttagcagagctca
ctcacagagcttcaggttagattcaaagtgcgaggggaTTGTACCTGGGTTTGAActagt
ggggcattgttctagtattaatgaagaccagaaggcctcctcTCTCCCGAGGGTGCCATC
Accgtgctctgctcgctccctgaaatgcctgtacagcaatgcacgcagcatggggaataa
acaagaggagttagaagtctgtgtgcggtctaaaggttatgatctggtggcaattacaga
gacatggtgggacagctcacatgactggaatgtggacatggatggctatgtcctttttag
gaaagataggtcagcaaagcaaggtggtggagttgctctttatgtgagagagtgactaga
atgtattgagttctgtccaggggcagatgaggagaaagtggaatgtctgtggttatgaat
taagggacagactggtacgggtgatacagttgtgggagtctattacagacctcctgatca
ggatgaaggagttgatgaggctttctacaggcaactggaagtagcctcgcgactacatgc
cttagtcctcatgggggattttaactaccctgatatttactggaagactcacacagccag
tCATTCACCGTCTAGaaggttcctccagtgcattgatgataacttcttaatgcaaatggt
ggacaaaccaagTAGGAGAGGAGagctgctagatttagtactcaccaacaaggagggttt
gggtgaagtggtgatggtcaatgacagccttggctgcagtgaccatgagatggtggagtt
taggattctgtgtgggaggaatagaatacctagcaaggccacagttctggatttctgaag
ggccaactttggcctcttcaatcaagtcctaagggaagtcccatgggaaagggtactagg
gggtaaaggggctcatgatagttggtcagcattcaaggaccacttcttccaagctcagga
tcagagcgtcccaatgagtaggaaatcaagtaagggatctaggagaccagtgtggttaaa
caaggagctgctgggcaaactcaagtggaaaaggagaatctatggattatggaaagaggg
gctggccacttgggaggcatataggacagttgttagaggatgcagggaggcaattaggac
agctaaggcctccttggaaattaatcttgctagtcgggttaaggacaatagcaagggctt
cttcaaatacatagcaaataagactaacacaagaggcaatataggcccactgctgaatga
ggtgggtgccctggagacagaggatacaaagaaggcagaagtgctgaatgctttctttgc
ctctgtctttactcctgcagactctcctcaggggccccagattcctatagccccagaagg
agtgaggacaaaggaggagcttgctttggtagatgaggattgggttagggatcagctatg
caatctggacatctatgAATCAgtgggtccagatggaatgcacccacgggtgctgaggga
gctggcggaggtcattgctgggccactctccataatctttggtaaatcgtgggaaacagg
agaggtgcctgaggattggaagatggcaaatgtcacaccagtctgtaagaaaggcaagaa
ggaggacccgggtaattatagactggtcagccttacctccatccctgaaaaggtgatgga
acaacttacTCCTGACAacatctctagacatatcaaggatgagggggttattaagaacag
ccaacatggttttaccagggggaagtcatgtttgaccaaccttagagccttctatgagga
agtgagTAGGTGGATagatgatggtagagcggtagatgtggtttttcttgatttcagtaa
ggcatttgatactgtctcccacagcatcctcatagataagctaaggaagtgtgtgcttga
cgatcaggtagtaaggtggatcaagaactggttgaaaggaagaaggcagagagttgtggt
caatggggcagaatctagctggaggtctgtgactagtggagtccctcaggggtcggtgct
gggaccagtgctgtttaatattttcatcaatgagctggatgagggaactgagtgtaccct
cagcaagttcgctgatgacactaaactgggaggagtggctgacacaccagaaggctgtgt
tgccattcagcgagacctggacaggctggagagttgggcagggagaaacttgatgaaatt
caacaagggcaagtgtagagtcttgcatctggggaagaacaaccccatgtaccagtacag
gttgggggttgacctgctggaaaggagtgaaggggaaagggacctgggggtcctggtgga
taggaggatgaccatgagccagcaatgtgcccttgtggccaagaaggcaactggcatcct
agggtgcattagaaagggtgtggttagtagggcaagagaggttctcctccccctctactc
tgccttggtgaggccacatctggaatattgtgtccagttctgggccccccagttcaagaa
gggcagggaattgcttgaaagagtccagcgcagagccacagagatgattaagggagtgga
acacctcccttatgaggagaggctgagggagctgggtctctttagtttggaggagactga
ggggtgacctcatcagtgtttacaaatatgtaaaggctgggtgtcaggatgatggagcta
ggcttttttcagtgatatccagtgataggacaaggggcaatgggtgtaaactggagcata
ggaggttccacgttaacattaggaagaacttctttactgtaagagtgacagagcactgga
acaggttgcccagggaggttgtggagtctcctacgtcggagatattcaaggcccgcatgg
acaagttcctgtgtgatgtactctaggttaccctgctcttgcaggggggttggattagat
gatctttcaaggtcccttccaacccttgggattctgtgatttctggatatatattttttt
aaattcagtattcagttttggaggttttttcgtttgactgtcccctgtttttttaacctc
tttctGTCTATTTCAAAGAACAGGGTTTCTAAGTAATCACTGATATTCTAGACCACTAGC
TGTAGTTACTCAGTGCAGAGAAAACATCCTGAAAAACCTAACTGTCATAAAGAGGACTCA
GAAAAAATGTGGTCTCCGTATGGGCATTTGAACGGCAAGGAACACAAAGtatctttttaa
aacatcacaAGGTCAAACAGGATTATTATTTAACTTATCTTGTTCCGATCCTGACATGTC
ATCATAGGAGATGCACAGATGCTGAAATAAGAGCTCGCTCATGTAACATTATCTGCATAA
GATGTATAGTTATCTGCAATACAGAGCTTTTTGCAAGAGTTAACAGCAGCAGTTAACAGC
AGTCTTTGGAGTAGCTTTAGTTATACTGCCCACTGTATCtgattccttttttgtttgtct
gttttttttttttttatcttatgCTCTAGTTTTATAGTATAGTGAACAATCTTTCTTGCA
CCTACGAGGTTTAGGTACTTGATTCTACAGTGATAATACCCAAAACTGTAGGTTTGGTAA
GATACTGGCTCTGTAATAAGTTAAGATTGAGCAATAGCTTTCAAAAGTCTTTTAAAGAGA
TCTTTAAATTAATGTCTTTAATTTGGAGAGTATGGAAGAACAGAACTGgatgcagaaagg
aaagctaTACATTTATCCTAGGGCCATGGATTCTCTTCCTTTGGTTTTAATGCTGTACTA
TTTCAGTTATTCTTATTGACTCAATGTTAATAAAAAATCAGTGCAGTGGGTTTTACTATT
TGTGAAGCCGGAAACTGTACGTACGATCTTGAGCCGGTAGAAAGAAACACTTTAATTTGG
CCTTTCAAAACGACAGCATTGAAAATAACTTAACTTCATAAAGGCAAAAATTTAAAACTC
CTTAAAGTGTGTCAACAAATTAATTCCTCATAATTAGGTATTTATCAAACATgagtgaaa
atatttgtgaagaCAAAACCCCATGAACTTGAATGGCAACACATTATGTCTAAgttatta
catatatatatggatGAAACATTGAACCATTACACTGGGCTTTAAAGTAGATCTTTCTGT
TGTCTCAAGGGGTAGATAACCACTCTGCTtccatttatgtttttttaaatcttttacCAT
GTAATTCTTCCTATTGCAAAATctggggggggtggggagaaaaaggcaagggggaacacc
caaaaaacaaaccaacaaaaaaacaaaaccatgaaatGTCAATATGCagccaagattttt
tttttcagtttcttttcccagttttcctcAACATATTAAACTTCTGATTTTTTCAGACTA
ATATCCATAGTTATGTAGTGAAGAGGTCTTGCCTAATTTGTGAGCTGCTTAGGAGACAGA
GAGATATTGATCTGATAAATTTAAATGGAAGTAAAGCTGATACCTGCtgataattttcat
taaaacaaaaccaaaaaaagaccaagcaaaaaagcaagcaaattcttaagaaccatataa
aaaaagaagtatgcATGATTTCTGGGCAAAATAACAAGCCTGAAAACGTCATTGGAGGAT
AACCTCCCTCTCACTCTAAGTTGCCTAGAATTCATTACTGCATTTTCCgttatg
>bu416#LINE/CR1
AAAACCATGAcaataccaggaaaaaaaaggttccagttttttctttcatatttatgATGT
ACAAGTGGTTTACAGGGTGGTGAAAACACTTAAAGTTTCCTGCTGATGAGCAAGCCTGTA
CACTGATTGCAGTGTTTCTTCACTTCTAAATATGACTTCCTAAATCTCAAtgccactgct
gctcctgcctcacCTAAATAATACAAGTTAATGTATTATTACCTCTGCTGACAACTAAGA
TGATTTTCTGAATTCACTAAGGTTTTGGAAAGAGCAGATTTGGAAAATTGCTTTTAACTG
AGATAATCTACGTTTATCCTGCGTAACTATCAGTTCCTTAAAGTACACAGGAGTTTCTTG
ATGTGAAGGTTATGCATTCATTTCCTCTCCCTTTAAGCAAATACCCTGGTTTTGCTTCAT
AGGTGCACAGGAAAGAATGCTGACTGTCACTTGCTACCTGTACCTCACACAAACTGCTCA
Tcaacttgctgaggggggtggcttgagaaaggacgcctgtggcaccggagcggagccggg
gAAATCAgtgtccagaagcctcaccacagagcgacaagagccactgaggagggagcctca
agtcctcgacaggacttgcaaagagctcagctaccacgaggaggtgactcaccgggggcg
gagacaggaggagtggcaccaactgtgagtggttaaaaatctacccagggagcgtgGCAA
CCAggagcgggcaaacagagcgggcTGAGGCAGTTTCGTGGCAGTTCGCgtgggcaggcg
agcgggatggtgagcactcgctgtACGACCAGggtctggtctgggagctctgccccggcc
gcTCAGGTggtggccagtgtaggcacTCAGACAGAGGCGGTAAGTGGGAAGGttgtggtg
cagagcttggagtgtggagagtgcctgcactggtctggtgagggaaaggtgcagaatggg
cagggctgcgctcgctgctccctgatggaggtcctcctccagcaggtggctgagctacgg
gatgctgtcagtaagctgcaagatgtcagggaagctgagaggaagcaggactgcttgctc
caggaccaaacagcacaggggcctcaagattcccctctaactcatggaggaaagaaggaa
gctgttgatcagggaagctgggaattagtaacaaaaaaaaacaacaaaaggaggaagaga
gcaattaaaagcaaggggcttcctcctaaatctgctgtacccacccagaaccgctttgct
gtcctgcagggggctgatgaggaaatgcacttgcatcagaaacagctggctggtgcactg
gtacagaagatctctactggtgtCGCCAGgaaaagcggcgggttgtagtagtaggggact
ctgccttgaaagggacagaagcgctcatctgtcggcctgacccggtcgcaaggggaggtg
tgttgcctgcctggggcacggatcagagatgttgcagagaggctgcctgctctagtaagt
cccacggactattacccgcttctagtgatacatgtgggtgctagggatatagatagtagt
agcctgaggagtataaagaaggactacagagctctgggagaggtggtcaggggttctgga
gctcagatagtcttttaGACAATTCTtcaagacacaggggaggaccttccaaaggcaagg
aggattggacaggttaataaatggttaaaagggtggtgtcatagtcaagggtttgggtgt
gttggacatggggcccacatttgtaagccaggcctactgggggctagtggaactgctctg
ataaagaaagggaagagtggctttgctgggaggcttgccaggcttgtcaaggatgcttta
aacttGTTGtcttgggggaggggagcatcattccatcccaacacacccagtcagttgcca
gcacctataataaatactctgagcaatgtagtaatattctagccgctccagccactgagc
cagcttcatttggagctcggatcagatgcctctatacaaatgtccgtagcatggggaata
aacaaaaggaattagagatgtgggcaaatctacggggctatgatataataggcatcaccg
aaacatggttggatggctcctttgactggagttttggaatggagggttataggcttttta
gaaaagacaggcccggtaggagggtAGGGGGAGTagccctttatgttagggataggctga
agagtatggaactctgtctggggacaggtgatcagttaacagaaagtttgtgggtcaggg
ttaagggcAAATCGGTGATGGAACccattactgtggggatatgttacagactgcctgatc
aagaggaacctctggatgaagaactctacagacaaataggaaaagcctcacgctcacagg
ccgTTGTTCTCATGGggaacttcaaccaccctgacatctgttggggcgacggtatggccc
ggcacaagcaatccaggaggtttctcgattgtgtggaagacaacttccttctgcaagcaa
taatggagccgacgaggagaggtgccctacttgacctcatgctcaccaacaggaaagggc
ttgttggaaatatgaggctccagggaagtcttggatgcagtgatcatgagacggttgaat
ttgaggtcctcaagacagtgagaagagcgtgcagtaagctcactgccctggacttcaaga
gagcagactttggcctcttcaggaacctgcttagcaaggttccatgggatatagccctag
agggtaagggggcccaagactcttggttaacattcaaggatcacctgctacaagctcagg
agtgttgcatcccaactagaaggaagtgcagcaggagggccaggagacctccttcGATGG
ATAAGagactgctgagaaaaattcacaagaaaaaagaggcttataaaaagtggaaacaag
gacaggtggcctgggatgaatacagggatgttgtcagggtagttagggaccatGTTAAGA
GAGCTAAGacccaattggagctaaacttggcaagggatgttaaagataatagattttata
ggtatgtagcggctaaaaaacagactaaggacaatgtaggccccctccggaaactttcgg
gagaactggctacacaggacttggagaaggctgaggttctgaattacttctttgccacgg
tcttcactggcaaaggctctgaccacagcacccaagccttggaaggcggatgcagggact
gtgaaaacttagaccttgggcccactgtacatgaggatctggttcgagaccatcttaaga
acctgaatgtacacaagtccatgggacctgatgaaatccatcagcgggtcctgaaggagc
tggcgaatgaagttgcaaagccactggccatcatatttgaaaaatcatggcagtcaggtg
aagttcctgatgactggaagaagggaaatataacccccattttcaagaaggggaaaatgg
atgacccagggaattacagaccagtcagtctcacctctgtgcctggcaaaatctgggagc
agattctcttggaaggcacgctagggcacatgaaaaacaacaaggtgcttggtgacagcc
agcatggctttactagggggaaatcctgcctgaccaatttggtggccttctatgatgggg
ctacaaaagtgatggacaggggtggagcagttgacgtcatctacctggacttgtgcaaag
cattcgacactgtcccacatgacatccttgtctctaaattggagtgtcatcaatttgata
ggtggaccactcggtggataaagaactggctggatggtcacactcaaagagtggtggtca
acggttcaatgtccagctggagaccagtaacgagtgatgtccctcagggatcggtgttgg
gaccggtcttgtttaatatttttgttgctgacatggacagtggaattgagtgtgccctca
gcaagtttgccaatgacaccaagctgtgtggttcagttgatacgctggagggaaggaatg
ccattcagagggaccctgacacacttgtgaggtgggctgatgccaacctcatgaagttta
accatgccaagtgcaaggtcctacacctgggtgggagcaatcccaggcacagctacaggc
tgggcaaaaaggaaattcatggtagtcctgcggacaaggacttgggggtgttggtcaatg
acaaaatgaacatgagccagcttcagtgtgtgcttacagcccagaaagccaaccgtgtcc
tgttctgcatcaaaaggagcgtgaccagcatgtcaaaggaggtgatcctgcccctctact
ctgcttttgtgagacctcactcggagtactgtgttcagttctggtatcctcaacatagaa
aggacatggtgctgttagaacatgtccagaggagggccatgaggatgatcaggggactgg
agcacctcccatatgaagacaggctgagaaagttgggtctgttcagcctggagaagagaa
ggctgcgtggagacctcatagcagccttccagtatctgaagggggcccacagggatgctg
gggagggactcttcattagggactgtagtgataggacaaggggtaatgggttgaaactta
aagagcagaggtttagactggacctaagaaattctttactgttagggtggtgaggtgctg
gaatgggttgcccaaggaggtagtgaatgctccattcctggcagtgttcaagaccaggtt
ggatgaagccttgggtgacatggtttagagtgaggtgtccctgctcatggcaggggggtt
ggaactagatgatcttgaggtcctttccaatcctaactattgtatgattctatgattcta
tgaagcagAAGATGGAAATGAAGCATAGGAAAGAGGGCAAATCCAACAGATGGAGGTTTG
TGTTGCTTCCAGTGCTATCATCATGCTACTTTCCAGCACACAAGTAGGAGGTGAGTTCTA
TGCATGGGTCATCCTCCATCTGCTCCTCTGATCATTTAGCCCAGTATCATTTTAATACCC
AGACTCACAGCCTGGATCACAGGACACAATTTGACCAGCAGTGTGACTATAGAGAGAGAT
CAGAGCACTGAATGGCCTTTCTAAAAGCTTTCTAGATCactaatggaaaaataagttttc
aatacatcttgggtttttttttgtgtggtcTGCATCACCTGAAATCCTCAGATGTCTTAG
CAGACTACTGAGTCCTGAAACTTGAGTTAAATGGAGATCACTTCTTTAAATCTTTGTGTA
CAAAATATGCTTTGTCAGACATACCAATAGTCCAAATCACTTACCTGCAGTAAGCTTAGG
TTTATTTCAAATGCAAGAATGAAAAACgaaaattgatttttctggACATTAGCATTAAAG
GGTAGTCAAAAAATGAAACTCTTTTGAAGTTCATGTGAATAATAattacagcactgcacc
aactttaatctttttttcatcccatttacacagaaaataaatttatgacAAGCTGCTGAG
TCTCACAGGATATAATAAATGATTGCTTTCTCTACAGTTTTGGATGTTTTCTCACCCTTC
ATTGCCTTCCATAACACAAAGCCCCTAATAAGTTACAGAAAGTGTAATTctttgaaagaa
taaattaagTGATGGGACTTACATAAATATCAAAGGGAAATACTTTTGTCAAAAATTGTC
TTCCTGTTatagaaaaagaacaaagaatagTCCtaataattaatgaaaatttaCCCTAGC
ACATTCCCCTTTTAGCTATCCAAATGGATGGTGAGATCAAAAGGTGAGTTGCATGCAGGC
AGATATTGAGTCAGCATCTCTCTTTTAGTCTAACAAAGATGCATTCATGAGCATGGGATG
AAAAGACCATTTTGCACATGATTACAATCAGTGGTGGTGCAGAGTTCTCATAATTAAGGA
CTTCCCCTCAGGCTGCATGTCAAATAGCTGGACCTGTACaaaaaaaTTTATGGAAATTTA
TGGAAACATTTCCAAGATGCTGGGACACTACCCTGAATGAAGTTTTCTGCAGATACTGCC
TTTCACGCATTGCTTTGTGGTTAACTAATCCTACTAAAATGTAGAGTTTATTCATCCAGG
CAGAGCATAGAGTTAACATGCTATCTTGTGATACACGGGCATAtcactgagaaaagaaag
agattcCCTTTTCTCACTAAAACTGAGTAATCTATCTGAGTTCTTTATGTTTCATCATGA
ATTATAACTAGGGAAGACCAAGGAAAGTAATGTCCTCAGAGAAAGAGTGAATTCTTTTGG
CAGAGGCAAGGACAGATGCATTACCTTTTTCCCTGAATCCAGTAGGACATTTAAAggggg
ggAGAACGTGACTgtaattttcttgaaaaatcatatttatgcttattatttttcttcttt
atttattctAGTTGTGCTTGAAAATGCTGGTTTACAGACATTTGTTAAATCAGGAGATGT
TTATTTGTCTATATATGGCAGTTGTAAGGAGAACAAAAGGtcagagccctgctc
>bu420#LINE/CR1
gtgttgttggttggttttttttttcctcttttcaaaatgaagtggCTTATATCTTCAATA
CTAATGCTATTAATATAGAGAAAAGCTTTCAATGTTAGATTGTGGTGTACTTATTAAGTA
TGTCTGGAGAATGgtaggaaaaattaaattaccttTTCAGGTTTAGTTTGGTGAGAACTC
AGCATTTCCATTAGTTGAGAGAGTGGCCATTTGATACTTCAGTAGCTTGCTGTAACAAGG
AACTAGTCGTTTTCTGACTTACTCATTCACCTTAGCTTGTTGCCctcaaaataaattaca
ggTTTTCTGAGGAACTTTAAAATAACTCAGAAACCTTGCCTTAAGTCATGAGGAATGTGA
CATGTATAATAGGATAATCAAATGTGCCTGTAAAATAGCATGCCTTGCTGGCAGTGAGTA
TGACAGTGATATACGTGCCCAAGCACATGTAAACAGTGTTAAACAGGGTCAGACAAGCAT
CTTTACTGTGCtttgctgaggggagtagcttgagaaaggacacttgtaacaccggagcgg
agccgggggagatcagcgtccagaagcctcaccacagagcgacaagagccactgaggagg
gagcctcaagtcctcgacaggacttgtaaagagctcagctaccgcgaggaggtgactcac
cgggggcagagacaggaggagtggcaccaactgtgagtggttaaaaacctacccagggag
ggcggtgaacagagcaggcaaacagagcagatCAAGGCAGTTTGTGTGGCAGTTCgcgcg
ggcaggcgagcgggatggtgagcactcgctgtacgaccagggtccggtctgggagctctg
ccccggccaccccagtggtggccagtgtaggcacccagacagagccggtaagaggggagg
ctgcggtgcagagcttgaagtgtagagagtgcctgcactggtctggtgagggaaaggtgc
agaatgggcatggctgctccctgatggaggtcctcctgcagcaggtggctgagctacggg
atgctgtcagtaagctgcaagatgtcagggaagctgagaggaagcaggactgcttgctcc
aggaccaaacagcacaggggcctcaagattcccctctaactcacggaggaaagaaggggg
ctgTTGATCAgtgaagctgggaattagtaacaaaaaaaccaacaaaaggaggaagagagc
aattaaaagcaaggggcttcctcctaaatctgctgtacccacccagaaccactttgctgt
cctgcagggggctgatgaggaaatgcacttgcatcagaaacagtcagctggtgcactggt
acagaagatctctactggtgccaccaggaaaaagcgatgggttgtagtagtaggggactc
tgccttgaaagggacagaagcgctcatctgtcggcctgacccggttgcaagggaggtgtg
ttgcctacttggggcacggatcagggatgttgcggagaggctgcctgctctagtaagtcc
cacagactattacccacttctagtgatagATGGGGGTGCTAGGGATAcagatagtagtag
cctgaggagtataaagaaggactacagagctctgggagagggggtcaggggttctggagc
tcagatagtcttttcgacaattctccaagacacaggggaggaccttccaaaggcaaggag
gattggacaggttaataaatggttaaaagggtggtgtcatagtcaagggtttgggtgtct
tggacatggggcccacatttgtaggccaggcctactgggggctggtggaactgctctgac
aaagaaagggaagagtggctttgctgggaggcttgccagacttgtcaaggatgctttaaa
ctagttgtgttgggggaggggagcatcattccatcccaacacacccagtcagttgccagc
acctataataaatactctgagcaatgtagtaatattctagccgctccagccactgagccg
gcttcatttggagctcggatcagatgcctctatacaaatgcccgtagcatggggaataaa
caagaggaattagagatgtgggcacatctacggggctatgatataataggcatcaccaaa
acatggtgggatggctcctttgactggagtgttggaatggaaggttacaggctttttcaa
aaagacaggcctggtaggaggggagggggagttgccctttatgttagggataggctagag
agtatggaactctgtctggggacaggtgatcagttaacagaaagtttgtgggtcagggtt
aaggggaaatcggtgatgggacacattactgtggggatatgttacagaccgcctgatcaa
gaggaacctgtggatgaagaactctacagacaaataggaaaagcctcacgctcacaggcc
cttgttctcatgggggacttcaaccaccctgacatctgttggggtgatgGTACGGCCCga
cacaagcaatccaggaggtttctcaattatgtggaagacaacttccttctgcaagcaata
aaggagccgacaaggagaggtgccctgcttgaccttgtgctcaccaacagggaagggctc
gttggaaatgtgactctccagggaagtcttggatgcagtgatcatgagatggtcgaattt
gaggtcctcaagacagtgagaagagcatgcagtaagctcactgccctggacttcaagaga
gcagactttgggctcttcaggaacctgcttagcaaggttccataggatatagccctagag
ggcaaggggccccaagactcttggttaacattcaaggatcacctgctacaagctcaggag
tgttgcatcccaactagaaggaagtgcagcaggagggccatgagacctccttggatggat
aaggagctgctgagaaaaattcacaggaaaaaagaggcttataaaaggtggaagcaagga
caggtggcctgggatgaatacagggatgttgtcagggtagttagggaccaagttaggaaa
gctaaggcccaattggagctaaacttggcaagggatgttaaagataataggaagggattt
tataggtatgtagcggctatAAAACAGACTgaggacaatgtaggccccctctggaagctt
tcgggagaactggctacacaggacttggagaaggctgaggttctgaatggcttctttgcc
tcggtcttcactggcaaaggctctgaccgcagcacccgagtcttggaaggcagacgcagg
gactgtgaaaacctagatcttgggcccactgtacatgaggatctggttcgagaccatctt
aagaacctgaatgtacacaagtccatgggacctgatgaaatccatccgcgggtcctgaag
gagctggcgaatgaagttgcaaagccactggccatcatttttgaaaaatcatggcagtca
ggtgaagttcctgatgactggagaaagggaaatataagccccattttcaagaaggggaaa
atgaatgagcTGGAGAATCACAGACTcgtcagtgtcacctctgtgcctggcaaaatctgg
gagcagattctcttggaaggcatgctagggcacatgaaaaagagcaatgtgcttggtgac
agccagcatggctttactaggggaaaatcctgcctgaccaatttggtggccttctgtgac
ggggctacagaagtgatggacaggggtggagcagttgacgtcatctacctggacttgtgc
aaagcattcgacactgtcccacatgacgtccttgtctctaaattggagagacatcaattt
gataggtggagcactcggtggataaagaactggctggatggtcgcactcaaagagttgtg
gacaacggttcaatgtccggctggagaccagtaacgagtggtgtccctcagggatcagtg
ttgggaccggtcttgtttaatatgtTTGTTGCTGACctggacaatggaattgagtgtgcc
ctcagcaagtttgccgatgacaccaagctgtgtggttcggttcatacgctagagggaagg
aatgccattcagagggaccttgacacacttgtgaggtgggctgatgccaacctcatgaag
tttaaccatgtcaagtgcaaggtcctacacctgggttggagcaatcccaggcacagctac
aggttgggcagagaagagattcagagcagccccgtggagaaggacttgggggtgttggtc
aatgagaaaatgaacatgagccagcagtgtgcactcacagcccagaaagccaatcgtatc
ctgggctgcatcaataggagcgtgaccagcaggtcaaaggaggtgatcctgcccctctac
tctgctcttgtgagaccttgcttggagcattgtgtgcagttctggtgtcctcaacataaa
aaggacatggaactgttagaacaagtccagaggagggccacgaggattatcaggggactg
gagcacctcctgtatgaagacagactgagaaagttggggctgttcagcctggagaagaga
aggctgcgtggagacctcatagcagccttccagtatctgaaggggtctacagggatgctg
gtgagggactattcattacggactgtagtgacaggacaaggggtaatgggttgaaactta
aacagcagaagtttagactggatatatggaagaaattctttcctgttagggtggtgaggc
actggaatgggttgcccagggaggtagtgaatgctccatccctggcagtgttcaaggcca
ggttggatgaagccttgggtgatatggtttagtgtgaggtgtccctgcccatggcagggg
ggttggaactaggtgatcttgaggtcctttacAATCCTAAATCACTGCATATGTCTGGCA
GGGGCTGTGTTGTAAGTGCTTAAGATGGGTTGAGTTCTCTCTTCCCTTGGGGCAGTGTTG
TGTAGGGGTATGGTCCATGTGTGCCAGCCTGCTCAGCCAAGGGGACAGTGGCAATTGCTT
TGTGGGCATCTGGCcagatggggagaaaaagaggttTCAGAGTTCATAAGGCACTGTGGG
CTGGTTGTGTCTCTTCAGTTGTGTCCCTTCAGTTGTATAAAAGGTTTCATCCTTTCACAT
AGCCGTATCACTGAGCACAGTAAGAAGCAGCTTTACTAGTCAAGCTGATGGAAGTAGTCA
CTTACAATGTCAAGTCACTTTAATTTGGCTTGTGTTGGCcttcaaaagctgttttttttt
cttgtgttgctCATTATGCTAAGTCTTCAGGAAAGCATAAGGTGTATGCAGGAAAAACAG
TATATCACAGAACAgctcaggttggaaaggatctcagACCATCTGGTCCACCCTTTGGTG
GGAAGGACAGCATTGATGAGATCACCTAGCACCATGTCCAATTGTGTCTTGAAAATCTGC
AGTGATGGAGACTACTGTGTCCTATGGGAGCTTGTTCCAGTGGTtgttctcactgtaaaa
aagaaatcactttatatgtatacacataaatgtattgtCAGCTGCATACACAAAATTGAC
CATCCCCTTGCTACGCTGGTACTCATTCACTCAACAGGTGCCTCTTATGTTTtatcctct
ccttccttcctccatcaTCTTTCTGTAAGGCTATTTAAACCTTAGCTGCTGAGATGGGAT
GTGCAGTGGCTGAGTTAGTAGGGGCAGGGGCAGTGAGGAGTCTGTTTCCAGCAAGCCTTG
TAACTTGGAAAGAGGAGCAGCTCAGTTGCTCTGGCACCCTTGTGGGAAAGCTGTATCAAA
TGGGGAAGGCTGGGAAGTGAACTGTTACCAAACTGTGCTACAGCTCCCTTTGCAGCTTGT
TCGGAGTTGTGTCGTGTACACTCTTTAAAATGGCGTGCATACCTCAGCACATAGCTGGCT
TTAGTGGAACAACATGTGGCTCAATGCTAATGGGAATACCATCCTGCATAATACTTGACT
GTTAAGTTTCTTCCAGccacatatttcattttaactgtTTGCTGCTGAACACAGCAGAAG
TTGGGCACGTGAAAGTCAGGGTGTTAGATTGACTATTCAGTTTCAAAGAGCTGGGAAggg
gggggAAGTTTAATTTGCTGGCCAGCTTTTCCAGGCCCGTGCCAGAGACTTGACAGAAAT
GGAAGATTAATGTTAGCAGGCTGCAGTATGGCACTGATTGCTATGGAGCACTCCAGGCCA
GCCCACCAGTGGGATTGTGCTGTGATTTGCAGTACAAGGGAATTCTTTGTCCAGTTTTAT
CAAACACTACATTTCTAGCTAGCTGCTTGCcagaaaagcacagcaggagTGCTAGAAATA
GCCCTTCCCCTGCAAGGGGGCTAATTCCATGAGATGCAGGGCCAAATGAATTTTCCTCTG
TTGCTCTGGAAAACATATTCTAGGTGTTATTTTTCATAACTGAGACTTTTATACAAATAC
TCTTTTAAGCAACTGTCTGCAAAAGTTATTAAAGCCAAATTTCTTTTGGGACTAGAGCTG
GTCTTTgtaggggattttttttggaGGAAACCAAAACTACAACAAATCAGCTTGACC
>bu421#LINE/CR1
CAATGTGTCAGCATTCTGTTAAGTTTTGCTATAGAAGAGTTGATATAGATATTGTGTTTT
CAGTCCATTTGGCTTTTAAGAAATATAACTGTGTTACTGCTAATAAGCACTGTAATAGTT
ACAGATGGTTCTGTGCTACAATTGTTGGCTTggtctgtttctctttctgagtAATACCTG
TAGTTGAAATTAGACTTACTGCATGAATACATTTGTTAATTCACAGATCACATAGAATAC
ATCCAGTGATGATAACTGATCATTAGTGGATGGGGAAAACAGACATAGAATTTGAAGTGA
TCTGGTCAAAATCATAAAGTGAAACCCAATCTCATAATTTTTATAGCTGTTGTACCTGTG
TATTTGCAGATTACTTCTTAATGCAATTTTTCAGTCAGTATATGCCAACTGAAACTTTCC
CCTGGGCATTTTCCAATTAAGAGACATTTTTGGCAGTTTTGCTCCATCAATCTGGCATGA
AGGTCTTGTGCTTAGGTGAGGCCGTAACCCCTGATACTTGGAAGTTCCATTTAGAAGAAC
TGGTGGATACATACATCTTCTGAGAGAGTCTTTGAGAAGGTTACAAGCTGAAGTCAGTCT
GTGGCATCTATGCCCTCTGACAGAAGAGGGCTGCAATTGACAGAACTGTGCAAGCACCTC
TTCAGCCTTTGGCAGAACGCCTGAGTTTCTTGGAGAAGCATTTGTGTTTCAAGGAATTCA
TCCAAGCAAACATGGAGTGTTCTGAAGAGTGAAAAACATACCTGAGTTTTAAGAAAGACA
TCGTGCTTTAAGAAAGGTTTATTGGTTTCTGTCTCATCAGGGTTtaggaaaagcagcttc
aggcccaacaaacaaaaaagaatagCCCAATTCAGAAAACTGTTGTCTGCTCTAAGATGA
ACTTCAAGCAAAAAATTTTGTTCTATAGAAAGCAAACATTGTGAATGTGTATGCCAATGA
ATAATACATGCAAACATATGATGTCTGCACTGCCAGTATTGCCCTTCTAATGTTCataca
taattttcttctcctaTCCTTATTTGGAGATTTTACTGTTTATGTAGTAATTTCTGCAGC
ATGATGAGACCACTGTTGTAGGGAAAACCATGTagttattttgtttattttaaagtaatt
tatcCTTCAAGAAGCAGTTTTACAGTTTCTAAGAAACACAGTTGGATTTACAGTTGTCAG
TGATCTTATGAGACAGAACTTTATAGTTAAAATGCCAGCTGGGCATATACAAAGACTATG
CTAAAAGTATGAGAAATACAGATCTATATGAACTTCATATGTTTTgtaaaaagatatatt
ttacaCTTGTTTATCTCAAAATGAGAACACATAATTTGAAGGCACTAGAAACATTTATCC
ACCAAGTTTTAATTATGAGCAATCCTCAGAAGTCTACTAGACAAAGTATAATTAATAGAA
TAATTAATATAGCTACCCACTTGTGCTCTTTaactaaaagaaatacagaaagttaATTGt
ctaaatatatataatctCTTGTTTGAGGTCTGGcagcaaaagggaagaaagcttCTAAAA
CTGGAGCACAAGTGATACATAACAAGAAATCTTTACAAGAAGCTTAGAACACCATTTAAT
ATCTACACAATCTCTTTAATAAATGGAATTTCCACTGATTGTTTACAGATTTCAGTGCTA
TTATCTCATCCAGTCTTTCTAAGAGATTCTGCTTATGTAAATAAGGATTGGTTGGCAAGG
TTAATTATGGTGAAAGAAAAGTGATTGTTAAACTTGAGATGAAAAAGGCATCCAGAGATT
ATCTTCTACTCGCAGACGTGAAAGCAGTTTTGATTAGGACATTGGATATTTCCAGAAGAT
CTTTTCTGTAGGTTGCTACATGTGGTAGAGAGATCCAACACTGGGTACCAGAGCAGGGCT
GACTGCAGCAACACAGAATAATTTGCATTTCCAAGGGAAGTGTAATAATTGAACAAAATA
AGGTGTCCGGTTCAACACGATGTTCCTATGTCACATGGATTATCAGATCTATTCCCCATg
tgaaacttctgttttctaaacagGCACGTTCCTCTTAGAGATAGTCATTAATATGTCAAG
TGCTTAAGAGCTGTTATTGATTTCAACAGGAAATAGGAATAAACGGAATTTTTTGGTATG
AACAGAGCTACTCCTATCCAGTGGTTGCCCACCTGTATTTTAgaatcaattaaaataatt
taatcagaAAGTTAAGGTATTAGCTTAATTCTACATCAGAAAAGATAGTATAGTTATAGG
TTGTCATGAACCTCcagccaggcacagagctgcatTTTCCAAGGTGCACACTTTGATGTG
GATTTGTGAATGAATCACTTTATAGACAGgtaggaacagcctcatgcttgTAGGctcttg
ttctcatgggggacttcaaccaccctgatatctgttggagggatggtacggcctggcaca
agcgATCCAGGACATTCCTCGATTGtctggaagacaacttccttctgcaagtaatagagg
agctgagaaggagaggtgccctgcttgacctcgtgctcaccaacagggaagggctcgttg
gaaatgtgacactcctgggcagccttggatgcagcaatcatgagatggttgaattcgaga
tcctcaggacagtgagaagagtgtgcagtaagctcactgccctggacttcaggagagcag
actttggcctcttcaggaacctgcttagtgaggttccatgggatatagccctagagggca
agggggtCCAAGACTGCTtattgatattcaaggatcacctactacaagatcaggagtgtt
gcatcccaactagaaggaagtgcagcaggagggccaggagacctccttggatgcaTAAGG
AggtgctgagaaaaattcacaggaaaaatgaGGCTTATAAaatgtggaagcaaggacaag
tgacctgggatgaatacagggatgttcAGGAAGCTAGGGACAGGGTTAAGAAcgctaagg
cccagttagaattaaacttggctagggatgctaaagataacaggaagggattttataggt
acattgcaaaaaaaagacagactagaGATAGTGTGGGCCCTCTCCaaaagctatcaggag
aactggctacactgGGTTTGGAaaaagctgaggttctgaatgacttctttgcctcagtct
tcactggcaaatgctctgaccacaccacccaagtcttgggaggcagatgcagggactgtg
agaatgaagaccttgggaccactgtaggagaggatctggttcgagacccTCTTAAGAACC
Tggatgtgcacaagtccatgggacctgatgaaatccatccgtgggtcctgaaggagctgg
agaatgaagttgcaaagccactggccctcatatttgaaaaatcatggctgtcaggtgaag
ttcccgatgactggaaaaagggaaatataacccccattttcaagaaggggaaaatggatg
acctggggaattacagaccagtcagtctcacctctgtgcctggcaaaatcttggagcaga
ttctcctggaaggcatgctaaggcacataaaaaacaacaaggtgcttggtgacagccagc
atggtttcactgagaggaaatcctgcctggcctatttgatggccttctgtgatggggcta
cagaactgatggacaggggtagagctgttgacgtcatctacctggacttgtgcaaagcat
ttgacactgtcccacacaacatccttgtctctaaattggagagacatcaatttgataggt
ggaccactcagtggataaagaactggctggatggcagcatgcaaagagttgtggtcaatg
gctcaatgtccagctggagaccagtaacgagtggtgtccctcaggggctggtgctgggac
cagtcttgttcaacacctttgtcgGTGACGTgtacagtgggattgagtgtgccctcagca
agtttgctgatgacaccaagctgtgtggttctgttgatacactggagggaaggaatgcca
ttcagagggaccttgacacacttgtgaggtgggctgataacagcctcatgaagtttaacc
atgccaagtgcaaggtcctacacctgggtgggagcaatcccaggcacagctacaggttgg
gcaaagaagagattcagagcagccctgaagagaaggacttgggggtgttggttgatgaga
aaatgagcatgagccagcttcagtgtgtgctcacagcccaaaaagccaaccgcatcctgg
gctgcatcaagaggagcgtgaccagcaggtcaaaggaggtgatcctactcctctactctg
ctttcgtgagacctcacttggagtattgtgtgcagttctggtgtcctcaacataaaaagg
acatggaactgttggaacaagtccagaggagggccacaaggatgatcaggggactggagc
acctcccatatgaagacaggctgagaaagtttgggctgttcagcctggagaagaggaggc
tgcatggagacctcatagcagtcttccagtatctgaagggggcctacagggatgctgggg
agggactattcattagggactgtagtgacaggacaaggggtaatgggttgaaacttaaac
agcaggggtttagattggatataaggaagaaattctttactgtgagggtggtgaggcact
ggaatgggttgcccagggaagttgtgaatgctccattattcaaggccaggttggatgaag
ccttgggtgagatggtttagtgtgaggtgtccctgcccatggcaggggagttggaactag
atgatcttaaggttctttccaaccctaactattctatgattctatgattctgtgataaga
aTTTGATACACAAATCCTTGTGTATTTTGGCTCCACTTCAGGTATACCTACAGACCTTCC
TCTTGTGATCTGTTGGACTGCAGTGACCTGTGCAGAGAAGTAAAGCTGAGAAGTCATGCA
GGGGTGTATAAAAGTCTTACTGTGCTGTATACATGTAATCACTACAAGTACCTATTGTGG
GAACTGCCTGGCATCTCAATGGGCACTTTTCCTGATTAAGGACACAGTCAGAACTACACT
TCATTAGTAAGGGCTCCCTGAAATTGttgaaagaaaattagttaTTGCCGTTGATCCATG
TGACCTAAGGATATGAATGTGCTCTTTGTGTTCTTGCGTGGCTGTCAGGAGGGCACTAGT
CAAGCCTTTTAGGTGTGtgtgattaaaagaaaaaggcatatCTAGACTTTGTGAAAAGCA
TTGGCTATAATTAATGAGACaaattagaaatatattttctatcaACAAATTTAGGtgatt
aatatttattttagaggTGTGATCTATTTAAATCTGGTGTAACTGAAataggattttctt
ctttttctttttgactgtgtttgaaaaaccaagtttgcaaagtgttttttgATTCCAACA
ACTCTGATGTAGTCAAAGAATTGGTGAAAAGCTCTTCAGATGGTCATTCAATTCATACAC
TAAAAGACAAGTTGTATTAAATATATCACTCTTGACGGATGTGTGTGTTTAACCTTCACA
CATGGAGATTCCTTGGGGAATCAATTCCAGTGTTGTATTAACCTTACCACTAACTTCCTA
AAAAGTGAAAGTGATTCTGCCTTGCAGAAAATGATGTTTACTATTGTCTGCCAGTCACGT
GAAGTGCAGATGATACCTTTTCTCATTCAAGAGCTATAAATGTATCTAAAGACTATCTTC
TTGCCAGACTGCTGTTTCTTCCTCAGATTAAAAacaatctttttattttttttctcataa
aacaTACCTTTCCGTATTCCAGTTACCATCACAGCTTCTTTAGACTGCTTAGTGGCACAC
ATTTTTAGGGTAAGACCCGGAAGGCCTTGCCCAAAACGGTGAGAAGTGCTTCAGCTGAAA
CAAAGCCATTGTGAAGTGGAGGGCTTAAATCATTCATTGCTTAGACCATACTCTTTCCTA
TATCCTCCAGTTTGAAGGAACTCTCTGGAAGAAGGATTCTCTGGattcacacacagaaaa
caaagtcaagAATCTGAAATTTTTTAGCGACACTTGAAATTGAAGAGGAATTGTGTAACT
TAGTGTCCTGATGTGGAGTGAGTGCCATCTGGAGGTTAGGAAACTTGGAGTTCTATCTGC
TTtcatgctgaaaaacaaaatccccatGCTTTATAAATGAGATTTCTTACATTAATAGGA
ACTTAAACCTAACAGATACTGGACATCTGCCATTCAATACAGAGTTTGTGAGCCATATCA
AGACTTGAGGCTGCTCAGTATGTCTCCAAGTAAGGCATGCAAGTATAATGATGCTCAATG
CTATGCAAGCACCAATCAGTATATAACCTCTTGAGTGGCCTGTGTAGTTTTGGAAGATAA
TACAGGGACAAGCAAAGGTATGATCgtctctttcctctccctctttcagATATTTGAAGA
CAAACCAGTGCCTGGTGCAGTTTTCAGCTCacaggagggagcagaaagcAT
>bu439#LINE/CR1
tTTGGTGTGATACTGTGttatggaaagaaatatttttagatgaACACCAGGAAGACTACA
GTGTTGTTATGTTTGAGGGTAGAGTTTTTCTATACCCTAATAAATTGTGCTGAAAAGTGA
CATACAGCCACTTGTACACAGTTATATTCCTAGCACCTACCCTTCTTTTCAGAGTAGTCT
TTATTGTATCtcatatttaaaaacacaaacattgcTTTCTTCTCAGTCCTCTAGCATGCA
CCAAAATCAGCTTAAGCCCATGGTTCAGGattctcattttgcttttccctggttgttttc
atcagaaaatgtAGTTGCTGCATAGAGCCATTACTACTTAATGGACATAAAGGCTGACCA
TTCCAAACAGTTCTAGGGCTTTCATAGTTAGTGAAATGTTTTGTGAGTAATATTTGTCCT
GTTTGAATTGTACTTTTGAAGTTAGATGCAATTTCCATACAAAACTCATGAttatatttt
ctgcttaaattaTAATGTGTAGATGAGTACATAATGATACTGGTCATTCTTTTACACAGC
AGCCTAGGGACTGAAAAATTCATATAGGATGCACAAGataaatacgtatgatagaacata
aaagtataatataaaaatatgtattttcatatatatatacaatattttaatactatataa
caaaaatcttttttttttttcatgagcgGTGACTATAAAGTAGGAGCTCTGGTCATATAT
TCaaaaaaaCTAAAGTTGAATTCTTatgtgaaaatatattaattcaAAATGAATAGTTAC
ATTCAAAGTCAGAATGAAATGGCAACTCATGTAAGTCTCTTAAGTGTATAATTAACAAAA
AACTGAACTGGAAAGCATTTTATTGTATTAAATAtgagcagaatggaaaaacagtgcaaa
attttgaaaaggaagagtGAAGTGGGATGTGGAGAAAGATGGAGATTGTGAAATTTTTTA
TACCACTCAAATATCATAGAATTACACTGGTTAAATTTTCAATCCATGGCAGTCTGTATC
TCTCAGAGAAGTTTTACTGTATTATGCAGATTTTCAGGGTCACTACCTGTAACCCTGCTT
TTTGAACTTGTAGacttaaaatgccattttactCTCGTCTTTAGGCAGCTCTAGTTTGGA
AAAAGCTTATATAAAGCTATAGAGTAGTATTGGGAATGTAATCtggattgtttctttttt
ttttttacatagaaTAGAATTCTAGACCCTTCAGAAGTATTCTTTCACATATATTCATCA
TTCAAACTGAGGTTGAAGACAACTTCCTGAGCTGCCCAATTTTTTCCTCAGTCTACTCCT
GAACCATTTTTTGGAGTTAAAACCTGATTCTAACCTAACATTCATCACGTGTGAAATGCT
TTggtcattttcttctgaaaaggcAAACAATAGTCTACCAATAGCAAGTAATAGGAAGTT
ATAACCTACTAATGATAACACactaaaaaaaagtttttctaccttttgtttttgttggtt
aCTCTGCAGAATCAAAACTAATAGAATGAGATTCTTTATTCAGATGTCATCCACCTTTCT
AATAATTTTTGTCTTCAGATGAACACTGAAATGAATTCACCTTCAAAAAATAGTTTTAGG
TCAGTACCATGATGTTGAGGAGGATAAGATTCTCTAGGTACAAGCTAGGACACAGTCTGA
TGTCAGGGTAGAGCACAGGTAATAGGAAATATTGTTatttcccaagaaaaaaaaaacaaa
caaaaaaaacccaacaaaaacaaataatgaGAATCAATGtgatttcttaatatttctctg
tttttcaaatgcaaatttgCCTTTCCTATTCCAAGCTTGTTTTCATGAAGATTTATGAAT
CTCTCACTAGATAtgcatcattccatcccaacacacccaacagtcagttgccagcaccta
taataaatactctgagcaatgtagtaatattctagctgctccagccactgagccagcttc
atttggagctcgaatcagatgcctctatacaaatgcctgtagcatggggaataaacaaga
ggaaacagagatgtgggcacatctacgtggctatgatataataggcatcacagaaacatg
gtgggatggctcctttgactggagtgttggaatggaaggttacaggcttttgagaaaaga
caggcctggtaggaggggagggggagttgccctttatgttagggataagctggagtatgg
aactctgtctggggacaggtgatcagttaacagaaagtttgtgggtcagggttaagggga
agtcggtgatgggagacattactgtggggatatgttacagactgcctcATCAACAGGAAC
CTGTgaatgaagaactctacagacaaataggaaaagcctcacgctcacaggcccttgttc
tcatgggggacttcaaccaccctgacatctgttggggtgacggtaaggcccggcacaagc
aatccgggaggtttctcgattgtgtggaagacaacttccttctgcaagcaataaaggagc
cgacgaggagagatgccctgcttgacctcgtgctcaccaacagggaagggctcgttggaa
ataTGACTCttcagggaagtcttggatgcagtgatcacgagatggtcgaatttgaggtcc
tcaagacagtgagaagagcatgcagtaagctcactgccctggacttcaagagagcagact
ttgggctcttcaggaacctgctcagcaaggttccatgggatatagccctagagggcaagg
gggcccaagactcttggttaatattcaaggatcacctgctacaagctcaggagtgttgca
tcccaactagaaggaagtgcagcaggagggccaggagacccccttggatggataagatgc
tgctgagaaaaattcacaagaaaaaagggtcttataaaaggtggaggcaaggacaggtgg
cctgggatgaatacagggatgttgtcagggttgttagggaccaagttaggaaacctaagg
cccaactggagctaaacttggcaagggatgttaaagataataggaagagatttttttagg
tatgtagcggctaaaaaacagactaaggacaatgtaggccccctccggaagctttcggga
gaactggctacacaggacatggctgaggttctgaatggcttctttgccttggtcttcact
ggcaaaggctctgactgcagcacccaagtgTTGGagggcggacgcagggactgtgaaaac
ctagaccttgggcccactgtacatgaggatctggttcgagaccatcttaagaacctgaat
gtacacaagtccatgggacctgatgaaatccatccgcgggtcctgaaggagctggagaat
gaagttgcaaagacactggccatcatatttgaaaaatcatggcagtcaggtgaagttcct
gacaactggaaaaagggaaatataacccccattttcaagaaggggaaaatggatgaccca
gggaattacagaccagtcagtctcacctctgtgcctggcaaaatctgggagcagatattc
ttggaaggcatgctagggcacatgaaaaagagaaatgtgcttggtgacagccagcatggc
tttactaggggaaaatcctgcctgaccaatttggtggccttctatgatggggctacaaaa
gtgatggacaggggtggagcagttgacgtcatctacctggacttgtgcaaagcgttcaac
actgtcccacatgacatccttgtctctaaattggagtgtcatcaatttgataggtggacc
actcgctggataaagaactggctggatggtctcactcagagagttgtggtcaacgattca
atgtccagctggagaccagtaacgagtggtgtccctcagggatcggtgctgggaccagtc
ttgttcaacatctttactggtgacatggacagtgggattgagtgtgccctcagcaagttt
gccgatgacaccaagctgtgtggttctgttgatatgctagagggaaggaatgccatccag
agggaccttgacacacttgtgaggtgggctgatgccaacctcatgaagtttagccatgcc
aagtgcaaggtcctacacctgcgtCGGAGCAGTCCtaggcacagctgcaggttgagcaaa
aaggaaattcatggtagtcctgcggagaaggacttggtggtgttagtcaatgagaaaatg
aacatgagccagcagtgtgcactcacagcccagaaagccaaccgtatcctgggctgcatc
aaaaggagcgtgaccagcaggtcaaaggaggtgatcctgcccctctactctactctcgtg
agacctcacttggagtactgtgtgcagttctggtgtcctcaacataaaaaggacatggta
ctgttagaacaagtccagaggagggccacgaggatgatcaggggactggagcacctccaa
tatgaagacagacaggctgagaaagttggagctgctcagcctggagaagagaaggctgtg
tggagacctcatagcagccttccagtatctgaagggggcctacagggatgctggagaggg
actattcattagggactgtagtgacagaacaaggggtaacaggttcaaacttaaacaggg
gaagtttagtttggatattaGGAtgacattctttactgttagtgtggtgaggtactggaa
tggtttgcccagggagttAGTGAACGCTCCgtccctggcggtgttcaagaccaggttgga
tgaagctttgagtgatatggtttagtgtgaggtgtccctgcccatggcaggggggttgga
actagatgatcttgaggtcctttccaatccaaactgttctatgattcgGTGATTCTATGA
ATGGAAATTACTGAAAGATACAAACATTAAGGactgttttgtttcagcagtgtAGTGtag
ttttggtatttttaaaaacagcatttaGAATAGGCAATGCTAATGGAAATTTGTTGTAAT
GGCTGACAAATGCTAATTATTTTGTTCAACTTATTTGATGTTTTTCCCTAGGTTATTGAC
CTAGACAACATTTCTAGCTGTCAGAATTTATAGAAGCATTACAATTACAATGAAATTGTA
CAGTGAAATTTCTACATCTGCATGTAGAAATAACAAAGCTGTAATAtaacaattcttttt
cttcaaaatacatgGAAATTATTATAGTAATTCAGATAGATTTATAGGACTTCTAAGTAT
GCACtgaatttaatgaaaacatgacTATTAACTAGAAGAAATAAACATGTATATGAGTTT
GGTTACAGGTCCTTGTCAGTAAGAAAtttttttCAATTACAAATTAATATATAAAGTAGA
AAAATACCCAATGACAATGACAATACAAACACATCATAATGAACAAAATCTCATAATTGT
TTTTCTAGGGAACCGCtgataaaataaatgtagagGGAGTAACTAACATGCACATATcca
ggaataaaaaaatgaaagttttcttctgcatataaatttaataaattagAGCTCTGATAT
TTATATTTGAACattaaagcaaggaaaaaaaaaaaaaacaaaaaaccaaacccccccaaa
aaacccagaagacTGTAAGTATAAACGTACatacagacatatatatatgacaagaaaatt
ttaagataaaatagTGGTTTTCAGTAATTTTAAGAGTATTCCATTCAGTTGTGAAGGCAT
ACTTTATTCTCAATTACTGTCTGTGAAAAGAAACTTAATTTGCCCACATGTAGTGTGATT
TAAAGTGTCTCAGGGTGTCTAAACATGGATTTGGCAGATATTTACAGGACCTATAGAGAA
CATTCACTGCTCTGAAGCTGCGGAAAGTCAAACTTGACACCCTAGGGAGTCCCAAATTAT
GTTATATGCCTATGTGTGAGAAATTTACAAAAGGTTTGGAGTTCACCTTTTGATTGAAGA
AACATAAATGTTGGTGGTGGTATATGAACTATGTGTGATGTCCTCTATAGGACATCTAGA
CAAGGGAGGTCTGGGGATCCATTCCATTAAGTATCTTAGCTTCTGCAAAAATGTGGATTT
GCCATAAGTCCCACAGTATCTGTCATTCCCGTGTGTACGTTTCAGATACCATATGGTTTC
TCAGATAGCATTAGATGTATATATTTAGGCAaacaaaataagcttttttttcaaaaccCA
CGGGGGTATTTGGAGAATTATTCAGCTCCTAAGAACAGGATACATTTACTTCAATATAAG
GTCTAACACTTTTTTAATTATATCACCAAGCTACAGCTAGCCTTTTCAGACATTCACCAG
AGCAGGTATGCATGACATAGAACCTGGGAGACAACTGTTTCTTTCTGGAGACACAGCTGG
AGTGTAAGCCAGatactttaaatattaaagactTGTGTTTAGAGTGAATGTGAACCAcat
ttaatcagaaataatGTCATGTGTTGATCATTTATCGACATTAACAACGAGTTTACATGC
CTAATTGCAGATGTCTCATAGCATTTTAGAAACATTAGGGTATCCAGTCTGATC
>bu482#LINE/CR1
aaaactgatggaaaaaaaatccatttttttacAAATGGTTCCAGAGATATTTCCTAGTTT
AAGATTTAAACCCAGAGCCAGCATGAATATATCAGCTGGCCTGTACAAACTGCTGAAGTT
CTGTTTAGTCTTGTTGTTAATCATTACACCTGGCAAACTGTAGGATGCTTCATTCAGGAA
AACTAAGTTTCAGGGTTCTCAAGCTGTTTCAAAGGTTTATGCATGTGGAAGGTATCACCA
aaactgcagggagaaaaaaggacTTCTGCAAAGTAATACATGTTATCTGTGAGGAAACAG
GCAGTGTAACATGAACTCATGTCATTCTTATATGTaatttctttcaattaaaaaaaaaat
ttgacTGGGTTCTGGCTCTGATGTACCTTGCTGTTGTATTGGTTTTATAAGGATGCAAGT
TGCCTTGGACCGAAGCTGGCCTTCTGACCAGTCTTTGCTTCTCATTTGtgtcacttgctg
aggggggtggcttgagaaaggacgcctgtggcaccggagcggagccgggggagatcagcg
tccagaaacctcaccacagagcgacaagagccactgaggagggagccacaagtcctcgac
aggacttgcaaagacctcagctactgcgaggaggtgactcaccgggggcagagacaggag
gaggggcaccaactgtgagtggttaaaaatctactCAGGGAGCGTGGCGACCAGGAGCGC
ggcgaacagagcaggcaaacagagcaggttgAGGCAGTTTGTGCGGCAGTTCGCGCGagc
aggcgagcgggatggtgagcactcaccgtACGACCAgggcccggtctgggagctctgccc
cggccgccccggtggtggccagcgtaggcacccagacagagccggtaaaTGGGGACactg
cggtgcagagcttggagtgcagaaagtgcctgcactggtctggtgagggaaaggtgcaga
atgaGTAGGGttgcgctcgctgctccctggtggaggtcctcctccagcaggtggctgagc
tgtgggatgctgtcagtaagcttcaagatgtcagggaagctgagaggaagcaggactgct
tgctccaggaccaaacagcacgggggcctcaagattcccctctaactcatggaggaaaga
agggggctgttgatcagggaagctgggaattagtaacaaaaaaaaaaaaacaaccaaagg
aggaagagagcaattaaaagcaaggggcttcctcctaaatctgctgtacccacccagaac
cgctttgctgtcctgcagggggctgatgaggaaatgcacttgcatcagaaacagtcggct
agtgcactggtacagaagatctctactggtgccgccaggaaaaagcggcgggttgtagta
gtaggggactctgccttgaaagggacagaagcagtcatctgtcggcctgacctggtcgca
agggaggtgtggtgcctacctggggcacggatcagagatgttgcggagaggctgcctgct
ctagtaagtcccacggactattacccgcttctagtgatacatgtgggtgctagggatata
gatagtagtagcctgaggagtataaagaaggactacagagctctgggagaggtggtcagg
ggttctggagctcacatagtcttttcgacaattttccaagacacaggggaggaccttcca
aaggcaaggaggattggacaggttaataaatggttaaaagggtggtgtcatagtcaaggg
tttgggtgtctcggacatggggcccacatttgtaggccaggccgactgggggctggtgga
actgttctgataaagaaagggaagagtggctttgctgggaggcttgccagacttgttaag
gatgctttaaactagttgtgttgggggaagggagcatcattccatcccaacacaaccagt
cagttgccagcacctataataaatactctgagcaatgtagtgatatcctagccgctccag
ccactgagctggcttcatctggagctcggatcagatgcctctatacaaatgcctgtagca
tggggaataaacaagaggaattagagatgtgggctatgatataataggcatcacagaaac
atgatgaaatgactcctttgactggagttttggaatggagggttataggctttttagaaa
agacaggcccggtaggaggggagggggagttgccctttatgttagggataggctggggag
tatggaactctgtctggggacaggtgatcagttaacagagagattgtgggtcagggttaa
ggggaaatcagtgacaggacacattactgtggggatatattacagaccgcctgatcaaga
ggaacctgtggatgaagaactctacagacaaataggaaaagcctcacgcttgcaggccct
tgttctcatgggggacttcaactaccctgacatctgttggggcaatggtacagcccggca
caagcaatccaggaggtttctcaattgtgtggaagacaacttccttctgcaagcaataaa
ggagctgacgaggagaggtgccctgcttgacctcgtgctcacccacagggaagggctcgt
tggaaatgtgactctccagggaagtcttggatgcagtgatcacgagatggtcgaatttga
ggtcctcaagacagtgagaagagcgtttagtaagctcactgccctggacttcaagagagc
agactttgggctcttcaggaacctgcttaacaaggttccatgggatatagccctagaggg
caagggggcccaagacccttggttaatattcaaggatcacctgctacaagctcaggagtg
ttgcatcccgactagaaggaagtgcagcaggagggccaggagacgtccttggatggataa
ggagatgctgagaaaaattcacaagaataAAGAGGATTATAAAaagtggaaacaaggaca
ggtggcctgggatgaatacagggatgttgtccgggaagctagggaccaggttaggaaagc
taaggcccagttggagctaaacttggcaaaggatgttaaagataataggaagggatttta
taggtaagtagcggctaaaaaacagactaaggccaatgtaggccccctctggaagctttc
gggagaactggctacacaggacttggagaaggctgaggttctgaatggcttctttgcctt
ggtcttcactggcaaaggctctgaccgcagcacccgagtcttggaaggcagatgcaggga
ctgtgaaaacctagaccttgggcccactgtacatgaggatcgggttcgagaccatcttaa
gagcctgaatgtacacaagtccatgggacctgatgaaatccatccgtgggtcctgaagga
gctggcgaatgaagttgcaaagccactggccatcatatttggaaaattatggcagtcagg
tgaagttcctgatgactggaaaaagggaaatataacccccattttcaagaaggagaaaat
ggatgacccagggaattacagaccagtcagtctcacctctgtgcctggcaaaatctgtga
gcagattctcttggaaggcatgctagggcacatgaaaaagagaaaggtgcttggtgacag
ccatcatggctttactagggggaaatcctgcctgaccaatttggtggccttctatgacgg
ggctacaaaagtggtggacaggggcagagcagttgacatcagctacctggacttgtgcaa
agcgtttgacactgtcccacatgacatccttgtctctaaattggagtgccatcaatttga
taggtggaccactcagtggataaagaactggctggatggttgcactcaaagagttgtggt
caacggttcaatgtccagttggagaccagtaacgagtggtgtccctcagggattggtgtt
gggaccggtcttgtttaatatctttgtcgctgacatggacaatggaattgagtgtgccct
cagcaagtttgccgatgacaccaagctgtgtggttctgttgatacgctagagggaaggaa
tgccattcagagggacctcgacacacttgtgaggtgggctgatgccgacctcatgaagtt
taaccatgccaagtgcaaggtcctacacctgggtgggagcaatcccaggcacagctacag
gttgggcaaaaaggaaattcatggtagtcctgcggagaaggacttgtgggtattagtgaa
tgagaaaatgaacatgaaccagcagtgtgcactcacagcccagaaggccagccatatcct
gggctgcatcaagaggagcatgaccagcaggtcgaaggaggtgatcctgcccctctactc
tgctctcgtgaaacctcacttggagtattgtgttcagttctggtgtcttcgacataaaaa
ggacatggtactgttagaacaagtccagaggagggccacgaggatgatcaggggactgga
gcacctcccatatgaaggcaggctgagaaagttggggctgttcagcctggagaagagaag
gttgcatggagacctcatagaatccttccagtatctgaagggagcctgcAGGGTTGCTGg
agagagactattcattagggactgtagtgataggacaaggggtaacgggttaaaagttaa
acaggggaggtttagattggatataaggaagaaattctttactgctggggtggtgaggta
ctgggttgtgttgcccagggaggttgtgaatgctccatccctggcagtgttcaagaccag
gttggatgaagccttggatgatatggtgtagtgtgaggtgtccctgcccatggcaggggg
gttggaactagatgatcttgaggtcctttccaatcctaactattctatgattctatgatt
tatctATCAAAATGAGCTGTTTGCAACTAAGCCTTAAACAGTGCAAGATGTGATAAATGA
GCTTTAACCTCAGGCCTCTTGTTAAATGGGATGTCTGAAACTTGTTTCAGTTAAAGCAGA
CATCTTCTGAAGGTATCTGGGGACTAAGTCTCATTCCAGGAAATACTAATTAATTCAGTG
CCTAACTACTTGGAGGGTAGAGACCACCAGCCATAAGATGGAAGTACAACTCTTCTCTCA
ACAGCAGCACCCCTCCCCCACCCCATCTTTTAGCATAATAGATGCTGACTCAAACTTCTA
CTGAACTTACTTTTTAATCAGTACATTTCTTTACAAATTTTTGGTACCATTCAAACTGCA
TTATTGCTCAGAAATCCTTTAGTTTAGGTGCATGGTGTTCCACAAAAGCTGTTGGGAGGC
TGGTTCCACAGCAAGAAGAGGGAGATCCTTGTGTGTTCTGGGGTTGATGGTGGTAGATTT
CTCAGGAGGCATCTGGGGCTGGGAAAAACAAGTGGTGCTGTTGGCATGATCCTAGATACA
GGTCAAAGCCTAAGGGTTAGCCAAATGGAGACAGCTTCTTGCCTTTGACATTAAATTTTC
CCATCGGATCTCCACCTTTACCCAACAGTAAATGGGAAGGTGAAGAGTTGCCTTTCTTTG
CTGGGGAAGAACTTTGGAGGATCAAACCACCCTGCATTTTATTCAGAGCACGTACACACA
TAGTAGCAATAGAGTGGTTGCTGCACTCTAAGTTAACAGTAGTCTACCTGGTGATAATTT
ATTGATGCACTCAGGTCTTCAGTTGTCGGCATCCTGAAGCTGAAGATCAAAACAGGCTAA
TGCTATAAGTGAAATGTTTCAGCCAAGTCAAAGGTGCATTTTGGGTTGTGTAAGATTCTC
gctttatttatttcctcatttaCCTAGTCAATGTTGATTAGTGTCATTAAGTAAGCTAAT
GGATTTAaatcaacagagaaaaaagctaAAGGCTGTATGTGATATGgccatttaaacaga
aattcaaaCTGGAAATCTGAAAACCAGTACTTTGTATAATTCCTTTTTAGGAAAGTTTAA
TTCCTTTCGGctatttaaatgaaagcaaaaatggaACTGCTTAAAACAATATGAATAAGA
GTAAATAcaatttctttcacagctgtaCATTTTCAAAGACAATCTCCTTTAGCTCTTTTC
AAGAGGAATCCTCCACTTCAGAGATCTTTCTTGATTTCGTCCATAATTGTTGAACTTATA
TCCAGGTGACCTGTAACTTTGTTAAGGATATGAATGCAATTGGATAATACATTTACCATT
CAATAAattgagaaatgtattttagcTGTCTAAATGCAGCTGACTCAGCATTTTCATTAC
AGTTTAATAGCCTTTCACttacaataaaaaaaggaaaccttaGTTTCATACCATAACAGA
TTTCTTGCAATTGATTTGAAAAAGTGATCAGGACACCTTGTTGCTGGGCAGGATGAGCAC
CATcagctgtgtccctgctgcccAGGGATGCCAGGAATGCCAGCTGAGCAATGAGTATGA
TTTACTAAGCCAAACCTGCCCCCAAATTTCCAGCCAGATAAAATGTATATGGTAGCCTTC
CCACCAGAAAGAGAGGAATGGGCATTATTTAATGCCAGAGATTTTTTGGGAACA
>bu497#LINE/CR1
catgttgcccaaggctctgtccaacctggccttgaacactgccagggatggagcatttaa
tacttctttgggcaacccattccagtgcctccctaccctaacagtaaagaacttcttcct
tatatctaacctgaacttcccctgtttaagttttaacccattaccccttgtcctatcact
acagtccatccccagcattcctataggcccccttcagatacgggaaggctgctatgagat
ctctacacagccttctcttctccaggctgaacagacccaacatattcagcctgtcttcac
atgggaggtgtttcggtcccctgatcatcctcgtggccctcctctggacttgttccagca
gttccatgtcctttttttgttgagggcaccagaactgagcacaatactccaagtgaggtc
tcatgagagcagagtagaggggcaggatcacctcctttgacctgctggtcacactccttt
tgatgcagcccagaatacggttggctttctgggctgtgagcacacactgaagccggctca
tgttcattgACCAAGACCccgaagtccttctctgcagggctgctctgactctcttctctg
cccaacctgtagctgtgcctgggattgctcccacccaggtgtaggaccttgcacttggca
tagttaaacttcatgagactGGCACTGGctcacctctcaagcatgtcaaggtccctctgg
atggcatctgttacctccagtgtatcaaccgaaccacataacttagtgtcatcagcaaac
ttacaGGGAGCCTCAAGTtctcgacaggacttgcccaggagctcAGCTACCgtgaggagg
tgactcaccgggggcggagacaggaggctCGGTGGAAGATTCAAACCAGCGGCCATtgtt
agtcacttgctgaggggagtagcttgtgaaaggacgcctgtggcaccggagcggagccgg
gggagatcagcgtccagaagcctcaccacagagcgacaatAGCCACTGAGGggggagcct
caagtcctcgacaggacttgcaaagagctcagctactgtgaggaggtgactcaccggggg
cggagacaggaggagtggcaccaactgtgagtggttaaaaatctacccagggagcgcggc
gaccagGAGTGCggcgaacagagcaggcaaacagagcaggcatacagagcgggtcgaggc
agtttggGCGGCAGTTCGCAcaggcaggcgagcgggatggtgagcactcaccgtANNNNN
NNNNNNNNNNNNNNNNNNNNNNNNNNNNNNNNNNNNNNNNNNNNNNNNNNNNNNNNNNNN
NNNNNNNNNNNNNNNNNNNNNNNNNNNNNNNNNNNNNNNNNNNNNNNNNNNNNNNNNNNN
NNNNNNNNNNNNNNNNNNNNNNNNNNNNNNNNNNNNNNNNNNNNNNNNNNNNNNNNNNNN
NNNNNNNNNNNNNNNNNNNNNNNNNNNNNNNNNNNNNNNNNNNNNNNNNNNNNNNNNNNN
NNNNNNNNNNNNNNNNNNNNNNNNNNNNNNNNNNNNNNNNNNNNNNNNNNNNNNNNNNNN
NNNNNNNNNNNNNNNNNNNNNNNNNNNNNNNNNNNNNNNNNNNNNNNNNNNNNNNNNNNN
NNNNNNNNNNNNNNNNNNNNNNNNNNNNNNNNNNNNNNNNNNNNNNNNNNNNNNNNNNNN
NNNNNNNNNNNNNNNNNNNNNNNNNNNNNNNNNNNNNNNNNNNNNNNNNNNNNNNNNNNN
NNNatttgtaggccaggcctactgggggctggtggaactgctctgataaagaaagggaag
agtggctttgctgggaggcttgccagacttgtcaaggatgctttaaactaattgtgttgg
ggaggggagcatcattccatcccaacacacctagtcagttgccagcacctataataaata
ctctgagcaatgtagtaatattctagccgctccagccactgagccggcttcatctggagc
tcggatcagatgcctctacacaaatgcccgtagcatggggaataaacaagaggaattaga
gatgtgggctATGGGCCGtacatctacggggctatgatataataggcatcacggaaacat
ggtgggatggctcctttgactggagtgttggaatggaaggttataggcttttcagaaaag
acaggcccggtaggaggggagggggagttgccctttatgttaggggtaggctggagagta
tggaactctgcctggggacagctgatcagttaacagaaagtctgtgggtcagggttaagg
ggaaatcggtgatgggacacattactgtggggatatgttacagactgcctaatcaagagg
aacctgtggatgaagaactctacagacaaataggaaaagcctcacactcgcaggcccttg
ttctcatgggggacttcaaccaccctgacatctgttggggcaacagtacggcccggcaca
agcaatccaagaggtttctcaattgtgtggaagacaacttccttctgcaagcaataaagg
agccgacgaggagaggtgccctgcttgaccttgtgctcaccaacagggaagggcttgttg
gaaatgtgactctccagggaagtcttggatgaagtgatcacgagatggttgaattcgagg
tcctcaagacagtgaaaagagcgtgcagtaagctcactgccctggacttcaagagagcag
actttggcctcttcaggaacctgcttagcaaggatccatgggataaagccctagagggta
agggggccaaagactcttggttaatattcaaggatcacctgctacaagctcaggagtgtt
gcatcccgactagaaggaagtgcagcaggagggccaggagacctccttggatggataagg
agctgctgagaaaaattcacaagcaaaaagaggcttataaaaggtggaaacaaggacagg
tggcctgggattaatacagggatgttgtctgggtagtcagggaccaagttaggaaagcta
agacccaattggagctaaacttggcaagggatgttaaacATAattggaagggattttata
ggcatgtagcagctaaaaaacagactaaggacaatgtaggccccctccggaaactttcag
gacaactggctacacaggacttggagaaggctgaggttctgaatggcttctttgcctcgg
tcttcactggcaaaggctctgaccgcagcacccgagtcttggaaggcggatgcagggact
gtgaaaacctagaccttgggcccactgtaggagaggatgtggtttgagaccatcttaaga
acctgaatgtacacaagtccatgggacctgatgaaatccatccacgggtcctgaaggagc
tggcgaatgaagttgctaagccactggccatcatatttgaaaaatcatggcagacagggg
aagttcctgatgactggaaaaagggaaatataacccccattttcaagaaggggaaaatgg
atgaccctgggaattacagaccagtcagtctcacccctgtgcctggcaaaatctgggagc
agattctcttggaaggcatgctagggcacatgaaaaacaacaaggtgcttggtgacagcc
agcatggcttcactaaggggaaatcctgcctgaccaatttggtggccttctattacaggg
ctacaaaagtgatggacaggggtggagcagttgatgtcatctatctggacttgtgcaaag
cgttcgacattgtcccacatgacatccttgtctctaaattggaatgtcatcaatttgata
ggtggaccacttggtggataaagaactggctggatggtcgcacccaaagagttgtggtca
acggttcaatgtccggctggagaccagtaacaagtggtgtccctcaggggttggtgttgg
gaccggtcttgtttaacatctttgtcgctgacatggacaatggaattgagtgtgccctca
gcaagtttgccaatgacaccaagctgtgtggttctgttgatacgctagagggaaggaatg
ccatccagagggaccttgacacacttgtgaggtgggctgatgccaacctcatgaagttta
accatgccaagtgcaacGTCCTACACCcgggtcggagcaatcccaagcacagctacaggt
tgggcaaaaaggaaattcatggtagtcctgcggagaaggacttgggggtgttggtcaatg
agaaaatgagcatgagccagcttcagtgtgcacttacagcccagaaagccaaccgtatcc
tgggctgcatcaagaggaacgtgaccagcaggtcaaaggaggtgatcctgcccctctact
ctgctctcacaagacctcacctggagtattgtgttcagttctggtgtcctcaacataaaa
aggacatggtactgttagaacaagtccagaggagggccacaaggatgatcaggggactgg
agcacctcccatgtgaagaaaggctgagaaagttggggctgttcagcctggagaagagaa
ggctgcgtggagtcctcatagcagccttccagtatctgaagggggcctacagggatgctg
gggagggactattcattagggactgtagtgataggacaaggggtaacgggttgaaactta
aacagcaggggtttagactggatataaggaagaaattctttactgtgagggtagtgaggt
actggaatgggttgcccagggaggtagtgaatgctccatccctggcggtgttcaagacca
ggttggatgaagccttgggtgatatggtttagtgtgaggtgtccctgcccatggcagggg
ggttggaactagatgatcttgaggtcctttccaatcctaactattctatgattctatgac
acctttcactagaccaatTTACTCAAGGCCCCATGCAAAGATTTGCAGTACTTCAGTTTT
AGGCAAGTCAGGGCAGATACTGTGCTCATTTGAATTAATGTCTTATCTACTCTTGTGTTA
ACCTAGGGTTTTGAGGTAAATCACAGAGTGAAAGGGAGGACTTTGCAGGCCTGGGGTTGC
TTCACCTATTGTAAGCATGTCACAGCTGGCTGAGGACTGGCGGCTGCCTCTGTTATGGGG
ACTCTCATGGCCAGAGAAAACGCTGTGCTGGACACAAACCTGAGCCCATAAACCTACCCA
TCCGCAGCATGTCCACACATGCATATTTCCATGTGTATACCTCTATGTGCtttttttGCA
TCTCCCacacccttttttttccttctccttgaTTTGATATACTTGACTGCTCTTATCTTT
ATTGATAAGTCCTCCTCCTGTAAAGATGGATGGAGCATCTTGCTCTTACTGGATTTTGAC
AAAGCAGTAGGATGAGGTAATATGGATTGGGACAACTCCCCTGAAGCTTTTCTACATAAA
CCATCAAAACCAAGTCAAATGCATATGCAGAAACTAGAATTACTTTCCCTGCTAAGCACC
Tggacttgtttgggttttgggttgttttattgggttttgtcttttaagttattttattat
CATAATTGAACTTTACATAACACTATGTGTTTTTACTATTTACCTTGAAACAGACCATTC
TGATTAATAGTATCTGTACTTACCCTTTATTGATAATGAGTTGAGTAAATGCATCTGAAG
ACCTACCGTTTTTACTGGAAAGGTCAGGACAGCATAAACAAATCCGCTGTTACACAGCCC
AACAATACAAGGCAAACAGAGGAGGCCACATCACTtccagacttctttttttttcccttc
attaaAGCCTAATGATTTGGAATGGTTTGCAAATGTGTTTGTCTCCGAAGTATCCAAAAG
GGCATTtgctgttaaagaaagaaatggacaCAGGCTTTTTCTTCTACTTGAGTTTTTCTG
AGTCTTTGCAAGGCTGCTAGTTTCCCAAAATGTTAATCCACAAAGAGTGGCTATACGAAA
CTATGTATCTGCCTCTGGCTAAACCAGAAGTGATGCACATCCAAACAATTACTTTTCTAA
TAAAATACTAGAAGGTATCCTTCAAACACCAATTCATCTTCTAAAACGTCCCATCAAAAG
CTAGTTTAAGATACGCCAATATACTTTGGGAGTccataagggaaaaaaaaaaggggaaaa
aaaaaggaaaaaaaaagggggggcTGGGCAGGAGGCTTAGCACATTCTTTCCTGCTTCAA
ACATCAGAAAGGGACTTGAAATATTACCCACTTGCAGAATGATGGGACTTGGCACAAAAT
CCACACTTTGTTACAGACTCCTGGGTTTCActttcaaaaatgcttttacattATATGgtg
gggtggagggggaagATCTTCCAAACtattaattttgtttgaatTGGCAACATGTCCCTA
TGAAACTGCAAGGCACCTCACTGAAGATCTTTAAACCACATCATTACCTCACATCGAATA
TGGGAGTAAAACCTGAAAGCTCCCTCCACCTGACTATGGATCAGTTAATCCAATAAAAGA
CACCACTTTTTAGTAAATAACTTTGCCTTGTTTGTCCCCCCAGATCATTTTGGA
>bu504#LINE/CR1
tgtgtcaaggtccctctggatggcaggcacactcaatcccactgtccacatcaccaacaa
agatgttaaacaagaccggtcctaacagcgatccctgaggaacaccacttgttactggtc
tccagcccaATGGTTCACTTCTGATTTGTGCTGCCACTTGCTAGAGTCAACTTTTAAATC
ACTTTACCcaatgtgtatttattttgtttttattaaggGCTTCTAGTGAGGacatactta
aaaaaaccccaaaacccaacaatttTAAATGTATACAGTTACTTTAATCAGTGCCcgaaa
tattttaaagagaaattaagttgaaataaaatggaaaaactaaGCTCAGATTTAGAAATT
AGaacacagaaaagagcaaatgatTACATTCTAGATGAAGTGGAAAGACAGCCAAGTGAA
AAGGAATACTGTAAATTACTTTCATAAGTAAAAGGCTCAGTGAGGAGATTGCTTGTGATT
TTGGTTAGACAGACTGGTCTGGGGCTCTGTTCTGCATATGTGGGTATGCAGACTAGAAAA
ACCCTGATGACATTTTACAAGAAAGAATGGCTGTGCCTTCACTGCCACGGGGCAGACCCA
GGCCCAAGTTAATTCATATTAATTGTTTATTAATCATAGTAATGGCTATAATGTAGGTAT
TATTAGTGGTAACTTAATTATAAAATTAGTAGGAGGCTGGCATTCTTGGAGGAAACCTTG
CAGGGAGGATGTAAGGTGGAACAATCAATTTGGGTCCTTTCTCAAAGGGATGCCAGGTGC
TTTTCTAGGGGGGCTTTTATTTGCCAAGCACAAGTGCAGGTGGAGTTTGAAGGCAGCCTG
AACATGGAATGAAATTAAGCtaaataaaataactgtttGGACACTTGATCCTGCATTTTG
AGGAGGTTATGGAGAAGTACAATGTAATTGTTGCCAAGCTAAAATTACTGCCCACATATC
CAGCAAGGCTGGATAATTCCACTGAGAAGGGAGCCTCAggtccttgacaggacttgccca
agagctcagctaccgcgaggaggtgactcactgggggcggagacaggaggagtggcacca
actgtgagtgcttaaaaatctacccagggagtgCGGTGACCAGGAGCACggcaaacagag
cgggcaaacagagcaggtcgaggcacTTTGCACGGCAGTTCgtgcgggcaggcgagcggg
atggtgagcactcgccgtacgaccagggtccggtctgggagctctgccctggccgccccg
gtggtggccagctataggcacccagacagaNNNNNNNNNNNNNNNNNNNNNNNNNNNNNN
NNNNNNNNNNNNNNNNNNNNNNNNNNNNNNNNNNNNNNNNNNNNNNNNNNNNNNNNNNNN
NNNNNNNNNNNNNNNNNNNNNNNNNNNNNNNNNNNNNNNNNNNNNNNNNNNNNNNNNNNN
NNNNNNNNNNNNNNNNNNNNNNNNNNNNNNNNNNNNNNNNNNNNNNNNNNNNNNNNNNNN
NNNNNNNNNNNNNNNNNNNNNNNNNNgatacatgtgggtgctagggatatagacagtagt
agcctgaggagtataaagaaggactacagagctctgggagaggtggtcaggggttctgga
gctcagatagtcttttcgacaattctccaaaacacaggggaggaccttccaaaggcaagg
aggattggacaggttaataaatggttaaaagggtagattcatagtcaagggtttgggtgt
cttggacatggggcccacatttgtaggccaggcctactgggggctggtggaactgctctg
ataaagaaagggaagagtggctttgctgggaggcttgccagacttgtcaaggatgcttta
aactagttgtgttgggggaggggagcatcattccatcccaacacacccactcagttgcca
gcacctatagtaaatgctctgagcaatgtagtaacattctagccgctccagccactgagc
tggcttcatttggagctcagctcagatgcctctatacaaatgcccatagcatgaggaaca
aacaagaggaattagagatgtgggcacatctacggggctatgatataataggcatcacag
aaacatggtgggatggctcctttgactggagtgttggaatggaaggttataggcttttta
gaaaagacaggcccgataggaggggagggggagttgccctttatgttagggatatGCTGG
AGAGTATagaactctgtctggggacaggtgatcaggtaacagaaagtttgtgggtcaggg
ttaaggggaaatcggtgatgggatacattactgtggggatatgttacagaccgcctgatc
aagaggaacctgtggatgaagaactctacagacaaatagcaAAAAacctcatgctcacag
gcccttgttctcatgggggacttcaaccaccctgacatctgtaGGGGCAATGGTACGgcc
ggcacaagcaatccaggaggtttctcgattgtgtggaagacaactaccttctgcaagcaa
taaaggagccgacaaggagaggtgccctgcttgaccttgtgctcaccaacagggaagggc
tcgttggaaatgtgactctccagggaatcgttggatgcagtgatcatgagatggtcgaat
ttgaggtcctcaagacagtgagaagagcatgcagNNNNNNNNNNNNNNNNNNNNAGAGCA
GACTTGGACTCGTCAGGACCTGCTAGCAAGGTTCCAtaggatatagccctagagggcaag
gggccccaagactcttggttaacattcaaggatcacctgctacaagctcaggagtgttgc
atcccaactagaaggaagtgcagcaggagggccatGAGActtccttggatggataaggag
ctgctgagaaaaattcacaggaaaaaagaggcttataaaaggtggaagcaaggacaggtg
gcctgggatgaatacaggcatgttgtcagggtagttagggaccaagttaggaaagctaag
gcccaattggagctaaacttggcaagggatgttaaagataacaggaagggattttatagg
tatgtagcggctataaaacagactaaggacaatgtagcccccctccggaaactttcagga
gaactagctacacaggacttggagaaggctgaggttctgaatggcttctttgcctcagtc
ttcactggcaaaggctctgaccgcagcacccatgtcttggaaggtggacgcagggactgt
gaaaacctagaccttgggcccactgtacgagaggatctggttcgagaccatcttaagaac
ctgaatgtacacaagtccatgggacctgatgaaatccatccgcgggtcctgaaggagctg
gcaaatgaagttgcaaagccactggccatcttatttgaaaaatcatggcagataagtgaa
gttcctgacgactggaaaaagggaaatataacccccattttcaagaaggggaaaatgggt
tACCCGcggaattacagaccagtcagtctcacctctgtgcctggcaaaatgtgggagcag
attctcttggaaggcatgctaaggcacatgaaaaagagaaatgtgcttggtgacagccag
catggctttactaggggaaaatcctgcctgaccaacttGGTGGACTTCTATGACTGGgtt
acaaaagtgatggacaggggtggagcagttgatgtcatctacggggacttgtgcaaagcg
ttcgacactgtcccacatgacatccttgtctctaaattggagtgtcatcaatttgataga
tggaccactccatggataaagaactggctggatggtcacactcaaagagttgtggtcaac
ggttcaatgtccggctggagaccagtaatgagtggtgtccctcagggatcggtgttggga
ctggtcttgtttaatatctttgtcgctgacatggacaatggaattgagtgcatcctcagc
aagtttgccgatgacaccaagctgtgtggtttggttgatatgctagagggaaggaatgcc
attcagagggaccttgacacacctgtgaggtgggctgatgccaacctcatgaattttaac
catgacaagtgcaaggtcctacacctgtgttggagcaatcccaggcacagctacaggttg
ggcaaaaaggaaatttatggtagtcctgcggagaaggacttgggggtgttagtcaatgag
aaaatgaacatgagccagcaatgtgcactcacagcccagaaagccaacagtatcctgggt
tgcatcaaaagcagcgtgaccagcaggtcaaaggaggtgatcctgcccctctactctgct
ctcgtgacacctcacttggagtattgtgtgcagttctggtgtcctcaacatgaaaaggac
atggaactgttggaacaagtccagaggagggccacgaggatgatcaggggactggagcac
ctcccatatgaagacaggctgagaaagttggagctgttcatcctggagaagagaaggctg
catggagacctcatagcagccttccagtatctgaagggggcctacagggatgctggtgag
ggactattcattagggactgtagtgctagggcaaggggtaacgggttgaaacttaaacag
cagaggtttagactggatctaaggaagaaattctttactgtgagggtggtgaggtactgg
aatgggttgcccagggaggtagtgaatgctccatccctggcggtgttcaagagcaggttg
gatgaagccttgggtgacttggtttagtgtgagatgtccctgcccatggcaggtgggttg
gaactagatgatcttaaggtcctttccaatcctaactattctatgattctataattctgt
gaagGCAGTGCAACAGTCCAGTCAGGCTCTCATGGGATTTGGATGATGTGATAAAATCCA
GTCCTAATATTACATGGCAGCGATTTTTGAGCTGTTTCATGGCTCTGTGTGTTCAGGTTC
CTTTtgaatttctatttctttcaaaaccacatatctttttgtgttttggagTTGTTGCTT
CTGTTCACTTGTATCTATAAATTAAAATCTGAGTCTTAATTATAAACCCTTGGAAGATGA
TTCTCTGCTCcatttataatgaaaatctttaaaataccaCAAAGTGATCCTCTGTGGGAT
GCATAGATGAATGCCAAGCTATGAAAGTAGCATTGCTTGATCTCGAAATTGTTTGCCTAA
GCTAAGCACACTGCTAGCCATAgagaactgttgtggtttaaaaccagccacacagctcgt
taactcactccccccttgctcccccaactcctggagagttaggaatgagaatccaaagaa
tgtagcctccacaggctgagataagaacagtttaataactaaggtataacacatatcact
actgctaccactaataatagtcataatgataaagcaaataacaagtgaagagagtacaac
atctcaccagccaccaacccataagTCAatccaccctgcccgaccaagcatcgaccgata
cctcctccaacccccagagtcccagaccttctgggtaactccccggttacatcctgggta
tgacgtgctatggtatggaatacctctttggctaacctggatcaggtgtcctgtctctgc
ttcttcctggcctcccctcctgcctggcagagcatgaggctcagaaagtccttggacaaa
ccNNNNNNNNNNNNNNNNNNNNNNNNNNNNNNNNNNNNNNNgacaaaccaaacatttgag
cagtaactcaaaacatacttgctaccatcaactgttcccagcccgaaagtcaaaagacag
cactgcaccagctaccaagaaggagaaaaaatgactgctactgctgaacccaggacacgG
ACTTGCTGAGATTGTGCATCATACACCAGTTCCCTGCAAagtacttttcttcctttgcat
ttaGAATTACACTAAAGTGATGGACAAAGCTGTAAATCCAATACATTTctaaaagttatt
aaaattataaaactattaaaaataccGAAAAGCAAACTTTGTATTCTCAGGCTGCAATTC
TTTCTTAAAGAAtcacataattaaaaattaacaatttGAGCTGAATGTCTTGGCACATTT
GTACTTGTTCATCTACAGTTTAAtgaagttgtttactgtgaagaagaaaagaaaattact
tcatcTAGGAAGATCAGTAGTGTAGGCATGGGAGGTCTACCCATTATCTTCTTGCTTTAG
CAAATCTTCATAGGAGGGATTCCACTTACACAAAAACAAGACAGagattaaagcaaaaca
aatgtattCAAAGAAGCaagattaaaaatgtttgtAGCATGCAATTACTGGGTACCTCAG
AAAGCCGTATGTCTGCCAGTTCCTTTGcgattaaaaaattaaaaataaaacaattgaAGA
CATTCTAACTGGATGACTTACATCACATCTGGTACATGCTTTATCATCTGTGATGTAGTT
GAAGAGTCCCTATTTCTCTGATAAAAGGAATAACACTATGTGATTCAATTA
>bu506#LINE/CR1
TCTTAAGTCTGTCACTTTTGCCACCACAGCATCCTCTACTACCAAGATACTTTTAATTGA
GAGGTGGCATACTGTTGAGTTAGTAATTCAATGATTTCATGCTTGAGTTCCTTTAGGATT
CCTGGGTTGAATGCCGTCTGGTCCTGGTGAGCTgctaacatttgttttcttggttcCTGC
TGTATCTGCTCCTATAGTCATTGCAATTTCAAACACATCCTTAGAGCCTCTGCCAAGAGG
GTCCTGATAAGGAAATCCTGAGAAATAGTGTTGCAATACTGTAGCAATAATGTGGTAAAA
CTGAGATCTTATAGGAAGGGAAAGTGATCTTATTTTAATAGAGAAATAGTTTCATTCCAC
TCTGTCACACCTGTGTTCTTACAAGCACCAAGATACTTCTGTCCACTCAGTTTAGCACTG
AGATGTGTGTAACCAAGTTGCTGGTTCAGGATTCATTGCAGTGATTTGGAAGACAAGAGA
CTCCAGCTGTTGAGTTCTCATCACGACATTTGTACCCTTAGTTTGGCAGGCATATAGTTA
GATCCATCTGGTTAGTGgttattttcttcatcctttctcACCTCTGCATCATCATAAATT
AGTTGCAGttttagatttcttttcctgatctGAGTACGCCAAAACACTGCATATAAATAT
GCTGCAGTCTTGCTGGCCTGCTAATCTAGGTGCCATAAACAGATGCCATTCTTATATGgc
ctcttctgtttttcctggtgTTTCTGTGCTCAAACTAtgctaccgcgaggaggtgaccAC
TGGGGGNNNNNNNNNNNNNNNNNNNNNNNNNNNNNNNNNNNNNNNNNNNNNNNNNNNNNN
NNNNNNNNNNNNNNNNNNNNNNACCCAggacagagccggtaagtggggaggttgcggtgc
agagcttggagtgtagagagtgctgcactggtcttgtgagggaaaggtgcaggaatgggc
agggctgcgctcgctgctccctgatggatgtcctcctccagcaggtggctgagctacggg
atgctgtcaggaagctgaaagatgtcagggaagctgagaggaagcaggactgcttgctcc
aggaccaaacagcacaggggcctcatgcttcccctctaactcatggaggaaagaaagagg
ctgttgatcagggaagctgggaattagtaacaaaaaaaaccaaccaaaggaggaagagag
caattaaaagcaaggggcttcctcctaaatctgctgtacccacccagaaccgctttgctg
tcctgcatggggctgatgaggaaatgcacttgcatcagaaacagccagctagtgcactgg
tacagaagatctctagTGGTGCCGCCAagaaaaagcggcgggttgtagtagtaggggact
ctgccttgaaagggacagaagcgctcatctgttggcctgacccggtcgcaagggaggtgt
gttgcctacctggggtACGGATCAgagatgttgcagagaggctgcctgctctagtaagtc
ccacggactattacccacttctagtgatacatgtgggtgctagggatatagacagtagta
gcctgaggagtataaagaaggactacagagctctgggagaggtggtcaggggttctggag
ctcagatactcttttcaacaattctccaagacacaggggaggaccttccaaaggcaagga
ggattggacaggttaataaatggttaaaagggtggtgtcatagtcaagggtttgggtgtc
ttggacatggggcccacatttgtaggccaggtctactgggggctggtggagctgctctga
tacagaaagggaagagtggctttgctgggaggcttgccagacttgtcaaggatgctttaa
actagatgtgttgggggaggggagcatcattccatcccaacacacccactcagttgccag
cacctataataaatactctgagcaatgtagtaacattctagccactccagccactgagct
ggcttcatttggagctcggatcagatgcctctatacaaatgcccgtagcatggggaataa
acaagaggaattagagatgtgggcacatctacaggtctatgatataataggcatcaccaa
aacatggtgggatggctcctttgattggagtgttggaatggaaggttataggctttttag
aaaagacaggcccggtaggaggggagggggagttgccctttatgttagggataggctgga
gagtatggaactctgtctggggacaggtgatcagttaacagaaagtttgtgggtcagagt
taaggggaaatcggtgacgggacacattactgtggggatatgttacagaccacctgatca
agaggaacctgtggatgaagaactctacagacaaataggaaaagccacacactcgcaggc
ccttgttctcatgggggacttcaatcaccctgacatctgttggggtgacagtacggcccg
gcacaagcaatccaggaggtttcttgattgtgtggaagacaacttccttctgcaagcaat
agaggagccgaggaggagaggtgccctgcttgaccttgtgctcaccaacagggaagggct
tgttggaaatgtgactctccagggaagtcttggatgcagtgatcatgagatggtcgaatt
tgaggtcctcaagacagtgagaagagcgtgcagtaagctcactgccctggacttcaagag
agcagactttggcctcttcaggaacctgcttagcaaggttccatgggatatagccctaga
gggcaagggggcccaagactcttggttaacattcaaagatcacctgctgcaagctcagga
gtgttgcatcccaactagaaggaagtgcagcaggagggccaggagacctccttggatgga
taaggagctgatgagaaaaattcacaagaaaaaagaggcttataaaaggtgggAAAACAA
GGGACAGGTGGCCGTGGGAGTGAAGTACAGGGAgtgttgtcagggtagttaggaccaagt
taggaaaactaaggcccaattggagctaaacttggcaagggatgttaaataggaagggat
tttataggtatgtagcggctaaaaaacagactaaggacaatgtaggccccctccagaaac
tttcaggagaactggctacacaggacNNNNNNNNNNNNNNNNNNNNAATCCAgtccacgg
gtcctgaaggagctggtgaatgaagttgcaaagccactggccatcatatttgaaaaatca
tggcagtcaggtgaagttcctgatgactggaaaaagggaaatataacccccattttcaag
aaggggaaaatggatgaccctgggaattacagaccagtcagtctcacctctgtgcctggc
aaaatgtgggagcagattctcttggaaggcatgctagggcacatgaaaaagagaaaggtg
cttggtgacagccagcatggctttagtaggggaaaatcctgcctgaccaatttggtggcc
ttctatgacggggatacaaaagtgatggacaggggtggagcagttgacgtcatctacctg
gacttgtgcaaagcgttcgacactgtcccacatgacatccttgtctctaaattggagtgt
catcagtttgataggtggaccactcggtggataaagaactggctggatggtcacactcaa
agagttgtggtcaaaggttcaatgtccggttggagatcagtaacaagtggtgtccctcag
ggatcggtgtttggacctgtcttgtttaatatctttgtcgctgacatggacaatggaatt
gactgtgccctcagcaagtttgccattgacaccaagctgtgtggttctgttgatacacta
gagggaaggaatgctattcatagggaccttgactcacttgtgaggtgggctgatgccaac
ctcatgaagtttaaccatgccaagtgcaaggtcctacacctgggtcagagcaatcccagg
cacagctacaggttgggcaaaaaggaaatttatggtagtcctgcagagaaggacttgggg
gtgttagtcaatgagaaaatgaacatgagccagcagtgtgcactcacagcccagaaagcc
aaccgtatcctgggctgcatcaaaaggagcgtgaccagcaggtcaaaggaggtgatcctg
cccctctactctgctcttgtgagacctcatctggagtactgtgtgcagttctggtgtcct
caacataaaaaggacatggtactgttagaacaagtccagaggagggccacgaggatgatc
aggggactggagcacctcttgcatgaagacaggctgagaaagttggggctgttcagcctg
gagaagagaaggctgcgtggagacctcatagcagccttccagtacctgaagggggcctac
agggatgctggtgagggactattcattagggactgtagtgagaggacaaggggtaatggg
ttgaaacttaaacagcagaggtttagactggatatgaggaagaaattctttactgtgagg
gtggtaaggtactggaatgggttgcccagggaggtagtgaactccttccctggcagtgtt
caagaccaggttgaatgaagccttgggtgatatagtttagtgtgaggtgtccctgcccat
ggcaggggggttggaactagatgatcttgaggtcctttccaatcctaacttttctatgat
tctattactaTTTATTCTTCATTCGTATCAATGTTAATACTTTTATCACAGTTCTTTAGA
GAAGCTCCCCAGCTTCTGGTGCTGTTACTGCAGTGAATCTGTCTGGTGGTTTTTCTGTAA
TTCATTTATCTTCTGAGTATTCCTTCACTATCCTGATGATGAGTTGTATCACAGAGTTTC
TGGCAGACTTCCTATTCCTGATTTGCTCGAAGAAAGGTTTATTATTAGTCTCTGCCAATT
GTTCatcagattttttgtttgttttgcctgCCCTATTGTGTTTTACGTTTAATTTGCCAG
AGTTTAAGAtctattttgctattttttttttctatttggaaTTGACTTTAGCTTTTCTTG
AGGGTAGCTTCACTTCTGCATTGCTGATTTAACTGTTCtggtttaatttcttcctttctt
agGTTTCACTTAATAGGAAGCATGtacctgctttctctttccagtcTCACCATCTTTCAT
AATCTCCACAGTGCCTGTAAAGAGTTAAATTCTTTCTCTGTCCCTCTTAGATTCTCTTAA
CAAGCTCCCTTACCTTCTCGTGCTTGCACTCTGAGACTAGGTACAACTGGAGGTTCATTT
TTTACCTCCACTGCTCTTGTTGGGAAGCTATTGCGTGCAGGGTTTGTCAAAATCTTCCCT
CTGAAGAGCCACTCTATATTTAGGACCAAATCAAGggttgcattttcttttatggaCTTC
CTATCCAGCTGCTCTGTGAAACAGTCACTGAGTTAATGCAAAAAAGAAGTCACATCCTGA
GATGATGGGATATTTGTGATCTGCATTGAAAGGAAGTGATCTGAAGTCTCCCATTATGGT
ACTGTACTTTTGTCATATCACGTTAAATGTTGCTATTCTGATTAGGTGGTTGTAAGGACC
AAATATCTTCCCATTTTAGCCTGGAATCTGGTTCATGAGTATGTTGCTTTAATTGCGGAA
ATGACAGGTTTATATATTTGGAATAAGGGGAACTGAACATACTTGTAAGTCAAAGTTGTA
CTTTATTTAGTATATTTGTAGAATAGCTGATGTCAGAAGAGACatttaaagatcatgtag
tccaACATCTGTGTCCTGCCATGGACACGGACATCTTTAACTAGATCAGTTTTCtcaaac
cctgtccaacctggccttgaatgcttcTGATGATGGGCATCTACAACTTTCCTTGGTTGA
CAAACAACTGtcccagtgtctcaccactATTGTAAGAACTCTTCATTGTGACCAATATAA
ATgtaccctctttcagtttaaatctgTTGTCCCTTATCCTATCATTATAGGCCCTAGTAA
AAAGTatctctctgtctttcttataggccccctttaagtactgaaaagcCACTGTAAGGT
CTCCCCAAAAGTTAcctttcttcaggctgaagaaCTCAAAccctctcagcctttcttcat
aggagaggtaTTTCAGTTAAGAAGAGAAATTATTCCTTTGTGTGTTAAAATGTCTTCTCT
TAACCCACTAGACAGTGTTGAAAGCCTCTAAAGGtacagtgaataaaaaaaagtgatgcT
AGTTCTCCTTAGATTCTTCAAGCAGGCTATTTCTCAGCCATGTGTGTTCCCAAGTACAGG
GACCGTATAGTGTTCAGGGAGACTTCAACTGCTCTGGCAACTTCCAGAAAACAGTATTGT
AATATG
>bu517#LINE/CR1
TCTATATTGGGTGAAAAGTATGTTTGTTAGGAAAGGAGTTAAAACACTGCCATGCAGCTT
TTTGTCATATTAAGAGGATCAAAGTCAATGCTAAAGAGCAGATCATTCAGAATTACATTA
ATAAGTGATTAAATCCATTTTGTGTTCcgggaaaaaatggaaagaaagtgTCAGAGAATC
TTGATATTGCATAAAGGAGAGTGAGTCTACGTTACCATATTTTGGTTCATGAGAGACAGT
GGTGACAAGTCCACACACTTGTGTGAGAAATACGggttcactttttttttccccttcccc
tggaTTTGACATTAATGACAGAAAGCATGAAATAGCCAGGTTCTGAGTAATCAGCATGTT
GACTTGGCAGGAATATTCATCTTGCCAATACTGGCTATCTTAAAGTGGCCCTACGCACAG
TGCTGACTGGGAGGCATGATAGTCCTGGACAGACAAATCTCACCTACATAGTTCTGTGTA
TGTacaaaaaacccctaaaaccTTACATCAGTGTTTGTTGTCATACTTTGCATGTGGGGC
ACCAAATCAGTCTATGTAGGCTCAGGAGGCTGGGCATGTCAGGGTTACTGGCCATGACAG
ATCAATGGCATAGCACATGCATCATAAACATGACACCTGTGACATTTCCTGCAGTGCTCC
TATTGCATATGTGCAATTTATTGCCCCCTGTTTatgcactgtttttttcccagcagtcCA
GGATCCTGGGAAAGCAGCTAGCAGTTGAAAAATTATGGTaaaaaaaGAGTCCTACATATT
CTTCTTGATGTAGAGAAGTGGCTCATGTGGTTCACATCAATGACTCTTAGGATGTGAACT
CAACAACCTTACTTATTTATgaacaaataatattttatctgtttaCCTCCTACATGCATC
CTAGGATATCTGTAGCATGCAAAAAAGTGAGTGAAAAGTAGATATACTCCCTGTAGTGCA
TCATGAGCTCTTTGTCAAAATTAGGCTTGCTAGATACAGGTATACGCATAGGAAGTCATA
GACAAATACAAAAACtatcctgaaaaaaatatgcacCTTTTTGTATCCAAATAGCAACGT
TATTGAGTAAGAGTTATATAATTTAGCTCCATATCTAAGCTGATATGAATTGGTGAGAAG
AAAATGTCTATCTTGTTTAACTAAAATTAATTAACAGGAAACCAGATCAGCTTCTTGTGA
ATTCAACATGAACTCTAGAATAGCTAGCTGTAATATCCCTGACATTTTTGTTTAGCACTA
ACAAAAATACTGGTCTTGTATTAATTTGCAATGGTTTCTACTCTTCCTTATGCATGNNNN
NNNNNNNNNNNNNNNNNNNNNNNNNNNNNNNNNNNNNNNNNNNNNNNNNNNNNNNNNNNN
NNNNNNNNNNNNNNNNNNNNNNNNNNNNNNNNNNNNNNNNNNNNNNNNNNNNNNNNNNNN
NNNNNNNNNNNNNNNNNNNNNNNNNNNNNNNNNNNNNNNNNNNNNNNNNNNNNNNNNNNN
NNNNNNNNNNNNNNNNNNNNNNNNNNNNNNNNNNNNNNNNNNNNNNNNNNNNNNNNNNNN
NNNNNNNNNNNNNNNNNNNNNNNNNNNNNNNNNNNNNNNNNNNNNNNNNNNNNNNNNNNN
NNNNNNNNNNNNNNNNNNNNNNNNNNNNNNNNNNNNNNNNNNNNNNNNNNNNNNNNNNNN
NNNNNNNNNNNNNNNNNNNNNNNNNNNNNNNNNNNNNNNNNNNNNNNNNNNNNNNNNNNN
NNNNNNNNNNNNNNNNNNNNNNNNNNNNNNNNNNNNNNNNNNNNNNNNNNNNNNNNNNNN
NNNNNNNNNNNNNNNNNNNNNNNNNNNNNNNNNNNNNNNNNNNNNNNNNNNNNNNNNNNN
NNNNNNNNNNNNNNNNNNNNNNNNNNNNNNNNNNNNNNNNNNNNNNNNNNNNNNNNNNNN
NNNNNNNNNNNNNNNNNNNNNNNNNNNNNNNNNNNNNNNNNNNNNNNNNNNNNNNNNNNN
NNNNNNNNNNNNNNNNNNNNNNNNNNNNNNNNNNNNNNNNNNNNNNNNNNNNNNNNNNNN
NNNNNtataataggcatcaccgaaacatggtgggatggctccttagtctggagtgttgga
atggaaggttacaggctttttagaaaagacaggcttggtaggaggggaggggaagttgcc
ctttatgttagggataggctggagagtatggaactctgtctggggacaggtgatcagtta
acagaaagtttgtgggtcagggttaaggggaaatcggtgatgggacacattactgtgggg
atatgttacagaccgcctgatcaagaggaacctgtggatgaagaactgtagagacaaata
ggaaaagcctcacactcgcaagcccttgttctcatgggggacttcaaccaccctgacatc
tgttggggtgatgGTACGgtctggcacaagcaatccaggaggtttatcgattgtgtggaa
gacaacttccttctgcaagcaatagaggagccgacgaggagaggtgccctgcttgacctc
gtgctcaccaacagggaagggctcgttggaaatatgactctccagggaagtcttggatgc
agtaATCATGAGATGGTAgaattcaaggtcctcaagacagtgagaagagtgtgcagtaag
ctcactgccctggacttcaagagagcagactctgggctcttcaggaacctgcttagcaag
gttccatgggatatagccctagagggcaagggggcccaagactcttggttaacattcaag
gatcacctgctacaagcttAGGAGGGTTGCATCCCAaacagaaggaagtgcagcaggagg
gccaggagacctgcttggatggataaggagctgctgagaaaaattgacatgaaaaaagag
gcttataaaaggtggaagcaaggaccggtggcctgggatgaatacagggatgttgtctgg
gaagtgaGGGACCAAGTTACGAAAGCTAAGGCTCAATTGGAGCTAAAcatggcaagggat
gttaaagataataggaagggattttataggtatgtagcagctaaaaacagactagggaca
atgtaggccccctctggaagcttttgggagaactggctacacaggacttggagaaggctg
aggttttgaatggcttctttgcctcagtcttcactggcaaatgctctgaccctggcaccc
gagtcttggaaggcagacacagggactgtgaaaacctagaccgtgggcccactgtatgag
aggatctggttcgaggccatcttaagaacctgaatgtacacaagtccatgggacctgatg
aaatccatccgcgggtcctgaaggagctggcgaatgaagttgcaaggccactggccatca
tatttgaaaaatcatggcagacaggtgaagttcctgaagactggaaaaagcgaaatataa
cccccattttcaagaaggggaaaatggatgtcccggggaattacagaccagtcagtctca
cctctgtgcctggcaacatctgggagcagattctcttggaaggcatgctagggcacatga
aaaagagcaaggtgcttggtgacagccagcatggcttcactaggggaaaatcctgcctga
ccaatctggtggccttctatgacggggctacaaaagtgatagacaggggtggagcaattg
acgtcatctacctggacttgtgcaaagcattcaacactgtcccacatgacatcctggtct
ctaaattggagtgtcatcaatttgataagtggaccacttggtggataaagaactggctgg
atggtcgcaatcaaagagttgtggtcaacggttcaatgtctggctggagatcagtaacga
gtggtgtccctcagggatcagtgttgggaccgctcttgtttaatatctttgtcactgaca
tggacaatggaattgagtgtgccctcagcaagtttgccgatgacaccaagctctgtggtt
cggttgatacggtagagggaaggaatgccattcagagggactttgacacacttgtgaggt
gggctgatgccaacctcatgaagtttaaccatgccaagtgcaaggtcctacacctgggtg
ggagcaatcccaggcacagctacaggttgagcagagaagagattcagtgcagccctgcag
agaaggacttgggtgtgttagtcaatgagaaaatgaacataagccagcttcagtgtttgc
ttacagcccagaaagccaatcgtatcctgggctgcatcaaaagcagcatgaccagcaggt
caaaggaggtgatcctgcccctctactctgctctcgtgatacctcacttggagtactgtg
tgcagttctggtgtcctcaacataaaaaggacatggaactgttggaacaagtccagagga
gggccacgaggatgatcaggggactggatcacctctcatatgaagacaggctgagaaagc
tggggctgttcagcctggagaagagaaggctgcgtggagacctcatagcagccttccagt
atctgaagggggcctacagggatgctggagagggactcttcattagNNNNNNNNNNNNNN
NNNNNNNNNNNNNNNNNNNNNNNNNNNNNNNNNNNNNNNNNNNNNNNNNNNNNNNNNNNN
NNNNNNNNNNNNNNNNNNNNNNNNNNNNNNNNNNNNNNNNNNNNNNNNNNNNNNNNNNNN
NNNNNNNNNNNNNNNNNNNNNNNNNNNNNNNNNNNNNNNNNNNNNNNNNNNNNNNNNNNN
NNNNNNNNNNNNNNNNNNNNNNNNNNNNNNNNNNNNNNNNNNNNNNNNNNNNNNNNNNNN
NNNNNNNNNNNNNNNNNNNNNNNNNNNNNNNNNNNNNNNNNNNNNNNNNNNNNNNNNNNN
NNNNNNNNNNNNNNNNNNNNNNNNNNNNNNNNNNNNNNNNNNNNNNNNNNNNNNNNNNNN
NNNNNNNNNNNNNNNNNNNNNNNNNNNNNNNNNNNNNNNNNNNNNNNNNNNNNNNNNNNN
NNNNNNNNNNNNNNNNNNNNNNNNNNNNNNNNNNNNNNNNNNNNNNNNNNNNNNNNNNNN
NNNNNNNNNNNNNNNNNNNNNNNNNNNNNNNNNNNNNNNNNNNNNNNNNNNNNNNNNNNN
NNNNNNNNNNNNNNNNNNNNNNNNNNNNNNNNNNNNNNNNNNNNNNNNNNNNNNNNNNNN
NNNNNNNNNNNNNNNNNNNNNNNNNNNNNNNNNNNNNNNNNNNNNNNNNNNNNNNNNNNN
NNNNNNNNNNNNNNNNNNNNNNNNNNNNNNNNNNNNNNNNNNNNNNNNNNNNNNNNNNNN
NNNNNNNNNNNNNNNNNNNNNNNNNNNNNNNNNNNNNNNNNNNNNNNNNNNNNNNNNNNN
NNNACCTAGGTGATAGGACAGAGTGGATCCTCAAATATTACAGGCAATACAAGACTAGAG
TAGTAGCTGATATGCCAGGTGGTTGTGCTGTCattcagagggactttgacaggctggaga
aaggaCCTGACAGAAATCTCATGCAATTCAAGAAAACGAAGAGTGAAATCCTAGGTCTGG
GGAGAATAGAAAAGAGATGTTTCAGGGTCAAATCTTCTCAATGTGTGtaagtatctgaag
gagggttttaaagaagatgaaaccagatttttctcagtggtatccagtgacaggaggcaa
tgggcacaaattgaaataaaaggaaCTATGTTTAAATTTGAGAAAAAGTTTTTGTGCTAT
AGGGATtatcaaacactggaaaaaattgCCCAGAGAACTGTGgggtctccatccttggag
atattcaaagtCTGACTGGACACGGTCCTGAGAAACTTGCTGTACTGGACCCTGCTTTGA
TCATGGGGGTTGGACTCCAGAAGCACCTTCTAGATCAGCTGTTCTGTGAATCTGCGATTC
CATAGTAAGTGTGAAGAGACACCTCCAAAAAAGTATATGCCTCAGCTTACAAGACAAAAT
GAACTGCCTTTTGGAGGTGCTTGTCTTTATAGACTAGAGGCAAACATCTTAAGCAAGAGg
tagaaatttattttcagagacACTGGAATTCAGTAGTCTACACTGTAATTATTAATGTGT
AAGCGAAGTACCTGGGCTTAAAGGGTTTTTAAGGCTTTGCCATCTAGCTAATCTGTCCCT
TTCTTAGAGAGCAGAAAATGATAGTGAAAAATGAAACCTGAGGAGAGATTGATCTCTGTA
TTACATCAACTAACTACAGTATAGTGAGTGAAGACCTAGGGCTCATTTTGACTACACAGA
AACCATTTGATTCCATAAGGTATCTCTCCTAATCTACAGTGGCCATTCAAGAAAGGCAAG
TGTTTCTTGTAGGCCAGCCCTGTGAGGATGGGGATGTGTTAGATAACCTGAGGCACTTCA
GACAGCAGTAGATGCTTGTCTAGTTGCCTGAATCCAGCCTTAGATTTCTACTGATTACTA
TAGGGCTTAAGCATCTACATCACATCAAGGCAGGGATTCAGCTACCTATATAAATACTGA
TCTGGCAGTGGCCTGGTCTCt
>bu529#LINE/CR1
ACATACACTACTCTGCTTATCTGAGCTAGTACAGATGCCTCTCAACACAACCCTTCATTA
TGCAGCATAGACATACCCATTCAACATGTCAAGCAGTTATACACAGTGCAAGGCCAACAG
TACCACACTGGTTTCTAAGTTCACAGAACGATTTTGGCAGAAGCCATCTTCAAAGACATG
AAATACGCTGAGTATAGTCATAGTTAGAAATCAGCTCTATGCCTCTTGCATACCCAAACC
TCCCCCTGAAGTATAGAAGAAATTTGTTTCAAGTACTTCAGTGACAGTGAACAAGGCCCT
TTGTTATCAAAGAAAGTCATTCACTTGAGCTGCTAGGTGATTTTTCATTATGGTACAACA
AGCAATCACAGATTTAGCTAtgacaggaagagaaataaaaatgcaaaaattgaGAAGCAA
CTTTTATggactgatttttttaaaaacaaacaagagtCAGGGATATTATGTACCACATCT
GATCGCCTACCAATTCAGCAGAAACTGTAGCTTTGATTTCACAAACATACCAGTGAGgtg
aaaaattacaaaatctgTGCTGAATGGAGGACAATTCCTCTGTTGGCACAGAGAACCATG
CTTTTTCATACAAGAACATTAATCATAATAGAATCAttttttttGCACTTGGTCTGCTGT
TTGTAACAGGAAATTTCCAACAAATCACACCATAACGTACTTCTAATGACCACTTATCTA
TTGCAAATCATTACATCTTTACAGCCAAAGGGCGACTGGTACTACCTTACTAATAGCTTA
TTAAAATGGTTAGGAGCTTCCTGTAGACTATAAGAACTATGTAAGAAAATTAGAGAGGAA
GAGAGACACTGAGAGTTCTGGGATAAACTTTACAAGATCTAATTAATTTCAGTAGATGAA
AGCCTGTGAAATAACTTTCCTCGCACACAAGTATGGTTCTCACAAAGataaaagaaacat
tcttttaaaagttttcattaCACTGAGTCAGCTTAGTGCAAGTcatggcaaaacaaaaaa
aatacttaacaattttttttgtcttacagAAACAATTTGGAAATTATTTACCTTTCTCTA
GAcagttttttgttgctgtatttaCTGTGAGACAAAAAACTTCATTAGTTTTTACCCATG
AACTGGAAAAGTGGATTTTAgtgcagttctgtgtcctttagGCCAATGACATTTGCTGAG
GGGAGTCgcttgagagaggacacctgTAACACCGGAGGAGAGGGGGACATCtgcgtccag
gagcctcacctcagagcgacaagagccactgaggagggagcctcaagtcctcgacaggac
ttgccggcagctcagctaccacgaggaggtgactcaccgggggtgGAGCCAGaaggagca
gcaccagctgtgagtggttaaaaacctacccagggtAGCGCGACCAGGAGCGCGGCGAAT
AGAGCGGGTCAAGGCAGTTTGCGCAGCAGTCCACGTGGGCAGGcgagcaggatggtgagc
actcgccgtatgaccagggcccggtctgggagctctgccttggctgccccggtggtggcc
agtgtaggcacccagacagagccggtaagaggggaggctgcagtgcagagcttggagtgt
ggagagtgcctgcactggtctggtgagggaaaggtgcagaatgggcagggctgtgctcac
tgctccctgatggaggtcctcctccagcaggtggctgagctatgggatgctgtcagtaag
ctgcaagatgtcagggaagctgagaggaagcaggactgcttgctccaggcccaaacagca
caggggcctcaagcttcccctctaactcatggaggtAAGAaagaggctgttgatcaggga
agcacacccagtcagttgccagcacctataataaatactctgagcaatgtacTGATATcc
tagccgctccagccactgagccggcttcatttggagctcggatcagatgcctctaaataa
atgcccgtagcatggggaataaacaagaggaattagagatgtgggcacatctacagggct
atgatataataggcatcacagaaacatggtgtgATGGCTCCTATggctggagtgttggaa
tggaaggttacaggctttttagaaaagacaggcccggtaggaggggagggggagttgccc
tttatgttagggataggctggagagtatggaactgtctggggacaggtgatcagttaaca
gaaagtttgtgggtccGGATaaaggggaaatcggtgatgggacacattactgtggggata
tgttgcagaccgcctgatcaagaggaacctgtagatgaagcactctacagacaaatagga
aaagcctcaagctcacaggcccttgttcacATGtgggacttcaaccaccctgagatctgt
tggggcaacggtacggcacggcacaagcaatccaggaggttccttgattgtgtggaagac
aacttccttctgcaagcaatagaggagccgacgaggagaggggccgtgcttgacctcgtg
ctcaccaacagggaagggctggttggaaatgtgactctccagggaagtcttggatgcagt
gatcacgaaatggtcaaatttgaggtcctcaagacagtgagaagagcgtgcagtaagctc
actgccctggactccaagagagcagactttggcctcttcaggagcctgcttagcaaggtt
ccatgggatatagccctatagggcaggggggcccaagactcttggttaatattcaaggat
cacctgctacaagctcaggagtgttgcatcccgaccagaaggaagtgcagcaggagggtc
aggagacctcTGTGGatagataaggagctgctgagaaaaattcacaggaaaaaaagaggt
ttataaaaggtggaagcaaggacaggtggcctgggatgaatacagagGTGTTGACCAGGT
AGTTAGGGACaaagttaggaaagctaaggcccaattggagctaaacttggcaagggatgt
tgaagataataggaagggattttataggtatgtagcagctaaaaaacagactaaggacaa
tgtaggccccctcagGAgacttttgggagaactggctacaaaggacttggagaaggctga
ggttctgaatgacttctttgcctcggtcttcactggcatAGACTATGAACACAGCTCCCA
AGTCTTGaaaggtggacgcagggactgtgaaaacctagaccctgggcccactgtacatga
ggatctggttcaagaccatcttaagaacctgaacttacacaagtccatgggacctgatga
aatccattcgCAGgccctgaaggagctggcaaatgaagttgcaaagccactggccatcat
atttgaaaaatcatggcagacaggtgaagttcctgattactggaaaaagggaaatataac
ccccattttcaagaaggggaaaatggatgacacagggaattacagagcagtcagtctcac
ctctgtgcctgccaaaatctgggagcagattcccttggaaggcatgctagggcacgtgaa
aaacaacaaggtgtttggtgacagccagcatggcttcactaaggggaaacCCTGcatgac
caatttggtggccttctatgatggggctatggaactgatggacagggttggagcagttga
tgtcatctacctggacttgtgcaaagcatttgacactgtcccacatgacatccttgtctc
taaattggagagacatcaatttgatagatggaccactcggtggataaagaactggctgga
tggtcacacgcaaagagttgtggtcaacagttcagtgtccagctggagaccagtaacaag
tggtgtccctcagggatcagtgttgggaccagtcttgttcaatatctttattgctgacat
ggacagtgggagTGAGTGTgcactcagcaagtttgccgatgacaccaagctgtgtggttt
ggttgatacgctagagggaaggaatgccattcagagggaccttgacacacttgtgaggtg
ggctgatgccaacctcatgaagttgaaccatgccaagtgcaaggtcctacacctgggtca
gagcaatcccaggtacagctacaggttgggcaaaatggaaattcatggtagtcctgcaga
gaaggacttgggggtgttggtcaatgagaaaatgaacatgagccagcttcagtgtgcact
cacagcccagaaagccaaccgtatcctggactgcatcaaaagaagcgtgaccagcaggtc
aaaggaggtgatcctgcccctctactctactcttgtgagacctcacttggagtattgtgt
tcagttctggtgtcctcaacacgAAAAGGACATgcaactgttggaacaagtccagaggag
ggccacgaggatgatcaggggactggagcacctcctgtatgaagacaggctgagaatgtt
ggggctgttcagcctggagaaggctgcgtggagacctcatagcagccttccagtatctga
agggggctatagggatgctgaagagggactattcattaaggactgcactgacaggacaag
gggtaatgggttcaaacttaaacagcagaggtttagactggatataaggaagaaattctt
tactgtgaggctggtgaggtactggaatgggttgcccagggaggtagtgaatgctccatc
cctggcagtgttcaaggccaggttggatgaagccttgggtgatatggtttaaagtgaggt
gtccctgcccatggcaggggggttggaactagatgatcttaaggtcctttccaaccctaa
ctatgattctatgacatcaAAGCCATTTGGTATTCTCTAACTAAATAAATATGCTCAACT
CAATCtcatttcatgtttcttctgaTTAGATTGGTTTTCTCACTCTTTAGCACTAGGGGA
ATGCCACTGTGAGTGTCTTCTTCTCAAGAACCAGCCTAACCGGAGATGACTGCTGCTGTC
TCTCCAACTGACTAACACTAACTGGATATAAATAAACTTCCTTTTAATCTTTGATTATTT
CTACCACAACTGTTCTATATAATAAAATATCTAGTAtaataattaaatgcttttgttgAA
CAGgataatcattattattttctttttaataaattggACACTGCGAAGAATGACTCCACA
AAATACCACATGGCTAATTTCAGCAACTTTGTAGGTCCAACTGTATTTTCTTGACAAATA
AAATCATTATGGGCTCATCCTCATCACTTCATAAGACTGTAAAACAGTAATTTGGAACAG
GATATATGTAGCTGCTATCAGAAGATATTTGCTGTGAATGAAGAAGCAAAGCCATGGTGA
AACTGAGACAGCAGAATTCAGGTGGTCAGTCTTTGAAGAAGCAGTATGGTTTTGATCTCA
GGCAAGAGCCATTCAGAAGTGTTATATTTTTGCACGTTTTTCTGGTCTGGATTTTACTGC
CAGAGAAAAGTatgtttttctccattaaacTGAACCACATTCATGCACGTGTTGCTCGCA
GTGTCATAAACAACAACTGTACATACacaaaagctacagaaaaagacagattGTAACCAA
TAtttttttAGAAGAGGGCAATAAAGAATCAAGGAGAGCTCCTGATGATATTATCTTTTG
GGATGTCATCAATCTTCTCAAGTGGTCTAAAGGGTAGCTAACAAATAAAGATGGAAAGCT
CATATTCTGCTCCTAACTCTTGCTTCTTGCCACCTTCTGAATATGTTTATTACTCTTCTT
ATCTGTAAAAGCTATGTTATTCACACAGACCCCCTTTTACAGGACAATTTGGGATCTAGA
TTTGAAATAAGTACACGAGAACTACGCTGTTCAATCTGAAGTCAATGCAATAAGTTAACA
TGCATTCAATTTCATAGCAACAATTGCAATAGAAATATTCTACATTTAAAACTCATGGAA
GAATCCTAATAAGCACAGGAACAAGGGCAGTACATCAGTGAGGGTGGGTTGCTTTTTCAA
TATTAAGTTAAATAATTACCTTTTCCACTACCACAAGCTAAGATTGCAAGTTAAAAGATG
GAGCAAGATAGCTAGTAATCAGCAGGAAATTAACAACTATCCATGGAGGTACTCAAGGTG
AGGAAAAAGAGTATTGGACTATAAGTAAACAGGATGAAATAACTGAAAGGCTCTTCTCAT
CTGTGTAAGACTTTCAGACACAAAAGCTTTGTTTGTGGTTCAGAGACACAAAACAGGAAT
TAGAAGttcagagaaaatgttttccaaattcTTTGATCTGGAGTTTGGTCTGAAGAAGCA
GATCTCTGAGAGTTTTATTAAGCAGCTTGataagaaaacaagcatttttcagttttactt
tatATTCATTCCTTGCTCGCGGCCTGTATAAAGAGTTACTTCTTAGAGCACTTTCGTTAC
CATTAATTTCATCAGCACAGCACTCAGCAGTGCTCTTAATGTGTTTTTAGGCACATTCTC
TTGATTTTCTTGTACAGAACA
>bu540#LINE/CR1
ATGGCATGTATTATCAGGTCATTAATCTATGCCTCAGATGCATATTAGATTCTGTGAGGT
TGAAGACCGAAATTCAGAAATTTCACTTGGAGAAACATTTAATTAGAGCTGctcaaataa
atatttttaaattctgcaTCTAAAAGTTTTTGAAGAACTGGTCAAAAACTTTCAACATTG
TTGAGATGCATAACAACAGGAAAGTCAGAGAAGACCAAAACTAAGTAAATATGCTATTTT
GTAAAAGGCTAAATGAGATGCCCTGAGTAATTATTGGCTGCCACCATGCAATTAATCTTA
GCAAATTATGGGctcaaataataaataacagaatCAATGAATCCAATCAACATAGGCTTT
TGGAAACTAGCTCATTTcaaactaatttattttctaacaagGTTTGTAGTTGGGAAAGGT
AACTACTGATCTACTGATGACCTATATTTGTACAAGGCATTTTACTTGATTTTGCTTCAA
TAAATATACAACCATCACTGCTTAATGGGGCAACCATTATACTGATTAAATAAGTGCTAT
CAGATGTATCTCAAATGTAATTGTAAATTAGGGGAAGATTTCTAATGGTGCCTTACAGGA
CAGAAGCTTTACAAACCTCATCTAGCAGaccttttgaagaaaaatctaCCAACCAAAGCC
AGTCACAGGGTGGTTTGACCAGAATCTGTTaggacaaaacagaaaataacaaaaagatcC
TTGAAGCTATTAGtcaaaggtaaaataaaactCGAGCAGAAAAGCTCAAAAATTCTTGCA
GTGACAGCAGTGGCTGACCCGAAGAGCAGTTTCCCAAAAGTGCTAGCAGGTTTCCTGTAA
TAAGACATCTAATAATCAGATCATGTATTATATTTTAGTTTAGGTAGGGAATTTATTCAA
TAATGCTCCATGATCTTTGTTTATCCAGGACTCCAGACTCGATAGCTGTATTGGGTCTGG
TTGAGATGGAGTTCATTTTCCTCATAGCAGCCCTTCTTGTGCTATGCTTTGTATTGGTAG
CTAGAAAGGTGTTGATTAAACACCGGGGCCTTGGCTCCTGCTGAGCAGTCCTTGCCCAGC
ATCAAGGCTGTATCTCCAACATTCCCATCACCAGTAGGCTACGGGTGGGAAAGGTATTGG
GAAGGAATGTCACCAGGAAAGCTGACCCAAACTGagcaaagggatattccataatATATG
GTGTCTGCTCAGCTAAAAGAAAAGGGGGTATGGAGCATAATTTTCACCATTTTTGACAAA
ATGGggtaataatgaaaatatttttaaaaattctggtacacctttttaaaaatgttagcA
CAAAATTAAATAAGACAGAAAAGGCTAATAGAATTCTGGCTGTAGAATCATCTATGTAAC
ACTATATTTATTACTCAAACTGATGAGTATGGCAGGTCCATTATAATAATTAGTCAATTA
TTCTATAGttctttcaaatgtaaaaattaatcaCATTATGGATTACTTCAGTAAGCCTTA
AGCTTAATTACTTACATTTACAGTCCTCATTAGTAATTTTAGAAGTCAcacattattaaa
atatgttactaaagaagagagaaaaaattatttgcaaagaaatataCCATTTTCCACttc
tacaaaatatttttttatgaaattaattatttaaactaTATAAAATGTCTACTAAATGAA
TTTTATGTGTGCAGGCCTCAGACACATCTACTGTAACActaattctttccttttgggTAT
CTCAAGCATGGGGCCCACATCTGTAGGCCAGGactactggggtctggtggagctgctctg
ataaagaaagagaagagtggctttgctgggaggcttgccagacttgtcaaggatgcttta
aactagatgtgttgggggaggggagcatcattccatcccaacacacccagtcagttgcca
gcaccaataataaatactctgagcaatgtagtgatattctaggtgctccagccaatgagc
cggcttcatttggagctcggatcagatgcctctatacaaatgcccgtagcatggggaata
aacaagaggaattagagatgtgggcacatctacggggctacgatataataggcatcacag
aaatatcgtgggatggctcctttgactggagtgtcggaatggaaggttacaggcttttta
gaaaagacaggcccggtaggaggggagggggagttgctgtttatgttagggataggctgg
agattatggaactctgtctggggacagatgatcagttaacagaaagtttgtggatcaggg
ttaaggggaaatcgcTGACGGGACACATTAatgtggggatatgttacagaccgcctgatc
aagaggaacctgtggatgaagaactctacagacaaataggaaaagcttCACACTCACAGG
CACTTGTTCTCATGGAGGACTTCgaccaccctgacatctgttggggtgacagtacggcct
ggcacaagcaatccaggaggtttctcgattgtgtggaagacaacttccttctgcaagcaa
tagagtAACCGATGAGGAtaggtgccctgcttgacctcatgctcaccagcagggaagggc
tcgttggaaatgtgactctccagggaagtcttggatgcagtgatcacgagatggttgaat
ttgaggtcctcaagacagtgagaagagcgtgcagtaagctcactgccctggacttcaata
gagcagactttggactcttcaggaacctgcttagcaaggttccatgggatttagccctag
agggcaagggggcctcaagactcttggttaatattcaaggatcacatGCTataagctcag
gagtgttgcatcccaactagaaggaagtgcagcaggagggccaggagacctccttggatg
gataaggagctgctgaggaaaattcacaggaaaaaagaggcttatgaaaggtggaagcaa
gggcaggctgcctgggatgaatacatggatgttgtccaggaagttagggaccaagtaagg
aaagctaaggcccaattggagctaaacttggctagggatgtgaaagataataggaaggga
ttttataggtatgtagcggctaaaaaacagactaaggacaatgtaggccccctctggaag
ctttcaggagaactggctacacaggacttggagaaggctgaggttctgaatggcttcttt
gcctcggtcttcactggcaaaggctctgaccgcaccacccaagtcttggaggcggacgca
gggactgtgaaaacttagaccttgggccgactgtaggagaggatctggttcgagatcatc
ttaagaacctgaatgtacacaagtccatgggacctgatgaaatccatccacgggtcctga
aggagctggcgaatgaagttgcaaggccactggccatcatatttgaaaaatcatggcaga
caggtgaagttcctgatgactggaaaaagggaaatataacccccattttcaagaagggga
aaatggatgacccagggaattacagaccagtcagtctcacctctgtgcctggcaaaatct
tggagcagattctcctggaaggcatgctaaggcacatgaaaaagagaaaggtgcttggtg
acagccagcatggcttcagtaaggggaaatcctgcctgaccaatttggtggccttctatg
atagagctacggaaatgatggacaggggtggagcagttgatgtcatctacctgcacttgt
gcaaagcattcaagactgtcccacatgacatccttgtctctaaattggagtgtcatcaat
ttgataggtggaccactcggtggataaagaactggctggatggtcgcactcaaagagttg
tggtcaacagttcaatgtccagctggagaccagtaacgagtggtgtccctcagggatcag
tgttgggaccagtcttgttcaacatctttgtcgctgacatggacagtggaattgagtgtg
ccctcagcaagtttgctgatgacaccaagctgtgtggttctgttgatacgctagagggaa
ggaatgccattcagagggacctcgatacgcttgtgaggtgggctgatgccaacctcatga
agtttaaccatgacaagtgcaaggtcctacacctaggtcagagcaatcccaggcacagct
acaggttgggcaaaaaggaaattcagtgcagccttgcggagaaggacttgggagtgttat
tcaatgagaaaatgaacatgagccagcttcagtgtgtgcttacagcccagaaagccaacc
atattctgggctgcatcaaaagaagtgtgaccaacaggtcgaaggagatgatcctgtccc
tctactctgctctcgtgagacctcacttggagtattgtgtgcagttctggtgtcctcaac
atagaaaggacatggaactgttagaacaagtccagaggagggccacgaggatgatcaggg
gactggagcacctcccatatgaagacaggctgagaaagttggggctgttcagcctgcaga
agagaaggctgcgtggagacctcatcgcagccttctagtatctgaagggggcctacaggg
atgctggtgagggactattcgttagggactgtagtgataggacaaggggtaatgggttga
aacttaaacaggggaagtttagattagatataaggaagaaattctttactgtgaaggtgg
tgatgtgctggaatgggctgcccagggtggtagtgaatgctccatccctggcagtgttca
aggccaggttggatgaagccttgggtgatatggtttagtgtgaggtgttcctgcccatgg
caggggggttggaactagatgatcttgaggtcctttccaaccctaactattccatgattc
tatgattctataacaggTCTTCAGAGGGTGGgttaaaggtgaaaaaaaaaaaaaagtgaa
atccAAAACTATcgatgttttccttttttatgctGAACAAGTTTGTTAGACTTGAATATT
AGTGGTTTAAAAACTTGAGTGACATGAACTGGTGGGTAGGGATAAACTCTTGACTCTTTG
TTCTGAAAGAAGACCAAACACCAGTGTAAGTATTTGgttcaaaacaaagaaacaaacatt
caTAGGTGACAGACCTTTAGAACTCCTCATCAAATGAAGTTATGCATGCTGAATTTTTAC
ATGGATCTGAAAGAAATCTATGAAAGATAGATCTATCAAGACTTACTAAATGCATAGGAA
CAGCATGCAGTTCAAGAAATCCATAAACTAGAATTAgcagaaaatcaggaaaatgtttGG
AGGAagcattaattttcttccccatgCAGTCAATCACTGTCATTGCTGAAGAGACTTTGT
GTCTTGACTTATATATGACCATTCATATTCTTTATGTTTGTGAAGGAGGAAAGCACCCAA
AGGAATACAGATTCAAAAATAAGGGCAAAACCACACTGCATAAGATCATAACATCCTTAA
TTCTATGTAGGATGGATTTATTGACTTCCAACAGTTACCAAAACTCCAGGTATGTATGGC
TTTAATTGCACATCTGCTTCCACACAGCTTTTTACTTCTGATTGGAGTCCTTGTTCTCCT
GTCACTGTTCTGAGTTAGCCACCTTTCAGCTTCTGACTCATAATACGTATCTTCCCCATT
CAGCTTTTTCTAGAGACACTGGTTTTGTAGGGCTTTTGCTCAATAGACTGTGAAGTGTTT
TATGCAGGAAGTAGGTATCATTGCTGTTACACAATTGAAAAGGGAGTTTAAGAAATCTAA
TTAAACTCATTAAGCCAGAATACAGCTGGGAATGAAATTTTAAACTTCTGAGACCTAGGA
TGGAATTTTTTCTACTATAGTATTGTAATGTTGGTTCTGTGGAACCTTATATTAGACTAT
CAACAAGacttaaaataaactgtaatattatttaaacaaacacaaTGAAGACATTCAGCA
TGAGAAGTGTGTTGCATGTGTACTTTTCACAGGACTTTTAGCAGAATAACAAAACTGCAA
CACTGCATCCTGTGTAATCACAACTACTCTTCCTAAACTGGACTGTGAACAGGAGAGGTG
GAAACATTTGAGCAACAAAGTTTCTTCTGTGTGGAGGGCACAAAGTTCCTAAGGACAAAC
TGTAATTAGTCTTTTAGACTAAGCACACTCAGGCTCTTCCAGCTGCGAAGGTTTCAAAGG
AGCAGCTACAGCATTTTGTGTCGATAATCTATGGATCACAACTTTTCTAGAGGGAATGTT
AGCTCCAGAAGGTGAATTTCACTTTTTGGAAAAATACATAGATTAATTTGGTATCCTTAA
AAGGATTCTCGGGCAAAATTTCACCTTCCTTTCTGTACCCAGAGTAATTATGTACAGAGG
AGTATTGCTGGGCTGGTAGCTAGgtaaagagctggaaaaggtgTTGGTGATTTGTAAAAC
ATGCAATAGATCTCTGGATATATATATACTGCTTTGctcttattattttaaatacataag
tGTTGCATATGACGGAATACTAAACTAAGAGAAAGGCATACAGTAAAAGCTTTTGTTGAT

>bu566#LINE/CR1
GTGAAGGATACTTCCCTGGGGATATCTGATCTCAGAAGAGACCACAGGACTGTGCACAAT
TCTTCTGACCCTTGGTCAGAAGAATCAAAGACAGCTGTGAGCAGCCCAAGGGACAATGGG
CTTGAAACCATCCTCTCATTTTATTCAGAGACAAAACTTCCACTGACTTGAATGATGAAG
TTTTATCCATTTGCAAAAGACCAAACAGCAGTGATACCCATGCTGTGGTTATGATGGAGA
TATGGAAGTTCAACATATTCTCAAAGCAATTTCCATATTCTTAGCATATGGCCCGTGCAA
TGAGCCCTTATTTGGGTCAATGAGAGTTTCTCATGCAGAACgagcacagaaaacatgcac
AGCCTGTGCCTGAGAAGGGGCATATGCCTGCAATAGCTAAACGTTTTAACGGGAGGAACA
CACTTTAATGAAGCACCTAACTGCATAAGCCTGGGCAAGTTTTATTGAGGGCATTAATTT
ACACAAGCTGTATGATTGTGTTCTCATGAAATCTGCCATGCATAATTACTAAAGATGTTA
ATAAATAGTCAGCAAATCAGAACAGCTGGCTATGATGATATCCAGCTTTTCTAAGAAAAG
CCAGACTTTAACCTCACCACCATTAATACTGTGAAACATACTCTGACCAGTGCATGTGAT
GGCATACCCTAAATAGATGAATATCCATTGCATTCCTCGTCCTGGACAGTGCAAAAAGGC
CTAAGGTTGGCATTTTCTTTGATGTGGACCTTCCAGCATAATTGCCTTTagttgaaaaaa
taaaacccaaagcaaatCCCTATAAATGATGCAAAGGGAGGAAaggtttctgttttcctt
tgaagtcaTGTGAGATGTTCAGATACAGAGATTGATGCTGCTTGAGAATGTGGCTAGTAT
GTATCTGCAGTCAGTTTTCACCACTTCTTTGATAAGGGTGATCCATTGAGCTTATATTAA
AACCATAGTTGTGTGCACAGAAActattcctttttctgtataTAATATCAGAATGTTTTC
ATAACTTATGTAGCTAAAAGCCACCTTGCTTCCATTCACTTTTTGCTAGTTCCAGCTAGC
AGTTTTAGAAGTCAGTCCAGCAAACTGTGTTCTATCTGTATTGCAAAGGCCagcatttct
tgttttattaattacaaatgtatttattctgaattttcttccaTCCAATCacatttctgc
agagctctCTGTATCATTGCTTAGCATGCTAATGAGGTCTGGTTACTCAGATACTGTTCA
GGAAGTTCTGCTTGTCAATATATATTATGTGTCAGAAATCTCCTAGTTTGGAGCAGAACC
AAAACTGGGGATAACATATGgtgcactggtaaagaagatccctactggtgccaccaggaa
aaagcagtgggttgtagtagtaggggactctgaAAGGAACAAAACTGTTCATTTGTTGGC
CTGACCCGGTTGCAggggaggtgtgttgcctacctggggcacagatcagggatgttgtgg
agaggctgcctgctctagtaagtcccacggactattacccacttctagtggtccatgtgg
gtgctagcAATATAGATAGTAGCCTGgggaacataaagaaggactacagagccctgggag
ctCAGATaatcttttcatcaattctccaggatacaggggaggaccttaaaaaagCTAGGA
GaattggacaggttaataaatggttagaacagtggtgtcatagtcagggGTTTAGGTGTC
TTGAACACGGGGCCCAAGTTTGcaggccaggtctactgggggctggtgcagctgctctga
taaagaaggggaagagtggttttggtaggaggcttgccagacttgtcaaggatgctttaa
accaGATGTGTTGAGAGAAGAGGGAATCACTctatcccaacacacccagccagttgccag
cacctataataaatgcttggagcaatgtagtgatatcctagctgctccagccaatgagcc
agcttcatttggagctcagctcagatgcctctatacaaacacccGTAGCATGGAgaacaa
acaagaagaattagagatgtgggcacatctacggggtTATGATATAATAGACGTAataga
aacatggtgggatggctcctatgactggagtgttggaatggaaggttacaggctctttag
aaaagacagaccTGGCAGGTGGGGAgagggagttgctatttatgttagggataggctgga
gagtatggaactctctctggggacaggtgatcagttaacagaaagtttgtgggtcagggt
taaggggaaaacagtgatgggagacattactgtggggatctgttacagaccacctgatta
agaggaacctgtggatgaagcattctacagacagataggaaaagcctcatgctcacaggc
ccttgttctcatggcagacttcaaccaccctgacatctgttggagggatggtatgtcctg
gcacaagcaatccaagaggttccttgattgtgtggaagacaacttccttctgcaagtaat
aaaGGAGGTagcaaggagaggtgccctgcttgacctcgtgctcaccaacagggaagggat
CAGTGGAAATATGACACTCTAGGGCGGCCTTGTATGCAGAGTTCATGAGATGTTCGAGTT
CGAGATCCCCAAGACAGTGAtaagagcatgcagtaagctcactgccctggacttcaagag
agcagactttggcctcttcaggaacctgcttagcaaggttccatgggatatagcccttga
gGGTAAGGaggcccaagactcttggttaatattcaaggatcacctgctacaagctcagga
gtgttgcatcctaactagaaggaagtgcagcaggagggacaggagaccTCCATAgatgga
taaagagctgctgagaaaaactcaaaggaaaaaagaggcttataaaaggtggaagcaagg
acaggtggcctgggatgaatacagggatgttgtcaggaTATTTAaggaccaagttaggaa
agctaaggcccaattggacctaaacttggctagggatgttaaagataacaggaagggatt
ctgtaggtatgTAGTGGATAAAATACAGagtagggacaacgtaggccaCCTCTAAAAGCT
ATTGGGAAAACaggctacacaggatttggagaaggctaaggttttaaattacttttttgc
cttagcattcactggcaaaggctctgaccacaccacccaagtcctGGAAGGTGgaggcag
ggactgtgagaatgaagaccttgggtccactgtaggagaggatctgttTTGAGACTATCG
TAAAAACCTGAACGTTCACAAGTCCATGGGTGctaatgaaatccatccgcgggacctgaa
ggagctggtgaatgaagttgcaaagccactggccatcatatttgaaaaatcatgggagtc
aggtgaagttcccaacaactggaaaaagggaaatataacccccattttcaagaaggggaa
aatggatgacccggggaattacagaccagtcagtctcacctctgtgcctggcaaaacctt
ggagcagattctcttggaaggcatgctaaggcacgtgaaaaacaacaaggtgcttggtga
cagccagcatgactttagtagggggaaatcctgcctgaccaatttggtggccttctatga
cggggctatggaactgatggacaggggtggagcagttgatgtcatctacctggacttgtg
caaagcatttgacactgtcccacatgacatccttgtctctaaattggagagacaacagtt
tgataggtggaccactcggtggataaagaactggttggacggtcacactcaaagagttgt
gggcaacggttcaatgtctggctggagaccagtaacgactggtgtccctcagagatcggt
gttgggaccggtcttgtttaacatctttgtcactgacatggacagtggaattgagtgtgc
cctcagcaagtttgccaatgacaccaagctgtgtggttctgttgatacgctagagggaag
gaatgccattcagagggaccttgacacgcttgtgaggtgggctgatgccaacctcatgaa
gtttaaccatgacaagtgcgaggtcctgcacctgggttggagcaatcccaggcacagcta
caggttgggcaaaaaggaaattcatggtagtcctgtggagaaggacttgggggtgttagt
caatgagaaaatgaacatgagccagcagtgtgcactcgcagcccagagagccaaccgtat
tctgggctgcatcaaaaggagcgtgaccagcaggttgaaggaggtgatcctgcccctcta
ctctcctctcctgagacctcacttggagtattgtgtgcagttctggtgtcctcaacataa
aaaggacatggaactgtgggaacaagtacagaggagggcaatgaggatgatcaggggacc
ggagcacctcccgtatgaagacaggctgagaaagttggggctgttcagcctggagaagag
aaggctgcgtggagacctcatagcagccttccagtatctgaagggggcctacagggatgc
tgggaagggactcttcatgagggactgtagtgacaggacaaggggtaatgggttaaaact
taaacaggggaggtttagactggatataaggaagaaattctttactgttagggtggtgag
gcactggaatgggttgcccagggaagttgtgaatgctccatcccgtggcagtgttcaagg
ccaggttggatgaagccttgggtgatatggtttagtgtgaggtgtccctgcccgatggga
gggggctggaactggatgatcttaaggtcctttcgaaccctANNNNNNNNNNNNNNNNNN
NNNNNNNNNNNNNNNNNNNNNNNNNNNNNNNNNNNNNNNNNNNNNNNNNNNNNNNNNNNN
NNNNNNNNNNNNNNNNNNNNNNNNNNNNNNNNNNNNNNNNNNNNNNNNNNNNNNNNNNNN
NNNNNNNNNNNNNNNNNNNNNNNNNNNNNNNNNNNNNNNNNNNNNNNNNNNNNNNNNNNN
NNNNNNNNNNNNNNNNNNNNNNNNNNNNNNNNNNNNNNNNNNNNNNNNNNNNNNNNNNNN
NNNNNNNNNNNNNNNNNNNNNNNNNNNNNNNNNNNNNNNNNNNNATTAGCTTTATCAGGG
GCTTTTTCATGGTCAAAACTGAGCAGCGTATGTTTTGGCAACTGCCTCTCAAGGCACAGA
AAACTCCAGCCCCACCAAATTTGCCTGTGGCCATCCTGACGCACCACTGGCAGGCTCCAG
CCTCCAGACATGACCCAAAGGAGTTGGCTACCAGCCCCACAACCAGAGTTTTGGGAACAC
CAATATCcccttgaaaataaaacaatcccTAAATCTCAGATGACAGATTGTGGCAATTAG
CCGTGAGAGTATGCAGCCCCCTTTGTaaccagcaacagcagcatcaaaTTTGGAGGTAAC
ATCAGGCTCCTTTTGTAAAGTCTTCTTTCAAATGCCAGCCTGTCCACTTCCTGGCAGGAG
AAGGACTAAAAGCATTTCAAGGGAAGAAAAGTGGCAGTGGGCAAGTTATTGTAAGATGAT
GCTTTTATAGTGtagtattttcttgtttgtgtttatatataaatcctgaaaggaaaactt
cTGCATTGTAGCATTTGACCTcgaaaatgtaattttctgtagCACCTCAACTTGTGACCT
AATGATCTGTACTTTTCTTGACATTCAGATTCTCATACTACGAATACTCTGAATCTGCTC
TTCAAGAAATTACAGCATAACATGACATTCTAGTACTGCAGATGCAATCACCTCTaaaaa
aggttgataaaaattaaatcctgatttcacacaaagcctatctgaaaaaacaaaacacat
tttgcgTGTTCTATTTTGTCTCACTTATAGTTTTTTAAAGGACTCTGACATATTTTGTCA
GAATCTgcattacatttttcattttagaatgcagagagaaattatgaaaaataaaatatg
tttgtgACCATATTCCCACCTGCAATGCTGCTTAAAACTTTCCAAATGTTGAAAAACAAG
ACAGGCagtgtcttttatttcttcttcaatCTCTGCTGACTGCTGACAATTTTATCAAGG
ATGGATGTGAAGAAAGATTAGATCGAAAAGCTCCATGGTTTCCACCCATggagtgaagag
aaaaaagcaaagaggttCATTATTTCTCTTCCCACATCCATCAGAGTGATTACTGTACTC
TGAAAATTGGACAGCCATGCCAAAgtaaaaagtttctttttttttagctctctCCATATT
GCATGAGATTTTATGTCTTCCCAGAGTAGGAGTGAAAGGAACAAATGCAAACAGATTATT
ATAGACTAAGAGAATTAATTTTACTGTGAAatcaggaatttatttttttttatttgatga
aAAAGTGGGCAGGCAGAATATCAAAAGACATAGAAAGCAATGTCGAAGCCCTTGGGaagt
tcaaaacaaaatattaaattgaagtaatttgttttgaaagcaaacatCTCAATATGA
>bu595#LINE/CR1
gagtgtagagagtgcctgcactggtctggtgagggaaaggtgcagaataGGCAGGGCTGc
gcttgctgctccctgatgcaGGTCCTCTTCCAacaggtggctgagctgcgggatgctgtc
agtaagctgcaagatgtcatgggagctgagaggaagcaggactgcttgctccaggctcaa
acagcacaggggttatcaagcttcccctctaactcatggaggaaagaaggaggctgttga
tcagggaagctgggaattagtaacaaaaaacaacaaaaggaggaagagagcaattaaaag
caaggggcttcctcctaaatctgctgtacccacccagaaccgctttgctgtcctgcaggg
cgctgatgaggaaatgcacttgcaccagaaacagccgctggtgcactggtacagaagatc
tctactggtgccgccaggaaaaagtgaagggttgtagtagtaggggactctgccttgaaa
gggacagaagcactcatctgtcgACCTGACCCActcgcaagggaggtgtgttgtctacct
ggggcacggatcagggatgttgtggagaggctgcctgctgtagtaagtcccacggactat
tacccacttctagtgatacatgtgggtgctagggatacagatagtagtagcctgaggagt
ataaagaaggactacagagctctgggagaggtggtcaggggttctggagctcagatagtc
ttttcgacaattctccaagacacaggggaggaccttccaaaggcaaggaggattggacag
gttaatgaatggttaaaagggtggtgtcatagtcaagggtttgggtgtcttggacatggg
gcccacatttgtaggccaggcctactgggggctggtggaactgctctgataaagaaaggg
aagagtggctttgctgggaggcttgccagacttgtcaaggatgctttaaactagttgtgt
tgggggaggggagcatcattccatcccaacacacccagtcagttgccagcacctataata
aatactctgagcaatgtagtgatattctagctgctccagccactgagctggcttcatttg
gagctggGATCAGATGactctatacaaatgcccgtggcatggggaacaaacaagaggaat
tagagatgtgggcacatctactcggctatgatataataggcatcacagaaacatggcagg
atggctcctttgactggagtgttggaatggaaggttacaagttttttagaaaagacaggc
ccggtaggaggggagggggagttgccctttatgttagggataggctggagagtatggaac
tctgtctggggacaggtgatcagttaacagaaagtttgtgggtcagggttaaggggaaat
tggtgatgggacacattactgtggggatatgttacagaccgcctgatcaagaggaacctg
tggatgaagaactctacagacaaataggaaaagcctcacgctcacaggcccttgttctca
tgggggacttcaaccaccctgacatctgttgggNNNNNNNNNNNNNNNNNNNNNNNNNNN
NNNNNNNNNNNNNNNNNNNNNNNNNNNNNNNNNNNNNNNNNNNNNNNNNNNNNNNNNNNN
NNNNNNNNNNNNNNNNNNNNNNNNNNNNNNNNNNNNNNNNNNNNNNNNNNNNNNNNNNNN
NNNNNNNNNNNNNNNNNNNNNNNNNNNNNNNNNNNNNNNNNNNNNNNNNNNNNNNNNNNN
NNNNNNNNNNNNNNNNNNNNNNNNNNNNNNNNNNNNNNNNNNNNNNNNNNNNNNNNNNNN
NNNNNNNNNNNNNNNNNNNNNNNNNNNNNNNNNNNNNNNNNNNNNNNNNNNNNNNNNNNN
NNNNNNNNNNNNNNNNNNNNNNNNNNNNNNNNNNNNNNNNNNNNNNNNNNNNNNNNNNNN
NNNNNNNNNNNNNNNNctctgagcaatgtagtgatattctagctgctccagccactgagc
tggcttcatttggagctggGATCAGATGactctatacaaatgcccgtgGCATGGGGAAcg
aaacaagaggaattagagatgtgggcacatctacggggctatgatataataggcatcaca
gaaacatggtgggatggctcctttgactggagtgttggaatggaaggttacaagtttttt
agaaaagacaggcccggtaggaggggagggggagttgccttttatgttagggataggctg
gagagtatggaactctgtctgggacaggtgagcagttaacagaaagtttgtgggtcaggg
ttaaggggaaatcggtgatgggagacattactgtggggatacgttacagactgcctgatc
gagaggaacctgtggatgaagaactctacagacaaataggaaaagcctcacacttgcagg
ctcttgttctcatgggggacttcaaccaccctgacatctgttggggcaacggtacggccc
agcacaagcaatccaggaggttcctcaattgtgtggaagacaacttccttctgcaagcaa
taaaggagccaacaaggagaggtgccatgcttgacctcgtgctcaccaacagggaagggc
tcgttggaaatgtgactctccagggaagtcttggatgcagtgatcacaagatggttgaat
ttgaggtgCTCAGGAaagtgagaagagcgtgcagtaagctcactgccctggacttcaaga
gagcagactttgggctcttcagaaacctgcttagtaaggttccatgggatatagccctag
agggcaaggggggcccaagactcttggttaacattcaaggatcacctgctacaagctcag
gagtgttgcatcccgactagaaggaagtgcagcaggagggccaggagacctccttggatg
gataaggagctgctgagaaaaattcacaagaaaaaagaggcttataaaaggtggaagcaa
ggacaggtggcctgggatgaatacaagGGTGTTGCCCTggaagctagggaccaagttagg
aaacTAAGACCCAgctggagctaaacttggctagggatgttaaaaataacaggaagggat
tttataggtatgtagtggctaaaaaacagactagggacaatgtagaccccctctggaagc
tttcggcagagctggctacacaggatttggagaaggctgaggttctgaatgatttctttt
cctcggtcttcactggcaaaggctctgaccgcagcacccgagcCTTGGAAGGCGGACTCA
GGGACTGTGgaaacctagaccttgggcccactgtaggagaggatctggttcgagaccatc
ttaagaacctgaatgtacacaagtccatgggacctgatgaaatccatccacaggtcctga
aggagctggagaatgaagttgcaaagccactggccatcatatttgaaaaatcatggcagt
caggtgaagttcctgatgactggaaaaagggaaatttaacccccattttcaagaagggga
aaatggatgacccagggaattacagaccagtcagtctcacctctgtgcctggcaaaatct
gggagcagattcttttggaaggcatgatagggcacatgaaaaacaacaaggtgcttggtg
acagccagcatggctttactaggggaaaatcctgcctgacctatttggtggccttctatg
gtggggctacaaaagtgatggacaggggtggagcagttgacgtcatctacctggacttgt
gcaaagcgttcgacactgtcccacatgacatccttgtctctaaattggagtgtcatcgat
ttgataggtggaccactcggtggataaagaactggctggatggtcgcactcaaagagttg
tggtcaacggttcaatgtccggctggagatcagtaacgagtggtgtccctcagggatcgg
tgttaggaccggtcttgtttaatatccttgttgctgacatggacaatggaattgagtgcg
ccctcagcaagtttgctgatgacaccaagctgtgtggttctgttgatacgctggagggaa
ggaatgccatccagagggaccttgacacgcttgtgaggtgggctgatgccaaccttgtga
agtttaaccatgccaagtgcaaggtcctacacctgggttggagcaatcccaggcacagct
acaggttgggcaaaaaggaaattcatggtagtcctggggagaaggacttgggagtgttgg
tcaatgagaaaattaacatgagccagcttcagtgtgcactcacagcccagaaagccaacc
atatcctgggctgcatcaaaaggagcgtgaccagcaggtcaaaggaggtgatcatgcccc
tctactctgctctcgtgagaccccacttggagtattgtgtgcagttctggtgtcctcaac
ataaaaaggacatggaactgttagaacaagtccagaagagggtcatgaggatgatcaggg
gactgaagcacctcccatatgaagacaggctgagaaagttggggctgttcagcctggaga
agagaaggctgcatggagacctcatagcagccttccagtatctgaagggggcctacaggg
atgctggtgagggactattcattagggactgtagtgataggacaagggataacgggttga
aacttaaacagcagaggtttagactggatataaggaaggaattctttcctgttagggtgg
tgaggcattggaatgggttgcccagggaggtagtgaatgctccatccctggcagtgttca
agaccaggttggatgaagccttgggtgatatggtttagtgtgaggtgtccctgcccatgg
caggggggttggaactagaagatcttgaggtcctttccaatcctgactattctatgattc
tataagttACTATCTGGAATTTTCCATAACTTCTTCAGTGAAATTTGAACTTGCCACAAA
AGTTTTAAAGGGGATGTAGTTTAGTTTGCATATAAAGAGTAGAATGTCGCTAATAATTTG
TTGATTAATAGTAGTTTATATGCTTTGCAAACATTATCAAATGATTAAGCCTTTTCTACA
CAAGCTTGTTTCTAAATGTGAAGCTTTATAATTTATATTGGTACAACTTCCTGCAATAAA
TGTAGTCTTTTCCAGTTAGCTGAGATTTTTTATATGCCAAATATCCTAAAGCTAAACCAT
AACTGACATTCTTAACAGTGTCTGCATGAAGAATAACAGTACACAGATAGGTCTCCACAT
TCATACCATAGCTGATAGTTGTAGTATTTTCTTTGTAGGTAAGATTAGAAGGGAGCACCT
AGGATAGATGATTTTGGAGGAGAGATGATTTTGtctaaacaaataaatgtgaatGTCTAA
ACAGACAAATAATATATAATGTCTGGGGGAAAATCAAGTGAGGAAGTCTGTGCAAAATTT
GATTCTACTGAGTTAAACTAAGAAGTTTCAAAAAACTGAAAAGTTTAAATATTCCTAATG
ACTTTCATACTGTACACAGGGAGGTTATTCCCATAACCTTCTGAGCATCTTCCTGTCTCT
GAATGTTGGGCCTCTGTTCAAATTTCAAGTGTATCTTGTGCTCCAAAACATTTGGGAAAT
AGTGTCCATGTTACTTAAACCCAGTTTTATGTACTCTTAGATGTCATGCTGAAATGTGTT
TCAACCTTGAATCATCTGTTAAGGAAAGAttacaagggcaagtgtagagtcttgcatctg
gggaagaacaaccccatgtaccagtacaggttgggggttgacctgctagaaagcagtgaa
ggggaaagggacctgggggtcctggtggacacgaggatgaccatgagccagcaatgtgcc
cttgtggccaagaaggcaaatggcatcctagggtgcattagaaaggctgtggttagtagg
gcaagagaggttctcctccccctctactctgccttggtgaggccgcatctggaatattgt
gtccagttctgggcccctcagttcaagaaggacagggaattgcttgaaagagtccaggTC
AGAGCCACAAAGAcgatgaagggagtggaacacctcccttatgaggagaggctgagggag
ccgggtctctttagcttggaggagaggagactgaggggtgaccccatcagtgtttacaga
tatgtaaagggtgggtgtcaggatgatggagctaggcttttttcagtgatatccagtggt
aggacaaggggcaatggatgTAAACTGGaacataggaggttccatgttaacatcaggaag
aacttctttactgtaagagtgacagagcactggaacaggttgctcaggggggttgtggaa
tctcctagGTTTGAGATACTCAAggtccgcctggacaagttcctgtgtgatgtacccTAG
GTTTCCCTGCTGTTGCgggggggTAggactaaatgatcttttgaggtcccttccaaccct
tgggattctgtgattctgtgattaaactgtgttttcattcttGTGTTGCCAGTCAGATAG
TAATTTAAAATGACTGATTTCAGAATCAAGATGGTTAAAAATTTCTCATCACCTAAAGGT

>bu596#LINE/CR1
aatgacagcaaaatgcattttatctCAGTGATTTTAACATCAAGACTAAAGCATCTAACA
GGATACATACAAATTCTACgaacatacatattcattaaacattgactttaattttcttgt
atttgatTATCATGTCTGAAAAAAGTATGTAAGTATGAAAAGTTAGCATCTGAATTTACA
GTACAACCAGTAAGAACAATtaattgaaggaaaaatatcaggCACTAATTAAGAACTACT
TTTTTGAAGTAACTTGACAGTACAAATGCTTTTCCTGAATTTCTGTGAGACTGTTTAAAA
ATTCATCAAACACTTCCACATAACGTTGGACTTTGAAATATATAATCAAACTCAGTGTTA
GCACAGACCTCTCTGCCCATTTTTAGCCTGATTGCCTAAGGAAGACAAGATAATGTGATC
ACCCTCCAAGCCAGCCTCCCTCTTCCAGGCCCTTTCAATACAATCAGCCAATTTCCTTCT
AAGACAGGAAAGTGTTAAAAGGCtcaaaaataacagtatttccTCAAGTTGGAAAACTGT
TCCCAGGTACAGAAAAGAGATAAATCAGTGGCTTTTCTGAGAGAAACCTGTAGTTTATAT
GCTCTATTCAATCAGTAGCTGGGGAGGCAATCAGCTTCCACAAAGCTGCAGGACACACTG
CCATGTGTGCGGGTTTCTCAGTAGGATTAAAGGGACCAAGTGCTCTGATTTAGAAAGACA
CTCTTATTAGGTCAGAATCACTTAGCTCAGCAGCTCAGGCAAAATCTTGTCTACCTACAA
ACACTACAGAGATCACTTTCAGTAAAAAGCCCAGGCCAAAACATCTTAGAGCTTAAGCAG
TTGTTGAGTCAGGGTTTGAACTTTACAAAAGCCCCATTTAATGCTTTAGACTAAACTACT
TCCTTGAGATGCAAGTCTCTTTTATCTCTGGTTGTCTCTACCTGAGGTTTGTGCAGCCAG
TCTTTGTCTCTGCCATCTACACACTTGTTTTCTTAGAATTGTAAGTGGAACCATAATtat
gtacagaaaagaaagaaggaactCACTTTATGCATGGTAGTTTAGCAAAGAGAGccaaca
aaacaaattttagaACTGTCTCCTCTCTAGAAATAACCCAACACAAAAaagtactggaaa
aaatattagatTCTGCAAGACAATAAAATATCTGCATATCAACATAGTGTAAAAGCTCTT
CATCTTGTAGATGAAACTCCTGCAAACCATGACATTCAGCTATGACACTCAAGATTTTCA
GTGCATGAATACCTTGAAGCACACGCTTGAATCCAAGTGTAGCTGCCTTGGAAGTTTCAC
AAACAAAGGGGTTTTAGCAGAATGGGGGAAAGATATACTTTAAATAGTGACAGCTGCTTT
ACTTCAGAAGGTTTCTCAAAATTCAGGCATCATCTTTATAATTttgcacagaagaaagaa
gaccAAATAATCTTTCAAAACCCCTTATAGGTTTCACTTTTCCCCCAAGCCCACTGAAAA
CTCAACAACAGGAATAAACTGTGGCTCAAACTGAAAACCACCACAAATGGAACTCTCCAT
TGTAATGAAGTGGAAGAACTGAGAATAATCTTATAATAATTGCCCAACATTTAGCACAGC
TGTAATACTTGATAAAACACTAAAGCTTGACACAGTtacatctacggggctatgatggga
tggctcctttgactggagtgttggaatggaaggttacaggctttttagaaaagacaggcc
ccgtaggaggggagggggagttgccctttatgttagggataggctggagagtacggaact
ctgtctggggacaggtgatcagttaacagaaagtttgtgggtcagggttaaggggaaatc
ggtgatgggagacattactgtgtGCCACCgcaggtggaggggagaaaacaccgatacgat
gtaggttcacaaaatgctccatttattgattacaaggctgctcttaatatactgtcttac
acgcgatcacacattacttgattggctgcctCGCTTTGTCCACGAGGCATACATGCTCCC
CTTTACctttcctgattggtttcacacctttgCTTCAGCTaagcgttacatcatgcttct
gcaattactggcatcctgttattgcgttcctgttttgctgatcttgacacttcttcttct
tttaacctggggtcataagttcactttctcacagcttgctgtaggcctgttcaagcgccc
atgctcgacccccaacaactgtggggatatgttacagaccgcctgatcgAGAGGAACCTG
Tgcatgaagaactctacagacaaataggaaaagcctcacggtcacaggcccttgttctca
tgggggacttcaaccaccctgacatctgttggggcgacagtacggcccagcacaagcaat
ccaggaggttcctcaattgtgtggaagacaacttccttctgcaagcaataaaggagccaa
caaggagaggtgccatgcttgacctcgtgctcaccaacagggaagggcgcgttggaaatg
tgactctccagggaagtcttggatgcagtgatcacgagatggttgaattcgaggtcctca
agacagtgagaagagcgtgcagcaagctcactgtcctggacttcaagagagcagactttg
gcctcttcaggaacctgcttaacAAGTTTCCATGCGGTATAGacctagagggcaaggggg
cccaagactcttggttaatattcaaggatcacctgctacaagctcaggagtgttgcatcc
caactagaaggaagtgcagcaggagggccaggagacctccttgggtggataaagagctgc
tgagaaaaattcacaggaaaaaagaggcttataaaaggtggaagcagggacaggtggcct
gggatggatacagggatgttgtccgggttgttagggaccaggttaggaaagctaaggccc
aattggagctaaacttggcaaggaaTGTTAAACATAATAGAAAGGGATTTTATAGTTATG
TAGCGGctgaaaaacagactaaggacaatgtaggccccctccggaaactttcaggagaac
tggctacacaggacttggagaaggctgaggttctgaatgatttctttgccttggtcttca
ctggcaaaggctctgaccgcagcacctgagtcttgaaggtggacacagggactgtgaaaa
tctagaccttgggcccactgtaggagaggatctggttcaagaccatcNNNNNNNNNNNNN
NNNNNNNNNNNNNNNNNNNNNNNNNNNNNNNNNNNNNNNNNNNNNtccatgggacctgat
gaaatccagtCCGCgggcctgaaggagctggagaatgaagttgcaaagccactggccatc
atatttgaaaaatcatggcagtcaggtgaagttcctgatgatgggaaaaagggaaatata
acccccgttttcaagaaggggaaaatggatgacctggggaattacagaccagtcagtctc
acctctgtgcctggcaaaatcttggagcagattctcttggaaggtgtgctagggcacatg
aaaaacaacaaggtgcttggtgacagccagcatggcttcactaggggaaaatcctgcctg
accaatttggtggccttctatgacggggctacaaaagtgatggacaggggtggagcagtt
gacgtcatctacctggacttgtgcaaagcgttcgacactgtcccacatgacatccttgtc
tctaaattgcagagatatcaatttgataggtggaccacacggtggataaagaactggctg
aatggtcgcactcaaagagttgtggtcaacggttcaatctccggctggagaccagtaacg
agtgctgttcctcagggatcagtgttgggaccagtcttgtttaatatttttgtcgctgac
atggaaagtgggattgagtgtgccctcagcaagtttgctggtgacaccaagctgtgtggt
tcagttgatacgctggagggaaggaatgtcattcagagggaccttgactcacttgtgagg
tgggctgatgccaacctcatgaagtttaaccatgacaagtgcaaggtcctacacctgggt
cgaagcaatcccaggcacagctacaggtggagcaaaaaggaaattcatggtagtcctgcg
gagaaggacttgggggtgttggtcaatgagaaactgagcatgagccagcttcagtgtgca
cttatagcccagaaagccaaccatatcctgggctgcatcaacaggagcgtgaccagcagg
tcaaaggaggtgatcctgcccctctactctgctctcgtgagacctcacttggagtactgt
gttcagttctggtgtcctcaacataaaaaggacatggaactgttagaacaagtccagagg
agggccacgaggatgatcaggggactggagcacctcccatatgaagacaggctgagaaag
ttggggctgttcagcctggagaagagaaggctgcgtggagacctcatagcagccttccag
tatctgaagggggcctacagggatgctgatgagggactattcattagggactgtagtgat
aggacaaggggtaacgggttgaaacttaaacagcagaggtttagactggatataaggaag
gaattctttcctgtgagggtggtgaggtactggaatgggttgcccagggacttagtgaat
gttccatccctggcagtgttcaagaccaggttggatgaagccttgggtgatatggtttag
tgtgaggtgtccatgcccatggcaggggggttggaactagatgatcttgaggtcctttcc
aatcctaactattctatgattctatatccaCAGAATTACTCTTGACAGAGTCCAGAGGTA
CTCAGGTTCCACCTTAAATACGTGTTCATtgctaatttaaaaacaattatctAACCTGTA
AAAACTTAGGAATTAGCTTTTGGTAGAAAATTGCAGTAGTTGAAtttttttGTACAATCT
GTATTCCACAGATGTTGGATTCCCACAGAAGGTGCCTGAAACTGCAAGGTGACTCATGTA
CCTTTTCTGCATTCGAATTGGtcatttatttctgtcagaGCTAGTCATATAGTGTTTTCA
CAGCTAGCCTCAGAGTAGCTCCAGTTCTGAAGACCCTACTCAGGCAAAGGATTCTGTTTC
AATAAGGACTTTATCTTCAACCCTGAAACAGCAAGTCTACCACTACAGTGACCGTATATC
ATTATTACATGAAACATCTATTCTACAGTAGTGGGCTGTCTTTACTGTCTGCTATAAGTA
AATCTGCAGGTTGAGGACATTTGTATTTTGCCTTGCCtgacttcaaaatatttcagccaG
AACATGAATATTGCCTTCTGAtgcaaacatggaaaaatgcCTAAAGCTATCTGAATTAAA
TCTGGCACAAAACATTGCTCTGAAAGTATTAACTTGTTTTAGCCTACAGCAAAGTTTTAC
AGCCAACCTATAAACTCCCTAATAATAAGATGCCTAATAAAAGCGCTGACAGACCATTCA
TAGCTTAGCAGTGCTCATTAAAATGCACTAGAATAGAACATTCTCAGGATGACAGATTCT
CAGCGCTGAGGAACACCTGATAACTTGATAAACATGTGCATTTCTCAGCATGTGCACTAC
ATATTCACTTTTCCTCTCTGGACAGCATGTAATTACATTACTGtctgcaaaaataattac
tttggCACTGAATATTAATGACCTGTTTAGTAactaatataaaattatatcCTACCTCTA
TGGAAGAACATGCAACTTTAACCAACGTTTCCataaaaattaacttcaaagGAATACTTT
TACTGAAGAGTTTCATAATGGATTGCTTTGCCTCAAGGCTTTAATTTTAATGGGTGTcct
aagttttcttttttttttataactagTTAATTTTGAAAAAAGACCCATTAGTTAGTGGAT
TTCCTTTTAATACTAAAAGTCATTCCCATGAAGTAGCGGGAAAGGACATCAGTATTGGCT
TCTTCTCTAAAACTCACACATTTAAGCATTTGGGATACACAAAAGAACTTTGATACCTGC
TCCTAGGAGCAGCAAAATAGCATCCAGACTTGGATTAGTAGTCTGCAAACACAAAGGCTG
GGAGGACtttttttAGAGATAAGACAAATGCGGACAGCTTTAtactgacagaggggagat
ttagatcatagaatcatggaatcatggttgaaaaggaccttaagatcatccagttccaac
gcccctgccatgggcagggacacctcacactaaaccatatcacccaaggcttcatccaac
ctggccttgatcaccgccagggatggagcattcacagcctccctgggcaacctattccag
tgcctcaccactctcacagtaaagaacttcttccttatatctaaactaaacttcccctgt
ttaagttagaatccattaccccttgtcctatcactacaatccctaatgaagagtccctcc
ccagaatctttataggcccccttc
>bu608#LINE/CR1
TTTATGatttaaaaacttaattaaaGTAATAATAGGAAAGTTCTACTGACTCAATATTAG
GTTTTGCTCACACAGGTATAAAATTTATGTTCGACTTTTCAAGTTAGTCTGTAAAGCCTC
TTACAAAGACGTGGTTTAGTGAACAAAGTGAACAAGGAAATACAGTCTAGATTGTAGGTC
GTAACTTGGGACATCCTTCACAGATTAGGACTGGGATTAATAATGTCTAGTGTCTAGCAT
TTATAAAGGTGGGTGACAGGGTGGAGTGTATGGTGGACACGAGATTGGGTGTAGCCATCA
GTACCAGGACAGATGATATCACTGGGACctcaacaggctggagaaatgaagcagcaggaa
cctcatgaagtctaacaaaaggaaatgtaaatttttttacttggggagaaaaaaaccaat
aTACTGCTACAGGCTGGATTCTGAACTgttgaaaaagcagctttacagAAAATTACCTGT
GGGTGCTAGTGAACAAGTTGACCATGAGCTAGCAGTATGTTCTTGCAGCAATGACAtcca
acagtatcctgggctgcattaagcAGAGCACTGCTATCAGGTCAAAGGATATGATCTTTT
CCCTCAGCCCTGGTGAGACATACCTGGGTGCTATGTCCAGTGCTGTTAAAAGAGAGTCAG
GGATATACTGGAGATAGCCTAGCAAGGGTGGGAAAGATGGCCAGGGGCTAGAGTACAAAA
AATACAAGAGGCTGAAAGTGGTAGACTTGTTCaacctggaaaagagaaggctaaGAACAG
ACAGTATCACTGTCCTGATGAAAACAGGCCATCAGCAGACATtgttagtcacttgctgag
gggggtggcttgagaaaggacgcctgtggcaccggagtggagctgggggagatcagcgtc
cagaaacctcaccacagagtgACAAAAGCCACTGAGGAAGgaagcctcaagtccttgaca
ggacttgcaaagagctcagctactgcgagaaggtgactcaccgggggcggagacaggagg
aggggcaccagctgtgagtggttaaaaatctacccagggagcacGGCGACCAGGAGCGCg
gcgaacagagcaggcaaacagagtgGGTCGAGGCAGTTCGcacgggcaggcgagcgggat
ggtgagcactcgccgtacgaccagggtccggtctgggagctctgccctggctgccccggt
ggtggccagcgtaggcacccagacagagccggtaagtggggaggctacagtgcagagctt
ggagtgtagagagtgcctgcactggtcttgtgagggaaaggtgcagaatgggcagggtTG
Ctctcgctgctccctgatggaggtcctcctccagcaggtggctgagctacgggatgctgt
cagtaagctaCAAGATGtaaggaaagctgagaggaagcaggactgcttgctccaggacca
aacagacaggggcctcaagattcccccTCTAAAtcatggaggagagaaggaggctgttga
tcagggaagctgggaattagtaacaaaaaaacaacaaaaggaggaagagagcaaNNNNNN
NNNNNNNNNNNNNNNNNNNNNNNNNNNNNNNNNNNNNNNNNNNNNNNNNNNNNNNNNNNN
NNNNNNNNNNNNNNNNNNNNNNNNNNNNNNNNNNNNNNNNNNNNNNNNNNNNNNNNNNNN
NNNNNNNNNNNNNNNNNNNNNNNNNNNNNNNNNNNNNNNNNNNNNNNNNNNNNNNNNNNN
NNNNNNNNNNNNNNNNNNNNNNNNNNNNNNNNNNNNNNNNNNNNNNNNNNNNNNNNNNNN
NNNNNNNNNNNNNNNNNNNNNNNNNNNNNNNNNNNNNNNNNNNNNNNNNNNNNNNNNNNN
NNNNNNNNNNNNNNNNNNNNNNNNNNNNNNNNNNNNNNNNNNNNNNNNNNNNNNNNNNNN
NNNNNNNNNNNNNNNNNNNNNNNNNNNNNNNNNNNNNNNNNNNNNNNNNNNNNNNNNNNN
NNNNNNNNNNNNNNNNNNNNNNNNNNNNNNNNNNNNNNNNNNNNNNNNNNNNNNNNNNNN
NNNNtGATATAACAGACATCACTGAAATATGGCGGGCTGGCTCCTGTGAATGGAGTGTta
gaatggaaggttacaggctttttagaaaagacaggcccagtaggaggggagggggagttg
ccctttatgttagggataggctagagagtatggaactctgtctgcggacaggtgatcagt
taacagaaagtttgtgggtcagggttaaggggaaatcggtgacaggtcacattactgtgg
ggatatgttacagaccgcctgatcaagaggaacctgtggatgaagaactctacagacaaa
taggaaaagcctcacgctcacaggcccttgttctcatgggggacttcaaccaccctgaca
tctgttggagcaatggtacagcccggcacaagcaatccaggaggtttctcgattgtgtgg
aagacaacttccttctgcaagcaataatggagccgacaaggagaggtgccctgcttgacc
tcatgctcactaacagggaagggctcgttggaaatgtgactctccagagAAGCCTTGGAA
GCAGTGATCATGAcatggtcgaatttgaggtactcaagacaatgagaagagcatgcatta
agctcactgccctggacttcaagagagcagactctgggctcttcaggaacctgcttagca
aggttccatcggatatagccctagaggacaagggggcccaagactctcGGTTAATAatca
aggatcacctgctacaggctcaggagtgttgcatcccgaccagaaggaagtgcagcagga
gggccaggagacctcctaggatggataaggagctgctgagaaaaattcacaagaaaaaag
aggcttataaaaggtggaaacaaggacaggtggcctgggatgaatacagggatgttgtca
gtgtagttagggaccaagttaggaaagctaaggcccaattggagctaaacttggcaaggg
ctgttaaagataataggaagggattttataggtatgtagcggctagAAGACAGACTAAGA
ACAATGTAGaccccctccggaaactttcaggagagcttgctacacaggacttggagaagg
ctgaggttctgaatggcttctttgcctcggtcttcactggaaaaggctctgactgcagca
cccgagtcttggaaagcggaagcagggactgtgaaaacttagaccttgggcccattGTAC
ATGAGGAACTGgctcgagaccatcttaagaacctgaatgtacacaagtccatgggacctg
atgaaatccatccgcgggtcctgaaggagctggcaaatgaagttgcaaagccactggcca
tcatatttgaaaaatcatggcagacaggtgaagttcctgacgactggaaaaagggaaata
taacccccattttcaagaaggggcAAAGGGATGACCCGGGGAAtaacagaccagtcagtc
tcacctctgtgcctggcaaaatctgggagcagattctcttggaaggcatgctagggcaca
tgaaaaagagaaatgtgtttggtgacagccagcatggctttactaggggaaaatcctgcc
tgaccaatttggtggccttctatgacaaggctacaaaagtgatggacagggttggagcag
ttgacatcatccacctggacttgtgcaaagcatttgacactgtgccacatgacatccttg
tctctaaattggagtgtcatcaatttgatagaaTTGATGacactcagtggataaagaact
ggctggatggctgcacacaaacagctgtggtcaatggctcaatgtctagctggagaccaa
taacaagtggtgtccctcagggatcagtgttgaaaccagtcttgttcaatatctttgtct
gtgacagggacagtgggattgagtgcgccctcgGCAAGTTTGGCGATGACACCAAGgtgt
gtggttctgttgatacgctagagggaaggaatgccattcagaggtaccttgacacacttg
tgaggtgggctgatgccagcctcatgaagtttaaccatgccaagtgcaaggtcttacacc
tgggtcagagcaatcccaggcacagctacaggttgggcaaaaaggaaattcatggtagtc
ctgcagagaaggacttgggggtgttagtcaatgagaaaatgaacatgagccagcagtgtg
tactcatagcccagaaagccaaccatatcctgggctgcatcaagaggagcgtgaccagca
ggtcaaaggaggtgatcctgcccctctactctgctctcatgagacctcacttggagtatt
gcgttcagttctggtgtcctcaacataaaaaggacatggtgctgttaggACATGtgcaga
ggaggaccacaaggatgatcaggggactggagcacctcccatatgaagacaggctgagaa
agttggggctgttcagcctggagaagagaaggctgcgtggagacctcatcacagccttcc
agtatctgaagggggcctacagggatgcttgggaggcactattcattagggactgtagtg
acaggacgaggggtaatgggttgaaacttaaacagcagaggtttagtctggatataagga
agaaatcctttactgttagtgtggtgaggtactggaatgggttgcccaaggaagtagtga
atgctccatccctggctgtgttcaagaccaggttggatgaagccttgggtgatatggttt
agtgtgaggtgtccctgcccatggcaggggggttggaactagatgatcttgaggtccttt
ccaatcctaactattctatgattctatgaaatatgaGCCATGCTTTTTGGAGGTGCACAA
CAACAGGAGAGAGATAACATGCATAAGTTGAAATGTGGGAAAATTCTATTAGgtattagg
attttttttacttttaaaaggtAGTCCTGTGTTCATTCACTAGATGGTATGAATATGTGT
AGATCCAGCCTATGATGAGtagtttcctttctttgctttgcctGGAGTCAATATCAGTTG
TCTTTAGTGCAATGGTACGTATTACATTGCCACTTTTCCAATGCCAGCAAAACATAGTCA
TACAGTAAAAGTCatattgcttatttttttaacatgtcGTACCATCAATGTAGGGAATAA
CGTATCTACAACaataaggaataaataaataagtttattatttatgaataaaatacagtg
acaATATAATTTTTCAAGCAATCTCTCCTAGCTTCTAGGGAGCCTAGGTACCAGAAATAc
cttagaatttattttttcagatctGATTATAGCTATACTGATTACAGTTGCATGTGTGCA
TGATCCACTCATATAAGTTGGATTCAGCTGCAATAAAACCTTATACAGGTGTGAGAAACT
GCTAAATAATGATTTATCTGAgggtatttatttaaattctgaCTGAAGAAAATTGTATCA
TAAGGTAAATATGTGTATTATAGCTGTTTGTTGCTGTATAATGAAACTTACAAAGAGGTA
GTTATGAAAGTAAATACATTTCCATTACATCtgactgcctgatcaagaggaacctgtgga
tgaagcactctacagacagatacgaacagcctcatgctcacaggcccttgttctcacGAG
GGACTTTAACCACCCTTGTATCTGTTGGAGCAACAGAATGGCCTGGCACAAGAAAGCCAG
GAGGTTCCTTtgttgtgtggaagacaacatccttctgcaagtaacagaggagccgacaag
gagaggtgccctgcttgacctcatgctcaccaacagggaaggactcgttggaaatgtgaa
gctccagggcagccttggatgcagcgatcatgagatggtcgaattcaagatcctcaggag
agtgagaagagtgtgcagcaagctcactgacctggacttcaagagagcagacttcagcct
cttcaggaacctgcttagtaacGTTCCATGTTAGCCCTAGAGGGTAGGGGGGCCCAAGAt
tcttggttgatattcaaggatcacctgctacaagctcaggagtgttgcacCTCAACTAGA
AGTAAGGGCAGCAGGAtggccaggagacctccttggatagataaggagctgctgagaaaa
attctcaggaaaaaagaggtttataaaaggtggaagcaaggacaggtggcctgggatgaa
tacagggatgttgtctgggaatctagggaccaggttaggaaagctaaggcccagttagag
ccCAGTTAGGAATGTTAaggataataggaagggattctgtaggtatgtagcaaataaaaa
acagactagggacaacgtaggccctctctggaagctatcaggagaactgactaccctgga
tttggagaaggctgaatgacttctttgcctcggtcttcactggcaaaggctctggcCACA
CCACCCaggtcttggaaggcagaacTGAATGTACACAGGTCCacgggacctgatgaaatc
tattaatgggtcctgaaggaaatg
>bu616#LINE/CR1
GCTAAATAGGTTAATGTGAGTGTTAGTCTGGAAAGAGTAAGGACTCTTCTTGCAGTTTGG
GAAGGATATCTTTGAAATATTGAAACCAAAAGGTTCTCTGCGTCCCATATTTGATCTGCA
TTAAAGACTAATTTTGATCTCAAATGTGTTTCAGGAGTCTATTCAAATTGTTTGCCAGGA
ACTAAAGACAAACATCTTCAGtatataaatgaaaagatttCTATTTGTAACTGCCAGCCT
AGCAAATTCATTTTTGGTCCTGGAGGTTGAATAATGATCTTTACTTCTATTTCATTACCG
TAATAAGTGGTCATCAGGTCAAATTATGTTCCCAGAAAAGTGCGTCATCTATTCTGATGG
CCTAGTAGCATCAAAACAGGAGCAAAACTGGTCTGTCACCAGGCAGCATCTCTGATAGTG
CTGCAGAATAACAGATTcgctgcagcagcaaaaggctGATgctcagtgaaacagaaaatt
gtgTTTGTGCAACAGTGAAGTTTCACAGCTATGTTTTTAAGGCAGAATAGGGAAACAATT
TATAAATATAGGTGCTGCAGGATTActgaaaaagaagctgttttttcATAGGCACCTCGT
TTTGTTCAAAATCCTCAAATCTAAGTCTAAGTTACCACAGCAGTGCCTGTTTTGCTTGCT
TGCACTACAAGCTGCATGCCCCCTGCAAAGGAGAGTGTAAATTGGGTAACTGCTACTGTC
AGCTGCTTCCCCAACCTGTGCCAAGTGCAGGGGCAGAGTAACTGAAAGCTGTTGGTGGTT
TAGTTTTCCACAGCATCAAGGAGGATTTCTGTGATGGATGTTGAAGGAATGAATGAATGT
AACTTCATTTCCATAGACAGAAGCCACAAAGGACCATGATAAAAAGCCAGACTATCTGga
catgtatataaatatatacacacatgcacatgagtatatttatataaagagCATTTCTCC
AGGTAAATGAATATGGGAATAACAgtgcaaataattttcaagaaTTCCCTGAATAGCTAG
CTATTTTAACAAGGACCTTAAAGACATTCACAAAGAAATATTGTTTCAAACTGTCCAGTT
GCACaagtaaaataatgaagatgtgggtttttaaaaggcaaactGTAATTTGAACACGTT
TAAGTGTTTATGAAAAGTTGTTTTGACCTCTACTCTGGTGCAAGGCATACATTCAGGACA
TTCTCCAGCCTCCTTCGTCTCTGGTTCTCCCTTGTGCTGTGATTCCTGTTGGTGTAGAGA
TTCTGTGTTGATATATATTCTGTCAGTGGAAGACATGCGataaaaacatcagtatttAGA
GAAATAATCTGCAAAATGTTGATGTATGCAATATGACACAGTGTCCCTTATCATTCAAGT
GATTGTGAAAAGGAATTAGTTTCAGAATCTTTAGGGAAATGTTAGCTCCAGCTGCCAGTA
TTAGACAACCATTTTGGGTAATTCATGGTCTTATTTCAGCAGTAGAAGAAAGCTGTCGGG
ATGATGGAAGCTGCTAGCAATAGCAGAGGCAAAAAAtgtctggggttttattttttttta
atcaaagtttCTGGGAATAGAATTTAATTTATGATTGAAACTCGCATCTTGAAGAGGTTG
ATGttgtagtttaaaccaagtcccccaactcccggagagttaggaaggagaatccaaaga
atgtagcccccacggattgagataagaacggtttaatagctaaggcataacacagaatca
ccactgccatttactactacagataataatgatacagcaaacaacaagtgaagagaatac
aacaccccaccagccaccgacccataactcactccagagctctaccctccagctttctcc
ttcccagtatccatcctgggcatcacgtgctatggtatggaatacctcattgactagcct
gggtcagatgccctgtctctccttcctcccagcctcccctcctccacctggctggaaaaa
accttgaacaaaaaacaccctcaaaacatgctcaaaccatgacagttgaaaaTCACATAA
TAGGTTCCCAAAACAAGTTGTTCTTTCAGGTCATCCCACTTTCCTATTGAAAACTAAATT
TCACCTTGGATTCAACTGAAGtttgaaagcatctttttattttagagataaatagattta
aaataaaacgTATGGAACTCTGGGGACAGctgatcagttaacagaaagtttgtgggtcag
ggttaaggggaaatcggtgatgggacacattactgtggggacatgttacagaccgcctga
tcaagaggaagctgtggatgaagaactctacagacaaataggaaaagcctcacactcgca
ggcccttgttctcatgggggacttcaaccaccctgacatctgttggggtgacggtatggc
ccggcacaagcaatccaggaggtttctcgattgtgtggaagacaacttccttctgcaagc
aataaaggagccgatgaggagaggtgccctgcttgacctcgtgctcaccaacagggaagg
gctcgttggaaatgtgactctccagggaagtccTGGATGaagtgatcacgagatggtcga
attcgaggtcctcaagacagtggaaagagcgtgcagcaagctcaaggccctggacttcaa
gagagcagactttggcctcttcaggaacatgCTTAGCAAGGTttcatgggatatagccct
tgagTGTAAGGGGGCcaaagactcttggttaatattcaaggatcacctgctacaagctca
ggagtgctgcatcccaactagaaggaagtgcagcaggaggggcacgagacccccttggat
ggataaggagctgctgagaaaaattcacaggaaaaaagaggcttataaaaggtggaaaca
aggacaggtggcctgggatgaatacagggatgttgtcagggtagttagggaccaagttag
gaaagctaatgcccaattggagctaaacttggcaagggatgctAAAGATAATAAGAAGGG
ATTTTATAAGTATGTAGCGGCTAAcaaacagactaaggacaatgtaggccccctccggaa
gctttcgggagaactggctacacaggacttggagaaggctgaggttctgaatggcttctt
tgccttggtcttcactggcaaaggctctgaccgcagcacccaagtcttggagggcggacA
CAGGGACCGagaaaacttagaccttgggcccactgtaggagaggatctggtttgagaccg
tcttaagaacctgaatgtacacaagtccatggcacctgatgaaatccatccgagggtcct
gaaggagctggcaaatgaagttgcaaagccactgtccatcatatttgaaaaatcatggca
gacaggtgaagttcctgatgactggaaaaagggaaatataacccccattttcaagaaggg
aaaaatggatgacccggggaattacagaccagtcagtctcacctctgtgtcagacaaaat
cttggagcagattctcttggaaggcatgctagagcacatgaaaaacaaggtgcttggtgg
cagccagcatggctttactaggggaaaatcctgcctgaccaatttggtggccttctatga
tggggctacaaaagtgatggacaggggtggagccattgacgtcatctatctggacttgtg
caaagcgttcgacactgtcccacatgacatccttgtctctaaattggagtgtcatcaatt
tgatagatggaccacttggtggataaagaactggctggatggtcgcactcaaagagttgt
ggtcaacggttcaatgtctggctggagaccagtaactactggtgtccctcagggatcagt
gttgggaccagtcttgtttaatatctttgtcgctgacatggacaatggaattgagtgtgc
cctcagcaagtctgccgatgacaccaagctgtgtggttctgttgatacgctggagggaag
gaatgccattcagagggaccttgacacacttgtgaggtgggctgatgccaacctcatgaa
gtttaaccatgccaagtgcaaggtcctacacctgggttggggcaatctcaggcacagcta
caggttgggcaaaaaggaaattcatggtagtcctgcagagaaggacttgggggtgttggt
caatgagaaaatgaacatgagccagcagtgtgcactcacagcccagatagccaaccgtat
tctgggctgcatcaaaagaagtgtgaccagcagggcaaaggaggtgatcctgcccctcta
ctctgctcttgtgagacctcacttggagtatggtgtgcagttctggtgtcctcaacatag
aaaggacatggtactgctagaacaagtccagaggagggccacgaggatgatcaggggact
ggagcacctctcatatgaagacaggctgcgaaagttggggctgtttaggctggagaagag
aaggctgcgtggagaccttgtagcagccttccagtatctgaaggggacctacagggatgc
tggtgagggactcttcattactgactgtagtgataggacaaggggtaatggattgaaact
taaacagcagaggtttagactggatataaggaagaaattctttactgttagagtggtgag
gtactggaatgggttgcccagggaggtagtgaatgctccatccctggcagtgttcaagac
caggttcgacagagccttgggtgatatggtttagtgtgaggtgtccctgcccattgcagg
ggggttggaactagatgatcttgaggtcctttccaatcctaactattctatgattctata
atggattttaaaaaatgggtatttatttcctgttacTGGCACCTTTATGGATACTAATCT
CAAACAAAACTTGAAGTGATTtaattgcatctttttttttttttttttttacccagtgtt
acatttttctgtggCCTTATTTGGtatatttttccagtttggGCACAATTGTTCACAGAG
GTAATCAGGCAGACTCACGCTtatataaagtactttttataCAAAATTATCTTCCTGACC
TTAGTGCTTAATTTTTCATGCAGAGTATGAGCCCATTTATTTTGCCTCTTAGCAGATGGC
TGGGAAATGGTGAAGAGTGGATAAAGCCAAAGTTCTGTCTGCAGCACACCTGCCTCAACA
GCCaagcagcagaggcagtgcAGTGACATGAATTGGTCTGGATATATTTCACAGTGACTT
GTGAGCAGTGGGGAAGTGTGtagcagcagattttttttaagtgacatCCAGGCTTCTCTT
CTGCATAATGGAGACTGCAATGATGCTCCATtgacacaaaaacaaacaaataaagccCCA
AAACCAAATGATTTCTGCATTCAGTGTACCAATGGTCTGAAGAGTGGAAATTTCTGTTTA
CAGGAAGACTTTCATGCTTTTCAATCTCATTTCCTTGGTCCTTTTCTGGGCGGAAGGTAT
GCAGTCTGATAAAATgttggtttttggtggtttggtttttttgtggtttttttttttgtt
tgcttgtttgttttttttttccctttcatgaAAGAGCTGCAACCAAATTTTTCAGTGTGA
TAAAAAGCACTGGAAAGGCTTATATGCATTCATTTCtctcaggagaaagaaaatgtaagt
cTTTATGCTACTGAAAACCTTTACCTCCTTTCTCCTATTCCACCTGGGTTGCCAGAAGGA
ATATGGCCACTTCTGCCCAGCTGCTTCATAGCCTATTGGCTCCTTGACATGTTGCTGTGC
AAGGGCTCTTCTTGCTGTTCATACCTAAGCCTTTTCCTCTGCGATACCTGTTTTCAAGAT
TACATGAGGTTTAGCATCACAGTGTTTGCTTAGCAGTTCTAGAGAAATCGCATAGAGAGC
GATactaaaaatattatatataactGCAAATTACATAAAGCCCATGGaaatcacagtaaa
gaaaaaagtaaaatggtAAAAGAGGGTCTACCCTCAGGAAAGTGAAGGAAGGGTAAGTAG
GGAGacaatttcaaagaaaaattaatttaaagagGAGGAACAAAATGGTGTGTGGGATGT
AGACAGAAGGATTACAGGGGCCATGAAAAAGTGTCATCAATAACTTTTATCCAATAGTGA
ACAAGCCCACTTCAGATCTACATACAGATACACTAGAATGAGTTAATGAAGCACAGTTTC
TATAGGgatttgttcatttgtttttttttttgctttgatttttgtccCCTCAAATTGGTC
TAAAAGCTCAGACTCAGACTCTATAAAACTGAAGACATAAAGCCAGGTTACTGATTGTAA
GCATATGAGGGTGATGCATTTTGGTGTACTCTGAGTTCATGCAAACATTCACACAGCTTG
ACTCATTGTGAGTTACAAATTCATGCAAGAGAAAGcttaaaaaccttttttttttttttt
aaagcaatttaaaaaactTTGTCATCAAATCAAGGGAAATTTCTTTTACACCCAGAT
>bu625#LINE/CR1
AATTCCAAGACAAAGTCATCATTAAAATTCTGATTCTTaatatattgtatttattaAGAC
AAGCATGAAGGGTTATATTTGAAGTTACCACTCTGTGGCTGGAGttgtagatttattttt
taaagcagatgacATAATATGTGTGATGCAAAGTGAGCTctcattctgttttcagaaaaa
aaaaaaccaacccaaaacctgTCCAAAGTAGCTTTGACAGTGCAGAGAATTACACTGgtg
caaaaataataaatcctaAGGTTTCATCACATTGCATGAACTTGGGCAATGCAATGttgc
tttaaaatggaaatacagaattcaTACAACTTCTTCCACAGACTGGTAACCTCAAATGCA
GCACATTAAATGCAGTGTGTTAATAATTAACTTAATTTTAATCACTACTGTAATTTGCTG
TTTGGGTTATAATCTGATTTTAGTTTTCCTCAAATTTGCCTTTACAATGACATAAAACTA
AGCCATAACTCTTTCCTGCCCCACAAATCACAtgataaaatgtatttgatttttacaTAT
CTATGTCTGAAGTTTTTCATACAACATGAGCTGGAGCAGTTTGGCTAGATGTTTTGACCT
ACATCTGCACCAGTGTAATTCCCAATGCAATCAGAATTTCTCCTGACTGATGCTTGTTTT
ATAAAGGCAGAATGAAACTTACTTTACACAGTTTTATTCCATTGTGCATATCAGTGGATT
TCAGCTTTTTTGAGTTGTTGACCTTTCCTACTTTTCCAAGGGAAGTACAGATCCCTGGAT
AGTGAATTTAAATGTCTTGGGTTTTATAATCACATCTTGAAAACCTTTCAGAAGCAGTCA
TCAAAATCCCAGGGGTCTGTGGGACACAGTGTGAGAAACACTGAATCTGAACGCTACTCT
TAGAGGAAATACTTGCCAGCCTACACTGTGACCGATACAGATCTTTCCCTCTATTCTGTA
GGGCACAAAGTAACCTCAGCTTCACCTCCCtcctttccatttctgtagTCAGACTAGAAG
AGCAGGACTCCCAATACATCACAAGCAAAGCACAATTGAAGTacttataattaaaaatac
atggaagaTGAAGAAGTCTGATTCCAGACCATTTCTTATTTCCAGTCTCTGAGCAAAACA
CACCATTTTAGAGCCTATTTCCAAAACAGTGTGCTTCCTCTTCAGTGCAGGCATTGACTA
ATGCTAAGGAATGTATTCCATTACAGCCCTGCTGGCTTGCACTGTAACTTCATGTAGAAC
CAGTTAGTTGCTGTGGTGACAGTGaccaacaaacaaataaaagtcATCAACTCTTTCAGG
ACTGGTCAGAGCAGTTTAATGACAGCATCCACACTTAAAGCTTAAAAACTTTCTTGCTCT
GctctcttttaaaaagagaCTCAAGCTCTCTTTTAATAGGAGACTAATGTCATTTATATC
TTCTACCAAGATGTTGTTTCACACATCTTGTAAATTTTGGCAGCTATAGAGACACTAATA
TATAGCTGTTGTTTCTGGAGTTTATCTCTCTATTAACAAATTGAACCACAGTTAAACTTG
ATGAAAACCCCTCTGTCTTTTGGAGAGATATGTGAAGACAGAATCTACACTTGTTGGTGA
AGAGCTGGAAATAAATTATAACATTCAGGAGAGTTGTTTGGAAGTTAAGGCATGATAAAT
ATAACGTTGCATAATTTAAGAGAGAAGTATGAATTCCCTAAaaactcacacacacaaaaa
ggtcTTAACTATCTTcattattgctttctttttctaacttACTAAAATTTCAAGAAAGGC
ATAGTGCAGGGCTCAGCCTATAAAAAGGTggacatttctcattttaaataggaaaagatA
TTTTACAAGTCCCTTATtcaattttaaactttttaGAGTTTAGTTCTGCATATGCAATTC
AGTGACAATGGGTGGGTGTAATCTGTAGTTCAGGTTACTGCAAGGATGTGTGTTCTTATG
TGCTTTATACTGAAGGAGATGGAGCTTGGGGAAAAAGGAGGTTACTTAGGATTCATACTG
AAACAAGAAGATTCATATATCAGGAGGCGATTATTGTGCTCTCTTCCCTGGGattatttt
gttcagtttgatCAGTAAGGAACCAAGGAAAAGAGCTCACTACTgtcctttatgttaggg
ataggctggagagtatggaactctctctggggacaagtgatcagttaacagaaagtttgt
gggtcagggttaaggggaaatcagtgatgggacacattactgtggggatatgttacagac
cacctgatcaagaggaacctgtggatgaagaactctacagacaaataggaaaagcctcac
actcgcaggcccttgttctcatgggggacttcaaccaccctgacatctgttgggacaatg
gtacagcccagcacaagcaatccaggaggttcctcgatttTGTGGAcgacaacttccttc
tgcaagcaatagaggagctgatGAGGAGATGCAtcctgcttgaccttgtgctcaccaaca
gggaagggctcgttggaaatgtgactctccagggcagccttggatgcagtgatcacaaga
tggtcgaattcaaggtcctcaagacagtgagaagagtgtgcagtaagctcactgccctgg
acttcaagagagcagactttgggctcttcaggaacctgcttagcaaggttccatgggata
tagccctagaaggcaggggggcccaagactcttggttaatattgaaggatcacctgctac
aagctcaggagtgttgcatcctgactagaaggaagtgcagcaggagggccaggagacctc
cttggatggataaggagctgctgagaaaaattcacaggaaaaaagatgcttataaaaggt
ggaaacaaggacaggtggcctgggatgaatacagggatgttgtccgggaagttagggacc
aggttaggaaagctaaggcccaattggagctaaacttggcaagggatgttaaagataata
ggaagggattttataggtatgtagcggctaaaaaacagactaaggacaatgtaggccccc
tccggaagcttttgggagaactggctacacaggacttggagaaggctgaggttctgaatg
acttctttgcctcggtcttcactggcaaaggctctgaccacaccacccgagtcttggagG
GCAGACgtagggactgtgaaaatctagaccttggggccactgtaggagaggatctggttc
gagaccatcttaagaacctgaatgtacacaagtccatgggccctgatgaaatccaaccgc
gggtcctgaaggagctggcgaatgaagttgcaaagccgttgtccatcatatttgaaaaat
catggcagtcaggtgaagttcctgatgactgggaaaagggaaatataacccccattttca
agaaggggaaaatggatgacccggggaattatAGACCAGACAGtcttacctctgtgcctg
gcaaagtctgGGATCAGATTCTCCtagaaggcatgctaaggcacatgaaaaacaacaagg
tgcttggtgacagccagcatggcttcactagggggaaatcctgcctgaccaatttggtgg
ccttctgtgatgggacTACGGAACttatggacaggggtagagcagatgatgtcatctacc
tgaacttgtgcaaagcattcgacactgttccacatgacatccttgtctctgaattggaga
gacatcaatttgatggatggaccacttggtggataaagaactggctggatggtcgcactc
aaagagttgtggtcaatggttcaatgtccggatggagaccagtaactagtggtgtccctc
agggattggtgttgggatcggtcttgtttaatatctttgtcactgacatggacaatgaga
ttgagtgcaccctcagcaagtttgccaatgacaccaagctgtgtggttatGTTGATACgt
tagagggaaggaatgccattcagagggaccttgacacgcttgtgaggtgggctgatgcca
acctcatgaagtttaaccatgccaagtgcaaggtcctacacgtgggttggagcaatccca
ggcacagctacaggttgggcaaaaaggaaattcagggcagtcctgcagagaaggacttgg
gggtgttagtcaatgagaaaatgaacatgagccagcttcagtgtgtgcttacagcccaga
aagccaatcgtattctgggctgcatcaaaagaagcgtgaccagcaggtcaaaggaggtga
tcctgaccctctactctgctcttgtgagacctcacttggagtattgtgtgcagttctggt
gtcctcaacacaaaaaggacatggtgctgttagaacaagttcagaggagggccacgagga
tgattaggggactggagcacctcctgtatgaagataggctgagaaagttggggctgttca
gcctggagaagagaaggctgcgtggagacatcatagcagccttgcagtatctgaagggag
cctacagggatgctggggagggactattcattaaggactgtagtgataggacaaggggta
acaggttgaaacttaaacagcagaggtttagattggatataaggaagaaattctttactg
tgcgggtggtgaggtagtggaatgggttgcccagggaggtggtgaatgctccatccctgg
cagtgttcaagaccaggttggatgaagccttgggtgatatggtttagtgtgaggtgtccc
tgcccatggcaggggggttggaactagatgatcttaaggttctttccaaccctaattatt
ctattattctatgattctaagtttgGCCTTTTTTGTTCAATCCTTTCACAATTTATACTG
ACTGCTAAGAACTGTGATTGCAGTTTTGTCCACTGCACAGCTGTGATAGAACTGAGTTTC
TCTTCTCTCAATACTTTCTGTTTTAGAAGAGTGTTATAGTTAAAATTGATTATAAAAAAC
TATTTCTAGCTGAGGAACTCATGAACCTGGAAAAGTCAGAACCCAATCAGATTTTCAACC
AAATTACAGAACAACAGCATAGCCCAGGCTGAAAGGGACCTCGAAATGGTCCTCATTTGG
TCCAGCCTTTCATGTGAAGGTGAGCCTCGATGAGATTATCTATCTCACAACACGCTCAGG
AGCTCATCTGAGCATCCTATCACCTCATTGCCACCCCCACAGACAAGATGGCAGAGGGCT
CTTCCTGTATGGGCTCAGCTCCATCTGAAAAGAGGGAATCTGGGATCAGTGGGCCATCTG
AGTTCAGCCAAAGGTCAGGCAGcatgtgaaaatacaaacatgAGATACCATGAGGTACCC
AGGGAGAGCTAGAGGGTGCCTGGGCTCCCTTGTCTCAGAGGAGGGTGGCTGTAGCAGCAT
GTACAGGCACATCTATGCATATATATACCTGGCATTGTGAATCCATGGTGTTATTCTCAT
ATATAGATGTTGGAATGGCCTAACCATCAGATCCATCTGCTGTGAAGAACTGTGAATGTA
CAAATCTACGTGGAATAAACAAGGTTGCTATGGTGTGAGGTGAGTTGTGGATTTTGGCTC
AGAAgttatacatatgcatatagCTGCCTGTAAGtatacatatttgtatgcatgtgtgtg
tttgtatatttcattaatatatagtttattattattatagttGGGTAATTCTCATCACAT
TACTTTTATTGCTATGTTTGTTAATTTACCATGTATCCTCAAGAGACTTTATTAACATTG
GCAGGGTAAGCCTAACGGCTGTTGTGATGTCTAGACAAAAGGAATTAAAGACACAGCAGA
AATACTTACACAGTATTTCCCTTCTGTGGGAAGTTTCTGCCTCCCTCTTACAAGCCTTTT
AATGTAACTATATTAAGGATTTAATGTAATAACCAGTGTGTGCTGTAATGGAATAAGTGT
GAGCATTTTGCGTGTATTTACAGTTGGCTGGGCAGACTCTTCCTGCCTAATATCAAAGCC
GATTTAATGTTGTGGGTTTGAAATTAAACCAGGAATGTTAAGTCTCTAGGACTGtcattg
caaatgaaaaagtatCACATTAGTTAGACTGGTACTGTGGAAATCCTGCACTATTTTCAA
AGAGAAGGTAAACCCAATTCTTTGAACAGCAGCAgtcagaaaaagtgaaaaaacttGTGG
AGTCCCTGTGAGGGAAACATGAGCCAGGGAAGATCAAGGGATGCATAGATTCTAGGTTAA
GGAGGACCATTATGAGAAAAATCTTAAGTTCCTACCAAACCACTGGACAAAACATCCTGC
TGCATGCTCCTATTGTAATTGCTGAAACAAGAGAATTAATGAGAAGAGGAACTGATAGCT
CCCTTTCAAAAATTATGTCTTGATTTTAATTCTGTCACATCTTCTAAGTTATTTACATTG
TCTTCTGCAAAGAGGATCTGAAATTTGTGATTGAAGTAATGAGAAAAACTCgggagaaaa
tacaaatat
>bu632#LINE/CR1
TAGACATGCaatttgtcatctttttttattttttttttaaactcagagCTAATACCAGCT
GCATATACGTATGGATTGGGAATAGCTTCTGGTTCGGATAGTTCAGTTTAGGAAAAAGTT
TCATCCAGGCCTGTGCTGCAGTATAGTTCCCTGTTTTGGGACTCGTGTACAGGAGGGCAA
GGAATTGCAGAAAAGAGGCTTTGAATGTGGACTTTGAGCATGTATAGCATCATATACAGG
CAAGAGCATCCGTCAAGACAAGTGATATCTCCACAGAACACATATTAACCAGGGTATAGT
AATGATGTGTTTAGGAAACACCCTTTTGCACTTGACAAATGGTTTGGCTATAGCTACATA
CGGGATAGGGAAGCCACAAAAGTTTTGAGTGATATGAAAGACTGTAGGTCTAAACTACCC
ACTGCTTTACCCAGTTTGCTTAGTTCATAAGCCAGAGAAtggggagtagcttgagaaagg
atgcctgtaacaccggagcggagccgggggagaCCAGCATCCAgcagcctcaccacagag
cgacaagagccactgaggagggagcctcaagtcctggacaggacttgcccaagagctcag
ctaccgcgaggaggtgactcactgggggcggagacaggaggagtggcaccaactgtgaat
ggttaaaaacctacccagggagcgcggcaACCAGGAGCGTGGTGAACAGAGCAGGTGAAC
AGAGCAGGTgaacagagcgggtcgaggcagcTCGCGCAGCAGTTTGCGCGGGCAGGggag
cgggatggtgagcacttgccgtatgaccagggtccggtctgggagctctgccctggccgc
CCCGatggtggccagcgtaggcacccagacagagccggtaagtggggagattgcggtgca
gagcttggagtgtagagagtgcctgcactggtcctgtgagggaaaggtgcagaatgggca
gggctgcacttgctgctccctgatggaggtcctcctgcagcaggtggctgagctgaggga
tgctgtcagtaagcttcaagatgtcagggaagctgagaggaagcaggactgcttgctcca
ggcccaaacagcacaggggcctcaagcttcccctctaactcatggaggaaagaaggagga
tgttgatcagggaagctgggaattagtaacaaaaaacaacaacaaaaggaggaagagagc
aattaaaagcaaggggcttcctcctaaatctgctgtactcacccagaaccactttgctgt
cctgcagggggctgatgaggaaatgcacttgcatcagaaacagtcgctggtgcactggta
cagaagatctctactggtgccaccaggaaaaagcggcgggttgtagtagtaggggactct
gccttgaaagggacagaagggctcatctgtcagcctgacccagtcgcaagggaggtgtgt
tgcctacctggggcacggatcagggatgttgcggagaggctgcctgctctagtaagtccc
atggactattacccgcttctagtgatacatgtgggtgctagggatgTAGATAGgagtagc
ctgaggagtataaagaaggactacagatctctgggagaggtggttaggggctcgggagct
cagatagtcttttcgacaattctccaagacatAGGGGAGGACCTtgcaaaggcaaggagg
attggacaggttaataaatggttaaaagggtggtgtcatagtcaagggtttgggtgtctt
aAACACGGGGCCCACctttgtaggccaggcctactgggggctggtggagctgctctgata
aagaaaaggaagagtggctttgcttGGGAGGCTTGgcagacttgtcaaggatgctttaaa
ctagatgtgttggggaaggggagcatcattccatcccaacacacccagtcagttgccagc
acctataataaatactctgagcaatgcagtaatattctagccactccagccactgagctg
gcttcatttggagctcggatcagatgcctctatacaaatgcccgtagcatggggaataaa
caagaggaattagagatgtgggcacatctacggggctatgatataataggcatcaccgaa
acatggtgggatggctcctttgactggagtgttggaatggaaggttataggctttttaga
aaagacaggcccggtaggaggggagggggagttgccctttatgttagggataggctggag
agtatggaactctgtctggggacaggtgatcagttaacagaaagtttgtgggtcagggtt
aaggggaaatcggtgatgggacacattactgtggggatatgttacagaccgcctgatcaa
gaggaacctgtggatgaagaactctacagacaaataggaaaagcctcacgctcacaggcc
cttgttctcatgggggacttcaaccaccctgacatctgttggagcgacggtacggcccgg
cacaagcaatccaggaggtttctcgattgtgtggaagacaacttccttctgcaagcaata
aaggagccaacgaggagaggtgccatgcttgaccttgtgctcaccaacagggaagggctc
gttggaaatgtgactctccagggaagtcttggatgcagtgatcacaagatggtcgaattc
gaggtcctcaagacagtgagaagagcgtgcagcaagctcactgccctggacttcaggaga
gcagactttggcctcttcaggaacctgcttagcaagattccatgggatatagcctttgag
ggtaagggggcccaagactcttggttaatattcaaggatcacctgttacaagctcaggag
tgttgcatcccaactagaaggaagcgcagcaggagggccaggagacctccttggatggat
aaggagctgctgagaaaaattcacaagaaaaaataggcttataaaaggtggaagcaagga
caggtggcctgggatgaatacagggatgttgtccgggtagttagggaccaggttaggaaa
gctaaggcccagttggagctaaacttggctagggatgttaaagataataggacgggattt
tataggtatgtagcggctaaaaaacagactaaggacaatgtaggccccctctggaagctt
tcgggagaactggctacacaagacttggagaaggctgaggttctgaatggctcctttgcc
tcggtcttcactggcaaaggctctgaccgcagcagGTCGGGGTCTTGGagggcggacgca
gggactgtgaaaacgtagaccttgggcccactgtaggagaggatctggttcgagaccatc
ttaagaacctgaacatgcacaagtccatgggacctgatgaagtCCATCCAggggtcctga
aggagctggcgaataAAGTTGCTAAGCCAATGGccatcatacttgaaaaatcatggcaga
caggtgaagttcctgatgactggaaaaagggaaatataacccccatttttgagaagggga
aaatggatgacccggggaattacagaccagtcagtctcacctctgtgcctggcaaaatct
gggagcagactctcttggaaggcatgaaaaacaacaaggtgcttggtgacagccagcatg
gctttactaggggaaaatccttcctgaccaatttggtggccttctatgacagggctacaa
aagtgatggacaggggtagagcagttgacgtcatctacctggacttgtgcaaagcattcg
acactgttccgcatgacatccttgtctctaaattggagtgtcatcaatttgataggttga
ccactcgatggataaagaactggctggatggttgcactgaaagagttgtggtcaacggtt
caatgtccagctggagaccagtaacgagtggtgtccctcagggatcagtgttgggaccgg
tcttgtttaatatcttaatcactgacatggacaatggaattgagagtgccctcagcaagt
ttgccgatgacaccaagctgtgtggttcagttgatacgctacagggaaggaatgccattc
agagggaccttggcacacttgtgaggtgggctgatgccaacctcatgaagtttaaccatg
ccaagtgcaaggtcctacacctgggtcggagcaatcctaggcacagctacaggttgggca
gagaagagattcagtgcagccctaCACAGAAGcacttgagggtgttggtcaatgagaaaa
tgaacatgagccagcttcagtgtgcactcacagcccagaaagccaaccgtatcctgggct
gcatcaagaggagcgtgaccagcaggtcgaaggaggtgatcctgcccctctactctgctc
tcctgagacctcacttggagtactgtgtgcagttctggtgtcctcaacatagaaaggaca
tggtactgttagaacaagtccagaggagggccatgaagatgatcaggggactggagcacc
tctcgtatgaagacaggctgagaaagttgtggctgttcagcctggagaagagaaggctgc
atggagagctcatagcagccttccagtatctgaagaagGCCTGTAAgcatgctggtgagg
gactattcattagggactgtagtgataggacaaggggtaatgggttgaaacttaaacagc
aggggtttagactggatataaggaagaaattctttactgttagggtggtgaggcactgga
atgggttgcccaaggaggtagtgaatgctccatccctggcagtgttcaagggcaggttct
atggagtcttgggtgatatggtttagtgtgaggtgtccctgcccatggcaggggggttgg
aactggatgatcttgaggtcctttccaatcctaactattctatgattctatgattctata
taagaGCTCAAGATGACATGTTGTCACATGGGCAGAAAGACTTGACTGACTGATTTGTCT
GAAAGTTTCTGTACCCAGTGCCATGCTTAGATTTGACTCTTAAATACCTCAGATAATTGC
CAACAAAAACTGGAGACTAGACAAGGGGTGTTACTTCTGTTGCATTCAGAtgcacaccaa
aaaaaaaagcagctaagttctttctgctttttgcctCTGATCTTGTTTTGCCCCATTTCT
TATTACATTAGCAAATTTACTATAAGATAAAGTGCTCACTTTCCTCATTTTCATCCACTT
TCTCCCACTGCTTCTCTTCCCAGTTGTCTTAcccattaaaatacaaagattttttatgtt
ttgcaaataatttttcttttaaaactttgatGATACAAAGACACCAAAagttttagaaat
taaattgcAGTATATTCAGATATAGCCGCTTGCACAACAGAGCTTCTATTTTTGGACAGT
TATCCTCTCTATCCAAGCCTTTAAGCTTTGTTTACATACTCAAATCCTGTTGTGCTTCTC
AGGcaccagcagcaaagcagaaatcattAGGTGGTAATACATTATCAATCGTCAAAAAAG
ACAACTTGCAAATTCACACACTCAAACTTCAGATCTGGTTCCTTCAATCTTCAGCAAATT
CTAACAATGAAAGGCACAGCACAAGCCTAAGTATTTTAATGGCagcttttaaattacaaa
atggTCAGAAAGGAGTATGGTTCCATTGCCAAGAGCTTCGTACTGTTGAATCTGAAGACG
CCTCAGAAATTTTCTCCAAGTCAAATTGCAAATCTAAGGCTACATCTACATTAACAAGCA
TGTGGCCTGACAATGGTGGATTTATAGGGTGAAAAAATGGTGGTGAGTGTCTGATGTGCA
GATGACACATGCTTCTAGGGAATTTACTTCAGGCTAGTTTTATAGTTTCAATCTGGGCCT
GTAAATTGAATATGTAGAAATAATTGGAGAGCATTAAGAGCGACAGTGGAACAGTTGTCT
GGTTTCATTTAATCTAAAAGGAAACCAGTTTATGTACTTGGAGattgctctgtgctgtga
cCCAAAGCATGGTAAGTGGCAGTGATCAGAGCATCACTTATGTAGCTACATCCTAGCTAA
TTGTCAGTCTGATTTACCAGAAGGTTCAAATTTATGTTTCCTAAGAAAATGACTAGCAAA
TTGAATCAGAATAGTTATACTTATGGTCATAAAGAAATCTCGGTAATAACAGGACTTGTC
TGTGAATTGCCGGAATTTTCCTGTTCCATTGTATGgctatttaataaaaataaattggaa
attTCAGTGTGTCCTTGCAAAATTCCTGTATATATCAAACCTAAAAACTGAGGACTAGGG
AAAGAATTTGAGCCAAGTCATGGTTCATAACTTGATCTTGAGACTGTTCCAGTAAAACCA
CCCTGCCTCACGCCAGTTTGATTTAGAGATAGGCTTTGTGCCCAGCATCTATTTTTGTAT
ATAATTACAGATTTAATGTTTGTAATATGGTCTTTGTAGGAGGAACTGTCTGAGGAACCT
TCAAACTACACCAACAGTCTGAATAGCTGCTGTAGGTTGAGActcaaatgcttaaaaaaa
aaagaaaatgaagataataGATTAATACAGCTCAAGCATGCTCATGCT
>bu653#LINE/CR1
AGGATGATATTATTCAGTCATCACAAGTAAATGACTGCTTATTCTATCAGATAGtactga
gaaaaaacaaaacaaagcaaaaccaagagatggacaagaacaagggaaagaggaaatcct
taaaaattgaaaacattttctttcaagattttcaaaatgaatacgtactggttttaattt
tgatttgacaaaaaaagaaaggaaaaccatagaatcatagaatagttagggctggaaagg
acctcaagatcatctagttccaacccccctgccataggcagggacacctcacactaaacc
atgccacccaaggcttcatccagcctggccttgaacactgccagggatggagcattcact
acctccctgggcaacccattccagtgcctcaccactcctacagtaaagaacttcctcctt
atatccaatctaaaccacCCCTGTTTAACCcgttacccattgtcctatcactacagtccc
taatgaagagtccctccccagcatccttataggcccccttcagatactggaaagttgcta
tgaggtttccacgcagccttctcttctccaggctgaacagccccaactttctcagcctat
cttcatatgggaggtgctccagtcccctgatcatcctcatggccctcctcgGACTTGTta
caacagttccatgtcctttttatgttgaggacaccagaactgcacacaatactcaaagtg
aggtctcacaagagcagagtagaggggcaggatcacgtccttcaacctgctggtcatgct
acttttgatgcagcccagaatacagttggctttctgggctgcgagcacacactgaagctg
gctcatgttcattttctcaggAGGCTCGGTGGAAGATTCAAACCGGCCATCAGCGGCCAT
TCtcagtcacttgctgaggggagtagcttaAGAGAGGACAGCTGTAACACCAGAGCGGGG
GAAGATCAGCctccaggagcctcaccacagagccacaagagccactgaggagggagcctc
aagtcctcgacaggacttgcccaagaaCTCAGCTACTGTGAGGGGGTGACTCACGGGggg
tggagacaggaggagtggcaccaactgtgagtggttaaaaacctacccagggagcagGGC
GACCAGGAGCGTggcgaacagagcaggcaaacagagcaggtcgaggcagtttgtgcGGCA
GTTTGCGCGGGTAGGcaagcgggatggtgagcactcgccgtatgaccagggtctggtctg
ggagctctgccttggctgccccgACGGCAGCCagcataggcacccagacagagccggtaa
gaggggaggctgtggtgcagagctcggagtgcagagagtgcctgcactggtctggtgagg
ggagggtgcacaatgggcagggctgcactcgctgctccctgatggaggtcctgctgcagc
aggtggctgagctataGGATGCTGTCAATgggctgcaagatgtcagggaagctgagagga
agcaggactgtttgctccaggcccaaacagtgCAGGGCCTCAAGActcccctctaactca
tggaggaaagaaggaggctgttaacccgggaagctgggaattagtaacaaaaNNNNNNNN
NNNNNNNNNNNNNNNNNNNNNNNNNNNNNNNNNNNNNNNNNNNNNNNNNNNNNNNNNNNN
NNNNNNNNNNNNNNNNNNNNNNNNNNNNNNNNNNNNNNNNNNNNNNNNNNNNNNNNNNNN
NNNNNNNNNNNNNNNNNNNNNNNNNNNNNNNNNNNNNNNNNNNNNNNNNNNNNNNNNNNN
NNNNNNNNNNNNNNNNNNNNNNNNNNNNNNNNNNNNNNNNNNNNNNNNNNNNNNNNNNNN
NNNNNNNNNNNNNNNNNNNNNNNNNNNNNNNNNNNNNNNNNNNNNNNNNNNNNNNNNNNN
NNNNNNNNNNNNNNNNNNNNNNNNNNNNNNNNNNNNNNNNNNNNNNNNNNNNNNNNNNNN
NNNNNNNNNNNNNNNNNNNNNNNNNNNNNNNNNNNNNNNNNNNNNNNNNNNNNNNNNNNN
NNNatgatataataggcatcacagaaatatgGTGGGATGACTCCTTTGACTGGAGTATTG
GAATtgaaggttacaggctttttagaaaagacaggcccggtaggaggcgagggggagttg
ccctttatgttaagggtaggctggagagtatggaactctgtctggggacaagtggtcagt
taacagaaagtttgtgggtcagggttaaggggaaatcagtgacgggacacattactgtgg
ggatatgttacagaccacctgatcaagaggaacctgtggatgaagtaCTCTACAgataaa
taggaaaagcctcacactcgcaggcccttgttctcatgggggtcttcaaccaccctgaca
tctgttagagcaacggtacggcccagcacaagcaatacaggaggtttcttgattgtgtgg
aagacaacttccttctgcaagcaatagaggagctgacgaggagaggtgccctgcttgacc
ttgtgctcaccaacagggaagggctcgttggaaatgtgactctccagggaagtcttcgat
gcagtgatcacgagatggtgaatttgaggtcctcaagacagtgagaagagcgtgcagtaa
gctcactgccctggacttcaagagagcagactttggcctcttcaggaacctgcttagcaa
ggttccatgggatatagccctagagggcaggggggcccaagactcttggttaatattcaa
ggatcacctgctacaagctcaagagtgttgcatcccgactagaaggaagtgcagcaggag
ggccaggagacccccttggatggataaggagctgctgagaaaaattcacagaaaaaaaga
ggcttataaaaggtggaaataaggacaggtggcctgggatgaatacagggatgttgcctg
ggtagttagggaccaagttaggaaagctaaggcccaactggagctaaacttggcaaggga
cggtaaagataacaggaagggattttatgggtatgtagcggctaaaaaacagactaagga
caatgtaggccccctccagaagctttcgggagaactggctacacaggacttggagaaggc
tgaggttctgaatggcttctttgcctcagtcttcactggcaaaggctctgaccacaccac
ccaagccTTGGAAGGCGGACAtagggactgtgaaaacctagacattgggcccactgtacg
agaggatctggttcgagaccatcttaagaacctgcatgtacacaagtccatgggccctga
taaaatccatccgcgggtcctgaaggagctggcaaatgaagttgtaaAGCCACTGGcaat
catatctgaaaaatcatggcagtcaggtgaaatttccaacaacaggaaaaagggaaatat
aatccccattttcaagaaggggaaaatggatgacccagggaattacagaccaatcAGTCT
CGCCTCTGTGCCTcgcaaaatctgggagcagattctcttggaaggcatgctagggcacat
gaaaaacaacaaggtgcttggtgacagccagcatggcttcactaggggaaaatcctgcct
gaccaatttggtggccttctatgatggggctacagaactgatggacaggggtggagcagt
tgacgtcatctacttgaacttgtgcaaagcattcgacactgtcccacatgacatccttgt
ctctaaattggagagacatcaatctgatagatggaccactcggtggataaagaactggct
ggatgggtgcactcaaagaattgtggtcaacagttcaatgtccgactggagatcagtaac
gagtggtgtccttcagggatcggtgttgggaccggtcttgtttaatatctttgtcactga
catggacaatggaattgagtgtgccctcagcaagtttgccgatgacaccaagctgtgtgg
ttcggttgatacgctagagggaaggaatgccatccagagggaccttgaaacgcttgtgag
gtgggctgatgccaacctgatgaagtttaaccttgccaagtgcaaggtcctacacctgga
tcagagcaatcccaggcacagatacaggctgagcaaaaaggaaattcatggtagccctgc
ggagaaggacttgggggtgttagtcaatgagaaaatggacatgagccagcagtgtgcact
tacagcccagaaagccaactgtattctgggctgcatcaaaaggagcgtgacccGCAGGTT
Ggaggaagtgatcctgcccctctactctgctcttgtgagacctcactttgagtattgtgt
gcagttctggtgtcctcaacataaaaaggacatggaactgttagaacaagtccagaggag
ggccacaaggatgagcaggggactggagcacctttcatatgaagacaggctgaggaagtt
gggactgtgcagcctggagaagagaaggctgcgtggagacctcatagcagccttctagta
tttgaagggggcctccagggatgctgtggagggagtcttcattagggactgtagtgatag
gacaaggggtaactggttgaaacttaaaaaacagtagaggtttagattggatataaggaa
gaaattctttcctgttagggtggtgaggtactggaatgggttgcccaggttgttagtgaa
tgctccatccctggcagtgttcaagaccaggttggatgaagccttgggtgatggtttagt
gtgaggtttccctgcccatggcaggggggttggaactagatgatcttaaggtcctttcca
gccctaactattctatgattctatgatcaacactcccaagtcccccataaggctgctctg
aatctcttttctgctcaagctgtagctgtgcctgggattgctctgactcaggtgtaggac
cttgcacttggcatggttaaacttcatcaggttgacatcagcccaactcacaagcgtgtc
aaggtccctctggatggtattccttccctccagtgtatcaaccgaaccacacagcttggc
atcattggtaaacttgctgagggagtactcaatcccactgtccatgtcagcaacaaagat
gttaaacaagaccggtcccaacaccgatccctgagggacaccagtcattaatggtctcca
gctggacattgagccattgaccacaactctttgcatgtggccatccagctaattctttac
ccaccgagtggtccatttatcaaattgatgtctctctaatttagagacaagggtgtcATG
CAGGACAGGGTCAAActtttgcacaagtccaggtagatgacatcaactgctctacccctg
tccatcagttccgtagccccatcatagaaggccaccaaattggtcaggcaggattttccc
ctagtgaagccatgctggctgtcaccaagcaccttgctgtttttcatgtgccttagcatg
ccgtccaagagaatctgctcccagattttgcgAGGCACAGAGGCGAGACTgattggtctg
taattccctgggtcatccattttccccttcttgaaaatggggattatatttccctttttc
ctgttgttggaaatttcacctgactgccatgatttttcagatatgattgCCAGTGGCTtt
acaacttcatttgccagctccttcaggacccgcggatggattttatcagggcccatggac
ttaTGTATGTTCAGGTATGTTCACCCAAGCCTTCCAAggcttgggtggtgtggtcagagc
ctttgctaGTGAAGACTGAGTCAAAGTCATTAAGTAAgtaaagcttttcattttgtgaCA
AATAAACCACACATTTCTTAATACTTCAGATTTAGGGATtgaattacttaaaaataaaag
aaatataaacttTCTATTTAGTACTGCTTTAATGGAAATTGCATTCAGTTAATTCTGAAA
GCCACTACTTCAGTAGCTCTGATCACTCCATAAATTTGACTGAGCTATGTCTAGGGTTTG
AAACCGTTATGCTTTCGTGTTACAGTTTGCAGTCCTGGTTCCCCAGTTCAGGTTTGCCCT
GATGGGGCATTTGCTGGGTTACTGGACACATATCTGTGGCTTGCGCATGGTGGCTCACAC
CAGTAGAAGAAAGGAATAGGACTTGCCAGGTACTGTCCCTGCAAAAGAATGGGAGCCTGG
TGAAAGCCCAGACCTGGAAATTGGAATGTGTTCTTGTTCCTACTGCTCCCACACAGACAG
GGCTCAGTGTTCATGCATTATTACTTCATTCATAGGCAGATACACAGATAAAGCAAGTAT
ATTGGTACAATTTACTGTACATTGTGTTCCTTCATTGAAATTGTGCTTCTaagaatcatt
aaaaaaattatcctaTTAGAACAAAGCAactcttcctgttttctccaCACAAGCTCTTCA
TTTACACAAAATAGTTGCTGTTTCTCCTAGGTCTATCCTTAGGTTTCCCCTGCAACATTA
ACATCAGAATACGTAGAGGAG
>bu689#LINE/CR1
GTATACTCCTAGCTAAACTCAACATGGAAGTAGTATGGATCAGAAGTACTTGTTCCTCAG
TGCTGATTTGCTCCTCAGTATGCTATGCATCTTATCCTCAGTTGTTCATCTTCTCTTAAA
CACATCAACAACTTGCATTATTAAACTTACAActatttgaaaagtaaaatttgCAAATTC
ACAGACATAGGCGTCAGAAGAATTTAACAAATTGCAAGACAGTCTAGACTTAAGATGAAG
TAATCGCTATACTCTCACAGAGGATGCAAGAACAAGGAATATGACATTCACTAAGATTGC
TGTGGTGTTAAATTCATGGCAATACAGACCTTGAAATTTGATTTAtgaactgattttctt
tctgaatttctcATATATATAccaaaaaaaagggagaaagtaAAAAAGTTGTAAACATTG
AGGAATGTGTGAGATCCCTAAATTGATATGATCACCGGCCATCAGCGGCCACtgttagtc
acttgctgaggggggtggcttgagaatGGACGCCTgtggcactggagcagagccagAGGA
GATCAGCGTCAagaaacctcaccacagagcgacaaaagccactgaggagggagcctcaag
tcctcgacaggacttgcaaagagcccagctaccgcgaggaggtgactcaccgggggtgga
gacaggaggagtggcaccaactgtgagtggtttAAAATCTACCCAGAGAGCGCGGCGacc
agagcaggcaaacagagcaggtcaaGGCAGTTTGTGTGGCAGTTTGTGCGGGCAGGCGAG
CGcgatggtgagcactcgccgtatgaccagggtccggtctgggagcttTGCCCCGGCCgc
cccagtggtggccagcgtaggcacccagacagagccggtaagtggggaggttgcggtgca
gagcttggagtgtagagagtgcctgcactggtcttgtgagggaaaggtgcagaatgggca
gggctgcgctcactgctccctgatggaggtaCTCCTCCAGCAGGCGGCTGAGCTACGgaa
tgctgtcagtaagcttcaagatgtcagggaagctgagaggaagcaggactgcttgctcca
ggaccaaacagcacacaggcctcaagattcccctctaactcatggaggagagaaagaggc
tgttgatcagggaagctgggaattagtaacaaaaaaaaacaacgaaaggaggaagagagc
aattaaaagcaaggggcttcctcctaaatctgctgtacccacccagaaccgctttgctgt
cctgcagggggctgatgaggaaatgcacttgcatcagaaacagtcggctggtgcactggt
acagaagatctctactggtgccaccaggaaaaagcggcgggttgtagtaataggggactc
tgccttgaaagggacagaagtgctcatctgtcgcctgacccggtcgcaagggaagtgtgt
tgcctacctggggcacggatcagggatgttgcggagaggctgcctgctctagtaagtccc
acggactattacccgcttctagtgatacatgtgggtgctagggatatagatagtagcagc
ctgaggagtataaagaaggactgcagagctctgggagaggtggtcggtcaggggttctgg
agctcagatagtcttttcgacaattctccaagacacaggggaggacccaaaggcaaggag
gattggacaggttaataaatggttaaaagggtggtgtcatagtcaagggtttgcgtgtct
tggacatggggtCCACATTTataggccaggcctactgggggctggtggaactgctctgat
aaagaaagggaagagtggctttgctgggaggcttgccagaattgtcaaggatgctttaaa
ctagttgtgttgggggagtggagcatcattccatcccaacacgcccagtcagttgccagc
acctataataaatactctgagaaatgtagtaatattctagccgctccagccactgagctg
gcttcatttggagctcggatcagatgcctctatacaaatgcccgtagcgtggggaataaa
caagaggaattagagatgtgggcacatctatgggtCTATGATgtaataggcatcaccgaa
acatggtgggatggctcttttgactggagtgttggaatggagggttataggctttttaga
aaagacaggcccggtaggaggggagggggagttgccctttatgttaaGGATAGGCTGGAG
ggtatggaactctgtctggggacaggtgatcagttaacagaaagtttgtgggtcagggtt
aaggggaaatcgatgatgggacacattactgtggggatatgatacagaccgcctgatcaa
gaggaacctgtggatgaagaactctacagacaaataggaaaagcctcacactcacaggcc
cttgttctcatgggggacttcaaccaccctgacatctgctggggcaacggtacggcccag
cacaagcaatccaggaggtttctcaattgtgtggaagacaacttccttcttcaagcaata
aaggagccaacgaggagaggtgccctgcttgacctcgtgctcaccaacagggaggggctc
attggaaatgtgactctccagggaagtcttggatgcagtgatcacaagatggtcgaattc
aaggtcctcaagacagtgagaagagcatgcagtaagctcactgccctggacttcaagaga
gcagactttggcctcttcaggaacctgcttagcaaggttccatgggatatagccctagag
agcaggggggcccaaggctgttggttaacattcaaggatcacctgctacaagctcaagag
tgttgcatcccaactgAAGGAAGCGCaggcaggagggccaggagacctccttggatggat
agGAGCTGCTGAGGNNNNNNNNNNNNNNNNNNNNNNNNNNNNNNNNNNNNNNNNNNNNNN
NNNNNNNNNNNNNNNNNNNNNNNNNNNNNNNNNNNNNNNNNNNNNNNNNNNNNNNNNNNN
NNNNNNNNNNNNNNNNNNNNNNNNNNNNNNNNNNNNNNNNNNNNNNNNNNNNNNNNNNNN
NNNNNNNNNNNNNNNNNNNNNtAGACattgggcccactgtacatgaggatctggttcgag
accatcttaagaacctgaatgtacacaagtccatgggacctgaagaaatccatccgtggg
tcctgaaggagctggcgaatgaagttgcaaagccactggccatcttatttgaaaaatcat
ggcagccaggtgaagttcctgatgactggaaaaagggaaatataactcccattttcaaga
aggggaaaatagatgacctggggaattacagaccagtcagtctcacctctgtgcctggca
aaatcttggagcagattctcttggaaggcatgctagggcacatgaaaaacaacaaggtgg
ttggtgacagccagcatggctttactaggggaaaatcctgcctgaccaatttggtggcat
tctatgacggggctacggaactgatggacaggggtggagcagttgacgtcatctacctgg
acttgtgcaaagtgttcaacactgtcccacatgacatccttgtctctaaattggagtgtc
atcaatttggtaggtggaccacttggtggataaagaactggctggatggtcacagacaaa
gagttgtggtcaacggttcaatgtccggttggagatcagtaacgagtggtgtccctcagg
gatcggtgttgggaccggtcttgtttaatatctttgtcgctgacatggacaatgtgattg
agtgtgccctcagcaagtttgctgatgacaccaagctgtgtggttctgttgatacgctag
agggaaggaatgccattcagaggggccttgacacacttgtgaggtgggctgatgccaacc
tgatgaagtttagccatgtcaagtgcaaggtcctacacctgggtgggagcaatcccaggc
acagctacaggttgcgcaaaaagaaaattcatggtagtcttgaggagaaggatttggggg
tgttagtcaatgagaaaatgaacatgagccagcagtgtgcgcttgcagcccagaaagcca
accgtatcctgggcttcatcaaaaggagcgtgaccagcaggtcgaaggaggtgatcctgc
ccctctactctgctctcgtgagacctcacttggagtattgtgtgcagttctggtgtcctc
aacatagaaaggacatggtactgttagaacaagtgcagaggagggccacgaggatgatca
ggggactggagcacctcccatgtgaagacaggctgagagaggtcgggctgttcagcctgg
agaagagaaggctgcgtggagacctcatagcagccttccagtatctgaaggggtcctgca
gggatgctggggatggactattcattagggactgcagtgataggacaaggggtaaggggt
tgaaacttaaacagcagaggtttagactggatataaggaagaaattctttcctgttaggg
tggtgaggtactggaatgggttgcccagggaggtagtgaatgctccatccctggtagtgt
tcaagaccaggttggatgaaggcttgggagatatggtttagtgtgaggtgtctgtgccca
tggcaggggggttggaactagttgatcttgaggtcctttccaatcctaagtattctatga
ttctatgatatattcACCCTGTGATATATTCTGAGATTCTGGGTCTTACTTCATTGCCAA
tttcaaaggctgaaaaaaaaattccacagTTCAATTTATTTATTGGTAGTAGATGAATTT
AAATGTTGTACTGCAGTGCATAGCTGGACTGATAATATTGCTAAATGTTCCAAGATATTA
ACCCTTCCTTGCATGCAGGTACTAGTTATCCATCTCACATCTGTCTCTTTACGTAATTTT
TCATTATGCAATATATTTTAGGACCTTATTCAATTATTTCCTCTGCCTGTTTCTACTTCC
AGGCATCTCCACCTACTCTGTAGCCACCAGGTCTTCCCCCTACCCTTGTTTAAAGTGTgc
aataaaaactgaaaagtaaaaatagccCGTCAACTCGAGTATTACCTAAGACTGTAAATG
TGGGATGATGTCCTGaactgaggaaaggaaaatacgTCATTGCTGTATGGAAAGCATTGA
TGCAAGCAGAGCTATTTTGGCAATCTACAAAAACAAATCCTCTGTGTTGGAACAGGGATG
CCCATTACAGGAGAGGAGGGTATAAATGAGCCTAGGGAAACCTTTGATATTAACCACCTA
AGAAGACTTTCTATTTGGAACATAGCTCTTTCAAAAGACAATTATTCTACACATATTTTC
TATTGGCAAGAATTCTATGGTCTACACAGACTGCACAGTTCCTCTAAAACCTGATAATTA
GATTTGAATGTATTGGTTTtacacaaacttttttttcctgccttctaAAGAtatataaaa
cctgaaaaacttTCCCAGAGAAAAGGGGTGTGTGTTTTTCAGACACAGTTTAGGAGATTG
AGTAATAAAACCACAACTGCTGCTAATCAAacctaataaaatatttttctttcatctcct
cTCCATAATACCCCAcaccctccttccccctccctttaAGGGCAAAGCAACATCAGCTCA
CAACACAGTGGAACTGTTTCTTGACCCTAAAAATTTGGATTACCTAGGCCATCTTCTGAA
TAGTCAGTTAGCATACATTAATCAGGAAAGACTGCAGACTAAAGCTTATGTTGGAAGGAC
TCAGTACACTACTACAAAATGGCTCAGTTGAGCAACAATCTACAAAATAGGCATATGAAA
AGAAGTAGCAgctaaaatcatagaatcatagaatcatttaggctggaaatgacctttaaa
atcatcaagtccactGCAAAATCAACAGAATCAACTAGACTGtNNNNNNNNNNNNNNNNN
NNNAGACATTTAAGATCAGTTCCTACCATTAcaccaggactgccaagaccaccactaaac
catatcactgagggcctcatctatagtgtttttgaatacttccagggatagtgattccac
cacttccctgggcagcctgtttccctggttctgtttccttttaagactgaaaattatttg
caataGGAAGGAGTGTCTTTCTACCAGCTTTGTACAGGGCTTTTACAAGAAATTCCAATC
CATAACTAGGCTTTCCAAGGGctataaacattttaaacaatgaaaacatcaattaaaaga
tgtatacatatataaaaatatattaataaaaatataaatataaataaatataaaaaacat
ttatttgaaatagtAAACTATGCATATCTTATCATTATGATTAATTTTCTCAGGAGTGTA
TTG
>bu741#LINE/CR1
AATATAAATTCTGTAGGGATTTGAAAGCTATTCTAATGGAACTGTATCTATATTGATGCA
CTTAACAAACACGGTCTTCAGTGCAGCCTACTTAGTCACCAGCAAGAATTCTCTTGGTGA
AAAGGACTTTCtaaaaaatacccattttccaaacattcttctgtttcctgtttgcAAAAT
GCTTGGAAAATCCATGGATGGCCAAATATTTACAGCTGTTCTGGAGTGGAAACAAACATT
CATGGGTTACAGCTCAGAATTTGACCCATACCTTAGAGAATATAAATGCATATTGAGAGT
CTATAGCGATCCTGTTATACACTATGTAACCTACCCTCATCAACCCTACCaaaaaacgaa
aacttaaaagtagaaaaattattttcaatagaTCACAAACATCCATTGACAcgccccctc
cctcccccccccccagaagTCATTGCCAATGTATTTCTCCTACCTTGTAGGCCACATTTT
CTATTCTGGTAGGTCATAATTTCTAAGAGTGGAgtgaaagaacaacaaaatcagaatcat
agttctaaggttggaagggacctctggagatcatctagtccaaacccctgccGAGGCAGG
GCCACTAGAGTAAGTAACACAAGAATGTGTTCAGGCGGTTTTTGAACGTCTCTaagagag
ggagactccacaacctccctgggtagcctgctgcagtgctctcccaccctcaatgtaaaa
aagtaaataagttcttcctcatgtcgagatgaaacttcttgtgttttgatttattGCCAT
TGTTCCTTGgcctgtcactgggcaccacaGGAAAGAGTCTGGCATCATCACCCTGACAAT
cgcctttgagatatttatatgtATGAAAACTTGTTTGCAAACATTTGTCATTATATCTGA
AGTTCTGCCCTGCTTCTGAGATAATATTCAATTTTTCTCAGcctccctttttatttcccc
aaaaAATTGTTCCCTTATATTCTACATTGCTTTGTGCTGTCTTCCTGTTTACATCATCTC
AGGATATTCTTGCTCTATATTGATTGGATTTGTCTATTATGTAGATTTAGGGAAAATTGT
TTATTACACACAGCATTTCTAAATCCTTGGGTTCGGCTTCAGGGAAGAATAGTATCAACA
ACGTACAAGCATTCCAGAACCAACCTTTCTCATGTAGAATGCAGCTTTCCCTGAGGCAAG
TGAAGATATGGCATATGAGATATACTGCTGTATCACAGTATAAGCAGGGGCAAGGGATGA
ATGAAGGAGCCCTTTGATAtatcaggaaaatatttgctgaaCTTGGTAGAGTGCTGCATA
TCAGAGTAAGTCTAAGTAACTTTATGACCCAATGCTATGACATTAACTTAAACAACTTAA
GGAGAACAATCCCCCTTTAACAAGGTGCTGGGTGTGCAATTTCACAAATTCTGCCCAGGT
ACAttacattttcctcttccagttGCTAAGATAAAAGTTCCTTTTATTATACCCTCAGTC
CAttgacaaaactgaaacaaaacaaaataaaacaaccctgtaaaattataaaGACAGAgt
ttgttggtattttttcccttatccTTCTGAAACTGAACCTAATAAATGCAAGATGGAGAA
CAAAGTGGTCCATTAAAACCTAATCTTCCTGGTAAGAGCAGCTGTGATAGCAATAATTGC
AAAGGTGTTAAACTCACAACAGTTGTGTTCTCCCCCCTCCCAAAGCAGGGAAAAGCCAAT
GTAGTGAGAATGAGATAATGTGCTTTCAAAGCCAATGATGGTATCGGTCCTTCATGAGGC
TTTCCTAACTTCTAAAGCAAGTTCTACATGTGCTGTCTTTATCCCAAACGATGGAAACac
tgggttttgcttgttttgttttgtttttttccatgttttcactgaaattgaTCATGAAAA
ATGTATACTATGATAGGCAGTAATTGGAAATTTTGAGCAgacaagtgattttttttttct
ttttcttctttctaggAGATGAGAAATCTTAATCACAATCCCTTTCAGCTGTCTAATAAC
CACTAAGTTCCTGCTTTCTTAGAAACACTGGAAGACAGGCAAAAGCACCTATgtgtaggt
ttttttctttctgaacataaaaaaaGCTGCAATTTTAACCTGAGGGGAGGGcgagttgcc
ctttatgttagggataggctggagagtatggaactctctctggggacagttgatcagtta
acagaaactctgtgggtcagggttaaggggaaatcggtgatgggacgcattactgtgggg
atatgttacagaccgcctgatcaagaggaacctgtggatgaagaactctacagacaaata
ggaaaagcctcacgctcacaggcccttgttcttATGGcagacttcaaccaccctgacatc
tcttggggcaacggtacggcccggcacaagcaatccaggaggtttctcgattatgtggaa
gacaacttccttctgcaagcattaaaggagctgacgaggagaggtgccctgcttgacctc
gtgctcaccaacagggaagggctcattggaaatgtgactctccagggaagtcttggatac
agtgatcacaagatggttgaattcgaggtcctcaagacagtgagaagagcgtgcagtaag
ctcactgccctggacttcaagagagcagactctgggctcttcaggaacctgcttagcaag
gttccatgggatatagccctagagggcaagggggcccaagactcttggttaacattcaag
gatcacctgctacaagctcaggagtgttgcatcccaaccagaaggaagtgcagcaggagg
gccaggagactccttggatggataaggagctgctgagaaaaattacacaagaaaaaagag
gcttataaaaggtggaaacaaggacaggtggcctgggatgaatacagggatgttgtcagg
gtatttagggaccaagttaggaaagctaaggccccattggagctaaacttggcaagggat
gttaaagataataggaagggattctataggtatgtagcggctaaaaacagactaaggaca
atgtaggctcCCTCCGCAAattttcaggagaactggctacacaggacttggagaaggctg
aggttctgaatggcttctttgcctcggtcttcactggcaaaggctctgaccacagcaccc
gagtcttggaaggtggatgcagggactgtgaaaacctagaacttgggcccactgtacgag
aggatctggttcaagaccatcttaagaacctgaatgtacacaagtccatgcGACCTGAcg
aaatccatccgcgggtcctgaaagagctggcgaatgaagttgcaaagccactggccatca
tatttgaagaatcatggcagacaggtgaagttcgtgatgactggaaaaagggaaatataa
cccccattttcaagaaggggaaaatggatgatccgCTGAATTACAGAGCcgtcagtctca
cctctgtgcctggcaaaatctgggagcagattctcttggaaggcatgctagggcacatga
aaaagagaaatgtgcttggtgacagccagcatggcttcactaggggaaaatcctgcctga
ccaatttggtggccttctatgatgctgctacaaaagtgatggacaggggtggagcagttg
acatcatctacctggacttgtgcaaagcatttgacactgtcccacatgacatccttgtct
ctaaattggagacacatcaatttgataggtggaccacttggtggataaagaactggccgg
atggtcacactcaaagagttgtggtcagcagttcaatgtccggctggagatcagtaacga
gtggtgtccctcagggatcagtgttgggaccggtcttgtttaatatccttgtcactgaca
tggacaatggaattgagtgcgccctcagcaagtttgccgatgacaccaagctgtgtggtt
cggttgatacgctggagggaaggaatgccattcagagggaccttgacaggcttgtgaggt
gggctgatgccaacctcatgaagtttaaccatgccaagtgcaaggtcctacacctgggtc
ggagcaatcccaggcacagctacaggttgggcaaaaaggaaattcatggtagtcctgtgg
agaaggacttgggggtgttagtcaatgagaaaatgaacatgagccagcagtgtgcactca
cagcccagaaagccaaccgtatcttggcctgcatcaagaggagcgtgaccaggaggtcga
aggaggtgatccttcccctctactctgctctcctgagacctcacttggagtattgtgtgc
agttctggtgtcctcaacataaaaaggacatggtactgttagaacaagtccagaggaggg
ccacgaggatgatcaggggactggagcacctcccatatgaacacaggttgagaaagttgg
ggctgttcagcctggagaagagaaggctgcatggagacctcatagcagccttccagtatc
tgaagggggcctacagggatgctggggagggactattcattagggactgtagtaatagga
caaagggtaacaggttgaaacttagACAGCAGAGGTTtgacttgatataaggaagaaatt
ctttattgtgagggtggtgaggtactggaatgggttgcccagggaggttgtgaatgctcc
atccctgtcagtgttcaagaccaggttggatgaagccttgggtgatatggtttagtgtga
ggtgtccctgcccatggcaggggggttggacctagatgatcttgaggtcctttccaatcc
taactatatgtttctatgattctttttacagaaaaataggGAACACTTATGATCATTCGG
TGTTCTGCaaaaaaaaGTATGGCTAATAGTATTATCTGATGATGTTCAATGGAATTAGTT
TGGGCAATCAGAAATAGTcaatatgacagaaaaaaaccccccacaaaaCAACACATTTCA
ATGCTGTCTCAGAGCTGTTCTAACAGCTTCTCTAAGATTTGgattaataaaatattcctg
GCTAAAagttaaaatgctttgaaatattttggggGAACATAGCAATCATTGTGTCATTAT
GTAACATTTCTGACTGTGATTTGTAGTTTCAGGTTATATAATGCAATAATAGATTCTAAT
GGCAGAAGCAGTTGCTGGTTATTAGCAAATTTAATCTATTTAACATAGAACATAAAATGT
TTACACCATCAGAGcaatatattttcaatatattcaatacatattttcttctttatgaag
aaaattcaatttttttttcaggtatttcaaagcatttataCTTCTTCATGAGCCTAAGTA
AGTTGTTTCTACAGGAAAGTGTTCTGATGGTAAAAACTTTTAACATTGTGTCAGTTTATC
aaaaaaaGTATGAACAATTTTACAGATAAATTGGTATCCTCTATTAATATTGATTTTGTG
GAGATGATTTTGGCTTGGGGTATTTTGCCAGTAGACCAAGAATACAGGACTAGCATTTCT
CATAGATGGGCACTTTCCAGCCTGAAACATTCTTGCAGTTCTCTATATTCATCATAATAT
TCAGCATATTTTTGCATGTAGATCCTGAAGACCTTTTCGTATACAGAGTTTTCTTGTCAA
TCAATTATTTAAAGAACACAGAATTTCCCCAATCAATCTTTATAGAActattgtggttta
aaccaagtctgcacagcttgttcacccactctcccccttgctcccccaattcccggagag
ttaggaaggagaatccaaagaatgtagcccccacggcttgagataaacacagtttaatag
ctaaggtataacataaatcactactgttaatactactacaaacaataatgagAAGGCCAA
TAATAtgtgaagagaatacaacacctcaccagccaccgacccataactcaccccaccctg
ctcgactgagcaccgaccaatacctcctccatccctccagagctccagcccttctgggtt
tctcccagttacatcctgggtatgatgtgctatggtatggaatacctctttggctagcct
gggtcaggtgtcctgcctctccttcctcttagtttcccttccttcctggcagagcatgag
gctcaggaaaggccttggacaaaccaaatatttgagcagtaactcaaaacatacttgcta
tcagcaaccgttctcagcccgaaagtcaaaacacagcactgcaccagctaccaaggagaa
aaaacgactgctactgctcaaaccaggacaatacCCAAAAATGCTACAAATTCCTGTTAC
CTATGAAGATATTTTAAGCTCTTTTACATGTTGTTTAAAGCAAACTGGAACTTGCTTTGG
GGTAGTTTGCCACAGTACAAAATCAGGGCAAAATTTTCACGTTGCTTCTTTGACataaac
attcttttaaaattgtctttaaaGTGTTggaattcaaacaaaaaatttTTGCTCAGATTG
TCATGATTTGTCCAAATA
>BU-ERV325#LTR/ERV3
tgctaagggggaaagctccagctctcccccttgagggcacttggtgcaagcagaagttag
cataagcgagagtgactaatcctggcccccccaaaacagataaggggcagagcacctgct
tccctaatctgtgcccaaaaaggataaagaaaaacaaggatggtgtccttgggaagacag
ggggagagatgaaacacatgcaggagggagatccgccataggagtaaacaagccccccaa
accgaccagccacggctataaaaaccagcgggctgagaccctgctaccaccttaacccta
aaggtgcttcaacggaccggaactctgcccaacggactcgtctctctccagacccccggg
actgccaggatccatccaaggattggtgagatcttattactggggtcctatacacctctt
ctcctcttcaccccgtcccgcatcccttccccttcccctcccggggaccccggcgggtcg
ctgtggccaccgccgtccgtccctaccttccctttcccttgctaccaggttctgcatccc
ccccttccttttgggtggcttttgggtggctttggagctgcttttgcgtggctttttggg
tggtttttgcgttgtggagctgcagttttcctctgcgtgtgggtcggtgctgtttgttgc
ggtagtttccccctgagatagagccgtctcacatcttgtcccatcactatgatgaccgat
attgttagcaattggaaactggagcagtttgtgctccaaaagtgtctccctccggtgtgg
tctccaggctccttccagggcccagaggcgtaccagcagctctgccagcaatgggagagc
tggtcggaggagtccaaaaagcccaaacccacaaacaaatgcaagaagcgagcggctctg
caggggttgttgatggtgggcagggagctgtcgaagttgctcaaggaggctcttgagaac
gtgcaggctttggagcaggctaagggcgagctcaaagtgcaggtggacaacctgcgtgcg
gaggtgcagggtctgtgtggggactccctgcggagcgcagtggagatcacccggctggag
agcaagctggggtatgagaagctgaaaacggaggagctggagaaggaggttggcaaatgg
ataggggagacccacgatgcgcagagcgcagtgcgggcggtattgcaggatgtccatcgg
gaccgcggcacgggtcccgatcacaaagtgtgccatgctaagatccaggagctgcaggca
gagctgggggtgtccaggggtattgtggctgccatccaaggcaagaggggccggttcggg
aatagccagggagaggactccctggacccgcacccgccccactatgactatgaggatgat
gtgtggggtgccaacggccccaccaggccatccccgtatgctcctttgcgggaggagatg
tgccagatacaaggaggggaggtggaggcttccaaaactaaaaagaccccccccgatgag
ccagccagccacgggcctctgcaggccatagacaccaacagggctgtgctctggttcacc
cccgagcagctcaagacagtggggaagatgctggggccattgacaaaggagacagcggtc
aactggctgtccagggcccagcggctgccccggagccagagtggcaacctagtgagtgac
ctgatagacgtggtgaggaagtgcatgagaccggatgattttgcttcattgccaggggat
gtgcagatgggaaatgtccaggacatcagggatgtgcagctggcagtgctcaaggtgttc
ttcccagagattaaccccttagtgttgttccaccaggagaagcagagccccgaagagcgg
cctgatgcttatgttaaccgtaaaaagatgctctatcagatggctgggctgcccggctcc
aaggagtcccccgttgattttgacaggcctgagttcaaggagccgctggtggtggggttg
acccccccactgcgggtgattgctgggggggatgcggctagaaagccattggtggagctg
gagcagatcctgacccagaacttcgagctgcagaagcaggcgttcccaggctacatgccg
ggggggaagaaagggaaaacctcagccatgtcctaccaaaacggagggatgagaaagatg
caaggggacaaccggaaagatcctgatggcaaaggcggcctggggaaggagaaccagcaa
gggctgaggtttcagaagcccaacacttggcgtgctgagctgcggaagcgcctgataaag
tatgagaagcaggaggacatcgatggcttgccggatgcggagctcttccggaaactggcc
ctgcacgaggccaaaaagcacagcagctcccaccccatcgacccggggtctaaggctcag
caatagggctgccaggcacctgcatcgcccctctttgtggcaccgattaagaccgatgca
tgggggcgcctgatagttgatataactattggaggaggggtgcttggacaagtgatgaga
attgatactggtgccacttattcctttttaaatctggtccctggcgaagccaagatcttc
caaacctgtgaaattattgaactgacagggcccaatggccaaaaatcctcagtggccttc
acagggcccataccctttgaaattggcactgtcaaagggtctgagaaatttgggaaaatg
gaaatgaaaggggaaaaaacgggtgttttggccatctccaccctgacaaagatgggggtg
atggtagatttggcaaaccaagtgctgttgtattgtcctcaaagcaatgtgcctgtcatc
ccggcgagccatagggtgatgtcagtgaaagcccctgagatcctggtgcaccctgaatgg
gaaccccgtgtgaaacgggtcacggagcagttcccccgggtgtgggcaaggagcaagctg
gattgtgggcagattgatgctgttgtagcagtgaaagggccggatccccctcctcagccg
cagccctggtacccagctgaggctgaggccagcctgtggggcacagtcaaaaccttgctg
gagcagggggtgttgatggagctgcagagcgccagcaatgccccagtgtggcccttgagg
aaagctgatgggaaaacatggaagctgacagtcgacttcagcgccctgcactgtgccacc
ccactgaacacctctgcagtggccaagtaccccggcatcatgtcagccatctcccgggga
tccgagtggttctcggtgctcagcctcaccagcccatctttcgccatccccctgcatccc
gaatgctggcataagtttgccttcaccatccgaggacagcaatttgccttcaccagagtg
cccccgggcttccagaacacctctgccatctgccacacacacgtggggaggatgtgggag
aagatcaggcatcgggacagtgtgatgtcctgtgctggtgacatcctcatccatacccgg
acaaaggaggacaacctggaggtgctggcggaagtgctggaggccgtgcagaagacaggc
ttcaagatcagccctatgaaagcccagctatgctggaaggaggtttcctacctgggggtg
accctaggggaggaagggctctcactggagaagcagagggtccagctaatacagaaggtg
tcagcgccagccaatgccaccaccctgaggtccttcctggctctcctaaggttctgcaag
gagtttgttgagggttatgcagagaaagctgcccctctttgccacctcctgaagaaggac
actccctgggaatgggggccagagcaggacgaggcagtgaaggccttaaaggagagcgtg
gcacaagcccctgtgctggtacgtccctgcagggacagaccctatgtgctacagctgacc
agcacggggagggggctgcaggctaccttgggccagcagcaaggtgcccatctcctccct
gttgcccatgcatcgcgcctgctgacgtcggctgagcagcagttcagtgaatacgagagg
gaggtcttagccttgatctgggctctgcagcactgggagtacctggtgggctcggcccca
gtgctgctgaggacctccagtgccccggtgaggtatctcttgtcggagaagggggatgag
gatcccctgtgccgccccagaatggccaactgggtgctggcattgaccgacaagagggtc
cctgagtacccctcacccggtgcctacagggtggtgatcagtggagagagggatgtggag
gaaccagagggtctcctgcctgaacccaagctgcgccgggcacccctgtttgagagcagc
ctcagcctgcaggaggccaaggacagaggctacgttgtgtggtttgtagatgggtccaac
tactacgagcaaggggtgccctacacaggctacgctgctgtcaacctgggtactggggaa
gtggtgaaggggaagtgcctgcctcactccatccaggctgctgagctggtggcggtgaca
gctgccctcgagaacacagcagcagaccagcccctggctgtgttctcagactcaggatgg
atggtgagaacagcactcaagtggctgccgctctggagggagagggacatgcagtctgct
gatggcaagcctgtcacctatgccaaaaagctgctgtacctcgcgaggctggcggagcag
agagcgcacccgacccagatcattaaagtgagggggcacaagaagggaacagaggaggcc
aagtggaacaaggaggcggatgctaaagccaagcaaggtgcaaaggaagggctgatgtgg
aagaccagtaagcccttggagaacacctccatgttcatggctcccagcagacactgggag
agggtggacctgccaggcttgcaggcacaagaccccagcatccgggagttagtgcagggc
agggtatataaagggtgcaaggtgtggaaggatgtctctggtctggtcctggcaaggagg
gagggagcagactatccggtctgggtggtgcctgagctggtccggacagagctggtggcc
ctggctcatgagcaagggcatctggggacagacaagaccatggtgaggctgcagggtgct
gggtggtggcctgagatgagagaggatgtggagaggtacgtcagcaactgcttgacttgc
gcggccaacaatcctgacatcaaaaagaccaaggccctcctgggtcatcagagggtttct
gggccatggagcaagttgcagatggagtttattggtcctttgccccaaacagcccaaggc
aataggtattgcttagtgatcagcgataccttcaccagctgggtggaagcatttccagct
cgaaacaacacacccagcacaactgctaatatcctggtagagcacatcttatcacgctgg
ggagtcccaaaggagattaactcagactacggccagcgcttcatcacagaagtcacaaaa
ggagtgtgccaggccctgggcatcaagcagaagcttcacatcaccggccatttccagaag
cctggctcggcagaagaacccaaccaacccctgaagacagcgctgaggaagctggtgagc
caaaggaaagactgggatcagaagctcccactggtcctgctggccttacgggggacaatg
gcatctcaagcaccttctccccagaagttgcctcctacaggagaccagaagctgctggga
cactggtggcgaagaggggagccaccggatgaagtgcagccccgtgtgctgatggacaag
tgggtccaggacatactgaggacgctgttggctacgtaccaccagctcgccccggggcag
gacaccaacatccccaagatggataagcagctgggagtgttgctgcgccccgtggagtgg
aacacaggggacctggtaatgtatcgggaggttagagagaagaaccaggtgctggaaccc
cagtggatggggcccattagggtggtgaacaaggccagcccctccatgtaccaggtagaa
atcagaaagggggcaaaaaggcaggaaaagtggttccattcttcacaattaaaagcatgg
aagggaaattaacggggctggagagcccgtcctgtttatgttttgcagataaaggaaaat
ggaaggcgattgtgaccagcgggaagggcgagcttcgtggcgtcaccaaccctgtttgcg
ctatgggggaaatgctttcagatttgtggttgcaggatttgctttgctctctggtatgtg
catagccctgagcacccaatgcgcccaaccaacccatcagcaccccaggcaaaaagtcag
tcgttctcacttagaaaggcatctcaacatgtgggtccagcacagggttaggagatacac
aaaaactgagaccgattggccctggtctcaagctcacataaaatacacgggaagcatggg
attaaattctaacaaaggcttaaatctgtcaacagtggtgatgcatgggtcacaggtgta
cttggaaaatgaatggagctgggatagcacaaacagacttccacagctgatggggacggt
gggacaacacataagggtagggtgcagggttatcaatggatccactcaccagcgagtaag
tcagatctccgtgaccgaagtcaaaactaagaagaatcagaaaaagagctgtgctgtaga
aaaatgggactgttggtacaactttactttggtccagccagtctttgtggtctgcctctg
ggcacaaaacagcgtggggctgtcctttaaattccagattaacaccatgacaccctcctt
tgctgctgtcaagatctccaagtgccatttcttggcctggcacgcagacccatacgctga
agttggcaaccaggtaaaattggacattgaatattcccaagaaagtgtaactgacccaat
gcaaactgatggcaccatcatgactgtcactgcccctgatggccgcaagtgggtcatgcc
agtaaaatgcctccgtgagaccaaaacgctcaatagatctgaattaggtgcagaagcttc
gtggtataatcaggactatggaatctgtccacacctggtcataaacctccaagtatggtg
tcgaggaagcctaagcatagacatgtcccctgagcttggagggaagtggtggataggagg
tcctgacggatttaagaaggagtttaccatcattgctgtcttacaccccttcatttccaa
aataggcccttacgtagtcaagcaaaatcacatccaagagctgttgacagggcctgtccg
atccctgaagaaggtggtgttgtctctgtccaccgttaacatttcttctgtcagacctca
ctgtgcccccttcctctccacgctccacacgggctggctggcatggctccacagccgctc
catccagggcacccgtgccaggagagacctgctggccacagcactgggaggaggaggtgc
tgggctgggcgtcctcaacactatgaacgttgaggttttgaccaacaagctggaagctgt
cacctcgggcgtgcaggggctcctcaacccattgaattcatccctggccagccttgggat
ggggcagtggctcgtgtcagaggtgttgcctacctgggaacaaataaacgagaaagacca
ccagatgctgttgcgagcgttgggcatcgaacaaagtaacgtctctcttgctcttagctg
catccaggcccagatgtgggtgcagagtgtcgttgcaggtatcctgagagatggggacaa
cggtatccttcccactgagattcgaaagatcgtatgggatgcagccaccgaaaaggagcg
gcagctccaggcctggtggaggcttgtcaacttcacccacgaccaggccctcaatgcagt
catcacctatgtcctcactgtgacagaggctcgcatcgaaaaggtctaccccgttgtggc
cctgggggttaacacaaatgggtctgtggtctaccccctggaccaccgcatgtgggcgag
ggtgtctgatgggaaatggcagtcagtagatttggaagcctgcattttggaaagggggct
gggattcatatgtgaagatgatgcccttaaggcaagtgatgtttgctttgataccagaga
aggcgtgtgccactttgagatcaatccccagagcagcaataagaccatgttggtgtacgt
agggaaagggtgtgtatgcttcagaacgatgtgtaaatacgtgcagatcaatgaagtcta
taaccagagtgtgtttaatgactcaaatatgtgtgcttgcaatgtagctgttattagagg
ctgtgattttgtgtataagccacctgtattcactagccagttgctaataagaaactatac
cttgtatcgtagtataaccccaacccctattggtatggatttgtcacttgtaaaagagat
gttagagcatgcaaatttacagcagctgctagaaaatgctaaggcagaagctagaaagat
cctaataactgtacatcacgatggcagtgttataaagcaggtaatggaacgaattaagag
ggtgggagaacatcactggtgggaaatattctttggctggtcccccactgccaccagcat
cttcaatgcgctgctgcaccctgtaatagttatactgttaatgcaaatctgtgtgtgctt
tgccatggtagtgacttgttactggatgaggcaggtgaaactctgcattgacaaagaggt
gcaaggagtgaggctggccaaacgcctcctaccatagtcaagggcaagactgggttggcc
tctgtgtttgccaccaagaagaacctttagctccgctgttggctgcaacccagtaggcgt
tgagcggtggggacacatgccatgccagaccttgatgtgagggatggcctcctctggtat
aagagggccatccaggaggggagggcaggccaagcagcctgtggttggcatgaatcacag
aatggtagaggttggaagggacctcttgagatgatcaagtccagttcctctgctcaagca
ggaccacctaaaacagcccaggctgtatccagatgggttttgactgtctccacagatgga
gactccacaacctctctgggtaacttgcaccagtgtttcatcaccctcacagtaagcaag
caaaagttagcataagtaactattataagcaataataataataataatgataagtaacta
ttgtgtttgaacctcccatgctaatgtcaagatgctgctcatgtgtgatttaagactcct
taagcagaaaaggggaaaagcaaagccaaggactgtgtctttggaagtaaagagaaggga
acatcatgctggagcctggaaaccactca
>BU-ERV527#LTR/ERV1
tggggttatggtaacttagggggttggtgatttgggttatggtaacttagggggcctgta
aggtgtacgtgtgtcccggggtgctggtaaggtgtgcagagacgtctggcgcacagcgaa
gttccccttgggaggtatggcttgcaagcggggggctcgccaaccgatagagcggctgct
agcgatcctgggagcggatcgggtgagcccggttttcctggcatcccaaggggaggccag
gacctgctaggggggcaggtgaagggtaagtgaacccaccaggtttctgctgtatctcat
tctgagaaccgtgaggaggggaagcggaaccatagtgtgagtggggatcccatgtgtaac
tgtgtgtgtgtgtgactgagactgaaccatagtgtgagtggggatcccatgtgtaactgt
gtttctgtgtgactgagacgtagcatagctacgaagcgagtgtggagtcccaatccgcgg
ttccgtgtctccgtgaggagagcggccggagacggacgaagtgtctgtgttttgtggtcc
tgtgtgttcagtctctgtcctgtgtaagtagtgtcttattgtaagtagtgtcttattgta
agtagtgtcttattgtaagtagtgtcttattgtaagtagtgtcttattgtaagtagtgtc
ttattgtaagtagtgtcttactgtaagtagtgtcttattgtaagtagtgtcttattgtaa
gtagtgtcttattgtaagtagtgtcttattgtaagtagtgtcttattgtaagtagtgtct
tattgtaagtagtatcttattgtaagtagtgtcttattgtaagtagtgtcttattgtaag
tagtgtcttattgtaagcagtgtcttattgtaaaaaaaaaaaagggaatgagacaaagca
aaggaatattaagaaaagccccttgggatgtattttggtgcattggaaagaaatttcagg
gcctgggggcacagaaaataagaggaccctgattaaatactgtaatcaatggtggccact
ctataaattagaagatggggcgaagtggccacttaatggaacattggattatagtactat
gttacaactaatcttatttttaagaagggaagggaagtgggatgaagtatcatatgcaga
tatgttcttcactctccgaaaccatccggaatggcagagagcctgtggaatggtgccacc
ccaagatcccttggtgttagccctggaaagggatagaagagagaaaaagaacatgccaaa
gcgatgttgttcatcatgtgatattggtcaaaggtgcattaaacaggataaaattcacca
agatacagatcaagggttggaagatatattcaaacccccaccaaaacgaagggaaagtat
ggatttggatgatgcttctcctccagagagtccagtctcctcgcgaacccggcagaaacc
tgtcttacaggcacctctgagagaggcgataggacctgaaggaactacaatgttaattaa
agtacccttctctacaatggatctggaagcatggaagaaggttgcaaaggattatcgtaa
tgaccctgtaggcgttacaaagcatttacaatttataatgaaacaacataatccggattg
gaatgatgtgcagttgctactggaagcaatgacagaaactgagaaacaattaatactaaa
cacagcaggtgatctagctggggactactatcaagcaaagcgacaagatgtaaaggagtt
ttttcccctccaagacccaaagtgggacccaaatcgatctgcagagcgagagaaactgca
ggcataccaagaatggattattaaaggggtagaaagggcaatcccaacaactatcaattg
gtcaatgaggtaaagcagggcccctcagaatcaccatctgaattcctagatcgattgaga
gaagcaatgcgctgaaatacactagatccaggctcagaggtgggaatacaacaattggtc
tctctctttttgggacagtccacaggagatattagaagaaaacttcacaaattgcgacca
agtgagggaagaaattgagaagtcctggaggaagcaaggtgagtatttaggaatcgtgaa
gaaacttataaacagggcatgcagaggctagtggtggtggtagaagaagggggaagaagg
gaacaaggacaaaagcctcgactaggtacagatcagtgtgcactgtgcaagaaattcgga
cattggaaaagtgagtgtccagaaaacagaagaaattgctgcacaaacagaatcaaaacg
gggagaatggtcaccttaaaggtaaaggaccaacagtacatagaagtgctaagcttaatc
ttaattacacatcaaacaggggaagagattagagaggatgtattagaccaagtatttccg
ggagtatgggctacagatagacctggaaaagccaaaaatgcagccccaatacaagtccag
ctcaaggaagggaaacagtcagtcagaattagacaatatcctttgaaaaatgaagacaga
gaaggaatccgcccaataattgaaaacttcttacaattaggactattaaaggagtgccaa
tctgatttcaacactcctattttaccggtccgtaaacctgacggtacatatcagatagtg
caggacttacgagctgttaacaaaataactgaagatctttaccctgtagtagcaaatcca
tataccctgttaacatgccttacaccagagctaacctggtttacagtattagatttgaaa
gatgccttcttttgcctccctctccacgaagccagccaggaaatctttgcatttgaatgg
gaaaaccctaggagtggacgcagagctcatctaacctggacggtgcctcaaggattcaag
aacagtcccaccctctttggagaacaactagcaaaagatttaggatcctgggaagcccca
tcggaagaaggaaaactactgcagtatgtagatgaccttttaattgccacccagacagaa
gaagcttgcgtggcctggacagtaagccttttaaactttgtaggacttcaaggatacaga
gtatccaagaaaaaggcccaaatagtaaaacaaagagtaatttacttgggctatgaaata
agtgctggacaacgaactttgggacagagccgtaaagaggctatatgtcagaccccgaag
ccacagacaataaaagaactacgaaccttcttgggaatgacaggatggtgtagactatgg
atttacaactacgggttgcatgtaaagcctctatatgcactaattgctgatgggagcaga
gatcttcagtggacaagagaggctacccaagctttcaaccaattaaaggaggctcttatg
tcagctccagcccttggacttccagatgtgagtaaaccattcattttgttttctcatgag
aaacagggaattgccttgggaatactagctcagaacctgggcccatatcggcgagctgtt
gcttatttttctaagcaattggactctactgctaaaggatggccagggtgccttagagct
gtagcagcagtcatgctgaatattcaagaagcacgcaaattcactctgggccagaaaatc
acagtgctagtgtcccatacagtgtctgcagtactggagataaaagggggacactggctt
tcccatcagaggtttctgagatatcaagccatcatggtggaacaagatgatatagagata
gtaacaactaacattgtcaacccagcttctttcctcagcggaaatgaaggagaacctata
catcatgactgcctaaaaaccattgaggatacatattccagccgcccagacctacaagag
acccctctggacgacgcagaaacctggtttactgatggaagcagctatgtcatcggtgga
aagcggcatgctggatatgcagtcaccacctccagagaagtaattgaatctggaccacta
ccaacaaatacctccgcacaaaaggcagaactggtcgctctaactagagctctggaacta
gcaaaaggaaagaacataaacatctacacagactcaagatatgcatttggagttgtgcat
gcacatggagccatttggaaagaaaggggactgttgaactcacaagggaaaagcataaaa
catgcacaagaaatagtgagattgttggaagcagtccaactacctgggaaggtagcagtt
atgcacgttaaggcacaccaaaaggtgagctcgatgcaggaagagggaaatgagctggcg
gacagagaggcaaaagaagcagcaaaaagaaatgtagttctagaaggtgccttaattcct
gatgggaacattcctatagaaggtaagccaaattacaataaggaagatcagaaattgatc
acagatcaggatggaatactaaataaggaggggtgggctcacacaccacaagggaaaata
attgtcccctcctctttgttatgggccattataagaaatgagcatcagaaaacacattgg
ggagtggatgctttatataagtacttaagaaacagaatcatagctagaaatttgtatgct
actatccatcaagtaactcaacaatgtgatctctgccttcaaacaaacccaaaaaataat
ctcaaactcaaaatgggccaaattggaaggggcaatggaccaggccaacaatggcagatt
gacttcacgaaattaccaaggaaagggggttataggcatatgttggtactaacagacacc
ttttcaggttggccagaagcttttccaactagaagtgcaaaatcccgagaggtaacaaaa
atattgttacaggaaataataccaggatttggagttccagccactatatcttcagacaga
ggaccacattttatttcaagtgtggtacaacaaattaacaaacaactaggtattgattgg
caatttcatactccctaccacccacagtcaagtggtcaggtggagaaaatgaaccatctc
attaaacaacaaattgtgaaattgggacaggaggccaagttaacttggccccagtcactt
ccattagctctgttaagaattagaactaaaccaaggactcgagaagggctgagtcctttt
gagattctgtatggaagaccatatggaatccaacagggaatatctccccaagtgggagaa
gaaactgtgaataattatataatagcgttaggaaaacaactcaggaaaattgaaagacat
gtggctggaactcgaagcagaggactggatagtccagtacataatatacaacctggagat
tatgtatacataaaatctgtcagacccacagaggaagaagatctcgaaccaaggtggaag
tggccgttccaagtattactcacaactttcactgctatcaaaatgagagaacaaagcgcc
tggattcatcacactcgagtcaaaaaggccccgaaggctccctggaaaatcacatcaagt
gctaataacagactgaaattaaaattaactcgcgagaaataaagtaaagtaacatagtta
gttaaaatgaaacaattatttgtattaatcttttagatctatgccatggtccaagccata
gaaaaggaaacatcaatactagggtcaaacgtgaatgtctggctcacatgggcaaataag
actggggttactgatttctgtctgaccttggcacaggtgggaaatccttttcaaacatgc
tgaattgcagtaccatacctgaacccccttgattgtcaggggtgggtaaaatatcccttg
gttctaaattctaccacagtaaccgaaatggtcaagagggctcaaggaactgactgggca
attgcatcagcccaactgggagcaataatagaaaactgaaatcattctactatcccaatg
caagaactcctaggatctgacaaaactaatcagagctgtgtaacttttcatacatggtca
agtgaagtcccctgagaccagagtaactagcggaaagacagggtaccataatataactgc
ttattgctcaggatcatcgccagcgttacgatacagcgatgaaatacccagagctctgcc
cccagggtatttcttgatatgtggagatcgtgcatggccgggaattccttccaaaccctt
tggaggaccatgttgtctaggcaaattgtctctgtttgcagcctccaaaagacaattagt
ccaagacatgaagggcagcctccacagagacaagccatccatcgagcattaggcccgaat
tgcgattctactttaacaatttggaatcacacggcaaggttcttaacagcattatttgta
ccacatatagcagcagggaaagcattggcagacatacatcatttggcatgttgggcagct
aaacaattaaatataacttcagacataatatcctcacttgccacagatacagatagtgta
aaacatgcatctttacaaaatccagcagcaattgattttttattattgggcccatggaca
tggttgtgaggatttcgaaggtatgtgttgcatgaacttatctgatcattctgaatcaat
ccatgctaagcttaaaaaaattgcaggagaatatgaaagagcttagaattgttggaagtg
gatngaagactgaagatgaggatgaagacgatcctttcgacctgagccctattgaccctg
agaaggagcctgtgcatgttcatcagtttgctgttgctgctcctgagattctgatgcctg
ataatgccgatgctgacctggatggtgcttttgacctggagcctattcatccggaaaaga
agcctgatttatatcccccatatcctcatgataaatgggtagctgtaaagggagaagtga
gatgggtgggggatgtggatgtattgcacggtttcccatggtgtgtgtgcttcccacctg
agatgggaaggtctcttgtatgctcttatcaagggtatcgggcagaatgtgtcagaccgt
ggagttgggaccccgtatacaattcctttgatacagtctctctgtgatactcatgtacta
gaagttggtaaatataagtatgtccatgtttctatcgacccttggaaacctttagaggta
ttgctggcaacttcttccaacataggctggccacctgtgttggaatgagtgtgca
>LTR249-Bu#LTR/ERV2
tgttgcctctcacccgttttcggatccctgacccggtcatctagaccccgtcaatggtcc
ggtccattccccaatacgcaccaatatggtgtgaggcaaatggcgtttattagtcgtgta
atttcgcttttataggtcccgcgtccccgcctaccaccgtggtgtaatcaaactccagtt
ggccttatgtcacgtatcttcacaccagaggtacaggggaggggtcctatcacgttacac
ccgccatgccatagctcgcctaatacaacatttccccctccccatgctaaaggcgcgtcc
cgttacagcgcgatcgcaagcgtttccccatgccgaaagccttgccccgttacaatgtgg
ttatatgatatgggtttataatcccctttgaacccggcggaattccatccgttgggtgaa
ggcattatctagcatcttctcaatgcctccttgtatacagcggatgaagcagggaactat
cattagcattaacaatatgattataactatcgtaaaaagccctttaactatgggtgttat
ccacgaactccaaccaccgaagaggttatataaccaatccgagaatgggtcagtttgcat
cataatcttctcggtgtgttgtttcagccattgcagtttctcatggatagactgtgagtg
gtcgcttaaattgaaacaacacatcccatcgaagtcttgacaaccatgccagtgggccaa
aagcagaaagtctatggccgctctattctgagtcacagcgcgtcttattccgttgatatc
cgcgaccaattccgttagaagatccgacgtcttgttggcttgtttaccgcccagcacgac
aggcgatcaatttcttttaacgcgtgcgcggtaccaaagaatggtagtatggatcagaaa
atacgtgcggtcagtccccagagtcgcacgtcgttgccacagtctggatctaacgtttgt
agcgagcgctgcccccttcgtgcttctaagcgtttctgaccttttatctcccttaatttg
gtttggttgagggtaagaaccgacaacctgcctatatagcaaggaccgcctaggggcctt
aaaggaataccttgccaggctctgtccccacagatgaggaacaatcccggcggcagtgcc
ttggctgtgtcgccgttcccctgaactttcttgggatcatgtggtattgaaccgaaacaa
caaccacctgctcccgttccggttcgagggtggttacaggggggtgatgttctccgctcc
ccatttggaagcgtgaaggcataggtggtattataatcaaaccactctacattgtatatg
cccctgctgctataccaagccgcatctttatagacacagcctgcagtgctgttaccgtat
cctccatatatcatgggagcagagaatccacagtagctttcccattgcttgtacgcaggg
tcgtaagggctaacagatgtaaatccacgggctagtgtaggccacctcctaaaacttaga
accccaaaggatatgcatgcggtaggatatgtccagtttctagccaaggtccatgtttcg
ttcccgattccccgagatcctaatatatctagctcctgtgggtccccgggaagagaaatg
ttgagagtgttaagcaagcactgtgttatttcagcctgatcctctacctcttgtttctct
gtgcccatgaaggttttggtaaccttcctgaaacatgacctttttcctccaaattcctcc
catcgtaagtgtcttatatcggggtaaccaatgaggcatgtgtgaaagggggaacttgcc
gtttgcaagctaaggcaaaaatccttttgtcctgtcgtataggcccattcgacccataca
tttagtggctgtggcagctgatgaaccccttctgcttggcagcagatcacagacagaata
acactcagacaccacttggggttcatagcaagacttctcgcaggcaacagcggctgtctg
tctggcttccctttctttctttcttcatcatgaggaggggttttcggttcatcctctcct
ggccttctggatctcccaacgaataggtcctataaataagcgcatctgggtcctagtcaa
ttctagctagtatccggccaaactttcctggaggggacccagagaatcttcccagtcttg
gtgtttgactgcggcatacccacgtccccaaactaagatggaccatcctccctcccaggg
gctgctgtccgtcttaattcggagagggggcccttcattcaagacttttggctgccagtg
tttttgtacgggggtacgattactgtctcctcgttcgaagtgatttagtgcgaatagtgc
ccgtgccagaacctcaggttgccggcttacagggattcgatccctgaatccctccccaag
ggtgcggattttgtctttgaggaggcgattagctctctctatgatggcctggccctgtga
gtttccaggaatacccgtgacatgggatattccccagcgcagcaaccagtcttgtgtcga
ccgtgatacaaagcaggagccattatcagttttaatctggcgcggcatccccagtgctgc
tatggctgtggcccagtgatgctgcacggcagaggagttagcacgcgcatgctgggtagc
aacaataaccgaggaggctgtgtcagtggtgaccgcaagccacctcctgggagccatgcg
gggttctagggtaaaatccgtctgccagatttccaacgggccaagaccccggggattgac
ccccgcccctagggctggtgctgagttacagtgtgggcaggctttaataacgtcccgtgc
cagtgagatagggatcgaacaagcacgggctagtgctttggccccaatatgcagagtgga
gtggaggtctcgagcagcttgtaatgtaaggaccttcacttcgtttcctgctatccagtc
tgctatcgcatttcccagagtgaagaaccccggcaccgtggagtggctgcgaacgtgaag
caccgcaataggggccgatctagcagtcaaggcctcctccaatagggaggcagcagtggt
gctcggtgacccttcctttcccatctttattagtaggcgggccacgaaggcagaatcagt
aacaacgttacaggggactgtaggccagagggatatggccatcgccactgctcgggcttc
aagcatctggacagtggctgaagcgtcaagtagcactctgaattgccacctgtcgttggg
ctctctccaggctaccgccccctgacctgtcgcagaggaggcatctgtaaaaatggttgg
cccctctaacggggtatcatgtaccctgagtttcaaggaaatgtgtagtggtttggcaag
atcaaagataggcagagtgtcagagtaagcgaccttgccatgaaaaccctgtagggctat
taatacctcctccggcaacggttgggctgttttaaaggcactaggtaagtagacaaggtc
aggttcttttcccaaggctctaatggttgccagacgggcctttctgagcagaagggctaa
ttgttcaagccaagatgtaaacgctctaacaggttgtacagagaagatccaccaaagggg
ctgtggcttggaggcaagggtgtgacccaagaccacggtggttccctctacgcaccgcgt
aatggccgcttccagcggaacatcaggcctccaccgggaaagtgcgttcccagtgcaagc
ccgcaagatctctgcccaagccatatccatctcgggggtccatgcccgaggttccttggg
gtccgaccccttgaggccatcatagaagggcatcattaggcgcggaggaatgcctatggc
atttcggacccactgtatagccccgactagtttctgcaaatcccatagggtttccacatg
gggctggatgcgtagcccctctggtgcaggcgctaccagagaaggaccaaatcgataccc
gagaaactctattccaggctccctctgaatcttttctggggagataacaaagccagctgt
tgttagggcggttgtaattgtgtcttctagttttgacagctgagcatcattcggggcagc
aagcagcaggtcgtccatataatggacgagtttacagtcgggtaacatctgctgggtagg
cccaatgacgcgacccactacaagctgacaaatagtaggggagcatgccatgccttgtgg
gagcaccttccagtggtacctttctgcagggccctgattgttgggggctggtaccgtgaa
ggcaaaggcttcccgatcctgctcagcaagaggaatagagaagaaacagtccttaagatc
aatgaccataaggggccatcccctcgggatcgcagagagcagaggtccaccttgctgcac
cggcccgaagggaacaagctgagaattgatagcgtgaagatcatgcagaagtctgtagga
cccagagggtttgcgaatcacaaatacaggagtgttccagcaactgagcgagcgttctaa
gtgacccaaccgtagttcctgtcgcactaggtgggcaagcgctgtttatttacaaagtgg
gaggggccactgatctacccaaacagggcgagcgtcctgtttccagtgcaagggaatggc
atattgtaatcccaactggcagacagtggcccctattgtaaatttgtaatacgtgcacca
agatcattcaagaagtccctgcctagcaaggtccctgacaccggtcccaccagtggcctc
aacagcacaggcttttctggcatcccatctctggtgataatgacaatttctatctcctcc
accgatcgcttaacacccatcgatcccccaactctggcaattgctacaggcgaggcctgt
gttggccactccgtcggccagtcgctctccgcgattactgttacatccgcccccgagtcg
agcaaggcagtgaggaaggtggtgcggggggtttccgactcaggggggagatacccagca
tagataagcataactttcgcaagagggcgctctcccatattcacggtcagcgctactgtg
ggcgggagaagagggggggctgatgaggttggggtgtctgtccgcgtcctccccgatggc
tgaccggcccattcatattgagtggggaggggccctgggctcgaggcgcctcccccctct
cgtttccctgcagcaataaaacaaacttccgacactggcgggcgctgtgccccccttttc
cacaggcttgacaggtgagattgatgtttgaatttcccggtcttctattcccaaaattac
cacagtgggctctaagatgaccaaattgaccgcacttgaaacacggtcctttactctggc
tctcggacgcggacatggctgctaccagagccagcccctcgttcgtgaggggagtcgttt
tttgtttttccaagacatacttaatgatatcccctggggtgttgagactatcaggggccg
ctcgtataagatctttgatatttttatgagacttctgcttaaggcagtccacaatgatcg
cgttatgagcggttcgtggaagttctgactcctcgaccgctcggatgagccgatttgcaa
agtcctgaaaggactctgtcggaccttgcataatgtcagaccaaggggatgggggttcag
ccgttcttgcgaacctcctaaacgccgccaccgcggcttcagtggtcgcgagtaattccc
cagggcgaaggtgcctgagttgcccttcgggggaccccaccattccctccccataaccca
atagccacgcgaagctagtgtgctcccctgattctcggccattcgccaggtgtcgggggt
ccctcgatgccgctgcaaccacggctctaatttgtactgaccattcttctttccataacg
tgaattgaactggctccaaaactaccttcattaatccctcaatatcataggggagcatag
ggccaggggctactatagcctctaaagccgagatggttgccggcgatcgtaacccctttt
tctctatggtctccgcgagcctggcaactgttttagggttcagtgggacccaaacaggtc
cctctcgtctggtctccaccgggaatgcacggcattcggctgagagctcggctgcacgta
gctcctccctgatcttcccccagtctgtaagcgggcagggggcggggatttctgtttctg
gcagggccggacaggcgggtaggactggcgaacaaaggggctcaaggtttaagggctgag
cccgctcccctccccccaacttccgctcgtcatttccctcccctgcgagatttttcaatg
aaggatacaagcaaggatatgggggcggtgccgttgcgcgttgttcctctgtcttttctg
gtgctattgttttgagcgtagtcccttctttcgccgttgccattttttctccctctttct
tatcgtttccagggctattagggggtcccattcctccaccacccccttttatttctgcaa
cctctcctgaatcgccccttagtcccagacccaagaaatccctcgctaaatcctctgcag
ttttttcctccctcgtggctttcaatgctcccaagattaggccccaggtttttaattctg
ctgctctctgtgtggacatagccctttgggatagtgctgccgttaatgagtcccaccgcc
ccgggtcatacacttcatggggcgagcgcaaaagcccttccctctcaaggagtgtaagca
cggctgccacatccttcttagaaggagcggatttgccgcaatgaatcttacaagcatata
tcaataccttaatgacggattccataacggcccagggggtaaccctccgcccttccacgc
ctcaccggagtggtcgtgggttacttcacagcgctgtgtagccccaaggtttgctccctt
ccggctcctctgccaccttaccgcagcaggctcctgcgtccgtcacgcagcaaacgggca
taatcagaaggcctaataggatcccgaatcacgtcggggtcaccatttgttgcctctcac
ccgttttcggatccctgacccggtcatctagaccccgtcaatggtccggtccattcccca
atacgcaccaatatggtgtgaggcaaatggcgtttattagtcgtgtaatttcgcttttat
aggtcccgcgttcccgcctaccaccgtggtgtaatcaaactccagttggccttatgccac
gtatcttcacaccagaggtacaggggaggggtcctatcacgttacacccgccatgccata
gcttgcctaatacaaca
