# Supplementary material for: Low diversity, activity, and density of transposable elements in five avian genomes
Source: Funct Integr Genomics. 2017 Feb 11;17(4):427–39. doi: 10.1007/s10142-017-0545-0 (PMC5486457; doi:10.1007/s10142-017-0545-0)
Supplement: Supplementary file 2 — The new repeats in chicken identified by multi-pipelines (FAS 438 kb) [file 10142_2017_545_MOESM2_ESM.fas]

>ck15#LINE/CR1
TATAAAGAGGTGATTTGAGACAGCCAGCATGGCTTCACCAAGGGCAGATCGTGCCTGACC
AATCTGGTGGCCTTCTATGATGGAGCTATGGCGTCGGTGGACGGGAGAAGGGTGGTGGAT
GTTATCTACCCGGACTTCAATGCCTTTGACACGGCGTGGACATTGCCTGGACAACAGCGG
GAGATATAAATGGGCTCCAAACCCAGAAGAAGACGTTTGATCTCCAATCTCAGCTGCCTC
AGAGCCGTCCCGGACGGATCAGCAGCGACCGACCATGTGGTTCAAGGGGATTTCAGACAG
TTTCTTCACTCAGGGAACCCCGGAGACAGTGAAGCAGCCTGGCAGCTCACTCCAGAGTGG
CTGACACAGCATGTGTGCGTTGCCTAGGGCACGACATTGCATTCACACCCCGTGCCTTGA
AAAAGCCACTGCCCACCAGAGACAAAAAGGAGGGGTCGGGTCTGTGAATCTCGTGGCTTC
CTGTAAAGTGCTGGTAAATATTCTGCTTAGCCATGGCCGTGCTCCATGGCTAACATGGAG
CTAACACAAAAGGAAGTGGTGGCCAAGAAGACTGTGGAGACCCAGACTGAGGCCCCACCC
ATGTATGAAAGGAAGGTTGCTGCCAAGAAAAATGAGGATACTCAAACTGAGATCCCAAAC
CAAGATGCTGGTGGGCAGTTCTCTGGCTGTAGTGAGTGCCAGAGCCTGGCGCTACAGGCC
TTTGCAGTGCTAGGTGAGGGAGGCAGCGATTGTGTACGATGTGACCAGGTAAACTACTTA
CACAGCCTTATGGTCAACCTGAAGGATGGGGTGGAGAGGCTGAGGAGCATAAAGGAATGT
GAAAGGGAGATTGATTGCTGGTACCAAACCCTATTGGCCCCTTGATCTAGGCAGCCAGAC
GTGGCTCTGCATGGAGTAAGTCACCCCCGCTGCCTTGTAAACAGGTGACGGAGGGGAACC
AGCATGCAGACAGTGTTCCTGTTGCAGTGAACCCACTATCCTCTCCTCCCTCCAGGAACA
ACGGTGAAGAATTGGAGGATGTAGGGCAGTGGCATAAGGCCCCTGCTTGGCAATGCAGGC
GTGCCTTTCTGGTGAGTCCCCAGCTTCCACAGCTGCCCCTGAAAAACAGATACAGTGTTC
TGCAGGGACAAGTGGACAATGGTGGTGATGACGGTTCTCCCCAGTTGGTGGTGCTCCCCA
AGTCTGACCAGTCCTCGCCTAGCATTAAAACTTCATTGACTAGGAAAAAATGACGGGTCA
TTGTTATTGGTGACTCTTTGCTGAAGGGAGCAGAAGGGCCAATATGTAGACCAAACCCTC
TACGCAGGGAGGTCTGCTGCCTCCCGGGAGCCCGGGTTAAGGATGTGAGGAAGAAACTTC
CTTCCCTAGTCCGGCCCACTGATTACTATCCCTTGCTGTTTTTTCAGGTTGGTAGTGATG
ATTTAGGCAGAAGTTCCCTAAGGACTCTGAAAAAGGATTTCAGAGCCTTGGGGAGACAGG
TAAAGGCTTCAGGAGCACAAGTTGTGTTCTCCTCTATCCCTCCAGCTATAGGGAATAATG
AGGGACTTGATATAATGAGCCAATGGATTAATACCTGGCTCAGAGCTTGGTGTGCCCAGT
AGGGGTTTGGGTTTTTTGACCTCGGCTCTGTTTGCAAGAGCCTGGGCCAGCCATCAGCCA
ATAGGAGTGGCTTCTCCCACCGGTTGAGAGGAGTCTTAAGGCAGGACTTGGGTTGGTTCA
TTCACAGAGCTTTAAACTAGGTATGAAGGGGATGGGGGTGTAACTGGGGTTACTAATATG
GAGCCTGAACGTAACATCCCTGTGCTTGAAGGAGAGTGATGTGCTTGTAAGACCCCATGG
TCTTGTGCCTTGGTGAAAGAGGACGATGACTCATCTCGTTGTAGGAAGAACACGAGGGCA
TGTATGAGGTTGGTGGCTGTGGAAACACCTGAGTGTGGTCATGAGGGTATTAGGGTTACT
GCCACTCGCAAGGAGACCAACTCAGGTGCCTTTACACCAATGCACACAGCATGGGTAATA
AACAAGAGGAGCTGGAGGCCATTGTGTGTTTGGAAAGTTATGATATAGTTGCTATCACGG
AAATGTGGTGGAACGACTCCCACAGCCGGAGTGCAGTTATGGAGGGCTACCAGCTTTTCA
AAAGAGACGGGCTGGGTAAGAAAGGTGGTGGCGTAGCTCTCTATGTTAAAAAAGACTATG
AATGTGTGGAAATTAATAATGTTGATGATAAGGTTGAGAGCATATGGATCAGAATAAAAG
CAAAGGCCAACAAGACTGGCGTTATTGTCGGAGTCTGCTACAGGCCACCCACCCAGGATG
AAGAGGTGGATGAGAGGCTTTATAAACAGTTGAGTGAGATCTCTAGGTCACTCCCCCTTG
TTCTGATGGGAGACTTCAACTTCCCAGACATCTGCTGGAATTATAATACAGCTGACAGGG
AACAGTCCTGGAGGTTCCTAGAGTGTGTGGGAGATAACTTCCTGACACAACTGGTGAGGG
AGCTGATGAGAGGAAGTAATATCCTGGACCTGTTGTTTGTTAACAGAGAAGGTCTGGTGA
GGGATGTAAAGGTTGGAGGCCATCTGGGGCAAAGTGATCACGAGATGCTAGATTTCTCTA
TCCTAGTTGAACGACGGAGGGGAGTCAGCAGAACTGCCACCTTGGACTGGAGGGTGGACT
TCAACCTCTTTAGGACCATGGTTGAGAGGGTCCCTTGAGAGGTAGTTCTGGAGAATGTGG
GAGCCCAGGAAGGCTGGGAAGATTTGAAAGAAACTGTTTTAAAGGTGCAGGACCTGACCA
TCCCCATGTCACGGAAGACGAGCCAATGGGCAAGGAGGCTGGGCTGGCTGAACAGAGACC
TTTGGCTGGATCTCAAGAACAAAAGGAAAGTTTATGGTCTCTGGAAGAGTGGGCAAGCTA
CTTAAGAGGATTACAGGTATGTAGTGAAGCTGTGCAGGGAGAAAATTAGAAAAGCCAAAG
CGGAGCTAGAACTGAGCTTGGCCACTAAACCAAAGGAAAACAGTAAATGCTTTTATAAAC
ACATTAACAGCAAGAGGAAGGCTAGGGAGAATCTCCACCCCTTGTTGGATGCCGAGGGCA
ATCTGGTCACCAAGGATAGGGATAAGGCTGAGGTACTTAATGCCTTCTTTGCCTCAGTCT
TTAATAATAAGACTTGCTACTCCCTGGGAACACAGTCTCCTGTGCTGGTAGATAAGGATG
GGGAACAGAATAAGGCCTTCATGATCCATGACGAGATAGTTTTGGACCTGCTGCGAAAGC
TGGATGCTTACAAGTCCATGGGACTGGATGGATTGCACCCTAGAGTGCTGAGGGAGTTGG
CAGATGTGGTTGCCAAGCCACTCTCCATCATTCTGCAGCAGTCTTGGCTAACCGGGGATA
TCCCAGTGAATTGGAAACTGGCAAATGTGACACCCATCTTCAAAAAGGGCCGGAAAGAAG
ATCCTGGTAGCTACAGGCCTATCAGTCTCACTTCGGTGTCCGGGAAGGTTATGGAGCAAA
TAATCTCAGCAACCATCATGGACCAGTTAAAGGTCAACCAGGGAGTCAGGCCCAGTCAGC
ATGGGTTTGCGAATGGTAGATCCTGTCTGACAAACCTGATTTCATTCTATGACAAGGTGA
CCTGCTTAGTAGAGGAGGGTCAGGCTGTCGATGTGGTCTACCTGGACTTCAGTAAAGCCT
TTGACGCTGTCCCCCATAAAATTCTCATGGAGAAGCTGTCTGCCCACGGTCTGGATGGGT
GTACACTCCTCTGGGTGAAGCACTGGCTGGATGACCGGGCCCAAGGAGTAGTGGTCAATG
GAGTTAAATCCAGTTGGTGGCCGGTCATGAGTGGTGTCCCCCAGTGCTTAGTGCTGGGGC
CGCTTCTGTTAAAAATCTTCACTGATGATCTTGATGTGGAGATTAAGTGCACCCTCAGTA
AGTTTGCAGACAACACCAAGTTGGGAGGGAGTGTTGATCTGCCTGAGGGGAGACGGGCAC
TACAGAGGGACCTGGATAGACTGGATCAATGGGCCAAGATTAATGGCAGGAGTTTCAAAA
GGGCCAAGTGTCGGGTGCTGCATTTTGGTCACAACAACCCCAGGCAACCCTACAGGCTTG
GGGAGGAGTGGCTGGAAAGCTGCCTGATGGAAAGGGACCTTGGTGTACTGATAGAGGGTT
GGCTGAATATGAGCCAGCAGTGTGGCCAGGTGGCCAAGAAGGCCAATGGCATCCTGGCTT
GTATCAGGAATGGTGTGGTGAGCAGGTCTAGGGAAGTAATCCTGCCCCTGTACTCGGCAC
TGGTGAGGCCTCACCTCGAGTACTGTGCTCAGTTTTGGGCACCTCAGTACAAGAAGGACA
TGGAGGTACTGGAGCAGGTCCAGAGAAGGGTAACAAGGCTAGTGAAGGGCTTGGAAAATC
AGCCCTATGAGGAGAGGCTGAGGGAGCTGGGGCTGTTTAGTCTGGGGAAGAGGAGGCTGA
GGGGAGACCTTATTACTCTCTTCCAGTACCTGAAGGGTGCTTACAGTGAGAGTGGGGTAG
GTCTCTTCTCACTGGTGACAGGTGACAAGACGAGGGGAAATGGCCTCAAGTTGCTCCAAG
GTAAGTTTAGGTTGGATGTTAGGAAACACTTCTTTACAGAAAGGGTGGTTAAACACTGTA
ACAGGCTCCCCAGGGAGGTGGTTGAGTCACTGTCCCTGGATGTGTTTAAGAGCCATTTGG
ATGTGGTGCTCAGAGATATGATTTAGCAGAGGGTTGTTAGAGTTAGGGTACTATGGTTAG
GCTGCGGTTGGGCTTGATGATCTTTGAGGTCCTTTCAACCTGAATAATTCTATGATTCTA
TGATTCTATGGTCCCTCACCACATCCTTCTCTCTAAATTGGAGAGGTGTCAATTTGAAGG
ATGGACTGTTCAGTGGATTAGGAAATGGCTGGCTGGTTGCAGCCAAAGGGCCAATGAAAA
CCTAAGGAGGTTCGATAAGGCCAATACAGGGTGCTGCACTTGGGCCAGGGCAATGCCAGG
TATTTATACAAACTGGGGTATGATCTTGAGAGCAGCCCTGTGGAGAAGGACTTAGGGGTC
CTGGTAGACGAGAAGCTGGACATGAGCCAGCAGTGTGTGCTTGCAGCCTGGAAGGCCAAC
TGTGTTCTGGGCTGTATTAAAAAAGGGGTGGCCAGGAGGGGGAGGGAGTGATTGTCCCCC
TCTACTCAGCTCTTGTGAAATCCCATCTGGAATACTGTGTCCAGGCCTGGGGCCCCCAGT
ACAGGAAGGATGTGGAGCTCTTGGAATGGGTCCAGAGAATGGTCACTACAATGATCAGAG
GGCTGGAACACCTCTCCTGTGAGGAAAGGTTGAGGGAACTGGGCTTGTTTAGTTTGGAGA
AAAGAAGGCTCCGGGGAGACCTGATTGTGGCCTTACAATACTTGAAGGGAGCATATAAAC
AGGAGGGAGAACAGTTGTTTGTGAGAGTGGATAGTGATAGGACAAGAGGGAATGGTTTTA
AACTGAGACAGGGGAGGTTTAGGTTAGATATTAGGAGGAAGGTTTTCACACAGAGGGTGG
TGACACACTGTAACAGGTTGCCCAAGGTGGTTGTGGATGCCCCTTTGCTGGAGGCATTCA
AGGCTAGGCTGGATGTGTCTCTGGGCATCCTGGTCTAGTGGTTGGTGACCCTGCACATAG
CAGGGGGGTTGAAACTCGTTGATCATTGTGGTCCTTTTCAGCCCAGGCCATTCTATGATT
CTATGATTCTAAGAAAATTAAAAAATGAAAATATGAATGAAAATAAAAGTGAAAATAAAA
ATGGAAATAAAAATGGAAATAATTTAAAATGGAAATAAAATAAAATAAAATAAAAATGAA
AATAAAAATAAAAATAATAATAAAACAATCATACCCAAGGTATTGGCTGGATATAAAGAG
CTGATAATTACCCTCAGAATATGTAAGGACATTACATTTTTTTCATTGAGAGTGAATAAA
CATAACTTTTTAAGAAACAGTTCAGTATTCAGGTTTTCACAGACAAAAACAGGTCTTAAT
AAACAAAGATTCACATAACTGCCATCTCTTTACTGTGTTCCATTCCTTTCTTTCTCTTAT
GCACACATACATATGTGCATGTCTGCTAATTGGTATTGCAAATGATAAACATAACATCAG
GGAAAGTGAAAACAAGGTTTAGTACATTCTTGTGACATGAATATTTCTGTTCTGTGTGCT
TTAGGACTGGTTTCACAGATAGTCCCCGTATAACCATGGCTGAAATTATTTTCTGGATAA
ATAGTTAACGGAAGGCAGATGAGATTTTAGTAACAGAAATAAATATATTGTAATAGAGTA
TTTGAGCTGTTTCATTCAGAGAGAGAGAAAAAAAAGAAGATAAATATTTTTATTGTCTCT
TAGTTTAGTGTACAGTTACATTTGGCACAAATAGCTGACCATACATACTTCATGCTTGAC
TTCATGAGATTCTGATCAGTTGCTGATTGCCTCAGGATTAGAAGATAA
>ck41#LINE/CR1
AATATATATATATATATATATATAATTGCTACTTTTAAAATGTTGGGTTTTTTGTTTTTG
ATTTTTGTTTGTTTGTTTTGTTTTTTAATAAATCTAATAATGGGAGTAGTGGAGTTGATT
CTGGGCACTAGGTGAGAAAAGGGTGTTACCTTCCACTGTTAACAGGAAGGGAGTCAGTGT
GTGAGCACAGCCCACCCTGCCCATACTGCAGAATAGTTTTGAAAGCACAGCATTGATAGA
ACTGATTATTATCAGTTTAATACATATATATATAATATATATATATATATAAATTAATTT
ATCAGATTAATATTATGATTGATAGAACTCCATTGCTGCGGAGACCAGCTTCAGGGCAGG
TAAGACTGCGCTAGACAAGGGATCTAAAGCAAAAAGGCCAACCAAAAAGCTCTTTTTAGG
GCTTTTTCGAATCTAGCAAAAGCACTATACCGGTGCCCAGGCGCTGGCAGCTTGTGGGCG
GGCTGCTGAGCCAGCAGGGGCAGAGCTGGCACTGCCCACTCTTATCTCTTGAGCTCGACC
TTGACCTTTTGCTGTGCAATTAGAAGCATCTTTGGGAGGGTGGAAGCTAGCTTCCTCTCC
CTTAACGCACTAGGTGAGAAAAGGGTGTTACCTTCCACTGTTAACAGGAAGGGAGTCAGT
GTGTGAGTACAGCCCACCCTGCCCATACTGCAGCAGCAGGTGTGGGAGGTGGGTCTTGTG
GCAGGATACGTGAGTGTTTCTTTTGTTCCTTTTGTCTTCGCTTAGGAGACCAGCTCTCCT
ACGGACAGTCCCTGAGACCTGCAGTTTGAACATGGTCTCTACCAGGCAGCGGGCTTGCAC
CAGGAAGGCTGTGGCGACCCAGACAGAGGGCCTGCCCAGAAATGTGGCCATGCAGGTCTC
TGGCTGCAGGGAGTGCCAGAGCCTGCTGCTGCCGAGGGAGGATGGGAAGGATGCCACCTG
TGTGAGGTGCAAGCAGGTAGATGAGCTGCTCAGCCTGGTGGTAGAGCTCAGGGAGGAGGT
GGAGAGATTAAGAACTATCAGAGAGTGCGAGCGGGAGATTGACTGGTGGAGTGACTCTCT
GAGAGAAAGATGCAGAGATTGCACCCCCCAAACCGTAGTGGACCCTCTCCCTTGCTGTAG
TCAAGTACAGAGAGCTGATTCGAGAGGAGAGGAGAGCAGAGGAGAGGAGAGGAGTGTGAT
GGCAGCAGGTCCCAGCTCGGAAATGCAGGCAACCCCCACCCTGACCTACCACGGTTCCTT
AGGTGTCTCTACATAATAGGTTTGATGCCCTGAAACTGGAGGGAGAGGTGAGTGAGGATA
AGGTGGGAAGACTGCCTCCAAGTGTGACTAAGGTGAGGAGGTCAGCTCCACGCTTAAAGA
CTGCCTCCTCCAAAAAAGAAAGGAGGGTGATAGTTGTAGGTGACTCCCTCCTGAGTGGAA
CAGAGGGCCCGATATGTCGGCCTGACCCTACCTGCAGGGAGGTGTGCTGCCTCCCTGGGG
CCCGGGTCAGGGATATTTCCAGGAAACTTCCTGGTCTGATCCACCCCTCTGATTACTATC
CGTTATTGATAGTTCAGGCTGGCAGTGATGAGGTTGCTGACAGAAGCCTGAGGGCTATAA
AAAATGATTTTAGGGAGCTGGGGAGGTTAGTTGACAATGCAGGCATACAAGTAGTATTTG
CAGGTATTCCTACAGTGGCAGGGAAAGATAATGCAGTAACCAGGAAAACCCATCACATAA
ACACATGGCTGAGAGGCTGGTGCAAATGCAAGAATCTTGGGTTCTTTGATCATGGGGCGG
TCTACTCGGCACCTGGCCTGAGGTCTGCAGATGGATATCACCTGTCTCAAAGGGGGAAAC
GGACCCTTGCCCAGGAGCTGGCAGGACTTGTAGAGAGGTCTTTAAACTAGACATGAGGGG
GGAAGGGGATAAAACCAGGCCCAGCTAGAGATGAGCTTGGGGGAGCGATAATAGGATTAG
GGGTGAGGAGAGAGGCCCAGCTAAAGTGTGTCTATACCAATGCACGCAGCATGGGCAACA
AACAAGAAGAGTTACAAGCCATTGTGCAGCAGGCAAGCTATGACCTAGTTGCCATTACAG
AAACGTGGTGGGACCACTCCCATGATTGGAGTGCTGCAAGGGATGGCTACAAACTCTTCA
GGAAGGATAGGCAAGGAAGGAGGGGTGGTGGCATGGCTCTCTATGTTAAAGAGTGCTTTG
AGGTTACTGAACTTATGACTGGGGAAAATAAGGTTGAATCCTTATGGGTTAAGATCAGGG
GAAGAGCCGACAAGGCAGACATCCTGGAGGGCATCTGTTGTAGACCGCCAAACCAGGATG
AAGAGACAGATGAGGTGTTCTATGAGCAGCTGGCGGAAGCTGCGCGATCGCCGGCCCTTG
TCCTCATGGGGGACTTCAACTTCCCTGATATATGCTGGGAATACAGTTTAGCACAGAAGC
AGCAGTCTAGGAGGTTTCTGGAATGTATGGAGGACAACTTCCTGATGCAGATGATAAGAG
AACCTACAAGAGGAGCTGCCCCGTTAGACCTGCTGTTCTCAAACAGAGAAGGTCTGGTGG
GAGATGTGGAGGTTGGGGGCTGTCTTGGGCAGAGTGACCACGACATAGTAGAGTTCTCGA
TTCTTGATGGAGTCAGGAGGGGGAACAGCAAAACTGCTACCTTGGACTTCCGGAGGGCAG
ACTTTGAATTGTTCAGGAGACTAGTAGGGAGAGTCCCCTGAGGCTCACTCTTAGAGAGTA
AAGGGGTACAAGATGGCTGGTTGCTCTTTAAGAATGAAGTCTTAAAGGCACAGGAGCAGG
CTGTCCCCCTAAGCCACAAAATGAGCCGGCGCGGAAGAAGACCGGCATGAATGAATAGGG
AACTATTCTTGAGGCTCCAGGAGAAAAAGAGAATCTACCTCCTGTGGAAGAAGGGACAGA
CAACCCGGAAAGAGTACAAAGAAGTTGTTAAGATGTGCAGAGAGAAAATCAGAAAGGCAA
AAGCCCAGCTTGAACTCAACCTGGCTGCTGGGGTAAAAGGGAATAAGAAACTCTTTTACA
AGTACATCAACAGTAAGAGGAGGACCAGGGAGAATCTCCATTCTCTACTGGATGAGGCTG
GGAATGTGACCACTGAGGATAAGGAAAAGGCAGACATTCTGAATGCCTTCTGAATGCCTT
CTTTACATTTGTCTTTAAAAGACAGACCAGTTATCCTCAGGTTTCTCCACTCTCTGACCT
GGCAGCCTTGGCTGGGGAGCAGACTAAACCCCCCACAATTCAGGATGAAACAGTCAGAGA
CCTGCTACTCCAACTGGACTGCCACAAGTCCATGGGACCGGATGAGATTCACCCAAGAGT
GCTGAGGGAACTGGCGGAGGAGATAGCCGAGCCACTTTCCATCATCTATCAGCACTCCTT
GTTGACGGGTGAGGTCCCAGAAGACTGGAGGCTTGCCAATGTGACTCCCATCTACAAGAA
GGGCTGCAGGGAGGATCCGGGGAACTACAGGCCTGTTAGCCTGACCTCGGTGCCGGGGAA
GATTATGGAGCAGATTGTCTTGAGGGAGATCACGTGGCACGTGCAGGACAACCAGGGGAT
CAGGCCTAGCCAGCATGGGTTCATGAAGGGCAGGTCCTGCTTGACCAACCTGATCTCCTT
CTATGATCTAGTGACCTGTCTGGTGGATGAGGGAAAGGCTGTTGATGTGGTCTACCTAGA
TTTCAGCAAAGCCTTTGACACTGTCTCCCACAATATTCTCCTGCAGAAGCTGGCAGTCTG
TGGCTTGGACAGATACACCCTTGGCTGGGTAAGGAACTGGCTGGAGGGCCGGGCCCAGAG
AGTGGTGGTGCATGGAGTTAAATCCAGCTGGCGACCGGTCACGAGTGGTGTTCCCCAGGG
GTCGGTGCTGGGGCCTGTCCTGTTTAATATCTTTATTGATGACCTGGATGAGGGTATTGA
GTGCACCCTCAGTAAGTTTGCAGATGACACCAAGCTGGCTGGAAGTGTTGATCTGCCTGA
GGGTAGCGAGGCCTTACAGAGGGATCTGGATAGGTTGGATAGCTGGGCTGAAGCCAAGGA
GATGGGATTCAACAAGACCAAATGCCGGGTCCTGCACTTTGTCCACAATAACCCCAGGCA
ACACTACAGGCTTGGGGCAGAGTGGCTGGAAGACTGTGTAGAGGAAATGGACCTGGGGGT
GTTGATTGACGCTAGACTGAACATGAGCCAGCAGTGTGCCCAGGTGGCCAAGAAGGCCAA
TGGCATCCTGGCTTGTATCAGAAATAGTGTGGCCAGCAGGAACAGGGAAGTAATTATCCC
CCTGTACTCAGCATTGGTGAGGCCGCACCTTGAGTACTGTGTCCAGTTTTGGGCCCCTCA
CTGTAAGAAAGACATTGAGGCCCTGGAGCGTGTCCAGAGGAGGTCAGCAAAGCTGGTGAG
GGGTCTGGAGCACAGGCCTTATGAAGAGCAGCTGAAGGAGCTGGGATTGTTCAGTCTAGA
GAAGAGGAGGCTCAGGGGAGACGTTATTGCTCTCTATAACTACCTGAAGGGAGGTTGTAG
TGAGCTGGGGGTCAGCCTCTTCTCTCGTGTGACTTGTGATAGGACTAGAGGGAATGGCTT
CAAGCTGCGCCAGGGAAGATTCAGGCTGGACGTTAGGAAATACTACTTCTCTGAAAGGGT
AGTCAGGCACTGGAATGGGCTGCCCAGAGAGGTGTTGGAGTCACCGAGCCTGGTGGTGTT
CAAAGAGTGTTTGGATATTGTGTTGAGGGACATGGTTTAGCGGGAACCATTGATGAAGGG
CGAATGGTTGGACTGGATGATCCTGTGGGTCTTTTCCAACCTTAGCGATCCTATGATTCT
ATGATTCTGTGATGTTGCGAAGCTAAACATGAAGACATTAGTTTGTCTAGTTTCCTGTCT
GGTCCATCCAGATCATTACCAGGGATCATCTACTGCTCTTACCTAGGAGGCATTTCACGT
AAGAGACGCTGCTGAGATACACGTACATTCACATGCCTACTTCTTAAGAGATCAGTCTAC
TTCTAGTATATTACATCTAAAAAAAATCTTCCCCACTGAACAGGTTTTGAGATGAAGATG
ACATCTAGAGAGTATATTATACAGCTATATAACTGTGTCCAACTAAGCTTCCTACACTCA
CCTCTGTGCCTGCTTTCTAAAACTCTTGACCTTTTTACATTTATATTTTCAGCTTTGCAT
CTGCAGAGGGTTTTGACTAACCTAGATATGCTGTCACAGTGTAGTTTGATACTGAACTCA
ACGGGAAATATTAGCTTGGCTGTACAGAAATGGCCAGAGTTTGGAAACAAGCTAGAAAGA
TTTGCCAGTCTTCCCTCTGCAGTTTTCAACAATTCATCAAATAATAAATAATGTTGGTGT
CATGTCTCTCCCCTGTGCCCTCCAGTCACTGGATTATAATGATCACTTATCTACAAATCT
TTCCTACATTTTATTTCTATTACAATAAATATTCTTTCATCAGGATTATCAGCAAAAGCT
GCAAGATGTTTTATCTGGCTGCTATTCAACTTCATGTGGGGGTGCTCATATGCACCCTGT
GGTATTTTCTGCAGTTATAAGCAATTTATGAGATATGTAGAAGTACATACTTCCATAGTC
TTCAGACTTAACTCTTTGCTTGAATCCAGTGACTGACAATCTCAGTACAAGATGTCTGTA
TAAACCAGGCTCTACATCCTAAGTGGTGTTGACTTCTATTCTGCATGCAGCTCTAACACA
CCTTTATGCATTATTTAAAATAAATTAATAAATAAAGTTATACAGACTTACTGGGTAAGT
AACTCATCCGTTACGCCTTCCTGGAGTTACACCTGGCATAAATTCATGGTGTAGCCACCA
TAGCCCCAGTCTCCCCACCTCAAACAGCACGTACCCTGAAAGCTGCAGAATGTGACATTT
CCTAGGGAAGCGTGTAGATCAAACACTGTAAGACAGTGAGCAAGCAAGTCCCTGGGGAAA
CGTTTATGTGTTGTGCAGGTTTGCCCTTACAAGGGGTTCCCCTGAGACCATCCATTGTAG
AAGAACTTGTAAAGGATTGAGCGGAAATCAGTTATTCGGTACAGACAGCTTCATGAATCT
GCCCTAGTACAAAGACATCAGTTCCCTGCAGCTTCTAGAAATACTGCATCTTTCCAATCC
AGTGCCTCTATCTGTGTGTCTGTGCCCATGCCTCCAGAACAGTGAACAACTGTGGAATCT
TTGGAGAAACTATAAACTTGTTTTGTAGGATGGACAGGTTTCACATCATGGTATAAATGT
AATTATTTCACTCCTCTCTGATTGCAACAGTTTTTTTTTTCTGTACATTCCTACAGGGGC
TAGCAAGTTGGAGACTAGTGCTGTAACCTTAACACAATATTATTACATATACATTAACAA
TGAATGCTACCTGTGCTAGCAGAAAATGGCGGGACATTATCACCTGTCCGCAGAAACTTT
TTGTGCTAAAAAACAGCTGTAATGTAGCTATATTCACTTGGAGGCTTCTCAACAAAGAAA
AGG
>ck50#LINE/CR1
TCCTTTTCCTTCGGGAACATTGATTATTGTTCTGTCTGGAGCATTCTTCTAACATGAGAG
CAAAGTAGGCATCCACAATGCAACAGGAGATCTAAACTCAGTTCTTGCAGTGCTGAAATA
AAGGCTGTGATCACCCAGTCCCTGTAGCTAGAGGGCAAAAATGTCACACTGGAGCGATTG
GGAATAAGACAGGTTTTTATCTTATGAGCTCTCATACAGCTCTGTTTCTATTTATCTCAT
ACCAGATATGAATTCACACCCAAGTATCACAAAATCCTGTGGTTTAATTTGGGCCCAGAA
GAGACATGAATATTAAGAGACAAAAATTAAATATAGTTCTTGGCAATCTGATTGGCACAA
ACGCGGTATAGTTTAAACACCCTCCTCATGTGTGAAGTGGTCATTGCTGTGGAGACCAGC
TTCAGGGCAGGTAAGACTGCGCTGGACAAGGGACCTAAAGCAAAAAAGCTGATCAAAAAG
CTCTTTTTAGGGCTTTTTCGAAGCTAGCAAAAGCACTATACCGGTGCTGGGGGGCTGGCA
GCTTGTGGGTGGGCTGCTGAGCCAGCAGGGGTGGAGCTGGCACTGCCCACTCTTATCTTG
GGAGCTCGACCTTGACCTTTCACTGTGCAAATAGAAGCATCTTCGGGAGGGTGGAAGCTA
GCTTCCCCCCCCTTAACGCACTAGATGAGAAAGGGGTGTTACCTTCCACCCTTAACAGGA
AGGGAGTCAGTGTGTGAGCACAGCCCACACTGCCCATACCATACTGTAGCAGCAGGTGTG
GGAGGTGGGTCTTGTGGTGGGATATGTGAGTGTTTCTTTTGTTCCTTTTGTCTTTGCTCA
GAAGACCAGCTCTCCTACAGACAGTCCCTGAGACCTCCAGATTGAACATGGTCTCTAGCA
GGCAGTGGGCTTGCACTAGGAAGACTGTGGTGACCCAGACAGAGGGCCTGCCCAGAAATG
TGGCCGTGCAGGTCTCTGGCTGCAGGGAGTGCCAGAGCCTGCTGCTGTCGAGGGAGGATG
GGAAGGTTGCCACCTGTGTGAGGTGCGAGCAGGTAGATGAGCTGCTCAGCCTGGTGGTAG
AGTTCAGGGAGGAGGTGGAGAGATTAAGAACTACCAGAGAGTGTGAGCGGGAGATTGACT
GGTGGAGTGACGCTCTGAGAGAAAGAAGCAGAGATTGCACCCCCCAAACCGTAGTGGACC
CTCTCCCTTGCTGCAGTCGAGCACAGAGAGCTGACTCGAGAGGAGAGAAGGAATGGCAGC
AGATCCCAGCTCGGAGACACAGGCGACCCCCACCCCGACCTACCTCAGTTGCTCAGGTGT
CTCTACGTAATAGGTTTGACGCCCTGATACCGGAGGGAGAGGTGAGTGAGGATAAGGTGG
GAAGACTGCCTTCAAGTGTGTCTAAGGTGAGGAGGTCAGCTCCACGCTTAACGACTGCCT
CCTCCAAAAAAAGAAAGGAGGGTGATAGTTGTAGGTGACTCCCTCCTGAGAGGAACAGAG
GGTCCGATATGTTGGCCTGACCCTACCCGTAGGGAGGTGTGCTGCCTCCCTCAGGCCCGG
GTCAGGGATATTTCTAGAAAACTTCCTGGTCTGATCCAGCCTTCTGATTACTATCCATTA
TTGATAGTTCAGGCCGGCAGCGATGATGTTGCTAACAGAAGCCTGAGGGCTATAAAAAAT
GATTTTAGGGGACTGGGAAGGTTAGTTGACAATGCAATGACCAGGAAAACCCATCGCATA
AACACATGGCTGAGAGGCTGGTGCAAACGCAAGAATCTCGGGTTCTTTGATCAGTGGGCA
GTCTACTTGGCACCTGGCCTGAGGTCTGCAGATGGGGATCACCTGTCTCAAAGGGGGAAA
TGGATCCTTGCCCAGGAGCTGGAGGGACTTGTAGAGAAGTCTTTAAACTAGACATGAGGG
GGGAAGGGGATAAAACCAGGCCTGCTAGAGATGAGCCTGGGGGAGCGATAATAGGATTAG
GGGTGAGGTGAGAGGCCCAGCTAAAGTCTGTCTATACCAATGCACGCAGCAGGGGCAACA
AACAAGAAGAGTTAGAAGCCACTGTGTGGCAGGCAAGCTATGATCTTGTTGCCATTACGG
AAACGTGGTGGGACTGCTCCCATGACTGCAGTGCTGCAATGGATGGCTACAAACTCTTCA
GGAGGGATAGGCAAGGAAGGAGGGGCGGTGGCGTGGCTCTCTGTGTTAAAGAGTGCTTTG
AGGTTACTGAACTTATGACTGGGGATAATAAGGTTGAATCCTTATGGGTTAAGATCAGGG
GAAGAGCTGACAAGGCAGACATCCTGGTGGGTGTCTGTTATAGACCACCGAACCAGGATG
AAGAGACAGATGAGGTGTTCTATGAGCAGCTGGCGGAAGCTGCGCGATTGCCGGCCCTTG
TCCTCATGGGGGACTTCAACTTCCCCGACATATGCTGGGAATACAATTTAGCACAGAAGA
AGCAGTCTAGGAGGTTTCTAGAATGTATGGAGGACAACTTCTTGATGCAGCTGGTAAGAG
AACCTACAAGAGGAGCTGCCCTGTTAGACCTGCTGTTCACAAACAGAGAAGGTCTGGTGG
CAGATGTAGAGGTTGGGGGCTGTCTTGGGCAAAGTGACCACAACATGGTAGAGTTCTCGA
TTCTTGGTGGAGTCAGAAGGGGGAACAGCAAAACTGCTACCTTTGAATTGTTCAGGAGAC
TAGTAGGGGGAGTCCCCTGGGGTTCAGTCTTAGAGAGTAATGGGGTACAAGATGGCTGGT
TGCTCTTCAAGAAGGAAGTCTTAAAGGTGCAGGAGCAGGCTGTCCCCCTGAGCCGCAAAA
TGAGCCGGCGCGGAAGACTGGCATGGATGAATAGGGAACTATTCTTGAGGCNNNNNNNNN
NNNNNNNNNNNNNNNNNNNNNNNNNNNNNNNNNNNNNNNNNNNNNNNNNNNNNNNNNNNN
NNNNNNNNNNNNNNNNNNNNNNNNNNNNNNNGGTTCTCCGCTCTCTGACCTAGCAGTCTG
GCTGGGAGCTGACTAACCCCACAATCAGGNGGAAACAGTCAGAGACCTGCTACTCCAACT
GGACTGCCACAAGTCCATGGGACCAGATGAGATTCACCCGAGAGTGCTGAGGGAACTGGT
GGAGGTGATAGCCGAGCCGCTTTCCATCATCTATCAGCGCTCCTTGTTGATGGGTGAGGT
CCCAGAAGACTGCAGGCTTACCAATGTGGCTCCCATCTACAAGAAGGGCTGCAGGGAGGA
TCCGGGGAGCTACAGGCCTGTCAGCCTGACCTCGGTGCTGGGGAAGATTATGGAGCAGAT
TGTCTTGAGGGAGATCATGCAGCATGTGCGGGACAACCGAGGGATCAGGCCTAGCCAGCA
GGGGTTCACAAAGGGCAGGTCCTGCTTGACCAACCTGATCTCCTTCTATGATCTAGTGAC
CCGTCTGGTGGATGAGGGAAAGGCTGTTGATGTAGTCTACCTAGACTTCAGCAAAGCCTT
TGACACTGTCTCCCACAGTATTCTCCTAGAGAAACTGACAGTCCGTGGCTTCGACAGATA
CACTCACAGATACACTCTTGGCTGCGTAAGGAACTGGCTGGAAGGCCGGGCCCAGAGAGT
GGTGGTGAATGGAGTTAAATCCAGCTGGCGACCAGTCACAAGTGGTGTTCCCCAGGGGTT
GGTGCTGAAGCCTGTCCTCTTTAATATCTTTATTGATGACCTGGATGAGGGCATTGAGTG
CACCCTCAGTAAGTTTGCAGATGACACCAAGCTGTCTGGAAGTGTTGATCTGCCTGAGGG
TAGCGAGGCCCTACGGAGGGATCTGGATAGGCTGGATAGCTGGGCTGAAGCCAATGGGAT
GAGATTCAACAAGATCAAATGCCAGGTCCTGCACTTTGGCCACAATAACCCCAGGCGACG
CTACAGGCTTGGGGCAGAGTGGCTGGAAGACTGCGTAGAGGAAATGGACCTGGGGGTGTT
GATTGACACTAGACTGAACATGAGCCAGCAGTGTGCCCAGGTGGCCAAGAAGGCCAATGG
CATCCTGGCTTGTATCAGAAATAGTGTGGCCAGCAGGAATAGGGAAGTAATTGTCCCCCT
GTACTCAGCACTGGTGAGTCCGCACTTCGAGTACTGTATCCAGTTTTGGGCCCCTCACTG
TAAGAAAGACATCGAGGCCCTGGAGCGTGTCCAGAGGAGGGCAACAAAGCTGGTGAGGGG
TCTGGAGCACAGGCCTTATGAAGAGCGGCTGAAGGAGCTGGGATTGTTCAGTCTAGAGAA
GAGGAGGCTCAGGAGAGACCTTATTGCTCTCTATAACTACCTGAAGGAAGGTTGTAGTGA
GCCGGGGGCCAGCCTCTTCACTCATGTGATAGAACTAGAGGGAATGGCTTCAAGCTGCGC
CAGGGAAGATTCAGGCTGGACGTTAGGAAATACTACTTCTCTGAAAGGGTGGTCAGGCAC
TGGAATGGGCTGCCCAGAGAGGTGGTGGAGTCTCCGAGCCTGGTGGTGTTCAAAGAGCGT
TTGGATGTTGTATTGAGGGATATGGTTTAGCAAGAATCATTGGTGAAGGGCAAACGAATG
GTTGGACTGGATGATCCTGTGGGTCTTTTCCAACCTTAGTGATTCTATGATTCTATGATT
CTATGATTGCATGGCTTTTATTCTTTTATGAGCTCATGTTATTCCATTTGGAGGAGACCA
GAAGCAGTCTCATAGCTAGCTTAGCTCTGGTTCCTTGGGTGGGCCCAGGAGAATTGGTAG
GTCTTGTCCACTTCCAGGTCATTTCATAGAGTTATAGAATTGTTTGAGTTGTAAGGGTGC
TTTAAACATCACCTAGTCCAACTCCCCTGCAGTGAACAGGGACATCTACAGCTTGATCAG
ATTGCTGAGGTCACTGGGTCCTACAGTGAACAATAGCTGGTGTGAATGCACTTGAAGTGA
TTTGCTGTTTGAGTCTTCACACCTCATTCATATTATATTGCCCTGTTTGGAGACTAGTAA
AAAAAAAAATTGTCTGTAGGACACATTATTCGTACATAGGATGTTTTTAGATAGCATAGT
TCGTGTTCATTTTTACTGGCCTCTGACAGATCTCTTAATCTGGTCAGAGGAAGCAAGTAT
AAGACAGGGGCCATACATTCAGTCAAAAGAGCTTTCATTTCATTAATTATTGCTGTGTGT
ACAGCAGTTGAATCTGCTGGACGGTTGTGTCTGCAACCCAGAGGGATTATAATTGAGATA
TCCAAAGCCAACTAACAGATTTAAGATTTAAAAACAAAACAAAACGAAGCAAAAACCCTG
AAACAAGCAAACCCCTCCTGTGAATTTGAAGGAAAATATTGTTAAATCCTGTAATCGGCT
CCAAGACGGACCTGTAGGCAACATGTTCAAGGTCACATAGGGAGCCTGTCACAGAAGGAT
GCTAACCTAGATCTGCTGGGCCCTGACCACGCAGCATCTTCTGTTTACCTGGCTTAGGGA
ACAGGTAATCCCTCTGAGTAGTTCTCTCTCCAGCAAGGGATGGACAGCACCCATCTGCAT
GGCCATCCCCTCCATGGAAATAATCCATGGCGGTTCAGCTGAGAATAGAAAAAATAGTAA
TTTGAAAGACCCCAAAGGACTAAACCTGAGGTAAACTCACACCCAAAATTTTCTTAGGTG
GGGAAAAAAGCTCTGGACTGAGTAGTTTGTTGCAGTGAATGTCACTATCATGCCTCCCCC
ATCTTCAAGCCAGACGGCTCAAGTCTGCGTTAATCTCCCTTCCATGCATAAGCCTCCCCA
AATCCCTTGGTTTGCAATCCCCGGGTGACGAGTGATCACCCTTGTTAGAGAAGGAAGCAC
CGAAGCAGATTTTACAGGGCACAGATGTGAACACTTAATGGTATTTCCCTGTTTTTATTA
CGGAAAGCTCACACCCAGGGCTGTTTGATCAATAATTGCAGGCACAATTGCTGCTGCAAG
GTATAAGTTATTTGATTTTGTTTATGCAGAGAGGACCAGGGATATAAATAGCCTTGTGCA
TACTGTTGTGGAAACTGAGCTCTGGCTGTGGGCTGTGTTTACGTTCAGAGCATGGGATGG
GGCTACTTGGGGGGAAGCATTGCAAAGGTGACTCCCAGTTCTCCTGATGACTAATGGCTG
CAAACTGATACAGCAGATTCTTTGCAGCGTGGAGCAGACTGAGGGATGTTGTCAGTGCTC
ATAGGTGATCTGAGGGCATTTCATGCCAGAGGAGTTTCAGTAAGTGCCAACTATACTGTC
ACATGGAGATGGAGCTGTTTAGCATCTGTATCATGTGCTGGGAGGTGAAGCTTGCGTGCT

>ck80#LINE/CR1
CAGAGGAGCAAGGCAGACATGGCTGCTGTAGCATGATTTCTATAATGCACTGTTCTTGGA
GGCATTTATTCCCCCTAAAATGTTTTCTGTGCAGTCTTTGCTCATTGTCAGAGCACATAA
AACACATGCATAGAAGTCACCAGTACAAGCAGCATGGTGCGTCAAACACAAATTGGCAAA
AGCGTTTCAAAACCTGAGTCAGGTGCAGGTCTTAAGTAGCAAGTAGGAACGTAGTCTTTG
CAAGTTTATAGAGAAACAAAAGTCTGGATCTACAAAGAAATATTTAATTCTGCGGAATGT
TAGAAATGTACCCCACAGTTCACGGCACAATTAAGAATGTTTAATATAAACTAACTCAGA
AATAAAGTCTAAAGGGGACAGTATTAATAAAACCAAGGCACAGTTTATTAGTTAAAGGGC
TTTTTGGTTTGGCAGTAAATCTGTTTCATCAGAAAGAGCTGCCACCATCAAATTCTATTC
TCTTTACACTAAATCTCAGGGTTTCTTTGCCTTAGAAGTGGGTCAAGCACACACCACACA
GTAAGAAGCAGAAGCCTTACTTCACACAGCACTCTTAGCCAACACCTGAGTATCAAGATG
AGACCTTAGACTACAGGAGGCTAAGAGTTGCCTTGAGAAGTGTGTATGTTCTGCTCTGGG
GAAGCAGAGCAAAACCACAAATAAGATTTTTCAAAGCTTCTTGATTTTTAATAGATGATA
TGATAGATTGATGACTCCTAAACATGCTAAACTTAGTGGAGAGGTCTCTCTAATTCACCA
CCCACTATGACATGACTGAATCTCCCCATGTTGTCTGAATATCATTACCTGTATGTCACA
AGCAAAAACGAAATGGAATCCCCAAGAAACTGCAATCAGATTTGCAGAATTGTACTGGAG
CAACAGCTGTCATTGTACTTTACAGAAAGCTTGCAACACCTTTGAGGCTAAGCTTTTAAG
CCAATTTTATTAAAAGAATATAACAGATGTAAACAAAATATGGTTAGATGCCTCCTTGAT
TAAATTTTTCTATTTGTTTTTAGAAAGCCTTCACAGATAGTAGTTCATCTAACATAAAGA
GAAGAAAACTATGACTTTTTAATAATATTTAATGTATAAATTACAAACAGTGATAGCCAT
TGACACTGACAGTCCTCCTGGACAAAACAGTTGTTTTCACATAATTTCCAGTTCTTTTGG
TTTTGGGTTTGTTTGTTTCATTTTTTGGTCTTCTGACAAATCTTAATTTCTTTCTCTCCA
AATGTAAGAAATGTCAATTAACAACAAATTTCATTCACATTTTTTATCCTACTGCAGACT
CTCATACTTAAAACGTAACATGAAACTGGTCACATGCAAAAATCTAGGAAGATGTACTTT
TTGCTATGTGGTTGTATTTCTATCAATAGCTTAGATGCAGACGAGATGTAACAGTGGCCA
TGCTATGGATTACTTAGACAAGTAAAGAGAGTGAAATCAGAATTTTGAACAGGATCCAGA
AGGAAATGGAAAGAAACCAAGCATACAGAATACAGGTGTGATCAGTTCTCACTTGACTCT
TTTACTTAATAGCAAGGCTGTGCATCCTAAAGCAGCCAAAATAAGTGGTAAGTTTTGAAT
GCTGGTCTGTCATATAGGTAGATTGCTCCGTGAGTAATGCCTCCTACTTATTTCCATGGA
CAGAACAACAGATACAAAGAGTGCAATAACACTATTTGACAAAGCAAATTCTCAACTATA
CAACACTATTTTTTAACATAGTCACCACCATCAGCCAATTTGTGTGGATGAGCTGATTGA
GACACTCTTTATTTTGTGGTGTGATAGCTGTGCATGTTTATATGCAACATGGCTTGTTTT
TCATGTTGTTGTTGCCACTTCTGAAACACACCATCCGCTGCCTCACTGCGCTCACACCCA
CTGTTTGGTCTCCACAAATGTTTCGCAAGCGTCAATGAATGTCAATGGGTGCCATTTTTT
TCCACATGGAGGAATTCAATGACACACCTTTGCTTCATCCATACTCTCATGTCAGCCGCC
ATTTTGCCAGACTGCTCCTCAGCTGCCGTCTGTCATATGGCAACAACATGTAATGCAATA
TTGGTCGGAAGGTTCAACCTCTACTGCCATACCACCAACATCCACCTCTGACGTTGTAGA
CCAAAATAATTAAACAGAAGGCATTACTTTCAGAGCAGCCCTTGTATTAATCATCTTTCC
TTTTCTCCTAAAGGACAGACAGAAAATGGCAATAGCAGGTGTCCTTAGCTTCCTAAAGGA
AAAGGAAGAAAAAGCAGACCAAGAGATAGGGGTATAGTACAGGCCACCTGATCAAGGGGA
GGCTGTTGATGAGGCTTTCTTGCTCCAGATGTGGGAGCCGTTGTGCTCACGGGCCCTCGT
CCTGATGGGGGACTCCAACCATCCGGACATCTGTTGGAAAGACCACACAACGAGCTGCAA
GAGATCCAGAAGGCTCGTGGAATCCATTGATTATAACTTTCTGGTCCAGGTATTGGACAG
ACCAACCAGAGGTGAAGTGTTGCTGGACCTGCTGCTCACCAGTGTGGAAGAGATCAGCAA
AGGCGTCAACACTGGAGGCAGCCTGGGCTGCAGCGACCATGCCCTGGTTGAGTTCGTGAT
CTCAAGGGATGTGGGCCTGGCAAAGAGTGGGGTCAGGACCCTGAACTTTGGAAGAGCGAA
CTTTAAGTGAACTTTAACAATGGATTGTTGGCCAAGATCCCCTGGGATGCTGTCCTTAAA
GATAAAGGTGTTGAGGAGAGCTGGCTACTCTTCAAGGATGCCCTCCTGAAAGCACAAGAG
GTCTCCATCCCTCTGAATAAGAAAGTGGGCAGATGAGATAGGAAACCGGCATGGCTTGGC
AAGGACCTGCTGAGCACACTGAGGGCAAAGAAAGGTGCGTACAAGCTCTGGTAACAAGGG
CGTGTCACCTGGGAAGAGTACAGGGAGGCTGTCTGGACTTGCAGATGTAGGATCAGGAAA
GCCAAGGCGCAGATAGAACTGAACTTGGTGAGGGACGTGAAAAACAGTAAGAAGACATCC
TACAGGTACATTGGCCAGAAGCGACAGGCCAAAATGGGGGTACCTTCTTTAGTAAATTTA
AAAGGAGAACTGGCTTCAACGGACGAAGAGAAAGCTGAGGTACTGAATGAGTTCTTTGCC
TTGGTCTTCACTGGTGGCCAGGATTCTAATCTTTTTCACGTCCCTGAGCCCTGCACCCCC
AAGCCTCGAGGTGGGGATCAGGGGGGTAAATCCCCTCCCACTGTAAGGGCAGAGCAAGTC
CAAGACTGCCTCATGAGACTGGATGAGTACAAGTCTTTGGGGCTGGATGGCGTGCATCCC
AGGGTTCTGAAGGAGCTGGCTGAGGTGGTTGCCAAGCCGCTCTCCATCATATTTGAGAAG
TCGTGGCTGTCAGGCGATGTCCCAAATGACTGGAGGAAGGGTTACGTCACTCCCATTTAC
AAGAAAGGGAGCAAGGAGGACCCGGGGAACTACAGGCCAGTGAGTCTCACCTCTGTGCCT
GGGAAGATCATGGAAAAGATCCTCCTGGATGACATGCTTGATCACATGAGGAATAAGCAT
GTGATCCGAGACAGCCAGCACAGATTCACCAGGGGGAGGTCATGCTTAACCAATCTTGTG
GTCTTCTATGATGGAGTGATGGCATTGGTGGATGAGGGGAAGGTGACCGATATCATCTAC
CTGGACTTGACCAAGGCCTTTGACATGGTACCCCACCCCATCCTTATCTCCAAATTGGAG
GGATGTGGATTTGATGGGTGGACCACTCGTTGGATAAGAAATTGGTTGAAAGGCCGCAGA
CAGAGGGTGGTGATCAATGGTTCCATGTCCACATGGAGGCCGGTAACGAGCGGAGTCCCC
CAGGGGTCTGTCTTGGGACTGGTGCTCTTTAACATCTTTATCAATGACACTGACGATGGA
ATTGAGTGCACCCTCAGCAAATTTGCTGATGACACCAAGCTGAGTGGTGCGGTTGACACA
GAGGAAGGAAGGGATGCCATTCAGAGGGACCTTCACAGACTTGAAAGATGGGCCCAGGTG
AACCTAATGAGGTTCCACACGGCAAAGTGCAGGGTTTTGCACTTGGGCCAGAGGAACCCC
AGGCATCTATACAGACTGGAAGGAGCAGTCCTTGAGAGCAGCTCTGCAGAGAAGGACCTG
GGGGTCCTGATGGATGACAAACTTAACAGGAGCCAGCAGTGTGCTCTTGCAGCTTGGAAA
GCAAATGGTATCCTGGACTCCATCATGAGAGGGGTGGCCAGCAGGGACAGGGAGGTGATT
TTCCCTCTCTACTCTGCTCTTGTGAGGCCCCATCTGGAGTACTGTGTCCAGGTATGGAGC
CCTCAGTACAAGAAAGACAGTGAGCTGCTGGAGAGGGTCCAGAAGAGGGCCACAAAGATG
ATCAGAGGGCTGGAGCACTTCCCTTACAAGGACAGGCTGAGAGAGCTGGGCTTACTCAGC
CTGGAGAAGAGAAGGCTGCGGGGTGACCTCATTGCAGCCTTTCAGTACCTGAAGGGAGCC
TATAAACAGGAAGGGAGTAAACTCATTGAAAGGGTAGATAACAGCAGGACAAGGGGTAAC
AGTTTTAAGTTGAAAGAGGGAAGATTTAGGTTGGATGTTAGGGGGAAGCTCTTTACCAGG
AGAGTGGTGAGGTGCTGGAACAGGCTTCCCAGAGAGGTTATAGATGCCTCGTCCCTGGAG
GTGTTAAAGGCCAGGTTGGATGGGGCCCTGGGCAACCTGGTCTAACAAATGGGGAGATTG
GTGGCCCTGCCCGGCAGGGGGGTTGGAGATTCATGATCCTTGAGGTCCCTTTCAACCCAT
GCCATTCTGTGATTCTGTGATCCTTCTTCAAAGGAGAGGTGACAGACTGCCTAGCTGAGA
TGAATATTCTCTGTCAAACAAATACGCAATTCCACATGTTTCCAGGAGGGCTTGAAGCTC
CATGATTTCTCATGAAGAACCATATAATATCCTAAATTGGAAGGGACCCATGATGATCAT
TAAGTCCATCTCCTGCCTCCACACAGGATCACACAAAAATTGCTCCTCCATATAGTTGTT
CTTGGAAAGTTTTTGTTCTTTGTTGTGAATGAAAATCATAAATCAGTTTCAGTTTTAGCA
GCCACATTTATAAATGGAGCACTGGATACAAGAAAACTAGGCAACTTTAACAATATTTGT
CATTTTTGTCTTTGAATTTTTTGTCAGAGTTTCATCAGAAATAAGAGCCGCAACATAAAA
GATAACTGAGGTCAAATAGTACAGAAAGATAGACTACTACTCTCTTACTATGCTACTCCA
ACTCATCTTTCAATGCAAGACTCTCCTTATCCATTCAAATACATAAACAATACAATATTT
TTAACAAAGTTTTCTGAAAAATACCGTCAGGTATGCCCACATACAGAGCAACAAAGTTAG
CCTTCCAAGAAATAGTATTACCTTGCCTTCTTTAAATTCAAGATTGCTTTTGTGTTTGGT
AAAGGTTGGTTCATTTTTTTTCCATTGAAATACAGTGTATTTGCCAAACTTCTTGGTTCA
AACAAAAAATACTTCAGTGAACACTCATTTTATCAATGGTCAGAATGGTCAAATACATCA
TATGAAAGAGCTATACTAGTTTTCATCTCCATGTTGTCCTTGTGCAAAGTGATATGGAAA
TACTTCTGAGATTTTAGTATAGCAATTATTTAACTCAAGACCAGTTTTCCTAATTAAAGG
CATGCAGTCTGTCATTTCTGTCTCACAACTTACACCCATATGACACTTCTGTACAACTTA
AAATCAGTGTAATCATTTTGATTCTATTTATATTTAGCTAGTCCCTCATGAAAGAGCCCA
GAACTCTAGCCTAACCTAGGTCCTTTGTATGCCATATGTATATGCAATCTATTACATCAG
TCAAAACAGCTCACAGTTCAGACCATGTATACACAAATAAATGTTCTTTACCTAGAGGTC
AAAATAATTTCTGTACGAGCACAGTATATTTTCTTGTTTTTAGCTACCTCCCACAGCCAT
GAAATATAAAAATTTAACAAGCTGTAAGACAACAAATTGAACACCATAGATTGAGTTTCT
TTAGTGTCATGCAAGGAATGCTATAATTATAAACACAAATACTCTTCAACTTTTAACTCT
GTTTTTACTCTTTATTCTTTCTATATTGAGGCTTTTGGTGGCTTATGCCAGCTTTATTAC
AAAATATGATTATGAGAAGGAAAGGTGAAAAATATAATAAATTCAGCTACTCTGAGATCA
CATATGTAGGAACTAAGTTGTCAATTTTGGCTTTCTAAGATAGAAATAAGAAAAAAGATG
TAGACACTATCTCAGCTTTTGCAACCACATAATATAGTCTGGGGGATCACCATGACAGTG
GATAAATTAGAATTTCACTACCATGAAGTCTGAATTGTTTCTTAACAAGATATGAATCAG
TGCTGTTCTGATTTGACAGAACTATGAGACTTTAAAAACTGCACTTTCAATACATTAAGT
ACAATAGCT
>ck83#LINE/CR1
ACAAAAGTCTTTGTGGAATATTTAGAGATTTAAATATCCAATCAACTTTAGGAGCTGAGT
AATAATAATGATATTATTATATCCAAGTATTATTTCTTTTCAGTTTGTGAATTTACTTTT
TGTATTGATTACCAAGCTTGGTTATTTCCGATCTATGATATTTCCTGGTAATAAATAAGA
ATTCTATTAATCAGCAAGCTCTCCAGATACATAACCCAAAAGCCTATTATTTATATCTAA
TGGACTTCATCTACTACTGAACCCATGTCTTTTTGCTAAAATTTGACATTTCCTGTCATA
GTTAGTCAATGGCATCCTTTCTGAATTAAAGAATGTGTTCTAAAATATAAATGGAGAAAG
CTTAATATACTGTAAATATTTGCATATACTGTACATCTAAAATACTATGTAATAAATATA
AAAATAATACATGATTTTGCAAAAATTATGCCATCTGATTATGCGACTGACAAAATAAAA
ATCACTAGCAAATTCTATGTGATCTTATGAGCACATTTGGTAGAATCAGAGTATGTATTA
TATAGAAACACCATACGTAATGTTATTTTCCAGATATTCAGTGACTACATTATGTTTCTT
TCTATGTTCATAAAGATCCATAATACAGTGGCAATCTAACTGTAATTTCTCATTAAGGTA
TATAGGAATGTAGTGAAACTTCCTTTAAACCAATATTATCCTACATTGAATTCTCACTTT
TTAAGGACTGTCTGCTAGGGTATTTATTTGATATCATGGCATGTTCTTCATGAGCGTGTT
CTTCATGAGCATGTTCTTCTGTGTGCTGATGGTGCAGAGCACATGTTCCTGCCAACTACA
AAATGTCTATGCTGAGTGGAAAAAAACAAACCAAACCAAGCAAAAAACACCCATTAACCT
GTGATACACCACGAAAACAAAAACAAACAAACAAACAAGCAAAAAACAAAACAAAAGGAA
AATGCATTGATCATTTTCCATCTACCCTTCAACATGCAGCCACGATCCATTTTGTATTTT
GTTTACAGGGTCATTACTGGTGTGACAATATCATTCTTTTTTTTTTTTTTTTTTTTTTTT
TTTAGTCTGTCATCCTTTGACTGAAGGAGTTGACTTTGAGGGTGAGTGCTGATAAGGATA
TGGAAGCTGTTTGGAAATTCCTAGCAGAATGAAGGGATCTGTTTTAAGTCTGAAGCAGCT
GCATAGCCTCACTTACACCTGTCTGCAAAAAAAGGGATTTGGTAAGGCATCCCATCACAG
AGTCTTCCTTACCCTGATGTTTTCACATTTGCTGTCAGTTCTGATGGAAATGGAAAATTA
TCGTATACACCATATCAAAATCTAAACAGAGGACAACCTGACCTTTCTTTACTGTGCAGA
AGAATTTATTTAAATGAAGAGAAATAATACTTTGAAATGGAAACAAAGGAAAAGCTCAAT
TTTTCTGTACAATTTCCTAGCTGCTGTTGGTTTATTCCTCTGCTACCAAGAACAAACAAA
TCAAGAACTGTCATGACAACCACAGGTGATATAATCAAATATTTTAGGTGTTGCAATGGG
ACAAATGCTCTGTTTGCAAGAGCCTGGGACGGCCAGCAGCTGATAGGAGTGGCTTCTCCC
ACCGGTTGAGAGGGGTCTTAAGACGGGAGTTGGGTAGGTTCATTCACAGAGCTTTAAACT
AGGTATGAAGGGGGGTGGGGGTGTAACTGGGGTTACTAATACGGAGCCTGAGCGTAATAT
CCCTCTGCTTGAAGAAGAGGGATGTGTTTGTAAGACCCCATGGTCTTGTGCCTTGGTGAA
AGAGGAGGACGACTCACCCCTTTGTAGGAAGAACACGAGGGCAAGGTTGGTGGCTGTGGA
AACACCTGAGTGTGGTGATGAGGGTATTAGGGTTACCGCCACTCGCAAGGAGACCAAGCT
CAGGTGCCTTTACACCAATGCACGAGGCATGGGTAATAAACAAGAGGAGCTGGAGGCCAT
TGTGTGTTCGGAAAGTTATGATATAGTTGCCATCACGGAAATGTGGTGGAAAGACTCCCA
CAGCTTGAGTGCAGTGATGGAGGGCTACCAGCTTTTCAAAAGAGACAGGTTGGGTAGGGA
AGGAGGTGGTTGTAGCTCTCTATGTTAAAAAAGACTATGAATGTGTGGAAATTAATGATG
GTGATGATAGGGTTGAGAGCGTATGGATCAGAATAAAAGCAAAGGCCAACAAGACTGACG
TTATTGTGGGAGTCTGCTACAGGCCACCCACCCAGGATGAAGAGGTGGATGAGAGGCTTT
ATAAACAGTTGGGTGAGGTCTCTAGGTCACTCCTCCTTGTTCTGGTGGGGGACTTCAACC
TCCCAGACATCTGCTGGAATTATAATACAGCTGACAGGGAACAGTCCCGAAGGCTCCTAG
AGTGTGTGGGAGATAACTTCCTGACACAGCTGGTGAGGGAGCCAACGAGGGGAAGCAATA
TCCTGGACCTGCTGTTTGTTAACAGAGAAGGTCTGGTGAGGGATATAAAGGTTGGAGGCC
ATCTGGGGCAAAGTGATCACGAGATGCTAGATTTCTCTATCCTTGTTGAACTACGGAGGG
GAGTCAGCAGAACTGCCACCTTGGACTTCCAGAGGGCGGACTTCAACCTCTTTAGGACCA
TGGTTGAGAAGGTCCATTGGGAGGCAGTTTTGGAGAGTGTGGGAGCCCAGGAAGGCTGGG
AATATTTTAAGGAAACTGTTTTAAAGGTGTAGGACCTGACCATTCCCATGTCACGGAAGA
CGAGCCGACGGGCAAGGAGGCCGGGCTGGCTGAACAGAGACCTTTGGCTGGATCTCAAGA
ACAAAAGGAAAGTTTATGGTCTCTGAAAGAGTGGGCAAGCTACTTATGAGGATTACAGGT
ATGTAGTGAAGCTGTGCAGGGAGAAAATTAGAAAAGCTAAAGCAGCTAGAACTGAGCTTT
GCCACTAAAGCAAAGGAAAACAGTAAATGCTTTTATAAACACATTAGCAGCAAGAGGAAG
GCTAGGGAGAATCTCCATCCCTTGTTGGATGCCAATGGCAACCTGGTCACCAAGGATAGG
GATAAGGCTGAGGAACTCAATGCCTTCTTTGCCTCAGTCTTTAATAATAAGACTTGTTAC
TCTCTGGGCACATAGCCCCCTGCGCTGGTAGATAGGGATGGGGAACAGAATAAGCCCTTC
ATGATCCATGACGAGATAGCTTTGGACTTGCTGCGAAAGCTGGATGCTTACAAGTCCATG
GGGCCGGATGGATTGCACCCTAGAGTGCTGAGGGAGTTCGCGGATGTGGTTGCCAAGCCA
CTCTCCATCATTTTTCAGCAGTCCTGGCTAACTGGGGATGTCCCGGTGGATTGGAAACTG
GCAAATGTGACGCCCATCTTCAAAAAGGGACGGAAAGATGATCCTGGTAGCTACAGACCT
ATCAGTCTCACCTCCGTGTGCGGGAAGGTTATGGAATGGATAATCTCAGGAACCATCATG
GACCAACTAAAGGTCAACCAGGGGATCAGGCCCAGTCAGCATGGGTTTACGAACGGTAGA
TCCTGTCTGACAAACTTGTTTTCATTCTATGACAAGGTGACCCGCTTAGTGGATGAGGGT
CAGGCTGTTGATGTGGTCAACCTGGACTTCACTAAGGCCTTTGACACTGTCCTCCATAAC
ATTCTCATGGAGAAGCTGGCTGTCCATGGTCTGGATGGGTGTATGCTCCACTGGGTGAAG
CACTGGCTGGATGGCCGGGCCCAAAGAGTCGTGGTCAATGGAGTTAAATCCAGTTGGCGG
CCGGTCACAAGTGGTGTCCCCCAAGGCTCAGTGCTGGGGCCGCTTCTGTNNNNNNNNNNN
NNNNNNNNNNNNNNNNNNNNNNNNNNNNNNNNNNNNNNNNNNNNNNNNNNNNNNNNNNNN
NNNNNNNNNNNNNNNNNNNNNNNNNNNNNNGATCTTGATAAGGGGATTGAGTGCACGCTC
CGTAAGTTTTCAGACGACACCAAGCTGGGAGGGAGTGTTGATCTGCCAGAGGGGAGAAGG
GCACTACAGAGGAACCTGGATAGACTGGATCGATGGGCCAAGGTTAACGGCATGAGTTTC
AATAGGGCCAAGTGTTGGGTCCTGCATTTTGGTCACAACAACTCCAGGCAACCCTACAGG
CTTGGGGAGGTGTGGCTGGAAAGCTGCCTGATGGAAAGGGACCTTGGTGTACTGTTGGAC
GGCTGGCTGAATATGAGCCAGCAGTGTGCCCAGGTGGCCAAGAAGGCCAATGGCATCCTA
GCTTGTATCAGGAATGGTGTGGTGAGCAGGACTAGAGAAGTCATCCTGCCCCTGTACTCG
GCATTGGTGAGGCCTCACCTCGAGTACTGTGTTCAGTTTTGGGCACCTCAGTACAAGAAG
GACACGGAGGTACTGGAGCAGGTCCAGAGAAGGGCAACAAGGCTAGTGAAGGGCTTGGAA
AATCAGCCCTATGAGGAGAGGCCGAAGGAGCTGGGGCTGTTTAGTCTGCGGAAGAGGAGG
CTGAGGGGAGACCTTATTACTCTCTTCCAGTACCTGAAAGGTGTTTACAGTGAGAGCGTG
GTAGGTCTCTTCTCACTGGTGATAGGTGACAAGACCAGGGGAAATGGCCTCAAGTTGTGC
CAAGGTAAGTTTAGGTTGGACGTTAGGAAACACTTCTTTATAGAAAAGGCGGTTAAACAC
TGGAATAGGCTCCCCAGGGAGGTGGTTGAGTCACCGTCCCTGGATGTGTTTAAGAGCCGT
TTGGATGTGGTGCTCAGAGATATGATTTAGCAGAGGGTTGTTAATGTTAGGGTACTATGG
TTAGGCTGCGGTTGGACTTGATGATCTTTGAGGTCCTTTCCGACCTGAGTAATTCTGTGA
TTCTATGATGCAGTTCTGATTCATATACTCATGTTTATCTTCCTGGGTTGTATGTGTTGC
TTTATTTTACATCACTGTATTTGTAAACATTCAGTTTTGATTTTCTGTTTGGTTTCATAA
AAATATTTTTTGGGGAGAGGATGAATAAGAGGATTGTTTCTATTGCAGGAAATATTGTTA
AAGCATTTTTAATGAGTGATTTTTTTCCCCCCGAATTGTGCATGCTAGTGTTTCTAGTAC
TAGACTAACTGGTGGCCATAAGCTACCATTTGAATGACAAAAAAAATCTGCAGTGTGGTA
TACTTTTGTGTACTCATACTGAGAATTGTTTGAGTTGAAACTCACAAATTATACAGCATG
CTTAGTATCTGTTTGATTTCAATACTGGGTAATATGTGTGTTTTAATTAAATCAGCAACA
TGCTCAATTCCTTATTCTCCTGAATTATTCCAGCGTGGCATAAATCGGTTGAAATGTCTA
AATATTTGTTTCATAGAAATGTAAAGAAGAGTGAAGGGACCTTTTGCAACTGGTAATATT
TTTTTACAGAGGGAGGAACTCTTACAGGACCAGAAGCCAGGGACTCCTTGCTTGCTGTAT
ACGTTAATGTTTCTGTAAAGTCCTGATGACACTGACTTAATAACTTGAGCTTAAAAATGA
AGGAAAAATATATCCATCACAGTGACATGAACAAACTAGCATTTGTCAGAGAGAGACTAA
TTCCTGTGGGTTTCATGGAGCTATTATTGTTAATTACATTAATTACAGCAGTGACTAGAA
ATCCCTGAGAAAGTGACCCTTCTATATTAGTCTGCTCAAGCACAGAGTACTCAGTGAGGC
TTACAATTTACATAGGTAGGACAGACATTAGATGAAAGAAGGAACACACTTGTGGGATTT
ACCACTCTGAGAGAAGTATGTAAATAATATGGTAATTCATATTATATTTGTTTACATTAA
TTTGGAAATAACTTTCTTTGTCTTAGGTTAAAATGGTAGTATGAAGTCTAGCACATGCTA
TCCTAACCAGATTGAGGCTTGAGTGCTGTTTATTAACAATATAGTTACTACCTGTAATGT
AATACAGGGATTCTGTTGCTTTTTATGAGATGCTGTTAACTAAAACAGATTACCCACTCA
GATGTCCTCATACAGTTTTTAAACTTGTACTTAAAAGCAGGACTTTTTATTTGCAAAGTG
TTCACTTTGACCCAAATTATAATTTCTGGTGTAATATAATTTCTGTATTAGAAAAATGCA
TAAAGAAATGCTGGAACATGAAAGTGATAATCCTACCATGGTACTTTTGCCGAAAACACC
AGTGATGATGCTTAGTCAGAGTGGTTGGAGTTTGGATTAGGAACCTCTTAAAATTGTTCT
TCGGTTCCCAAGAGATGAGAGTGCATTGAAGTCTTAGTGTTTTTCAGGCTGTTATGTATA
CAGCTCTTCTGTATAGAACTCAAAATAATAGTAGGATTAAGAACCAAATTCCAAATTTCT
CTCTTGATTGCCCTTAACCTCCAACCTCAAGGGTCGTGCCCAAGCTCTTTCTCAGTGAAT
TAAGTTAGTTGTGTAGAGTCCTATTTCATGCACGTTTGTACCCAGGAGTGGATCCTGGGG
AAAACAGGACAAGTGGTCAAGTGAATGAAAGCTGTGCTATACAACCTTGTGAAA
>ck100#LINE/CR1
GAACCACCAATGTTTTTCCATTAGAAATATCACAGAGATTTCTCACTCCACCTTGTTGTT
GTTGCCTTTTAAATGCCACGCTGCAGTACTTGGTTTAATAATGAGATGCACCACTGACAT
CCTGGAGAGCAAAGAGTTATCACTGGCATGCCAATTACAGTTAACAAGGAGAAGCTTGGT
CTGTTGGCAAGGCTACAGGGTGCCTTATGTTTTAATGACAACGGTGATCAAACACTGCAT
GAGTATGCTTCAGAATTAATATATTAATAGTGAGCAAAAGAGGTCCCTGTCCATGTGTAG
GAGATGCCGTTACAGAAATAATGCAAATATTGATAGTAATTAGTCATGGGGATCTCAGTG
TAGTCTCTCTTTCTCTTGTATTCCTTCACAATGTCATGTCTTAAAAGAATCGTTGGCTTC
TATGGTTAATTTTTTGTACTTGGAAATTTTATTTTCATTATCCTTTCATGCAGTGTTTTA
GACCTTGGGATTATCAGGACTGCATTATGTCATGTATGCATCATGTACTTCAGAAACTTT
TTAGCAGATCACTTCAGAAGCAGAAGTTGGGATATTAGCAGGGAGGGGTCACGGCTATAT
TGTCATTCAAGAGACTGACAGGCACTTAGGCCAGTTCTGATGAAGCGACCTAAACAAAGT
GAGATGCTTTTGGAGGGCTGTAGATCTCTCATGTTCTCCCCCCATTAGTCCTGACTAATG
TAGGAGCAAGTGGGTCTTGTGGCAGTATACGTGAGTGTTTCTTTTGTTCCTTTCGTCTTC
GCTTAGGAGACCAGCTCTCCTACGGACAGTCCCTGTGACCTCCAGTTTGAACATGGTCTC
TACCAGGCAGCGGGCTTGCACCAGGAAGACTGTGGCAACTCAGACAGAGGGCCTGCCCAG
AAATGTGGCCGTGCAGGTCTCTGGCTGCAGGGGTTGCCACAGCCTGCTGCTGCCGAGGGA
GGATGGGAAGGATGCCACTTGTGTGAGGTGCGAGCAGGTAGATGAGCTGCTCAGCCTGGT
GGTAGAGCTCAGGGAGGAGGTGGAGAGATTAAGAACCATCAGAGAGTGCGAGCGGGAGAT
TGACTGGTGGAGTGACTCTCTGAGAGAAAGATGCAGAGATTCCGTCCCCCAGACCGTAGT
GGACCCTTTCCCTTGCTGTAGTCGAGCACAGAGAGCTGATTCAAGACAAGAGAAGGAATG
GCAGCAGGTCCCAGCTCGGAAATGCAGGCGACCCCCACCCCAACCTACCACGGTTCCTCA
GGTGTCTCTACATAATAGGTTTGATGCCCTGAAACCGGAGGGAGAGGTAAGTGAGGATAA
GGTGGGAAGACTGCCTCCAAGTGTGACTAAGGTGAGGAGGTCAGCTCCACGCTTAAAGAC
TGCTTCCTCCAAAAAAGAAAGGAAGGTGATAGTTGTAGGTGACTCCCTACTGAGAGGAAC
AGAGGGCCTTATATGTCAGCCTGACCCTACCCGCAGGGAGGTGTGCTGCCTCCCTGGGGC
CCGGGTCAGGGATATTTCCAGGAAACTTCCTGGTCTGATCCACCCCTCTGATTACTATCC
ATTATTGATAGTTCAGGCTGGAAGCGATGAGGTTGCTGACAGAAGCCTGAGGGCTATAAA
GAATTATTTTAGGGGACTGGGGAGGTTAGTTGACAATGCAGGCATGCAAGTAGTATTTGC
AGGTATTCCTACAGTGGCAGGGAAAGATAATGCAGTGACCAGGAAAACCCATCACATAAA
CACATGGCTGAGAGGCTGGTGCAAACGCAAGAATCTCGGGTTCTTTGATCATGGGGCGAT
CTACTTGGCACCTGGCCTGAGGTTTGCAGATGGGTATCACCTGTCTCAAAGGGGGAAACG
GACCCTTGCCCAGGAGCTGGCAGGACTTGTAGAGAGGTCTTTGAACTAGACATGAGGGGG
GAAGGGGATAAAACCAGGCCTGCTAGAGATGAGCCTGGGGGAACGATAATAGGATTAGGG
GTGAGGCGAGAGGCCCAGCTAAAGTGTGTCTATACCAATGCACACAGCATGGGCAACAAA
CAAGAAGAGTTAGAAGCCATTGTGCAGCAGGCAAGCTATGACCTAGTTGCCATTACAGAA
ACGTGGTGGGACCGCTCCCATGACTGGAGTGCTGCAATGGATGGCTACAAACTCTTCAGG
AAGGATAGGCAAGGAAGGAGAGGTGGTGGAGTGGCTCTCTATGTTAAAGAGTGCTTTGGG
GTTACTGAACTTATGACTGGGGATAATAAGGTTGAATCCTTATGGGTTAAGATCAGGGGA
AGAGCTGACAAGGCAGACATCCTGGTGGGCGTCTGTTATAGACCGCCAAACCAGGATGAA
GAGACAGATGAGTTGTTCTATGAGCAGCTGGTGGAAGCTGCACGATCGCCGGCCTTTGTC
CTCATGGGGGACTTCAACTTCCCCAACATATGCTGGGAATACAATTTAGCACAGAAGAAG
CAGTCTAGGAGGTTTCTGGAATATACATTCCAGAAGGAGGACAGCTTCTTGATGCAGATG
ATAAGAGAACCTACGAGAGGAGCTGCCCCATTAGACTTGCTGTTCACAAACAGAGAAGGT
CTGGTGGGAGATGTAGAGATTGGGGGCTGTCTTGGGCAGAGTGACCACGACATGGTAGAG
TTCTCGATTCTTGGTGGAGTCAGGAGGAGGAACAGCAAAACTGCTACCTTGGACTTCCAG
AGGGCAGACTTTGAATTGTTCAGGAGACTAGTAGGGAGAGTCCCCTGGGGTTCAGTCTTA
GAGAGTAAAGGGGTACAAGATGGCTGGTTGCTCTTCAAGAAGGAAGTCTTAAAGGCGCAG
GAGCAGGCTGTACCCCTGAGCCGCAAAATGAGCCGGCGCGGAAGAAGACCGGTGTGGATG
AATAGGGAACTATTCTTGAGGCTCCAGGAGAAAAAGAGAATCTACCTCCTGTGGAAGAAG
GGACGGGCAACCCGGAAAGAATACAAAGAAGTTATTAAGATGTGCAGGGAGAAAATCAGA
AAGGCAAAAGCCCAGCTTGAACTCAACCTGGCTGCTGGGGTAAAAGGGAACAAGAAACTC
TTTTACAAGTATATCAACAGTAAGAGGAGGACCAGGGAGAATCTCCATTCTCTACTGGAT
GAGGCTGGGAATGTGACCACTGAGGATAAGGAAAAGGCAGACGTTCTGAATGCCTTCTTT
ACATCTGTCTTTAAAAGTCAGACCAGTTATCCTCAGGTTTCTCCACTCTCTGACCTGGCA
GCCCTGGCTGGGGAGCAGACTAAACCTCCCACAATTCACGAGGAAACAGTCAGAGACCTG
CTACACCAACTGGACTGCCACAAGTCCATGGAACCAGATGAGATTCACCCGAGAGTGCTG
AGGGAACTGGCAGAGGTGATAGCCGAGCCGCTTTCCATCATCTATCAGCGCTCCTTGTTG
ACGGGTGAGGTCCCAGAAGACTGGAGGCTTGCCAATGTGACTCCCATCTCCAAGAAGGGC
TGCAGGGAGGATCCGGGGAACTCCAGGCCTGTTAGCCTGACCTCGGTGCCGGGGAAGATT
ATGGAGCAGATTGTCTTGAGGGAGATCACGTGGCACGTGCAGGACAACCGGGGGATCAGG
CCTAGCCAGCATGGGTTCACGAAGGGCAGGTCCTGCTTGACCAACCTGATCTCCTTCTAT
GATCCAGTGACCCGTCTGGTGGATGAGGGAAAGGCTGTTGATGTAGTCTACCTAGATTTC
AGCAAAGCCTTTGAAACTGTCTCCCACAGTATTCTCCTGCAAAAGCTGGCAGTCCGTGGC
TTGGACAGATACACTCTTGGCTGGGTAAGGAACTGGCTGGAGGGCCAGGCCCAGAGAGTG
GTGGTGAATGGAGTTAAATCCAGCTGGGGACCGGTCACGAGTGGTGTTCCCCAGAGGTCG
GTGCTGGGGCCTGTCCTGTTTAATGTCTGTATTGATGACCTGGATGAGGGCATTGAGTGC
ACCCTCATTAAGTTTGCAGATGACACCAAGCTAGCTGGAAGTGTTGATCTGCCTGAGGGT
AGAGAGGCCCTACAGAGGGATCTGGATAGGTTGGATAGCTGGGCTGAAGCCAATGGGATG
GGATTCAACAAGACCAAATGCCGGGTCCTGCACTTTGGCCGCAGTAACCCCAGGCAATGC
TACAGGCTTAGGGCAGAGTGGCTGGAAGACTGTGTAGAGGAAATGGACCTGGGGGTGTTG
ATTGACACTAGACTGAACATGAGCCAGTGGTGTGCCCAGGTGGCCAAGAAGGCCAATGGC
ATCCTGGCTTGTATCAGAAATAGTGTGGCCAGCAGGAACAGGGAAGTAATTGTCTCCCTG
TACTCAGCACTGGCGAGGCTGCACCTTGAGTACTGTGTCCAGTTTTGGGCCCCTCACTGT
AAGAAAGACATTGAGGCCCTGGAGTGTGTCCAGAGGAGGGCAACAAAGCTGGTGAGGGGT
CTGGAACACAGGCCTTATGAAGAGTGGCTGAAGGAGCTGGGATTGTTCAGTCTGGAGAAG
AGGAGGCTCAGGGGAGACCTTATTGCTCTCTATAACTACCTGAAGGGAGGTTGTAGTGAG
CTCGGGGTCAGCCTCTTCTCTCGTGTGACAGTGATAGAACGAGAGGGAATGGCTTCAAGC
TGCGCCAGGGAAGATTCAGGCTGGACATTAGGAAATACTACTTCTCTGAAAGGGTGGTCA
GGCACTGGAATGGGCTGCCCAGAGTGGTGGTGGAGTCACCGAGCCTGGTGGTGTTTAAAG
AGCATTTGGATGTTGTGTTGAGGGACATGGTTTAGTGAGAACCATTGGTGAAGGGCGAAT
GGTTGGACTGGATCCTGTGGGTCTTTTCCAACCTTAGCGATTCTATGATTCTGTGATTCT
GAGTTTGTTGAAACCTGCAGAACAGCTGCCATGTCCTTCCACTGAGAGGCTGTGGCTATT
CCTCATTTAATTGTCTGTCGACACTCTGTCAAACAGCAAGGGAGGCACTCTGTTTGCACC
TGTGAACAAGCTGTGCCTCAGCGAATGCTCATATTCTCTCAGAAGATGCATGTTCCCAAG
GAGAAAAGACTTTCAGTGTCAAATCTTCCACACCTATTAGTGGCTAAGCCTCCAGGCCCA
TGTATACATGTTTCTGATGGGCTGACAGATTTTTGGTGTCTCAGCATCCGTGTTCAGAGC
AACTGAGAATGCTTCAAATGGCAGGATCATCCTCAATCAATAAGTTTAGTACCACTGCTG
CCTGCTATTTGCATCATAAGAGAGTCTTGATGGACTGCCTTTAATTCATATGATACAAAT
ATCTATAAAAATCACTCTTTTGTATCTAGTGGTTTTTTTTGTTTGTTTGTTTGTTTGTTT
GTTTTTTTGTGGGATTGTTTTCATCACATCTCAACATATTTAATAAAGTGTATAGGACTC
CTTGGAGGACTTGCTGTTATCTGACATCTTAGCATGATTAGAAACACAGATCTTACAGGG
AGAATCTACTGTGTACTGGAGCTCTTTATCAGATATTCTTCCTCCCCTTTAGCAGGAGGC
TTGATCAGGTTTTTCATTTTGAGAATCACATTGAAGAGATAAAGGGTTTAACCCTTTTTG
CTTTCTGCACATGTGTGTTTCTGTGCATACACTTCCATGTGGGCTCCTATTACCTTGCAG
CAGAAGCAGTGTCTAGCAGAAATTGTGGATGAGAGAGGTCACATCCCAGCTCTGATAGAG
CCCTGTGGGCAAGGAGCTGGCAGAGCACCACTGTTTTCTTTTCTTCTTTCTTTCCCTTCC
TTGCAGGAAAAAATGACTATTGGATTCCATGTCTGGCAGAGAGTTGGTCTTATCTGTGGA
CTCTAAAGACACAGGGCAGAAGAGATGAATTGCTAAAACATAGCCTGAAGGCAGGTGGAC
AAGTTTTTTGACAAGTTTTAAAATTGTTCAACATTTCAGCTGGGGCTACAGGAGGTCTTT
AGTAGCACAGTGCTTGGGACTGACAGTGCTCTGCAAACGCTGCTGTTGTTTGCCACTTGT
CCCAGCCTTCATATCGTTACCTGATTTTGCCATTCTTTGCAGGTAAGGAAAGAAATGTCT
GAAGGTATAAAGTTTTAGTGGTTGTAGGTATGTTACTGGCCTGAACTGATGATTGAGCAC
CTGGTGAAGGGAATGGCTTGCCTAGGAAACACTGGTGCAAGAAATTCACTGTAGAACAAA
TGAAGGCAATGACAGAGCCTTTATTTGAGAAATAGGCACACGAGGAAAAGATATCAAAGG
AATTGACTCACCCCTCCCGGTAACAGCGCGCAGAGAGAGACGAGCTGAGGAATGTGTCCC
TCCCCCGTTCGTACCGTTGCGCCGCCGGAGAGAAGGGTGGGGGCAAAGAGAGGGACCCGC
ACAGACTCAGACTGCACAGGAAGTATTGCAGAGACAGAAGGGGTGGCTCCAGACCACCCT
CCCCCATTCCTGGCACTCACATACTCACATAGCCCATCCATTGGTTCAGGCTGTGACCCT
GGAATTCCACTACATTCACCTATGCTTCCCACATGACCCTTCATATCCTTCCCCCCCAGT

>ck101#LINE/CR1
TTGCTGATTTGTTTTGAGAATCTGATGAAATACACTGAGAGGAGACAAGACTGGGACATC
AGTCACTGGTTCTGGATGTTCTTGCCTTCTCGGATGCGCCAGAGGTGGGTTGTGTAGGTA
GCATACAGGGTGGCTTGAGCACAGAAACATGCCACCTCATGCCATCCTGGGAATGATGCC
TCTGGTTACTCTTCTCAGGCAACTGGGGGTGCTGGGTTGGTTTTGTGCTGAGAAAATAGA
CGTGGTCCATGGGAGAGTGGGTAATGTCTTCCAAATCGATAGGTGCTGTGTTTAGGGGTG
ATTTCCCAATTGGAAGTGGAAAGAAGGTTTAGTTTTTTGGCCAAATTTTTAATGCGAATA
TAAAGAGTATTGCTGTGGAGACCAGCTTCAGGGCAGGTACGACTGCGCAGGACAAGGGAC
CTAAAGTAAAAAGGCCGACCAAAAAGCTCTTTTTAGGGCTTTTTCGAAGCTAGCAAGAGC
ACCATACTGGTGCCGAGGGGCTGGCAGCTTGTGGGAGGGCTGCTGAGCCAGCAGGGGCGG
AGCTGGCACTGCCCACTCTTGAGCTCGACCTTGACCTTTTGCTGTGCAATTAGAAGTATC
TTTGGGAGGGTGGAAGCTAGCTTCCCTTAACGCACTAGGTGAGAAAAGGGTGTTACCTTC
CATTGTTAACAGGAAAGGAGTCAGTGTGTGAGTACAGCCCACCCTGCCCATACTGCAGCT
GCAGGTGTGGGAGGTGGGTCTTGTGGCAGGATACGTGTTTCTTTTGTTCCTTTTGTATTC
GCTTAGGAGACCAGCTCTCCTACGGACAGTCCCTGTGACCTCCAGTTTGAACATGATCTC
TACCAGGCAGCGGGCTTGCACTAGGAAGACTGTGGCTACCCAGACAGAGGGCCTGCCCAG
AAATGTGGCCGTGCAGGTCTCTGGCTGCAGGGAGTGCCAGAGCCTGCTGCTGCTGAGGGA
GGATGGGAAGGATGCCACCTGTGTGAGGTGTGAGCAGGTAGATGAGCTGCTCAGCCTGGT
GGTAGAGCTCAGGGAGGAGGTGGAGAGATTAAGAACCATCAGAGAGTGCAAGCAGGAGAT
TGACTGGTGGAGTGAGTCTCTGAGAGAAAGATGCAGAGATTCTGCCCCCCAAACGGTAGT
GGACCCTCTCCCTTGCTGTAGTCGAGCACAGAGAGCTGATTCAAGAGGAGAGGAGGGATG
GCAGCAGGTCCCAGCTCGGAAATGCAGGCAACCCCCACCCCGACCTACCACGGTTCCTCA
GGTGTCTCTACATAATAGGTTTGATGCCCTGAAACCGGAGGGAGAGGTGAGTGAGGATAA
GGTGGGAAGACTGCCTCCAAGTGTGACTAAGGTGAGGAGATCAGCTCCACGCTTAAAGAC
TGCCTCCTCCAAAAAAGAAAGGAGGGTGATAGTTGTAGGTGACTCCCTCCTGAGTGGAAC
AGAGGGCCTGATATGTCGGCCTGACCCTACCTGCAGGGAGGTGTGCTGCCTCCCTGGGGC
CCGGGTCAGGGATATTTCCAGGAAATTTCCTGGTCTGATCCACCCCTCTGATTACTATCC
GTTATTGATAGTTCAGGCTGGCAGCGATGAGATTGCTGACAGAAGCCTGAGGGCTATAAA
AAATGATTTTAGGGGGCTGGGGAGGTTAGTTGACAATGCAGGCATACAAGTAGTATTTGC
AGGTATTCCTACAGTGGCAGGGAAAGATAATGCAGTAACCAGGAAAACCCATCGCATAAA
CACATGGCTGAGAGGCTGGTGCAAACGCAAGAATCTCGGGTTCTTTGATCATGGGGCAGT
CTACTCGGCACCTGGCCTGAGGTCTGCAGATGGGTATCACCTCTCTCAAAGGGGGAAACG
GATCCTTGCCCAGGAGCTGGCAGGACTTGTAGAGAGGTCTTTAAACTAGACATGAGGGGG
GAAGGGGATAAAACCAGGCCTGCTAGAGATGAGCCTGGGGGAGCGATAATAGGATTAGGG
ATGAGGAGAGAGGCCCAGCTAAAGTGTGTCTATATCAATGCACGCAGCATGGGCAACAAT
CAAGAAGAGTTAGAAGCCATTGTGCAGCAGGCAAACTATGACCTAGTTGCCATTACAGAA
ACATGGTGGGACCATTCCCATGATTGGAGTGCTGCAATGGATGGCTACAAACTCTTCAGG
AAGGATAGGCAAGGAAGGAGGGGTGGTGGCGTGGCTCTCTATGTTAAAGAGTGCTTTGAG
GTTACTGAACTTATGACTGGGGAAAATAAGGTTGAATCCTTATGGGTTAAGATCAGGGGA
AGAGCTGACAAGGCAGACATCCTGGTGGGCGTCTGTTATAGACCGCCAAACCAGGATGAA
GAGACAGATGAGTTGTTCTATGAGCAGCTGGCGGAAGCTGCGTGATCGCCGGCCTTTGTC
CTCATGGGGGACTTCAACTTCCCCGACATATGCTGGGAATATAATTTAGCACAGAAGAAG
CAGTCTAGGAGGTTTCTGGAATGTATGGAACACAACTTTCTTGATGCAGATGATAAGAGA
ACCTACAAGAGGAGCTGCCCTGTTAGACCTGCTGTTCACAAACAGAGAAGGTCTGGTGGG
AGATGTAGAGGTTGGGGGCTGTCTTGGGCAGAGTGACCTCGACATGGTAGAGTTCTCGAT
TCTTGCTGGAGTCAGGAGGGGGAACAGCAAAACTACTACCTTGAACTTCCGAAGGGCAGA
CTTTGAATTGTTCAGGAGACTAGTAGGGGGAGTCCCCTGGGGCTCAGTCTTAGCAAGTAA
AGGGGTACAAGATGGCTGGTTGCTCTTTAAGAAGGAAGTCTTAAAGGTGCAGGAGCAGGC
TGTCCCCCCGAGCTGCAAAATGAGCCGGCGCGGAAGAAGACCGGCGTGGATGAATAGGGA
ACTTTTCTTGAGGATCCAGGAGAAAAAGAGAATCTACCTCCTGTGGAAGAAGGGACGGAC
AACCCAGAAAGAATACAAAGAAGTTGTTAAGATGTGCAGAGAGAAAATCAGAAAGGCAAA
AGCCCAGCTTGAACTCAACCTGGCTGCTGGGGTAAAAGGGAACAAGAAACTCTTTTACAA
CTATATCAACAGTAAGAGGAGGACCAGGGAGAATCTCCATCCTCTACTGGATGAGGCTGG
GAATGTGACCACTGAGGATAAGGAAAAGGCAGACGTTCTGAATGCCTTCTTTACATCTGT
CTTTAAAAGACAGACCAGTTATCCTCAGGTTTCTCCACTCTCTGACCTGACAGCCTTGGC
TGGGGAGCAGACTAAACCCCCCACAATTCAGGAGGAAACAGACCTGCTACTCCAACTGGT
CTGCCACAAGTCCATGGGACCGGATGAGATTCACCCGAGAGTGCTGAGGGAACTGGCGGA
GGAGATAGCCGAGCCGCTTTCCATCATCTATCAGTGCTCCTTGTTGACGGGTGAGGTCCC
AGAAGACTGGAGGCTTGCCAATGTGACTCCCATCTACAAGAAGGGCTGCAGGGAGGATCC
GGGGAACTACAGGCCTGTTAGCCTGACCTTGGTGCTGGGGAAGATTATGGAGCAGATTGT
CTTGAGGGAGATCACGTGGCATGTGGGGGACAACTGGGGGATCAGGCCTTGCCAGCATGG
GTTCACGAAGGGCAGGTCCTGCTTGACCAACCTGATCTCCTTCTATGATCTAGTGACCTG
TCTGGTGGATGAGGGAAAGGCTGTTGATGTGGTCTACCTAGACTTCAGCAAAGCCTTTGA
CACTGTGTCCTACAGTATTCTCCTCCAGAAGCTGGCAGTCCGTGGCTTGGACAGATACAC
TCTTGGCTGGGTAAGGAACTGGCTGGAGGGCTGGGCCCAGAGAGTGGTGGTGAATGGAGT
TAAATCCAGCTGGCGACTGGTCACGAGTGGTGTTCCCCAGGGGTCTGTGCTGGGGCCTGT
CCTATTTAATATCTTTATTGATGACCTGGATGAGGGTATTGAGTGCTCCCTCAGTAAGTT
TGCAGATGACACCAAACTGGCTGGAAGTGTTGATCTGCCTGAGGGTAGCGAGGCCTTACA
GAGGGATCTGGATAGGTTGGATAGCTGGGCTGAAGCCAATGGGATGGGATTCAACAAGAC
CAAATGCCAGGTCCTGCACTTTGGCCGCAATAACCCCAGGCAACACTACAGGCTTGGGGC
AGAGTGGCTGGAAGACTGTGTAGAGGAAATGGACCCAGGGGTGTTGATTGATGCTGGACT
GAACATGAGCCAGCAGTGTGCCCAGGTGGCCAAGAAGGCCAATGGCATCCTGGCTTGTAT
CAGAAATAGTGTAGCCAGCAGGAACATGGAAGTAATTATCCCCCTGTACTCAGCACTGGT
GAGGCCGCACCTTGAGTACTGTGTCCAGTTTTGGGCCCCTCACTGTAAGAAAGACATCGA
GGCCCTGGAGCGTGTCCAGAGGAGGGCAACAAAGCTGGTGAGGAGTCTGGAGCACAGGCC
TTATGAAGAGCGGCTGAAGGAGCTGGGATTGTTCAGTCTAGAGAAGAGGAGGCTCAGGGG
AGACTTTATTGCTCTCTATAACGACCTGAAGGGAGGTTGTAGTGAGCTGGGGGGGTCACC
ACTTAAGATAAATGCAATAATCTAAAGGTTAACGCAGGGAAAAGAAGGATGGGGGCCCAA
ATGTGATTATAATGCAAGTCAAATATTATCAAATATAATTCTTAATGCAGGAGGGGATGT
GGGAGTGCAAAATGTGTTTGATATGGTAAAATTTTCGCTGTTCTGTAGTTCTCAGCCTAA
AGTTCTGCACCCACTGAAGATTTTCAAAGTTGGAGCTTTGGAATTGCTTTAATGAGAAAT
ATTTATTTTTACATTACAAAGAAAATAATGGCCTAGAAAAGAAAAAATTCAGGAAAGTAT
GCACAAAACACCAGGATTAGGACTATGAAAAACTGCACAGAAAATTGCTTTTGGGTTCAC
ATTTCAGAGCCGAAGTGGCCTGAGTTCTCAGATATGACAAGCAATCACCAGCTCCTCTTC
AACTCTACAGGAGCTGTGGAGTGTTCAGCATGTGTTTGAAAATGAGGCCACTGATTTGGC
TGCCGCGTAGGGACTTAATGGGCTGATCTGAGACATCCACTTCAGGAAGTTTTGACTGGA
TTCACATAAGCCCTTCAAGTCAGAGTGTATCATTTCATATTTCCTGTGGTCCGTCACCGG
TTAACTCTTTTTAAGTTTCTGATGCAAAGCTTGCTTATAACCCTGGGAGGATGGCAGGTA
TTTTTAAGCAGTGCTGCTTTGACAACTGGTCAGCCTCTCAGAACTTATTTGCTCCTGTGT
GCTGAGCGTAGTGAATGTTGATGACCACTCTGGCACAGGCTAGCTTGGGACTATGCTGGT
TCCCACCGTAGCTGGTGAACTTAACTGAAGACTTGATGGTACAAAAGTTCTTCAGCAGAG
CAAGTCCTGCCACATTGTCCAGCCACAGGTAGGTAATTCCTGGCAGTAATTTTTCCATCC
TCTTAGCAGTCTCTGGCGATGGATGCTCTCCTGCCACTCCAAGCAATCTTGCTAGTGCCT
CATGGTGGCTGTTGTTGAAAAGCTTCCCCTCCTATTGTTCTGATTCTCTCTGCTGACATA
TAATCTCAATATTCTTTCCCCTTCCTTCAGGGAGATAATATCTAGATTATTCTTGCCTAG
TTTTGAAGTGTCCTTCTTATGTCTGACAGGTAGCAAACTTTCCTTTGATATTCCCTTTTT
TGGCACTGGAAAGTTGAAAGAGTTATGACAGCTTTATTTACTTTGGAACTTTCGGCTCTC
TTCAGTTGACCCACAGCTTTGTAAATGCAGTGTTTCAGAGGAGGTCTAAGGACTTCTGGG
TTTGTTGTTACTGTCAATCCATGGAGATTTCCTATATGTACTGCGTTTTATGATTTAAGC
CTTCCCTGTTTCATATGGGATCTATCCTGGCTAAGCATAGGGCATAGCATTTTTCTTCAC
TAGAGTACAAACTGGGTTACATTTCTAAGGCTGTTTGTTCTGCCGATTTGTCAAAATCAT
GTTCATTTTAGCTCTGTCTTCAAACTTCCTTAATGCTTTTGTCATCTGCAGAATTAGTGT
GTTCTTTTCCATCCTCCACATTATTTATGAAAGTATTCAAGTCATCTAAGACAGATCATG
GAAAATAGCCTTTCAGTTTGACAGTGAAGCACTGATACTGCTCTCTGAGGACAGAGTCTT
GAGCTTCTGTGCTCTAGGTCGTGTTTCCCTCTTTAATGACTCTGTCTTCAAGACTGCCAA
AAAAAAAAAAAAGCCTTGCTGAAGGTAGAATCTGTATCATTGCTTCTTTGACTTGTTTTC
AATGAGAGGAAGCGTACAGCACAGCCATGGATACTCGTGGATGTTTGTCCGATCCTATGA
TTAACCCAATTAAGATAGGGACAAGCACCTTATATCTGATGGGCAGGCCAAGGTGAAAGG
AACAGGTAGAGGGAATTTACATCCTCCCTTTTGTTTCCTCTGAGTCCGATGGGATGTGGA
CGACCAGGGCAACAACACACAAACATGCTCTCCCATTGGTCAGCT
>ck116#LINE/CR1
CATCTTGCTGTCAATAGCAACTCAGTTATTTTAGCAAGTCAGAAATCTTCTCCTGATTGT
CTGTGTTCCATACCAAGAACTGATTTTCCTCCTCGAGCATCATGCTGTCCACCCTATAGT
ATCTGAGTGGTGGAAGAGGGTCCACATAAATTTGATATTCTGCAGTGTTGAAAAAATGGG
GGAAATAACCTTTGTAGTCATCAGTACTGGAAGACTGAGGACAGTTATTTAGTTTCCTGC
ATAAAAAATTTAAAGAGGCTATGAAATATATGATCAGGCTGGGTACTTCTATGCACACAG
GCTTGCAACCTTGGGTGATTAATTGCACATCCATCTTTTCCTTCAGAACCATAGAATAGA
TTGAGTCGGAAGGGAACTTAAAGATCATCTACTTAATGACCTCCCTGCCATGGGCAGGGA
ACCCTTCCATTAGACCAGGTTGCCCAAAGCCCCATCCAGCTTGACCTTGACCACATCCAG
GGATGGGGCATCAACAATTTCTCTGGGCAACCTGTTCCACTGCCTCACCACCCTCAGAGT
GAATAATATCTTCCTAATTCCTAATGTAAACCTATCCTCTTTTAGCTTAAAACCATTACC
CCTTGTCCTATTGCTACGCTCCCTGATAAAGAGTCTCTCTCCATCTTTCCTGTAAGCCCC
CTTTATGTAAAGGGAGGATGCTATAAGGTCTCCCTGAAGCCTTCTCTTCCCTAGATTGAA
CCCCAACTCTCTCAGTCTCTCTTCATAGGAGAGGTGCTCCAGCCCTATGATCATCCTTGT
GGCCCTCCTCTGGAGTTGCTCCAGACAGGTCCATGTCCTTCTTACACTCGGGGCCTCAGA
GCTGAATGCAATACTCTAGTTGGGGTCTCGTGAGAGTGGAGTAGAGGGGAATAATTACCT
CCCTTGACCTGCTAGCTACATTTCTTTTGACGCAGCCCAGGATATGGTTGGCTTTCTGGG
CTGCAAACACACATTGCAGGCTCATGTTGAGTTTTTCATCAACCAACACCTTTGGGTCCT
TCTCTGCAGGGTTGTTCTCAATCCATTCTCCACTCAGCTGATATTTCTGCTGAGGATTGT
CCTGAACCCAGTTCAGGACCTTGCACTTTGGCCTTTTTGAACTTCAATGAGGTTTTCACA
GGCCCGCCTCTCAAGGCTGTCAAGGTCCCTCTGGATGGCATCCCTTCCCTGCAGCGTGTT
GTCAACAGTTTAAGGTCCGGTTTGGCCCAGTTTCGTGACTAATGGGGTAGGGGGATCCAT
GGAACCCATGCTCCGGGAAAAGGGAAAGGGGGAAAGGCAGGGAGATGGGTCTAAACACAA
AACAGCAGCAATGATCTGAGGAGAAAAGCTAAATTACTAAAAAGATATTGGAATGCAAGA
TAACACACTATAATGCAATATAATTGGAATTGAACCTAATAAATCAAAGAAAATGAGAGA
GCGTGTCCAAAAACCAAAGGCCGTGCTCTAATGCTGAACGCGAGATGTCTAGCTTGGCTG
AGCAGAAAGGCAAAAGAGAGGGAGTCTCATGATCTGTGAACAGTTTTATCTTTCCCTCTG
AACGGAATATGGAAACAGAACAGCGAACAGTCCTCTGGGGTATACAGTTCTTCTCTTCTG
AAAACCAGGTACCCAGAACTATCCATGATAGTTCTGGAACTGGAGCATTAACTCTTTAAC
TCACAGTGCACTACATGATGTTATGATGCAGTACACAGAAAATGAAAAATCATATAACCA
TGACATATATTGTCCGTGCCACACAACTTGGTGTTGTTTCCAAACGTGCTGAGAGTGCAC
TCAGTCCCACAGTCCATGTCTCCAACAAAGATGTTAAATACGTAGTTCCCTCCCCAAGTA
ATGCTTCCTGTTTTTTTCCATGGAAACTACAACACATACAAAGAGAACAATAAAACTATT
TGATAGAGCAAATTCTCATCTACAAAACACTTTTTTAACACAATTACCACCATTACCTAT
GCATTTTCACCAGTGATGAACAAGATCTTGCATGCCATGCTCGTAAAACTCCACATGGCT
GTCTAAAAGGTGGCTTTCACATTTCCATCGCCACTGCTGAAACACACTACCCACCACCTT
GCTGTGCTAACATCCACTGTTTGGTCTCCATAAACATTCAACAAGCTCTGATGAATGTCA
ATGGGTACAACTTTTTTCCACATGGAGGAATTCCATTACACACCTTTGCTTCATATGCAC
TTTGATGAGCAACTGGTGGAAGCTGCGCGATCCCCAGCCCTTGTCCTCATGGGGGACTTC
AACTTTCCTGACATATGCTGGGAATACAATTTAGCACAGAAGAAGCAGTCTAGGAGGTTT
CTGGAATGTATGGAGGACAACTTCTTGATGCAGATGATAAGAGAACCTACGAGAGGAGCT
GCCCCGTTAGACCTGCTGTTCACAAACAGAGAAGGTCTGGTGGGAGATGTAGAGGTTGGG
GGCTGTCTTGGGCAGAGTGACCACAACATGGTAGAGTTCTCGATTCTTGGTGGAGGCAGG
AGGGGGAACAGCAAAACTGCTACCTTGGACTTCCAGAGCGCAGACTTTGAATTGTTCAGG
AGACTAGTAGGGAGAGTCCCCTGGGGCTCAGTCTTAGAAAGTAAAGGGGAACAAGATGGC
TGGTTGCTCTTCAAGCAGGAAGTCTTAAAGGCGCAGGAGCAGGCTGTCCCCCTAAGCCGC
AAAATGAGCCGGTGCGGAAGAAGACCGGCATGGATGAATAGGGAACTATTCTTGAGGCTC
CAGGAGAAAAAGAGAATCTACCTCCTGTGGAAGAAGGGACGGGCAACCCAGAAAGAATAC
AAAGAAATAGTTAAGATGTGCAGGGAGAAAATCAGAAAGGCTAAAGCCCAGCTTGAACTC
AACCTGGCTGCTGGGGTAAAAGGGAACAAAAAACTCTTGTACAAGTATATCAACAGCAAG
AGGAGGACCAGGGAGAATCTCCATTCTCTACTGGATGAGGCTGGCAATGTAACCACTGAG
GATAAGGAAAAGGCAGATGTTCTGAATGCCTTCTTTACATCTGTCTTTAAAAGACAGACC
GGTTATCCTCAGGTTTCTCTACTCCCTGACCTGGCAGCCTTGGCTGGGGAGCAGACTAAA
CCCCCCACGATTCAGGAGGTAACAGTTAGAGACCTGCTACTCCAACTGGACTGCCACAAA
TCCATGGGACCGGATGAGATTCACCCGAGAGTGCTGAGGGAACTGGCGGAGGTAATAGCC
GAGCCGCTTTCCATCATCTATCAGTGCTCCTTGTTGACGGATGATGTCCCAGAAGACTGG
AGGCTTGCCAATGTGACTCCCATCTACAAGAAGGGCTGCAGGGAGGATCCGGCGAACTAC
AGGCCTGTTAGCCTGACCTCGGTGCCAGGGAAGATTATGGAGCAGATTGTCTTGAGGGAG
ATCACGCGGCACATGCGGGACAACCGGGGGATCAGGCCTAGCCAGCATGGGTTCACAAAG
GGCAGGTCCTGCTTGACCAACCTGATCTCCTTCTATGTTCCAGTGACCCGTCTGGTGGAT
GAGGGAAAGGCTGTTGATGTAGTCTACCTAGACTTCAGCAAAGCCTTTGACACTGTCTCG
CACAGTATTCTCCTCCAGAAGCTGGCAGATCGTGGCTTGGACAGATACATTCTTCGCTGG
GTAAGGAACTGGCTGGAGGGCCGGGCCCAGAGAGTGGTAGTGAATGGAGTTAAATCCAGC
TGGCGACCGGTCATGAGTGGTGTTCCCCAGGGGTCGGTGCTGGGGCCTGTCCTCTTTAAT
ATCTTTAATATCTTTATTGATGACCTGGATGAGGGCATTGAGTGCACCCTCAGTAAGTTT
GCAGATGACACCAAGCTGGCTGGAAGTGTCAATCTGCCTGACGGTAGCGAGGCCTTACAG
AGGGATCTGGATAGGTTGGATAGCTGGGCTGAAGCCAATGGGATGGGATTCAACAAGACC
AAATGCCGGGTCCTGCACTTTGGCCACAATAACCCCAGGCAACGCTACAGGCTTGGGGCA
GAGTGGCTGGAAGACTGTGTAGAGGAAATGGACCTGGGGGTGTTGATTGACGCTAGACTG
AACATGAGCCAGCAGTGTGCCCAGGTGGCCAAAAAGGCCAATGGCATCCTGGCTTGTATC
AGAAATAGTGTGGCCAGCAGGAACAGGGAAGTAATTATTCCCCTGTACTCAGCACTGGTG
AGGCTGCACCTTGAGTACTGTGTCCAGTTTTGGGCCCCTCACTGTAAGAAAGACATCGAG
GCCCTGCAGCGTGTCCAGAGGAGGGCAACAAAGCTGGTGAGGGGTCTGGAGCACAGGCCT
TATGAAGAGTGGCTGAAGGAGCTGGGGTTGTTCAGTCTAGAGAAGAGGAGGCTCAGGGGA
GACCTTATTGCTCTCTATAACTACCTGAAGGGAGGTTGTAGTGAGCTGGGGGTCAGCCTC
TTCTCTTGGGTGACTAGTGATAGAACGAGAGGGAATGGCTTCAAGCTGCGTCAGGGAAGG
TTCAGGCTGGACGTTAGGAAATACTACTTCTCTGAAAGGGTGGTCAGGCACTGGAATGGG
CTGCCCAGAGAGGTAGTGGAGTCACTGAGCCTGGTAGTGTTTAAAGAGCGCTTGGATGTT
GTGTTGAGGGACGTGGTTTAGCGAGAACCATTGATGAAGGGCGGATGGTTGGACTGGATG
ATCCTGTGGGTCTTTTCCAACCTTAGCGATTCTATGATTCTATGATTCTATGATGTCAGA
AAGCATTTTGTCAGACTGCCCCTCTGCTGCCATCTGTCATACGGCAACAAAATGTAATGG
AATATTGGGGAAGGTTCTACCTCTACTGCCATACCATCAAGATCCACCTCTGTCATTGTG
GGCCAACATAATAAAATAGGAGGCATCATGTTTGGAGCAGCCCTCATAATACCCATCCCA
ATACAGACCCCTGAGGGACACCATTCATCAATCGTCTCCACCTCAACATTGAGACATTTA
ATCACAACTCTCTGAGTGCGACCATACAGCCATTTCTTTATTCACCAAGTAGTCCATCCA
TCAAATCCATGTCTTTCTGACTTAGAGACAAGAATGTTGTGTGGGACAGTGTCAAATGCT
TTGCACAAGTCCAGATAGATGATGTAATTTGCTCTTTTCTTATCCAACAGTGCTGTAACC
CCATTGTGGAAGGCCATCAGATTTGTCAGGCACAATTTGACCTTAGTGAAGCTATGTTGG
TTGTCACCAATCACCTCTCTGTTCACGATGTACCTTAGCATAGTTTCCAGGAGGACCTAC
TCCACGATTCTGCCAGGCACAGTAGTGATACTGACTGTCCTGTAGTTCCCCAGTTTTCTT
TTTTTTTCCCCTTTTTAAAAATGGGGAGTTTTCTTCCCCTTTTTCAGTCAGTGGGAACTT
CACCAGACTGCCACAACTTCTCAAATTCGATGGATAGTAGCTTAGCAACTTATCTTCCAG
TTCCCTCAGGACCCTTGAATGCGACCCCCATCAGGTCCCACGGACTTGTGCACATCCAAG
TTCTTTAGATGGTCTTGATCTTGATCTTCTCCTACAGTGGGTGGTTCTTCATTTTCCCAG
TCCCTGCATTTGCCTTCTGTGATATTTAAAACATTTCTCTTGCTTGCAACTCTCCATATA
TTTGCACTGGTAGTTCAGTGACTATCAGTCATAAAACTATTCTTCTGTGAAAAGAGTCAT
TCTGAAATGAATTTCCAGGTAGAACAAGCAGATGAAACCATCTACAGACAGGTAGGAGCT
GCCTCACTTTCATAAGCCCTGGTCCTCATGGAGGACTTCAACCATCCCCAAAATATGTGG
GAGGGAAAACACATCAGGGCATAAGCAATCCAGGAGGTTCATGGAATGCACTGATGATAA
CTTCCTTCTCCAAGTGACAGAGGAGCCAACGAAGAGAGGTGCTCTGATGGACCTCTTTCT
CATAAATAAAGAGGGGCTTGTTGGGAATGTGGCAATCAAATGTTGTTTCTGCATTAGAAT
TAGATAAGATTTTTTTTTTATTTCATGGTCTCCGCTGCCATAGTTCTTTTTGGGAGTCTT
TCTACTTTACTTGGGGGGGGGGGGGTGTCTCTGATAGTTTGCATCACTTATCCTCTATAT
GAACCTTCCCCAGGAATGCACAGGATAGGCAAAGGGGGAAACAAGGTACAAAAGCTTGGG
GGCTCATCCAGGATTGTTATCACCTCTTTGGGGGTCCCCCTACTGCCCTGGACAGGATAG
GTGCACCCCGCTGATTTCAGTGGTCCTATCTGGGTGGTGAGGTGACTCCTTGGGATAGCC
AATAGGAAACCGAGACTGTTACATAAAGGATGGACTCTGTGAAAGCTAAGGGGCACATAG
GCACGGATATTGACCCCTGCAGACCTGGTAACTTTGTGCACGGAC
>ck144#LINE/CR1
ACTTACATATTTTTTAAAGCCTTCTTTGGGGTATTTTTCTCAATTTCAAAGCAGTGCTGC
GGAGTTTACACTTTGTGGCTGACAGCCCTCTCACTGCAGCTCTGTGCTTCTGAGATGTTA
GCTGAGCTTTTTAGGTATCAACATTCAGTATTGCATAGTAAGTTTGCATTTGCAGTACAG
AGAGCCCAAAATACAACCCAGTGTGGGCCGAAACAGACTAAGAAAATGAGACAACTCCAG
AGTTGGGTCTTTTTCTCAATTTCTACCATGGGCTGCATGCTGCTGAGTAGCCTGTGGAAG
CTTTTTGTTGCCTGGTTATAATTCAGAGTAGTCTGAAAGCAAATGTACCCTGTCCAGAAA
ATAGGCTAGGGCCGGACTCCAGCAGTCTCAACTCCACTCATTTTGGGAACGGATGGGCAT
TTCCAGCCCTGTCTTATACAGCCATTACAATTATTGGAAGTAGCGCTGAGTAACTGTTGT
TAATGAGAAATAAAAAGAACTACGACACTTGAAAACTGATAAATGATCTTTCACATCAGT
GAAACCACAGTTGTGCTCTGCTTCCTCACACTGAATCAACAAACAGCTAAAACCTAAATC
AGCTGTTTTCAAATTGGGGCATATGTTAAATACAACAACCATCCTGGCTTGTGCAGCTCC
ATAAACTCTTCCCTTTGCATAGGGAGAAATGTCTGTAGCTTGGATGTTTTCCTCACAATT
TCCTATAGTGTGACAGTGTTTTTAAATGCTTTCAGACTAGCCATAGCTTTTAATGCTGCT
AGATATGCAGGGATGAAGCATGGATTAGAGCTGACAATCAGACTTAATATTTTAATCAGA
ATTAGTATAATAAAAATAGCTCAGAAATCCAAAGGAAAAGGATTGTAGCATTTGCAATAA
CCCAGATATGAGGTAGCAAGTGTACCCCTATGAGGTAGCAAGTGTAACTCACTCTGTTTA
CTCCTATACCAAAGTAGAGCTAACTTGAACATGCCAAGATTATTCTTATTTTGCTCTGAA
ATTTAATAGCTTATACCAGAGGAAGAATTTGCTGTTTAGAAATGTTGACTGATTAAGTTC
TACAAGTCTCTGAGAGATAAGAAGGCATCAGTATACCAGTTACCTCAACGACCAAAGCCT
TTAAGCCAACAGATATACTGAATGTGAAGAACACAGCCCTGGAACTCAGCTTGTCAGTCC
TTTATATTGACATCCTTACTGCTACCTCTTCCAGATTTGCCAATGCATGAATGCAAAAGC
ACTGTGTCCTGAGACAACTCCAAACTCTCCCTAAACCTCTTTTGCCCAGAGCCAAGCCCC
TCTCTCGTGTAATAGCAGATTTTTTTTCAGCTGATGGAAAGCATGAAATAAGGAAGTGAA
TCAGGAGATTCCACTGGGAGGTGGGAGGAGTGAACAAAGGGATGTGTGGTGCTGAGCGGC
TTGCTAGATTAAACCACAACAACTGGGTTTGAAGAAGCACTTTGCTTTAAAAGCTGAAAA
ATCTATTGCCTTTGATGGAATGTCTCACAGCTTTAGTGATGCGACTAGTTGATGGATCTG
GCGTGCAGGTGGTTTTCTCTTCTGTACCTTCAGTGGCAAGAAAGGGTACTGAGAGGATCC
AAAAACCCCACCTCTTAAATAAATGGCTCAGAGGTTGGTGCAAACACAGGAATTTTGGTT
TTTTTTTGATCACGGGGCAATTTACTCAGCACCTAGCATGATGGCTGCAGATGGAAGTAG
CGTGTCTCTGAAGGGTAAGAGGATCTTGGCTGAGAAACTGGCGGGACTCATTGAAAGGTC
TTTAAACTAGGTATGAAGGGGGGAAGGGGACAAAACAAGGGCCACTGGAGTTGAGCTGGT
CATTAGAGGTCTCGTACCAAACTCCATGGGCAAAGATGGTGGAGTACAAAGGAATGGAGT
AGGGCAGGGGGATGCTGGGAATGCTGCTGTTCTAGGGGATCCTAGATCCCCTATAAAGGC
GGCGAGAGGGAAAGCCCAGCTGAAGTGCCTTTATACCAATGCACACAGCCTGAGTAATAA
ACAGGACGAGTTGGAAACTGTGATGCACTTGGAAAGTTATGACCTTGTTGCTATCACAGA
AACATGGTGGGATGACTCCCACAACTGGAATACTACGATTGATGGGTATCAGCTCTTTAG
AAGGGATAGACGAGGAAGGAAGGGTGGGGCAGTTGCCCTCTATGTCAAAGAGTGGATAGA
CTGTGAGGAGCTCCCTCTGAGAAACAGTCAGGGACAGGTCAAGAGCCTGTGAGTTAGAAT
TAGGGATGGGACTAATAGCTGACACCAGGTCAGCTGGTGATAGGGGTATACTACAGGCCA
CCTGATCAAGGGGAGGCTGTTGACAAGGCTTTCTTGCTCCAGATGCGGGAGGCATTATGC
TCCCAGGCCCTCGTCCTGGAGTGGCACTTCAACCATCCAGACATCTGTTGGAAAGACCAC
ACGGTAGGCTGCAAGAGGTCCAGAAGGCTCATGGAATCCATTGATGACAACTTTCTGGTC
TAGGTAGTGGACAGACCAACCAGAGGTGAAGTGTTGCTGGACCTGCTGCTCACCAATGCA
GAAGAGATCATCAAAGATGTCAACATTGGAAGCAGCCTGGGCTGCAGCAACCATGTCCTG
CTTGAGTTTGTGATCTCAAGGGATGTGGGCCTGACAATGGTTGGGGTCAGGACCCTGAAC
TTTGGAAGAGCGAACTTTAAGCTGTTCAGTGGATTGTTGGCCAAGATCCCCTGGGATGCT
GTCCTTAAAGATAAAGATGTTGAGGAGAGCTGGCTACTCTTCAAGGATGCCCTCCTGAAA
GCACAAGAGGTCTCCATCCCTCTGAATAAGAAAGTGGGCAGACGAGATAGGAAACCGGCA
TGGCAAGGACCTGCTGGGCACAATGAGGGTGAAGAAAGGCGTGTACAAGCTCTGGAAACA
AGGGCGTGTCACCTGGGAAGAATACAGCGATGCTGTCCAGACTTGCAGACGTAGGATCAG
GAAAGCCAACGCGCAGGTAGAACTGAACTTCGTGAGGGATGTGAAAAACAATAAGAAGAC
ATTCTACAGGTACATTGGCCAGAAGAGACAGGCCAAAACGGGTGTACCTTCTTTAGTAAA
TTTAAAAGGAGAACTGGCTTCATGAGGTACTGAATGAGTTCTTTGCCTTGGTCTTCACTG
GTGGCCAGGATTCCAGTCTTTCTCACGTCCCTGAACCCTGCACCCCCAAGCCTCCAGGTG
GGGACCAGGGGGTAAATCCCCCCCCACTGTAAGGGCAGAGCAAGTCCGAGACCGCCTCAT
GAGATTGGATGAGTACAAGTCTTTGGGGCCGGATGGTGTGCATCCCAGGGTTCTGAAGGA
GCTGGCTGAGGTGGTTGCCGAGCCGCTCTCCATCATATTTGAGAAGTCGTGGCTGTCAGG
TGAGGTCCCAGATGGCTGGAGAAAGGGTTACAACACTCCCATTTACAAGAAAGGGAGCAA
GGAGGACCCGGGGAACTACAGGGCGGTGAGTCTCACCTCTGTGCCTGGGAAGATCATGGA
ACAGATCCTCCTGGATGACATGCTTGATCACATGAGGAATGAGCATGTGATCCGAGACAG
CCAGCATGGCTTCACCAGGAGAAGGTCATGCTTAACCAATCTTGTGGCCTTCTATGATGG
AGTTATGGTGTTGGTGGATGAGGGGAAGGCAACCGATGTCATTTACCTAGACTTGACCAA
GGCCTTTGACATGGTCCCCCACCACATCCTTATCTCCAAATTGGAGGGATGTGGATTCGA
TGGGTGGACCACTTGTTGGATAAGAAATTGGTTGAAAGGCCACAGACAGAGGGTGGTGAT
CAATGGTTGTATATCCAGGTGGAGGCCGGTAACGAGCGGAGTCCCCCAGGGGTCTGTCTT
GGGACCGGTGCTCTTTAACATCTTTATCAATGACATCGACGATGGAATCGAGTGCACCCT
CAGCAAATTTGCTGACAACACCAAGCTGACTGGTGCGGTTAACATGAAGGAAGGAAGGGA
TGCCATTCAGAGGGACCTTGACAGACTTGAAAGGTGGGCCCAGGTGAACCTAATGAGGTT
CAACATGGAAAAGTGCAGGGTTTTGCACTTGGGCTGGAGGAAACCCAGGCATCTATACAG
ACTGGAAGGAGCTGTCCTTGAGAGCAGCTCTGCAGAGAAGAACCTGTGGGTCCTGATGGA
TGAAAAACTTAACAGGAGCCAGCAGTGTACTCTTGCAACTCGGAAAGCAAATGGTATCCT
GGGCTCCATCATGAGAGGGGTGGCCAGCAGGGACAGGGAGGTGATTGTCCCTTTCTACTC
TGCTCTTGTGAGGCTCCATCTGGGGTACTGTGTCCAGGTATGGAGCCCCCAGTACAAGAA
AGACAGAGAGCTGTTGGAGAGGGTCCAGAGGAGGGTCACATGGATGATCAGGGGGCTGGA
GCACCTCCCCTACGAGGACAGGCTGAGGGAGCAGGGCTTATTCAGCCTGAAGAAGAGAAG
GCTGCAGGGTGACCTCATTGCAGCCTTTCAGTACCTGAAGGGAGCCTATAAACAGGAAGG
GAGTAAACTCTTTGAAAGGGTAGATAACAGCAGGACAGGGGGGAACGGTTTTAAGTTGAA
AGAGGGAAGATTTAGGTTGGATGTTAGGGGGAAGTTCTTTACCAGGAGAGTGGTGAGGTG
CTGGAACGGGCTGCCCAGGGAGGTTGTGGATGCCCTGTCCCTGAAGGTGTTCAAGGACAG
GTTGGATGAGGCCCTGGGCAACCTGCTCTAGTAAATGGGGAGATTGGTGGCCCTGCCTGG
CAGGGGGGTTGGACATTCATGATCCTTGAGGTCCCTTCCAACCCAGGTCATTCTGTGATT
CTGTGATTCTGTGACTATGGATTTGTGTGAATTAACGCTTCTTGATATCAACACCCAAAT
CCTCTTATTCATGGAAAGCAAGGCACTGCTGTAGTTCCTTTGTTTGCTTTTTTCTTTTAA
ACTAACACAGTGTTCACTTCACTGTCTAAGCCGTGAAGCCTTCCAGGACAAGGGCATATC
CAGTCTCAGCAAATTCTTTCGTATCTGCAGTACTTCCTTTCCCATCATAACTGTTCTCTA
GATGAAGGAGACAAAGGAAGGTCTGTATCCAAAGGCTTTGACAAACACAGGGAGCAGAGA
TGGCCATTTCAGTAGCTTCTGTAATTAACATTAATATTTATTCATCACCTGTTCACTTTT
CTTTTACCCAAATAAAATGTGACAGAATTTAGAGCCATCTGAAAGTTAACTTTCAGTAGC
CTTCAAGATATAGTTAATACACTCGTTTCTTAACAACCCACTGAGCTAGTGAAGACCAAA
CAAAAGACTCTGAACAGCAGTATTTGTATTACTGGCTCCAGTTTCAGCGTCTGTCCCCCG
ATATGTCAAAAAGATTTTGAGAACAGGATGTATGGAACAGGGAAAAACATTCATTCTCAG
TCAATTCACCGACATTTAGCAAGTTAACCTTTTGGTATATCTGGGAAATGAACTGGGTTA
CATGACTGCAGGAATGAGAGTTACATCACGCAGTAGTGTCCTAGCCAGATAAACCACTGC
TTAGCTTCAGTAATAAACACTGCTCATAACACTACTCTCATAGTGCTTTGGTGGAGCTTT
CATTTGCAGCTCCTGCCTCTCCAAGAGCACCTCAGGTAAAGCATCATGCAGACAGTGCTT
GAAGCTGAACCACTCAGCTGGGTCTGTAAGCCAGGAAGTGTTACAAAAATCCTTCACTCA
AGAGCTCAATCTCCATCGTGCCAACCGCAAAAAGTGCATGTAGAGTAAAGAGGACCTTTC
TGTACAGGAGCAAAGAGGCTTTTAGGTCACAGGCAGCTTACATACAGAACACCTTGCAAA
ATACTTCCCCAGAGTATTTATTTCTACTGAAAGTAGTGGTCCTGCTTTAGAAGGTTTGGT
TCGTTGATGTCACATGAAAACACTGTTTCTAGAGTTTCTGTAACAGTCAGTAAATCATTC
ATACTTTACGGTGTTTGAATTGTTATTTTAAAGCTGTACTGGATTTGCACCTTAAAACTC
AATCTTTTATAGAACTTACATCTACAGTAAGCAAGTTAGTAGGCTCCCAGAAATCCTCCT
GCCAGGGGCAGAAGTGTTTTGCAGATGTTTTTATTTCTTTTTTACTTTTGCCAATGATGT
AAAAAAAATAAAATAAAATAAAATAAAATAAAATAAAATAAAATAAAATAAATAAAAAAG
TTCCTTTTCTTGAACAACATTTTCTAGAATGCCTTTGTATGCACACATTAGGTGCTCACT
TCAATCAGGTAAGTCTTTCAACCTTAAAGTAAAGTATTCATAGAATCACAGAACCCTTAG
AGTTGGAAGGGACCTTTAGAGGCCATCTAGACCAACTCCCGTGCAATGAACAGGGACACC
ACAACTAATATCAGGTTGCCCAGGGCCTGATCCAGCCCTTCTTTGAAAGTGTCCAGGCAT
GGAGCATCCACCAATTCTCTGGGCAACCTGTGCCTCACTACCATCACTGCAAAA
>ck148#LINE/CR1
TGTCCTCTGGTATCACTTAAACAGGTCCGTGCCCCTCCTATGTTGGAGACTGGATGACAC
TCCAGAGAGTGTCTCATGAGAACTGAGAGAGAGAATAGCCTCTCTTGACCTGCTGTTCAG
GCTTCTTTAGATTCAGCTTTCTGGGCTGTGAGCGCACGCAGTGGGCTCATGCTGAACTTC
TCATCATTCAGCATCCCAGCATCCTCCTCCTCTGGTCTGCTCTCAATCTGTTCTCTGCCC
AGTCTGTATTTACAACTGGGATTGCCCCAACCCAGGTTGAACCTTGCATTTGGCCTTGTT
GAACTTCATGAAGTTATAATGGGCCCACCTCTAAAGCCTGTATAGGTCCTTTTGCTCCGA
TTGCTGTGGAGACCAGCTTCTGGGCAGGTAAGACTGCACTGGACAAGGGACCTAAAGCAA
AAAGGACAACCAAAAAGCTCTTTTTAGGGCTTTTTTGAAGCTAGCAAAAGCACTGTACCA
GTGCCAGGGGGCTGGCAGCTTGTGGGCGGGCTGCTGAGCCAGCAGGAGTGGACCTGGCAC
TGCCCACTCTTATCTCGCGAGCTTGACCTTGACCTTTTGCTGTGCGTCTAGAAGCATCTT
TGAGAGGGTGGAAGCTAGCTTCCCCCCCCTTAACACACTAGGTGAGAAACAGATGTTACC
TTCCACTGTTAACAGGAAGGGAATCAGTGTGCGAGCACAGCCTGCACTGCCCATACCATA
CTGTAGCAGCAGGTGTGGGTGGTGGGTCTTGTGGCAGGACACATGGGTGTTTCTTTTGTT
CCTTTTGTCTTTGCTCAGGAGACCAGCTCTCCTACAGACAGTCCCTGAGACCTCCAGTTT
GAACATGGTCTCTACCAGGCAGCAGGCTTGCACCAAGAAGACTGTGGCGACCCAGACAGA
AGGCCTGCCCAGAAATGTGGCCGTGCCAGTCTCTGGCTGCAGGGAGTGCCAGAGCCTGCT
GCTGCCGAGGGAGGATGGGAAGGATGCCACCTGTGTGAGGTGCGAGCAGGTAGATGAGCC
GCTCAGACTGGTGGTAGAGCTCAGGGAGGAGGTGGAGAGATTAAGAAATATCAGAGAGTG
TGAGCGGGAGATTGACTGGTGGAGTGACTCTGAGAGAAAGATGCAGAATGCACCCCCCAA
ACCATAGTGGACCCTCTCCCTTGTTGCAGTTGAGCACAGAGAGCTGACTCGAGAGGAGAG
GAGGAATGGCAGCAGGTCTCAGCTCAGAGACACAGGCGACCCCCACCCCGACCTTCCTCA
GTTCCCCAGGGGTCTCTACATAATAAGATTGATGCCCTGAAACTGGAAGGAGAGGTGAGT
GAGGATGAGGTGGGAAGACTGCCTCCAAGTGCGACTAAGGTGAGGAGGTCAGCTCCATGC
TTAAAGACTGCCTCCTCCAAAAAAGAAAGGAGGGTGATAGTTGTAGGTGACTCCTTCCTG
AGAGGAACAGAGGGCCCAATATGTCGGCCTGACCCTCCCTATAGGGAGGTGTGCTGCCTC
CCTGGGACCCGGGTCAGGGATATTTCTAGAAAACTTCCCAGTCTGATCCACCCCTCTGAT
TACATTATTGATAGTTCAGGCTGGCAGTGATGAGGTTGCTGACAGAAGCCTGAGGGCTAT
AAAAAATGATTTTAGGGGACTGGGAAGGTTATTTGACAATGCGGGCGTACAAGTAGTATT
TGCAGGTATTCCTACAGTGGCAGGGAAAGACAAGGCAATGACCAGGAAAACCCATCGCAT
AAACACATGGCTGAGAGGCTGGTACAAATGCAAGAATCTCAGGTTCTTTGATCATGGGGA
GGTCTACTTGGCACTTGGCCTGAGGTCTGCAGATGGGTATCACCTGTCTCAAAGGGGGAA
ATGGGTCCTTACCCAGGAGCTGGCGGGACTTGTAGAGAGGTCTTTAAACTAGATATGAGG
GGAAGGGGGATAAAACCAGGCCTGCTAGAGATGAGCCTGGGGGAGTGATAATGGGATTAG
GGGTGAGGCGAGAGGCCCAGCTAAAGTGTGTCTATACCAATGCATGCAGCATGGGCAACA
AACAAGAAGAGTTGGAAGCCATTGTGCGGCAGGCAAGCTATGACCTTGTTGCCATTACGG
AAATGTGGTGGGACCACTCCCATGACTGGAGTGATGCAATGGATGGCTACAAACTCTTCA
GGAAGGATAGGCAAGGAAGGAGGGGCGGTGGCGTGGCTCTCTATGTTAAAGAGTGCTTTG
AGGTTACTGAACTTATGACTGGGGATGATAAGGTTGAATCCTTATGGGTTAAGATCAGGG
GAAGAACTGACAAGGCAGACATCCTGGTGGGCGTCTATTATAGACCGCTGAACCAGGATA
AAGAGAAAGATGAGGTGTTCTATGAGCAGCTGGCAGAAGCTGTGTGATCGCTGGCCCTCG
TCCTCATGGGGGACTTCAACATCCCTGACGTATGCTGGGAATAAAATTTAGCACAGAAGA
AGCAGTCTAGGAGGTTCCTGGAATGTATGGAGGACAACTTCTTGATGCAGCTGGTAAGAG
AACCTACAAGAGGAGCTGCCCCATTAGACCTCCTGTTCACAAACAGAGGAGGTCTGGTGG
GAGATGTAGAGGTTGGGGACTGTCTTGGGCGAAGTGACCACAACATGGTAGAGTTCTCGA
TTCTTGGTTGAGTCAGGAGGGGGAACAGCAAAACTGATATCTTGGACTTCTGGAGGGCAG
ACTTTGAACTGTTCAGGAGACTAGTAGGGGGAGTCCCCTGGGGTTCAGTCTTAAAGAGCA
AAGGGGTCCAAGATGGCTGGTCGCTCTTCAAGGAGGAAGCCTTAAAGGTGCAGGAGCAGG
CTGTCCCCTTGAGCCGCAAAACGAGCCGGCGTGGAAGAAGACTGGCATGGATGAATAGGG
AACTATTCTTGAGGCTCCAGGACAAAAAGAGAATCTATCTCCTGTGGAAGAAGGGACAAG
CAACCTGGAAAGAATACAAGGAAGTTGTTAAGATGTGCACGGAGAAAATCAGAAAGGCAA
AAGCCCAGCTTGAACTCAACCTGGCTGCTGGGGTAAAAAGGCACAAGAAACTCATTTACA
AATATATCAACAGTAAGAGGAGGACCAGGGAGAATCTCCATTCCTTACTGGATGAGGCTG
GGAATGTGACCAGTGAGGATAAGGAAAAAGCAGACGTTCTGAATGCCTTCTTTACGTCTG
TCTTTAAAAGTCAGACCAGTTATCCTCAGGTTTCTCCACTCTCTGACCTGGCAGTCTCAG
CTGGGGAGCAGACTAAACCCCCCATGATTCAGGAGGAAACAGTCAGAGACCTGCTACTCC
AACTGGACTGCCACGAGTCCATGGGACAGAATGAGATTCACCCAAGAGTGCTGAGGAAAC
TGGCAGAGGTGATAGCCGAGCCGCTTTCCATCATCTGTCGGCGCTCCCTGTTGATTGGTG
AGGTCCCAGGAGACTGGAGATTTGCCAACATGACTCCCATCTACATGAAGAATTATAAGG
AGGATCCGGGAAACTACAGGCCTGTTAGCCTGACCTTGGTGCCAGGGAAGGTTGTGGAGC
AAATTGTCTTGAGGGAGATCATGCGGCATGTGTGGAACAACCAGGGGATCAGGCCTAGCC
AGCATGGGTTCACAAAAGGCAGGTCCTGCTTGACTGAATTGATCTCCTTCTATGATCTAG
TGACCCGGCTGGTGGATGAGGTAAAAGGCTGTTGTTGTGTCTGCCTAGTCTTCAGCAAAG
CCTTTGACACAGTCTCCCACAGTATTCTCCTGCAGAAGCTGGCAGTTCGTGGCTTGGACA
GGTACACTCTTGGCTGGGTAAGGAACTGGTTGGGGGGCCAGGCCCAGAGAGTGGTGGTGA
ATGGAGTTAAATCCAGCTGGCGGCTGGTCGTGAGTGGTGTTCCCCAGGGGTCGGTGCTGG
GGCCTGTCCTGTTTAATATCTTTATTGATAACCTGGATGAGGGCAGTGAGTGCACCCTCA
GTGAGTTTGCAGATGACACCAAGCTGGCTGGAAGTGTCAATTTGCCTGAGGGTCACGAGG
CCCTACAGAGGGATCTGGATAGGCTGGATAGCTGGGCTGAAGTCAGTGGAATGGGATTCA
ACAAGACCAAATGCCGGGTCCTGCACTTTGGCCACAACAACCCCAGGCAACGCTACAGGC
TTGGGGCAGAGTGGCTGGAAGACTGTGTAGAGGAAAAGGACCTGGGGGTGTTGATTGACG
CTAGACTGAACATGAGCCAGCAGTGTGCCCAGGTGGCCACGAAGGCCAATGGCATCCTGG
CTTGTATCAGAAATAGTGTGGTCAGCAGGAACAGGGAAGTAATTGTCCCCCTGTACTCAG
CACTGGTGAGGCCGCACCTTGAGTACTGTGTCCAGTTTTGGGCCCCTCACTGTAAGAAAG
ACATTGAGGCCCTGGAGCGTGTCCAGAGGAGGGCAACAAAGCTAGTAAGGGGTCTGGAGC
ACAGGCCTTATGAGGAGCGGCTGAAGGAGCTGGGATTGTTCAGTTTGCAGAAGAGGAGGC
TCAGGGGAGACCTTACTGCTCTCTATAACTACCTGAAAGGAGGTTCTATTGAGCTGGGGG
TCAGCCTCTTCTCTTGTGTGACTAGTGAGAGGACTAGAGGGAATGGCTTCAAGCTGCACC
AGGGAAGATTCAGGCTGGATATTAGGAAATACTACTTCTCTGAAAGGGTGGTCAGGCACT
GGAATGGGCTGCCTAGAGAGGTGGTGGAGTCACCGAGCCTGGTGGTGTTCAAAGAACATT
TGGATGTTGTGTTGAGGGACATGGTTTAGCGAGAACCATTGGTGAAGTGCGAATAAATGG
TTGGACTGGATGATCCTGTGGGTCTTTTCCAACCTTAGCGATTCTATGATTCTATAATTT
TGGATGGCATCTATTCCCTCCTACATGGGAACCACAGCGCACACCTTGGTGTCACTGGTA
AGCCTGATGAAGGTGCACTCCTGTGCATATCCTGTGTCGATATCACCAACAAAGATGTGA
AATAATACCAGTCCCAATAATGACATTTGAGGAATGCCACTTTTCACTGGACTCCACCTG
GATATTGAACCTTTGACCACAACTTTTTAAGTGTGACCACCGAGATAATTTCTTATCCAT
CAAGTCATCCATCCATCAAAATCAATGTATCTTCAATATAGAAACAAGGATATTATGCAG
GATAGTGCAAAATGTTTTACATAAGCCGAGGTAGATTACATCAGTTGCTCTTCCCTTATT
AAAAAATGCTGTAAAGTCATCATATAAGGCCACTGAATTTTTCAAGCATAATTTGCCCTT
AATGAAGCCCTGTTAACTGTAACCAGTCATATATAATCTCTGTGTGTCTTATTATAGCTT
CAAGGATCTTGCCATGCTCTGTGATCTTTGTAGATGTGAGAGTACCTGGCCTGTCTCCCT
GACCTTTCTTTTTTTCCTTTCTAAGTGTGGAGATTATATTTCCCCTTTTCAAGTGACATG
ACAACTTTATCCAGTAGTTCTATCAGGATCCCTTGGTTGCTTCTCAACAGGTCCCATGGA
TTTCTGCAACTTCAGGTTTCTTAAACAGTCCAAACCTAATGTTCTCCTGGGTGGTGTGCT
TCAGTTCAAGAAAGATGGAGAACTTCTAGAGAATCCAGAAGAGAGCTACAAAGATGACCA
AGAGCCTGGAGCATCTCCCTTGTGAGGAAAGGTTGAGAGACCTGAGTCTATTCAGCCTGG
AGAAGAGAAGGCTGAGAGGCAATCTTATCAATGCTTATTAAATATCTAAATAATGGAAGA
CAAATACATGGGGACAGGCTCTTTTTGGTCATGATCACCAACAGAACAGATCAAAAACAG
ATCCAACAGAACAAGGGCCAATGGGAACAAACTGGAATGTGGGAAACTCCATATGATTAT
GAGAATAAAATTCATTACTTTGAGGATGACACAGCACTGGAACAAGCTGCCCAGAGAGGT
TGTGGATATTAAAAATGAACATGGATGATATCCTGTGCAGTCTGCTTTAGGGAAACTATT
TTAGCAGGGGAATTCAACTAGTTGATCTCTAGGGATCCCTTCCAGAACCCACAGTTCTGT
GATTCTCTGTTCAGTGATTCTGTGTTTCTCTTGCATTGAGCAATTTCCTTAATTCTTCCA
GTTTCTGCCTGCCTTTGCCTTCTTTGATTTGGGCAGTTTGACTACAGAACTTGCTAGTAA
AGACTCAAGACAAAAAATTGAAACTTCAGTACAGCAGCTTCTCCTTATCCTGGATAGCCA
TTTCTCATATTTCCTTCTAGAGAAGACCCACATTTTCCCTAGTACCCCTTCAATCAGTGA
CATATGTATAAAATCTCTTCTTGTTGCCCTTGACATTTGTTACAAAATTCAATTCTACGA
GCATTTTAGCTTTCCTAACTTGATCCCTGGCTGCTAACACAATTTTTCGGTCTTTCTCCC
AGATAGCCTGTTACAATCTCACTGTCTATTTCTGTTCAATAATAGGAAAAATACTCATTA
AAAACTGAAATCTATCTGCAAATTTGTATATCTGAAAAAAAAAATCACTGT
>ck171#LINE/CR1
ATAATCAGAAAAATAATTTAAAAAGGGCTTCTCTAAAGTTACAAATGTTGTGCCATCATT
CTGTTATGCCACTTCCTTCTCTTCTTTCCTCTCTTTTCCTTCCGTCCTCAATTTTTTGAA
TAATAATAATAATAAAATTTGAATATATTTGTTTAAATAGTAATGTATTATCTCCCCATC
TTGAGTATTACATTTAGTTCTGTAGCCCCCAGCACAAGAATAACATGGAGCTGTTGGGGC
CGGTTCAGAGGAGGCTCACAAAGATGATCAGAGGGCTGGAGCACCTCCCCTGTGAGGACA
GGTTGAGAGAGCTGGAGCTCTTCAGCCTGAAAAACAGAAGGCACCAAGGCGACCTTATAG
TAGCCTACCAGTACCTAAAGGGGGCCTACAAGAAAGCTGGGGAGGGACATGCCCTTTGTA
AGGGAATGCAGTCACAGGAAAAGGGGAAATGATTTTTAACTGGAAGATGGTAGATTTAGC
TTCGATATCAGGAAGAAATTCTTTACTGTGAAGGTAGTGAGACATAGGAACAGGATGCTC
AGTGAGGCTGTGAATGCCCTCCCTCCATGGAAACTTCAAGGCCAGGCTGGATGGAACTTT
GAGCAACCTAGTCAAGTGGTAGGTGTCCCTGCCTATAGCAGGGGGATTGAAACTAAATGA
TCTTGAAGGTCCCTTCCACCCCAAACCATTCTGTGATTCTGTGATTCTATGACCTCAGAG
ATATTTTGCCTGGTGCCTTATACTTTCATTCCTCATCATTACTATAGTACTATTATTCTG
TGAATGGACTGCAGATCTTTCAACCTACAAGAATATACCCATTTAACTGTCAAAGTGATG
AGAAACAAAATATTCTGTGTTGCTAGGTTGCCATTTACGATGAGAAGGAAATGACTTCCC
AAGTCCTCCAGGATCTGTTGTTTCCAGGCTACAATAATGATTATTGATAATCAGGGCTCC
TACCACTTCCCATTAAAATCCCTCACGTGATAAGGCTTTCCTCTCTCGCTGTTGCCAGAG
ATGGAAACTATTAGACTTCACTCATAAGAGAGAAGCAGGATTAAACTTATTGTTAGATTT
GACAAAGCTTATTTGTAAATAAGGGGGCAGTGTAACAGGATTTGATCCCTCCAAAGCATA
GTGGACCCTCTCCCTTGCTGTAGTTGAGCACAGAGAGCCGATTCAAGAGGAGAGGAGGAA
TGGCAGCAGGTCCCAGCTTGGAAATGCAGGCAACCCCCACCCCAACCTACCACGGTTCCT
CAGGTGTCTCTACATAATAGGTTTGATGCCCTGAAACCGGAGGGAGACGTGAGTGAGGAT
AAGGTGGGAAGACTGCCTCCAAGTATGACTAAGGTGGGAAGGTCAGCTCCACGCTTAAAG
ACTGCCTCCTCCAAAAAAGAAAGGAGGGTTATAGTTGTAGGTGACTCCCTCCTGAGAGGA
ACAGAGGGCCCGATATGTCAGCCTGACCCTACCCGCAGGGAGGTGTGCTGCCTCCCTGGG
GCCTGGGTCAGGGATATTTCCAGGAAACTTCCTGGTCTGATCCACCCCTCTGATTACTAT
TCATTATTGATAGTTCAGGGTGGCAGTGATGAGGTTGCTGACAGAAACCCGAGGCCTATA
AAAAATGATTTTAGGGGGCTGGGAAGGTTAGTTGACAATGCAGGCATACAAGTAGTATTT
GCAGGTATTCCTACAGTGGCAGGGAAAGATAATGCGATGACCAGGAAAACCCATCACATA
AACACATGGCTGAGAGGCTGGTGCAAACTCAAGAATCTCGGGTTCTTTGATCATGAGGTG
GTCTACTCGGCTCCTGGCCTGAGGTCTGCAGATGGGTATCACCTGTCTCAAAGGGGGAAA
CGGATCCTTGCCCAGGAGCTGGCAGGACTTGTAGAGAGGTCTTTAAACTAGACATGAGGG
GGGAAGGGGATAAAACCAGGCCTCTAGAGATGAGCCTGAGGGAGCGATAAGAGGATTAGG
GGTGAAACGAGAGGCCCAGCTAAAGTGTGTCTATACCAATGCACGCAGCATGGGCAACAA
ACAAGAAGAGTTAGAAGCCATTGTGCAGCAGGCAAGCTATGACCTAGTTGCCAATACGGA
AATGTGGTGAGACCACTCCCATGACTGGAGTGCTGCAATGGATGGCTACAAACTCTTCAG
GAAGGATAGGCAAGGAAGGAGGGGTGGTGGTGTGGCTCACTATGTTAAAGAGTGCTTTGA
GGTTACTGAACTTATGACTGGAGAAAATAAGGTTGAATCCTTATGGGTTAAGATCAGGGC
AAGAGCCAACAAGGCAGACATCCTGGTGGGCGTCTGTTATAGATTGCCAAACCAGGATGA
AGAGACAGATGAGTTGTTCTATGAGCAGCTGGCGGAAGCTGCACGATCGCTGGCCCTTGT
CCTCATGGGGGACTTCAACTTCCCTGACATACACTGGGAATACAATTTAGCACAGAAGAA
GCAGTCTAGGAGGTTTCTGGAATGTATGGAGGACAACTTCTTGATGCAGATGATAAGAGA
ACCTACGAGAGGAGCTGCCCCGTTAGACCTGCTGTTCACAAACAGAGAAGGTCTGGTGGG
AGATGTAGAGGTTGGGGGCTGTCTTGGGCAGAGTGACCACGACATGGTAGAGTTCTCGAT
TCTTGGTGGAGGCAGGAGGGGGAACAGCAAAACTGCTACCTTGGGCTTCCGGAGGGCAGA
CTTTGAATTGTTCAGAAGACTAGTAGGGAGAGTTCCCTGGCGTTCAGTCTTACAGAGTAA
AGGGGTACAAGATGGCTGGTTGCTCTTTAAGAAGGAAGTCTTAAAGGTGCAGGAGCAGGC
TGTCCCCCTGAGCCGCAAAATGAGCCGGTGCAGAAGAAGACCGGCGTGGATGAATAGGGA
ACTATTCTTGAGGCTCCAGGAGAAAAAGAGAATCTACCTCCTGTGGAAGAAGGGACAGGC
AACCTGGAAAGAATACAAAGAAGTTGTTAAGATGTGCAGGGAGAAATTCAGAAAGGCAAA
AGCCCAGCTTGAACTCAACCTGGTTGCTGGTGTAAAAGGGAACAAGAAACTCTTTTACAA
GTTTATCAACAGTAAGAGGAGGACCAGGGTGAATCTCCATTCTTTACTGGATGAGGCTGG
GAATGTGACCACAGAGGATAAGGAAAAGGCAGACATTCTGAATGCCTTCTTTACATCTGT
CTTTAAAAGACAGACCGGTTATCCTCAGGTTTCTCTACTCCCTGACCTGGCAGCATTGGC
TGGGGAGCAGACTAAACCCCCCACAATTCAAGAGGAAGTAGTCAGAGACCTACTACTCCA
ACTGGAGTGCCACAAGTCCATGGGACCAGATGAGATTCACCCGAGAGTGATGAGGGAACT
GGTGGAGGAGATAGCCGAGCCACTTTCCATCATCTATCAGCGCTCCTTGTTGATGGGTGA
GGTCCCAGAAGACTGGAGGCTTGCCAGTGTGACTCCCATCTACAAGAAAGGCTGCAGGGA
GGATCTGGGGAACTACAGGCCTGTTAGCCTGACCTCGGTGCCAGGGAAGATTATGGAGCA
GATTGTCTTGAGGGAGATCATGCGGCAAGGGCAGGACAATCGGGGGATCAGGCCTAGCCA
GCATGGATTCACGAAGGGCAGGTCCTGCTTGACCAACCTGACCTCCTTCTATGATCCAGT
GACCCATCTGGTGGATGAGGGAAAGGCTGTTGATGTAGTCTACCTAGATTTTAGCAAAGC
CTTTGTCACTGTCTCCCACAGTATTCTCCTCCAGAAGCTGGCAGTCCGTGGCTTGGACAG
ATACACTCTTGGCTGGGTAAGGACCTGGCTGGAGAGCCGGGCCCAGAGAGTGGTGGTGAA
TAGAGTTAAATTCAGCTGGCGACCGGCCACAAGTGGTGTTCCCCAGGGGTCGGTGCTGGG
GCCTGTCCTGTTTAGTATCTTTACTGATGACCTGGATGAGGGCATTGAGTGCACCCTCAG
TAAGTTTGCAGATGACACCAAGCTGGCTGGAAGTGTCAATCTGCCTGAGGGTAGCGAGGC
CCTACAGAGGGATCTGGATAGGTTGGATAGCTGGGCTGAAGCCAATGGGATGGGATTCAA
GAAGACCAAATGCCGGGTCCTGCACTTTGGCCGCAATAACCCCAGGCAACGCTACAGGCT
TGGGGCAGAGTGGCTGGAAGACTGTGTAGAGGAAATGGACCTGGGGGTGTTGATTGATGC
TAGACTGAACGTGAGCCAGCAGTGTGCCCAGGTGGCCAAGAAGGCCAATGGCATCCTGGC
TTGTATCAGAAATAGTGTGGCCAGCAGGAACAGGGAAGTAATTGTCCCCCTGTACTCAGC
ACTGGTGAGGCCGCACCTTGAGTACTGTGTCCAGTTTGGGGCCTGTCACTGTAAGAAAGA
CATTGAGGCCCTGGAGCGTGTCCAGAGGAGGGCAACAAAGCTGGTGAGGGGTCTGAAGCA
CAGGCCTTATGAAGAGTGGCTGAAGGAGCTGGGATTGTTCAGTCTAGAGAAGAGGAGGCT
CAGGGGAGACCTTACTGCTCCCTTTAATTACCTGAAGGGAGGTTGTAGTGAGCTGGGGCT
CAGCCTCTTCTCTTGGGTGACTAGTGATAGGACTAGAGGGAATGGCTTCGAGCTGCGTCA
GGGAAGATTCAGGCTGGACATTAGGAAATACTACACTCTGAAAGAGTGGTCAGGCACTGG
AATGGGCTGGCCAGAGAGGTGGTGGAGTCACCGCCCCTGGTGATGTTCATAGAGCGTTTG
GATATTGTGTTGAGGGCCATGTTTTAGCGAGAACCATTGGTGATGGGCGAATGGTTGGAC
TGGATGATCCCGTGGGTCTTTTCCAACCTTAGCAATTCTATGATTCTATGATTCTATAAG
ATACCCCTGATTATTCAATGTGTAGAGGATTTGCTGTTGCAGTCATGCAGGAGATTCCCC
CCTTCCCTCCAACCCTCTCCCTTTCAGTCATGATGTTCAGTGGATTCGTTTGTTTTCTAA
ACTCCTTGAACCATAGAGTTAAGGTATTCAGGTGATTCTGAATCTACACCTCATTCCAGA
TTTGGTCAGTGATTTACACCTAAAGGTTGAGGAAGCCCTCTTGTTCATTTATGAGACTCA
GAATGAACCCCTTTGCTTTCTGAACATTTTGAACCAGCAAGTAAGGAGACTAAGTGCAGC
TGAATCCACTTTTAGTTCCAGACTTGGTCAAGAATTTATGTCTAAGAGATTGCATTTGAT
CATTCAAAGATATAATCTCAGTGAAGCTAACACAACCTAAACAATTAGTCTCTTAACAAG
GGTCTGTATCAGCAAGATATTTCTTATCATCAAAGTGTAAGGTATCTCTGTGCAGGTGTA
ACACCAAGAGGCATCCCTGATGAAGGGGACACCCTGTCATGCAGCCAAATGCCATTCAGA
AGAGCTCCAATGGCTCTTGGACTTCTCACTATTTATATGGTAAGATGTTTGATTCATAGT
CATAGATTTGACAGATGCTCATTTGACCTTCTGCTGTTGAACCAGGTGTCTGACATCAAA
ATCTTCAGCCATCTCAGTCTGTGGTAGTTTTGTGGTTATTATCTTTGCAACACTGTCTTA
GCAAGACAGTGTTATCAATACTGCGATCATTGTCTCCCTGAGCGAGGCCTTGCACGTGAA
GTCCAGGCTGAAGGGGAAAGCTGGGGCTGTTGGGATGCGGGCAACACACTGTCACACCTG
CTGAAAAGCTACATCATCCTGATAGAAGCTAACTACACGGAGGCTTAAATTAGATTTCAA
GTATCAATGTCAATGAATGACTAATGAGGGGGCACAGCCCATGTTTGAATATTCCTAATG
GTGCAGCTTTCCTCCAGTTCCTAATTTCTTCAGTATAATAAGTGATACTATCTTTTCAGC
TTTTATTCATTTTAATTGTGCATGATCTATATCCTTGTTTCATTAGCTCCATCTATCACA
GAAAAATGAGTTATGAAAAAAAGAAAAAATCTGAAGGCTGCCAAATACTTTTTATTAATT
TCTTCTATATATGCAATTAATTTCTTCTCTGAACACTGGACTGATGGCTGCATACATTCT
GACTCATGTTTAAAATAATGAAGCAAAGGCAATAAAAATAATAATAAAATCTACACTTAC
TAAGAACCTCCCCCCTTCATAAAGGTTGCATACTTAGTAGTGAAATTGTTAGACCTATAG
ACCCATTTTAATTGGCAAACTTTAATTATTCTGTTTCTTTACAAAGATAGTGGTATTTAA
GGCATATTATTGTAGAATAAAGGTTTAACTTTCCCTAAGTGTGAGGACTTTTTATATATA
TATATAAAAAAATGCAAAGAAAGGAAGAAAAACATTTAACTTTGACATTTCATTTATAGG
CATTTTAATTATCTGGATGGTTTCCTTTAAATGCTAGATGTAGGCATTGAAAATTTTTAC
TTAAAAAAGGGAAACTGCTTCCAGGAGTTCCTAATTTTCATGTGTTTTGAATTTTAATAC
CTTATGTGGGTCAGGTTTTCACAGTCTTAGACGTGGGAATACATTTACCTT
>ck179#LINE/CR1
AGGACCACATCTCATTAAACAGAAGATAGACCCAGCAAGCCCAATGGGAATAAGACCCAT
GCTTCGGAGCACATTTAAGAACTCACTGGATTGAGTCGCAGCAAAATATGTTAGGCTTCA
GATAAGACCCAGTCTGTCCCTTCCTCACTTCACCCCTCATGCCCTGGCTGGAGACCAGGA
AGCACCTACAGCCAGCCCACCTCTTCCCTCAGTTCAGTTACACTTTGCTTCTGCTATTCT
CCCACAGCCAGTCTGTGTGTATCTGCCATCCACAAAGATAGACTTAGGAAGACAGCCCTA
ACAGCAGGTAGTAGAGAAGATGTTAGGAAAAGCATTCATGTCAGGAAGAGTAAGACCTAA
GCACTAGCTTTTGAAGTAACAAAGAAAGGTAAGTTCTCTTACTACTTCATAGCATGGAAA
TATGCTTCCTTCATCTTGCTCTCACATACTTTTACTTTAAAAACACCCAGACTAAAGGTT
TTGAAGCTCTATGCACACACACATACAAAAAGCATTTTCTAAAAGCTACATTTACATCCA
TTTGAAGTGTTCCAAGCTGGTTTTCAAGGGAAGAGTGCTAATAACAAGTGACCATTAAAA
GCAGAAGTCCCAAGATATGGGAAGCACTAGAACAACACTAAAAACATGCTATTTTTTATG
ACCTTGCTTTCTACATGATGTACATACTGTCCTCTGAGTGATCAGTGGGCACAGGATCCT
CTACAAAGAGAATTTATGAATGCTGTCAATCATGTTGATTATTTCCTCTGGTTGGGCAGT
TTTGTACCTTCCTAAGCACCTCTGTCAAATAACAGTAAATGAATCACTCTAGGCAGAAAG
TATTTAAAATAATATTTAAGAAACTGAAAACAAAACAAAAAAAAGTACAACCTAAAAAAA
AGGTTGGTTTTTTTTTTTTTTTTGTGTGTGTGTGTGTGTGTGTGTGTGTGTGAATTTAAT
GACCTCCGACTGTTAGAGCAGCAGACATGGATGGCATTACGCCATTTGCACGCAGCTCCT
GCTGCAGCCGCTAATGACGCCCTCGCGTGTCACGCGCACTGCTCGCACACCCGGTAGGAA
GGCACCCCCTACCGGCATCACGACTCAGTGCCGGCAGCAAACAAAGGGCCGGGTTAACGA
AGTTACAGCACCCTGCTGAAATCCACGCTGAGAAATCTCGAGGCTGCTGTCGCTAAGTAG
GGGCAACAGGAATACCGCTGCACGCCAACAGAAGTGCAACGGGCAGAGTTACCAAAGCAA
AGCTAGATTAACCCGTCATCGTTTTTATTTTAATACTGTCTATACCCATCTTATAATATA
CTGCTTCTCACTTACATCTATGCGAAGAAGTAACAACAAGCCAACAAATAAGAGAGAAAA
AAAATGCAGCATATAAAAAATAAGCCTAAATAACCAACATTTTAGATCAGCGTCAGGCAG
ACCTTGATGCAGATGACAGATTTCTGCTTTAGACTTTTCCACCATTAGGTATAACCAACT
CCTAGGAGATACTGTATCAGCCCCAAAACTTCTTACCATGGACATTGCCAAACACACATC
TCTACAAAACAGGATGCAAGCAGCTAAACAGTAAGAGTTCTGATTTATCTTTAACGGACC
AAAAAGATACAAAGAGTGTTTCAAAAAACAAGGAATGGCTTTTCACCAGCTAACATCCAT
TGAAACTTTTGTTCGCTCGTAACGAAAATTATGTTTGTTAACATAAACAAGCAAAGCTTC
ACACAGGGTGAGAGTTTGCTCTGCAGATGAAGCAATTCCAACACAGAACACCTGATCCAG
AAGCACAGCTGCAACCATTAACACAGGGTTTTAATAATACCATTAATACTGCCTTTCAAA
GCTCTCCAGTCTCAATCTCAAGTAATAAGAACACACCATCTTCTCCCAAAACTGGAGAGC
AACACACCAAGAGATGTTGCCTGCTAGAGGTGAGCCTGGGGGAGCGATAATAGGATTAGG
GGTGAGGAGAGAGGCCCAGCTAAAGTGTGTCTATACCAATGCACACAGCATGGGCAACAA
ACAAGAAGAGTTAGAAGCCATTGTGCAGCAGGCAAACTATGACCTAGCTGCTATTACGGA
AACGTGGTGGGACCACTCCCACAATTGGAGTGCTGCAATGGATGGCTACAAACTCTTCAG
GAAGGATAGGCAGGGAAGAAGGGGTGGTGGAGTGGCTCTCTATGTTAAAGAGTGCATTGA
GATTACTGAACTTATGACTGGGGAAAACAAGGTTGAATCCTTATGGGTTAAGATCAGGGG
AAGAGCCGACAAGGCAGACATCCTGGTCGGCGTCTGTTATAGACCACCAAACCAGGATGA
AGAGACAGATGAGTTGTTCTATGAGCAGCTGGCGGAAGCTGCACAATCCCTGGCCCTTGT
CCTTATGGGGGACTTCAACTTTCCTGACATATGCTGGGAATACAATTTAGCACAGAAGAA
GCAGTCTAGGAGGTTTCTGGAATGTATGGAGGACAACTTCTTGATGCAGCTGGTAAGAGA
ACCTACGAGAGGAGCTGCCCCATTAGACCTGCTGTTCACAAACAGAGAAGGTCTGGTGGG
AGATGTAGAGGTTGGGGGCTGTCTTGGGCAGAGTGACCACGACATGGTAGAGTTCTCGAT
TATTGGTGGAGGCAGGAGGGGGAACAGCAAAACTGCTACCTTGGACTTCCGGAGGGCAGA
CTTTGAATTGTTCAGGAGACTAGTAGGGAGAGTCCCCTGGGGTTCAGTCTTAGAAAGTAA
AGGGGTACAAGATGGCTGGTTGCTCTTTAAGAAGGAAGTCTTAAAGGCGCAGGAGCAGGC
TGTCCCCCTAAGCCGCAAAATGAGCCGGTGCGGAAGAAGACCGGCGTGGATGAATAGGGA
ACTACTCTTGAGACTCCAGGAGAAAAAGAGAATCTACCTCCTCTGGAAGAAGGGACGGGC
AACCCAGAAAGAATACAAAGAAGTTGTTAAGATGTGCAGGGAGAAAATCAGAAAGGCTAA
AGCCCAGCCTGAACTCAAGCTGGTTGCTGGGGTAAAAGGGAACAAGAAACTCTTTTACAA
GTATATCAACAGCAAGAGGAGGACCAGGGAGAATCTCCATTCTCTACTGGATGAGGCTGG
CAATGTAACCACTGAGGATAAGGAAAAGGCAGATGTTCTGAATGCCTTCTTTACATCTGT
CTTTAAAAGACAGACCGGTTATCCTCAGGTTTCTCTACTCCCTGACCTGGCAGCCTTGGC
TGGGGAGCAAACTAAACCCCCCACAATTCAGGAGGAAACAGTCAGAGACCTGCTACTCCA
ACTGGACTGCCACAAGTCCATGGGACCGGATGAGATTCACCCGAGAGTGCTGAGGGAACT
GGCGGAGGTGATAGCCGAGCCGCTTTCCATCATCTATCAGTGCTCCTTGTTGACGGGTGA
GGTCCCAGAAGACTGGAGGCTTGCCAATGTGACTCCCATCTACAAGAAGGGCTGCAGGGA
GGATCCGGGGAACTACAGGCCTGTTAGCCTGACCTCGGTGCCGGGGAAGATTATGGAGCA
GATTGTCTTGAGGGAGATCACGCGGCACGTGCAGGTCAACCGGGGGATCAGGCCTAGCCA
GCATGGGTTCACAAAGGGCAGGTCCTGCTTGACCAACCTGATCTCCTTCTATGATTCAGT
GACCTGTCTGGTGGATGAGGGAAAGGCTGTTGATGTGGTCTACCTAGACTTCAGCAAAGC
CTTTGACACTGTCTCGCACAGTATTCTCCTCCAGAAGCTAGCAGATCGTGGCTTGTTCAG
ATACATTCTTCGCTGGGTAAGGAATTGGCTGGAGGGCCGGGCCCAGAGAGTGCTAGTGAA
TGGAGTTAAATCCAGCTGGCGACTGGTCATAAGTGGTGTTCCCCAGGGGTCGGTGCTGGG
GCCTGTCCTCTTTAATATCTTTATTGATGACCTGGATGAGGGTATTGAGTGCACCCTCAG
TAAGTTTGCAGATGACACCAAGCTAGCTGGAAGTGTTGATCTGCCTGAGGGTAACAAGGC
CTTACAGAGGGATCTGGATAGGTTGGATAGCTGGGCTGAAGCCAGTGGGATGGGATTCAA
CAAGACCAAATGCCGGGTCCTGCACTTTGGCCGCAATAACCCCAGGCAACGCTACAGGCT
TGGGGCAAAGTGGCTGGAAGACTGTGTAGAGGAAATGGACCTGGGGGTGTTGATTGACGC
TAGACTGAACATGAGCCAGCAGTGTGCCCAGGTGGCCAAGAAGGCCAATGGCATCCTGGC
TTGTATCAGAAATAGTGTGGCCAGCAGGAACAGGGAAGTAATTATTCCCCTGTACTCAGC
ACTGGTGAGGCTGCACCTCGAGTACTGCGTCCAGTTTTGGGCCCCTCACTGTAAGAAAGA
CATCGAGGCCCTGGAGCGTGTCCAGAGGAGGGCAACAAAGCTGGTGAGGGGTCTGGAGCA
CAGACCTTATGAAGAGCGGCTGAAGGAGCTGGGGTTGTTCAGTCTAGAGAAGAGGAGGCT
CAGGGGAGACCTTATTGCTCTCTATAACTACCTGAAGGGAGGTTGTGGTGAGCTGGGGGT
CAGCCTCTTCTCCCGGGTGACTAGTGATAGAACGAGAGGGAATGGCTTCAAGCTGCGTCA
GGGAAGGTTCAGGCTGGACGTTAGGAAATACTACTTCTCTGAAAGAGTGGTCAGGCACTG
GAATGGGCTGCCCAGAGAGGTAGTGGAGTCATCGAGCCTGGTGGTGTTTAAAGAGCGTTT
GGATGTTGTGTTGAGGGACATGGTTTAGCGAGAACAATTGATGAAGGGCGGATGGTTGGA
CTGGATGATCCTGTGGGTCTTTTCCAACCTTAGCGATTCTATGATTCTATGACCAACGTG
ATGCAAGATTACCAGCGTCAAGGGAACAAGAACACACAAGTAAAAGGATTACCTCAAACC
CAGCATTATGAGAAGCACGAAATTAAGAGACAAAGAAATACAAAGAGTTAATGACGTCCT
TCTGCGGTACAACAACGCAGTACAGCACAGAGGGGGCGCTCTTCTGGCTATAAGCACCTT
TTGGCGCTGCTTTCAGACAGACCTTTTGGAGCTGGGCACAGCAGGTGAGGGCTCTGTAGA
CAACACAACACGAATCACAGCTCTCGTCTGAACCCCACGTTTTTCTCTTTGGTCAAACAA
TTAAAATCCAGCATTTTCCCATGTTTTTCTTATCCCATCAAACCACTCGCGCACAAAAAC
AAAACAAAACAAAAAACAAAACAAACAAACAAACAAACAAAAAACCAGTAATCTCAACGC
ACCCTCCATGACGCAGCAGGGCTAAAAAATTAAACTGCAAGGAATAAATGTGCGCATCAA
AGACAGAAAACATATTCAGGCCTTACCATGAGTTCTCCAGCGGTATAAGCCGTTGTGTAA
AGGCACGCGAGGAGAGCCGGTGTGTCGTACCAAGCTCTCAGTGCTCAGGCAGTTCTTCAG
CCACACCGCCAACCTACGGGAAGCGACACGCGGCCCTCAACACCACAAGCACAGTCCCAA
GTGCCGCAACTGCGCTCCCACTGCCCTTTGTAGCTGCCCCGCAGTGCCCCTTCCACCCCC
CCCCCCCCCCCCCCGGAGCATCCTGCCCCACACACACCTGTGCCACAGTGTCCCCGGGCT
GCCTGTCCATCAGGCCCGCCGGGCAGGCCTGAGCTACCGAGGCTCTACAAGAGAGCTTCA
CGTGCACGTGGAACATTTCTGGGCGAGGGGTTGAGGGAAGAACCTGCACCGGAGGGAATG
CAGCACGGTGAGGCTGAAGGAGGTCAGCGCAGCCCCCTTGCAGCTCCTCGAGGCTCCTCT
CCCAACCCCGGCCTTATAGCCGACCGCCCCGGGGCAATCAACGCAGAAAAGAGGTTCCGA
GGCGTGCAGGCTTCCTTCGCTTTTTATTTCATATAGCTCTGGCCGCGTAGCCCGAGCCAG
GAGCAGCGGAGCACCGCCGACGACGACACTGACGGGAGCAACGGCCGCGCGCGGGAACGG
CCGCCTCCCTCAGCCCTGCTCCCCTCAGCCGCAGCGCAGCGCTGCCCCGGGGGCACGCGG
CTGCCAAGGAAGGCGCGCGTAGGAACAGGGGAAGGGACTGTAAGGAAGGAGATACTCCTA
GGTAAATGGAGCATCACTTCAGCTAACAGACAACCACGAGCTTAAAGCAGGGCGTTAAGA
GAAAACCAAGACTTTTCAACTGTTGGCAAAGCCTCAAGGTATGGTCAACTGTAGCGAGGC
AGAATGTAACAGTGTAATAAATGGTCTGCTATCAGTATCTGTGTCTCTTTTCAATGGAGG
TACAAAGACAGCCATAATTATAATGGTGCTGTCCCATCTCCTATGAAAGTTCCTCCCAGA
TTTGTTTCTGGTTGCAGGATTTATCTGAAGCCAGCCTGCTGCTAACAGCCTCCATACAAC
ACCAAACAGCAGCAGTGCTGCACCTGGGAGGTGGCAATACTGAAAAAGCAGCTGTGGCAC
GAGATAAGTGGGTGTGTTTCTGATTCGTACCATCTTAGATGTTCCCCTCCC
>ck212#LINE/CR1
GCAGCAGCATCTGCCTAAGCACACAAAGAGGTCAGATTTTCAGTGCTCAGTTAGCAGGCT
TGTGGAAACAGTGTCAGAAGAGCAGATCACTCAAAAGTTGACCTTCAAATCTTTCAAGCA
TATGGTTCAGGAAAGCTTTCCAGAAGCAAATTTGAGAGAAAGGGGTTATACCAATTAGTT
GCGTAAGGTTCGGGGAAAAAATCACAGTTTCCCAGCATTCAGGACTGTTCGCTTCTCTGA
TTCTTTTCTAGCTCATTTCTAACAGAAACCAGATCTGAGGAACAGCTACTCTTCCGGTTT
TCTATCCTAAAAAAAGGCATTAGGTTTTACTTTGTGAGGCTGCAGGTTACTTAAGTACTA
CTGCGGAGTCTCGGCTGCGGAGACCAACTTCAGGGCAGGTAAGACTGCACTGGACAAGGG
ACCTAAAGCAAAAAGGCCGACCAAAAAGTTCTTTTTAGGGCTTGTTTGAAGCTAGCAAGA
GCACTATACCGGTGCCAAGGGGCTGGCAGCTTGTGGGCGGGCTGCTGAGCCAGCAGGGGC
GGAGCTGGTACTGCCCACTCTTGTCTGTTGAGCTCGACCTTGACCTTTTGCTGTGCAATT
AGAAGCATCTTTGGGAGGGTGGAAGCTAGCTTCCACTTAACGCACTAGGTGAGATAAGGG
TGTTACCTTCCACTGTTAACAGGAAGGGAGTCGGGGTGTGAGCACAGCCCACCCTGCCCA
TACTGCAGCTGAAGGTGTGGGAGGTGGGCCTTGTGGCAGGATATGTGAGTGTTTCTTTTG
TTCCTTTTGTCTTCGCTTAGGAGACCAGCTCTCCTATGGACAGTCCCTGTGACCTTCAGT
TGAACATGGTCTCTACCAGGCAGCGGGCTTGCACTAGGAAGACTGTGGCGACCCAGACAG
AGGGCCTGTCTAGAAATGTGGCCGTGCAGATCTCTGGCTGCAGGGAGTGCCAGAACCTGC
TGCTGCTGAGGGAGGATGGGAAGGATGCCACCTGTGTGAGGTGTGAGCAGGTAGATGAGC
TGCTCAGCCTGGTGGTAGAGCTCAGGGAGGAGGTAGAGAGATTAAGAACCATCAGAGAGT
GCGAGCAGATTGACTGGTGGAGTGACTCTGAGAGAAAGATGTAGAGATCCCACCCCCCAA
ACCGTAGTGGACCCTCTCTCTTGCTGTAGTCGAGCACAGAGAGCTGATTCGAGAGGAGAG
GAGGGATGGCAGCAGGTCCCAGCTTGAAAATGCAGGCGACCCCCACCCTGACCTACCACG
GTTCCTCAGGTGTCTCTACACAATAGGTTTGATGCCCTGAAACCGGAGGGGGAGGTGAGT
GAGGATAAGGTGGGAAGATTGCCTCCAAGTGTGACTAAGGTGAGGAGGTCAGCTCCACAC
TTAAAGACTGCCTCCTCCAAAAAAGAAAGGAGGGTGATAGCTGTAGGTGACTCCCTCCTG
AGTGGAACAGAGGGCCCGATATGTCGGCCTGACCCTACCCGCAGGGAGGTGTGCTGCCTC
CCTGGGGCCCGGGTCAGGGATATTTCCAGGAAACTTCCTGGTCTGATCCACCCCTCTGAT
TACTATCTGTTATTGATAGTTCAGGCTGGCAGCGATGAGATTGCTGGCAGAAGCCTGAGG
GCTATAAAAAATGATTTTAGGGGGCTGGAGAGGATAGTTGACAATGCAGGCATACAAGTA
GTATTTGCAGGTATTCCTACAGTGGCAGGGAAAGACAATGCAATAACCAGGAAAACCCAT
TGTATAAACACATGGCTGAGAGGCTGGTGCAAACACAAGAATCTCGGGTTCTTTGATCAT
GGGGCGGTCTACTCGGCACCTGGCCTGAGGTCTGCAGATGAGTATCACCTGTCTCAAAGG
GGGAAACGGATCCTTGCCCAGGAGCTGACAGGACTAGTAGAGAGGTCTTTAAACTAGACA
TGAGGGGGGAAGGGGATAAAACCAGGCCTGCTAGAGGTGAGCCTGGGGGAGCGATAATGG
GGTAAGGAGAGAGGCCCAGCTAAAGTGTGTCTATACCAATGCACGCAGCATGGGCAACAA
ACAAGAAGAGTTAGAAGCCATTGTGCAGTAGGCAAACTATGACCTAGTTGCCATTACAGA
AACGTGGTGGGACCACTCCCATGATTGGAGTGCTGCAATGGATGGCTACAAACTCTTCAG
GAAGGATAGGCAGGGAAGAAGGGGTGGTGGAGTGGCTCTCTATGTTAAAGAGTGCATTGA
GGTTACTGAACTTATGACTGGGGAAAATAAGGTTGAATCCTTATGGGTTAAGATCAGGGG
AAGAGCCGACAAGGCAGACATCCTGGTGGGCGTCTGTTATAGACCGCCAAACCAGGATGA
AGAGACAGATGAGTTGTTCTATGAGCAGCTGGCGGTAGCTGCGCGATCCCCGGCCCTTGT
CCTCATGGGGGACTTCAACTTTCCTGACATATGCTGGGAATACAATTTAGCACAGAAGAA
GCAGTCTAGGAGGTTTCTGGAATGTATGGAGGACAACTTCTTGATGCAGATGATAAGAGA
ACCTACGAGAGGAGCTGCCCCATTAGACCTGCTGTTCACAAACAGAGAAGGTCTGGTGGG
AGATGTAGAGGTTGGGGGCTGTATTGGGCAGAGTGACCATGACATGGTAGAGTTCTCAAT
TCTTGGTGGAGGCAGGAGGGGGAACAGCAAAACTGCTACCTTGGACTTCTGGAGGGCAGA
CTTTGAATTGTTCAGGAGACTAGTAGGGAGAGTCCCCTGGGGTTCAGTCTTAGAGAGTAA
AGGGGTACAAGATGGCTGGTTGCTCTTTAAGAAGGAAGTCTTAAAGGCGCAGGAGCAGGC
TGTCCCCCTAAGCCGCAAAATGAGCCGGCGCTGAAGAAGACTGGTGTGGATGAATAGGGA
ACTATTCTTGAGGCTCCAGGAGAAAACGAGAATCTACCTCCTCTGGAAGAAGGGACGGGC
AACCCAGAAAGAATACAAAGAAGTTGTTAAGATGTGCAAGGAGAAAATCAGAAAGGCTAA
AGCCCAGCTTGAACTCAACCTGGCTGCTGGGGTAAAAGGGAACAAGAAACTCTTTTACAA
GTTTATCAACAGCAAGAGAAGGACCAGGGAGAATCTCCATTCTCTACTGGATGAAGCTGG
CAATGTAACCACTGAGGATAAGGAAAAGGCAGATGTTCTGAATGCCTTCTTTACATCTGT
CTTTAAAAGGCAGACTGGTTATCCTCAGGTTTCTCTACTCCCTGACCTGGCAGCCTTGGC
TGGGGAGCAGACTAAACCCCCCATAATTCAGGAGGAAACAGTCAGAGACCTGCTACTCCA
ACTGGACTGCCATAAGTCCCTGGGACCGGATGAGATTCACCCGAGAGTGCTGAGGGAACT
GGCGCAGGAGATAGCCGAGCCGCTTTCCATCATCTATCAGCGCTCCTTGTTGACGGGTGA
GGTCCCAGAAGACTGGAGACTTGCCAATGAGACTCCCATCTACAAGAAGGGCTGCAGGGA
GGATCAGGGGAACTACAGGCCTGTTAGCCTGACCTCAGTGCCGGGGAAGATAATGGAGCA
GATTGTCTTGAGGGAGATCACGCGGCACATGCAGGACAACCGGGGGATCAGGCCTAGCCA
GCATGGGTTCATGAAGGGCAGGTCCTGCTTGACCAACCTGATCTCCTTCTATGATCCAGT
GACCCGTCCGGTGGATGAGGGAAAGGCTGTTGATGTGGTCTACCTAGACTTCAGCAAAGC
CTTTGATACTGTCTCCCACAGTATTCTTGTCCAGAAGCTGGCAGATCGTGGCTTGGACAG
ATACATTCTTTGCTGGGTAAGGAACTGGCTGGAGGGCCAGGCCCAGAGAGTGGTAGTGAA
CGGAGTTAAATCCAGCTGGCGACCGGTCACGAGTGGTATTCCCCAGGGGTCGGTGCTGGG
GCCTGTCCTCTTCAATATCTTTATTGATGACCTTGATGAGGGTATTGAGTGCACCCTCAG
TAAGTTTGCAGATGACAGCAAGCTAGCTGGAAGTGTTGATCTGCCTGAGGGTAGCAAAGC
CCTACAGAGGGATCTGGATAGGTTGGATAGCTGGGCTGAAGCCAATAGGATGGGATTCAA
CAAGACCAAATGCCGAGTCCTGCACTTTGGCCGCAATAACCCCAGGCAATGCTACAGGCT
TGGGGCAGAGTGGCTGGAAGACTGTGTAGAGGAAATGGACCTGGGGGTGTTGATTGATGC
TAGACTGAACATGAGCCAGCAGTGTGCCCAGGTGGCCAAGAAGGCCAATGGCATCCTGGC
TTGTATCAGAAATAGTGTGGCCAGCAGGAACAGGGAAGTAATTATTCCCCTGTACTCAGC
ACTGGTGAGGCCGCACCTTGAGTACTGTGTCCAGTTTTGGGCCCATCACTGTAAGAAAGA
CATGGAGGCCCTGGAGCGTGTCCAGAGGAAGGCAACAAAACTGGTGAGGGGTCTGGAGCA
CAGACCTTATGAAGAGCGGCTGAAGGAGCTGGGGTTGTTCAGTCTAGAGAAGAGGAGGCT
CAGGGGAGACCTTATTGCTCTCTATAACTACCTGAAGGGAGGTTGTGGTGAGCTGGGGGT
CAGCCTCTTCTCTCATGTGACTAGTGATAGGATGAGAGGGAATGGCTTCAAGCTGCGTCA
GGGAAGATTCAGGCTGGACGTTAGGAAATACTACTTCTCTGAAAGGGTGGTCAGGCACTG
GAATGGGCTGCCCAGAGAGGTGGTGGAGTCACCGACCCTGGTGGTGTTTAAAGAGCGTTT
GGATGTTGTGTTGAGGGACATGGCTTAGCGGGAACCATTGGTGAAGGGCGAATGGTTGGA
CTGGATGATCCTGTGGGTCTTTTCCAACCTTAGTGATTCTATGATTCTACGATTCTACTG
CTATTCTTATTCACCTCATAAAATACAGATATTCATAATTTGGTCAGAGTGTATGTAGGA
CCCTCGGCAGTTCACAGCTGAAAACAAAAAGAGAGAAACAGAACTGCAGCTGCCTGCAGA
ATCCTTACCCAAAATGGTGACCAGCAATGGGAACCCAGCGGCTGGATTCCACAGAGAGGT
TTCAGTATGACAAGAAAATTCATGAGGGGGAGAAATATACTGAGTCCTCTTGCCCACCAT
TCATTTTAGTTCGTTCTTTGACATACGTTAAACTAGTTCAGTATCTGGGGATGAATTTAT
TCTAGGAGAGAAAAGCTGCTGAACTACGTGTTTTGTCTACAAAACAACTGATAGGCCTAT
GTGTAGACAGGACCATGTGTATGGCAAACAGGTACACAGATTGTAAGGTATACAGGTATA
GGACCAGAGAGACTATCGCATTTACAAAGGAGTAATGAAATAAAGAGCTTACCCATGTCC
TGGGCTCACAGAAGGGCTCCAAGAGGGGTGCCCTCTTGGAAGAGGGATGATCTCCAGATA
GAGATCCTTCCTCCTTGGGAGTCAGCCCTTAAATGGGGTCTTCCGGTCAGTCAGGTGAAA
TTGCATCCACCTGTGCCCCTGCAGCTGACTCAGCGGTCGCCTCAGGTGGTCAATCAGAGG
TTCAGGCCGTGATTCAACAGTTCCCATACACCATGCAAGTACATCCATCCACCTTAACCC
TAGAAACAGAAAAGGAATGAACTTCCAGTAGCTCAGAGAAACACAACTTCTCATTGGCAC
TTGTGGTAGAACTCATCAGACTGATGCCCTCATGAGCCAGCTGAGAGACACAGCTTCAAA
TTTGTTCTTAATCTGATTCAGCTTTCATCTGTCAAAGCAGGACCTGTGATATGTCTCACT
CACTTCAAGATCAAGATCATAGAATTGTAGAATGATTCATGTTAAGGAAGGAACTTTAAA
GATCACCCAGTTCCAACATCCTCCCACTAGCTCTGGCTGCCCAGGGCCACATCCAGCCTG
GCCTTGAACACTTCTGCGGATGGGGCAGCCACAGCTTCTCGTGGCAGCCTCTTCCAGTGC
CTCACTGCCCACATAATGAAGAATTTCTTCCCTACATGTAATCTAAATCTACCCTTTTTT
ATTTTAACACTGTTACTCCTTGTCTTGTTGCTATACTACCAGATAAGGAGTCCCTCCCCA
CGCCACTCGTAGGCTAGAAGGCTTCTATAAGTTCTACTCAGAGCCTTCTCTCCACCAGGC
TGAACAGCCCAAGCTCCTTCAGCCTGTCTTCATAGGAGAGGTGCACCAGCCCTCTGATCA
CCTTCATGGCCATCACAAGAGTAGAGGAGAGGGATACAATCACCTCCCTCACCCTGCTGG
CCACCCCAAATAAAGGTAGTAATAATAATTAAGGTCAATTGGTGGCCCAGGCTCCTTTGT
AGCCCCTGGGGGCTAAAAGACCTTCTTCTAGTCACTCCTCCAGAGCACGTTTCTGCTTCA
GCACAAATGCCCAGGCTGCCTGGGAGGAGATGGCAGGTCTCAGAACGCCAGGAGCTCTGA
GCAGGAATACCTCCAGGCACACAAAAAAACAGGGTCAGAATATTCTGAACTAACTGCATA
AGAGAATAACACACAGCCACTTTTGTGACTCTGACTTTCAAACTGTTGTTT
>ck231#LINE/CR1
AGCCCATCCCAAGGCCGAGCAACCGGTGGAGCAGCAGCTGATAACAGGCAGAGGAGCCCG
ACAGCACGGCACTGCCCCAGCCATGGGGACGTGCAGCTAGGTTGCTGAGCCCCTGAGGCA
CCAGGGTGCTGAGCACAGGGCAGCTTTCCTCCCCTCTTAACACAGCAGCCAGCACACCTC
TCCTCAGCTCCACCATGCCCATGACAGCACTAACCTCACCACCCAAAAAAAAAAAACCTT
TTATTTTTGATTTTAAGGAGAAAAGTCAGCCCTGAGTGGCAGTGCCACGTTCCTGTTGCA
CAGTGGCCAGGGTGGCTGGGGCACAGGGATGGTCCCCATGCCACCAGGCACACGCATAGC
ACTGGCTGTGCTCTCAGCACACAGAACAGGCAACTTTTATGAGTTTTACGTCATGCATCT
TTTATGCAATAGCCATAAGGAAACACCTTGAAGCTTTCTGTGTACAGAAGTCCATTCTGG
CAAAAACGCAGTTCTGTGATGGGCATTCACCTCTGACTCCCTTTGCACGGCTGAATCACT
GTAACAGGCAGTGAGGAATCTGCCTCACTTCTGAATCCCCCAGTTTGGTTTCTCCATTAA
AGCTCAAACAAAACCTTCAGCTCAGCTGCGTGCAATCACAGGAGAGGACAGGCAGCAGCA
GCCCAGGGCTCTGCACCTCCTTCCGAAATGCAGCTTTGTGTGCTTCACCAAAGGAAACTA
TGACCAAAATCTGATAATGCCTCTACTCATCAGTGGCGGGTAGGGGGGGAGGGAGGGGGT
TGGGCAGTGAGCCTCAGAGATCTGAGCGGGTGGTTTCACAGATGTAAGAGCTGGTGGAAA
AATCACTCCCCTTTCATAGAGTTCTTCCTGAGCGTATGTAAGAAAGAAACAGGACCACCG
ATGAAAAGGAACTTTCACATCTGAGAAAATGAGCCCCCAACGTGTTTGGGTTTTTTTGTT
TGTTTGTTTCTAACCAGAAAGAAGTTGAAAGCTCAACAACAGGCAAAGGTCAGGGATGCT
GCACTGCAGGGTGAGTGGGAAAGAGGTGTTTGTGGTGAAAGCCCATGGAAAAACACGTGG
GTGTGACTGCTGAAGGCAGCGAGCAGAAAGGCCTTGTGGTCACAGTGTCACCCAGTGATG
TCCTCCAAGTGGTGCTTCCCTATTTCCTCCTCACTTCGCATGTCCTCCCAGAAGCCCTCC
AGCCTTCTGCCCCTTCCTCACTGCATGGAAGCAGGCTTACAGCAGCCAGAGCTGCTGAAT
GCCCACTTATACGTACAGTTATATACATATTATTTCATACATCTTGACAGTTATATATAT
TTTGACAGATACTTACAGAAAAAAAACACTCTGCTCCTGTATTCTGTTTCCCTGTAGCTC
TTTTGCACTATTTGCCCTTCAGCACTCCTGCCATGAGCAAATCCCAGGCATCAGCACTGC
AGACCCATAAGGCACAGCTGCAGGAACATGAAAATCGCTCCCAGGCAGCCCAAGCACTTC
CCTGGACTTTACAACACTTCATTCAATGCACCAGAAATGCTGAGGCTGCGCAGAAAAGGA
TCTGAGCAGCAGTGGAAAAGCCATTGCAGAAATGCACACCTTCCCTCTGGCCAATTTGTC
TTCAGTTGGCTCACTCATCACTGACGTACTAAGGATCACTGTGCTGTAACTTAGAAATGC
CTCTCTTTGGATACACGCTCAGTTTTCCTGGGCAAACCATGCCCTCCTGGCACTCCAACA
CGAGCTGGTCCAGGAGGCATTGGTGGGTCCCATCCCACTGTACAGAGTCCCAGGCTGTCA
CCTGAAGAGATGCTCTCCTGGTCCCCAACCTTGTGTTCTTCCTCTCCACCATTACTGGGC
TCACAAACCAAGGCAGTTTGCCAGATCCAACACCATCGTTTTGACATCCACTGGGTCAAC
AGTCGGGGGATAAAACCAGGCCTGCTAGAGGTGAGCCTGGGGGAGCAATAATAGGATTAG
GGGTGAGGAGAGAGGCCCAGCTAAAGTGTGTCTATACCAATGCACGCAGCATGGGCAACA
AACAAGAAGAGTTAGAAGCCATTGTGCAGCAGGCAAACTATGACCTAGTTGCCATTACAG
AAACGTGGTGGGACCACTCCCATGATTGGAGTGCTGCAATGGATGGCCACAAACTCTTCA
GGAAGGATAGGCAGGGAAGGAGGGGTGGTGGAGTGGCTCTCTATGTTAAAGAGTGCTTTG
AGGTTACTGAACTTATGACTGGGGAAAATAAGGTTGAATCCTTATGGGTTAAGATCAGGA
GAAGAGCTGACAAGGCAGACATCCTGGTGGGCGTCTGTTATAGACCGCCAAACCAGGATG
AAGAGACAGATGAGTTGTTCTATGAGCAGCTGGCGGAAGCTGCGCGATCCCCAGCCCTGG
TCCTCATGGGGGACTTCAACTTTCCTGACATATGCTGGGAATACAATTTAGCACAGAAGA
AGCAGTCTGGGAGGTTTCTGGAATGTATGGAGGACAACTTCTTGATGCAGCTGATAAGAG
AACCTACGAGAGGAGCTGCCCCATTAGACCTGCTGTTCACAAACAGAGAAGGTCTGGTGG
GAGATGTAGAGGTTGGGGGCTGTCTTGGGCAGAGTGACCACGACATGGTAGAGTTCTCGA
TTCTTGGTGGAGTCAGGAGGGGGAACAGCAAAACTGCTACCTTGGACTTCTGGAGGGCAG
ACTTTGAATTGTTCAGGAGACTAGAAGGGAGAGTCCCCTGGGGTTCAGTCTTAGACAGTA
AAGGGGTACAAGATGGCTGGTTGCTCTTCAAGAAGGAAGTCTTAAAGGCGCAGGAGCAAA
CTGACCGCCTGAGCCACAAAATGAGCTGGCGCGGAAGAAGACCGGTGTGGATGAATAGGG
AACTATTCTTGAGGCTCCAGGAGAAAAAGAGAATCTACCTCCTGTGGAAGAAGGGACGGG
CAACCCGGAAAGAATACAAAGAAGTTGTTAAGATGTGCAGGGAGAAAATCAGAAAGGCTA
AAGCCCAGCTTGAACTCAACCTGGCTGCTGGGGTAAAAGGGAACAAGAAACTCTTTTACA
AGTTTATCAACAGTAAGAGGAGGACCGGGGAGAATCTCCATTTTCTACTGGATGAGGCTG
GGAAAGTGACCACTGAGGATAAGGAAAAGGCAGACGTTCTGAATGCCTTCTTTACATCTG
TCTTTAAAAGACAGACCGGTTATCCTCAGGTTTTTCTACTCTCTGACCTGGCAGTCTTGG
CTGGGGAGCAGACTAAACCCCCCACAATTCAGGAGGAAACAGTCAGAGACCTGCTACTCC
AACTGGACTGCCACAAGTCCATGGGACCGGATGAGATTCACCTGAGAGTGCTGAGGGAAC
TGGCGGAGGAGATAGCCGAGCCGCTTTCCATCATCTATCGGCGCTCCTTGTTCATGGGTG
AGGTCCCAGAAGACTGGAGACTTGCCAATGTGACTCCCATCTACAAGAAGGGTTGCAGGG
AGGATCCGGGGAACTACAGGCCTGTTAGCCTGACCTCAGTGCCAGGGAAGATTATGGAGC
AGATTGTCTTGAGGGAGATCACGTGGCACGTGCGGGACAACCAGGGGATCAGGCCTAGCC
AGCATGGGTTCATGAAGGGCAGGTCCTGCTTGACCAACCTGATCTCCTTCTATGATCCAG
TGACCTGTCTGGTGGATGAGGGAAAGGCTGTTGATGTGGTCTACCTCGACTTCAGCAAAG
CCTTTGACACTGTCTGCCACAGTATTCTCCTCCAGAAACTGGCAGATCGTGGCTTGGACA
GATACACTCTTGGCTGGGTAAGGAACTGGCTGGAGGGTCAGGCCCAGAGAGTGGTGGTGA
ATGGAGTTAAATCCAGCTGGCGACCGGTCACGAGTGGTGTTCCCCAGGGGTCAGTGCTGG
GGCCTGTCCTCTTTAATATCTTTATTGATGACCTGGATGAGGGCATTGAGTGCACCCTCA
GTAAGTTTGCAGATGACACCAAGCTGGCTGGAAGTGTTGATCTGCCTGAGTGTAGCGAGG
CCCTACAGAGGGATCTGGATAGGTTGGATAGCTGGGCTGAATCCAATGGGATGGGATTCA
ACAAGACCAAATGCCGGGTCCTGCACTTTGGCCACAATAACCCCAGGCAACGCTATAGGC
TTGGGGCAGAGTGGCTGGAAGACTGTGTAGAGGAAATGGACCTGGGGGTGTTGATTGACG
CTAGACTGAACATGAGCCAGCAGTGTGCCCAGGTGGCCAAGAAGGCCAATGGCATCCTGG
CTTGTATCAGAAATAGTGTGGCCAGCAGGAACAGGGAAGTAATTGTCCCCCTGTACTCAG
CACTGGTGAGGCCGCACCTCGAGTACTGTGTCCAGTTTTGGGCCCCTCACTGTAAGAAAG
ACATCGAGGCCATGGAGCATGTCCAGAGGAGGGCAACAAAGCTGGTGAGGGGTCTGGAGC
ACAGGCCTAATGAGGAGCGGCTGAAGGAGCTGGGATTGTTCAGTCTAGAGAAGAGGAGGC
TCAGGGGAGACCTTATTGCTCTCTATAACTACCTGAAGGGAGGTTGTAGTGAGCTGGGGG
TCAGCCTCTTCTCTCGGGTGACAGTGATAGGACTAGAGGGAATGGCTTCAAGCTGCGCCA
GGGAAGATTCAGGCTGGACGTTAGGAAATACTACTTCTCTGAAAGGGTGGTCATGCACTG
GAATGGGCTGCCCAGAGAGGTGGTGGAGTCACTGACCCTGGTGGTGTTCAAAGAGCGTTT
GGATGTTGTGTTGAGGGACGTGGTTTAGCGGGAACCATTGGTGAAGGGCGAATGGTTGGA
CTGGATGATCCTGTGGGTCTTTTCCAACCTAAGCAATTCTATGATTCTATGATTCTAACA
GGCTGTGGGGCTTTACAGCTGAGCTTGTGTATGTATCTCCTTCATACTGAATGTAGACAC
ACTCAGAAAATGGGTTTGTTCTCCACGCAATGGTGCCCACGTGGAAGAGATGGATCCTAC
CCTTTTCTGTGGCTAAGAGGACAGAGATGCTGGGAGATGCATGGAACCATCCAGTGCTGC
AGGGTTCATTCCTGATGATAAATGTCCTTGTGCAAGATCAACAGCTAAGTAAGATTCAGT
TGCTCTGCATTCAAGAATGAGGTAATTGGAAAATTAATAGCATTTCAGAGGAAATGGATG
CAGAGTTTTGTAGCAAATGGCTTCCTTAAAATGACACACTGTAATGAGATCTTATATTTA
AGAACATTAAAAAGACAAGTTTGATTCCGAGCAGATTCAGGTACATCCAGTCCACTGTTC
TGTCTCCAAGCAGATGGCTAAGGAATAATGACAGGACAATCATGTATGATACATCCCCTT
AGTATTCCAACCTTTTCCAGTGAAAAAGATTTCCTGAGCCTGGTGCCATCTATGGAGTAA
CTCACAGCAGACCTGTTTTCCAAGTGCTTGTCCAGGCTCTGCATACTCAGCACTCTTCAG
CAAGGATATCTATGGGTGATGGATGACTTCTTTAGATTTAATCCTGACCATCACAGCAGC
TTCATCTGCTGCCCCTTAATTTCTGTACTCATAGGAAGAGGCAGTGGGTACTCAAGCCCC
TTCCACACCTTCCTGCCAGTCACAAATCTGGATACCTCTAGTGAATACTCATTTAGACCA
CGGATTTTCAAGCTAACAAGTCTCAGCCTGCATACTCCAAATCCATCTCAGACATCCAAT
CCTCCTTTTTTCCCTTTTCTGAACATTTCTGATCCTACTACTTCTTCAAGTCCCCTCTTT
GAGACAGCGTGTGATCATCCCAGAGCATTCAAATATCCATTTGGTGCACTGGAACATGGA
TTGGACTGGCCATGGATTGGATCACTGGAGCATATGATGACACCACTGGGTTCTCTCTGG
TAGAACAATTCATAGAATCATAGCATCACTCACCAAGGTTGGAGAAGACCTCCAACATCA
TCCAGTCCAACCACCCAACTACCACCAATATTTCCCCACTAAACCACATGCGTCAGTACA
ACATCTAAACATATCTTGAACACCTCCAGGGATGGTGACTCCATCACCTCCCTGGGCAGC
CTGTGCCAGTGCCTGATCACACTTTCATAGAAGAAATTTTTCCTAACATCCAACCTACAT
CTCCCCTGGTGCAACTGCAAGTCTCCCTACCTGCTAGCATCCAATTTGCTTCTAATTTCC
AAGCAGATTTGCTGCTGAGTGTTGAGTTGATATTTACCAGCCTTAACCCAGATTTTCTCT
CCTGAGTGGCAACATTTGGCTCCTTGCCTTATGGCAAAGCCAGGATTGACTTTGTTTGTA
TGTATCATTTCACATTCACCTATTCTGAATTTCACTTGATCCTTTATTGACCAGTCTCTG
GTAGATCCTTTTACAGTTCTATAACTGCAAAAGGTTAAATGTAAGTAAATTAATTGCATG
AAAGTAACGTTTGCAGGTTATGTCTTAAACATGAATTGTTATATGACAAGTAGAGTCCAA
CGCTCACAAGCACAGGGCAGCAGTTCTAGGGGACTCGGTATGGAAAACAGC
>CK-ERV4#LTR/ERV2
tgtaataggcgtgatcggggtctcgggatgtaacgtgtcaggctcctccccatgtgttag
gtacgtgccacgtgtaccatccagtgggcgtacacgaagggttaaaagatatataagtgc
ttgttagaacttaataaacgccattttgccgctcatcatattggtgtcacctcggtattt
ggccaagccgcaggctcccctaagcaacgaacatcacagttgcctgcgaaaggcaacaag
tggtgaccccgacgtgatgcttaggggaatgagtcggctgtctgcttgacggggcaggag
cccaccgcggagcgttagcacttgctgggcggtggaagccgggggacaagcccggggaca
gagggaatctgcagtcacccctctgtcggcggaggtcgcggacgagcgacagatataccc
tccggaatcacgccggagaagagcctgggatcctggtctcaatcgggaggaggatcgggg
gcgtcatggaagccgtcataaaggtgatcgttcatgcgtgtaagatttataacgggaagc
atgctccttctcagaaggagatagctgcggtcctctcgttgcttgagagggaggggctgt
taacatcgccccatgagatttatgaccacagtaattgggattcaattaccgctgccttat
ctcaacgagcaatggtcactcaaaaagcagcggaatttaaaacttggggtttgattctgg
gaggattgaaggctgcgcgcgaggagaaacttgcgagcgaacgagccagggagctattgg
ggttagaggttgcggggccgggagtgggtctcattcctcgtgcaggtccggctggagata
aggtggcgccagcccctacaacccatcctgccacgatagctccgggaacaaagaaggacg
aagttgcatcgaattgttcaagcgtggaggccacaacacccccacctccgtatccctctc
aaggcttatatccttcactgaagtcagtcggggagggggggggaaggtccttagaggaat
gtggtaacatctcctgcagggctgataagcaggcttcgggggagggtacggcattccaag
gaggtacagcgcaacccgtgtgttgtgataacgagtgcagctcagtctgttgctgtagca
acttccccaacggggcggactgcaccgtcccgccctgcggtgaatgcaggggcggagccc
cgtggccaacgtcccaggggtccacccctgaggggtgcagtcccacagcacccaccccgt
gggctccgcccacgctcactgattgggcccgggtgagggaggacttacgagcagccgacc
cagcacggccgccgctagcccttccggtcatagtcaagacagagggcccggcgtgggtcc
ctctagattctaaagcaataacccgcctttctgaaattgtaaaaacaaaggggctgcgtt
ccccagtaacaatggcggcggtagaggccctcatggcctctagcctactgccgtacgatg
tgatcagcctcatgcatgtgatccttgaaccggttcagtacaccctgtggtatgatgctt
ggaatacacaattgcaagcagtggtggcggcagccacccgagatgcccaacacccagcca
atggtcagggtcgaggggataggaccacattagcgcgtctccagggtgtagcggacggca
tggtgggatctccggaaggccagcttaggctgttgagaccgggagagttagcagcagtca
caactgcggccctacaggcccttcgggagctggctcgagttacagagcctactctcccgt
gggcggatatcaaacaaggcccttcagagccttttgcagaatttgcgaaccgcttgattc
gtgcagttgaggggtccgatcttccagagccggcccaaggtcctgttatcattgattgcc
ttaagcaaaaatcgctctcggacatacagcaaattattagggcagccccaggcaacttaa
caacccctggggaacttatcaaatatgtgcttgaccatcagcgcgctactccgttaacaa
atgagggcttagccgcagccctccagctcgcagtacaggcagctacacgccccaaggacg
ggggagggaaaggtgtctgttataagtgcggacaacccggacactttaggaccaactgtc
cgaataaaggtggctcaaaaacagacacagacaaaaaatgccagtggtgtggtggggcga
gccacacggcgcgtaactgcaggaagatcaaggaagcgatgcagggaaacggccaaggga
gggcgcctcgggcccagggcaccttcccaaatcagagcaatgggccaaggagaacatgcc
caccgtggcattagccatgggattgggggaccatccactagttaaggtggtaatgtcata
tgcgggtccgtggccccaaaaagagggacctcgaaccacgctttttacggctttgctaga
ttctggtgcggacgttacagtgattgcagaggccgattggccgacgaactggccactcac
ctcgcattggcagcatattgggggagtgggaggcacagtcccaacaaaaggggctgcaga
ggaagtggagatcgctatcattgataggagtgggatgatggaggcaccggtgttggtgca
acccctcgtggcaccggtggaaggatcaatcttagggcgtgattttctcacgtccttggg
agttcgactcacaaatttatactaagggccactgtgtaccaccttgcgctgcattttgcc
atcccattacgctggaaatgggaagcgtctcccgtttgggtggatcagtggccccttcct
actgataaattagcagcgctgacgcagctggtctccagggaactggaggcgggacacatt
gaaccgtcacttagtaggtggaacacgcccatctttgttatccggaaaccatcggggtcc
ttccgtttattgcatgatcttcgggctgttaatgcacagctcgtccagttcggtcccgtt
cagcaaggcggtccatcacttgcagctgttcccaggggatggccccttgtggtcattgac
cttaaggattgttttttctccatccctttggcagaacaggaccgggaggcttttgcattc
acagtccctgtacggaataaccagggcccagctcaaaggtttcaatggaaggttctccct
cagggaatggcctgttcacctactatttgtcagcttgtggtgaatacaattatcgcgcca
gtgagacgcgacatgccagactgccagattgtccattacatggatgatcttctgcttgca
gctccgacaggttcccaactacaagccctagaagcacgggtgtcaggcacgctcacgggt
gcaggtttcacgatctcccaagaaaaggtacaacgagggccagggatagaattcctggga
tataagtttggatcatccacggttatccccgagggcctggagattaagcctcacgtaacc
aacctgtgggatgttcagaaattggtaggagctatccagtgggtccggggagcactgggt
attccaccacgattaatgaagcccttttatgaccagctgaagggctcagacccacgggaa
aggagagagtggaccccagagatggacgctgcctggcgagaaatactatcactgtgctca
acagcaagttcgtccaggtggacaccgggtatccccctagagggcgctgttactcgctgc
caggatggagccgtagctgtcattggtcatgcactaggctcctgtccacaacctctgcgc
tggctgttctcagcacagccagtgcgggcatttaccccatgggtggagcttctctccctg
ctacttagtaaggcaaggacagctgcatttagggattttggaaaggatttggatatagtc
cacctgcccaggttcttccgagattcgcagatcttgcctgacgaaatcctcctggccctg
catgggtttggaggcaagcttaggtatgcgggttcccttctgattttcgagctagcacgc
ccactccaggtgtcactccgtcttcgggttgttgcttctccccttgatggtccaacagta
tttacggatgcctcttcattgacaggtcagggggcggttgtctggaagaaccagacgggt
gactgggaaattagaacatttcaagatcacggtgtcagtgttcagacacttgaggcgcag
gcggtagcgatggcactgctcctctggccagacaccccttgcaatgtagtcactgactct
gctttcattgcaaaaatgttactacgaatggggcaggaaggacaacccagtacttcgatt
gccttcctcttggaggaagcattgacggcaaggacagcgcccgctgctgttcttcatgtg
cgaagtcattcagacgttccgggattctttacaactggcaatgccctcgctgaccaacac
gcggggcacaaggttcttacagtgagggaggctagagacttgcattctacgctacaccta
ggggctcgagcactgtcaaggacatgttctattcctatggcggtggcccgggaggtggtg
caggcatgccctcactgtaattcagcccctgcgcttagtgcaggagtgaaccctagggga
attgcacctctcgacgtctggcagacggacttcacactggagcctcgtctggcgccaagg
tcttggcttgcggttactgttgataccgcgtccactgtcattgttgctacccaacatggc
cgcgcgaattcttctgcagcacaacatcactggtcggtgtgcgtcgccacattaggccta
ccctttcacattgagacagacaatggctcttgcttcatctcgcgctccaccaaggagtgg
ctagcgcgttggggcatcacgcatagtacaggtatccctggcaactcgcagggccaggcc
attgtcgaaacagcgaatcggctcctcaaggaaaagttgcgtgtccttggggagggggaa
aattacaggggaaagattccagtgagccaacagggagagttgctggctcgtgcgttgtat
gcattaaaccattttgaacggggggagaatcaccgcacccctatgcaaaagcactggcaa
ccgaggattattgaagaaggaccaccggtgaagattaagatcgacaatgggttatgggaa
tcagggtggtctattttagtttggggtagaggctacgcagcagtcaaaaacaaagagtcg
ggaaacattatatgggttccatcgaggaaagttaagccagagtttggcctcaagtaacga
gaactgagcgtttctgttgcaggcgtggctactggggaagccgaagaccccgacaccgga
gaagcggaaaaaaacacttatatgggtgcgtggaccaccgaagacaagccaggacacgga
cccggcaacacagacgttactgcccacaccgagaaatttggttctatctctgctaatgtg
tctgtatctatgttctttgccagggggtggcacggctattgacttcttgcttttagctca
aagccacggatgtgaggatgtcgaagggttctgttgcttcaacttaagtgatcacagcgc
atcgatccataaacaactacagtggatgcaaggccacacacagaagatcaaggtgcaggc
cgatcccttcggtgaatggttggagggtctgtttgggggattagagccatggctaaaaca
aatgcttaaaacgcttatcgtaggtttagcagtattcttggctattatgctctgtcttcc
atgctttgttcagcttcttaaggcatgcttaagaaacttcatagaggaaatctcacatca
gcagtacgtatatcagcgcattcaggagcaattatagacgcacttaggaatagaaataga
gttaggatttgcgttcgcgttgttacgggtcagctttctatagcatggggagggggagat
gttgtaataggcgtgatcggggtctcgggatgtaacgtgtcaggctcctccccatgtgtt
aggtacgtgccacgtgtaccatccagtgggcgtacacgaagggttaaaagatatataagt
gcttgttagaacttaataaacgccattttgccgctcatcatattggtgtcacctcggtat
ttggccaagccgcaggctcccctaagcaacgaacatcacagttgcctgcgaaaggcaaca
aggctccacaacgctcca
>CK-ERV282#LTR/ERV2
tgtagtagagtggctcagggagcaaagatttgtgagctcgagtgctatgtgcacaaccta
ggctatgagaccttgaagctgtcaaagcaggaagaaaaactgaggcttcagttaagataa
gggggtagctagcctgggaagagatcaagacagtggaatgcaaagaacagtgaaaaaagc
catgtgatgattaatgctgtaccaatagctagcgagcaagactcgtgatttctgtgtgct
aaccaattataagttgccgtgtgtaccctgtatttctgtataagtatgagctgattcggg
caataaagaaggtttagaagtttccaccattacttctgtgaagacgcgtggattcattca
ggcagccttccttgaagtagcgcccgtagagggacttgggaaagctgcacaagttgccac
agcggttcgatgtggaggcagcgggatgctcgagagttgccacggaggttcgacgtggaa
ggcaacgagagtggggaaggttgcagcaggtaagctccgtgccaagagggcggaagctca
gagcgtcgtgtgccggatgcacatcgacttagacccgggtcggggtgagtgccgtgtgcc
aggatgggcggctactcgggtaggaagattgtgcagcttcctcctccgccacttgctgct
agcatgaatgtggaatttgtagcagcacagacactgcttctcagtatcctcactaagcaa
ggggagacagtgaaggacaaagacctagctaagctagtaacgtgggcctgagaacagggg
ctcttgaaggctcctctgctcattttcgtagcggaagaatggcgcgaaattggggactgc
atgtgggacagagccattcagggcaagccgaaagagactatagccataggttctacctgg
caaatcgtgattaatacgcttaagactatgaaagcggaagtaaaagtggctgccgctgct
actcaaattatagccgctcctgtgaagacagtgtcctccaatttccctgagagctgctct
cggttttacaatctctttagaggaccaatagcggtgaaaggccgaacgggatcaaggcag
tgctcaactgtggcggaactgttgggggggacaggagcctccgcagaccacgctgcgtca
gtgcctcccgaggaggaagttccttctcagctggctgcagcgacttcaagtgcaggtgtg
gaagtacattgtgccagagagcaagggggcgtggcgagctgaccaacgctgtatctgtcc
ctgccaatttctgagcctcctcccaccgctgatctgcagcaagtccctctgctggttagc
ggagacgaagagtctgactcggaggtggacttattcccccctgaacatcaagtttctacg
gcaatgccaggacaacctacagtaactgaactagggagataaattagcaaacccatacag
aagttagagggtcggtgggactgcgcgctgaactcagtccctgtaaagccagctcagtca
gtgcaacaacagattgagtaaattccggctgtgggctcctgcgcgccagcaccgccctct
tttcctctgcctcattgtcctgcagcagaaggggctccagcaacggagaggagatggact
ggcataattcgggatgtcattctggaaggtgaatggcaattagcaggtgcacttgcctgt
ccagtagtgcagagtccccaaggactgcgatatgagcagcacgagtggaaaattttgtag
caagcaaaaaagactgtagaggagaatgggataaagtctgatgtggcgcaaatgatgctt
gattggttatttactgctgatgttaattctccagtggactgtgctaatctggctaggctt
ttgttaactccttctcaagctattatttggcaacgggtgtgggaacgcttagcacaggtg
gaggctgggcaaacgcataaccaggaagatgtcttgtatgggattaatcctgacatgata
acgggttcaggagtgtatggaaatatggcagcacagttaacatatccctcgtaactgcat
tacttggcagctcagttagctaggatggtctttaatgctgtgcctgacatgcgacctcga
ccatcgttcgctgccacttggcagggactcaccgagtcatatccacaatttgtggacagg
ctatggaaggctcttgccggtcaggcggatatgtctgaggaagctaaacagagcatgttt
aagctgcttgcttttgagaatgctaatccctctatgaagcgcctgctggctacactccca
aaagatgctggggttggagaaatgttggatcttgctggtagggcagagcaacagcgtagt
agacaggtcatggcaaatgctgtggcacaagctattgagcccactacaaagctgcttgca
gcagctgtgacaagaataagtgagaaagatggaggtcaaaaatcaaagatacgtttccac
tgtgggcagaaaggtcattttcagcgtgtctgtcgcgctaaggtctggtgtgagcagtgc
caaaaggacacgcatgcgaccaccatacgcaggatgacaaaaaagactcctgctggagta
gcaggattaatagttttacctgaggtaatagatgcagattatacaggggaaataatggtg
tgcgcttatacattaacacctccactgactattactgcaggtaccaggatagcgcaattg
atagtttacaaaagggtttccacacacgagactgctcagttacctgaaaggggtgacaga
gggttcggttccacccaagatgccgttgtatccttggtagaccgaatgaaaactaggcct
atgatagtgctaacccttatcctggagcatgacacgtttcaggtttcggtcatgttggac
acaggagctgacgtgacgattataagccaacagaattggctgcggagttggcctcttgtt
aatactatagatgcggtgcaaggagtagggggaagtgccactccatggtgcagtcttaag
actatcaagctcagattcccagaaggtcaggaagttgcaacttgtccttatgctatgccc
cctcctgggagggctgagaggactcattggaagagatgttctctcacagctcagtgcaac
attgtcggttccacctttttagggacggccactgtttcacagctgccaaccacccggatt
ccatggaaaactgatgagccagtgtgggttgagcagtggcccctaactagaaagcggctg
acggttgcgcaccagttagttaaagaacaattggagcaggggcatattcggccttctatt
atcccctggaatacgtcgatttatgtgatccctaagaaatcagggaaatggaggttgcta
cacaacctccgagcagtaaatgaacaaatgtgggccataggtgccctccagccaggcctt
tcgacatctacagtgctgccacaggactggcacattttagtgattcatctgaaagactgc
ttctttacaattccgcttcaggcagtagatacagtttgttttgctttcacgcttccagca
attaacagaggggaaccggctcagcgatttgagtgggctgtgttaccacaaggcatgaaa
aattcccctacagtgtgtcagatgtatgttcattgggcactggagccagtgtgtcacgct
tttccagccactgttgtgtatcactatatggatgatattcttttctgtcgttataagcct
tttagtcctcaggatctggagcagatttctaagttactcctaagaagggatgtggtggtt
gcccccgagaaggtgcagcgcagtgctccttggagatacctggggtgggtagactctgaa
cgaacaatccgcccacaaaaggtaactctgacgacaaacgtgcaaactgtacatgatgct
cagactctaatcggtgaactgcagtgggtacacgccctcacagggactcgtaatgatgaa
atgatgccgctaatgtctttgttgcgcagtacctctccgcaggctcctgtgcatctttct
gcagagcagcgcaagtgcctccaggtgcttggcaacaagcttctgtctgcccacgtggat
cgtcgcttcccagacgttcccactggggtgctggttgtcagtcatcctgattccctcttc
gccctgctgtgtcaatggttgttgtgccataaagaaacaggggaaagactgcccactgac
aaccctcgaggtggcacaacaacaacaacagcaacaacaacaatggcagtggcaacaatt
gcgaaggtgaaggccacggaacgggtcagcatcttggagtgggttttcttaccacatact
ccgcctcggagtgtctgggaacggacgggagtattagcgtacctaataaagaaagcacgg
caccggacagtagaaatcagcgggcaggaaccagcatttattagtttgcccttgaaagca
gacatgcaggaatggatgctgtgtaactctgagcatctacagcatgcattgctaggtttt
ccgggcgcagtaagtgactgttttccgacagacccgcgcctacgggtcatagcgaagcag
cgttggctaagccgcccgaaggtatcagataggccaattgatagcatgactgtgtattct
gatgctggaaagtggacttgtaaggtggcatgcacctggcttgaggcgggcaagtggcag
agtcatactttacagggagtaaaaggagactccttgcagaatctggaacgcgcagcagtg
gcatgggctctcaccaggtggcgagatcagtgtgtaaatatagtatcagatgccttatat
gtggtaggagtagtgctacgtatagaacaagctttgcttaagctcccccagaacccaaga
ctggctcaaatctttttacaggttaagcgggcaatagatgatcactctgagccttgtagc
atcctgcatatcaggagtcacctagggacccagggtctaggagagggcaacgctcgtgct
gatgcgcttgtcagtccactactacgtgccccgcaggattcctttcaggccgcaagaagc
agccataacatgttccatcaatcggctaaggcgttgaggcacctgttcggcctgacagat
acagaagcaaagggcattgtgtgggcatgctctcagtgttcacagcacgggtctagacta
ggtctaggagttaatccaaaaggtttgcaagcctgtgagatttggcaaatggatgtcact
catatgccagaatttgggaggttaaagtatgtgcatgtatcccttgacaccttttctaga
atggtgtgggctacggcacaggctggtgaaaaggcaatccatgtggtgaggcatttgaca
gcttgctttgcagtcatgggtgtgcctcaggggataaaaacagataatggtccgacgtac
atgggaggtcgggttcgcaggttcttgcaggtgtggggggtaaagcatgtcattggaatt
cttcatagtcccacgggtcaagcaatgatagaaagagctcatagaactattaaagaatac
ctaatgaaacaagcaggaggaagagattgatccagtcgtgagattataacaagtcctttt
tacccttaatttccttagcttagtaggagatgcagaattagctcctgtaattatacatca
tagtcagattcgtatgcagtctactccctcagtgaaggttcaatataggaaacctaccac
tggcatgtgggagggtcctgctccgctactctttaacggtagaggttatagttgtgtctc
cacaggatctggcccattatgggttcccagtaaatggaccaagccagccccgaacatcaa
caacccatctccacccgacgtcaacaacagcgactccggcgagcaatagtctcatggtgt
gcagacatcatatacagtgccacgactcccgggctgcgaccggtattcccttagcagatc
acagaaaacatctcatcaggaaggcctcttggacactgggaacttccaggagcaattagc
ggttacaagaatcagaagtgcactaattgtggggtcgggtacagtttctgatccagtgtg
ggggcggtggtattcttattcatcgggatactgaaactgtagttaatactggtgtgctgt
gtagtctttactgttagtttactgacaaggaacgctttgtagaagtttgcaacttaaatc
tagtgtattcttgtagacagtgattggtgtgctgataatcgtgccttgcttactgtaatg
ctcgcaaaaaatggttcaagatgtgattcatgctacccggcttgtgcaaaaagaaaaagg
gtgaactgtagtagagtggctcagggagcaaagatttgtgagctagagtgctatgtgcac
aacctaggctatgagaccttgaagctgtcaaagcaggaagaaaaactgaggcttcggtta
agataagggggtagctagcctgggaagagatcaagacagtggaatgcaaagaacagtgaa
aaaagccatgtgatgattaatgctataccaatagctagcgagcaagactcgtgatttctg
tgtgctaaccaattataagttgccgtgtgtaccctgtatttctgtataagtatgtgctga
ttcgggcaataaaggcggtttagaagtttccaccattacttctgtgaagacacgtggatt
cattcaggccgcctttcttga
>CK-ERV323#LTR/ERV2
cgtgatcggggtctcgggatgtaacgtgtcaggctcctccccatgtgttaggtacgtgcc
acgtgtaccatccagtgggcgtacacgaagggttaaaagatatataagtgcttgttagaa
cttaataaacgccattttgccgctcatcatattggtgtcacctcggtatttggccaagcc
gcaggctcccctaagcaacgaacatcacggttgcctgcgaaaggcaacaagtggtgaccc
ccgacgtgatgcttaggggaatgagtcggctgtctgcttgacggggcaggagcccaccgc
ggagcgttagcacttgctgggcggtggaagccggggaacaagcccggggacagagggaat
ctgcagtcacccctctgtcggtggaggtcgcggacgagcgacggatataccctccggaat
catgccggagaagagcctgggatcctggtctcaatcgggaggaggatcgggggcgtcatg
gaagccgtcataaaggtgatcgttcatgcgtgtaagatttataacgggaagcatgctcct
tctcagaaggagatagctgcggtcctctcgttgcttgagagggaggggctgttaacatcg
ccccacgagatttatgaccacaataattgggattcaattaccgctgccttatcccaacga
gcaatggtcactcaaaaagcagcggaatttaaaacttggggtttgattctgggaggactg
aaggctgcgtgcgaggagaaacttgcgggcgaacgagccagggagctattggggttagag
gttgcggggccgggagggggtctcattcctcgtgcaggtccggctggagataaggtggcg
ccagcccctacaacccatcctgccacgatggctccgggaacaaagaaggacgaagttgca
tcgaattgctcaagcgtggaggccacaacacccccacctccgtatccctctcaaggctta
tatccttcactgaagtcagtcggggagggggggggaaggtccttagaggaatgtggtaac
atctcctgcagggctgataagcaggcttcgggggagggtacggcattccgaggaggtaca
gctcaacccgtgtgttgtgataacgagtgcagctcagtctgttgctgtagcaacttcccc
aacggggcagactgcaccatcccgccctgcggtgagtgcaggggcggagccccgtggcaa
acgtcccaggggtccacccctgaggggtgcagccccacagcacccaccctgtgggctccg
cccacgctcactgattgggcccgggtgagggaggacttacgagcagccgacccagcacgg
ccgccgctatcccttccggtcatagtcaagacagagggcccggcgtgggtccctctagat
tctaaagcaataacccgcctttctgaaattgttaaaacgaaggggctgcgttccccagta
acaatggcggcggtagaggccctcatggcctctagcctactaccgtacgatgtgatcagc
ctcatgcatgtgattcttgaaccagttcagtacaccctgtggtatgatgcttggaataca
cagttgcaagcagtggtggcggcagccacccgagatgcccgacacccagccaatggtcag
ggtcgaggggataggaccacattagcgcgtctccagggtgtagcggacggcatggtggga
tctccggaaggccagcttaggctgttgagaccgggagagttagctgcagtcacaactgcg
gccctacaggcccttcgggagctggctcgagttacagagcctactctcccgtgggcggat
atcaaacaaggcccttcagagccttttgccgaatttgcgaaccgcttgattcatgcagtt
gaggggtccgatcttccggagccggcccaaggtcctgttatcattgattgccttaagcaa
aaatcgctctcggacatacagcaaattattagggcagccccaggcaacttaacaacccca
ggggaacttatcaaatatgtgcttgaccatcagcgcgctactccattaacaaatgagggc
ttagccgcagccctccagctcgcagtacaggcagctgcacgccccaaggacgggggaggg
aaaggtgtctgttataagtgcggacaacccggacactttaggaccaactgtccgaataaa
ggtggctcaaaaacagacacagacaaaaaatgccagtggtgtggtggggcgggccacacg
gcgcgtaactgcaggaagatcaaggaagcgatgcagggaaacggccaagggagggcgcct
cgggcccagggcaccttcccaaatcagagcaatgggccaaggagaacatgcccaccgtgg
cattagccatgggactgggggaccgtccactagttaaggtgataatgtcatatgtgggtc
cgcggccccaaaaagagggacctcgaaccacgctttttacggctttgctagattctggtg
cggacgttacagtgattgcggaggccgattggccgctgaactggccactcacctcgcatt
ggcagcatattgggggagtgggaggcacagtcccaacaaaaggggctgcagaggaagtgg
agatcgctatcattgataggagtgggatgatggaggcaccggtgttgatgcaacccctcg
tggcaccggtggaaggatcaatcttagggcgtgattttctcacgtccttgggagttcgac
tcacaaatttatactaagggccactgtgtaccaccttgcgctgcattttgccatcccatt
acgctggaaacgggaagcgtctcccgtttgggtggatcagtggccccttcctactgataa
attagcagcgctgacgcagctggtctccagggaactggaggcgggacacattgaaccgtc
acttagtaggtggaacacgcccatctttgttatccggaaaccatcggggtccttccgttt
attgcatgatcttcgggctgttaatgcacagctcgtccagttcggtcccgttcagcaagg
cggtccatcacttgcagccgttcccaggggatggccccttgtggtcattgaccttaagga
ttgttttttctccatccctttggcagaacaggaccgggaggcttttgcattcacagtccc
tgtacggaataaccagggcccagctcaaaggtttcaatggaaggttctccctcagggaat
ggcctgttcacctactatttgtcagcttgtggtgaatacaattatcgcgccagtgagacg
cgacatgccagactgccagattgtccattacatggatgatcttctgcttgcagctccgac
aggttcccaactacaagccctagaagcacgggtgtcaggcgcgctcacgggtgcaggttt
cacgatctcccaagaaaaggtacaacgagggccggggatagaattcctgggatataagtt
tggatcatccacagttatccccgagagcctggagattaaacctcacgtaaccaacctgtg
ggatgttcagaaattggtaggagctatccagtgggtctggggagcactgggtattccacc
acgattaatgaagcccttttatgaccagctgaagggctcagacccacgggaaaggagaga
gtggaccccagagatggacgctgcctggcgagaaatactatcactgtgctcaacagcaag
tttgtccaggtggacaccgggtatccccctagagggcgctgttactcgctgccaggatgg
agccgtagctgtcattggtcatgcactgggctcctgtccacaacctctgcgctggctgtt
ctcagcacagccggtgcgggcatttaccccatgggtggagcttctttccctgctacttag
taaggcaaggacagctgcatttagggattttggaaaggatttggatatagtccacctgcc
caggttcttccgagattcacagatcttgcctgacgagatcctcctggccctgcatgggtt
cggaggcaaccttaggtatgcgggttcccttccgattttcgagctggcacgcccgctccg
ggtgtcactctgtcttcgggttgttgcttctccccttgatggtccaacagtatttacaga
tgcctcttcatcgacaggtcagggggcggttgtctggaagaaccagacgggtgactggga
aattagaacatttcaagatcacggtgtcagtgttcagacgcttgaggcgcaggcggtagc
gatggcactgctcctctggccagacaccccttgcaatgtagtcactgactctgctttcat
tgcaaaaatgttactacgaatggggcaggaaggacaacccagtacttcgattgccttcct
cttggaggaagcattgacggcaaggacagcgcccgctgctgttcttcatgtgcgaagtca
ttcagacgttccgggattctttacaactggcaatgccctcgctgaccaacacgcggggca
caaggttcttacggtgagggaggctagatacctacattctacgctacacctaggggctcg
agcactgtcaaggacatgttctattcctatggcggtggcccgggaggtggtgcaggcatg
ccctcactgtaattcagcccctgcgcttagtgcgggagtgaaccctaggggaattgcacc
tctcgacatctggcagacggacttcacgctggagcctcgtctggcgccgaggtcttggct
tgcggttactgttgataccgcgtccactgtcattgttgctacccaacatggccgcgcgaa
ttcttctgcagcacaacatcactggtcggtgtgcgtcgcgatattaggcctaccgagtca
cattaagacagacaatggctcctgcttcatctcgcgctccaccaaggagtggctagcgcg
ttggggcatcacgcatagtactggtatccctggcaactcgcagggccaggctattgtcga
aagagcgaatcggctcctcaaggaaaagttgcgtgtccttggggagggggaaaattacag
gggaaagattccagtgagccaacagggagagttgctggctcgtgcgttgtatgcattaaa
ccattttgaacggggggagaatcaccgcacccctatgcaaaagcactggcaaccgaggat
tattgaagaaggaccaccggtgaagattaagatcgacaacgggttatgggaatcagggtg
gtctattttagtttggggtagaggctacgcagcggtcaaaaacaaagagtcgggaaacat
tatatgggttccatcgaggaaagttaagccagagtttggcctcaagtaacaagaactgag
cgtttctgttgcaggcgtggctactggggaagccgaagaccccgacaccggagaagcgga
aaaaaacacttatatgggtgcgtggaccaccgaagacaggccaggacacgggcccggcaa
cacagccgttactgcccacaccgagaaatttggttctacctctgctaatgtgtctatgtt
ctttgccagggggtggcacggctattgacttcttgcttttagctcaaagccacggatgtg
aggatgtcgaagggttctgttgcttcaacttaagtgatcacagcgcatcgatccataaac
aactacagtggatgcaaggccacacacagaagatcaaggtgcaggccgatcccttcggtg
aatggttggagggtctgtttggggaattagagccgtggctaaaacaaatgcttaaaacgc
ttatcgtaggtttagcaatattcttggctattatgctctgtcttccatgctttgttcagc
ttcttaaggcatgcttaagaaacttcatagaggaaatctcacgtcagcagtacgtgtatc
agcgcattcaggagcaattatagacgcacttaggaatagaaatagagttaggatttgcat
tcgcgttgtaacgggtcagctttctatggcatggggagggggagatgttgtaataggcgt
gatcggggtctcgggatgtaacgtgtcaggctcctccccatgtgttaggttcttgccacg
tgtaccatccagtgggcgtacacgaaggattaaaagatatataagtgcttgttagaactt
aataaacgccattttgccgctcatcatattggtgtcacctcggtatttggccaagccgca
ggctcccctaagcaacgaagcatcacggttgcctgcgaaaggcaaca
>CK-ERV325#LTR/ERV1
tgggcctgacttgttgtcttcttttgtggtggctgtggtgactgtgcagaggagctccgt
gccaagtctggtgagtccttgtgcttgccctcggtcatttgctactgagggcctcccatc
ccattccgcaagcctgtgtgggctctggcattgtaagtaagctgttgcccccttcctcct
tgtcttgttgcagaaaatctggagaagatgaacggtgagtgggacagtaccgtggcaagg
cattccttccaccaatatgcaggtttatttgtcatggtgttgtgctggtggtgagatgtg
cacgtaggagtgtttggaagagcggagagtgcaggaggggctgtggagggaagacagagc
tggggagcatggagatggagggcctgagccgtccttaatggtgctggtgaagacggagtc
tggtgctggtggcaccaaggcaagccaggtgtaggggtcgtgagtggtggtgtgtcaggg
catgaagacaagtctctccagagaaggcctttgctagaggcatgggtgagagttgccagt
gggctgtggcctgggacctgtgtttcttgggcctgacttgttgtcttcttttgtggtggc
tgtggtgactgtgcagaggagctccgtgccaagtctggtgagttcttgtgcttgccctca
gtcatttgcaactgaggggcctccccatcccattcccgcaagcccgtgtgaggctctggc
attggtaagttaagctgttgccccccttcctccttgtcttgttgcagaaattatggcgag
gaaagaacggtgagtgggacagtaccgtggcaagcatcccttccacctatatgcaggttt
atttgtcatggtgttgtgctggtgttgagatgtgcatgtaggagtgtttggaagagcgga
gagtgcaggaggggctgtggagggaagacagagctggggagcatggagttggagggcttg
agccgtccttaatggtgctggtgaagcggagcctggtgctggtggcaccaaggcaagcca
ggtgtggggggacgtgagtggtggtgtgtcagggcatgaagccaagtctctccagagaag
gcttttgctagaggcatgggggggaattccccgtgtgctgttgtttcttggcctgacttg
ttgtcttcttttgtggtggctgtggtgactgtgcagaggagctccgtgccaagtctggtg
agtccttgtgcttgccctcggtcatttgctactgagggcctcccatcccattccgcaagc
ctgtgtgggctctggcatggtaagcaatctgttgcccccttcctccttgtcttcttgcag
aaaatctggagaagaagaacggtgagtgggacagtaccgtggcaaggcattccttccacc
tatatgcaggtttatttgtcatggtgttgtgctggtggtgagatgtgcacgtaggagtgt
ttggaagagctgagagtgcaggaggggctgtggagggaagacagagctggggagcatgga
gatggagggcctgagccgtccttaatggtgctggtgaagcggagtttggtgctggtggca
ccaaggcaagccaggtgtggggggtcgtgagtggtggtgtgtcagggcatgaagacaagt
ctctccagagaaggcttttgctagaggcatgggggggaattccccgtgtgctcttgtttc
ttgggcctgcnnnaanntcatcctgcagtattgggcaacaatgcataaaaataggtaaca
tcagagagtctgaagaattattagaacattatcagcctcctgtggaaacgccacccccac
aggacggggcacaggaaggggcgcaagcgcctcccggggcacaggatggggagcaggttc
ctcccggggcacaagcaccttctgaggtgcaggcaccctcaggggcgcaggcgcctcccg
actccccgatagcttcacggacccggagtcaacaacctctaataatagccccactaaggg
aggcagtagggccaaatggggaaccagtgttaatcaaagtccccttttcattgtttgatt
tggaaacctggaaatcggtagccaaaggttatcagaatgacccactgggagtaacgagac
atttccagttcttaataagacaacacaaaccagactggagcgatattcaattgctattag
atcagttgaccgagacagaaaagcagttaatcttaaacacagcacagactctagttgaag
acagtatacagggcaggggcaaggatgttaaggatcattttccattacagaacccttatt
gggatccaaacacaagagcaggaagggaacgtttagaaatgtacagggaatgggtagtga
aggggatggagagggctatccccaagacaatcaattggtctaacttatttgcagtcagac
agggtccaaaagaatcaccatctgagtttttggataagttaagggacgccatgagaaagc
atacttccctagacccaggatcagaggagagtatacaacaattggtatcactgtttatag
ggcagtctgcaggggacatcagaaggaaactgcagaaactaaaagcatcagctgcccgaa
acttggagagtttgttagaggaggcattgagagtgtttagtaaccgggaggaggtagaga
ggagaagggagaaaagaatgctaatagcagtcctacaggaagccaagaggggtgaacaaa
acaaagtgcgaaagcctctagagaaagatcagtgagctaactgaaggaaaaaggggcact
ggaaaaatgaatgcccgctaaaaaggcagaaaagaaaaggggcggcatgggctaaggtcc
aagctcctgtagaggaagactgacgggaagcggggaaatctaccctagcggattcactgg
ttaaattaaagctagggagtaaacagcagagtgtggaatttttagtagatactggtgcaa
tatattcagttttaaatgaagatttgaccccgacaagtaaggaatttgtaacaataaagg
gagccactgctcaacccaagagggcttatttcctcaaacctttggaatttaaattgggaa
aacaagtagggatacatcagtttctgtatctgcctgattcaccacatcacctcctagggc
aagatctactagagcaattacgggcagagataaggttcgaatcagggaaaatgaagttca
aagtaaaagatgattcttttgtaaaagtgcttagcttggcactgataacagccttggagg
actcggggattcccaaagaaataattaaccaagtctacccaggggtatgggcaacagagg
tcccagggcgtgcaaataacacctctcccattgtaattaaggtaaaacaagaagcccaga
ccccccaaattaaacaataccctctgagagcagaagatagagaagggatacaaccgataa
ttgaccaattcataaaatatgggttactagtggagtgtgaatcgaaatacaacactccga
tactcccagttaagaaacctgatgggagttatcgtatagtacaggatctgagagcaatta
ataagatagtagaagatttgtacccgctagtagccaatccatatacattactcaccaggt
tatctaatgaattggcttggtttaccgtactagacctgaaggatgcactcttctgcctgc
ctctgagccctgaaagccaattattatttgcattcgagtgggaaaatcccaaatcaggaa
ggagaacacaacttacatggacagtgcttccccaggggttcaagaatagcccggcaatct
ttggaaatcagctagcaaaagatttagagcaatgggaacgcccctctgggaaaggagttt
tattgcagtatgtagatgacctcttaatagcgacagaaacagaagaattgtgtatagcat
ggactataagcttactaaatttccttggacttaatggacacagagtttctccacagaaag
cccaagtggctaagcagcaagtagtctatttaggctacggaatcacagctggattaagga
cgctcggaacagtgaggaaagaagccatctgtcaaacgcctgaaccacaaactgctaagg
agctgcgcacattcctgggaatgacaggctggtgtcggctgtggatacataactacggac
tactggtaaaaccgctctttgcacttttaaaaactaaccccagtgttctcacttgggatg
gggaaaccaggagagcctttaaactattaaagcatgaactcatgcaagctcctgctttag
gacttccagatacaacaaaaccattctggctttactcatatgaaaaacagggaatagctt
taggggttctggcccaggacttggggccctatcgaagggctgtagcctacttctccaagc
agttggatgaagtaagcagaggatggcctggctacctaagggcagtggctgcactagtgt
taaatgttcaggaagcgcgtaaatttactctgggccagaagattacagtattaacatccc
ataccgtctcaacagtattagaagcaaagggtgggcattggctctcaccacaaagattcc
tcaagtatcaagccatcctggtggaacaggatgatgtaaagatagtagtaactaatatta
tcaatccagcatcattcctcagcggggcctcaggaaaatcagtaacccatgactgtctgg
aaaccatcgaggcagtgtgtgccagctggccagacctgaaggaggaactgctagaggacg
ctgaaaattcttggtacaccgatggtagtagctatgtgcgccaaggagtacggaggatgg
gatatgctataacaactgataacgaggtaatggagtcaggagccttaactccaaacatct
cggcacaaaaagcagaaatcatagctctaattcgaacattagagcaagcagaaggaaaaa
ggatcaacatatggaccaattcaaaatatgcctttagcatggtgcatgcccatggagtaa
tatggaaagagagaggattattatcaagccaagggaaaggcattaagaatgccaaggaga
ttctcagacttttagaagcagtacagctaccagagaaagtggccattatgcattgcaaag
cgcatcaaaaggggaagacaccaaacgagatgggcaatgccttcgcagaccgagaggcta
aaagggcagcggaggaggatccagtaaaggtgcagtctctggtcccagacggtaaaatcc
aaattgataatgaacctaggtactcaaaggaagataataaccttataaaagatataggag
ggcaggtaggagaagggggatgggtcactactccgcagggcaaaatagttgttcccacag
ctttattatgggcggtggtgatggctgaacatagaaagacccactggggggctgaggcgc
tatataaacatttggtccagcagatagttgcccgaaacttatataccaccattaaacagg
tgactcaacaatgtgagatctgtctacgaaataatcccaaatcaggttataagatctcac
taggacaaatagggagaggaaattacccaggacaacaatggcaaatcgatttttcggaac
ttccaagaaaaggggggtacaggtatacactggtattgactgataccttttcgggatggc
cagaggtattcccctgtaggactaataaagctcgggaggtaacaaaggtactgttacatg
agataattccgaggttcggggtccctgccacaatgtcatcagatcggggtccacacttca
ttgctaaggtggtccaacaaataagcacattattgggaattgattggcaattgcacacac
cttaccaattgcagtcaagcgggcaggtagagaaaatgaaccacctgatcaaattacaga
tagtgaaacttggccaggaaactgggattccctggccacaggcaccgcctttggcacttt
taagaattcggactaaaccctgaaccaaggaaggactaagcccatatgagattctttatg
ggcgaccctatagagtgcaaaagggaatctctatgcaggaaggggacgaggtgttgaatg
agtatatgatcagcctagccaagcaattaaagaaaattgaaaaagcagtgttcggtgcca
gggcacgaggcctagatggtccagtgcatgatgcattgccaggcgactatgtttatgtca
aatctctctcagattcacctctggaagcaaagtgggaaggaccctaccaaattctcctga
ccactcataccactaccaaagtagaaggacttgcaccgtggatacatgtagaaaaaatga
aggcaatgacagagcctttatttgagaaataggcacacgagggaaagatatcaaaaggaa
ttgactcacccctcccggtaacagtgcgcagagagagacgagctgaggaatgtgcccctc
ccccgttcgtaccgccgcactgccgcactcacacactcacatagcccacccccacaccca
gggctgtgaccctggaattccactacaatacatcatacccgcctgaagaaagcaccagga
ccacagtggacagcagaagagagaggaccactgaaaatcaggatccgaaagcatgtatag
gagtttgataatagtcggtgtgattgggacagtagttacagcttggcaagggaatagtta
cttgagaatgactgagaaaatcggccaggctcttagcagatcttgttcgatatgcactgc
tctcccaagaggggagagaagggtgccagtttatggcatagtggcactaaattgaaccat
tccagattgggtagagcatggaaagtgtaagtttgggatagaagacaagtcacaaaaggg
acctaaatttgatgtactagttattaactgtactagatctatctctgtagacagaaaaac
tgatggtaaaggtggggtgggggttggatgacggaacttgacaggcatagggtgtagttg
ggaatatggaaattctggggcagtatcagggatcagtgaagctgaaaggtggaaccaagg
tgaggggtgtgatcctagaatcgataaagagtcacaatgggtctcagatacgaacatact
cggaattgtagggatgggagcatcactcactcatcaggaaaatatggccaggccatgtaa
gctacctcatggatactggtggctatgtggagacggccaggcacgaaaggcattaccttt
aaattggacagggacttaataccccaggatactacaggatacttaataccccagaccacg
gtgcatgaggaaatccctcggggactcctgaggaccccttgaattagaactaagcgtaca
tacaaccccctagctatatataacaagggattccacagttttctgagagctcttatcccg
gctctaagagttgcccagcttgaaaagctatagtaaatatctctgcaactctggaaatcg
tggagaatgccacaagagatgcactacgggcaatccaagaagaggtatcctccttatcca
aactagtactccaaaacaggatggcattagacctattaacagccaaggaaggaggggtat
gtacaataataaataagagttgctgtgcttacatcaataaggatttaagaactgaaacag
atttaaggaaaatttgggaacagacgaaagtcctgcataggacaagtcaggatgatacta
actgggaataagatttatggaacttgcttactagctggctaccaaatctaggatggttaa
agcagctcttcctagtttgtatcatcttagtactgattgttggttgttgtagtaggcgct
tgacgggagtacgtgctgtacgggataggcctctcccttttgccattggtaagtgtgagc
gcagagggctaacacaggtggccaacattgcaattgcagaaggcaacagtcggttttacc
tgtgtgctgataaagtgctctgcctgcctgtgccgaaatacgagaaaagaatacgagata
tggaagtgtcaacggtttaagggctggtccggcctggttccgtgactagtggggcggagg
gattttgcaaaatccccacctccaggaagggaaacaggggaccccaaaataattaaaaac
atcggcaacgatctgaggagaaacaaactaatttactaaatatagtatcggaatgaaaga
tagcacacaacaatacaatataaatcaaaagtaattgagagaaagattgtccaaaagcca
aaggccttacattaatactgaagctttgcgtgcagtcgggagcagcagtagcgagccgat
ccagcagggaacatggtgatacgagaagagggccgagtcagatgacctgcgcccttatat
ctgttcccttgagcaggaatgataacagtactcgaaaaggctcttggggaacgtagttct
tcttctcttccagacaggtgcccggaactaaagcatttgctctttaactcacagtacact
gcacgatgttgtgatgtggaatactgataaccaaaaatcataaaaccatgacaggaagaa
acatgagctaaggccaaaggtggaaagtgggaccaattttgagacacaaagaacaggtta
gaaaatctatcaggtagaaatccagctagattatagaaaaggggggaattgaagggcaaa
atcaggtccccgcagtatagaaagaagggcttcatagcaagaaaagagaaagcagctaca
caagatagaaataaggggcaaatagagatagtttatgtagagagtattagaaaacaagga
attccaagcactttcacaggcgctaggtccggaataacaaggagaatgaaggccataaag
ataaggaccagagaacagctcaaaaacatttggcagggaggtgattagatgtctgaagtg
caagctgaaaccggttcggggaatgctcccctttggggtcacaagtttgaagtgaggaag
actacaagccttcgtgaggaagactatgagccttcatgaggaagactacgagccttcatc
atcacgacctaccacgcacgcgcaaggggaggagggactgtatgctaatgggctctcggg
aatgtagtgaatatgtatccgaattcctgtcaactactgattatgtattagtttgaccta
tatctatagcatgatttcttcggacggtgtgcaagttaggtggagcgatcccccttgcac
ccgggtgtacgcgcgacaccaataaacacatacctgctctatatctttactggctatagg
gtctgatttccacacgtcaaatataattgttaataaaatcaaatataattgagagaagga
ttgtctgagagctaaaggccttacactaatactgaaaccttgcgtgtagtcaggagcaga
agcgagacgatccaaaagtgagcacgagatgagaacaaagggcccaggtcaggtgaccta
caggcattatatctgttcccctaagcaggaatgataacattactcgaacaggcttctggg
gaacatagttcttcttctcttccggacaagtacccggaacaagagcatttgctctttaac
tcccagtacactgcatgatgttatgatgtggaatactgatagcaaaaatcacaaaaccat
gacattccaccccttattctacatcactacatcatgctcaatgtatacaaacaaacataa
tcaattatcaaacattgaacgcatgtacatacacttggaattattgactccgctctcccg
ccattaaattcccttgtggcacacattgaacatccccatctttttgcatcacccaacaag
tgcacccaggtccccgggcaaaaacagtcccatgaaaaggtttgcccatcacagaagctg
gaaggacccaaactgcttttcccaacgtgttctttacgtgtactacagggaccttatctc
cctctacagtgtatagggagctggcaggaccatcgcaattgatagatcctcgagtattca
ccaaccaggtggcttctgccaaatgcttctcccagtgcttaaatgttccatcacccattg
ctttcagcatagtttttaacaacccactgtatcgttcaattttaccagaagctggtacgt
gatagggaatatgataaatccattcaatgccatgttcttgggcccaagtatttataagag
aatttttgaaatgagtcccattattcggttcgattctttctggggtaccatgtcgccata
ggacttgtttctcgagacctaatatggtgtttcgggtggtggcatgggatactgcatatg
tttcaagccacccagtggtcgcttccaccatggtaagcacataacgcttaccattgcgag
atcttggcaaggtgatataatcaacctgccacgcctccccatatttatacttttgtcatc
gcccttcctcccagagaggtttcatccccttggtttgtttaattgtggtgcatgtgtcac
agtcatgaataacctgtgccaaagtgtccatagttaagtccacccctcggtctctagccg
atatatatgttgca
>CK-ERV350#LTR/ERV2
tgggacccggagcactggctccgggagaggggccatgatgggatgcagctggtaaggaga
tagggccctgctcattaaaccaggcaaggtcgtgctgccctcaggagcaaggaagtgata
agaacatgctgcaattaagaaaattgagcagtatacggtaaacaatcgggcattcatcac
gggactgtcatggtatctagcgttgaaggttactttctcacgtaaagaactaaccaataa
gagaacccaatttggcatatgtagtagctcattaactatcgtataaatgcttgcgtgtgc
ttcaataaagctgagacttgttgatcatgaaagcatgagacttgtctcccgctgatttcc
tacaaatggtgaccccgacgtgatccagtaacggcacaccacggtgggacggcgtaggag
ttcgggtcctaaagcagcgaggacggctaaagcactcgggaaccagagagaggagtgccg
agccctaggtgacctcatcagagagcctggccgatacgggccgccgagaccttgtaaggc
tgcaatagcgcgcgctgacagataagggatggaaaggcaagcggcttatgatttatttac
ttgctttctgagaaaacgacaaattaagggagtagacttatataaggaactccccgggtt
attagcttatggttatgctaaagggttttttcaaaacccacatttagtacatgaccttac
agaatggcgtaaatttggggatgcgatttggcaagcggtgttaggtgatgataaaacagc
aaaaacatgcgggaaactgtggagagcagttcacaatgaactgttgcagcaccaagcaga
aaagaaggcagcggaacaggccagtgctgcacaggggagaaataaggattacaatgggtg
gccggatcgtccgttgccccccgcagtgactaccttagtgttgccgccggccgcggagca
cgccacgtcagcatgtttggagccaagcgccccacccccgcccctagttacggccgcgcc
gggtagttcacctgcgcctattacaatgggcccaataaaccctccgagcagtgagccgat
ccctggggcagagagtgacctagcgggggccattgcacgggagaggcgggaagcttgggc
ggcgctggcacgggcctgcatggaggcgggggataacgatgcagtggaggccgtgcggca
catggcgtttccagtgatatatgcctctaatcctgcgggagggatgcaggccaccatcac
agctttagattggaaattattatcgcagctacgatctacagttagtcagtttggggtaaa
aagcgagccagctaagcagatattggattatatttggagtacgcagatattgctgccatc
cgattgtcgggcaatagcaaaattgatctcttcacaacatcaacagctgttgtttaatgc
atattggcaagaactgtgccatcagagtgtctcaaaggctaggcagccgggagacccact
acatggtgtaactatcgaagaactcttagggctagggccttttttcagaacacaagccca
agcattattagggccagataaatgtcgagaaacgatgtatttagctagacaggccatgga
caagattaaggtgcctgatggattgccattttatatggggatccgacaaggtagagatga
ggactttggggcattcatagataaggtagccggggctattgaaaaagcaggggtgccaga
gtatatgagaggagtaatgttaaaacaatgcgcgctccaaaattgtaattcaacagcacg
tagtactctgagtactttgaggagtaattggactattgaagaggcactggaaaagctatc
aagcgtgccagtcgggccccaagcatttctgattgaggctattaaggagttaggggcaag
tttaaaggcgcaagctgaggcctctcacaatcaagtgctagcagctcttgcatccttaca
agcgtctgcgataacaaatttaggcccgagatcgcctgttgctggtcgcatcaaatgcta
tcgctgtggcggcatgggacatatgcgtcgtcagtgtcaaaccaccggttcatggtgtca
cacatgtcgtatggacaaccacaataccaatgcctgtcgacgccggtcaggaaaccccca
gcccagcgcgagaaagaaacgacggccacgcacagacacaagtagccgtttccagccagc
agcagccctgcaatcagccacaccaggaagcctcggcttggacttggcagccgcagtgac
cacgaccttaatgaccacaaaacctgagcgggtgtctacagggatcaggggaccagtaat
gataaatggaaccgctgttggggcccttttattggggcgttcttcagcatcgatgctcgg
actttttgtcctccctggggtaatagatgcggactttcagggtgagatccagattatggt
atacaccccgtttcctccaataaaaattgagaaagggcaacggatagcgcagttagtacc
cctagagcaattgaccaaagccttaacaccgtgtcaatcgtctccccgaggggagcaagg
gtttggctcctcaggggacttagcattgctatcactaaatttgcatgatcgacctaaaaa
accagtgacacttaaacacagagaggaagaaatcaaacttcaaggtctattagatacagg
ggccgacaacagcatattgagcccagaaatttggccgcctcaatggccactgcaagcggc
catagccacagtgacgggtacaggtggactatccttagcgaaaaagtcacctcccctgca
aatccaccttgatgaacaagtagtccatacctctgtctcggtggcacctctaccccccac
tgttcaatgcttaattggccacaatgtgctctctcaactgggggcacttcaacccgccct
gcctaatcctgccatgctaccttacaattggccattactaattagtgacttaaaggactg
tttctttactattaccctgcaccctcaggacactaaacgatttgccttcacattgcctgc
attgaatcgagaacaccctgatcaacgttttgaatggacagtattacctcaaaggatgaa
aaatagccccacgcgatgtcaactatatgtcgatcatgctctacaaccactccggcgaga
atggaaacaaatggtcatttatcattacatggaggacatcctttttgcccagccagaggc
cttcacacaggaacaaatttggcaaatagaaaagaccctaaatagggaagaacttatgtt
tgcccctgaaaaggtacaactctccgcgccccggaagtacttaggatggacactgactaa
cacgatagtaaccccacagaaactgcaactggatactaaactagagactctacatgatgc
ccaaaggttactgggggacttaaagtggttgagccctgtggtgggcatcccaaacgaact
cttagagtcgttgcgacctttgttacagggcactgacccggcccagcctgtaacggtgac
aacgcagcacaaacgtctactacaacagattatggactgcattatacacggcagtgttcg
gagacgtgaccctgacctccccatacaggttatggtatggtatggaccaaagtacctttt
aggagcgttggcacaatctaaaaagaaaacgggggaggtatgggtactagagtggatctg
tccctcactgcagcaatcaaaaacacttcttcaaaaaactgaactcctggcagaagtgat
taagaaagggcgagaacgtaccctgcagatcataggtatggagcctgtgtgtgtacagct
gccaatgcagaaggacactctgacatggtatgtgcagcatagtccagagttacaggatgc
tctcttaggagctggaagtacggtttcagtggaaaagattccgaacgtgccgctacattg
gattggtcaatggagttggctccggataccaaagcagcatgagacgcccttgcagaacac
aatcacggcttacacggatgcgggacagaagtctagaacagcagcagtgacctggcagca
gggcggctcctggagacatcacctcattgcagacgatgataaggacttattgcaaacatt
ggagctggtggccgttgtatgggccatgatgaacttaatcggcccccttaatgtggtcac
cgactccctttatgtagctggagtatgccaccaaatagaggaagcctacataaaggaagt
gcagaatcggcggctgtacaagctgttcgtgcagttgcagagagcaatcagaattaggga
gcactcatatgcagtaatacatgttcgaggtcataaatgggagatagacttgggagaggg
aaatgcgagagctgatcgcttggtgtcactggcgcagagacctttagtctcccggcatgt
cctggcccgagaggcgtactctatgtttcaccagaatgccaaggggctaagaagggaata
tcagataacatatgaggatgctaaggtaattgttagatcgtgcccagtgtgcagccacca
taatggcagtatgggtctcgggctaggagttaaccccaggggacttagagctaacgaaaa
taggcagatggatgtgatgcatgtgggtgagttcgggcagctgaaatatgtacacgtgtc
tatagatacatatagtcatcttatgtgggccaccgctcaacctggagaaaaggctatgta
tgtagaaaagcatctcagttgttgctttgcagttatgggtatatcactacgaataaaaac
agacaatggcccagcctacactagtcgtaggcttggggagtttctgcaaacatggggagt
aaaacacagtacgggtatcccaaactcacccacaggccaggcaatagtagaacagggaaa
ttgtggatggacggctgacccagcgaggtcatgtttttctccccctgggtcagtgcaagt
aaaacagctgctatggatcactgtctcacacagaacaatgatgggagtaggcgaaaggaa
tgcagagctgtgatagagaccgctgtgccaggtgctgtgagtcaagctgcaagcaactgc
aaattatgagaactgcgccagcactaccctctgttcttctgtctcattatactgcatgaa
aatgtgtctttcagggacgtaatgaaaatgtatctgaattcctgtcaactattggttatg
tattagtttgacctatatctatagtacaatttctcctgacggtgtgcaagttaggtggag
tgatcccccttgcactatcaatagacatcaatagacgcatgcctgctctatatccttacc
ggatatagggtctgatttctacaactcaattttgcaacgagaatagatccgctctgttcg
gctgcgggatcgattgagagaggggacacctttggcgcgccccaagatttcttggaaggt
ctcccttcctcacccgatcactgcagggacagacaaggaccatccattggtgtatcaggt
atgtgtatagaaaagggggtgcccgtaaggcgtgaggagacgtcctacgcagggtatgaa
ggagcgtgcctgcttccccccccccccccccgagatacgtgagctcacaggttagattgc
cggctggggtaggaattgcaactaattgactaatgcactagtgttattaagatacaagct
aaaagacgtcgtcagcattgtgggttatgtataaactatgttttttgttctaaatgtcag
agtgagtgtggtgtgagtgagatgtgttcctttcagggaatgagtgtcaacctgtttatc
tagtactgtgttctgattgcatggaagcgtgtaagggaacatggacaagcttctgtgaga
tctgttcccaagtgtttataactgaacaatatcactgtacggtgttaagggtttgtggaa
actttgagtgaattaggaatcaataggaattttgtaaacatcatgggaggcttccaggag
agagctgtgtttccacaggatctggcccattatgggttcccagtaaatggactaagccag
ccccgaacatcaacaacccatctcaacccgatgacaacaacggcgactccggcgagcgat
agccgcatggtgtgcaagacatcatatacagtgccgtgactcctgagctgcgactggtat
tcccttagcagattgcagaaaacatctcatcagaaaggtctcttggacactgggaactgc
caggagcaattggcggttatgagactcagaagcgcactaattgtgggggtcaggtacagt
ggttgatccagagtggggactgtggtattttattcatcgggatattgaaactgtagttaa
tactggtgtgctgtgtagtctttactgttagtttactgacaaggaatgctttgtagaagt
gtgtaacataaatctagtgtattcttatagatagtgattggtatgctgataatcatgctt
tgtttactgtaatgctagcaaaaggtggttcaagatgcgattcatacaacctggctcgta
ccaaaagaaaacgggggaagtgtggagagcttttgggacccggagcactggctccgggag
aggggccatgatgggatgcagctggtaaggagatagggccctgctcattaaaccaggcaa
ggtcgtgctgccctcactcaggagcaaggaagtgataagaacatgctgcagttaagaaaa
ttgagtggtatgcggtaaacaatcgggcattcatcacgggactgtcacggtatctagcgt
tgaaggttactttctcacgtaaagaactaaccaataagagaacccaatttggcatatgta
gtagctcattaactatcgtataaatgcctgcgtgtgcttcaataaagctgagacttgttg
atcatgaaagcatgagacttgtctcccgctgatttcctacaccatgtaaaatcaatca
>CK-ERV354#LTR/ERV3
tgggtgtagtggaatttcagggtcacagcctgaaccaatgggtgggctctgtgagtgtgt
gagtgcggcggcgcggcggtacgaacgggggagggacacattcctcagctcagctcggtc
tgcgcgctgctaccgggaggggtgagtcgattctttttgatatctttccctcgtgtgcct
atttcttaaataaaggctttgtcatcaccttcatttgccctacattttggcgagccaggc
agccaaatatctttaaagatacccaattataagcctcttaaaataattaccatgacattt
ttgaacaatttcatgggatggtttggacggggaaaggctagccccataagtgaggttttg
ccagggcacatcccgggattcctaggatccccatatcacgggattgcctgtattattgaa
aaatggggtcccctacgggatgcaggaaatgttcaggaatccccagcccgcctggctgag
tatttcagtagtctaaacaaaaacgtactcactacacgagaacgacagttagctgcctcc
acggtggcgtggccgctgctgatggccttgaaccggctaaatataactgaaggggttctc
actgatgaaaatcaactattacgtgaccgtgtggaagaactagaaagacaggttgcaatt
ttgagagggaaaaaacctaaccctataatcccggtacaaaaaatccgaaacatctctcta
gaaataactggggatcctatacaagagagtccacatgaactggactcagaaaatgaaagc
actaagaagtcagatcttgaggctccactagagcttgatccctttgagatccgaccagtt
gtaactcaaaaaacaaaaaaaacgcaggacaggccagcggggctgccccctgaccagtgg
ccccctgcccagagcacactacatgtaacagctcgcccatacacggcagctgaattaatg
gatttagtacaacgctttagacaaagaccgagagagagtgtgccagcatggttactcaga
ctatatgacatgggggcagaaagtgttgtggtgaatgggccagaaatctcaaaactggca
tcaattactactcacccggccctcaggcaaagactatatgcggctgtgcaacacaatgaa
gaaaatcattcactgattgcatggttaatggccgcatgccgtgtgacatgggcaaataaa
acggatataccattaaataccggcctgtggtcctctatggaggacttacaaaattatatc
cgagaattaggtatgaaggaggcaatttatgaggacaattttgagagcccagatatgata
aaattttccgcaggaatgagggacctcatcctgcagcaggctccaccacatcagtatgga
attttggtatccatactaaatcccctagtggcctcagaggccattatacaacaggccgcc
caattggtggcagatctgggggagacagagcgcctgcgcgccaggcgcaacgtccgaatg
gtggtggaaaagtcggacatccatccgccaccacgacctaggagacctgcccctaacgta
attcaatctggacccatcagggtctcaagaaaacaaatgtttactgacttgattagggct
ggagttcaatttcaaaagatcgatggacagcctaaccaggtcttattacaactatggaaa
cagttaccaaacagtcagagattccaacgctctcctaaaagggaaggagttagactcata
gaacggattccacaaaacacgtggaatctagaagacttcatagtcccatcaaaaaaacgt
aaacctcctcaggtggcccgggcagccacagttgagccatcagaggaaaaagacttaggg
attgcacagctgatggcttgacagcggagccaaaattccccaagactagggtctccagag
gagaccggagaccctacgttgaactaacgattcattggtcccgaaagaatgtacagcggg
ttatggcattagtagatactggggcagaaacatcaattatatatggtgacccaaaccaat
tttcaggctctaaggcaatgataggtgggttcggggggcagatgatccccgtaacacaaa
catggttgaaattgggggttgggcgtctaccaccccgggagtacaaggtgtctattgccc
caattccagagtatatattggggattgatatcctgtcgggtttgactctccaaaccactg
tgggagagttcagattaagggaaagatgtattagtatccgggcagtgcaggcaatcataa
ggggtcatgcagaaattgaacctatttgtttgccacaaccacgccggatcacaaatacaa
agcagtatagactcccgggtgggcaacaagaaattaccaagactgtgcaggagctggaga
gagtagggattattagacctgcacacagcccatacaactcccccatatggccagtcagga
aaccagatggtacgtggcgaatgacagtagactacagagaactaaataaagtcacgccac
cgatccatgcagctgtacccaacattgcttccctcatggatacattaagtagagaaatag
aaacataccactgcgttctggatctagcaaatgcatttttcagcattccaattgctaagg
agtcccaagaccagtttgcattcacgtgggagggcaggcagtggacttttcaagttctac
ctcaggggtacgtgcattcacctactttttgtcataatttggtggcaagtgacttggcaa
attggaacaaaccatctactgtcaaaatgttccactacatcgatgatttgatgttaacgt
ctgactcaatcgaggcattagaaaagacagtaccatcattaattacttatttacaggaaa
aaggatgggctataaacccacaaaaagtacaaggaccagggctatcagttaaattcctgg
gtgttgtctggtcaggtaagactaaggtgttacccagtgcgatcattgataagatccaag
cgttcccggttcctacgaaaccgaagcagttgcaggagtttttgggtatattaggatatt
ggcgatcctttattccccacttagcacaactgctaaaacccttatatcgattaacaaaaa
aaggccaagtatgggattggggtagaacagaacaagaagccttccagcaagcaaaaatag
ctgttaaacaggcccaggcactaggtatatttgatccgacccttccagccgaactagatg
tgcatgtgacccaagaagggtttggctgggggctgtggcagcgccagggttctgttcgaa
tcccaattgggttctggtcacagatttggcatggagcagaagagagatacagcatggttg
aaaagcagttattggctacctattctgcattgcaggcagtagaaccaataactcagaccg
cagaggttattgtcaaaacaactttaccaattcaggggtgggtaaaagacctaactcaca
ttcctaagaccggggtggcccaatcacaaacagtagcacgctgggttgcctatcttagcc
aaagaagccgcctgtcatcatctccactgaaggaagaacttcaaaagatacttgggccag
taacatatcacagtgagacacctgaggaaatagtggttacttgtccagaaaagagtcctg
tacaggagggaaaataccctatcccagaagatgcctggtatacagatggatccagcagag
ggaacccaagtaggtggcgagctgtcgcataccatccctcaactgaaacaatatggtttg
aagaaggggatggacaaagtagccagtgggctgagctacgagctgtgtggatggtgataa
ctcaagagcctggcaacagtgcactaaacatctgcacagatagttgggcagtctaccgag
ggctcacgctctggatagcacagtgggccactcaggattggacaatccatgcccgaccta
tctggggcaaagatatgtgggttgatatatggaacgtggttaggcacaggactgtacgag
cataccacgtctctggacatcaacccttgcagtcaccaggcaatgatgaagctgacacac
tggctcgagtccgatggttgggaagtacaccatcagaagacatagctcactggctgcatc
ggaaattacggcatgcaggacagaaaaccatgtgggcagcagctaaagcatgggggttgc
ccatacagttaccagatattgtccaggcatgtcaggactgtgacgcttgctcgcgaatga
gaccaagacctctgccggaaactacggcccatctcgctagaggacacaacccattacagc
gatggcagatcgattatataggtccccttcctcgatctgagggggccagatatgccctaa
cttgtgtcgatacagcgagtggactgatgcaagcctatcctgtagcaaaggcaaaccaag
cctataccatcaaagctctaactagattgatggcatcatacgggactcctgaggttattg
agagtgatcaaggtacacatttcacaggtgcaactgtgcagaagtgggctgaagacaata
acattgaatggcggtttcacctgccctacaatccaacaggagcaggcctaatagaaagat
acaatgggatcctgaaggctgctctgaaggcagattcacagtccttgcaggggtggacca
aaaggctttatgaaaccctgcgagacttgaatgagagaccaagagatggcagacccagtg
ctttaaaaatgctgcagacaacttgggcctccccacttaggatacaaattacaagcaagg
acacctcactcaagccacaagttggcacaatgaataatcttctgctccctgcccctgatg
acctagagcccgggagacacaaggtaaaatggccttggaaggtgcaagcaggaccaaaat
ggtgtggtctccttgcaccttgggggagattgttagaggttgggggatcagtaaaccctt
cagtaatcggtgtatggccaacagaggtaatagttgacacccctgttttcattgcaaggg
ggacattaatcatgtccatgtggcaaattagaaccccccctttggtacccgatatagtga
ttcagtcgcagatttcgggccaaagagtgtggtatcgaaggccaggacgtgccccgatac
aggcagaggtgttgactcaagaccgaaatacagcctgcatcttaccgtggagggcggacc
tacccctcctcgtacctattaaacatctgttttactccccttgaggttttaagttcacag
gatggcccgcaggagcaacatcactcaaacacgcttatgaggaaacatcatgacaccctg
tgacgcactgctgaacttttggggactggagagcatgaatcagaagcgctactggtcctt
gaaaaagatacgcctcgagaaagaacatcaagtactggcccaacagaactgtgaagggga
ctgccactgattgcctttattgttttgacattctatattgcggcgggtgttgtgtatgcg
tcgcgatgtgcattgtgtcttgggccaccaggttgcaggggctcaccccctacctgctca
gtcattggttcatgctgtgaaggggtggagtgtagtggaatttcagggtcacagcctgaa
ccaatgggtgggctctgtgagtgtgtgagtgcggcggcgcggcggtacgaacgggggagg
gacacattcctcagctcagctcggtctgcgcgctgctaccgggaggggtgagtcgattct
ttttgatatctttccctcgtgtgcctatttcttaaataaaggctttgtcatcaccttcat
ttgccctacattgggta
>CK-ERV365#LTR/ERV3
tgtagtggaattccagggtcacagcctgaaccaatgggtgggctctgtgagtgtgtgagt
gcggcggcgcggcggtacgaacgggggagggacacattcctcagctcggctcgggctgcg
cgctgctaccgggaggggtgagtcgattctttttgctatctttccctcgtgtgcctattt
cttaaataaaggctttgtcatcaccttcatttgccctacattttggcgagccaggcagcc
aaatatctttaaagatacccaattataagcctcttaaaataattaccatgacatttttga
acaatttcatgggatggtttggacggggaaaggctagccccataagtgaggttttgccag
ggcacatcccgggattcctaggatccccatatcacgggattgcctgtattattgaaaaat
ggggtcccctacgggatgcaggaaatgttcaggaatccccagcccgcctggctgagtatt
tcagtagtctaaacaaaaacgtactcactacacgagaacgacagttagctgcctccacgg
tggcgtggccgctgctgatggccttgaaccggctaaatataactgaaggggttctcactg
atgaaaatcaactattacgtgaccgtgtggaagaactagaaagacaggttgcaattttga
gagggaaaaaacctaaccctataatcccggtacaaaaaatccgaaacatctctctagaaa
taactggggatcctatacaagagagtccacatgaactggactcagaaaatgaaagcacta
agaagtcagatcttgaggctccactagagcttgatccctttgagatccgaccagttgtaa
ctcaaaaaacaaaaaaaacgcaggacaggccagcggggctgccccctgaccaaaggcccc
ctgcacagagcacactacatgtaacagctcgcccaaggacggcagctgaattaatggatt
tagtacaacgctttagacaaagaccgagagagagtgtgccagcatggttactcagactat
atgacatgggggcagaaagtgttgtggtgaatgggccagaaatctcaaaactggcatcaa
ttactactcacccggccctcaggcaaagactatatgcggctgtgcaacacaatgaagaaa
atcattcactgattgcatggttaatggccgcatgccgtgtgacatgggcaaataaaacgg
atataccattaaataccggcctgtggtcctctatggaggacttacaaaattatatccgag
aactaggtatgaaggaggcaatttatgaggacaattttgagagcccagatatgataaaat
tttccgcaggaatgagggacctcatcctgcagcaggctccaccacatcagtatggaattt
tggtatccatactaaatcccctagtggcctcagaggccattatacaacaggccgcccaat
tggtggcagatctgggggagacagagcgcctgcgcgccaggcgcaacgtccgaatggtgg
tggaaaagtcggacatccatccgccaccacgacctaggagacctgctcctaatgtaattc
aatctggacccatcagggtctcaagaaaacaaatgtttactgacttgattagggctggag
ttcaatttcaaaagatcgatggacagcctaaccaggtcttattacaactatggaaacagt
taccaaacagtcagagattccaacgctctcctaaaagggaaggagttagactcatagaac
ggattccacaaaatacgtggaatctagaagacttcatagtcccatcaaaaaaaacgtaaa
cctcctcaggttgcccgggcagccacagttgagccatcagaggaaaaagacttagggatt
gcacagctgatggcttgacagcggagccaaaattccccaagactagggtctccagaggag
accggagaccctacgttgaactaacgattcattggtcccgaaagaatgtacagcgggtta
tggcattagtagatactggggcagaaacatcaattatatatggtgacccaaaccaatttt
caggctctaaggcaatgataggtgggtttggggggcagatgatccccgtaacacaaacat
ggttgaaattgggggttgggcgtctaccaccccgggagtacaaggtgtctattgccccaa
ttccagagtatatattggggattgatatcctgtcgggtttgactctccaaaccactgtgg
gagagttcagattaagggaaagatgtattagtatccgggcagtgcaggcaatcataaggg
gtcatgcagaaattgaacctatttgtttgccacaaccacgccggatcacaaatacaaagc
agtatagactcccgggtgggcaacaagaaattaccaagactgtgcaggagctggagagag
tagggattattagacctgcacacagcccatacaactcccccatatggccagtcaggaaac
cagatggtacgtggcgaatgacagtagactacagagaactaaataaagtcacgccaccga
tccatgcagctgtacccaacatcgcttccctcatggatacattaagtagagaaatagaaa
cataccactgcgttctggatctagcaaatgcatttttcagcattccaattgctaaggagt
cccaagaccagtttgcattcacgtgggagggcaggcagtggacttttcaagttctacctc
aggggtacgtgcattcacctactttttgtcataatttggtggcaagtgacttggcaaatt
ggaacaaaccatctactgtcaaaatgttccactacattgatgatttgatgttaacatctg
actcaatcgaggcattagaaaagacagtaccatcattaattacttatttacaggaaaaag
gatgggctataaacccacaaaaagtacaaggaccagggctatcagttaaatttctgggtg
ttgtctggtcaggtaagactaaggtgttacccagtgcgatcattgataagatccaagcgt
tcccggttcctacgaaaccgaagcagttgcaggagtttttgggtatattaggatattggc
gatcctttattccccacttagcacaactgctaaaacccttatatcgattaacaaaaaaag
gccaagtatgggattggggtagaacagaacaagaagccttccagcaagcaaaaatagctg
ttaaacaggcccaggcgctaggtatatttgatccaacccttccagccgaactagatgtgc
atgtgacccaagaagggtttggctgggggctgtggcagcgccagggttctgttcgaatcc
caattgggttctggtcacagatttggcatggagcagaagagagatacagcatggttgaaa
agcagttattggctacctattctgcattgcaggcagtagaaccaataactcagaccgcag
aggttattgtcaaaacaactttaccaattcaggggtgggtaaaagacctaactcacattc
ctaagaccggggtggcccaatcacaaacagtagcacgctgggttgcctatcttagccaaa
gaagccgcctgtcatcatctccactgaaggaagaacttcaaaagatacttgggccagtaa
catatcacagcgagacacctgaggaaatagtggttacttgtccagaaaagagtcctgtac
aggagggaaaataccctatcccagaagatgcctggtatacagatggatccagcagaggga
acccaagtaggtggcgagctgtcgcataccatccctcaactgaaacaatatggtttgaag
aaggggatggacaaagtagccagtgggctgagctacgagctgtgtggatggtgataactc
aagagcctggcaacagtgcactaaacatctgcacagatagttgggcagtctaccgagggc
tcacgctctggatagcacagtgggccactcaggattggacaatccatgcccgacctatct
ggggcaaagatatgtgggttgatatatggaacgtggttaggcacaggaccgtacgagcat
accacgtctctggacatcaacccttgcagtcaccaggcaatgatgaagctgacacactgg
ctcgagtccgatggttgggaagtacaccatcagaagacatagctcactggctgcatcgga
aattacggcatgcaggacagaaaaccatgtgggcagcagctaaagcatgggggttgccca
tacagttaccagatattgtccaggcatgtcaggactgtgacgcttgctcgcgaatgagac
caagacctctgccggaaactacggcccatctcgctagaggacacaacccattacagcgat
ggcagatcgattatataggtccccttcctcgatctgagggggccagatatgccctaactt
gtgtcgatacagcgagtggactgatgcaagcctatcctgtagcaaaggcaaaccaagcca
ataccatcaaagctctaactagattgatggcatcatacgggactcctgaggttattgaga
gtgatcaaggtacacatttcacaggtgcaactgtgcagaagtgggctgaagacaataaca
ttgaatggcggtttcacctgccctacaatccaacaggagcaggcctaatagaaagataca
atgggatcctgaaggctgctctgaaggcagattcacagtccttgcaggggtggaccaaaa
ggctttatgaaaccctgcgagacttgaatgagagaccaagagatggcagacccagtgctt
taaaaatgctgcagacaacttgggcctccccacttaggatacaaattacaagcaaggaca
cctcactcaagccacaagttggcacaatgaataatcttctgctccctgcccctgatgacc
tagagcccgggagacacaaggtaaaatggccttggaaggtgcaagcaggaccaaaatggt
gtggtctccttgcaccttgggggagattgttagaggttgggggatcagtaaacccttcag
taatcggtgtatggccaacagaggtaatagttgacacccctgttttcattgcaaggggga
cattaatcatgtccatgtggcaaattagaaccccccctttggtacccgatatagtgattc
agtcgcagatttcgggccaaagagtgtggtatcgaaggtaaggacgtgccccgatacagg
cagaggtgttgactccctttcgaaatacagcctgcatcttaccgtggagggcggacctac
ccctcctcgtacctattaaacatctgttttactccccttgaggttttaagttcacaggat
ggcccgcaggagcaacatcactcaaacacgcttatgaggaaacatcatgacaccctgtga
cgcactgctgaacttttggggactggagagcatgaatcagaagcgctactggtccttgaa
aaagatacgcctcgagaaagaacatcaagtactggcccaacagaaccgtgaaggggactg
ccactgattgcctttattgttttgacatcctatattgcggcgggtgttgtgtatgcgtcg
cgatgcgcattgtgtcttgggccaccaggttgcaggggctcaccccctacctgctcagtc
attggttcatgctgtgaaggggtggagtgtagtggaattccagggtcacagcctgaacca
atgggtgggctctgtgagtgtgtgagtgcggcggcgcggcggtacgaacgggggagggac
acattcctcagctcggctcgggctgcgcgctgctaccgggaggggtgagtcgattctttt
tgctatctttccctcgtgtgcctatttcttaaataaaggctttgtcatcaccttcatttg
ccctacacatgtattctttca
>CK-ERV434#LTR/ERV3
tgggtgtgctttccaagccgggcgccttcatcaagtaaggctttcggtttcggaaactct
ctcactctctctctctctccctctctatcgctctttcgctctctctccctcattccattt
ggtttattatacttactcccaattagattgtattgtatcgtgtcatcttgcatctcaaca
tcatagttagtaaaataagttctccttcttagattgttgccaccgcttcgtttttctcgg
gaagtgaagggggaggggggcccacaagcctaccggccccctgtcacgggcacagatcta
tctaggtaactccgtgacaattttggtggagaatgcgggcaagattcatctgaagcttta
acgttagtaagaaaaaaaggatttcgttaggccagactgtgagactacaaagcattgctg
gtgctggtgtgaccttcatagattagattatagcctgggcagtccgccaaactccagaca
ctgtaccgagtggttcccgtttgttttttttttttttttttttcctccttctctttattc
ccccttacgttagcagctatcaactatgaggttgctctgtattgtcaaagcactgtataa
gggattaaaagctatcatgttccttgccagttaccggtctataattaacctcttcatgtc
ttgctgtggagttgtattcatatacaaccaagtgagggccctgatagaggcacctgcctg
gtggctttatgcaatgtggtataatttgaattttgagaccttcgaaccggtttctaggct
tccctcccagtttgttgaacgtttttcgaacaccgagtcagtgctcatattttcgtgcat
attatcgatatctttgaatatattcctcttcattcgtgctaagtggaaggagcctcctcc
aagaccagagaatgatgactggcaaggaatatggaaaggtttaagaagaatcttagaacc
gtggggacccgccgtgccatgggatttcacccctgaacatctgtgggatcccgagaaact
gagccagcatttgagtcaggggcagtgcggcttagatagatcaaaggaggcacgactcat
ctggggcttggcttgtgcctaccgcgccctgtatagtactgttttggagagagacagttt
ccgagcggaggtgcaagccgaagggggaaatctccatgtcagacctgatcagtcacaaca
gacaccagtaacagtgtcagtagcccctgtagaaggcaagaaatggaagcgggtgtcctc
acgtctagagcgaaaaaaggaagaagaagaagaaggagaggaagtggaagaggaggtggt
agaggaagatccaggtgaggggacttcctcagaaccaagaaaagcaaaagcaaaaactaa
gaggcacgaagaggacagcgatgaagaggagatctctattactgttcgtcgacctctcaa
gatgtctgagatcataagctcaagaaaggaatttgaacgacgcccgaatgaaactgttgt
cacctggttgcttcgttgttgggatagtggggccagtagcttgtctctagatggtaatga
agcacgccaattaggagacattgccggagacaaatccatcgacagagcaattagtagatg
tttggatgaagctgcaaccctctgggaccgaatactaatagctgtgaaggaaaggtatcc
ctacaaagaacttctgcagcctgcaaagaaaacgtggaatacaattgagagaggtatcca
gtatttgagggaaatagccctggtggaaatgctatatgagtctaattttgttcctaatga
tccacgccaaaaccatgatccggagagagtgaggacaacacctgaaatatggcaaaaact
tacgagagcagcaccagacagatacgcccccacactattagccacattccacagatacga
ggaccaacagagaagacccctagtcttcgaattgattcttacactccaaaactacgagca
gcatctacccccaacccacgtttccatttcagccgtcacagagttagcaaacagactggg
tgatgtagaagagcagatgtccctattgattaatcgtgatgaacccgtagaacccgtaat
agtatcggaaacgtttgacgacgatcaagataagcaaaggggcctaatgaaagagcttat
caaactaatgaaaatccaattaattaaagaagatggatccccctcctcacctgtaacatc
aaaaatttcagctaccgaaggcaaacgctttcctgctcgagtgagaaacaacaacaggac
ggcttcgcgtgttgccttgtggcgttatctccgtgaccatggagaagatatgaggaagtg
gcacgatcaagatactcccgtactgcgagcacgggtgagagaattacagaatagaccaac
caccagtgtagttgctccagttaccacaggtaatgaatagaggggccctgccctcagtca
ggggagggagagggataacagagtttattggactgtgtggatccgatggcctggcacatc
agaaccacagaaatataaggcattggtggataccggtgcacagtgcactctaatgccctc
gaatcatgaagggacagaatcagtccatatttctggagtgactgggggttctcaagaact
gactgtgttggaggccaaaataagcctcactggtaaagactggcaaaagcatcctattgt
gactggcccaggggctccatgcatactgggtattgattacctcagaagggggcatttcaa
ggatcctaaggggtatcgatgggcctttggaatagctgctgtagatacagacaacattaa
gcagctatctgttttgcctggcctgtcagaagatccgtctgctgtggggttgctgcaagt
aaaagagcagcaggtaccaattgccacaaaagcagtgcatagacggcagtatcgaaccaa
cagggattccttgctccctattcataagttgattcgtcaactagaaagtcaaggagtgat
cagcagaacccattcaccttttaacagccccatatggccagtgcgtaaagccagtggaga
atggaggctgacggtagactaccgtggcctgaatgaagtcacacccccgctgagtgctgc
tgtgccggacatgctagaactccaatatgaattggagtcaaaagcagccaagtggtatgc
caccattgacatcgctaatgccttcttttccattcctctggccagagagtgcaggccaca
gttcgccttcacctggaggggcattcagtatacttggaaccgtttgccccaggggtggaa
acacagcccaaccatttgccacggattaatccaaactgtattggaacagggcagtgctcc
tgagcatctgcaatacattgatgatattgttgtgtggggcgatacagcacaagatgtttt
taagaaaggagagcaaataatccaaattcttctgcaagctggttttgctattaagcgaag
caaagtgaaaggacctgcccaggagattcagttcctaggtataaagtggcaagatgggcg
ccgtcacatcccagcagatgtgattgacaaaatcactgccatgtctccacccattaataa
gaaagagacacaatcttttctgggtgtagtgggcttttggaggatgcatgttccaaacta
tagccttattgtaagccccctgtatcaagtgacgcggaagaagaatgattttacatgggg
tcctgaacagcagcaggcttttgagcagatcaaacatgagatagcccgtgccgtggctct
ggggccagtacggacgggacaggatgtaaagaacatcctctacactgctgctggagagaa
aggtcccacctggagcctgtggcaaagaacctcaggggagacccgaggccgacccctggg
attctggagtcgagcatacagggggtctgaagagtgctacaccccaactgagaaggaaat
cttagccgcgtatgagggggttagggctgcttccgaagtagtcggtactgagacgcagct
cctcctggcacctcgactgccagtgctgaactggatgtttaaaggaaagattccctccac
ccatcatgctactgatgccacttggagcaagtggattgcactgattacacaacgagctcg
aatggggaacttcagtcgtccaggaatcttagaggtgatcatggactggcctgaaggtaa
aaagtttgaaacatcaccaggagaagaggtatcacgtgccaaagaggccccaccatataa
tgaactaccaggaaatgaaaagaaatatgccctgttcacagatggatcgtgtcgtattgt
tgggaagtatcgcagatggaaagctgctgtgtggagccccgtgcgacaagttgcagaggc
cactgaaggaaaaggagaatcaagtcagtttgcagaggtcaaggctgtccaactagcctt
agatgtcgctgaacgggaggggtggccagtgctttatctttatactgattcatggatggt
ggcgaatgccttatgggggtggttacagcagtgggagcaaaataactggcaacggagagg
taaacctatttggtctgctgaactgtggaaagacattgctgcccgaataaagaatatggt
ggtaaaggtgcgccacgtagacgctcatgtgcccaagagtcgggctacggaagaacagaa
aaataaccatcacgtagatcaggcagccaaaattgaggtggctcaaatagacttggactg
gcagaacaagggtgaattatttctagctcggtgggcccatgagacctcgggccatcaagg
gagagatgcaacgtataagtgggctagagaccgaggggtggacttaactatggatgctat
tgcacaagttattcatgactgtgaaacatgcgccataatcaaacaagccaagaggatgaa
acctctctgggaggaagggcgatggcaaaagtataaatatggggaggcgtggcagattga
ctatatcaccttgccacgatcctgcaatggtaagcgttatgtgctcaccatggtggaagc
gaccactgggtggcttgaaacatatgcagtaccccatgctaccgccagaaataccatatt
aggtctggagaaacaagttctgtggcgacatggcaccccagaaagaattgaatcagataa
tgggactcattttaaaaattctcttataaatacttgggccaaagaacatggcattgaatg
gatttatcatattccctatcatgcaccagcttctggtaagattgaacgatacaatgggtt
gttaaaaactatgctgaaggcaatgggcggtggaacatttaagcactgggagaagcatct
ggcagaagccacctggttggtcaacaccaggggatctatcaatcgtgatggtcctaccca
ttccagctccctacatactgtagagggagataaggtccctgtagtacatgtaaagagcat
gttgggaaaagcagtttgggtccttccagcctctggaaagggcagacctctccgtggaac
tgtttttgcccagggacctggctccacttggtgggtgatgcagaaagatggggacgttca
atgtgtaccacaagggaatttgatgttgggggagtgcagtcagtagttctatgtatatgt
attaagcatgatataatgatgtagaataaggggtggaatgtcatggttttgtaacttcgc
tattggtattccacatcataacatcatggacaaaagagaagaactacgtatcccagagga
cctcacggtcagagaaggaagacacatcacagaagatacgtcatctggttgcgcgcggtg
cttcttcactttcgcttgctgccgggagaggagtgggtgtgctttccaagccgggcgcct
tcatcaagtaaggctttcggtttcggaaactctctcactctctctctctctccctctcta
tcgctctttcgctctctctccctcattccatttggtttattatacttactcccaattaga
ttgtattgtatcgtgtcatcttgcatctcaacatcatagttagtaaaataagttctcctt
cttagattgttgccaccgcttcgtttttctcgggaagtgaagggggaggggggcccacaa
gcctaccggccccctgtcacgggcacagatctatctaggtaactccgtgacagctcgatc
a
>CK-ERV460#LTR/ERV3
ttgtagtggaattccagggtcacagcctgaaccaatgggtgggctctgtgagtgtgtgag
tgcggcggcgcggcggtacgaacgggggagggacacattcctcagctcggctcgggctgc
gcactgctaccgggaggggtgagtcgattctttttgatatctttccctcgtgtgcctatt
tcttaaataaaggctttgtcatcaccttcatttgccctacattttggcgagccaggcagc
caaatatctttaaagatacccaattataagcctcttaaaataattaccatgacatttttg
aacaatttcatgggatggtttggacggggaaaggctagccccataagtgaggttttgcca
gggcacatcccgggattcctaggatccccatatcacgggattgcctgtattattgaaaaa
tggggtcccctacgggatgcaggaaatgttcaggaatccccagcccgcctggctgagtat
ttcagtagtctaaacaaaaacgtactcactacacgagaacgacagttagctgcctccacg
gtggcgtggccgctgctgatggccttgaaccggctaaatataactgaaggggttctcact
gatgaaaatcaactattacgtgaccgtgtggaagaactagaaagacaggttgcaattttg
agagggaaaaaacctaaccctataatcccggtacaaaaaatccgaaacatctctctagaa
ataactggggatcctatacaagagagtccacatgaactggactcagaaaatgaaagcact
aagaagtcagatcttgaggctccactagagcttgatccctttgagatccgaccagttgta
actcaaaaaacaaaaaaaacgcaggacaggccagcggggctgccccctgaccagtggccc
cctgcccagagcacactacatgtaacagctcgcccatacacggcagctgaattaatggat
ttagtacaacgctttagacaaagaccgagagagagtgtgccagcatggttactcagacta
tatgacatgggggcagaaagtgttgtggtgaatgggccagaaatctcaaaactggcatca
attactactcacccggccctcaggcaaagactatatgcggctgtgcaacacaatgaagaa
aatcattcactgattgcatggttaatggccgcatgccgtgtgacatgggcaaataaaacg
gatataccattaaataccggcctgtggtcctctatggaggacttacaaaattatatccga
gaattaggtatgaaggaggcaatttatgaggacaattttgagagcccagatatgataaaa
ttttccgcaggaatgagggacctcatcctgcagcaggctccaccacatcagtatggaatt
ttggtatccatactaaatcccctagtggcctcagaggccattatacaacaggccgcccaa
ttggtggcagatctgggggagacagagcgcctgcgcgccaggcgcaacgtccgaatggtg
gtggaaaagtcggacatccatccgccaccacgacctaggagacctgctcctaatgtaatt
caatctggacccatcagggtctcaagaaaacaaatgtttactgacttgattagggctgga
gttcaatttcaaaagatcgatggacagcctaaccaggtcttattacaactatggaaacag
ttaccaaacagtcagagattccaacgctctcctaaaagggaaggagttagactcatagaa
cggattccacaaaatacgtggaatctagaagacttcatagtcccatcaaaaaaacgtaaa
cctcctcaggttgcccgggcagccacagttgagccatcagaggaaaaagacttagggatt
gcacagctgatggcttgacagcggagccaaaattccccaagactagggtctccagaggag
accggagaccctacgttgaactaacgattcattggtcccgaaagaatgtacagcgggtta
tggcattagtagatactggggcagaaacatcaattatatatggtgacccaaaccaatttt
caggctctaaggcaatgataggtgggttcggggggcagatgatccccgtaacacaaacat
ggttgaaattgggggttgggcgtctaccaccccgggagtacaaggtgtctattgccccaa
ttccagagtatatattggggattgatatcctgtcgggtttgactctccaaaccactgtgg
gagagttcagattaagggaaagatgtattagtatccgggcagtgcaggcaatcataaggg
gtcatgcagaaattgaacctatttgtttgccacaaccacgccggatcacaaatacaaagc
agtatagactcccgggtgggcaacaagaaattaccaagactgtgcaggagctggagagag
tagggattattagacctgcacacagcccatacaactcccccatatggccagtcaggaaac
cagatggtacgtggcgaatgacagtagactacagagaactaaataaagtcacgccaccga
tccatgcagctgtacccaacatcgcttccctcatggatacattaagtagagaaatagaaa
cataccactgcgttctggatctagcaaatgcatttttcagcattccaattgctaaggagt
cccaagaccagtttgcattcacgtgggagggcaggcagtggacttttcaagttctacctc
aggggtacgtgcattcacctactttttgtcataatttggtggcaagtgacttggcaaatt
ggaacaaaccatctactgtcaaaatgttccactacattgatgatttgatgttaacatctg
actcaatcgaggcattagaaaagacagtaccatcattaattacttatttacaggaaaaag
gatgggctataaacccacaaaaagtacaaggaccagggctatcagttaaattcctgggtg
ttgtctggtcaggtaagactaaggtgttacccagtgcgatcattgataagatccaagcgt
tcccggttcctacgaaaccgaagcagttgcaggagtttttgggtatattaggatattggc
gatcctttattccccacttagcacaactgctaaaacccttatatcgattaacaaaaaaag
gccaagtatgggattggggtagaacagaacaagaagccttccagcaagcaaaaatagctg
ttaaacaggcccaggcgctaggtatatttgatccaacccttccagccgaactagatgtgc
atgtgacccaagaagggtttggctgggggctgtggcagcgccagggttctgttcgaatcc
caattgggttctggtcacagatttggcatggagcagaagagagatacagcatggttgaaa
agcagttattggctacctattctgcattgcaggcagtagaaccaataactcagaccgcag
aggttattgtcaaaacaactttaccaattcaggggtgggtaaaagacctaactcacattc
ctaagaccggggtggcccaatcacaaacagtagcacgctgggttgcctatcttagccaaa
gaagccgcctgtcatcatctccactgaaggaagaacttcaaaagatacttgggccagtaa
catatcacagcgagacacctgaggaaatagtggttacttgtccagaaaagagtcctgtac
aggagggaaaataccctatcccagaagatgcctggtatacagatggatccagcagaggga
acccaagtaggtggcgagctgtcgcataccatccctcaactgaaacaatatggtttgaag
aaggggatggacaaagtagccagtgggctgagctacgagctgtgtggatggtgataactc
aagagcctggcaacagtgcactaaacatctgcacagatagttgggcagtctaccgagggc
tcacgctctggatagcacagtgggccactcaggattggacaatccatgcccgacctatct
ggggcaaagatatgtgggttgatatatggaacatggttaggcacaggaccgtacgagcat
accacgtctctggacatcaacccttgcagtcaccaggcaatgatgaagctgacacactgg
ctcgagtccgatggttgggaagtacaccatcagaagacatagctcactggctgcatcgga
aattacggcatgcaggacagaaaaccatgtgggcagcagctaaagcatgggggttgccca
tacagttaccagatattgtccaggcatgtcaggactgtgacgcttgctcgcgaatgagac
caagacctctgccggaaactacggcccatctcgctagaggacacaacccattacagcgat
ggcagatcgattatataggtccccttcctcgatctgagggggccagatatgccctaactt
gtgtcgatacagcgagtggactgatgcaagcctatcctgtagcaaaggcaaaccaagcca
ataccatcaaagctctaactagattgatggcatcatacgggactcctgaggttattgaga
gtgatcaaggtacacatttcacaggtgcaactgtgcagaagtgggctgaagacaataaca
ttgaatggcggtttcacctgccctacaatccaacaggagcaggcctaatagaaagataca
atgggatcctgaaggctgctctgaaggcagattcacagtccttgcaggggtggaccaaaa
ggctttatgaaaccctgcgagacttgaatgagagaccaagagatggcagacccagtgctt
taaaaatgctgcagacaacttgggcctccccacttaggatacaaattacaagcaaggaca
cctcactcaagccacaagttggcacaatgaataatcttctgctccctgcccctgatgacc
tagagcccgggagacacaaggtaaaatggccttggaaggtgcaagcaggaccaaaatggt
gtggtctccttgcaccttgggggagattgttagaggttgggggatcagtaaacccttcag
taatcggtgtatggccaacagaggtaatagttgacacccctgttttcattgcaaggggga
cattaatcatgtccatgtggcaaattagaaccccccctttggtacccgatatagtgattc
agtcgcagatttcgggccaaagagtgtggtatcgaaggccaggacgtgccccaatacagg
cagaggtgttgactcaagaccgaaatacagcctgcatcttaccatggagggcggacctac
ccctcctcgtacctattaaacatctgttttactccccttgaggttttaagttcacaggat
ggcccgcaggagcaacatcactcaaacacgcttatgaggaaacatcatgacaccctgtga
cgcactgctgaacttttagggactggagagcatgaatcagaagcgctactggtccttgaa
aaagatacgcctcgagaaagaacatcaagtactggcccaacagaaccgtgaaggggactg
ccactgattgcctttattgttttgacatcctatattgcggcgggtgttgtgtatgcgtcg
cgatgcgcattgtgtcttgggccaccaggttgcaggggctcaccccctacctgctcagtc
attggttcatgctgtgaaggggtggagtgtagtggaattccagggtcacagcctgaacca
atgggtgggctctgtgagtgtgtgagtgcggcggcgcggcggtacgaacgggggagggac
acattcctcagctcggctcgggctgcgcactgctaccgggaggggtgagtcgattctttt
tgatatctttccctcgtgtgcctatttcttaaataaaggctttgtcatcaccttcatttg
ccctacatatatatatatata
>CK-ERV467#LTR/ERV2
atggaagccgtcataaaggtgatttcgtccgcgtgtaaaacctattgcgggaaaacctct
ccttctaagaaggaaataggggccatgttgtccctgttacaaaaggaagggttgcttatg
tccctctcagacttatattccccggggtcctgggatcccattaccgcggcactcacccag
cgggcaatggtacttgggaaatcgggagagttaaaaacctggggattggttttgggggca
ttgaaggcggctcgagaggaacaggttacatctgagcaagcaaagttttggttgggatta
gggggagggagggtctctcccccaggtccggagtgcatcgagaaaccagcaacggagcgg
cgaatcgacaagggggaggaagtgggagaaacaactgtgcagcgagatgcgaagatggcg
ccggaggaaacggccacacctaaaaccgttggcacatcctgctatcattgcggaacagct
attggctgtaattgcgccacagcctcggcccctcctcctccttatgtggggagtggtttg
tatccttccctggcgggggtgggagagcagcagggccaggggggtgacacacctcggggg
gcggaacagccaagggcggagccagggcacgcgggtcaggcccctgggccggccctgact
gactgggcaaggatcagggaggagcttgcgagtacaggtccgcccgtggtggccatgcct
gtagtgattaagacagagggacccgcctggacccctctggagccaaaattgatcacaaga
ctggctgatacggtcaggaccaagggcttacgatccccgatcactatggcagaagtggaa
gcgcttatgtcctccccgctgctgccgcatgacgtcacgaatctaatgagagttatttta
ggacctgccccatatgccttatggatggacgcttggggagtccaactacagacggttata
gcggcagccactcgcgacccccgacacccagcgaacggtcaagggcggggggaacggact
aacttggatcgtttaaagggtttggcggatggaatggccggcaatccagagggtcaggct
gcattattaagaccgggggaactggttgctattacggcgtcggctctccaggcgtttaga
gaggtcgctcggttggcggaacccacagacccgtgggcggaaattacgcagggaccatct
gagtcctttgtggattttgccaatcgtcttataaaggcggttgaagggtcagatctccca
ccttccgcgcgggctccggtgatcattgactgctttaggcagaagtcacagccagatatc
cagcagcttatacgggcagcaccctccacgctgaccaccccaggagagataatcaaatat
gtgctagacaggcagaagactgcccctcttacggatcgaggcatagccgcggccatgtcg
tctgctattcagcccttagttatggcagtagtcaatagagagagggatggacaaactggg
tcgggtggtcgtgcccgagggctctgctacacttgtggatccccgggacattatcaggcg
cagtgcccgaaaaaacgaaagtcaggaaacagccgtgagcgatgtcagttgtgtgacggg
atgggacacaacgctaaacagtgcagaaggcgggatggcaaccagggccaacgcccagga
agaggcctctcttcggggccgtggcccgtctctcagcagcctgccgtctcgttagcgatg
gcaatggaacataaagatcgccccttggttagggtcattttgactaacactgggagtcat
ccggtcaaacagcgttcggtgtatatcaccgcgctgttggactctggagcggacatcact
attatttcagaggaggactggcccaccgattggccagtgatggaggccgcgaacccgcag
atccatgggataggagggggaattcccatgcgaaaatcccgggatatgatagaggtgggg
gttattaaccgagacgggtctttggagcgacccctgctcctcttccccgcagtagctatg
gttagagggagtatcctaggaagagattgtctgcagggcctagggctccgcttgacaaat
ttatagggagggccactgttcttactgttgcgctacatctggctattccgctcaaatgga
agccagaccacacgcctgtgtggattgaccagtggccccttcctgaaggtaaacttgtag
cgctaacgcaattagtggaaaaagaattacagttaggacatatagaaccttcacttagtt
gttggaacacacctgtctttgtgatccggaaggcttccgggtcttatcgcttattgcatg
acttgcgcgctgttaacgccaagcttgttccttttggggccgtccaacagggggcgccag
ttctctccgcgctcccgcgtggctggcccctgatggtcctagacctcaaggattgcttct
tttctattcctcttgcggaacaagatcgcgaagcttttgcatttacgctcccctctgtga
ataaccaggcccccgctcgaagattccaatggaaggtcttgccccaagggatgacctgtt
ctcccactatctgtcagttggtagtgggtcaggtacttgagcccttgcgactcaagcacc
catctctgtgcatgttgcattatatggatgatcttttgctagccgcctcaagtcatgatg
ggttggaagcggcaggggaggaggttatcagtacattggaaagagccgggttcaccattt
cgcctgataagatccagagggagcccggagtacaatatcttgggtacaagttaggcagta
cgtatgtagcacccgtaggcctggtagcagaacccaggatagccaccttgtgggatgttc
aaaagctggtggggtcacttcagtggcttcgcccagcgttaggaatcccgccacgactga
tgggccccttttatgagcagttacgagggtcagatcctaacgaggcgagggaatggaatc
tagacatgaaaatggcctggagagagatcgtacagcttagcaccactgctgccttggaac
gatgggaccctgccctgcctctggaaggggcggtcgctagatgtgaacagggggcaatag
gggtcctgggacagggactgtccacacacccaaggccatgcttgtggttattctccaccc
aacccaccaaggcgtttactgcttggttagaagtgctcacccttttgattactaagctac
gtgcttcggcagtgcgaacctttggcaaggaggttgatatcctcctgttgcctgcatgct
ttcgggaggaccttccgctcccggaggggatcctgttagcccttaaggggtttgcaggaa
aaatcaggagtagtgacacgccatctatttttgacattgcgcgcccactgcatgtttctc
tgaaagtgagggttaccgaccaccctgtaccgggacccactgtctttaccgacgcctcct
caagcacccataagggggtggtagtctggagggagggcccaaggtgggagataaaagaaa
tagctgatttgggggcaagtgtacaacaactggaagcacgcgctgtggccatggcacttc
tgctgtggccgacaacgcccactaatgtagtgactgactccgcgtttgttgcgaaaatgt
tactcaagatgggacaggagggagtcccgtctacagcggcggcttttattttagaggatg
cgttaagccaaaggtcagccatggccgccgttctccacgtgcggagtcattctgaagtgc
cagggtttttcacagaaggaaatgacgtggcagatagccaagccacctttcaagcgtatc
ccttgagagaggctaaagatcttcatactgctctccatattggaccccgcgcgctatcca
aagcgtgtaatatatctatgcagcaggctagggaggttgttcagacctgcccgcattgta
attcagcccctgcgttggaggccggggtaaaccctaggggtttggaacccctacagatat
ggcagacagactttacgcttgagcctagaatggccccccgttcctggctcgctgttactg
tggataccgcctcatcggcgatagtcgtaactcagcatggccgtgtcacatcggttgctg
cacaacatcattgggccacggctatcgccgttttgggaagaccaaaggccataaaaacag
ataacgggtcctgcttcacgtctaaatccacgcgagagtggctcgcgagatgggggatag
cacacaccaccgggattccgggtaattcccagggtcaagctatggtagagcgggccaacc
ggctcctgaaagataagatccgtgtgcttgcggagggggacggctttatgaaaagaatcc
ccaccagcaaacagggggaactactagccaaggcaatgtatgccctcaatcactttgagc
gtggtgaaaacacaaaaacaccgatacaaaaacactggagacctaccgttcttacagaag
gacccccggttaaaatacgaatagagacaggggagtgggaaaaaggatggaacgtgctgg
tctggggacgaggttaagacgctgtgaaaaacagggacactgataaggttatttgggtac
cctctcgaaaagttaaaccggacatcacccaaaaggatgaggtgactaagaaagatgagg
cgagccctctttttgcaggcatttctgactggataccctggggagacaagcaagaaggac
tccaaggagaaaccgctagcaacaagcaagaaagacccggagaagacacccttgctgcca
acgagagttaattatattctcattattggtgtcctggtcttgtgtgaggttacgggggta
agagctgatgttcacttactcgagcagccagggaacctttggattacatgggccaaccgt
acaggccaaacggatttctgcctctctacacagtcagccacctccccttttcaaacatgt
ttgataggtatcccgtcccctatttccgaaggtgattttaagggatacgtctctgataat
tgcaccaccttgggaactgaccggttagtctcgtcagccagcattaccggcggccctgac
aacagcaccaccctcacttatcgaaaggtttcatgcttgctgttaaagctgaatgtctct
atgtgggatgagccaccggaactacagctgctaggttcccagtctctccctaacattact
aatattactcagatttctggtgtaactgggggatgcgtaggcttcaccccacactccaat
ccaagtggtgtttacgggtgggaccggagacaggttacacacaacttcttgatcgccccg
tgggtcaatcctttctttaacagcgcttctaactccacggaaccgtttacggtggtgaca
gcggatagacacaatctttttatggggagtgagtactgcggtgcatatggctacagattt
tgggaaatatataattgctcacacagatttgataattttgatatttacacctgtggagat
gtgcagacagtcaaatcccccgaaaaacagtgtgtggggggaggaggtatatgggttaat
caatcaaaggaaattaatgagacagagccgttcagttttactgcgaactgtacagctagt
aatttgggtaatgtcagcggatgttgtggaaaaacgatcacgattctcccatcaggggcg
tggatcgacagcacacaaggtagttttactaaaccaaaagcgctaccacccgcaattttc
ctcatttgtggggatcgcgcatggcaaggaattcccagtcgtccggtagggggcccctgc
tatttaggcaagcttaccatgttagcacccaaccatacagatattctcaaggtgcttgcc
aattcatcgcggacaggtataagacgtaaacgaagcacctcacacctggatgatacatgc
tcagatgaagtgcagctttggggtcctacagcaagaatctttgcatctatcttagccccg
ggggtagcagctgcgcaagccttaagagaaatcgagagactagcctgttggtccgttaaa
caggctaacttgacaacatcactcctcggggacttattggatgatgtcacgagtattcga
cacgcggtcctgcagaaccgagcggctattgacttcttgcttctagctcacggccatggc
tgtgaggacgttgccggaatgtgttgtttcaataagagtgatcacagtgagtctatacag
aagaagttccagaaaaggaaggaacatgtcaataagatcggcgtggacagcgacccaatc
ggaagttggctgcgaggattattcgagggaataggggaatgggccgttcatttgctgaaa
ggactgcttttggggcttgtagttatcttgttgctagtagtgtgcctg
>CK-ERV512#LTR/ERV3
taatgactgtagtggaattccagggtcacagcctgaaccaatgggtgggctctgtgagtg
tgtgagtgcggcggcgcggcggtacgaacgggggagggacacattcctcagctcggctcg
ggctgcgcgctgctaccgggaggggtgagtcgattctttttgatatctttccctcgtgtg
cctatttcttaaataaaggctttgtcatcaccttcatttgccctacattttggcgagcca
ggcagccaaatatctttaaagatacccaattataagcctcttaaaataattaccatgaca
tttttgaacaatttcatgggatggtttggacggggaaaggctagccccataagtgaggtt
ttgccagggcacatcccgggattcctaggatccccatatcacgggattgcctgtattatt
gaaaaatggggtcccctacgggatgcaggaaatgttcaggaatccccagcccgcctggct
gagtatttcagtagtctaaacaaaaacgtactcactacacgagaacgacagttagctgcc
tccacggtggcgtggccgctgctgatggccttgaaccggctaaatataactgaaggggtt
ctcactgatgaaaatcaactattacgtgaccgtgtggaagaactagaaagacagattgca
attttgagagggaaaaaacctaaccctataatcccggtacaaaaaatccgaaacatctct
ctagaaataactggggatcctatacaagagagtccacatgaactggactcagaaaatgaa
agcactaagaagtcagatcttgaggctccactagagcttgatccctttgagatccgacca
gttgtaactcaaaaaacaaaaaaacgcaggacaggccagcggggctgccccctgaccagt
ggccccctgcccagagcacactacatgtaacagctcgcccatacacggcagctgaattaa
tggatttagtacaacgctttagacaaagaccgagagagagtgtgccagcatggttactca
gactatatgacatgggggcagaaagtgttgtggtgaatgggccagaaatctcaaaactgg
catcaattactactcacccggccctcaggcaaagactatatgcggctgtgcaacacaatg
aagaaaatcattcactgattgcatggttaatggccgcatgccgtgtgacatgggcaaata
aaacggatataccattaaataccggcctgtggtcctctatggaggacttacaaaattata
tccgagaattaggtatgaaggaggcaatttatgaggacaattttgagagcccagatatga
taaaattttccgcaggaatgagggacctcatcctgcagcaggctccaccacatcagtatg
gaattttggtatccatactaaatcccctagtggcctcagaggccattatacaacaggccg
cccaattggtggcagatctgggggagacagagcgcctgcgcgccaggcgcaacgtccgaa
tggtggtggaaaagtcggacatccatccgccaccacgacctaggagacctgctcctaatg
taattcaatctggacccatcagggtctcaagaaaacaaatgtttactgacttgattaggg
ctggagttcaatttcaaaagatcgatggacagcctaaccaggtcttattacaactatgga
aacagttaccaaacagtcagagattccaacgctctcctaaaagggaaggagttagactca
tagaacggattccacaaaatacgtggaatctagaagacttcatagtcccatcaaaaaaac
gtaaacctcctcaggttgcccgggcagccacagttgagccatcagaggaaaaagacttag
ggattgcacagctgatggcttgacagcggagccaaaattccccaagactagggtctccag
aggagaccggagaccctacgttgaactaacgattcattggtcccgaaagaatgtacagcg
ggttatggcattagtagatactggggcagaaacatcaattatatatggtgacccaaacca
attttcaggctctaaggcaatgataggtgggttcggggggcagatgatccccgtaacaca
aacatggttgaaattgggggttgggcgtctaccaccccgggagtacaaggtgtctattgc
cccaattccagagtatatattggggattgatatcctgtcgggtttgactctccaaaccac
tgtgggagagttcagattaagggaaagatgtattagtatccgggcagtgcaggcaatcat
aaggggtcatgcagaaattgaacctatttgtttgccacaaccacgccggatcacaaatac
aaagcagtatagactcccgggtgggcaacaagaaattaccaagactgtgcaggagctgga
gagagtagggattattagacctgcacacagcccatacaactcccccatatggccagtcag
gaaaccagatggtacgtggcgaatgacagtagactacagagaactaaataaagtcacgcc
accgatccatgcagctgtacccaacatcgcttccctcatggatacattaagtagagaaat
agaaacataccactgcgttctggatctagcaaatgcatttttcagcattccaattgctaa
ggagtcccaagaccagtttgcattcacgtgggagggcaggcagtggacttttcaagttct
acctcaggggtacgtgcattcacctactttttgtcataatttggtggcaagtgacttggc
aaattggaacaaaccatctactgtcaaaatgttccactacattgatgatttgatgttaac
atctgactcaatcgaggcattagaaaagacagtaccatcattaattacttatttacagga
aaaaggatgggctataaacccacaaaaagtacaaggaccagggctatcagttaaattcct
gggtgttgtctggtcaggtaagactaaggtgttacccagtgcgatcattgataagatcca
agcgttcccggttcctacgaaaccgaagcagttgcaggagtttttgggtatattaggata
ttggcgatcctttattccccacttagcacaactgctaaaacccttatatcgattaacaaa
aaaaggccaagtatgggattggggtagaacagaacaagaagccttccagcaagcaaaaat
agctgttaatcaggcccaggcgctaggtatatttgatccaacccttccagccgaactaga
tgtgcatgtgacccaagaagggtttggctgggggctgtggcagcgccagggttctgttcg
aatcccaattgggttctggtcacagatttggcatggagcagaagagagatacagcatggt
tgaaaagcagttattggctacctattctgcattgcaggcagtagaaccaataactcagac
cgcagaggttattgtcaaaacaactttaccaattcaggggtgggtaaaagacctaactca
cattcctaagaccggggtggcccaatcacaaacagtagcacgctgggttgcctatcttag
ccaaagaagccgcctgtcatcatctccactgaaggaagaacttcaaaagatacttgggcc
agtaacatatcacagcgagacacctgaggaaatagtggttacttgtccagaaaagagtcc
tgtacaggagggaaaataccctatcccagaagatgcctggtatacagatggatccagcag
agggaacccaagtaggtggcgagctgtcgcataccatccctcaactgaaacaatatggtt
tgaagaaggggatggacaaagtagccagtgggctgagctacgagctgtgtggatggtgat
aactcaagagcctggcaacagtgcactaaacatctgcacagatagttgggcagtctaccg
agggctcacgctctggatagcacagtgggccactcaggattggacaatccatgcccgacc
tatctggggcaaagatatgtgggttgatatatggaacgtggttaggcacaggaccgtacg
agcataccacgtctctggacatcaacccttgcagtcaccaggcaatgatgaagctgacac
actggctcgagtccgatggttgggaagtacaccatcagaagacatagctcactggctgca
tcggaaattacggcatgcaggacagaaaaccatgtgggcagcagctaaagcatgggggtt
gcccatacagttaccagatattgtccaggcatgtcaggactgtgacgcttgctcgcgaat
gagaccaagacctctgccggaaactacggcccatctcgctagaggacacaacccattaca
gcgatggcagatcgattatatacgtccccttcctcgatctgagggggccagatatgccct
aacttgtgtcgatacagcgagtggactgatgcaagcctatcctgtagcaaaggcaaacca
agccaataccatcaaagctctaactagattgatggcatcatacgggactcctgaggttat
tgagagtgatcaaggtacacatttcacaggtgcaactgtgcagaagtgggctgaagacaa
taacattgaatggcggtttcacctgccctacaatccaacaggagcaggcctaatagaaag
atacaatgggatcctgaaggctgctctgaaggcagattcacagtccttgcaggggtggac
caaaaggctttatgaaaccctgcgagacttgaatgagagaccaagagatggcagacccag
tgctttaaaaatgctgcagacaacttgggcctccccacttaggatacaaattacaagcaa
ggacacctcactcaagccacaagttggcacaatgaataatcttctgctccctgcccctga
tgacctagagcccgggagacacaaggtaaaatggccttggaaggtgcaagcaggaccaaa
atggtgtggtctccttgcaccttgggggagattgttagaggttgggggatcagtaaaccc
ttcagtaatcggtgtatggccaacagaggtgagagttgacacccctgttttcattgcaag
ggggacattaatcatgtccatgtggcaaattacgaaccccccctttggtacccgatatag
tgattcagtcgcagatttcgggccaaagagtgtggtatcgacggtcaggacgtgccccga
tacaggcagaggtgttgactcaagttcgaaatacagcctgcatcttaccgtggagggcgg
acctacccctcctcgtacctattaaacatctgttttactccccttgaggttttaagttca
caggatggcccgcaggagcaacatcactcaaacacgcttatgaggaaacatcatgacacc
ctgtgacgcactgctgaacttttggggactggagagcatgaatcagaagcgctactggtc
cttgaaaaagatacgcctcgagaaagaacatcaagtactggcccaacagaaccgtgaagg
ggactgccactgattgcctttattgttttgacatcctatattgcggcgggtgttgtgtat
gcgtcgcgatgcgcattgtgtcttgggccaccaggttgcaggggctcaccccctacctgc
tcagtcattggttcatgctgtgaaggggtggagtgtagtggaattccagggtcacagcct
gaaccaatgggtgggctctgtgagtgtgtgagtgcggcggcgcggcggtacgaacggggg
agggacacattcctcagctcggctcgggctgcgcgctgctaccgggaggggtgagtcgat
tctttttgatatctttccctcgtgtgcctatttcttaaataaaggctttgtcatcacctt
catttgccctacaatgacctatcacg
>CK-ERV515#LTR/ERV3
taatgactgtagtggaattccagggtcacagcctgaaccaatgggtgggctctgtgagtg
tgtgagtgcggcggcgcggcggtacgaacgggggagggacacattcctcagctcggctcg
ggctgcgcgctgctaccgggaggggtgagtcgattctttttgatatctttccctcgtgtg
cctatttcttaaataaaggctttgtcatcaccttcatttgccctacattttggcgagcca
ggcagccaaatatctttaaagatacccaattataagcctcttaaaataattaccatgaca
tttttgaacaatttcatgggatggtttggacggggaaaggctagccccataagtgaggtt
ttgccagggcacatcccgggattcctaggatccccatatcacgggattgcctgtattatt
gaaaaatggggtcccctacgggatgcaggaaatgttcaggaatccccagcccgcctggct
gagtatttcagtagtctaaacaaaaacgtactcactacacgagaacgacagttagctgcc
tccacggtggcgtggccgctgctgatggccttgaaccggctaaatataactgaaggggtt
ctcactgatgaaaatcaactattacgtgaccgtgtggaagaactagaaagacagattgca
attttgagagggaaaaaacctaaccctataatcccggtacaaaaaatccgaaacatctct
ctagaaataactggggatcctatacaagagagtccacatgaactggactcagaaaatgaa
agcactaagaagtcagatcttgaggctccactagagcttgatccctttgagatccgacca
gttgtaactcaaaaaacaaaaaaacgcaggacaggccagcggggctgccccctgaccagt
ggccccctgcccagagcacactacatgtaacagctcgcccatacacggcagctgaattaa
tggatttagtacaacgctttagacaaagaccgagagagagtgtgccagcatggttactca
gactatatgacatgggggcagaaagtgttgtggtgaatgggccagaaatctcaaaactgg
catcaattactactcacccggccctcaggcaaagactatatgcggctgtgcaacacaatg
aagaaaatcattcactgattgcatggttaatggccgcatgccgtgtgacatgggcaaata
aaacggatataccattaaataccggcctgtggtcctctatggaggacttacaaaattata
tccgagaattaggtatgaaggaggcaatttatgaggacaattttgagagcccagatatga
taaaattttccgcaggaatgagggacctcatcctgcagcaggctccaccacatcagtatg
gaattttggtatccatactaaatcccctagtggcctcagaggccattatacaacaggccg
cccaattggtggcagatctgggggagacagagcgcctgcgcgccaggcgcaacgtccgaa
tggtggtggaaaagtcggacatccatccgccaccacgacctaggagacctgctcctaatg
taattcaatctggacccatcagggtctcaagaaaacaaatgtttactgacttgattaggg
ctggagttcaatttcaaaagatcgatggacagcctaaccaggtcttattacaactatgga
aacagttaccaaacagtcagagattccaacgctctcctaaaagggaaggagttagactca
tagaacggattccacaaaatacgtggaatctagaagacttcatagtcccatcaaaaaaac
gtaaacctcctcaggttgcccgggcagccacagttgagccatcagaggaaaaagacttag
ggattgcacagctgatggcttgacagcggagccaaaattccccaagactagggtctccag
aggagaccggagaccctacgttgaactaacgattcattggtcccgaaagaatgtacagcg
ggttatggcattagtagatactggggcagaaacatcaattatatatggtgacccaaacca
attttcaggctctaaggcaatgataggtgggttcggggggcagatgatccccgtaacaca
aacatggttgaaattgggggttgggcgtctaccaccccgggagtacaaggtgtctattgc
cccaattccagagtatatattggggattgatatcctgtcgggtttgactctccaaaccac
tgtgggagagttcagattaagggaaagatgtattagtatccgggcagtgcaggcaatcat
aaggggtcatgcagaaattgaacctatttgtttgccacaaccacgccggatcacaaatac
aaagcagtatagactcccgggtgggcaacaagaaattaccaagactgtgcaggagctgga
gagagtagggattattagacctgcacacagcccatacaactcccccatatggccagtcag
gaaaccagatggtacgtggcgaatgacagtagactacagagaactaaataaagtcacgcc
accgatccatgcagctgtacccaacatcgcttccctcatggatacattaagtagagaaat
agaaacataccactgcgttctggatctagcaaatgcatttttcagcattccaattgctaa
ggagtcccaagaccagtttgcattcacgtgggagggcaggcagtggacttttcaagttct
acctcaggggtacgtgcattcacctactttttgtcataatttggtggcaagtgacttggc
aaattggaacaaaccatctactgtcaaaatgttccactacattgatgatttgatgttaac
atctgactcaatcgaggcattagaaaagacagtaccatcattaattacttatttacagga
aaaaggatgggctataaacccacaaaaagtacaaggaccagggctatcagttaaattcct
gggtgttgtctggtcaggtaagactaaggtgttacccagtgcgatcattgataagatcca
agcgttcccggttcctacgaaaccgaagcagttgcaggagtttttgggtatattaggata
ttggcgatcctttattccccacttagcacaactgctaaaacccttatatcgattaacaaa
aaaaggccaagtatgggattggggtagaacagaacaagaagccttccagcaagcaaaaat
agctgttaatcaggcccaggcgctaggtatatttgatccaacccttccagccgaactaga
tgtgcatgtgacccaagaagggtttggctgggggctgtggcagcgccagggttctgttcg
aatcccaattgggttctggtcacagatttggcatggagcagaagagagatacagcatggt
tgaaaagcagttattggctacctattctgcattgcaggcagtagaaccaataactcagac
cgcagaggttattgtcaaaacaactttaccaattcaggggtgggtaaaagacctaactca
cattcctaagaccggggtggcccaatcacaaacagtagcacgctgggttgcctatcttag
ccaaagaagccgcctgtcatcatctccactgaaggaagaacttcaaaagatacttgggcc
agtaacatatcacagcgagacacctgaggaaatagtggttacttgtccagaaaagagtcc
tgtacaggagggaaaataccctatcccagaagatgcctggtatacagatggatccagcag
agggaacccaagtaggtggcgagctgtcgcataccatccctcaactgaaacaatatggtt
tgaagaaggggatggacaaagtagccagtgggctgagctacgagctgtgtggatggtgat
aactcaagagcctggcaacagtgcactaaacatctgcacagatagttgggcagtctaccg
agggctcacgctctggatagcacagtgggccactcaggattggacaatccatgcccgacc
tatctggggcaaagatatgtgggttgatatatggaacgtggttaggcacaggaccgtacg
agcataccacgtctctggacatcaacccttgcagtcaccaggcaatgatgaagctgacac
actggctcgagtccgatggttgggaagtacaccatcagaagacatagctcactggctgca
tcggaaattacggcatgcaggacagaaaaccatgtgggcagcagctaaagcatgggggtt
gcccatacagttaccagatattgtccaggcatgtcaggactgtgacgcttgctcgcgaat
gagaccaagacctctgccggaaactacggcccatctcgctagaggacacaacccattaca
gcgatggcagatcgattatatacgtccccttcctcgatctgagggggccagatatgccct
aacttgtgtcgatacagcgagtggactgatgcaagcctatcctgtagcaaaggcaaacca
agccaataccatcaaagctctaactagattgatggcatcatacgggactcctgaggttat
tgagagtgatcaaggtacacatttcacaggtgcaactgtgcagaagtgggctgaagacaa
taacattgaatggcggtttcacctgccctacaatccaacaggagcaggcctaatagaaag
atacaatgggatcctgaaggctgctctgaaggcagattcacagtccttgcaggggtggac
caaaaggctttatgaaaccctgcgagacttgaatgagagaccaagagatggcagacccag
tgctttaaaaatgctgcagacaacttgggcctccccacttaggatacaaattacaagcaa
ggacacctcactcaagccacaagttggcacaatgaataatcttctgctccctgcccctga
tgacctagagcccgggagacacaaggtaaaatggccttggaaggtgcaagcaggaccaaa
atggtgtggtctccttgcaccttgggggagattgttagaggttgggggatcagtaaaccc
ttcagtaatcggtgtatggccaacagaggtgagagttgacacccctgttttcattgcaag
ggggacattaatcatgtccatgtggcaaattacgaaccccccctttggtacccgatatag
tgattcagtcgcagatttcgggccaaagagtgtggtatcgacggtcaggacgtgccccga
tacaggcagaggtgttgactcaagttcgaaatacagcctgcatcttaccgtggagggcgg
acctacccctcctcgtacctattaaacatctgttttactccccttgaggttttaagttca
caggatggcccgcaggagcaacatcactcaaacacgcttatgaggaaacatcatgacacc
ctgtgacgcactgctgaacttttggggactggagagcatgaatcagaagcgctactggtc
cttgaaaaagatacgcctcgagaaagaacatcaagtactggcccaacagaaccgtgaagg
ggactgccactgattgcctttattgttttgacatcctatattgcggcgggtgttgtgtat
gcgtcgcgatgcgcattgtgtcttgggccaccaggttgcaggggctcaccccctacctgc
tcagtcattggttcatgctgtgaaggggtggagtgtagtggaattccagggtcacagcct
gaaccaatgggtgggctctgtgagtgtgtgagtgcggcggcgcggcggtacgaacggggg
agggacacattcctcagctcggctcgggctgcgcgctgctaccgggaggggtgagtcgat
tctttttgatatctttccctcgtgtgcctatttcttaaataaaggctttgtcatcacctt
catttgccctacaatgacctatcacg
>CK-ERV523#LTR/ERV3
tgttaacatatgtagtggaattccagggtcacagcctgaaccaatgggtgggctctgtga
gtgtgtgagtgcggcggcgcggcggtacgaacgggggagggacacattcctcagctcggc
tcgggctgcgcgctgctaccgggaggggtgagtcgattctttttgatatctttccctcgt
gtgcctatttcttaaataaaggctttgtcatcaccttcatttgccctacattttggcgag
ccaggcagccaaatatctttaaagatacccaattacaagcctcttaaaataattaccatg
acatttttgaacaatttcatgggatggtttggacggggaaaggctagccccataagtgag
gttttgccagggcacatcccgggattcctaggatccccatatcacgggattgcctgtatt
attgaaaaatggggtcccctacgggatgcaggaaatgttcaggaatccccagcccgcctg
gctgagtatttcagtagtctaaacaaaaacgtactcactacacgagaacgacagttagct
gcctccacggtggcgtggccgctgctgatggccttgaaccggctaaatataactgaaggg
gttctcactgatgaaaatcaactattacgtgaccgtgtggaagaactagaaagacaggtt
gcaattttgagagggaaaaaacctaaccctataatcccggtacaaaaaatccgaaacatc
tctctagaaataactggggatcctatacaagagagtccacatgaactggactcagaaaat
gaaagcactaagaagtcagatcttgaggctccactagagcttgatccctttgagatccga
ccagttgtaactcaaaaaacaaaaaaaacgcaggacaggccagcggggctgccccctgac
cagtggccccctgcccagagcacactacatgtaacagctcgcccatacacggcagctgaa
ttaatggatttagtacaacgcttagacaaagaccgagagagagtgtgccagcatggttac
tcagactatatgacagtgggggcagaaagtgttgtggtgaatgggccagaaatctcaaaa
ctggcatcaattactactcacccggccctcaggcaaagactatatgcggttgtgcaacac
aatgaagaaaatcattcactgattgcatggttaatggccgcatgccgtgtgacatgggca
aataaaacggatataccattaaataccggcctgtggtcctctatggaggacttacaaaat
tatatccgagaattaggtatgaaggaggcaatttatgaggacaattttgagagcccagat
atgataaaattttccgcaggaatgagggacctcatcctgcagcaggctccaccacatcag
tatggaattttggtatccatactaaatcccctagtggcctcagaggccattatacaacag
gccgcccaattggtggcagatctgggggagacagagcgcctgcgcgccaggcgcaacgtc
cgaatggtggtggaaaagtcggacatccatccgccaccacgacctaggagacctgctcct
aatgtaattcaatctggacccatcagggtctcaagaaaacaaatgtttactgacttgatt
agggctggagttcaatttcaaaagatcgatggacagcctaaccaggtcttattacaacta
tggaaacagttaccaaacagtcagagattccaacgctctcctaaaagggaaggagttaga
ctcatagaacggattccacaaaatacgtggaatctagaagacttcatagtcccatcaaaa
aaacgtaaacctcctcaggttgcccgggcagccacagttgagccatcagaggaaaaagac
ttagggattgcacagctgatggcttgacagcggagccaaaattccccaagactagggtct
ccagaggagaccggagaccctacgttgaactaacgattcattggtcccgaaagaatgtac
agcgggttatggcattagtagatactggggcagaaacatcaattatatatggtgacccaa
accaattttcaggctctaaggcaatgataggtgggtttggggggcagatgatccccgtaa
cacaaacatggttgaaattgggggttgggcgtctaccaccccgggagtacaaggtgtcta
ttgccccaattccagagtatatattggggattgatatcctgtcgggtttgactctccaaa
ccactgtgggagagttcagattaagggaaagatgtattagtatccgggcagtgcaggcaa
tcataaggggtcatgcagaaattgaacctatttgtttgccacaaccacgccggatcacaa
atacaaagcagtatagactcccgggtgggcaacaagaaattaccaagactgtgcaggagc
tggagagagtagggattattagacctgcacacagcccatacaactcccccatatggccag
tcaggaaaccagatggtacgtggcgaatgacagtagactacagagaactaaataaagtca
cgccaccgatccatgcagctgtacccaacatcgcttccctcatggatacattaagtagag
aaatagaaacataccactgcgttctggatctagcaaatgcatttttcagcattccaattg
ctaaggagtcccaagaccagtttgcattcacgtgggagggcaggcagtggacttttcaag
ttctacctcaggggtacgtgcattcacctactttttgtcataatttggtggcaagtgact
tggcaaattggaacaaaccatctactgtcaaaatgttccactacattgatgatttgatgt
taacatctgactcaatcgaggcattagaaaagacagtaccatcattaattacttatttac
aggaaaaaggatgggctataaacccacaaaaagtacaaggaccagggctatcagttaaat
tcctgggtgttgtctggtcaggtaagactaaggtgttacccagtgcgatcattgataaga
tccaagcgttcccggttcctacgaaaccgaagcagttgcaggagtttttgggtatattag
gatattggcgatcctttattccccacttagcacaactgctaaaacccttatatcgattaa
caaaaaaaggccaagtatgggattggggtagaacagaacaagaagccttccagcaagcaa
aaatagctgttaaacaggcccaggcgctaggtatatttgatccaacccttccagccgaac
tagatgtgcatgtgacccaagaagggtttggctgggggctgtggcagcgccagggttctg
ttcgaatcccaattgggttctggtcacagatttggcatggagcagaagagagatacagca
tggttgaaaagcagttattggctacctattctgcattgcaggcagtagaaccaataactc
agaccgcagaggttattgtcaaaacaactttaccaattcaggggtgggtaaaagacctaa
ctcacattcctaagaccggggtggcccaatcacaaacagtagcacgctgggttgcctatc
ttagccaaagaagccgcctgtcatcatctccactgaaggaagaacttcaaaagatacttg
ggccagtaacatatcacagcgagacacctgaggaaatagtggttacttgtccagaaaaga
gtcctgtacaggagggaaaataccctatcccagaagatgcctggtatacagatggatcca
gcagagggaacccaagtaggtggcgagctgtcgcataccatccctcaactgaaacaatat
ggtttgaagaaggggatggacaaagtagccagtgggctgagctacgagctgtgtggatgg
tgataactcaagagcctggcaacagtgcactaaacatctgcacagatagttgggcagtct
accgagggctcacgctctggatagcacagtgggccactcaggattggacaatccatgccc
gacctatctggggcaaagatatgtgggttgatatatggaacgtggttaggcacaggaccg
tacgagcataccacgtctctggacatcaacccttgcagtcaccaggcaatgatgaagctg
acacactggctcgagtccgatggttgggaagtacaccatcagaagacatagctcactggc
tgcatcggaaattacggcatgcaggacagaaaaccatgtgggcagcagctaaagcatggg
ggttgcccatacagttaccagatattgtccaggcatgtcaggactgtgacgcttgctcgc
gaatgagaccaagacctctgccggaaactacggcccatctcgctagaggacacaacccat
tacagcgatggcagatcgattatataggtccccttcctcgatctgagggggccagatatg
ccctaacttgtgtcgatacagcgagtggactgatgcaagcctatcctgtagcaaaggcaa
accaagccaataccatcaaagctctaactagattgatggcatcatacgggactcctgagg
ttattgagagtgatcaaggtacacatttcacaggtgcaactgtgcagaagtgggctgaag
acaataacattgaatggcggtttcacctgccctacaatccaacaggagcaggcctaatag
aaagatacaatgggatcctgaaggctgctctgaaggcagattcacagtccttgcaggggt
ggaccaaaaggctttatgaaaccctgcgagacttgaatgagagaccaagagatggcagac
ccagtgctttaaaaatgctgcagacaacttgggcctccccacttaggatacaaattacaa
gcaaggacacctcactcaagccacaagttggcacaatgaataatcttctgctccctgccc
ctgatgacctagagccagggagacacaaggtaaaatggccttggaaggtgcaagcaggac
caaaatggtgtggtctccttgcaccttgggggagattgttagaggttgggggatcagtaa
acccttcagtaatcggtgtatggccaacagaggtaatagttgacacccctgttttcattg
caagggggacattaatcatgtccatgtggcaaattagaaccccccctttggtacccgata
tagtgattcagtcgcagatttcgggccaaagagtgtggtatcgaaggccaggacgtgccc
cgatacaggcagaggtgttgactcaagaccgaaatacagcctgcatcttaccgtggaggg
cggacctacccctcctcgtacctattagacatctgttttactccccttgaggttttaagt
tcacaggatggcccgcaggatcaacatcactcaaactcgcttatgatgaaacatcatgac
accctgtgactcnnnnnnnnnnnnnnnnnnnnnnnnnnnnnnnnnnnnnnnnnnnnnnnn
nnnnnnnnnnnnnnnnnnnnnnnnnnnnnnnnnnnnnnnnnnnnnnnnnnnnnnnnnnnn
nnnnnnnnnnnnnnnnnnnnnnnnnnnnnnnnnnnnnnnnnnnnnnnnnnnnnnnnnnnn
nnnnnnnnnnnnnnnnnnnnnnnnnnnnnnnnnnnnnnnnnnnnnnnnnnnnnnnnnnnn
nnnnnnnnnnnnnnnnnnnnnnnnnnnnnnnnnnnnnnnnnnnnnnnnnnnnnnnnnnnn
nnnnnnnnnnnnnnnnnnnnnnnnnnnnnnnnnnnnnnnnnnnnnnnnnnnnnnnnnnnn
nnnnnnnnnnnnnnnnnnnnnnnnnnnnnnnnnnnnnnnnnnnnnnnnnnnnnnnnnnnn
nnnnnnnnnnnnnnnnnnnnnnnnnnnnnnnnnnnnnnnnnnnnnnnnnnnnnnnnnnnn
nnnnnnnnnnnnnnnnnnnnnnnnnnnnnnnnnnnnnnnnnnnnnnnnnnnnnnnnnnnn
nnnnnnnnnnnnnnnnnnnnnnnnnnnnnnnnnnnnnnnnnnnnnnnnnnnnnnnnnnnn
nnnnnnnnnnnnnnnnnnnnnnnnnnnnnnnnnnnnnnnnnnnnnnnnnnnnnnnnnnnn
nnnnnnnnnnnnnnnnnnnnnnnnnnnnnnnnnnnnnnnnnnnnnnnnnnnnnnnnnnnn
nnnnnnnnnnnnnnnnnnnnnnnnnnnnnnnnnnnnnnnnnnnnnnnnnnnnnnnnnnnn
nnnnnnnnnnnnnnnnnnnnnnnnnnnnnnnnnnnnnnnnnnnnnnnnnnnnnnnnnnnn
nnnnnnnnnnnattgttttgtacatcctgtattgcggcgggtgttgtgtatgcgtcgcga
tgcgcattgtgtcttgggccaccaggttgcaggggctcaccccctacctgctcagtcatt
ggttcatgctgtgaaggggtggagtgtagtggaattccagggtcacagcctgaaccaatg
ggtgggctctgtgagtgtgtgagtgcggcggcgcggcggtacgaacgggggagggacaca
ttcctcagctcggctcgggctgcgcgctgctaccgggaggggtgagtcgattctttttga
tatctttccctcgtgtgcctatttcttaaataaaggctttgtcatcaccttcatttgccc
tacaacataaa
>CK-ERV534#LTR/ERV3
tgtgctttccaagccgggcgccttcatcaagtaaggctttcggtttcggaaactctctca
ctctctctctctctccctctctatcgctctttcgctctctctccctcattccatttggtt
tattatacttactcccaattagattgtattgtatcgtgtcatcttgcatctcaacatcat
agttagtaaaataagttctccttcttagattgttgccaccgcttcgtttttctcgggaag
tgaagggggagggggggggcccacaagcctaccgaccccctgtcacgggcacagatctat
ctaggtaactccgtgacaattttggtggagaatgcgggcaagattcatctgaagctttaa
cgttagtaagaaaaaaaggatttcgttaggccagtctgtgagactacaaagcattgctgg
tgctggtgtgaccttcatagattagattatagcctgggcagtccgccaaactccagacac
tgtaccgagtggttcccgtttgtttttttttctccttctcttcattcccccttacgttag
cagttatcaactatgaggttgctctgtattgtcagagcactgtataagggattaaaagct
atcatgttccttgccagttaccggtctataattaacctcttcatgtcttgctgtggagtt
gtattcatatacaaccaagtgagggccctgatagaggcacctgcctggtggctttatgca
atgtggtataatttgaattttgagaccttcgaaccggtttctaggcttccctcccagttt
gttgaacgtttttcgaataccgagtcagtgctcatatttttgtgcatattatcgatatct
ttgaatatattcctcttcattcgtgctaagtggaaggagcctcctccaagaccagagaat
gatgactggcaaggaatatggaaaggtttaggaagaatcttagaaccgtggggacccgcc
atgccatgggatttcacccctgaacatctgtgggatcccgagaaactgagccagcatttg
agtcaggggcagtgcggcttagatagatcaaaggaggcacggctcatctggggcttggct
tgtgcctaccgcgccctgtatagtactgttctggagagagacagtttccgagcggaggtg
caagccgaagggggaaatctccaagtcagacctgatcagtcacaacagacaccagtaaca
gtgtcagtagcccctgtagaaggcaagaaatggaagcgggtgtcctcacgtctagagcga
aaaaaggaagaagaagaagaaggagaggaagtggaagaggaggtggtagaggaagatcca
ggtgaggggacttcctcagaaccaagaaaagcaaaagcaaaaactaagaggcacgaagag
gacagcgatgaagaggagatctctattaccgttcgtcgacctctcaagatgtctgagatc
ctaagctcaagaaaggaatttgaacgacgcccgaatgaaactgttgtcacctggttgctc
cgttgttgggatagtggggccagtagcttgtctctagatggtaatgaagcacgccaatta
ggagacattgccggagacaaatccatcgacagagcaattagcagatgtttggatgaagct
gcaaccctctgggaccgaatactaatagctgtgaaggaaaggtatccctacaaagaactt
ctgcagcctgcaaagaaaacgtggaatacaattgagagaggtatccagtatttgagggaa
atagccctggtggaaatgctatatgagtctaattttgttcctaatgatccacgccaaaac
catgatccggagagagtgaggacaacacctgaaatatggcaaaaacttacgagagcagca
ccagacagatacgcccccacactattagccacattccacagatacgaggaccaacagaga
agacccctagtcttcgaattgattcttacactccaaaactatgagcagcatctaccccca
acccacgtttccatttcagtcgtcacagagttagcgaacagactgggtgatgtagaagag
cagatgtccctattgattaatcgtgatgaacctgtagaacccgtaatagtatcggaaacg
tttgacgacgatcaagataagcaaaggggcctaatgaaagagcttatcaaactaatgaaa
atccaattaattaaagaagatggatccccctcctcacctgtaacatcaaaaatttcagct
accgaaggcaaacgctttcctgctcgagtgagaaacaacaacaggacggcttcgcgtgtt
gccttgtggcgttatctccgtgaccatggagaagatatgaggaagtggcacgatcaagat
actcccgtactgcgagcacgagtgagagaattacagaacagaccaaccaccagtgtagtt
gctccagttaccacaggtaatgaatagaggggccctgccctcagtcaggggagggagagg
gataacagagtttattggactgtgtggatccgatggcctggcacatcagaaccacagaaa
tataaggcattggtggataccggtgcacagtgcactctaatgccctcgaatcatgaaggg
acagaatcagtccatatttctggagtgactgggggttctcaagaactgactgtgttggag
gccaaaataagcctcactggtaaggactggcaaaagcatcctattgtgactggcccaggg
gctccatgcatactgggtattgattacctcagaagggggcatttcaaggatcctaagggg
tatcgatgggcctttggaatagctgctgtagatacagacaacattaagcagctatctgtt
ttgcctggcctgtcagaagatccgtctgctgtggggttgctgcaagtaaaagagcagcag
gtaccaattgccacaaaagcagtgcatagacggcagtatcgaaccaacagggattccttg
ctccctattcataagttgattcgtcaactagaaagtcaaggagtgatcagcagaacccat
tcaccttttaacagccccatatggccagtgcgtaaagccagtggagaatggaggctgacg
gtagactaccgtggcctgaatgaagtcacacccccgctgagtgctgctgtgccggacatg
ctagaactccaatatgaattggagtcaaaagcagccaagtggtatgccaccattgacatc
gctaatgccttcttttccattcctctggccagagagtgcaggccacagttcgccttcacc
tggaggggcattcagtatacttggaaccgtttgccccaggggtggaaacacagcccaacc
atttgccacggattaatccaaactgtattggaacagggcagtgctcctgagcatctgcaa
tacattgatgatattgttgtgtggggcgatacagcagaagatgtttttaagaaaggagag
caaataatccaaattcttctgcaagctggttttgctattaagcgaagcaaagtgaaagga
cctgcccaggagattcagttcctaggtataaagtggcaagatgggcgccgtcacatccca
gcagatgtgattgacaaaatcactgccatgtctccacccattaataagaaagagacacaa
tcttttctgggtgtagtgggcttttggaggatgcatgttccaaactatagccttattgta
agccccctgtatcaagtgacgcggaagaagaatgattttacatggggtcctgaacagcag
caggcttttgagcagatcaaacatgagatagcccgtgccgtggctctggggccagtacgg
acgggacaggatgtaaagaacatcctctacactgctgctggagagaaaggtcccacctgg
agcttgtggcaaagaacctcaggggagacccgaggccgacccctgggattctggagtcga
gcatacagggggtctgaagagtgctacaccccaactgagaaggaaatcttagccgcgtat
gagggggttagggctgcttccgaagtagtcggtactgagacgcagctcctcctggcacct
cgactgccagtgctgaactggatgtttaaaggaaagattccctccacccatcatgctact
gatgccacttggagcaagtggattgcactgattacacaacgagctcgaatggggaacttc
agtcgtccaggaatcttagaggtgatcatggactggcctgaaggtaaaaagtttgaaaca
tcaccaggagaagaggtatcacgtgccaaagaggccccaccatataatgaactaccagga
aatgaaaagaaatatgccctgttcacagatggatcgtgtcgtattgttgggaagtatcgc
agatggaaagctgctgtgtggagccccgtgcgacaagttgcagaggccactgaaggaaaa
ggagaatcaagtcagtttgcagaggtcaaggctgtccaactagccttagatgtcgctgaa
cgggaggggtggccagtgctttatctttatactgattcatggatggtggcgaaagcctta
tgggggtggttacagcagtgggagcaaaataactggcaacggagaggtaaacctatttgg
tctgctgaactgtggaaagacattgctgcccgaataaagaatatggtggtaaaggtgcgt
cacgtagatgctcatgtgcccaagagtcgggctacggaagaacagaaaaataaccatcac
gtagatcaggcagccaaaattgaggtggctcaaatagacttggactggcagaacaagggt
gaattatttctagctcggtgggcccatgagacctcgggccatcaagggagagatgcaacg
tataagtgggctagagaccgaggggtggacttaactatggatgctattgcacaagttatt
catgactgtgaaacatgtgccataatcaaacaagccaagaggatgaaacctctctgggag
gaagggcgatggcaaaagtataaatatggggaggcgtggcagattgactatatcaccttg
ccacgatcctgcaatggtaagcgttatgtgctcaccatggtggaagcgaccaccgggtgg
cttgaaacatatgcagtaccccatgctaccgccagaaataccatattaggtctggagaaa
caagttctgtggcgacatggcaccccagaaagaattgaatcagataatgggactcatttt
aaaaattctcttataaatacttgggccaaagaacatggcattgaatggatttatcatatt
ccctatcatgcaccagcttctggtaagattgaacgatacaatgggttg
>CK-ERV540#LTR/ERV2
ttgctagattctggtgcggacgttaccgtgattgcggaggccgattggccgacgaactgg
ccactcacctcgcattggcagcatattgggggagtgggaggcacagtcccaacaaaaggg
gctgcagagaaagtggagatcgctatcattgataggagtgggatgatggaggcaccggtg
ttggtgcaacccctcgtggcaccggtggaaggatcaatcttagggcgtgattttctcacg
tccttgggagttcgactcacaaatttatactaagggccactgtgtaccaccttgcgctgc
attttgccatcccattacgctggaaacgggaagcgtctcccgtttgggtggatcagtggc
cccttccaactgataaattagcagcgctgacgcagctggtctccagggaactggaggcag
gacacattgaaccgtcacttagtaggtggaacacgcccatctttgttatccggaaaccat
cggggtccttccgtttattgcatgatcttcgggctgttaatgcacagctcgtccagttcg
gtcccgttcagcaaggcggtccatcacttgcagctgttcccaggggatggccccttgtgg
tcattgaccttaaggatagttttttctccatccctttggcagaacaggaccgggaggctt
ttgcattcacagtccctgtacggaataaccagggcccagctcaaaggtttcgatggaagg
ttctccctcagggaatggcctgttcacctactatttgtcagcttgtggtgaatacaatta
tcgcgccagtgagacgcgacatgccagactgccagattgtccattacatggatgatcttc
tgcttgcagctccaacaggttcccaactacaagccctagaagcacgggtgtcaggcgcgc
tcacgggtgcaggtttcacgatctcccaagaaaaggtacaacgagggccggggatagaat
tcctgggatataagtttggatcatccacggttatccccgagggcctggagattaagcctc
atgtaaccaacctgtgggatgttcagaaattggtaggagctatccagtgggtccggggag
cactgggtattccactacgattaatgaagcccttttatgaccagctgaagggctcagacc
cacgggaaaggagagagtggaccccagagatggacgctgcctggcgagaaatactatcac
tgtgctcaacagcaagtttgtccaggtggacaccgggtatccccctagagggcgctgtta
ctcgctgccaggatggagccgtagctgtcattggtcatgcactaggctcctgtccacaac
ctctgcgctggctgttctcagcacagccggtgcgggcattcaccccatgggtggagcttc
tctccctgctacttagtaaggcaaggacatctgcatttagggattttggaaaggatttgg
atatagtccacctgcccaggttcttccgagatttacagatcttgcctgacgaaatcctcc
tagccctgcatgggttcggaggcaagcttaggtatgcgggttcccttccgattttcgagc
tggcacgcccgctccgggtgtcactccgtcttcaggttgttgcttctccccttgatggtc
caacagtatttacggatgcctcttcatcgacaggtcagggggcggttgtctggaagaacc
agacgggtgactgggaaattagaacatttcaagatcacggtgtcagtgttcagacgcttg
aggcgcaggcggtagcgatggcactgctcctctggccagacaccccttgcaatgtagtca
ctgactctgctttcattgcaaaaatgttactacgaatggggcaggaaggacaacccagta
cttcgattgccttcctcttggaggaagcattgacggcaaggacagcgcccgctgctgttc
ttcatgtgcgaagtcattcagacgttccgggattctttacaactggcaatgccctcgctg
accaacacgcggggcacaaggttcttacggtgagggaggctagagacttgcattctacgc
tacacctaggggctcgagcactgtcaaggacatgttcaattcctatggcggtggcccggg
aggtggtgcaggcatgccctcactgtaattcagcccctgcgcttagtgcgggagtgaacc
ctaggggaattgcacctctcgacgtctggcagacagacttcacgctggagcctcgtctgg
cgccgaggtcttggcttgcggttactgttgataccgcgtccactgtcattgttgctaccc
aacatggccgcgcgaattcttctgcagcacaacatcactggtcggtgtgcgttgcgacat
taggcctaccgagtcacattaagacagacaatggctcctgcttcatctcgcgctccacca
aggagtggctagcgcgttggggcatcacgcatagtacaggtatccctggcaactcgcagg
gccaggctattgttgaaagagcgaatcggctcctcaaggaaaagttgcgtgtccttgggg
agggggaaaattacaggggaaagattccagtgagccaacagggagagttgctggctcgtg
cgttgtatgcattaaaccattttgaacggggggagaatcaccgcacccctatgcaaaagc
actggcaaccgaggattattgaagaaggaccaccggtgaagattaagatcgacaatgggt
catgggaatcagggtggtctattttagtttggggtagaggctacgcagcggtcaaaaaca
aagagtcgggaaacattatatgggttccatcgaggaaagttaagccagagtttggcctca
agtaacgagaactgagcgtttctgttgcaggcgtggctactgggaaagccgaagaccccg
acaccggagaagcggaaaaaaacacttatatgggtgcgtggaccaccgaagacaagccag
gacacggacccggcaacacagccgttactgcacacaccgagaaatttggttctacctctg
ctaatgtgtctatgttctttgccagggggtggcacggctattgacttcttgcttttagct
caaagccacggatgtgaggatgtcgaagggttctgttgcttcaacttaagtgatcacagc
gcatcaatccataaacaactacagtggatgcaaggccacacacagaagatcaagatgcag
gccgatcccttcggtgaatggttggagggtctgtttggggaattagagccgtggctaaaa
caaatgcttaaaacgcttatcgtaggtttagcaatattcttggctattatgctctgtctt
ccatgctttgttcagcttcttaaggcatgcttaagaaactgcatagaggaaatctcacgt
cagcagtacgtgtatcagcgcattcaggagcaattatagacgcacttaggaatagaaata
gagttaggatttgcgttcgcgttgtaacgggtcagctttctatggcatggggagggggag
atgttgtaataggcgtgatcggggtctcgggatgtaacgtgtcaggctcctccccatgtg
ttaggtacgtgccacgtgtaccatccagtgggcgtacacgaagggttaaaagatataaaa
gtgcttgttagaacttaataaacgccattttgccgctcatcatattggtgtcacctcggt
atttggccaagccgcaggctcccctaagcaacgaacatcacggttgcctgcgaaaggcaa
cagctgccattatttaaatattttaaatttcatccagtgtgcttggtcattgaaaagtat
tgtggtttacagctgacaaacaggtaatatatttggtccagcatgcaataggggagattc
attaggtgattcattttacattcagactcctttttctttcaacaaatgatctatctgttt
cattaaatgttgcaacatattcgagacacagtatttttattctgatatatgacggatgcg
tttcactagcaatatttgtttcaattgttaatgtactctaggcaccctagtttgtaatat
tcccacctcaatcccttgtttctgtgtttagaagactaaagcacctctgaataataaata
tgctgattaaactccaactgccttgtgcaaaatgtgctgattctgctggaaaaatgtgat
atattttgtcacaggttttgtcctaagccagaactattcagagttaagatggctaggtcc
tagttcagaattcatcccttataagtgaagtcccttaacttaagccactgaaggctaaaa
gggttaagcatgtgctatgattgaactgttagttaatcacattcctaaaggaagcctttg
cattcaccgcaaatttctaacaaagattaatatttatgcatttttaatttgcaaattatc
tagtttatcttgttccttgaccctgctgcattgattcttgacatgagagagaacgttgta
ctttcagttgcttctctttctgtttagtttctctttttttaatcattcattaacatttaa
atgagaaatcagcaatgttgtcatttgaagccctttattgtatcaaagaaaatcaatggt
aaatgttttattgaagtaaattgtagtagtatcttgtcctttatgtgtattgatctaatg
agaaagatctcaactatttgctgtttagagagtggcatatcttgatggtatccctacagc
tgataaaatcagatagcatgacataaaatagcaaaatgactttcaaagggaaaaggttgt
gtgataagaatattctgcatatagtgtgcttttatccaagggctgagtgtgtgtgaggag
caacagagagatacgtggaaagtgaaatacttcatgaagacagtttgaggtccacacagc
aagttttccagagcttttatttcaaatcagccctgatttaggttcataaactgaatgcac
atttgtgattctagagttgtcttgatgcagatcttcctacttccttccatccagaaggaa
tacaatctacaggcacaaagagtatactatggataaaatatgtagtcactgatgtgaaac
tgctaactttgatgcagccttagatacaaaattatgaaagctatacttttacttgacttt
aattactggacataggtggatttcttaacaaaattggtataaatatatttaaataaatgt
attgagggagaatattccagaatcataagctggagaaaattcagatacatcttttctact
tcctctatcaggtccctcattttaagcagacacaataaaacaacattggttaggggaggc
actgaattattctgatattattagatgaaatttgaagagtgtctattttgacctgcttgt
ttcattgtgaccaaaaatggaacagttggggaacacttgcaaaaaattagattttaaaaa
gctctaactaccgtcatagtattataccagcatttttcttaatcatggatctgcagcctt
tgatctccagaagttctgctggttttgctttcagtttaaaatacaacttgcagttgcaaa
attcactatgtgagccaggctagttcatgtacattgctttttcatcatctctgttgcttt
ttttttttttttttttttaatgttctcagctctgtttggctttctgccttctttaggcag
actcacagctattacaaaggcaatgttccggcggcaagagaatgaaaaatcctaatgtca
cttctggcttcttgggagttttgcttgtgtatgtataagctccattaactcctaaatcta
agctgaaaaaagctattgtgtctcacctacaccagtaacattctgtttccttcaactatg
atattccatttaacccagttcagatatagtttgtgaaaagcgctttcataaccttttctt
ttttttttctttctttccttttttcgtttttttttctttttttctttttttttttcccta
ggaaagtaaaggtaacgtgttattaccttattttcaaggcttgtcttattgttagactgt
tattcttatgcggcagtttcacactgatagctacatatgatccaaaacacctctctctca
ctctttctcctccaaacagcaggaggagaaaataaaatgaaaaaaataagctcacagttt
gagctaaggacagggagagtactcaccagtcactgtcatgggcaaaacagactcagcata
gtgagattaaaacaatttactacctattactaacagaccagacaagtgagaactaaaagc
aaactgcaaacaccttaaattccatctgctctcctccagttcagtagtaatttttatttg
gtttcccatgtaggcgtcacttgtagtaaaaatgcttggttcaattggaattactaccat
cagattttacttttattactaatcttacttggattcttgtgaccctattatcacttttct
ttctttctttttcttttttttttttttatgaactcctataaatgactaacagtaaaagaa
gagtgcttgactgaagaactacaatgtgacaaccaaagtcatgtaaatactgcacttctt
agatcagttttgcccacagcattaagttcatacttaccacaatttagaattaactcccaa
catacatatatttcagaataaatttttcagtattttgctgatgatgacttgagcaatgcc
atctagtatattttttagaccatgtctcctaagtgttgtggaacatctgtattttttgag
tcactccaagatagaactggaataactactgaattcattcaaagtgatataggttagtca
aggttctttacagattttattttcttaattcactaaatgcactgcaaatgaatccagaca
tttattaacatatgaacatgagccagcagtgcggccagttggccaagaaagccagcgcca
tccaggcttgcatcagaaactgtggcagaaggtcaaggggaatgcccttgtaagtggcac
tgatgagatcacaccttgaatattgtgttcagttttggggccctcattgcaagaaggata
ctgagtttctagaatgcatttagagaaaagcaatgaagctgatgaaaggactagagaaca
gaacacacaaggagaaactgagggactcagtggtttaatctcagtgatttaagtgtttta
atttggagaaaagggggatgatgggagacttcactatctacaactactggtatggagact
gtagccaggttggtctcagtttctttcctcagctgacaagtgacacaaagaaatggcctt
gagttgcatcaggggaagggtagattggatatagggaggaatttcttcacaaaaagggtt
gttagatattgcaacaatctgcccaaggcaatggtagagccccattcctatgagacatgt
caatgtggtactaatgaaatgggttagtggcagacttaattgtatcaagtaaaaggttgg
ccttgataatcttaatgcatttttccaaactaaattattctacatttctgtgttaaaacc
catcactctcttgctaaatcaaatgcaaattcccttctacttcacagctcacagaactct
agttttacctgttttataggtcagcaaagattttcaacttcattttttaacaggtaaatc
acaaagtattaaaaaatattatttggtcataaagctattgaaagaaaataccaaatatct
gaatgaatattccatgtttcagaaacggagaaagtgattctcattgtctagtgaactaca
taccaacatagaaaagaatgtttgatgcaagagtgtgtaggcctattaatggaattaaat
atctgtagctaataagtagtaaacaatttgaagctagagtgatgtcagtggcctatagta
aaatagatacagtcaattacgagaaaatataccacaaagaagtatattgcagaggatgtt
ttcaatagttgtgaatgcatcctttcagtaactcatagaagagcagtagatgtcttgtgg
ttctagtcaaaatgtcagttattctctttctcaaatgagaagaaaagatatgaaattgga
aaaataaaaagtatttatcttaaattctttcctttaaaaacataactgagaacctaaaaa
ggtgaaagaattgcagttggaggtggtgcgattcagacatgattcctatcgtatttattt
ttattggtctcatagctgattaaagacaaacatgtccccttatgccatcctgatggaaga
gggcatatgcccagaatagcttgtgatttctctgaaaacagggttcaaccaaaaaaaagt
taataatttttagtcctaattcttaaaaatattccttcactcctactgtaattaataaca
ttacacatttggaataaagtatggattgcatatcttattgcacaaataggagaacaaaga
gcatggtgtagtgactaggcatgttgatatcttgtggtgaaggatgacatgggagtatct
aacctaactggatctaaagtcagcttagacttatagaagcacagcctaaggaaaccacct
atgagtgtccagaaatacttggtctgagtgacatcttagctgctgtcagaaagatatgtg
tactgtcatgagatatattgtgtctcgcttctttcagatggacaatttcaagtcagtggt
agctcagggactgcctcactttgctctattatgcagtgtatatgggctatttgactagct
cagatgaattaaaagcttttctattcattgattttggtttgcttttttttcaaccttact
gaaagtacttttatttacttcactaagtaaaaccaaccacatcacttctctaaatctcaa
atatttgtggctagcttgtagaaatttatgtcaatgcatgtattattttcttatctatta
tttttatactaaggaaattaaatacgtttgccaatgtaagttttgttgtgcaatgtcacc
ctccaaattctttgaaggtacatattttctgccaaataatgtgacagatttttcaatgta
tatgaatcaatacattttcctagaatgatgaagaacttatgattcaagatttgtatgtat
atatcaagtattattgaagtgagtccataacatttggcaaatagtagatgagtagtaagt
accagctaatgatgcacttggctaattttttttctcattggctacatgtaagtagttgac
tatatttaatagaccctattaattactgtaactctgaaattaagaaagaacaatcaaaat
aaagcaccagagacttgttatacaagagggaattattcaattgcaagcgttacatgaagg
ggcaattaaacaacctcataacactgagtctgttccagttgataattcagtgcatctaac
agagatgctagcttctgtgttctttcagtgtactacctaccgtgtccaagggtatgacct
aaattccctttcagttactggcagaactctcaaggactgcaatgtgctttggatcatgcg
tcccaaatcacccaaatgactgacttttcaacctaaaataatggaagtctaccaaactga
tttgtcacctttgcttgatgttcacacatactaatgagttctgaaaatgttaatttgctt
tgtgcccagatcaaatacactgctctgtcagaataaaataagttcagagccaacaaattt
acatgactgtactttattatgaaaacatttacatgtcattaatacattaacataatatga
tgttcagtgcaatacatagccaaggctgggatgcccctgattaagaattgcagactgtga
aaggatcacagcttttctgtgttattttttgtttgttcagttggttggttgggtcgggat
ttttggaca
>CK-ERV541#LTR/ERV3
tgcctagagaggtgatggatatcccatccctggacacgttcaaggtcaggctcaataggg
ctctgagcaacctgatgtaactgtaggtgtccctgttcattgtaggggagttggactagg
tgacctttaaaggtctcttccaactcaaatgtttctatgattctatgatcatgttttcac
gtacacaagtttctactattcttggtgaatacagaattagagacaagctgagccacgagc
cttggtgtggtggaattccagggtcacagcctgaaccaatgggtgggctctgtgagtgtg
tgagtgcggcggcgcggcggtacgaacgggggagggacacattcctcagctcggctcggg
ctgcgcgctgctaccgggaggggtgagtcgattctttttgatatctttccctcgtgtgcc
tatttcttaaataaaggctttgtcatcaccttcatttgccctacattttggcgagccagg
cagccaaatatctttaaagatacccaattataagcctcttaaaataattaccatgacatt
tttgaacaatttcatgggatggtttggatggggaaaggctagccccataagtgaggtttt
gccagggcacatcccgggattcctaggatccccatatcacgggattgcctgtattattga
aaaatggggtcccctacgggatgcaggaaatgttcaggaatccccagcccgcctggctga
gtatttcagtagtataaacaaaaacgtactcactacacgagaacgacagttagctgcctc
cacggtggcgtggccgctgctgatggccttgaaccggctaaatataactgaaggggttct
cactgatgaaaatcaactattacgtgaccgtgtggaagaactagaaagacaggttgcaat
tttgagagggaaaaaacctaaccctataatcccggtacaaaaaatccgaaacatctctct
agaaataactggggatcctatacaagagagtccacatgaactggactcagaaaatgaaag
cactaagaagtcagatcttgaggctccactagagcttgatccctttgagatccgaccagt
tgtaactcaaaaaacaaaaaaaacgcaggacaggccagcggggctgccccctgaccagtg
gccccctgcccagagcacactacatgtaacagctcgcccatacacggcagctgaattaat
ggatttagtacaacgctttagacaaagaccgagagagagtgtgccagcatggttactcag
actatatgacatgggggcagaaagtgttgtggtgaatgggccagaaatctcaaaactggc
atcaattactactcacccggccctcaggcaaagactatatgcggctgtgcaacacaatga
agaaaatcattcactgattgcatggttaatggccgcatgccgtgtgacatgggcaaataa
aacggacataccgttaaatactggcctgtggtcctctatggaggacttacaaaattatat
ccgagaattaggtatgaaggaggcaatttatgaggacaattttgagagcccagatatgat
aaaattttccgcaggaatgagggacctcatcctgcagcaggctccaccacatcagtatgg
aattttggtatccatactaaatcccctagtagcctcagaggccattatacaacaggccgc
ccaattggtggcagatctgggggagacagagcgcctgcgcgccaggcgcaatgtccgaat
ggtggtggaaaagtcggacatccatccgccaccacgacctaggagacctgcccctagtgt
aattcaatctggacccatcagggtctcaagaaaacaaatgtttactgacttgattagggc
tggagttcaatttcaaaagatcgatggacagcctaaccaggtcttattacaactatggaa
acagttaccaaacagtcagagattccaacgctctcctaaaagggaaggagttagactcat
agaacggattccacaaaatacgtggaatctagaagacttcatagtcccatcaaaaaaacg
taaacctcctcaggttgcccgggcagccacagttgagccatcagaggaaaaagacttagg
gattgcacagctgatggcttgacagcggagccaaaattccccaagactagggtctccaga
ggagaccggagaccctacgttgaactaacgattcattggtcccgaaagaatgtacagcgg
gttatggcattagtagatactggggcagaaacatcaattatatatgaaaacccaaaccaa
ttttcaggctctaaggcaatgataggtgggttcggggggcagatgatccccgtaacacaa
acatggttgaaattgggggttgggcgtctaccaccccgggagtacaaggtgtctattgcc
ccaattccagagtatatattggggattgatatcctgtcgggtttgactctccaaaccact
gtgggagagttcagattaagggaaagatgtattagtatccgggcagtgcaggcaatcata
aggggtcatgcagaaattgaacctatttgtttgccacaaccacgccggatcacaaataca
aagcagtatagactcccgggtgggcaacaagaaattaccaagactgtgcaggagctggag
agagtagggattattagacctgcacacagcccatacaactcccccatatggccagtcagg
aaaccagatggtacgtggcgaatgacagtagactacagagaactaaataaagtcacgcca
ccgatccatgcagctgtacccaacatcgcttccctcatggatacattaagtagagaaata
gaaacataccactgcgttctggatctagcaaatgcatttttcagcattccaattgctaag
gagtcccaagaccagtttgcattcacgtgggagggcaggcagtggacttttcaagttcta
cctcaggggtacgtgcattcacctactttttgtcataatttggtggcaagtgacttggca
aattggaacaaaccatctactgtcaaaatgttccactacatcgatgatttgatgttaaca
tctgactcaatcgaggcattagaaaagacagtaccatcattaattacttatttacaggaa
aaaggatgggctataaacccacaaaaagtacaaggaccagggctatcagttaaattcctg
ggtgttgtctggtcaggtaagactaaggtgttacccagtgcgatcattgataagatccaa
gcgttcccggttcctacgaaaccgaagcagttgcaggagtttttgggtatattaggatat
tggcgatcctttattccccacttagcacaactgctaaaacccttatatcgattaacaaaa
aaaggccaagtatgggattggggtagaacagaacaagaagccttccagcaagcaaaaata
gctgttaaacaggcccaggcgctaggtatatttgatccaacccttccagccgaactagat
gtgcatgtgacccaagaagggtttggctgggggctgtggcagcgccagggttctgttcga
atcccaattgggttctggtcacagatttggcatggagcagaagagagatacagcatggtt
gaaaagcagttattggctacctattctgcattgcaggcagtagaaccaataactcagacc
gcagaggttattgtcaaaacaactttaccaattcaggggtgggtaaaagacctaactcac
attcctaagaccggggtggcccaatcacaaacagtagcacgctgggttgcctatcttagc
caaagaagccgcctgtcatcatctccactgaaggaagaacttcaaaagatacttgggcca
gtaacatatcacagcgagacacctgaggaaatagtggttacttgtccagaaaagagtcct
gtacaggagggaaaataccctatcccagaagatgcctggtatacagatggatccagcaga
gggaacccaagtaggtggcgagctgtcgcataccatccctcaactgaaacaatatggttt
gaagaaggggatggacaaagtagccagtgggctgagctacgagctgtgtggatggtgata
actcaagagcctggcaacagtgcactaaacatctgcacagatagttgggcagtctaccga
gggctcacgctctggatagcacagtgggccactcaggattggacaatccatgcccgacct
atctggggcaaagatatgtgggttgatatatggaacgtggttaggcacaggaccgtacga
gcataccacgtctctggacatcaacccttgcagtcaccaggcaatgatgaagctgacaca
ctggctcgagtccgatggttgggaagtacaccatcagaagacatagctcactggctgcat
cggaaattacggcatgcaggacagaaaaccatgtgggcagcagctaaagcatgggggttg
cccatacagttaccagatattgtccaggcatgtcaggactgtgacgcttgctcgcgaatg
agaccaagacctctgccggaaactacggcccatctcgctagaggacacaacccattacag
cgatggcagatcgattatataggtccccttcctcgatctgagggggccagatatgcccta
acttgtgtcgatacagcgagtggactgatgcaagcctatcctgtagcaaaggcaaaccaa
gccaataccatcaaagctctaactagattgatggcatcatacgggactcctgaggttatt
gagagtgatcaaggtacacatttcacaggtgcaactgtgcagaagtgggctgaagacaat
aacattgaatggcggtttcacctgccctacaatccaacaggagcaggcctaatagaaaga
tacaatgggatcctgaaggctgctctgaaggcagattcacagtccttgcaggggtggacc
aaaaggctttatgaaaccctgcgagacttgaatgagagaccaagagatggcagacccagt
gctttaaaaatgctgcagacaacttgggcctccccacttaggatacaaattacaagcaag
gacacctcactcaagccacaagttggcacaatgaataatcttctgctccctgcccctgat
gacctagagcccgggagacacaaggtaaaatggccttggaaggtgcaagcaggaccaaaa
tggtgtggtctccttgcaccttgggggagattgttagaggttgggggatcagtaaaccct
tcagtaatcggtgtatggccaacagaggtaatagttgacacccctgttttcattgcaagg
gggacattaatcatgtccatgtggcaaattagaaccccccctttggtacccgatatagtg
attcagtcgcagatttcgggccaaagagtgtggtatcgaaggccaggacgtgccccgata
caggcagaggtgttgactcaagaccgaaatacagcctgcatcttaccgtggagggcggac
ctacccctcctcgtacctattaaacatctgttttactccccttgaggttttaagttcaca
ggatggcccgcaggagcaacatcactcaaacacgcttatgaggaaacatcatgacaccct
gtgacgcactgctgaacttttggggactggagagcatgaatcagaagcgctactggtcct
tgaaaaagatacgcctcgagaaagaacatcaagtactggcccaacagaaccgtgaagggg
actgccactgattgcctttattgttttgacatcctatattgcggcgggtgttgtgtatgc
gtcgcgatgcgcattgtgtcttgggccaccaggttgcaggggctcaccccctacctgctc
agtcattggttcatgctgtgaaggggtggagtgtggtggaattccagggtcacagcctga
accaatgggtgggctctgtgagtgtgtgagtgcggcggcgcggcggtacgaacgggggag
ggacacattcctcagctcggctcgggctgcgcgctgctaccgggaggggtgagtcgattc
tttttgatatctttccctcgtgtgcctatttcttaaataaaggctttgtcatcaccttca
tttgccctacacttggatacaaacttccacagatatagggcacattaggaatgtaagggc
gagatttatcacttcttcagtttattcaagaaaataacagctgtgtttcaggctttaaat
aggcactgacatactatggggcagtagatatggaaggtgaaggcctgtatgactgcttat
tctcacagcatattggccttaactaaatgccaagcagatttgctttaatactttgaaatc
ttgcatctttgtctggagtaggatgctctctagtaatgtgcactctggggccaggcgctt
cagtgttattgctgtttgctgaaaacatgcatttatactcatatctcttaattgaaattc
aagctgcacatgatgcaatttgacattaattttggttatttgtgtttgaagtttgcccca
tccaacaagagccgacagtaaagaagagcactggaaatggaaatacacagtgccattaga
tgcaaggcttgatttgtaaatcacttagatagtaataaaactggggatggaaataaaagt
gacaaagctcagctttctaaatgctaaataattcaaaggggaaaggttgaggagaaaaaa
agagtagagagcaagtgcatcgtttatgaaaacaatggcatctgagcaaatcagaaattt
caagctctgaataaatgtaattttggttcgattaaagcataacatcaagattgtgggttg
ctacattctaggatgaagcatgtcgttgctgtatgcagttatgaaagatttacagcaaaa
cctgaatctaggaaagatattctctgaaatgacgccgcagggctctgagcagacagcaat
gttatgaaacttggctgcagggagtcaaaggcagcaaaattctaaattggttgttttttt
tttattattattattggtgtgtttgagaagttaccaaagaaggtaagctcaaggaacaga
ttcataatgaattataacagactcaatattcattcataatgactatttttgtcacctgaa
tttaaaatatttggtactaagaagtttggtcatgtctcaatattttagtctaaatatata
gtccaattacagactcctaattttattaaaagacctgctgagtggaaatttgtggattta
gtctatcaggatcttatttcaaaatggggctgggtggagaggaaggagggttcacaacaa
acaaaatgaccaaatgcaacaaacagcagatgttaccatctgctccactgccctttctcc
aggagagactgaaacaagtttttaatcagcaagcgttcttccagtgtcaaaatgtctcct
ccagtgctcatggatagtttgatacaaagctgaagagtatcataagatcttcatgaaata
aaggcttgggcatggatgcaggagatacacaagttactcccaaatgatcccattcctgac
attgttaccttactctgagggctctgaacactagcctgatttttaaccacactggcagtc
ataacagttccttctgaattgctaatacagtagtctttactgtgtgagagcccacctaac
ctctcagtgacagtgttactatggtatacaagagatgaatggagcgtttgttgtggataa
acaactgtgctatgagcaagacggaaaaaaaggaagagcatttggataacatcctcctaa
ctccttcggatacatcacagttcttgttcccaagagaatatagataatacatcaggatgg
ttattaggaaaaatttactctcaggaggagtggttgaaacaggctgccctgggaagtggt
ggagtcaccacccctggaggttttccagaaaagagatgtggcacttagggaagtgggtta
ctgggcacggtggtgatgggttgatggttggactggatgatcctggtggtcttttccaat
catcgtgattctatgattctatgatccattaaactctgctgagagtatttatgaaaggag
ctgcaaagacctctagtccca
>CK-ERV566#LTR/ERV2
tgttatctggtgtgaaccaatcagagtgggacatgacagcacggttttgtaggtaaaatg
tatataagctgtgtttcgtagtgaataaatgcagttttgctgctcatcatattggtgcgt
gccggcagtcacttggccctgatcaagatatcgatcagggcgtgcagaggcctaacacag
gtggctaacatcgttgttgctgaatgcaacaaatggtgccccgtgtgaggcgcgggtgag
aggcctctatgaggcacagactgttctgatgctctctgtgctgctgcgagctgtggggtg
acgccatagcacgagatttggggtgacgcccagcccgagtgccccaaagagaggggtccc
tgcagaagacgattggggtgacgccctgcagaagatcgtggcgacgatgatagtgctggc
cagcaagtaggttgctgtggggtcgggggggacgacgggacgcccacggaggacctgtgt
ggacgacggtgtcgagtgtgacttcgcggtgacggcgacgggctgatgatggaacatgtt
cctaaggtactgcttcagttttgtaaagactattgcgaaaataatgctccttctaagaag
aatatccaagcagttatttcccggttagagcgggagggggagattaaagccccccaggag
gtctttgacctccggagatgggatcatctcacctctgcacttgtgcagtatgttatgaac
tctcagaagggtggttcggagttaaaaacttggggattgatactaggagcgctgaaagct
gcaagggaggaggaaaaggtgtgggaggaagcccggcggctctggagtcccgatcagacg
gaccccggagggggttcgcagggagtcagctcggacgtgaaacagcagtgccggccggga
ggtagcctctcttgcaggaattcagacgaggagcactcgacaaagatagcgccgagtgat
ccgaacacccctggacaaacaacgggggacaaacaacaagatggcaggatccagccgtcg
gcacccttatcgggtgaagacaccttatcgcaaggactggaatccccgcctccctatccc
cggcaaccgctgtatccttcattgcaaaacttcactccacccacgggggcggagaaaggg
gtggaggaacaaggggggggcatacctgctccctcccatggggcggtgaaaggggcggag
gaaaaaaggggcggtgtatttgtccccacccaaggggtgaagaatagacatcacaccccc
ccggagggggctaggggtaggcgcggcactgactggcaggggattaaggacgcagtggag
gaaaagggattactcaccgcgttccctgtagtacttggggaggaggggccggaatggact
ccgttagatccgaaaggagtcacacgcctaatagaggcggtagaaaagaaaggcttaaga
tcgcctgtgactataaatgcgttagaagctcttacagaaccaggccctatgctcccctat
gacatagagaaccttatgcgtatggtactcaagcctgtacagtatacactctggaaagag
gaatggctaacagagcttaaacgggtaatagcagccgcacaagacgacccggggcatcct
gtgcacggcacagatctgatgaggcttatgggatctgccgcgggaatggccaccccgcgt
gcgcaactagcccagctacgcccaggggagttgatagcaaccactgatgcggctatagga
gcttttagaaagttcgcccgttgcgtagagccttccactccttggtcagagatagcccaa
ggtccaacagaatcttttcaggagttcgctgacaggataattaaggcagttgaagggtcg
gacttgcctagagctgtccacggccctgtgatcgtggactgccttaagcaaaggtctctt
gaagatataaaaaccctgcttcgtgcagcccccgggaaaatcgccacaccaggggagatt
attagatatgtgttggataaacagaaaactacccccctgactaacgagggcctggcggcc
gctatcaccaacataatggctgtgacattgaggccactgcgagccgcagaatcctacaga
ggtccttgttttcagtgtggccaatttggtcacaataaggctcagtgcactactccaatg
gacgatgagaagggtggtccctgtttccggtgtggtcaattcggccacattaaagtccag
tgcagagccatgagacatggggagaggggtagagtcacatgtcaactgtgtggcaaggca
gggcatactgcccgccaatgtagaagtgtcagagttcagcagcagggaaatgaatggggg
agggtgcctcaggcccagggcccctcccagtcaggccggctcccagcctgaagtttctga
cacgcccaccgtggcattagctttagactgtcaaaaccgtccatttgttaaagcgttaat
gtcgtatgttaacctgccgcctgatttttcgggtcatcaaactgtctcgattacagcgct
tattgattcaggggcagatgtcacggtgatatctgaggaggactggcctaaagaatggcc
tgtgggaacctctcaggtgatcagaggggtgggcggtaccatagctactaagcgatcctc
agcagaggtagagattgtcgtagttaacagagatggttcgttggagagacctgctttgct
tgtcccgcttatagccagagtaccaggctcactgctgggacgggacttcctaaacaatgt
gggtgcacgcattacaaatttttagtaagggccactgtctgccagctgtccactgcatac
gcaattccattgcagtggaagcgggatgcgcaccccgtttgggtggatcagtggcctctt
cccctcaaaaaacttaaagcactcagacacttaatttcacaggaatttcaattgggacat
atcgaaccttctcttagtcagtggaataccccaatctttgtcatacagaaacgttccggc
acttttcgcctgctgcatgacttgcgcgcggtcaatgcccagcttgtaccttttggggca
gtgcagcaaggtggaccgatactgtcagccatacccaaggagtggccgttagtagtcgta
gatcttaaagactgctttttctccatccctctcacagaagaggatcgggaggcatttgcc
tttacagtaccaacgctcaacaacttaggccccactgagagatttcagtggcgtgtcctc
ctacaaggaatggcatgctcccctactatatgtcagctagtagtaggtagagtattggag
ccaatcaggagagatttccctcgttacatacttgtgcattatatggatgatcttttactt
gctgctcctactgagatagggttgcaaacgcttgagtcacaggtgatgtctactctaact
gccgttggattcattatttcagagcaaaagatacagagaggaccgggagtcaagtacctg
gggtacaagtttggccctgagacggtccagccaacgggtcttgccatccagcctcgcatt
aaaacactgtgggatgtgcagaaactggtaggagccctccagtgggctcgggctgctttg
gggatacctcctcgattaatgaagctcttttatgatcagctaaaagggtctgatccaaaa
gaaccccgagatctgactcctgaaatggccacggcctggcaggagatcttgcaaaattgt
atggagcagtccctcgctcattgggatcccaccgaggctcttgaggcagcggtttgtagg
tgtgaggcaggtgctgctgctgttctaggtcactctctcgatggcaaaccacagccgtcg
tggtggctgttctcagtacaacctgcacgtgcctattcttcctggctcgagatattagca
gtgttactcaggaaaacccgattactctcggtacgggctttagggagagaacctgacgtg
atacatttacagagttcatttcgtgatgtacagccgctccctgaaatcctgctcacagtg
ctgggagatttcgaaaggcagataaggtactcagattcccttcccgtctttgctgtggct
aagtcgcttgctatctccttacgggtgcgggttcaaacctctccgctagaagggcctacg
ttattcacagacgcatcctcgaaaactgggcaaggggcagtggtttggcaggattcaggc
aataattggcagactgctatctttgtagatcgaacaatcggtgtgcagatgcttgaggtg
acggccgtagccgttgcggtacgtttttggcgtgagataccttgtaacatcgttacagat
tctgcttttgctgccaagctattagcccggatgggtcaggaaggcctcccgagcacagag
gccgctggcatcctggaggaggctctagcctgtcgtacggcccctgttgctattttgcat
gtgcgcagtcactctgaggtgccaggcttttttacaacaggtaatgcagtggcagacaag
gctgccagtacgcaggtttttacagcccaggaagcccatgatctccactctactcttcat
ataggagcccgagcactctctagagcttgttctatcccaatatcagttgcgtgcgatgtt
gttcaggcttgccctcattgtaactcagcacccatcataggggccggggttaacccccac
ggcctagggccattacaggtatggcaaacagatttcacctgggaacctcgtctgtcgcct
cgcccatggctagcggttacagtagatacctcttccaccgtcattgtagccacgcaacat
gctaagtccaattcagcatcggcacagaatcattgggcagctgctatcgccatacttggc
ctgcctagccagattaagacaaacaacggatcgtgtttcatctcacggtcaacacaggga
tggctagcagtgtggggaatctctcatattacgggcatccctggcaattcccagggtcag
tcaatagtggagtgcgccaatcgccttctcaaggataagatacgtatccttggggagggg
gaaggatacagggacaggatacctgtcggcagacaggctgagctcctggcggaagcccta
tatgcattaaatcatttcgagcgtggtgacagcaagcgaatgccagtacagaagcattgg
cagccaaaagtcttaggtgaagggcccccagtcaaagtaaagacagatagcggacaatgg
gaagaaggatggaggatattagtgtggggcagggggtatgctgcagtaaaacatgtggag
acaggaaaaattgtgtggactccatcagggaaggttaaaccggacctcagacaggacacc
tgaaattataacttgttccgtatttgtgtaataagcaagacaagagttcccttttgcaga
agctgctggtgggaaggccgacgccaactccagaacaaccggaggacggacaacaggatc
aagagccgctcatcaagaggagagccacacctatggcattgatacttctgataccactaa
tatttatggtaatgggggggggggagggagtacaccttgtacaacagccacgcaatgttt
gggtcacgtgggcaaatctcacagggcagacagacttctgtctgggccttcagtccgcca
cctctcctttccgtacctgtttaataggtttgccaaattatcaattggaggagtttaagg
gacatacgatcaactacagtgtgtgtcagaatgaaacagacgctgctactcaaacggcgt
gtctgattcgatcattaaaccataccctcccctgggaccccaaagaattggatattttgg
ggtctcaaatgatcaggaacggaacaacacgtacatgtatcatcttcggtacaatgtgtt
atgcagagaacgatcgtagtgataggactggtggggtggaggcagaattgcgtgacctta
tagtgagatggggtagcaatgaccctcgtataaaaccttatgctaaccgatcatggacgg
tggtgagtctgatgaacatggagagtttttcgatagctggtgggttcacctgtaggagga
agggatcggaggtattgtggaataataagactgctaaagcactccccccgggtatcttct
tgatttgtggtgataggccatggcaaggtgtcccagctaattctctgggaggttcatgtt
acttagggaagttaacgatgtttgctccaaatcgcacaggatagcttaatatatctcgca
gtttacattctcgcaggcgccgtcgcagcatgaacctaggacctgactgtaatgatgata
ttaggatgtggggtcttacagcacgtgtcttcgcatcgctcttcgcaccaggtgtgtcag
cagcgagggccttagcccaaatagaaaggttggcatgttggttggtaaaacaggcgaatg
cgaccacgcttgtattaaacgctatgctagaagatcttaatagtgtccgtcgtgcactgc
tacagaatagagcagctatcgactttttgctgttggctcaaggacatggatgtgaggatg
tcgaaggaacgtgctgcttcaaccttagtgatcacagcacatcaatccataaacaactac
aatggttgcaagaacacacgcaaaagattaaagaagaaagtgatcccttcagaaactggc
tgagcggactgtttgggggagtgggttcatggttaaagcaattgcttaaagctctcgcag
taggatttgcaatccttgtgtgtattctaatctgtcttccatgctttgtaggatgcttgc
aaaattgccttcaacgaatgatggacaaaacttttgaccatcgcattgagtatcatagat
tgtgtgaaaaattatagaggggtttaggtttgttgcgttcgtgctgtaacggggcaaggc
ttggctgagcacgggaaaggattccctgttgctctgatgattgcttaagaattgtagaaa
agtaggaatagtgagctgaaatatatttaggattaggcattttgcgctgcttcgcgatgt
atgggttaggtgtgtgtgttagtagtatttagcttagggagggggagatgttgtagtagg
cgacttgcggggctatgggatgtacgggacaggcctctccctaagcatagacagacagtg
ctattgtgctgaccttgatgcagagaaaagaggagaagaagaaggatgagaaaagagtgt
ggaaacggctaaataaggcacaatgttatctggtgtgaaccaatcagagtgggacatgac
agcacggttttgtaagtaaaatgtatataagctgtgtttcgtagtgaataaatgccattt
tgctgctcatcatattggtgcgtgccggcagtcacttggccctgatcaagatatcgatca
gggtgcacagaggcctaacacaggtggctaacatcgttgttgctgaatgca
>CK-ERV575#LTR/ERV3
tggaattccagggtcacagcctgaaccaatgggtgggctctgtgagtgtgtgagtgcggc
ggcgcagtggtacgaacgggggagggacacattcctcagctcggctctgccttcgcgctg
ctaccgggaggggtgagtcgattctttttgatatctttccctcgtgtgcctatttcttaa
ataaaggctttgtcattaccttcatttgctctacattttagcgagccaggcagccaaata
tctttaaagatacccaattataagcctcttaaaataattaccatgacatttttgaacaat
ttcatgggatggtttggacggggaaaggctagccccataagtgaagttttgccagggcac
atcccgggattcctaggatccccatatcacgggattgcctgtattattgaaaaatggagt
cccctacgggatgcaggagatgttcaggaatccccagcccgcctggctgagtatttcagt
agtctaaacaaaaacgtactcactacacgagaatgacagttagctgcctccacggtggcg
tggccgctgctgatggccttgaaccggctaaatataactgaaggggttctcactgatgaa
aatcaactattacgtgaccgtgtggaagaactggaaagacaggttgcaattttgagaggg
aaaaaacctaaccctataattccggtacaaaaaatccgaaacatctctctagaaattact
ggggatcctatacaagagagtccacatgaactggactcagaaaataaaagcactaagaag
tcagatcttgaggctccactagagcttgatccctttgagatccgaccagttgtaactcaa
aaaacaaaaaaaaacgcaggacaggccagcggggctgccccctgaccagtggccccctgc
ccaaagcacactacatgtaacagctcgcccatacacggcagctgaattaatggatttagt
acaatgctttagacaaaaaccgagagagagtgtgccagcatggttactcagactatatga
catgggggcagaaagcgttgtggtgaatgggccagaaatctcaaaactggcatcaattac
tactcacctggccctcaggcaaagactatatgcagctgtgcaacacaatgaagaaaatca
ttcactgattgcatggttaatggccgcatgccgtgtgacatgggcaaataaaacggacat
accattaaataccggcctgtggtcctctatggaggacttacaaaattatatccgagaatt
aggtatgaaggaggcaatttatgaggacaattttgagagcccagatatgataaaattttc
cgcaggaatgagggacctcatcctgcagcaggctctaccacatcagtatggaattttggt
atccatactgaatcccctagtggcctcagaggccattatacaacaggccgcccaattggt
ggcagatctgggggagacagagcgcctgcgcgccaggcgcaatgtccgaatggtggtgga
aaagtcggacatccatccgccaccacgacctaggagacctgcccctaatgtaattcaatc
tggacccatcagggtctcaagaaaacaaatgtttaccgacctgattagggcaggggttca
atttcaaaagatcgatggacagcctaaccaggtcttattacaactatggaaacagttacc
aaacagtcagagattccaacgctctcctaaaagggaaggagttagactcatagaacggat
tccacaaaacacgtggaatctagaagacttcatagtcccatcaaaaaaacgtaaacctcc
tcaggtggcccgggcagccacagttgagccatcagaggaaaaagacttagggattgcaca
gctgatggcatgacaggggagccaaaattccccaaggctagggtctccagaggagaccgg
aggccctatgttgaactaacgattcattggtcccgaaagaatgtacagcgggttatggca
ttagtagatactggggcagaaacatcaattatatatggtgacccaaaccaattttcaggc
tctaaggcaatgataggtgggttcggggggcagatgatccccataacacaaacatggttg
aaattgggggttgggcgtctaccaccccaggagtacaaggtgtctatcgccccaattcca
gagtacatattggggattgatatcctgtcgggtttgactctccaaaccactgtgggagag
ttcagattaagggaaagatgtattagtatccgggcagtgcaggcaatcataaggggtcat
gcagaaattgaacctatttgtttgccacgaccacgccggatcacaaatacaaagcagtat
agactcccgggtgggcaacaagaaattaccaagactgtgcaggagctggagaaagtaggg
attattagaccttcacacagcccatacaactcccccatatggccagtcaggaaaccagat
ggtacgtggcgaatgacagtagactacagagaactaaataaagtcacgccaccgatccat
gcagctgtacccaacatcgcttccctcatggatacattaagtagagaaatagaaacatac
cactgcgttctggatctagcaaatgcatttttcagcattccaattgctaaggagtcccaa
gaccagtttgcattcacgtgggagggcaggcagtggacttttcaagttctacctcagggg
tatgtgcattcacctactttttgtcataatttggtggcacgtgacttggcaaattggaat
aaaccatctactgtcaaaatgttccactacatcgatgatttgatgttaacgtctgactca
atcgaggcattagaaaagacagtaccatcattaattacttatttacaggaaaaaggatgg
gctataaacccacaaaaagtacaaggaccagggctatcagttaaattcctgggtgttgtc
tggtcaggtaagactaaggtgttacccagtgcgatcattgataagatccaagcgttcccg
gttcctacgaaaccgaagcagttgcaggagtttttgggtatattaggatattggcgatcc
tttattccccacttagcacaactgctaaaacccttatatcgattaacaaaaaaaggccaa
gtatgggattggggtagaacagaacaagaagccttccagcaagcaaaaatagctgttaaa
caggcccaggcgctaggtatatttgatccgacccttccagccgaactggatgtgcatgta
acccaagaagggtttggctgggggctgtggcagcgccagggttctgttcgaatcccaatt
gggttctggtcacagattgggcatggagcagaagagagatacagcatggttgaaaagcag
ttattggctacctattctgcattgcaggcagtagaaccaataactcagaccgcagaggtt
attgtcaaaacaactttaccaattcaggggtgggtaaaagacctaactcacattcctaag
accggggtggcccaatcacaaacagtagcacgctgggttgcctatcttagccaaagaagc
cgcctgtcatcatctccactgaaggaagaacttcaaaagatacttgggccagtaacatat
cacagcgagacacctgaggaaatagtggttacttgtccagaagagagtcctgtacaggag
ggaaaataccctatcccagaagatgcctggtatacagatggatccagcagagggaaccca
agtaggtggcgagctgtcgcataccatccctcaactgaaacaatatggtttgaagaaggg
gatggacaaagtagccagtgggctgagctacgagctgtgtggatggtgataactcaagag
cctggcaacagtgcactaaacatctgcacagatagttgggcagtctaccgagggctcacg
ctctggatagcacagtgggccactcaggattggacaatccatgcccgacctatctggggc
aaagatatgtgggttgatatatggaacgtggttaggcacaggaccgtacgagcataccac
gtctctggacatcaacccttgcagtcaccaggcaatgatgaagctgacacactggctcga
gtccgatggttgggaagtacaccatcagaagacatagctcactggctgcatcagaaatta
cggcatgcaggacagaaaaccatgtgggcagcagctaaagcatgggggttgcccatacag
ttaccagatattgtccaggcatgtcaggactgtgacgcttgctcgcgaatgagaccaaga
cctctgccagaaactacggcccatctcgctagaggacacaacccattacagcgatggcag
atcgattatataggtccccttcctcgatctgagggggccagatatgccctaacttgtgtc
gatacagcgagtggactgatgcaagcgtatcctgtagcaaaggcaaaccaagcctatacc
atcaaagctctaactagattgatggcatcatacgggactcctgaggttattgagagtgat
caaggtacacatttcacaggtgcaactgtgcagaagtgggctgaagacaataacattgaa
tggcggtttcacctgccctacaatccaacaggagcaggcctaatagaaagatacaatggg
atcctgaaggctgctctgaaggcagattcacagtccttgcaggggtggaccaaaaggctt
tatgaaaccctgcgagacttgaatgagagaccaagagatggcagacccagtgctttaaaa
atgctgcagacaacttgggcctccccacttaggatacaaatcgcaagcaaggacacctca
ctcaagccacaagttggcacaatgaataatcttctgctccctgcccctgatgacctagag
cccgggagacacaaggtaaaatggccttggaaggtgcaagcaggaccaaaatggtgtggt
ctccttgcaccttgggggagattgttagaggttgggggatcagtaaacccttcagtaatc
ggtgtatggccaacagaggtaatagttgacacccctgttttcattgcaagggggacatta
atcatgtccatgtggcaaattagaaccccccctttggtacccgatacagtgattcagtcg
cagatttcgggccaaagagtgtggtatcgaaggccaggacgtgccccgatacaggcagag
gtgttgactcaagaccgaaatacagcctgcatcttaccgtggagggcggacctacccctc
ctcgtacctattaaacatctgttttactccccttgaggttttaagttcacaggatggccc
gcaggagcaacatcgctcaaacacgcttatgaggaaacatcatgacaccctgtgacgcac
tgctgaacttttggggactggagagcatgaatcagaagcgctactggtccttgaaaaaga
tacgcctcgagaaagaacatcaagtactggcccaacagaaccgtgaaggggactgccact
gattgcctttattgttttgacatcctatattgcggcgggtgttgtgtatgcgtcgcgatg
tgcattgtgtcttgggccaccaggttgcaggggctcaccccctacctgctcagtcattgg
ttcatgctgtgaaggggtggagtgtagtggaattccagggtcacagcctgaaccaatggg
tgggctctgtgagtgtgtgagtgcggcggcgcggcagtatgaacgggggagggacacatt
gctcagctcggctctgcctgcgcgctgctaccgggaggggtgagtcgattctttttgata
tctttccctcgtgtgcctatttcttaaataaaggctttgtcattaccttcatttgctcta
cagtgcctttattctatgtaatatgaaactctaggatcatctggcttctcaccattgtgt
gtttgtgaactagagtgactattttagcttagcagaaggaagtccttccttacagtagtt
cttatttatttgggtggtaattggagaagtgggattttctctgttgaaatattatgattg
atacaaattcagaaaagcaaaatattcttcctgaatcatgctgaagaaggatttaaaaat
aatgccttcatttggaagtttgtctgtgttatagcataatgcaaatagtaaaggcaggta
gtaactgagggtacagtcatttactgtttccagtttggtcagcatcagcatgtctggtca
gccctccttgtagatgatttcaaaacttgcttcagtcatcttgacgtagaattttttgtt
aaatctcattatctttgctgttcttctttgctgttaccctcagtaagtttgcagatgaca
ccaagctggctggaagtgttgatctgcctgagggtagtgaggccttacagggggatctgg
ataggttggatagctgggctgaagccaacgggatgggattcaacaagaccaaatgccggg
tcctgcactttggccacaataaccccaggcaacgctacaggcttggggcagagtggctgg
aagactgtgtagaggaaatggatctgggggtgttgattgacgctagactgaacatgagcc
agcagtgtgcctaggcggccaagaaggccaatggcatcctggcttgtatcagaaatagtg
tggccagcaggaacagggaagtaattattcccctgtactcagcactgtgtactacactgg
tgaggccgcaccaaaactgtgtccagttttgggcccctcactgtaagaaagacatcgagg
ccctggagcgtgtccagaggagggcaacaaagctggtgaggggtctggagcacagacctt
atgaagagtgacggaaggagctgggattgttcagtctggagaagaggaggct
>CK-ERV579#LTR/ERV3
tgtagtggaattccagggtcacagcctgaaccaatgggtgggctctgtgagtgtgtgagt
gcggcggcgcggcagtacgaacgggggagggacacattcctcagctcggctcgggctgcg
cgctgctaccgggaggggtgagtcgattctttttgatatctttccctcgtgtgcctattt
cttaaataaagactttgtcatcaccttcatttgccctacattttggcgagccaggcagcc
aaatatctttaaagatacccaattataagcctcttaaaataattaccatgacatttttga
acaatttcatgggatggtttggacggggaaaggctagccccataagtgaggttttgccag
ggcacatcccgggattcctaggatccccatatcacgggattgcctgtattattgaaaaat
ggggtcccctacgggatgcaggaaatgttcaggaatccccagcccgcctggctgagtatt
tcagtagtctaaacaaaaacgtactcactacacgagaacgacagttagctgcctccacgg
tggcgtggccgctgctgatggccttgaaccggctaaatataactgaaggggttctcactg
atgaaaatcaactattacgtgaccgtgtggaagaactagaaagacaggttgcaattttga
gagggaaaaaacctaaccctataatcccggtacaaaaaatccgaaacatctctctagaaa
taactggggatcctatacaagagagtccacatgaactggactcagaaaatgaaagcacta
agaagtcagatcttgaggctccactagagcttgatccctttgagatccgaccagttgtaa
ctcaaaaaacaaaaaaaacgcaggacaggccagcggggctgccccctgaccagtggcccc
ctgcacagagcacactacatgtaacagctcgcccatacacggcagctgaattaatggatt
tagtacaacgctttagacaaagaccgagagagagtgtgccagcatggttactcagactat
atgacatgggggcagaaagtgttgtggtgaatgggccagaaatctcaaaactggcatcaa
ttactactcacccggccctcaggcaaagactatatgcggctgtgcaacacaatgaagaaa
atcattcactgattgcatggttaatggccgcatgccgtgtgacatgggcaaataaaacgg
atataccattaaataccggcctgtggtcctctatggaggacttacaaaattatatccgag
aattaggtatgaaggaggcaatttatgaggacaattttgagagcccagatatgataaaat
tttccgcaggaatgagggacctcatcctgcagcaggctccaccacatcagtatggaattt
tggtatccatactaaatcccctagtggcctcagaggccattatacaacaggccgcccaat
tggtggcagatctgggggagacagagcgcctgcgcgccaggcgcaacgtccgaatggtgg
tggaaaagtcggacatccatccgccaccacgacctaggagacctgctcctaatgtaattc
aatctggacccatcagggtctcaagaaaacaaatgtttactgacttgattagggctggag
ttcaatttcaaaagattgatggacagcctaaccaggtcttattacaactatggaaacagt
taccaaacagtcagagattccaacgctctcctaaaagggaaggagttagactcatagaac
ggattccacaaaatacgtggaatctagaagacttcatagtcccatcaaaaaaacgtaaac
ctcctcaggttgcccgggcagccacagttgagccatcagaggaaaaagacttagggattg
cacagctgatggcttgacagcggagccaaaattccccaagactagggtctccagaggaga
ccggagaccctatgttgaactaacaattcattggtcccgaaagaatgtacagcgggttat
ggcattagtagatactggggcagaaacatcaattatatatggtgacccaaaccaattttc
aggctctaaggcaatgataggtgggttcggggggcagatgatccccgtaacacaaacatg
gttgaaattgggggttgggcgtctaccaccccgggagtacaaggtgtctattgccccaat
tccagagtatatattggggattgatatcctgtcgggtttgactctccaaaccactgtggg
agagttcagattaagggaaagatgtattagtatccgggcagtgcaggcaatcataagggg
tcatgcagaaattgaacctatttgtttgccacaaccacgccggatcacaaatacaaagca
gtatagactcccgggtgggcaacaagaaattaccaagactgtgcaggagctggagagagt
agggattattagacctgcacacagcccatacaactcccccatatggccagtcaggaaacc
agatggtacgtggcgaatgacagtagactacagagaactaaataaagtcacgccaccgat
ccatgcagctgtacccaacatcgcttccctcatggatacattaagtagagaaatagaaac
ataccactgcgttctggatctagcaaatgcatttttcagcattccaattgctaaggagtc
ccaagaccagtttgcattcacgtgggagggcaggcagtggacttttcaagttctacctca
ggggtacgtgcattcacctactttttgtcataatttggtggcaagtgacttggcaaattg
gaacaaaccatctactgtcaaaatgttccactacatcgatgatttgatgttaacatctga
ctcaatcgaggcattagaaaagacagtaccatcattaattacttatttacaggaaaaagg
atgggctataaacccacaaaaagtacaaggaccagggctatcagttaaattcctgggtgt
tgtctggtcaggtaagactaaagtgttacccagtgcgatcattgataagatccaagcgtt
cccggttcctacgaaaccgaagcagttgcaggagtttttgggtatattaggatattggcg
atcctttattccccacttagcacaactgctaaaacccttatatcgattaacaaaaaaagg
ccaagtatgggattggggtagaacagaacaagaagccttccagcaagcaaaaatagctgt
taaacaggcccaggcgctaggtatatttgatccaacccttccagccgaactagatgtgca
tgtgacccaagaagggtttggctgggggctgtggcagcgccagggttctgttcgaatccc
aattgggttctggtcacagatttggcatggagcagaagagagatacagcatggttgaaaa
gcagttattggctacctattctgcattgcaggcagtagaaccaataactcagaccgcaga
ggttattgtcaaaacaactttaccaattcaggggtgggtaaaagacctaactcacattcc
taagaccggggtggcccaatcacaaacagtagcacgctgggttgcctatcttagccaaag
aagccgcctgtcatcatctccactgaaggaagaacttcaaaagatacttgggccagtaac
atatcacagcgagacacctgaggaaatagtggttacttgtccagaaaagagtcctgtaca
ggagggaaaataccctatcccagaagatgcctggtatacagatggatccagcagagggaa
cccaagtaggtggcgagctgtcgcataccatccctcaactgaaacaatatggtttgaaga
aggggatggacaaagtagccagtgggctgagctacgagctgtgtggatggtgataactca
agagcctggcaacagtgcactaaacatctgcacagatagttgggcagtctaccgagggct
cacgctctggatagcacagtgggccactcaggattggacaatccatgcccgacctatctg
gggcaaagatatgtgggttgatatatggaacgtggttaggcacaggaccgtacgagcata
ccacgtctctggacatcaacccttgcagtcaccaggcaatgatgaagctgacacactggc
tcgagtccgatggttgggaagtacaccatcagaagacatagctcactggctgcatcggaa
attacggcatgcaggacagaaaaccatgtgggcagcagctaaagcatgggggttgcccat
acagttaccagatattgtccaggcatgtcaggactgtgacgcttgctcgcgaatgagacc
aagacctctgccggaaactacggcccatctcgctagaggacacaacccattacagcgatg
gcagatcgattatataggtccccttcctcgatctgagggggccagatatgccctaacttg
tgtcgatacagcgagtggactgatgcaagcctatcctgtagcaaaggcaaaccaagccaa
taccatcaaagctctaactagattgatggcatcatacgggactcctgaggttattgagag
tgatcaaggtacacatttcacaggtgcaactgtgcagaagtgggctgaagacaataacat
tgaatggcggtttcacctgccctacaatccaacaggagcaggcctaatagaaagatacaa
tgggatcctgaaggctgctctgaaggcagattcacagtccttgcaggggtggaccaaaag
gctttatgaaaccctgcgagacttgaatgagagaccaagagatggcagacccagtgcttt
aaaaatgctgcagacaacttgggcctccccacttaggatacaaattacaagcaaggacac
ctcactcaagccacaagttggcacaatgaataatcttctgctccctgcccctgatgacct
agagcccgggagacacaaggtaaaatggccttggaaggtgcaagcaggaccaaaatggtg
tggtctccttgcaccttgggggagattgttagaggttgggggatcagtaaacccttcagt
aatcggtgtatggccaacagaggtaatagttgacacccctgttttcattgcaagggggac
attaatcatgtccatgtggcaaattagaaccccccctttggtacccgatatagtgattca
gtcgcagatttcgggccaaagagtgtggtatcgaaggccaggacgtgccccgatacaggc
agaggtgttgactcaagaccgaaatacagcctgcatcttaccgtggagggcggacctacc
cctcctcgtacctattaaacatctgttttactccccttgaggttttaagttcacaggatg
gcccgcaggagcaacatcactcaaacacgcttatgaggaaacatcatgacaccctgtgac
gcactgctgaacttttggggactggagagcatgaatcagaagcgctactggtccttgaaa
aagatacgcctcgagaaagaacatcaagtactggcccaacagaaccgtgaaggggactgc
cactgattgcctttattgttttgacatcctatattgcggcgggtgttgtgtatgcgtcgc
gatgcgcattgtgtcttgggccaccaggttgcaggggctcaccccctacctgctcagtca
ttggttcatgctgtgaaggggtggagtgtagtggaattccagggtcacagcctgaaccaa
tgggtgggctctgtgagtgtgtgagtgcggcggcgcggcagtacgaacgggggagggaca
cattcctcagctcggctcgggctgcgcactgctaccgggaggggtgagtcgattcttttt
gatatctttccctcgtgtgcctatttcttaaataaaggctttgtcatcaccttcatttgc
cctaca
>CK-ERV592#LTR/ERV3
agtcttacaatctgtagtggaattccagggtcacagcctgaaccaatgggtgggctctgt
gagtgtgtgagtgcggcggcgcggcagtacgaacgggggagggacacattcctcagctcg
gctcgggctgcgcgctgctaccgggaggggtgagtcgattctttttgatatctttccctc
gtgtgcctatttcttaaataaaggctttgtcatcaccttcatttgccctacattttggcg
agccaggcagccaaatatctttaaagatacccaattataagcctcttaaaataattacca
tgacatttttgaacaatttcatgggatggtttggacggggaaaggctagccccataagtg
aggttttgccagggcacatcccgggattcctaggatccccatatcacgggattgcctgta
ttattgaaaaatggggtcccctacgggatgcaggaaatgttcaggaatccccagcccgcc
tggctgagtatttcagtagtctaaacaaaaacgtactcactacacgagaacgacagttag
ctgcctccacggtggcgtggccgctgctgatggccttgaaccggctaaatataactgaag
gggttctcactgatgaaaatcaactattacgtgaccatgtggaagaactagaaagacagg
ttgcaattttgagagggaaaaaacctaaccctataatcccggtacaaaaaatccgaaaca
tctctctagaaataactggggatcctatacaagagagtccacatgaactggactcagaaa
atgaaagcactaagaagtcagatcttgaggctccactagagcttgatccctttgagatcc
gaccagttgtaactcaaaaaacaaaaaaaacgcaggacaggccagcggggctgccccctg
accagtggccccctgcccagagcacactacatgtaacagctcgcccatacacggcagctg
aattaatggatttagtacaacgctttagacaaagaccgagagagagtgtgccagcatggt
tactcagactatatgacatgggggcagaaagtgttgtggtgaatgggccagaaatctcaa
aactggcatcaattactactcacccggccctcaggcaaagactatatgcggctgtgcaac
acaatgaagaaaatcattcactgattgcatggttaatggccgcatgccgtgtgacatggg
caaataaaacggatataccattaaataccggcctgtggtcctctatggaggacttacaaa
attatatccgagaattaggtatgaaggaggcaatttatgaggacaattttgagagcccag
atatgataaaattttccgcaggaatgagggacctcatcctgcagcaggctccaccacatc
agtatggaattttggtatccatactaaatcccctagtggcctcagaggccattatacaac
aggccgcccaattggtggcagatctgggggagacagagcgcctgcgcgccaggcgcaacg
tccgaatggtggtggaaaagtcggacatccatccgccaccacgacctaggagacctgctc
ctaatgtaattcaatctggacccatcagggtctcaagaaaacaaatgtttactgacttga
ttagggctggagttcaatttcaaaagatcgatggacagcctaaccaggtcttattacaac
tatggaaacagttaccaaacagtcagagattccaacgctctcctaaaagggaaggagtta
gactcatagaacggattccacaaaatacgtggaatctagaagacttcatagtcccatcaa
aaaaacgtaaacctcctcaggttgcccgggcagccacagttgagccatcagaggaaaaag
acttagggattgcacagctgatggcttgacagcggagccaaaattccccaagactagggt
ctccagaggagaccggagaccctacgttgaactaacgattcattggtcccgaaagaatgt
acagcgggttatggcattagtagatactggggcagaaacatcaattatatatggtgaccc
aaaccaattttcaggctctaaggcaatgataggtgggttcggggggcagatgatccccgt
aacacaaacatggttgaaattgggggttgggcgtctaccaccccgggagtacaaggtgtc
tattgccccaattccagagtatatattggggattgatatcctgtcgggtttgactctcca
aaccactgtgggagagttcagattaagggaaagatgtattagtatccgggcagtgcaggc
aatcataaggggtcatgcagaaattgaacctatttgtttgccacaaccacgccggatcac
aaatacaaagcagtatagactcccgggtgggcaacaagaaattaccaagactgtgcagga
gctggagagagtagggattattagacctgcacacagcccatacaactcccccatatggcc
agtcaggaaaccagatggtacgtggcgaatgacagtagactacagagaactaaataaagt
cacgccaccgatccatgcagctgtacccaacatcgcttccctcatggatacattaagtag
agaaatagaaacataccactgcgttctggatctagcaaatgcatttttcagcattccaat
tgctaaggagtcccaagaccagtttgcattcacgtgggagggcaggcagtggacttttca
agttctacctcaggggtacgtgcattcacctactttttgtcataatttggtggcaagtga
cttggcaaattggaacaaaccatctactgtcaaaatgttccactacatcgatgatttgat
gttaacatctgactcaatcgaggcattagaaaagacagtaccatcattaattacttattt
acaggaaaaaggatgggctataaacccacaaaaagtacaaggaccagggctatcagttaa
attcctgggtgttgtctggtcaggtaagactaaggtgttacccagtgcgatcattgataa
gatccaagcgttcccggttcctacgaaaccgaagcagttgcaggagtttttgggtatatt
aggatattggcgatcctttattccccacttagcacaactgctaaaacccttatatcgatt
aacaaaaaaaggccaagtatgggattggggtagaacagaacaagaagccttccagcaagc
aaaaatagctgttaaacaggcccaggcgctaggtatatttgatccaacccttccagccga
actagatgtgcatgtgacccaagaagggtttggctgggggctgtggcagcgccagggttc
tgttcgaatcccaattgggttctggtcacagatttggcatggagcagaagagagatacag
catggttgaaaagcagttattggctacctattctgcattgcaggcagtagaaccaataac
tcagaccgcagaggttattgtcaaaacaactttaccaattcaggggtgggtaaaagacct
aactcacattcctaggaccggggtggcccaatcacaaacagtagcacgctgggttgccta
tcttagccaaagaagccgcctgtcatcatctccactgaaggaagaacttcaaaagatact
tgggccagtaacatatcacagcgagacacctgaggaaatagtggttacttgtccagaaaa
gagtcctgtacaggagggaaaataccctatcccagaagatgcctggtatacagatggatc
cagcagagggaacccaagtaggtggcgagctgtcgcataccatccctcaactgaaacaat
atggtttgaagaaggggatggacaaagtagccagtgggctgagctacgagctgtgtggat
ggtgataactcaagagcctggcaacagtgcactaaacatctgcacagatagttgggcagt
ctaccgagggctcacgctctggatagcacagtgggccactcaggattggacaatccatgc
ccgacctatctggggcaaagatatgtgggttgatatatggaacgtggttaggcacaggac
cgtacgagcataccacgtctctggacatcaacccttgcagtcaccaggcaatgatgaagc
tgacacactggctcgagtccgatggttgggaagtacaccatcagaagacatagctcactg
gctgcatcggaaattacggcatgcaggacagaaaaccatgtgggcagcagctaaagcatg
ggggttgcccatacagttaccagatattgtccaggcatgtcaggactgtgacgcttgctc
gcgaatgagaccaagacctctgccggaaactacggcccatctcgctagaggacacaaccc
attacagcgatggcagatcgattatataggtccccttcctcgatctgagggggccagata
tgccctaacttgtgtcgatacagcgagtggactgatgcaagcctatcctgtagcaaaggc
aaaccaagccaataccatcaaagctctaactagattgatggcatcatacgggactcctga
ggttattgagagtgatcaaggtacacatttcacaggtgcaactgtgcagaagtgggctga
agacaataacattgaatggcggtttcacctgccctacaatccaacaggagcaggcctaat
agaaagatacaatgggatcctgaaggctgctctgaaggcagattcacagtccttgcaggg
gtggaccaaaaggctttatgaaaccctgcgagacttgaatgagagaccaagagatggcag
acccagtgctttaaaaatgctgcagacaacttgggcctccccacttaggatacaaattac
aagcaaggacacctcactcaagccacaagttggcacaatgaataatcttctgctccctgc
ccctgatgacctagagcccgggagacacaaggtaaaatggccttggaaggtgcaagcagg
accaaaatggtgtggtctccttgcaccttgggggagattgttagaggttgggggatcagt
aaacccttcagtaatcggtgtatggccaacagaggtaatagttgacacccctgttttcat
tgcaagggggacattaatcatgtccatgtggcaaattagaaccccccctttggtacccga
tatagtgattcagtcgcagatttcgggccaaagagtgtggtatcgaaggccaggacgtgc
cccgatacaggcagaggtgttgactcaagaccgaaatacagcctgcatcttaccgtggag
ggcggacctacccctcctcgtacctattaaacatctgttttactccccttgaggttttaa
gttcacaggatggcccgcaggagcaacatcactcaaacacgcttatgaggaaacatcatg
acaccctgtgacgcactgctgaacttttggggactggagagcacgaatcagaagcgctac
tggtccttgaaaaagatacgcctcgagaaagaacatcaagtactggcccaacagaaccgt
gaaggggactgccactgattgcctttattgttttgacatcctatattgcggcgggtgttg
tgcatgcgtcgcgatgcgcattgtgtcttgggccaccaggttgcaggggctcacccccta
cctgctcagtcattggttcatgctgtgaaggggtggagtgtagtggaattccagggtcac
agcctgaaccaatgggtgggctctgtgagtgtgtgagtgcggcggcgcggcagtacgaac
gggggagggacacattcctcagctcggctcgggctgcgcgctgctaccgggaggggtgag
tcgattctttttgatatctttccctcgtgtgcctatttcttaaataaaggctttgtcatc
accttcatttgccctacacaatcaga
>CK-ERV599#LTR/ERV3
tgtattgtatcgtgtcatcttgcatctcaacatcatagttagtaaaataagttctccttc
ttagattgttgccactgcttcgtttttctcgggaagtgaagggggaggggggcccacaag
cctaccggccccctgtcacgggcacagatctatctaggtaactccgtgacaaatttggtg
gagaatgcgggcaagattcatctgaagctttaacgttagtaagaaaaaaaggatttcgtt
aggccagactgtgagactacaaagcattgctggtgctggtgtgaccttcatagattagat
tatagcctgggcagtccgccaaactccagacactgtaccgagtggttcccgtttgtcttt
tttttttttttttttctccttctcttcattcccccttacgttagcagttatcaactatga
ggttgctctgtattgtcaaagcactgtataagggattaaaagctatcatgttccttgcca
gttactggtctataattaacctcttcatgtcttgctgtggagttgtattcatatacaacc
aagtgagggccctgatagaggcacctgcctggtggctttatgcaatgtggtataatttga
attttgagaccttcgaaccggtttctaggcttccctcccagtttgttgaacgtttttcga
acaccgaatcagtgctcacattttcgtgcatattatcgatatctttgaatatattcctct
tcattcgtgctaagtggaaggagcctcctccaagaccagagaatgatgactggcaaggaa
tatggaaaggtttaggaagaatcttagaaccgtggggacccgccgtgccatgggatttca
cccctgaacatctgtgggatcccgagaaactgagccagcatttgaatcaggggcagtgcg
gcttagatagatccaaggaggcacgactcatctggggcttggcttgtgcctaccgcgccc
tgtatagtactgttctggagagagacagtttccgagcggaggtgcaagccgaagggggaa
atctccaagtcaggcctgatcagtcacaacagacaccagtaacagtgtcagtagcccctg
tagaaggcaagaaatggaagcgggtgtcctcgcgtctagagcgaaaaaaggaagaagaag
aagaaggagaggaagtggaagaggaggtggtagaggaagatccaggtgaggggacttcct
cagaaccaagaaaagcaaaagcaaaaactaagaggcacgaagaggacagcgatgaagagg
agatctctattactgttcgtcgacctctcaagatgtctgagatcctaagctcaagaaagg
aatttgaacgacgcccgaatgaaactgttgtcacctggttgcttcgttgttgggatagtg
gggccagtagcttgtctctagatggtaatgaagcacgccaattaggagacattgccggag
acaaatccatcgacagagcaattagtagatgtttggatgaagctgcaaccctctgggacc
gaatactaatagctgtgaaggaaaggtatccctacaaagaacttctgcagcctgcaaaga
aaacgtggaatacaattgagagaggtatccagtatttgagggaaatagccctggtggaaa
tgctatatgagtctaattttgttcctaatgatccacgccaaaaccatgatccggagagag
tgaggacaacacctgaaatatggcaaaaacttacgagagcagcaccagacagatacgccc
ccacactattagccacattccacagatacgaggaccaacagagaagacccctagtcttcg
aattgattcttacactccaaaactatgagcagcatctacccccaacccacgtttccattt
cagccgtcacagagttagcaaacagactgggtgatgtggaagagcagatgtccctattga
ttaatcgtgatgaacctgtagaacccgtaatagtatcggaaacgtttgacgacgatcaag
ataagcaaaggggcctaatgaaagagcttatcaaactaatgaaaatccaattaattaaag
aagatggatccccctcctcactggtaacatcaaaaatttcagctaccgaaggcaaacgct
ttcctgctcgagtgagaaacaacaacaggacggcttcgcgtgttgccttgtggcgttatc
tccgtgaccatggagaagatatgaggaagtggcacgatcaagatactcccgtactgcgag
cacgagtgagagaattacagaacagaccaaccaccagtgtagttgctccagttaccacag
gtaatgaatagaggggccctgccctcagtcaggggagggagagggataacagagtttatt
ggactgtgtggatccgatggcctggcacatcagaaccacagaaatataaggcattggtgg
ataccggtgcacagtgcactctaatgccctcgaatcatgaagggacagaatcagtccata
tttctggagtgactgggggttctcaagaactgactgtgttggaggccaaaataagcctca
ctggtaaagactggcaaaagcatcctattgtgactggcccaggggctccatgcatactgg
gtattgattacctcagaagggggcatttcaaggatcctaaggggtatcgatgggcctttg
gaatagctgctgtagatacagacaacattaagcagctatctgttttgcctggcctgtcag
aagatccgtctgctgtggggttgctgcaagtaaaagagcagcaggtaccaattgccacaa
aagcagtgcatagacagcagtatcgaaccaacagggattccttgctccctattcataagt
tgattcgtcaactagaaagtcaaggagtgatcagcagaacccattcaccttttaacagcc
ccatatggccagtgcgtaaagccagtggagaatggaggctgacggtagactaccgtggcc
tgaatgaagtcacacccccgctgagtgctgctgtgccggacatgctagaactccaatatg
aattggagtcaaaagcagccaagtggtatgccaccattgacatcgctaatgccttctttt
ccattcctctggccagagagtgcaggccacagttcgccttcacctggaggggcattcagt
atacttggaaccgtttgccccaggggtggaaacacagcccaaccatttgccacggattaa
tccaaactgtattggaacagggcagtgctcctgagcatctgcaatacattgatgatattg
ttgtgtggggcgatacagcagaagatgtttttaagaaaggagagcaaataatccaaattc
ttctgcaagctggttttgctattaagcgaagcaaagtgaaaggacctgcccaggagattc
agttcctaggtataaagtggcaagatgggcgccgtcacatcccagcagatgtgattgaca
aaatcactgccatgtctccacccattaataagaaagagacacaatcttttctgggtgtag
tgggcttttggaggatgcatgttccaaactatagccttattgtaagccccctgtatcaag
tgacgcggaagaagaatgattttacatggggtcctgaacagcagcaggcttttgagcaga
tcaaacatgagatagcccgtgccgtggctctggggccagtacggacgggacaggatgtaa
agaacatcctctacactgctgctggagagaaaggtcccacctggagcttgtggcaaagaa
cctcaggggagacccgaggccgacccctgggattctggagtcgagcatacagggggtctg
aagagggctacaccccaactgagaaggaaatcttagccgcgtatgagggggttagggctg
cttccgaagtagtcggtactgagacgcagctcctcctggcacctcgactgccagtgctga
actggatgtttaaaggaaagattccctccacccatcatgctactgatgccacttggagca
agtggattgcactgattacacaacgagctcgaatggggaacttcagtcgtccaggaatct
tagaggtgatcatggactggcctgaaggtaaaaagtttgaaacatcaccaggagaagagg
tatcacgtgccaaagaggccccaccatataatgaactaccaggaaatgaaaagaaatatg
ccctgttcacagatggatcgtgtcgtattgttgggaagtatcgcagatggaaagctgctg
tgtggagccccgtgcgacaagttgcagaggccactgaaggaaaaggagaatcaagtcagt
ttgcagaggtcaaggctgtccaactagccttaaatgtcgctgaacgggaggggtggccag
tgctttatctttatactgattcatggatggtggcgaatgccttatgggggtggttacagc
agtgggagcaaaataactggcaacggagaggtaaacctatttggtctgctgaactgtgga
aagacattgctgcccgaataaagaatatggtggtaaaggtgcgccacgtagatgctcatg
tgcccaagagtcgggctacggaagaacagaaaaataaccatcacgtagatcaggcagcca
aaattgaggtggctcaaatagacttggactggcagaacaagggtgaattatttctagctc
ggtgggcccatgagacctcgggccatcaagggagagatgcaacgtataagtgggctagag
accgaggggtggacttaactatggatgctattgcacaagttattcatgactgtgaaacat
gcgccataatcaaacaagccaagaggatgaaacctctctgggaggaagggcgatggcaaa
agtataaatatggggaggcgtggcagattgactatatcaccttgccacgatcctgcaatg
gtaagcgttatgtgctcaccatggtggaagcgaccactgggtggcttgaaacatatgcag
taccccatgctaccgccagaaataccatattaggtctggagaaacaagttctgtggcgac
atggcaccccagaaagaattgaatcagataatgggactcattttaaaaattctcttataa
atacttgggccaaagaacatggcattgaatggatttatcatattccctatcatgcaccag
cttctggtaagattgaacgatacaatggtttgttaaaaactatgctgaaggcaatgggcg
gtggaacatttaagcactgggagaagcatctggcagaagccacctggttggtcaacacca
ggggatctatcaatcgtgatggtcctacccattccagctccctacatactgtagagggag
ataaggtccctgtagtacatgtaaagagcatgttgggaaaagcagtttgggtccttccag
cctctggaaagggcagacctctccgtggaactgtttttgcccagggacctggctccactt
ggtgggtgatgcagaaagatggggatgttcaatgtgtaccacaagggaatttgatgttgg
gggagtgcagtcagtagttctatgtatatgtattaagcatgatataatgatgtagaataa
ggggtggaatgtcatggttttgtaacttcgctattggtattccacatcataacatcatgg
acaaaagagaagaactacgtatcccagaggacctcacggtcagagaaggaagacgcatca
cggaagatacgtcatctggttgcgcgcggtgcttcttcactttcgcttgctgccgggaga
ggagtgggtgtgctttccaagccgggcgccttcatcaagtaaggctttcggtttcggaaa
ctctctcactctctctctctctccctctctatcgctctttcgctctctctccctcattcc
atttggtttattatacttactcccaattagattgtattgtatcgtgtcatcttgcatctc
aacatcatagttagtaaaataagttctccttcttagattgttgccactgcttcgtttttc
tcgggaagtgaagggggaggggggcccacaagcctaccggccccctgtcacgggca
>CK-ERV642#LTR/ERV3
tgagggagggaaaggcactgaggaagcaaacaggagatatcatccccaaacaacgacttg
ccatggctataaagagctgccgggtctgagatcctgccagcaccttgaccctaaaggtgc
cgaatccagcagagctctgcagcatccatccccaggtccccgggattcccagcacgtccg
gacgaggattggtgagatcttattattggggtcctcctcttttcctcctctttgcccgca
ccccgggtgccggcaggccacagcggccgcctgctaggcctcggtcccctaccccccact
gtctccttgttcccaccgtccccttctcttgctgctgggtttggtgtcccagggaggtcg
tggggcttttggagggttggtttgtgggtctgtggggccccagtgttatggtagttgtgc
tgtgagacgcggccgtctctcagctcatcaccccacctctcactatgatgtccgatattg
ttagcaactggaagctggagcaatttgtgctccagaagtgtctccctccgatttggtccc
ctggggcctttcagggccctgaggcataccagcaactgtgtcagcagtgggagagctggt
cagaggagaacaaaaagcccaaacccactaacaagtgcaaaaagagagcggccttgcagg
gtttgctgatggtgggcagggagttgtccaagttgcttaaggaggctcttgagagtgtgc
agactctggagcaggccaagggtgagctcaagatgcaggtggataacctgagggcagagg
tgcagggtctgtgcggagactcgctgaggagcgcagtggaaataacccggctggagagca
agctgggctatgagaagttgaaaacagaggagttagagaaggaggtgggcaaatggattg
gggagacgcatgacgcacagagtgcagtgcgggctgtcctgcaggatgcccagcgggacc
gtggcaccggccccgatcacaaagtgtgccacgccaagatccaggagctgcaggctgagc
tgggggtgtcacggggcattgtggctgccatccagggcaagaggagccggtttgggaatg
gtgagggggatgactgtcttgatccacacccaccccactatgactatgaggatgatgtgt
ggggggccaatggccccaccaggccatccccatatgctcccctgcgggaggaggtgtgcc
agctgcagggcaatgaagcagaggttgctaaaactaagaaaagtcctcctgatgagccag
tcagccacggcccactgcaggccatcgataccaaccgggccatgctgtggttcacccccg
agcagctcaaaacagtgggaaagatgctggggccgctgaccaaagagacagcggtcaact
ggctgtccagggcccagaggctgccccggtgccagagcggcagtgcagttagtgacctca
tagacgtggtgaggaaatgcatgaaacccgatgatttcgcagcccttccaggggatgtgc
aaatgggcaatgtccaggatatcggggatgtccagtcagccgtgctaaaggtgtttttcc
cagaggtcaaccccttggtgctcttccaccaggaaaaacagaaccctgaggagcggcctg
atgcctatgtcaaccgtaaaaagatgctctaccagatggcggggctgcccggttctaagg
agtccccccttgattttgacaggccagaattcaaggagccgctggtggtggggctgaccc
cccctttgcgggtgattgcgggtggggatgcggcaaggaagccactatcagagctagagc
aaatcctgacccagaatttcgagctacaaaagcaggcattcccggggtacatgctggggg
ggaagaaggggaaaccctcagccatgtccttccaaaatgcaggaatgagaaaaatgcaag
gggacaaccggaaagatcctgatggcaagaacagctcggggaaggaaaaccagcaagggc
tgaggtttcagaagtccaacccttggcgggctgagctgaggaaacgcttgatcaaatatg
agaagcaggaggacattgatggcttgccagatgccgagctgtttagaaagctggcactgc
acgaggccaagaagcacagcagctccaaccccatcgacccagggtctaaggctcagcaat
agggctgccaggcacccgcatcgcccctttttgtggcaccgattaagaccgatttgtggg
ggcgcctgatagttgatataactattggaggaggggtgcttggacaagtgatgttaattg
acactggtgcctcttactcaattctgaatatgatccctggtgaaactgggctcttccaaa
cacgtgaaattattgaagtaactgggccaaatggccaaaaatcctcagtgccattcacag
agcccataccctttgaaattggaactgccaaggggtcagaaaaatttgggaaaatggaaa
tgaagggaaagccaggaattttggccatctccacccttacaaagatgggggtggtagtgg
acctggcaaaccaaacattgttatgttgcccccaaagtgatgtgcccatcatcccagcaa
gccacagagtcatgtcaatcaaagctcctgagctcctcatccatccggagtgggagcccc
gagtgagacgggtaacagagcagttcccacaggtctgggcaaggaacaagctggactgtg
ggcggattgatgctgtagttgtgataaaagggccagatccccctcctcagcagcagcctc
aatacccaattgaggctgaggagggcttatgggatacagtcaaaaccctgctggaccagg
gggtgctggtggagcagcagagcaccagcaatgctatggtgtggcccctgcggaaagctg
acaggaaaacctggaggttgatggtcaactacagcattctcaatcaggtcaccccactaa
aggcatcaatagtgaccaaataccctgatgtcatggaagccatcttccggggatcagagt
ggttttcagtgctcagcctgaccagcatgtccttcgctatccccctgcaccctgagtcct
ggcacaaatttgccttcactctccagggacggcagttcaccttcaccaggctccccccag
gctttcacagcactcccaccatctgccacacgcatgtgttgaagatgtgggagaagctca
gccacaaagagagcgtgttgtcctgtgctggtgacatcctcatccacactaggaccaagg
aggagaacctggaggtgctggcagaggtgctggaggccatccagaagacggggttcaggg
tcagcccaacgaaggcccagctgtgctggaaagaggtgtcatatttaggggtgactctag
gggaggaaggacgctcgctggagaagcagcgggttgagttgatacagaaattgtcagcgc
cagctgatgttaccaccttacggtcctttatggctcttgtgaagttctcccgagagttca
ttgaagggtttgcagaaaaggccgccccactctgcaagctcctcagaaaggatgctttgt
gggagtggggtccagagcaggatgaggcagttaaaaccctaaaggagagtgtggcccaag
cccccatgctggtgtggccccgtggggacagaccctatgtgctgcagctggccagcgtgg
ggacagggctgcgggccacccttagccaacatcgtggtgccctcctccaacccattgccc
atgcctcacggctcctgacaccaactgagcagcagttcactgcatacgagaaggaggttt
tggccttgatctgggccctgcagcactgggagtatttggtggggtctgccccagtgctgc
taaggacatcccgtgccccagtgaggtacctcttgtcagggaagggagggaacagaccca
tacacagccccagaatggccaactgggtgctggcactgcccaacaaggacacccctgggg
aggctcaggagcccccacccagcacctatggggtggtcatcagcagtgagagggatgggg
aggatgtgggggagccaaagccacagcgggcacccctgtttgagagcagcatcagcttgg
tggatgccaaggacagaggctatgtggtatggtttgtagatggctccaactaccatgaga
atggggtgccctacacaggctatgctgccatcaaccgatgcaccggtgaggtgatcaaag
ggaagtgcctgccgcactccatccaggctgctgagctggtggctgtgacagttgcccttg
agaacactccggcagaccagccactggccatattttcagactcaggctgggtggtgaggg
tggcattggagtggctgccactctggagggagagggacatgcagtcagctgatggcaagc
ctgtcacctatgccaaaaaactgcagtacctcgccaagctggcagagcaaagggcacacc
cggcccatataattaaggtcagggcccacaagaagggaacagaagaggctaagtggaaca
aagaggcagatgccaaagccaaacaaggagctaaggaagggcagatgtggaaggccagta
ggccctcagagaatggccccttgttggtgtctacaggcaggaactgggagaacgtggact
tgctgggcttgcaggcacaagacccaagtgtccgggagttagcgcagggcagggagtaca
aagggtgcaaggtctggaaggatgtctcaggtctggtcctggcaaggagagaggggtcag
atttccctgtctgggtggtgccagaacttgtccggacagagctggtggctctggctcatg
agcaggggcatttgggaatagataagaccttggcaaggctacagggtgctggttggtggc
ccgagatgagagaggatgtagacaggtatgtcaacaactgcctcacctgtgcagccaaca
atcctgatgcaaaagctgcaaaagcccttctgggccaccagaggatttctgggccgtgga
gcaagctacagatggagtttattggtcctttgccccaaacggcccaagggaacaagtact
gcctggtgatcagtgataacttcaccaagtgggtggaagcatttccagctcgaaacaaca
cagccaacacaactgccaagatcttggtagagcatgtcttctcacggtggggcatcccaa
aggaggtcgactcagaccatggccaacgcttcgttggagaagtctcaaaaggtgtgtgcc
aggtactgggcattaagcaaaagcttcatatcatggggcatttccacaagcctggcttga
tggaggggcccaaccaaacactgaagatggcactgaagaagatcataaaccaacaaagga
aggactgggatcagaaactcccacttgtcctcctagcattacggggagctgtggcatctc
atgtaccttctcccccaaaaatggctcctgcaagagacccaaagatgctggagcactggt
gtcagagaggggcaccgccagacgaactgcagccccgcgtgctgacagacaggtgggttc
aggacatgctgaggacggtgtcagatacataccaccaactcgcctcagtgcaggaggcca
atatccacaagatggataagcagctaggagtgctgctgcgccccatagagtggaacacag
gggacctggtatcatatcggggggttagagagaagaatcaggagctgggaccccagtgga
tgggacccgttagggttgtgaacaaggccagctcctccatgtaccaagtagaaatcagaa
agggggcgaaaagacaggaaaaatggttccattcttcacagttaaaagcatggaagggaa
attaacggggctggagagcccgctttgcttatgttttgcagatgaaggaaaatggaaggt
gattgtgaccagcgggaaaggcgaacttcgtggcatcaccatccctatgtgttctgcagg
gaaaatgctttcaaatttgtggttgcaggatttgctttgatttctggtatgtctataaca
ctgagcatgcaacatgcccaacaaacccaccagcacctccaagaaaaagtcagttccaac
ttagacacataccccagcaaaagggccacagcccagcacagggtcaggcggtatgtaaaa
attgacacagattggccttggtctcaagctcatgtaaaatatacaggtagtatgggatta
aattctaacagaggcttaaatttgtcaacagtagtaatgcatgggactgaagtgtatttg
gaaaatgagtggagctgggatagcacaagcaggcttccgcagttgctggggaaggtgggg
caagaaattaaagtaggatgcagggtaattaatggttccactcatcagcaggtaactcaa
atctccataactgaaataaaaaccaagaagagtcagaaaaaaaactgtgccctcgaaaaa
ctggattgttggtgcaactttacattagtccagccagtctttgtggtctgtctctgggcc
caaaacagtgtggggttgtcatttaaattcaagattgtcaccatgatgcattcatttgct
gcccttaaggtcccaaggtgccactttctggcctggcgtgcagcccaatatgctgaagtg
gggaaccaagtaaaattagaaattagatactctcaagaaagtgtaactgatgcaaagcaa
attaatggcacccctgtgactctcactgctcctaacagccgtaagtggattgtgtcagta
aattgcccccccgagagcaaaatgcttagtagatctgaattaaatgcagagacatcatgg
tatagccaggattatggatactgttcaagtccactgaaaaacctccaggtgtggtgtcaa
ggaaagctgagtgtagaaatgtcccctgagcttggaggaaagtggttgataggaggtccc
gaaggatttcaaaaagagtttcccatcattgctgtcctgcgtccctttgtttccaaaata
ggcccatatgtagtcaagcaaaatcacatccaagagctgctgaccagccctgtgagatca
ttgaagaaggtggtgctgtccctgtccactgccaacatttcatccatcagaccacactgt
gctcccttcctgtccaccctctacactggctggctggcctggcttcacagccgctccatg
caggaggcccgcaccaggagagaccttctggccacagccctgggaggaggaggtgctggg
ctgggagtgctcaacagcatgaacgctgaggtcttggccaacaagttggaggctgtcact
tcgggtgtgcagggcctcctcaaccccttgaattcatccctgaccagcctgggtatgggg
cagtggcttgtgtctgaggtgctgcctacgtgggaacacataagtgagaaagaccaccag
gtgctgttgcaagcgctgggaatcgagcaaaataatgtctcccttgctcttagttgcatc
caggcccagatgtgggtgcagagtgtcattgcaggtatcctgagggatggcgacaacggc
atcctccccactgagatccgaaagatcgtgtgggacgcagccacggagaaggagcggcag
ctccaagcctggtggaggctggtgaacttcacccacgaccaggtcctcaactcagtcatc
gcccacgtcctcaccgtggtggaagcccgcatcgaaaaggtctaccccatcgtggccctg
gggattaacacaaatgggtctgtggtctatccgctggaccaccggatgtgggcaagagtg
tcagacagaaaatggcaatctgtagatttggaagcctgcattttggaacaggggctggga
ttcatatgcgaagatgatgcccttaaggcaagtgatgtttgctttgataccagtgagggg
gtgtgccattttgagatcaatcctcgcagcaataacaaaaccatgttagtttacgtaggg
aaagggtgtgtgtgctttagaacaatgtgtaaatacgtgcaaattaatgacatctacaat
cagaccgtattcaatgattcaaatacgtgtgcttgcaatgtagctattattagaggctgt
gattttgtgtataagccaccagtttttactagccaattactaatcagaaactatagcctg
tatcgtagtataaccccgaccccaatcggtatggatttgtcgctagtaaaagaaatgtta
gagcatgcaaatttacaacagcttttagaaaacgctaaggcagaagctaaaaagatccta
ataactgtacatcatgatggtaatgttataaagcagatagtggaacggattaagagggtg
ggagagcaccactggtgggaaattttctttggctggtccccaacagcgaccggcatcttc
aacgcgctcctgcatcctgttgtaatcatactgctaatgcaaatgtgtgtgtgctttgcc
atggttgctacttgttactggataaggcaggtgaggctctgcattgagaaccagctgaaa
ggactggggatggccaagcgcctcctaccatagtcaagggcaagactgggttggcctctg
tgtttgccaccaagaagaacctttagctccgctgttggctgcaacccagtaggcgttgag
cggtggggacacaagccataccagaccttgatgagagggggctgcctctgctgatacaag
aggaccatccaggagcagagggcaggccgtgcagcctgcaggtggtgtgaaccacagaat
ggttgaggttggaaggggcctcttgaggtacctggcccaatttgcctattcaggcagggt
tacctagagcagattatctgggactgtatccagctgggttttgactctccctgcagtaga
gactccacaacttctctgggcaacctgttccagtgcttgactactctcccagtaagaaag
taagagtaacttctctctgaatatctcactcccaaatactaatgacaaaaagctgctttt
gtgtgattttaagactccttaagcagaggagaagaggttagggaaagccaaggacagtgc
ttctggaagggtacagaggcaaatgtaacacctgagtgcagaaaagcagacactgaagat
ggcagagatgttatcagcctcagagacttggaaagctgctagaggagcagaacaaatgat
cgtgtgatcaccttggacttaaaggagctgaattcacatggacctttgca
>CK-ERV693#LTR/ERV3
tgtagtggaattccagggtcacagcctgaaccaatgggtgggctctgtgagtgtgtgagt
gcggcggcgcggcggtacgaacgggggagggacacattcctcagctcggctcgggctgcg
cgctgctaccgggaggggtgagtcgattctttttgatatctttccctcgtgtgcctattt
cttaaataaaggctttgtcatcaccttcatttgccctacattttggcgagccaggcagcc
aaatatctttaaagatacccaattataagcctcttaaaataattaccatgacatttttga
acaatttcatgggatggtttggacggggaaaggctagccccataagtgaggttttgccag
ggcacatcccgggattcctaggatccccatatcacgggattgcctgtattattgaaaaat
ggggtcccctacgggatgcaggaaatgttcaggaatccccagcccgcctggctgagtatt
tcagtagtctaaacaaaaacgtactcactacacgagaacgacagttagctgcctccacgg
tggcgtggccgctgctgatggccttgaaccggctaaatataactgaaggggttctcactg
atgaaaatcaactattacgtgaccgtgtggaagaactagaaagacaggttgcaattttga
gagggaaaaaacctaaccctataatcccggtacaaaaaatccgaaacatctctttagaaa
taactggggatcctatacaagagagtccacatgaactggactcagaaaatgaaagcacta
agaagtcagatcttgaggctccactagagcttgatccctttgagatccgaccagttgtaa
ctcaaaaaacaaaaaaaacgcaggacaggccagcggggctgccccctgaccagtggcccc
ctgcccagagcacactacatgtaacagctcgcccatacacggcagctgaattaatggatt
tagtacaacgctttagacaaagaccgagagagagtgtgccagcatggttactcagactat
atgacatgggggcagaaagtgttgtggtgaatgggccagaaatctcaaaactggcatcaa
ttactactcacccggccctcaggcaaagactatatgcggctgtgcaacacaatgaagaaa
atcattcactgattgcatggttaatggccgcatgccgtgtgacatgggcaaataaaacgg
atataccattaaataccggcctgtggtcctctatggaggacttacaaaattatatccgag
aattaggtatgaaggaggcaatttatgaggacaattttgagagcccagatatgataaaat
tttccgcaggaatgagggacctcatcctgcagcaggctccaccacatcagtatggaattt
tggtatccatactaaatcccctagtggcctcagaggccattatacaacaggccgcccaat
tggtggcagatctgggggagacagagcgcctgcgcgccaggcgcaacgtccgaatggtgg
tggaaaagtcggacatccatccgccaccacgacctaggagacctgctcctaatgtaattc
aatctggacccatcagggtctcaagaaaacaaatgtttactgacttgattagggctggag
ttcaatttcaaaagatcgatggacagcctaatcaggtcttattacaactatggaaacagt
taccaaacagtcagagattccaacgctctcctaaaagggaaggagttagactcatagaac
ggattccacaaaatacgtggaatctagaagacttcatagtcccatcaaaaaaacgtaaac
ctcctcaggttgcccgggcagccacagttgagccatcagaggaaaaagacttagggattg
cacagctgatggcttgacagcggagccaaaattccccaagactagggtctccagaggaga
ccggagaccctacgttgaactaacgattcattggtcccgaaagaatgtacagcgggttat
ggcattagtagatactggggcagaaacatcaattatatatggtgacccaaaccaattttc
aggctctaaggcaatgataggtgggttcggggggcagatgatccccgtaacacaaacatg
gttgaaactgggggttgggcgtctaccaccccgggagtacaaggtgtctattgccccaat
tccagagtatatattggggattgatatcctgtcgggtttgactctccaaaccactgtggg
agagttcagattaagggaaagatgtattagtatccgggcagtgcaggcaatcataagggg
tcatgcagaaattgaacctatttgtttgccacaaccacgccggatcacaaatacaaagca
gtatagactcccgggtgggcaacaagaaattaccaagactgtgcaggagctggagagagt
agggattattagacctgcacacagcccatacaactcccccatatggccagtcaggaaacc
agatggtacgtggcgaatgacagtagactacagagaactaaataaagtcacgccaccgat
ccatgcagctgtacccaacatcgcttccctcatggatacattaagtagagaaatagaaac
ataccactgcgttctggatctagcaaatgcatttttcagcattccaattgctaaggagtc
ccaagaccagtttgcattcacgtgggagggcaggcagtggacttttcaagttctacctca
ggggtacgtgcattcacctactttttgtcataatttggtggcaagtgacttggcaaattg
gaacaaaccatctactgtcaaaatgttccactacattgatgatttgatgttaacatctga
ctcaatcgaggcattagaaaagacagtaccatcattaattacttatttacaggaaaaagg
atgggctataaacccacaaaaagtacaaggaccagggctatcagttaaattcctgggtgt
tgtctggtcaggtaagactaaggtgttacccagtgcgatcattgataagatccaagcgtt
cccggttcctacgaaaccgaagcagttgcaggagtttttgggtatattaggatattggcg
atcctttattccccacttagcacaactgctaaaacccttatatcgattaacaaaaaaagg
ccaagtatgggattggggtagaacagaacaagaagccttccagcaagcaaaaatagctgt
taaacaggcccaggcgctaggtatatttgatccaacccttccagccgaactagatgtgca
tgtgacccaagaagggtttggctgggggctgtggcagcgccagggttctgttcgaatccc
aattgggttctggtcacagatttggcatggagcagaagagagatacagcatggttgaaaa
gcagttattggctacctattctgcattgcaggcagtagaaccaataactcagaccgcaga
ggttattgtcaaaacaactttaccaattcaggggtgggtaaaagacctaactcacattcc
taagaccggggtggcccaatcacaaacagtagcacgctgggttgcctatcttagccaaag
aagccgcctgtcatcatctccactgaaggaagaacttcaaaagatacttgggccagtaac
atatcacagcgagacacctgaggaaatagtggttacttgtccagaaaagagtcctgtaca
ggagggaaaataccctatcccagaagatgcctggtatacagatggatccagcagagggaa
cccaagtaggtggcgagctgtcgcataccatccctcaactgaaacaatatggtttgaaga
aggggatggacaaagtagccagtgggctgagctacgagctgtgtggatggtgataactca
agagcctggcaacagtgcactaaacatctgcacagatagttgggcagtctaccgagggct
cacgctctggatagcacagtgggccactcaggattggacaatccatgcccgacctatctg
gggcaaagatatgtgggttgatatatggaacgtggttaggcacaggaccgtacgagcata
ccacgtctctggacatcaacccttgcagtcaccaggcaatgatgaagctgacacactggc
tcgagtccgatggttgggaagtacaccatcagaagacatagctcactggctgcatcggaa
attacggcatgcaggacagaaaaccatgtgggcagcagctaaagcatgggggttgcccat
acagttaccagatattgtccaggcatgtcaggactgtgacgcttgctcgcgaatgagacc
aagacctctgccggaaactacggcccatctcgctagaggacacaacccattacagcgatg
gcagatcgattatataggtccccttcctcgatctgagggggccagatatgccctaacttg
tgtcgatacagcgagtggactgatgcaagcctatcctgtagcaaaggcaaaccaagccaa
taccatcaaagctctaactagattgatggcatcatacgggactcctgaggttattgagag
tgatcaaggtacacatttcacaggtgcaactgtgcagaagtgggctgaagacaataacat
tgaatggcggtttcacctgccctacaatccaacaggagcaggcctaatagaaagatacaa
tgggatcctgaaggctgctctgaaggcagattcacagtccttgcaggggtggaccaaaag
gctttatgaaaccctgcgagacttgaatgagagaccaagagatggcagacccagtgcttt
aaaaatgctgcagacaacttgggcctccccacttaggatacaaattacaagcaaggacac
ctcactcaagccacaagttggcaccatgaataatcttctgctccctgcccctgatgacct
agagcccgggagacacaaggtaaaatggccttggaaggtgcaagcaggaccaaaatggtg
tggtctccttgcaccttgggggagattgttagaggttgggggatcagtaaacccttcagt
aatcggtgtatggccaacagaggtaatagttgacacccctgttttcattgcaagggggtc
attaatcatgtccatgtggcaaattagaaccccccctttggtacccgatatagtgattca
gtcgcagatttcgggccaaagagtgtggtatcgaaggccaggacgtgccccgatacaggc
agaggtgttgactcaagaccgaaatacagcctgcatcttaccgtggagggcggacctacc
cctcctcgtacctattaaacatctgttttactccccttgaggttttaagttcacaggatg
gcccgcaggagcaacatcactcaaacacgcttatgaggaaacatcatgacaccctgtgac
gcactgctgaacttttggggactggagagcatgaatcagaagcgctactggtccttgaaa
aagatacgcctcgagaaagaacatcaagtactggcccaacagaaccgtgaaggggactgc
cactgattgcctttattgttttgacatcctatattgcggcgggtgttgtgtatgcgtcgc
gatgcacattgtgtcttgggccaccaggttgcaggggctcaccccctacctgctcagtca
ttggttcatgctgtgaaggggtggagtgtagtggaattccagggtcacagcctgaaccaa
tgggtgggctctgtgagtgtgtgagtgcggcggcgcggcggtacgaacgggggagggaca
cattcctcagctcggctcgggctgcgcgctgctaccgggaggggtgagtcgattcttttt
gatatctttccctcgtgtgcctatttcttaaataaaggctttgtcatcaccttcatttgc
cctaca
>CK-ERV694#LTR/ERV2
ttctcacgtaaagaactaaccaataagagaacccaatttggcatatgtagtagctcatta
actatcgtataaatgcctgcgtgtgcttcaataaagctgagacttgttgatcatgaaagc
atgagacttgtctcccgctgatttcctacaaatggtgaccccgacgtgatccagtaacgg
cgcaccacggtgggacggcgaaggagttcgggtcctaaagcagcgaggacggctaaagca
ctcgggaaccagagagaggagtgccgagccctaggtgacctcatcggagagcctggccga
tacgggccgccgagaccttgtaaggctgcaatagcgcgcgctgacagataagggatggaa
aggcaagcggcttatgatttatttacttgttttctgagaaaacgacaaattaagggagta
gacttacagaaggaactccccgggttattagcttatggttatgctaaagggttttttcaa
gacccacatttagtacatgatcttacagaatggcgtaaatttggggatgcaatttggcaa
gcggtgttagatgatgataaaacagcaaaaaaatgcgggaaactgtggagagcagttcac
aatgaactgttgcagcaccaagcagaaaagaaggcagcggaacaggccggtgctgcacag
gggagaaataaggattacaatgggtggccagattgtccgttgccccctgcagtgactacc
ttagtgttgctgccggccgcggagcacaccacgtcagcatgttcggagccaagcgcccca
cccccgcccctagttacggccgcgccgggtagttcacctgcgcctattacaatgggccca
ataaaccctccgagcagtgagccgatccctggggcagagagtgacctagcgggggccatt
gcacaggagaggcggaaagcttgggcagcgctggcacgggcctgcatggaggcgggggat
aacgatgcagtggaggccgtgcggcacatggcgtttccggtgatatatgcctctaatcct
gcgggagggatgcaggccaccatcacagctttagattggaaattattatcgcagctacga
tctacagttagtcagtttggggtaaaaagcgagccagctaagcagatattggattatatt
tggagtacgcagatattgctgccatccgattgtcgggcaatagcaaaattgatcctttca
caacatcaatagctgttgtttaatgcatattggcaagaactgtgccatcagagtgtctca
aaggctaggcagccgggagacccactacatggtgtaactatcgaagaactcttagggcta
gggccttttttcagaacacacgcccaagcattattagggccagataaatgtcgagaaacg
atgtatttagctagacaggccacggacaagattaaggtgcctgatagattgccattttat
atggggatccgacaaggtagggatgaggactttggggcattcatagataaggtagccggg
gctattgaaaaggcaggggtgccagagtatatgagaggagtgatgttaaaacaatgcgcg
ctccaaaattgtaattcaacagcacgtagtattctgagtactttgaggagtaattggact
attgaggaggcactagaaaagctatcaagcgtgccggtcgggccccaagcatttctggtt
gaggctattaaggagttaggggcaggcttaaaggcacaggctgaggcctctcacaatcaa
gtgctagcagctcttgcatccttacaagcgtctgtgataacaaatttaggcccgagatcg
cctgttgctggtcgcatcaaatgctatcgctgtggcggcatgggacatatgcgtcgtcag
tgtcaagccaccggttcatggtgtcacacatgtcgtatggacaaccacaataccaatgcc
tgtcgacgctggtcgggaaacacccagcccagcgcgagaaagaaacgacagctgcgcgca
gacacaagtagccgtttccagccagcagcagacctgcaaccagccacaccaggaagcctc
ggcttggacttggcagccgcagtgaccacgaccttaatgaccacaaaacctgagcgggtg
tctacagggatcaggagaccagtaatgataaatggaaccgccgttggggcccttttattg
gggcgttcttcagcatcgatgctcggactttttgtcctccctggggtaatagatgcggac
tttcagggcgagatccagattatggtatacaccccgtttcctccaataaaaattgagaaa
gggcaacggatagcgcagttagtacccctagagcaattgaccaaagccttaaccccgtgt
caatcgtcttcccgaggggagcaagggtttggctcctcagggggcttagcattgctatca
ctaaatttgcatgatcgacctaaaaaaccagtaacacttaaatacagagaggaagaaaac
aaacttcaaggtctattagatacaggggccgacaacagcatagtgagcccagaaatttgg
ccgcctcaatggccactgcaagcggccatagccacagtgacgggtataggcagactatcc
ttagcgaaaaagtcacctcccctgcaaatccaccttgatgaacaagtagtccatacctct
gtctcggtggcacctctaccccccactgttcaatgcttaattggccgcaatgtgctctct
caactgggggcacttcaacccgccctgcccaatcctgccatgctaccttacaattggcca
ttactaattagtgacttaaaggactgtttctttactattaccctgcaccctcaggacact
aaacgatttgccttcacattgcctgcattgaatcaagaacaccctgatcaacgatttgaa
tggacagtattacctcaggggatgaaaaatagccccatgctatgtcaactatatgtcgac
catgctctacaaccactccgtcgagaatggaaacaaatggtcatttatcattgcatggat
gacatcctttttgcccagccagaggccttcacacaggaacgaatttggcaaatagaaaag
accctaaatagggaaggacttatgattgcccctgaaaaggtacaactctccgcgtcccgg
aagtacttaggatggacactgactaacacgatagtaaccccacagaaactgcaactggat
actaaaatagagactctacatgatgcccaaaggttactgggggacttaaagtggttgagc
cctgtggtgggcatcccaaacgaactcttagagtcgttgcgacctttgttacggggcact
gacccggcccagcctgtaacagtgacaacgcagcacaaacgtctactacaacagattatg
gactgcattatacacggcagtgttcggagacgtgaccctgacctccccatacaggttatg
gtatggtatggaccaaagtaccttttaggagcgttggcacaatctaaaaagaaaacgggg
gaggtatgggtactagagtggatctgtccctcactgcagcaatcaaaaacacttcttcaa
aaaattgaactcctgacagaagtgattaagaaagggcgagaacgtaccctgcagatcata
ggtatggagcctgtgtgtgtacagctgccaatgcagaaggacactctgacatggtatgtg
cagcatagtccagagttacaggatgctctcttaggagctggaagtacggtttcaatggaa
aagattccgaacgtgccgctacattggattggtcaatggagttggctccggataccaaag
cagcacgagatgcccttgcagaacacaatcacggcttacacggatgcgggacagaagtct
agaacagcagcagtgacctggcagcagggcggctcctggagacatcacctcattgcagcc
gatgataaggacttattgcaaacattggagctggtggccgttgtatgggccatgatgaac
ttaatcggcccccttaatgtggtcaccgactccctttatgtagctggagtatgccaccaa
atagaggaggcctacataaaggaagtgcagaatcggcggctgtacgagctgttcgtgcag
ttgcagagagcaatcagaattagggagcactcatatgcagtaatacatgttcgaggtcat
aaatgggagatacataaagggggagggaaatgcgagagccgattgcttggtgtcactaaa
ggagagacctttagtctctcagcatgtcctggcccgagaggcgcacgnnnnnnnnnnnnn
nnnnnnnnnnnnnnnnnnnnnnnnnnnnnnnnnnnnnnnnnnnnnnnnnnnnnnnnnnnn
nnnnnnnnnnnnnnnnnnnnnnnnnnnccgatgataaggacttactgcaaacattggagc
tggtggccgttgtatgggccatgatgaacttaatcggcccccttaatgtggtcaccgact
ccctttatgtagctggagtatgccaccaaatagaggaggcctacataaaggaagtgcaga
atcggcggctgtacgagctgttcgtgcagttgcagagagcaatcagaattagggagcact
catatgcagtaatacatgttcgaggtcataaatgggagatagacttgggagagggaaatg
cgagagctgatcgcttggtgtcactggcgcagagacctttagtctcccagcatgtcctgg
cccgagaggtgcactctatgtttcaccagaatgccaaggggctaagaagggaatatcaga
taacatacgaggatgctaaggtaactgttagatcgtgcccagtgtgcagccaccataatg
gcggtatgggtctcgggctaggagttaaccccaggggacctaaagctaatgaaaataggc
agatgaatgtgacgcatgtgggtgagttcgggcagctgaaatatgtacacgtgtctatag
atacatatagtcattttatgtgggccaccgctcaacctggagaaaaggctatgtatgtag
aaaggcatctcagttgttgctttgcagttatgggtatatcactacaaataaaaacagaca
atggcccagcctacactagtcgtaggcttggggagtttctgcaaacnnnnnnnnnnnnnn
nnnnnnnnnnnnnnnnnnnnnnnnnnnnnnnnnnnnnnnnnnnnnnnnnnnnnnnnnnnn
nnnnnnnnnnnnnnnnnnnnnnnnnntaagaagggaatatcagataacatacgaggatgc
taaggtaactgttagatcgtgcccagtgtgcagccaccataatggcggtatgggtctcgg
gctaggagttaaccccaggggacctaaagctaatgaaaataggcagatgaatgtgacgca
tgtgggtgagttcgggcagctgaaatatgtacacgtgtctatagatacatatagtcattt
tatgtgggccaccgctcaacctggagaaaaggctatgtatgtagaaaggcatctcagttg
ttgctttgcagttatgggtatatcactacaaataaaaacagacaatggcccagcctacac
tagtcgtaggcttggggagtttctgcaaacatggggagtaaaacacagtacgggtatccc
gaactcgcccacaggccaggcaatagtagaacagggaaattgtggatggacggctgaccc
agcgaggtcatgtttttctccccctgggtcagtgcaagtaaaacagctgctatggatcac
tgtctcacacagaacaatgatgggagtnnnnnnnnnnnnnnnnnnnnnnnnnnnnnnnnn
nnnnnnnnnnnnnnnnnnnnnnnnnnnnnnnnnnnnnnnnnnnnnnnnnnnnnnnnnnnn
nnnnnnngatacgtgagctcacgggttagattgccggctggggtaggacttgcaactaat
tgactaatgcactagtgttattaagatacaagctaaaagacgtcgtcagcattgtggatt
atgtataaactatgttttttgttctaaatgtcagagtgagtgtggtgtgagtgagatgtg
ttcctttcagggaatgagtgtcagcctgtttatctagtactgtgttctgattgcatggaa
gcgtgtaagggaacatggacaagcttctgtgagatctgttcccaagtgtttataaccgaa
caatatcactatacagtgttaagggtttgtggaaactttgagggaattaggaaccaataa
gaattttgtaaacatcatgggaggctcccaggagaaagttgtgtttccccaggatctggc
ccattatgggttcccagtaaatggactaagccaaccccaaacattagcaacccatctcaa
cccgatgacaacaacagcgactccggcgagcgatagccgcatggtgtgcaagacatcata
nnnnnnnnnnnnnnnnnnnnnnnnnnnnnnnnnnnnnnnnnnnnnnnnnnnnnnnnnnnn
nnnnnnnnnnnnnnnnnnnnnnnnnnnnnnnnnnnnnnnnctcacgtaaagaactaacca
ataagagaacccatttggcatatgtagtagctcattaactatcgtataaatgcctgcgtg
tgcttcaataaagctgagacttgttgatcatgaaagcatgagacttgtctcccgctgatt
tcctaca
>CK-ERV695#LTR/ERV2
ttctcacgtaaagaactaaccaataagagaacccaatttggcatatgtagtagctcatta
actatcgtataaatgcctgcgtgtgcttcaataaagctgagacttgttgatcatgaaagc
atgagacttgtctcccgctgatttcctacaaatggtgaccccgacgtgatccagtaacgg
cgcaccacggtgggacggcgaaggagttcgggtcctaaagcagcgaggacggctaaagca
ctcgggaaccagagagaggagtgccgagccctaggtgacctcatcggagagcctggccga
tacgggccgccgagaccttgtaaggctgcaatagcgcgcgctgacagataagggatggaa
aggcaagcggcttatgatttatttacttgttttctgagaaaacgacaaattaagggagta
gacttacagaaggaactccccgggttattagcttatggttatgctaaagggttttttcaa
gacccacatttagtacatgatcttacagaatggcgtaaatttggggatgcaatttggcaa
gcggtgttagatgatgataaaacagcaaaaaaatgcgggaaactgtggagagcagttcac
aatgaactgttgcagcaccaagcagaaaagaaggcagcggaacaggccggtgctgcacag
gggagaaataaggattacaatgggtggccagattgtccgttgccccctgcagtgactacc
ttagtgttgctgccggccgcggagcacaccacgtcagcatgttcggagccaagcgcccca
cccccgcccctagttacggccgcgccgggtagttcacctgcgcctattacaatgggccca
ataaaccctccgagcagtgagccgatccctggggcagagagtgacctagcgggggccatt
gcacaggagaggcggaaagcttgggcagcgctggcacgggcctgcatggaggcgggggat
aacgatgcagtggaggccgtgcggcacatggcgtttccggtgatatatgcctctaatcct
gcgggagggatgcaggccaccatcacagctttagattggaaattattatcgcagctacga
tctacagttagtcagtttggggtaaaaagcgagccagctaagcagatattggattatatt
tggagtacgcagatattgctgccatccgattgtcgggcaatagcaaaattgatcctttca
caacatcaatagctgttgtttaatgcatattggcaagaactgtgccatcagagtgtctca
aaggctaggcagccgggagacccactacatggtgtaactatcgaagaactcttagggcta
gggccttttttcagaacacacgcccaagcattattagggccagataaatgtcgagaaacg
atgtatttagctagacaggccacggacaagattaaggtgcctgatagattgccattttat
atggggatccgacaaggtagggatgaggactttggggcattcatagataaggtagccggg
gctattgaaaaggcaggggtgccagagtatatgagaggagtgatgttaaaacaatgcgcg
ctccaaaattgtaattcaacagcacgtagtattctgagtactttgaggagtaattggact
attgaggaggcactagaaaagctatcaagcgtgccggtcgggccccaagcatttctggtt
gaggctattaaggagttaggggcaggcttaaaggcacaggctgaggcctctcacaatcaa
gtgctagcagctcttgcatccttacaagcgtctgtgataacaaatttaggcccgagatcg
cctgttgctggtcgcatcaaatgctatcgctgtggcggcatgggacatatgcgtcgtcag
tgtcaagccaccggttcatggtgtcacacatgtcgtatggacaaccacaataccaatgcc
tgtcgacgctggtcgggaaacacccagcccagcgcgagaaagaaacgacagctgcgcgca
gacacaagtagccgtttccagccagcagcagacctgcaaccagccacaccaggaagcctc
ggcttggacttggcagccgcagtgaccacgaccttaatgaccacaaaacctgagcgggtg
tctacagggatcaggagaccagtaatgataaatggaaccgccgttggggcccttttattg
gggcgttcttcagcatcgatgctcggactttttgtcctccctggggtaatagatgcggac
tttcagggcgagatccagattatggtatacaccccgtttcctccaataaaaattgagaaa
gggcaacggatagcgcagttagtacccctagagcaattgaccaaagccttaaccccgtgt
caatcgtcttcccgaggggagcaagggtttggctcctcagggggcttagcattgctatca
ctaaatttgcatgatcgacctaaaaaaccagtaacacttaaatacagagaggaagaaaac
aaacttcaaggtctattagatacaggggccgacaacagcatagtgagcccagaaatttgg
ccgcctcaatggccactgcaagcggccatagccacagtgacgggtataggcagactatcc
ttagcgaaaaagtcacctcccctgcaaatccaccttgatgaacaagtagtccatacctct
gtctcggtggcacctctaccccccactgttcaatgcttaattggccgcaatgtgctctct
caactgggggcacttcaacccgccctgcccaatcctgccatgctaccttacaattggcca
ttactaattagtgacttaaaggactgtttctttactattaccctgcaccctcaggacact
aaacgatttgccttcacattgcctgcattgaatcaagaacaccctgatcaacgatttgaa
tggacagtattacctcaggggatgaaaaatagccccatgctatgtcaactatatgtcgac
catgctctacaaccactccgtcgagaatggaaacaaatggtcatttatcattgcatggat
gacatcctttttgcccagccagaggccttcacacaggaacgaatttggcaaatagaaaag
accctaaatagggaaggacttatgattgcccctgaaaaggtacaactctccgcgtcccgg
aagtacttaggatggacactgactaacacgatagtaaccccacagaaactgcaactggat
actaaaatagagactctacatgatgcccaaaggttactgggggacttaaagtggttgagc
cctgtggtgggcatcccaaacgaactcttagagtcgttgcgacctttgttacggggcact
gacccggcccagcctgtaacagtgacaacgcagcacaaacgtctactacaacagattatg
gactgcattatacacggcagtgttcggagacgtgaccctgacctccccatacaggttatg
gtatggtatggaccaaagtaccttttaggagcgttggcacaatctaaaaagaaaacgggg
gaggtatgggtactagagtggatctgtccctcactgcagcaatcaaaaacacttcttcaa
aaaattgaactcctgacagaagtgattaagaaagggcgagaacgtaccctgcagatcata
ggtatggagcctgtgtgtgtacagctgccaatgcagaaggacactctgacatggtatgtg
cagcatagtccagagttacaggatgctctcttaggagctggaagtacggtttcaatggaa
aagattccgaacgtgccgctacattggattggtcaatggagttggctccggataccaaag
cagcacgagatgcccttgcagaacacaatcacggcttacacggatgcgggacagaagtct
agaacagcagcagtgacctggcagcagggcggctcctggagacatcacctcattgcagcc
gatgataaggacttattgcaaacattggagctggtggccgttgtatgggccatgatgaac
ttaatcggcccccttaatgtggtcaccgactccctttatgtagctggagtatgccaccaa
atagaggaggcctacataaaggaagtgcagaatcggcggctgtacgagctgttcgtgcag
ttgcagagagcaatcagaattagggagcactcatatgcagtaatacatgttcgaggtcat
aaatgggagatacataaagggggagggaaatgcgagagccgattgcttggtgtcactaaa
ggagagacctttagtctctcagcatgtcctggcccgagaggcgcacgnnnnnnnnnnnnn
nnnnnnnnnnnnnnnnnnnnnnnnnnnnnnnnnnnnnnnnnnnnnnnnnnnnnnnnnnnn
nnnnnnnnnnnnnnnnnnnnnnnnnnnccgatgataaggacttactgcaaacattggagc
tggtggccgttgtatgggccatgatgaacttaatcggcccccttaatgtggtcaccgact
ccctttatgtagctggagtatgccaccaaatagaggaggcctacataaaggaagtgcaga
atcggcggctgtacgagctgttcgtgcagttgcagagagcaatcagaattagggagcact
catatgcagtaatacatgttcgaggtcataaatgggagatagacttgggagagggaaatg
cgagagctgatcgcttggtgtcactggcgcagagacctttagtctcccagcatgtcctgg
cccgagaggtgcactctatgtttcaccagaatgccaaggggctaagaagggaatatcaga
taacatacgaggatgctaaggtaactgttagatcgtgcccagtgtgcagccaccataatg
gcggtatgggtctcgggctaggagttaaccccaggggacctaaagctaatgaaaataggc
agatgaatgtgacgcatgtgggtgagttcgggcagctgaaatatgtacacgtgtctatag
atacatatagtcattttatgtgggccaccgctcaacctggagaaaaggctatgtatgtag
aaaggcatctcagttgttgctttgcagttatgggtatatcactacaaataaaaacagaca
atggcccagcctacactagtcgtaggcttggggagtttctgcaaacnnnnnnnnnnnnnn
nnnnnnnnnnnnnnnnnnnnnnnnnnnnnnnnnnnnnnnnnnnnnnnnnnnnnnnnnnnn
nnnnnnnnnnnnnnnnnnnnnnnnnntaagaagggaatatcagataacatacgaggatgc
taaggtaactgttagatcgtgcccagtgtgcagccaccataatggcggtatgggtctcgg
gctaggagttaaccccaggggacctaaagctaatgaaaataggcagatgaatgtgacgca
tgtgggtgagttcgggcagctgaaatatgtacacgtgtctatagatacatatagtcattt
tatgtgggccaccgctcaacctggagaaaaggctatgtatgtagaaaggcatctcagttg
ttgctttgcagttatgggtatatcactacaaataaaaacagacaatggcccagcctacac
tagtcgtaggcttggggagtttctgcaaacatggggagtaaaacacagtacgggtatccc
gaactcgcccacaggccaggcaatagtagaacagggaaattgtggatggacggctgaccc
agcgaggtcatgtttttctccccctgggtcagtgcaagtaaaacagctgctatggatcac
tgtctcacacagaacaatgatgggagtnnnnnnnnnnnnnnnnnnnnnnnnnnnnnnnnn
nnnnnnnnnnnnnnnnnnnnnnnnnnnnnnnnnnnnnnnnnnnnnnnnnnnnnnnnnnnn
nnnnnnngatacgtgagctcacgggttagattgccggctggggtaggacttgcaactaat
tgactaatgcactagtgttattaagatacaagctaaaagacgtcgtcagcattgtggatt
atgtataaactatgttttttgttctaaatgtcagagtgagtgtggtgtgagtgagatgtg
ttcctttcagggaatgagtgtcagcctgtttatctagtactgtgttctgattgcatggaa
gcgtgtaagggaacatggacaagcttctgtgagatctgttcccaagtgtttataaccgaa
caatatcactatacagtgttaagggtttgtggaaactttgagggaattaggaaccaataa
gaattttgtaaacatcatgggaggctcccaggagaaagttgtgtttccccaggatctggc
ccattatgggttcccagtaaatggactaagccaaccccaaacattagcaacccatctcaa
cccgatgacaacaacagcgactccggcgagcgatagccgcatggtgtgcaagacatcata
nnnnnnnnnnnnnnnnnnnnnnnnnnnnnnnnnnnnnnnnnnnnnnnnnnnnnnnnnnnn
nnnnnnnnnnnnnnnnnnnnnnnnnnnnnnnnnnnnnnnnctcacgtaaagaactaacca
ataagagaacccatttggcatatgtagtagctcattaactatcgtataaatgcctgcgtg
tgcttcaataaagctgagacttgttgatcatgaaagcatgagacttgtctcccgctgatt
tcctaca
>CK-ERV708#LTR/ERV3
tgagtaggactgttgtagtggaattccagggtcacagcctgaaccaatgggtgggctatg
tgagtgtgtgagtgcggcggcgcggcggtacgaacgggggagggacacattcctcagctc
ggctctccctgcgcgctgctaccgggaggggtgagtcgattctttttgatatctttccct
cgtgtgcctatttctcaaataaaggctctatcattaccttcatttgttctacattttggc
gagccaggcagccaaatatctttaaagatacccaattataagcctcttaaaataattacc
atgacatttttgaacaatttcatgggatggtttggacggggaaaggctagccccataagt
gaagttttgccagggcacatcccaggattcctaggatccccatatcacgggattgcttgt
attattgaaaaatggggtcccctacgggatggaggaaatgttcaggaatccccagcccgc
ctggctgagtattttagtagtctaaacaaaaatgtactcactacacgagaatgacagtta
gctgcctccacggtggcgtggccgctgctgatggccttgaaccagctaaatataactgaa
gaggctctcactgatgaaaatcaactattatgtgaccgtgtggaagaactggaaagacag
gttgcaattttgagagggaaaaaacctaaccctataattccagtacaaaaaatccgaaac
atctctctagaaattactggagatcctatacaagacaatccacatgaactggattcagaa
aatgaaagcactaaaaagccggatcttgaggctccactagagctagatccctttgagatc
cgaccagttgtaactcaaaaaacaaaaaaaacgcaggacaggccagcggggctgcccccc
tgaccagtggccccctgcccagagcacactacatgtaacagctcgcccatacatggcagc
tgaattaatggatttagtacaacggtttagacaaaaaccgagagagagtgtgccagcatg
gttgctcagactatatgacatgggggcagaaagtgttgtggtgaatgggccagaaatctc
aaaactggcatctattactactcacccggccctcaggcaaagactatatgcggctgtgcg
acacaatgaagaaaatcattcactgattgcatggttaatggccgcatgccgtgcgacatg
ggtgaataaaccggacataccattaaataccggcctatggtcctctatggaggacttaca
aaattacatccacgaattaggtatgaaggaggcaatttatgaggacaattttgagagccc
atatatgataaaattttctgcaggaatgagggacctcatcctgcagcaggctccaccaca
tcagtatggaactttggtatccatactgaatcccctagtggcctcagaggccattataca
acaggccgcccaattggtggcaggtctgggggagacagagtgcctgcgcgccaggcgcaa
tgtccgaatggtggtggaaaagtcggacatccatccgccaccacaacctaggagacctgc
ccctaatgtaattaaatctggacccatcagggtctcaagaaaacaaatgttcactgacct
gattagggcaggagtacaatttccaaagattgatggacagcctaactaggtcttattaca
actatggaaacagttaccaaacagtcagagattccaacacacccctaaaagggaaggagt
tagattcatagaacggattccacaaaacacgtggaatctagaagacttcatagtcccatc
aaaaaaacgtaaacctcctcaggtggcccgggcagccacagtcaagccatcagaggaaaa
agacttagggattgcagagctgatggcgtgacaggggagccaaaattccccaagactagg
gtctctagaggagaccggagaccctacgttgaactaacgattcattggtcctgaaagaat
gtgcagcgggttatggcattagtagatactggggcagaaacatcaattatatatggtgac
tcaaaccaattttcaggctctaaggcaatgataggtgggttcggggggcagatgatccct
gtaacacaaacatggttgaaactgggggttgggcgtctaccaccccgggagtacaaggtg
tctatcaccccagtttcagagtacatattggggattgatatcctgtcgggtttgactctc
caaaccactgtgggagagttcagattaagggaaagatgtattagtatccgggcagtgcag
gcaatcataaggggtcatgcagaaattgaacctatttgtttgccacaaccacaccggatc
acaaatataaagcagtatagactcctgggtgggcaacaagaaattacaaagactgtgcag
gagctggagaaagtagggattattagacctgcacacagcccatacaagtcccccatatgg
ccagtcaggaaaccagatggtacgtggcgaatgacagtagattacagagaactaaataaa
gtcacgccaccgatccatgcagctgtacccaacatcgcttccctcatggatacattaagt
agagaaatagaaacataccactgcgttctggatctagcaaatgcatttttcagcattcca
attgctaaggagtcccaagaccagtttgcattcacgtgggagggcaggcagtggactttt
caagttctacctcaggggtacgtgcattcacctactttttgtcataatttggtggcacgt
gacttggcaaattggaacaaaccatctactgtcaaaatgtaccactacatcaatgatttg
atgttaacgtctgactcaatcgaggcattagaaaagacagtaccatcattaattacttat
ttacaggaaaaaggatgggctataaacacaaaaaaattacaaggaccagggctatcagtt
aaattcctgggtgttgtcgggtcaggtaagactaaggtgttacccagtgcaatcattgat
aagatccaagcgttcccggttcctacgaaaccgaagcagttgcaggagttttggggtata
ttaggatactggcaatcctttattccccacttagcacaactgctaaaacccttatatcga
ttaacaaaaaaaggccaagtatgggattggggtagaacagaacaagaagccttccagcaa
gcaaaaatagctgttaaacaggcccaggcgctaggtatatttgatccgacccttccagct
gaactggatgtgcatgtaacccaagaagagtttggctgggggctgtggcagcgccagagt
tctgttcgaatcccagttgggttctggtcacagatttggcatggagcagaagagagatac
agcatggttgaaaagcagttattggctacctattctgcattgcaggcagtagaaccaata
actcagaccgcagaggttactgtcaaaacaactttaccaattcaggggtgggtaaaagac
ctaactcacattcctaagaccagggtggcccaatcacaaacagtagcacgctgggttgcc
tatcttagccaaagaagctgcctgtcatcatctccactgaaggaagaacttcaaaagata
cttggaccagtaacatatcacagcgagacacctgaggaaatagtggttacttgtccagaa
aagagtcctgtacaggaggggaaataccctatcccagaagatgcctggtatacagatgga
ttcagcagagggaacccaagtaggtggcgagctgtcgcataccatccctcaactgaaaca
atatggtttgaagaaggggatggacaaagtagccagtgggctgaactacgagctgtgtgg
atggtgataactcaagagcctggcaacagtgcactaaacatctgcacagatagttgggca
gtctaccgagggctcacgctctggatagcacagtgggccactcaggattggacaatacat
gcccgacctatctggggcaaagataaatgggttgatatatggaacgtggttaggcacagg
accgtacaagcataccacgtctctggacatcaacccttgcagtcaccaggcaatgatgaa
gctgacacactggctcgagtccgatggttgggaagtacaccaccagaagacatagcccac
tggctgcatcggaaattacagcatgcaggacagaaaaccatgtgggcagcagctaaagca
tgggggttgcccatacagttaccagatattgtccaggcatgtcaggactgtgacgcttgc
tcgcgaatgagaccaagacctctgccggaaactatggcccatctcgctagaggacacaac
ccattacagcgatggcagatcgattatataggttcccttcctcgatctgaggcggccaga
tatgccctaacttgtgtcgatacagcgagtggactgatgcaagcctatcctgtagcaaag
gcaaaccaagcctataccatcaaagctctaactagattgatggcatcatacgggactcct
gaggttattgagagtgatcaaggtacacttttcacaggtgcaactgtgcagaagtgggct
gaagacaataacattgaatggcggtttcacctgccctacagtccaacgggagcaggccta
atagaaagatacaatgggatcctgaaggctgctctgaaggcagattcacagtccttgcag
gggtggaccaaaaggctttatgaaaccctgtgagacttgaatgagagaccaagagatggc
agacccagtgctttaaaaatgctgcagacaacttgggcctctccacttaggatacaaatt
acaagcaaggacacctcactcaagccacaagttggcacaatgaataatcttctgctccct
gcccctgatgacctagagcctgggagacacaaggtaaaatggccttggaagatgcaagca
ggaccaaaatggtgtggtctccttgcaccttgggggagattgttagaggttgggggatca
gtaaacccttcagtaatcggtgtatggccaacagaggtagtagttgacacccctgttttc
attgcaagggggacattaatcatgtccatgtggcaaattagaaccccccctttggtacct
gatatagtgattcagttgcagattttgggccaaagagtgtggtatcgaaggccaggacgt
gccccgatacaggcagaggtgttgactcaagaccgaaatacagcctgcatcttaccgtgg
agggcagacctacccctcctcatacctattaaacatctgttttattccccttgaggtttt
aagttcacaggatggccagcaggagcaacatcactcaaacacgcttatgaggaaacatca
tgacaccctgtgacgcactgctgaacttttgggagctggagagcatgaatcagaagcact
actggtctttgaaaaagatacgcctcgagaaagaacatcaagtactggcccaacagaacc
atgaagggaactgccactgattgcctttattgtcttgacatcctatattgcggcaggtgt
tgtgtatgcgtcgcgatgtgcattgtgtcttgggccactaggttgcaggggctcaccccc
tacctgctcagtcattggttcatgctgtgaaggggtggagtgtagtggaattccagggtc
acagcctgaaccaatgggtgggctctgtgagtgtgtgagtgcggcggcgtggcggtacga
acgggggagggacacattcctcagctcggctctgcctgagcgctgctaccgggaggggtg
agtcgattctttttgatatctttccctcgtgtgcctatttctcaaataaaggttctatca
ttaccttcatttgttctacaactgtcaatctctctgcacatctctggatttaggtgataa
aggtacattttctagacagtgaaaggtcttgctatacctcatcaaatagtgcaaagatgt
tggaagtctctgtggaacacagtgcattgttaaatcatggattaaaaaaaaaaatggggc

>CK-ERV733#LTR/ERV3
atgatccggagagagtgagcacaacacctgaaatatggcaaaaacttacgagagcagcac
cagacagatatgcccccacactagtagccacattccacagatacgaggaccaacagagaa
gacccctagtcttcgaattgattcttacactccaaaactatgagcagcatctacccccaa
cccacgtttccatttcagccgtcacagagttagcaaacagactgggtgatgtagaagagc
agatgtccctattgattaatcgtgatgaacccgtagaacccgtaatagtatcggaaacgt
ttgacgaagatcaggataagcaaaggggcctaatggaagaactgatcaaactaatgaaaa
tccaattaattaaagaagatggatccccctcctcacctgtaacatcaaaaatttcagcta
tcgaaggcaaacgctttcctgctcgagtgagaaacaacaacaggacggcttcgcgtgttg
ccttgtggcgttatctccgtgaccatggagaagatatgaggaagtggcacgatcaagata
ctcccgtactgcgagcacgggtgagagaattacagaacagaccaaccaccagtgcagttg
ctccagttaccacaggtaatgaatagaggggccctgccctcagtcaggggagggagaggg
ataacagagtttattggactgtgtggatccgatggcctggcacatcagaaccacagaaat
ataaggcattggtggataccggtgcacagtgcactctaatgccctcaaatcatgaaggga
cagaatcagtccatatttctggagtgactgggggttctcaagaactgactgtgttggagg
ccaaaataagcctcactggtaaagactggcaaaagcatcctattgtgactggcccagggg
ctccatgcatactgggtattgattacctcagaagggggcatttcaaggatcctaaggggt
atcgatgggccttcggaatagctgctgtagatacagacaacattaagcagctatctgttt
tgcctggcctgtcagaagatccgtctgctgtggggttgctgcaagtaaaagagcagcagg
taccaattgccacaaaagcagtgcatagacggcagtatcgaaccaacagggattccttgc
tccctattcataagttgattcgtcaactagaaagtcaaggagtgatcagcagaacccatt
caccttttaacagccccatatggccagtgcgtaaagccagtggagaatggaggctgacgg
tagactaccgtggcctgaatgaagtcacacccccgcggagtgctgctgtgccagacatgc
tagaactccaatatgaattggagtcaaaagcagccaagtggtatgccaccattgacatcg
ctaatgccttcttttccattcctctggccacagagtgcaggccacagtttgccttcacct
ggaggggcattcagtatacttggaaccgtttgccccaggggtggaaacacagcccaacca
tttgccacggattaatccaaactgtattggaacagggcagtgctcttgagcatctgcaat
acattgatgatattgttgtgtggggcaacacagcagaagatgtttttaagaaaggagagc
aaataatccaaattcttctgcaagctggttttgctattaagcgaagcaaagtgaaaggac
ctgcccaggatattcagttcctaggtataaagtggcaagatgggcgccatcacatcccag
cagatgtgattgacaaaatcactgccatgtctccacccattaataagaaagagacacaat
cttttctgggtgtagtgggcttttggaggatgcatgttccaaactatagccttattgtaa
gccccctgtatcaagtgacacggaagaagaatgattttacatggggtccggaacagcagc
aggcttttgagcagatcaaacatgagatagcccgtgccctggccctggggccagtacgga
cgggacaggatgtaaagaacatcctctacactgctgctggagagaaaggtcccacctgga
gtttgtggcaaaggacctcaggggagacccgaggccgacccctgggattctggagtcgag
catacagggggtctgaagagtgctacaccccaactgagaaggaaatcttagccgcgtatg
agggggttagggctgcttccgaagtagtaggcactgagacgcagctcctcctggcacctc
gactgccagtgctgaactggatgtttaaaggaaagattccctccacccatcatgctactg
atgccacttggagcaagtggattgcactgattacacaacgagctcgaatggggaacttca
gtcgtccaggaatcttagaggtgatcatggactggcctgaaggtaaaaagtttgaaacat
caccaggagaagaggtatcacgtgccaaagaggccccaccatacaatgaactaccaggaa
atgaaaagaaatatgccctgttcacagatggatcgtgtcgtattgttgggaagtatcgca
gatggaaagctgctgtgtggagccccgtgcgacaagttgcagaggccactgaaggaaaag
gagaatcaagtcagtttgcagaggtcaaggctgtccaactagccttagatgtcgctgaac
gggaggggtggccagtgctttatctttatactgattcatggatggtggcgaatgccttat
gggggtggttacagcagtgggagcaaaataactggcaacggagaggtaaacctatttggt
ctgctgaactgtggaaagacattgctgcccgaataaagaatatggtggtaaaggtgcgtc
acgtagatgctcatgtgcccaagagtcgggctacggaagaacagaaaaataaccatcacg
tagatcaggcagccaaaattgaggtggctcaaatagacttggactggcagaacaagggtg
aattatttctagctcggtgggcccatgagacctcgggccatcaagggagagatgcaacgt
ataagtgggctagagaccgaggggtggacttaactatggatgctattgcacaagttattc
atgactgtgaaacatgtgccataatcaaacaagccaagaggatgaaacctctctgggggg
aagggcgatggcaaaagtataaatatggggaggcgtggcagattgactatatcaccttgc
cacgatcctgcaatggtaagcgttatgtgctcaccatggtggaagcgaccactgggtggc
ttgaaacatatgcagtaccccatgctaccgccagaagcaccatattaggtctggagaaac
aagttctgtggcgacatggcaccccagaaagaattgaatcagataatgggactcatttta
aaaattctcttataaatacttgggccaaagaacatggcattgaatggatttatcatattc
cctatcatgcaccagcttctggtaagattgaacgatacaatgggttgttaaaaactatgc
tgaaagcaatgggcggtggaacatttaagcactgggagaagcatctggcagaagccacct
ggttggtcaacaccaggggatctatcaatcgtgatggtcctacccattccagctccctac
atactgtagagggagataaggtccctgtagtacatgtaaagagcatgttgggaaaagcag
tttgggtcctcccagcctctggaaagggcagacctctccgtggaactgtttttgcccagg
gacctggctccacttggtgggtgatgcagaaagatggggatgttcaatgtgtaccacaag
ggaatttgatgttgggggagtgcagtcagtagttctatgtatatgtattaagcatgatat
aatgatgtagaataagggatggaatgtcatggtttgtaacttcgctattggtattccaca
tcataacatcatggacaaaagagatgaactacgtatcccagaggacctcacggtcagaga
aggaagacacatcacggaagatacgtcatctggttgcgcgcggtgcttcttcactttcgc
ttgctgccgggagaggagtgggtgtgctttccaagccgggcaccttcatcaagtaaggct
ttcggtttcggaaactctctcactctctctctctctccctctctatcgctctttcgctct
ctctccctcatttcatttggtttattatacttactcccaattagattgtattgtatcgtg
tcatcttgcatcccaacatcatagttagtaaaataagttctccttcttagattgttgcca
ccgcttcgtttttctcgggaagtgaagggggaggggggcccacaagcctaccggccccct
gtcacgggcacagatctatctaggtaactccgtgacataaccccaggcaatgctataggc
ttggggcagagtggctggaagactgtgcagaggaaatggacctgggggtgttgattgacg
ctagactgaacatgagccagcagtgtgcccaggtggccaagaaggccaatggcatcctgg
cttgtatcagaaatagtgtgggcagcaggaacagggaagtaattattcccctgtactcag
cactggtgaggccgcacctcgagtgctgtgtccagttttgggcccctcactgcaagaaag
acatcgaggccctggagcgtgtccagaggagggcaacaaagctggtgaggggtctggagc
acaggccttatgaagagtggctgagagctgggattgttcaatcttgagaagaggaggctc
aggggagaccttattgcactctataactacctgaagggaggttgtagtgagctgagggtc
agcctcttctctctggtgactagtgataggactagagggaatggcttcaagctgcgccag
ggaagattcaggctagatgttaggaaatactacttctctgaaagggtggttaggcactgg
aatgggctgcccagagaggtggtggagtcaccgaccctggtggtgttcaaagagcgtttg
gacgttgtgttgagggacatggtttagcaagaaccattggtgaagggcggatggttggac
tggatgatcctgtgggtcttttccaaacttagtgattctatgattctatgattctattcc
aattatattgtattatattgttatctcacattcctctatcatatttagtaaattagtttt
ctcccttagctcattgtcggtcttttgcttcgacgcccatctccctatcctttccccttt
ttccccctgtctccatttccagcgagtgggtccgtgggtccctccaccccatttagtcat
gaaatcgagccaaacaggcccaaaacagttgatattttattggtggcattggccgagaaa
agcagtacttttagaattaaactctctttattctcagagtgaattaaggaaaataaatta
ggttaaaagttatgtgttttcatggggtgctgaatcagcagctacagatctgaccttgct
aagtcaggttctcgccatcgataacagatgcgttcctacggacttagtacagacagcggg
tctcctgtttctccaaataacattgttagctatcctatctctggaatgcaaggtagcagg
ctcggacagtaaaaccacaaattaacaaagaagcagtggattggtggacggagttgtagt
caataagatgaccggccagagcgagtcaagtgtcctccaacttgacccaggtcaaagagt
acacagcgagaaagacatacggccttcatcataagaccaccagacgatcaccgagagata
ccatgcatgcgaaaaagaactgagactcggggcagggaaaaatgttgattatttggggga
ctcgttgtaataacccagccttttattggacatctaatgcatatgtaagcagcttgttct
ttaagtatgtgcctttcttgccctctggtatgcaggctaggtgggaataccccctctgca
tccagcgtgggtgctcagcgctgattaaacatacctgctttatgactactctgtggttac
agagtttgatttctgcacgtcaatttggcaagtcaggtaggaggctctttgctggactgc
agggctggttggctaagggaactcttctggcgcgccccgagaaattcggaaaagactccc
ccaggccaacacatccactgcggggcagagaaagagccctggctgcagaccgggtatgtt
gggaacagggaacctgtaagtcgtgaggagatgtcctacgtggggtatgaaggagcatat
gctcccccctgaggaacgtgagctcaaaggtaaggttgccagctggggtgggaaggctcc
ttgagggagctcccactagggcccatcggtttgagggatcctacgggaaatgattgatca
gtaatttggactcttgtgagcccaggaaggtgtttggagcgaatgtctgaatagttttta
tattcttttattctcttctttcttttctctggccagtcacaggaactatgatagtcattg
tagtaattgctgtaatctcttggtgcttgtgctgcaaaaacgcttcttgcgggatcccgc
tccttgcataaataactgtattagtcattgtcactgtctgtctttgtaattgttaaatgc
ttgtgttgtaaaaacgttacttgtgaaattccattccctgtttaaaatactcttgtcttg
ctgggggatgttggttaagactcttgcccagggaatttggtgctcccatgccctgggaaa
gcaggtaaactccattatccagcaaaacacaagggattttcacccaatacctaagaccgg
ccgggataaacagctgttatgggacaaagggtgtcaatagaaattccagaaaagaccatt
ctgggttgtattttggctcactggagaaatgtcaccaatgagctgggggaacactgaata
agaaaccgagaacataaatgaagtaacaggaccagtttttataattgagtattctaatca
tgagtctaagtaccgggtgtttgcagaaactgaagaactgtattgtttgattcatgggtt
ttgaagggaatgggagaaactgttttgatggtataagaaagtgtaattgttaacagtata
tacataattgagggtacatggaagtgtaattgagggtacgaatagtggaatagtgtaaaa
aggcaaaagggttaaagaaaaagtgagtttatctgtgctggcatgagagcaacccctccc
cacaccgctcccctgcgagcagaactctcggagtgagagagagccctggcctgagactgc
tgctgtaaacagcgttacttgcaaagagggggtagagggatggggcactggaagtgagga
tagccttcatctgcagagatctaggaaacccgaaatcccagtgttagcactggaagcctc
cggaggggaggaggtgaaactgaaatataatgttagtagtttatgtaatgatgagagttt
ggaaaagtgaaaaaggtttgggaaaggcacaggctgaggaaggcaaagatgagcaaggtg
taacagggatgtcaggacagaagagaggtgagcgatatggaaaaattgattgaggaacag
agatagtaaggaaatcgggaagaacagcagcagctgctactgttgctgcaatagagcagg
gccctaggacccagagatcccctcaggaagagatggggtggcctgaaagagcccagggag
ggctttgcccccgctggaccgaaagcagtgtgcaaactgcagggaaatgggacattggtg
gagaaattgtaccaagctgagtgagaggaaactgtctctgatcgcaaaagctgaatgatg
ggaacctgggaagtttaccctagcagatccactggttaaactgcagctaggagagcagaa
tacagaggtttattttctggtgggtacaggtgcccttttactacccatagatgatttttg
taacactagtaggagctattggccaacaaggaaaaaaaaaaaaagcttaccttttgggat
caattaaatacagactgagaaaacaagtaggaatgcataaattcttgtacatgccaggtt
ctccaaaaccgttactcgggcaagacttattagaaccaatggatgcagagattaaattca
ataaaactggagctaagggtcaaacaatatcaactgattgaaaaatttaagtctggcttt
aacacaaactgggaaaaatattgttgtacccccagaaattacagaaatcttaaatcgggt
atacttaggagtgtgggtatcagggatgcctggcagagccaaaaatgcagccccaataga
agttaagttaaaagcaggaactagcccagtcagggtaaagcagtgccctttgaggataca
agattgtagaagaataaaagaaataatagattactttttgtagtttggattactaattga
atgtgaatccaaatacaacaccccaatccttctgatgaaaaatgggatagcaaaaggtct
agcttggtacaagatttgagggcaagtaatagaactgttgaatgtatacacccagtggtg
gcacagccatacactttattaaccaagttaaggattgagtaggtgaggtttaagttctgg
atttgaagggcacctttttctgcctgttttgccaaagtaagtctaaaagttatttgcctt
tgaataggaaaaccccaatatggggagaaaagattcagttaacctggacagtgttaccca
gggttgtgagaacagtccaatgatttttgagaactggtcagctcgtgagcctgagacttg
tgttcctccatcccaaggtggaactttactgcaatacatggatgccacagtaacaaaaga
ggactgtgtgcaacggactgtgggtttgttgaatttcttggtttaaatgattatcaagtt
tctgaatagaaagcccaagtgatcaaaaaaaaggaagcaatttgctgaatgcccagaaca
ccaacagggagctacctctgacctggcagtgtgtgactgcttggagactgcctatgccag
tcgaccagaccaacaagaggaaccattggacgatgctgaggattcctgggttcatcgaca
gaagcggttttgtgagacaaggaaaccataaggcaggatatgcagtaattgctactgaca
aggtaatcgaagcacaatcattacctgtggggacttccactcagaaggctgaaataactg
ccttgacaagagcctgaaatatatggacagatgctaaatatgcacttggggtggtgtcat
gtttctatgatttttggttatcagtattccacatcacaacatcatgcagtgtactgggag
ttaaagagcaaatgctttagttccgggtacctgtctggaagagaagaactacgttcccca
agagcctttttgagtactgttttcattcctgctcaagggaacagatataagggcgcaggt
catccgactcggccctcttctcgtctcgccgtgttccctgtcggatcggctcgctactgc
tgcgcccgactgcacgcaaggcttcagtactagcgtaaggcctttggctctcggacaatc
tttctctcaattattgctgatttatattgtattatagtgtgttatcttacattccgatac
tatatttagtaaattagtttgtttctcctcagatcgttgccgctgtttttaa
>CK-ERV756#LTR/ERV3
tgctgttactggaggggtgagtcaattcctttgatatcttttcctcgtgtgcctatttct
caaataaaggctctgtcattgccttcatttgttctacattttggcgagccaggcagccaa
atatctttaaagatacccaattataagcctcttaaaataattaccatgacatttttgaac
aatttcatgggatggtttggacggggaaaggctagccccataagtgaagttttgccaggg
cacatcccgggattcctaggatccccatatcacgggattgcttgtattattgaaaaatgg
ggtcccctacgggatgcaggaaatgttcaggaatccccagcccgcctggctgagtatttc
agtagtctaaacaaaaacgtactcactacacgagaacgacagttagctgcctccacggtg
gcgtggccgctgctgatggccttgaaccggctaaatataactgaagaggctctcactgat
gaaaatcaactattacgtgaccgtgtgggagaactggaaagacaggttgcaattttgaga
gggaaaaaacctaaccctataattcccgtacaaaaaatccaaaacatctctctagaaatt
actggggatcctatacaagacaatccacatgaactggattcagaaaatgaaagcactaaa
aagtcagatcttgaggctccactagagcttgatccctttgagatccgaccagttgtaaat
caaaaaataaaaaaaaacgcaggacaggccagcggggctgccccctgaccagcggccccc
tgctcagagcacactacatgtaactgctcgcccatacacagcagctgaattaatggattt
agtacaacggtttagacaaaaaccgagagagtgtgctggcgtggttgctcagactatatg
acatgggggcagaaagcgttgtggtgaatgggccagaaatctcaaaactggcatccatta
ctactcacccggccctcaggcagagactatatgcggctgtgcaacacaatgaagaaaatc
attcactgattacatggttaatggccgcatgccgtgcgacatggacaaataaaacggaca
taccattaaataccggcctatggtcctctatggaggacttacaaaattacatccgagaat
taggtatgaagtaggcaatttatgaggagaattttgagatcccagatatgataaaatttt
ccgcaggaatgagggacctcatcctgcagcaggctccaccacatcagtatggcactttgg
tatccatactgaatcccctagtggcctcagaggccattatacaacaggccgcccaattgg
tggcagatctgggggagacagagcgcctgcgcgccaggcgcaatgtccgaatggtggtgg
aaaagtcggacatccatccgccaccacgacctaggagacctgcccctaatgtaattcaat
ctggacccatcagggtctcaagaaaacaaatgttcactgacctgattagggcaggagttc
aatttcaaaagatcgatggacagcctaaccaggtcttattacaactatggaaacagttac
caaacagtcagagattccaacgctcccctaaaagggaaggagttagactcatagaacgga
ttccacaaaacacgtggaatctagaagacttcatagtcccatcaaaaaaacgtaaacctc
ctcaggtggcccgggcagccacagtcgagccatcagaggaaaaagacttagggattgcag
agctgatggcatgacaggggagccaaaatccccaagactagggtctccagaggagaccag
agaccctacgttgaactaacgattcattggtcccgaaagaatgtgcagcgggttatggca
ttagtagatactggggcagaaacatcaattatatatggtgacccaaaccaattttcaggc
tctaaggcaatgataggtgggttcggggggcagatgatccccgtaacacaaacatggttg
aaattgggggttgggcgtctaccaccccgggagtacaaggtgtctatcgccccaattcca
gagtacatattggggattgatatcctgtcgggtttgactctccaaaccactgtgggagag
ttcagattaagggaaagatatattagtatccgggcagtgcaggcaatcatcaagggtcat
gcagaaattgaacctatttgtttgccacaaccacgccggatcacaaatacaaagcagtat
agactcccgggtgggcaagaagaaattagcaagactgtgcaggagctggagagagtaggg
atcattagacctgcacacagcccatacaactcccccatatggccagtcaggaagtcagat
ggtacgtggcgaatgacagtagactacagagaactaaataaagtcacgccaccgatccat
gcagctgtacccaacatcgcttccctcatggatacattaagtagagaaatagaaacatac
cactgcgttctggatctagcaaatgcatttttcagcattccaattgctaaggagtcccaa
gaccagtttgcattcacgtgggagggcaggcagtggacttttcaagttctacctcagggg
tatgtgcattcacctactttttgtcataatttggtggcacgtgacttggcaaattggaac
aaaccatctactgtcaaaatgttccactacatcgatgatttgatgttaacgtctgactca
atcgaggcattagagaagacggtaccatcattaattacttatttacaggaaaaaggatgg
gctataaacccacaaaaagtgcaaggaccagggctatcagttaaattcctgggtgttgtc
tggtcaggaaagactaaggtgttacccagtgcaatcattgataagatccaagtgttcccg
gttcccacgaaaccaaagcagttgcaggagtttttgggtatattaggatattggcgatcc
tttattccccacttagcacaactgctaaaacccttatatcaattaacaaaaaaaggccaa
gtatgggattggggtagaacagaacaagaagccttccagcaagcaaaaatagctgttaaa
caggcccaggtactgggtatatttgatccgacccttccagccgaactagatgtgcatgta
acccaagaagggtttggctgggggctgtggcagctccagagttctgttcgaatcccaatt
gggttctggtcacagatttggcatggagcagaagagagatacagcatggttgaaaagcag
ttattggctacctattctgcactgcaggcagtagaaccaataactcagaccgcagaggtt
attgtcaaaacaactttaccaattcaggggtgggtaaaagacctaactcacattcctaag
accggggtggcccaatcacaaacagtagcacgctgggttgcctatcttagccaaagaagc
cgcctgtcatcatctccactgaaggaagaacttcaaaagatacttgtgccagtaacgtat
cacagcgagacacctgaggaaatagtggttacttgtccagaaaagagtcctgtacaggag
ggaaaataccctatcccagaagatgcctggtatacagatggatccagcagagggaaccca
agtaggtggcgagctgtcgcataccatccctcaactgaaacaatatggtttgaagaaggg
gatggacaaagtagccagtgggctgagctacgagctgtgtggatggtgataactcaagag
cctggcaacagtgcactaaacatctgcacagatagttgggcagtctaccgagggctcacg
ctctggatagcacagtgggccactcaggattggacaatccatgcccgacctatctggggc
aaagatatgtgggttgatatatggaatgtgattaggcacaggaccgtacgagcataccac
gtctctggacatcaacccttgcagtcaccaggcaatgatgaagctgacacactggctcga
gtccgatggttgggaagtacaccatcagaagacatagcccactggctgcatcggaaatta
cgacatgcaggacagaaaaccatgtgggcagcagctaaagcatgggagttgcccatacag
ttaccagatattgtccaggcatgtcaggactgtgacgcttgctcgcgaatgagaccaaga
cctctgccggaaactacggcccatctcgctagagggcacaacccattacagcgatggcag
atcgattatataggtccccttcctcgatctgagggggccagatatgccctaacttgtgtc
gatacagcgagtggactgatgcaagcctatcctgtagcaaaggcaaaccaagcctctacc
atcaaagctctaactagattgatggcatcatacgggactcctgaggttattgagagtgat
caaggtacacatttcacaggtgcaactgtgcagaagtgggctgaagacaataacattgaa
tggcggtttcacctgccctacaatccaacaggagcaggccttatagaaagatacaatggg
atcctgaaggctgctctgaaggcagattcacagtccttgaaggggtggaccaaaaggctt
tatgaaaccctgcgagacttgaatgagagaccaagagatggcagacccagtgctttaaaa
atgttgcagacaacttgggcctccccacttaggatacaaattacaagcaaggacaactca
ctcaagccacaagttggcaccatgaataatcttctgctccctgcccctgatgacctaaag
cccgggagacacaaggtaaaatggctttggaaggtgcaagcaggaccaaaatggtgtggt
ctccttgcaccttgggggagattgttagaggttgggggatcagtaaacccttcagtaatc
ggtttatggccaacagaggtagtagttgacacccctgttttcattgcaaaggggtcatta
atcatgtccatgtggcaaattagaaccccccctttggtacccatatagtgattcagtcac
agatttcaggccaaagagtatggtatcgaaggccaggacgtgccccgatacaggcagagg
tgttgactcaagaccgaaatacagcctgcatcttaccgtgcagggcagacgtacccctcc
tcgtacctattaaacatccgttttactccccttgaggttttaagttcacaggatggccag
caggagcaacatcactcaaacacgcttatgaggaaacataatgacaccctgtgacacact
gctgaacttttgggaactggagagcatgaatcagaagcgctactggtccttgaaaaagat
acgcctcgagaaagaacatcaagtactagcccaacagaaccgtgaaggggactgccactg
attgcctttattgtcttgacatcctatattgcggtgggtgttgtgtatgcgtcgcgatgt
gcattgtgtcttgggccaccaggttgcaggggctcaccccctacctgctcagtcattggt
tcatgctgtgaaggggtggagtgtagtggaattccagggtcacagcctgaaccaatgggt
gggctatgtgagtatgtgagtgccaggaacgggggagggacacattcctcagctcgtctc
tctctgcgcgctgttactgggaggggtgagtcaattcctttgatatcttttcctcgtgtg
cctatttctcaaatagaggctctgtcattgccttcatttgttctacaagtagtcttcctc
a
>CK-ERV766#LTR/ERV2
gccccacccccgcccctagttacggccgcaccgggtagttcacctgcgcctattacaatg
ggcccaataaaccctccgagcagtgagccgatccctggggcagagtgacctagcggaggc
cattgcacgggagaggggggaagcttgggtggcactggcacgggcctgcatggaggcgtg
ggataacgacgcagtggaggctgtgcggcacatggcgtttccggtgatatatacctctaa
tcctgcgggagggatgcaggccaccatcacagctttagattggaaattattattgcagct
acgatctacagttagtcagtttggggtaaaaagcgagccagctaagcagatgttggatta
tatttggagtatgcagatattgctgctatccaattgtcaggcaatagcaaaattgatctt
ttcacaacatcaacagctgttgtttaatgcatattggcaagaactgtgccatcagagtgt
ctcaacggctaggcagccaggagacccactacatggtgtaactctcgaagaactcttagg
gttagggcctttcttcagaacagaagcccaagcattattagggccagataaatgtcgaga
aactatgtatttagctagacaggccatggacaagattaaggtgcctggtggattgccatt
ttatatggggatccgacaaggtagagatgaggactttggggcattcatagacaaggtagc
cggggctattgaaaaggcaggggtgccagagtatatgagaggagtgatgttaaaagaatg
cgcgctccaaaattgtaattcaacagcacgtagtattctgaatactttgaggagtaattg
gactattgaagaggcactggaaaagctatcaagcgtgccggtcaggccccaagcatttct
ggttgaggctattaaggagttaggggcaggtttaaaggcgcaggctgaggcctctcacaa
tcaagtgctagcagctcttgcacccttacaagcgtctgcgacaacaaatttaggctcgag
gtcgcctgttgctggtcgcatcaaatgctatcgctgtggcggcatgggacatatgcgtcg
tcagtgtcaagccaccggttcatggtgtcagacatgtcgtatggacaactacaataccaa
tgcctgtcgatgctggtcgggaaacccccagcccagcgcaagaaagaaacgacggctgcg
cgcagacacaagtagccgtttccagccagcagcagccctgcaaccagccacaccaggaag
cctcagcttggacttggcagccgcagtgaccacgaccttaatgaccacaaaacctgagcg
ggtgtctacggggatcaggggaccagtaatgataaatggaaccaccgttggggcccttct
attggggcgttcttcagcatcgatgctcggactttttgtcctccctggggtaatagatgc
ggactttcagggcgagatccagattatggtatacaccccgtttcctccaataaaaattga
gaaagggcaacggatagcgcagttagtacccctagagcaattgaccaaagccttaacccc
gtgtcaatcgtctccccgaggggagcaagggtttggctcctcagggggcttagcgttgct
atcactaaatttgcgtgatcgacctaaaaaaacagtgacacttaaatacagagaggaaga
aatcaaacttcaaggtttagatacaggggccgatagcagcatagtgagcccagaaatttg
gccgcctcattggccactgcaagcagccatagccacagtgacgggtataggcggactatc
cttagcgaaaaagtcacctcccctgcaaatccaccttgatgaacaagtagtacatacctc
tgtctcagtggcacccctaccccccacccttcaatgcttaattggccgcaatgtgctctc
tcaattgggggcacttcaacccggcctgcccaatcctgccatgctaccttacaattggcc
attactaattattgacttaaaggactgtttctttactattaccctgcaccctgaggacac
taaacgatttgccttcacattgcctgcattgaatcgagaacaccctgatcaacgatttga
atggacagtattacctcaggggatgaaaaatagccccacgctatgtcaactatatgttga
tcatgctctacaaccactccggcgagaatggaaacaaatggtcatttatcattacatgga
tgacatcctttttgcccagccagaggccttcacacaggaacaaatttggcaaatagaaaa
gaccctaaatagggaaggacttatgatcgcccctgaaaaggtacaactctctgcgccccg
gaagtatttaggatgggcaatgactaacacgatagtaaccccacagaaactgcaactgaa
tactgaaatagagactctacatgatgcccaaaggttactgggggacttacagtggctgcg
tcctgtggtgggcatcccaaacgaactcttagagtcgttgcgaccttttttacagggcac
tgacccggcccagcctgtaacggtgacaacgcagcacaaacgtctactacaacagattat
agactgcattatacatggcagtgttcggagatgtgaccctgacctccccatacaggttat
ggtatggtatggaccaaagtaccttttaggagcgttggcacaatctaaaaagaaaacggg
tgaggtatgggtactagagtggatctgtccctcactgcagcaatcaaaaacacttcttca
aaaaactgaactcctggcagaagtgactaagaaagggcgagaacgtaccctgcaaatcac
aggtatggagcctgtgtgtgtacagctgtcagtgcagaaggacactctgacatggtatgt
gcagcatagtccagagttacaggatgctctcttacgagctggaagtatggtttcaatgga
aaagattccgaacgtgtcgctacattggattggtcagtggagttggctccggataccaaa
gcggcccgagacgcccttgcagaacgcaatcacggcttacacggatgcgggacggaagtc
tagaacagcagcagtgacctggcagcagggcggctcctggagacatcacctcattgtagc
cgatgataaggactcattgcaaacattggagctggtggccgttgtatgggccatgatgaa
cttaatcgaccccctttttgtggtcaccgattccctttatgtagctggagtatgccaccg
aatagaggaggcctacataaagaaagtgcaaaatctgtggctgtacgagctgttcgtgca
gttgcagagagcaatcagaattagggagcactcatatgcagtagtacttgttcgaggtca
taaatgggagatagacttgggggagggaaatgcgagagctgatcgcttggtgtcgctggc
acagagacctttagtctcccagcatgtcctggcccgagaggcgcactctatgtttcacca
gaatgccaaggggctaagaagggagtttcagataacatatgaggatgctaaggcaattgt
tagattgtgcccagtgtgcagccaccataatggcggtatgggtctcgggctaggagttag
ccccaggggacttaaagctaacgaaaattggcagatggatgtgacgcatgtgggtgagtt
cgggcagctgaaatatgtacacgtgtctatagatacatatagtcattttatgtgggccac
cgctcaatctggagaaaaggctatgtatgtagaaaggcatctcagttgttgctttgcggt
tatgggtatatcactacaaataaaaacagacaatggcccagcctacactagtcgtaggct
tggggagtttctgcaaacatggggagtaaaacacagtacgggtatcccgaactcgcccac
aggccaggcaatagtagaacggggaaattgtgga
>CK-ERV335#LTR/ERV2
gccccacccccgcccctagttacggccgcgccgggtagttcacctgcgcctattacaatg
ggcccaataaaccctccgagcagtgagccgatccctggggcagagagtgacctagcgggg
gccattgcacgggagaggcgggaagcttgggcagcgctggcgcgggcctgcgtggaggcg
ggggataacgatgcagtggaggccgtgcggcacatggtgtttccggtgatatatgcctct
aatcctgcgggagggatgcaggccaccatcacagctttagattggaaattattatcgcag
ctacgatctacagttagtcagtttggggtaaaaagcgagccagctaagcagatattggat
tatatttggagtacgcagatattgctgccatccgattgtcgggcaatagcaaaattgatc
ctttcacaacatcaacagctgttgtttaatgcatattggcaagaactgtgccatcagagt
gtctcaaaggctaggcagccgggagacccactacatggtgtaactatcgaagaactctta
gggctagggccttttttcagaacacaaggccaagcattattagggccagataaatgtcga
gaaacgatgtatttagctagacaggccatggacaagattaaggtgcctgatggattgcca
ttttatatgaggatccgacaaggtagagatgaagactttggggcattcatagataaggta
gccggggctattgaaaaggcaggggtgccagagtatatgagaggagtgatgttaaaacaa
tgcgcgctccaaaattgtaattcaacagcacgtagtattctgagtactttgaggagtaat
tggactattgaggaggcactagaaaagctatcaagcgtgccggtcgggccccaagcattt
ctggttgaggctattaaggagttaggggcaggtttaaaggcgcaggctgagacctctcac
aatcaagtgctagcagctcttgcatccttacaagcgtctgcgacaacaaatttaggcccg
agatctcctgttgctggtcgcatcaaatgctatcgctgtggcagcatgggacatatgcgt
cgtcagtgtcaagccaccggttcatggtgtcacacatgtcgtatggacaaccacaatacc
aatgcctgtcgacgccggtcgggaaacccccagcccagcacgagaaagaaacgacggcca
cgcgcagacacaagtagccgtttccagccagcagcagccctgcaaccagccacaccagga
agcctcggcttggacttggaagctgcagtgaccatgaccttaatgaccacaaaacctgag
cgggtgtctacagggatcaggggaccagtaatgataaatggaaccgccgttggggccctt
ttattggggcgttcttcagcatcgatgctcggactttttgtcctccctggggtaatagat
gcggactttcagggcgagatccagattatggtatacaccccgtttcctccaataaaaatt
gagaaagggcaacggatagcgcagttagtacccctagagcaattgaccaaagccttaaca
ccgtgtcaatcgtctccccgaggggagcaaaggtttggctcctcagggggcttagcattg
ctatcactaaatttgcatgatcgacctaaaaaaccagtgacacttaaacacagagaggaa
gaaatcaaacttcaaggtctattagatacaggggccgacaacagcatattgagcccagaa
atttggccgcctcaatggccactgcaagcggccatagccacagtgacgggtataggcata
ctatccttagcgaaaaagtcacctcccctgcaaatccaccttgatgaacaagtagtccat
acctctgtctcggtggcacctctaccccccactgttcaatgcttaattggccgcaatgtg
ctctctcaattgggggcacttcaacccgccctgcctaatcctgccatgctaccttacaat
tggccattactaattagtgacttaaaggactgtttctttactattaccctgcaccctcag
gacactaaacaatttgccttcacattgcctgcattgaatcgagaacaccctgatcaacgt
tttgaatggacagtattaactcaaaggatgaaaaatagccccacgcgatgtcaactatat
gtcgatcatgctctacaaccactccggcgagaatggaaacaaatggtcatttatcattac
atggaggacatcctttttgcccagccagaggccttcacacaggaacaaatttggcaaata
gaaaagaccctaaatagggaaggacttatgattgcccctgaaaaggtacaactctccgcg
ccccggaagtacttaggatggacactgaccaacacgatagtaaccccacagaaactgcaa
ctggatactaaaatagagaccctacatgatgcccaaaggttactgggggacttaaagtgg
ttgagccctgtggtgggcatcccaaacgaactcttagagtcgttgcgacctttgttacgg
ggcactgacccggcccagcctgtaacggtgacatcgcagcacaaacgtctactacatcag
attatggactgcattatacacggcagtgttcggagacgtgaccctgacctccccatacag
gttatggtatggtatggaccaaagtaccttttaggagcgttggcacaatctaaaaagaaa
acgggggaggtatgggtactagagtggatctgtccctcactgcagcaatcaaaaacactt
cttcaaaaaaccgagctcctggcagaagtgattaagaaagggcgagaacgtaccctgcaa
atcataggtatggagcctgtgtgtgtacagctgccaatgcagaaggacactctgacatgg
tatgtgcagcatagtccagagttacaggatgctctcttaggagctggaagtacggtttca
atggaaaagattccgaacgtgccgctacattggattggtcaatggagttggctccggata
ccaaagcagcacgagacgcccttgcagaacacaatcacggcttacacagatgcgggacag
aagtctagaacagcagcagtgacctggcagcagggcggctcctggagacatcacctcatt
gcagccgatgataaggacttattgcaaacattggagctggtggccgttgtatgggccatg
atgaacttaatcggcccccttaatgtggtcaccgactccctttatgtagctggagtatgc
caccaaatagaggaggcctacataaaggaagtgcagaatcggcggctgtacgagctgttc
gtgcagttgcagagagcaatcagaattagggagcactcatatgcagtaatacatgttcga
ggtcataaataggagatagacttgggagagggaaatgcgagagccgatcgcttggtgtca
ctggcacagagacctttagtctcccagcatgtcctggcccgagaggcgcacgctatgttt
caccagaatgccaaggggctaagaagggaatatcagataacatatgaggatgttaaggta
attgttagatcgtgcccagtgtgcagccaccataatggcagtatgggtctcgggctagga
gttaaccccaggggacttaaagctaacaaaaataggcagatggatgtgatacatgtgggt
gagttcgggcagctgaaatatgtacacgtgtctatagatacatatagtcattttatgtgg
gccaccgctcaacctggagaaaaggctatgtatgtagaaaggcatctcagttgttgcttt
gcagttatgggtatatcactacaaataaaaacagacagtggcccagcctacactagtcgt
aggcttggggagtttctgcaaacatggggagtaaaacacagtacgggtatcccgaactcg
cccacaggccaggcaatagtagaacagggaaattgtggatggacggctgacccagcgagg
tcatgtttttctccccctgggtcagtgcaagtaaaacagctgctatggatcactgtctca
cacagaacaatgatgggagtaggcgaaaggaatgcagagctgcgatagagaccgctgtgc
caggtgctgtgagacaagctgcaagcaactgcaaattatgagaactgcaccagtgctgcc
ctctgttcttctgtctcattatactgcatgaaaatgtgtctttcaggaatgtaatgaaaa
tgtatctgaattcctgtcaactattgattatgtattagtttgacctatatctatagcaca
atttctcctgacggtgtgcaagttaggtggagtgatcccccttgcactatcaataggcat
caatagacacatgcctgctctatatccttaccggatatagggtctgatttcagcaactca
atttgcaacgagaatagatccgctctgttcggctgcaggatcggttgagagaggggacac
ctttggcgcgccccaagatttcttggaaggtctcccttcctcacccaatcactgcaggga
cagacaaggaccatccattggtgtatcaggtatgtgtatagaaaagggggtgcccgtaag
gcgtgaggagacgtcctacgcagggtatgaaggagcgtgcctgctccccccctccccccc
gagatacgtgagctcacgggttagattgccggctggggtaggacttgcaactaattgact
aatgcactagtgttattaagatacaagctaaaagacgtcgtcagcattgtggattatgta
taaactatgttttttgttctaaatgtcagagtgagtgtggtgtgagtgagatgtgttcct
ttcagggaatgagtgtcagcctgtttatctagtactgtgttctgattgcatggaagcgtg
taagggaacatggacaagcttctgtgagatctgttcccaagtgtttgtaaccgaacaata
tcactatatggtgttaagggtgtttgcggaaacttggaggaaattgggaatcaataagga
ttttgtaaacataccttcttacagttattgttattcttatggagggaaggtaaatgaagt
aacgtgaacagtttttataattgagtgctctaatcacgagatgaagtactgggtgtttat
ggaaactgaagaagtgtattgtttgatttgtgggttctgaagggaatgggacaaacggtt
ttgatggtataagtatgggtaattgctaatggtaaacagaagcatggttgagggtacatg
gaagtgtaactgagagtatgaatagtggacaaaggaaaagggttaaagagaatgtgagtt
tatctgcaccggcatgagagcagccctctcccgcgccattctcctgcgagcagagctcac
agagagagagagtgccagattcacagactactgttagaaataacattacttgcaaagggg
gggaggtggagaggataggggactggaagtgagaacagccttcgtctgcagagatctagg
aaacccgaaattccagtgttagcactggaagtgtccgaaaaggaggaggtgaaactgaaa
tgtaacgttagtagtttatgtaattatgagagtttagaaagttaaatgtttgagaaggat
gcaagctgaggaaggcaaagatgagcaaggtgtaacagggacgtagaaccaaagagggtg
agcaatatgaagaaaaaactgattgaggaacagagatagtaaggaaataggggataacaa
cagctgttactgttaacggtgttacggtggagccataggacccacaggtcccgtcagaaa
gaggtgtgggggggcctggaagagcccatggagggttccatccctgctggactgaaagca
gtgtgcaaactgcagggaaatgagacattggtggagaagtccaaccgtctctgatggcaa
aatctgaattatgggaacctgggaagtttaccctagcaagtacactggttaaattgcagc
taggagagcaggaaaaagaggcttattttctagaaggtacaggtgcctcttaccacgcat
agatgctgttgcagccatagtaggagctactgcccaacaagaaagacaactataaaatac
tggtaaaacccatccgtgccctattaaaatcctgtccaaaggtcctcatacaggttgagg
aagacaaaaaggaaaaaggt
>LTR18-Gg#LTR/ERV3
tgtcacggagttacctagatagatctgtgcccgtgacagggggccggtaggcttgtgggc
ccccctcccccttcacttcccgagaaaaacgaagcggtggcaacaatctaagaaggagaa
cttattttactaactatgatgttgagatgcaagatgacacgatacaatacaatctaattg
ggagtaagtataataaaccaaatggaatgagggagagagagcgaaagagcgatagagagg
gagagagagagagagtgagagagtttccgaaaccgaaagccttacttgatgaaggcgccc
ggcttggaaagcacacccactcctctcccggcagcaagcgaaagtgaagaagcaccgcgc
gcaaccagatgacgtatcttctgtgatgtgtcttccttctctgaccgtgaggtcctctgg
gatacgtagttcttctcttttgtccatgatgttatgatgtggaataccaatagcgaagtt
acaaaaccatgacattccaccccttattctacatcattatatcatgcttaatacatatac
atagaactactgactgcactcccccaacatcaaattcccttgtggtacacattgaacgtc
cccatctttctgcatcacccaccaagtggagccaggtccctgggcaaaaacagttccacg
gagaggtctgccctttccagaggctggaaggacccaaactgcttttcccaacatgctctt
tacatgtactacagggaccttatctccctctacagtatgtagggagctggaatgggtagg
accatcacgattgatagatcccctggtgttgaccaaccaggtggcttctgccagatgctt
ctcccagtgcttaaatgttccaccgcccattgccttcagcatagtttttaacaacccatt
gtatcgttcaatcttaccagaagctggtgcatgatagggaatatgataaatccattcaat
gccatgttctttggcccaagtatttataagagaatttttaaaatgagtcccattatctga
ttcaattctttctggggtgccatgtcgccacagaacttgtttctccagacctaatatggt
atttctggcggtagcatggggtactgcatatgtttcaagccacccagtggtcgcttccac
catggtgagcacataacgcttaccattgcaggatcgtggcaaggtgatatagtcaatctg
ccacgcctccccatatttatacttttgccatcgcccttcctcccagagaggtttcatcct
cttggcttgtttgattatggcgcatgtttcacagtcatgaataacttgtgcaatagcatc
catagttaagtccacccctcggtctctagcccacttatacgttgcatctctcccttgatg
gcccgaggtctcatgggcccaccgagctagaaataattcacccttgttctgccagtccaa
gtctatttgagccacctcaattttggctgcctgatctacgtgatggttatttttctgttc
ttccgtagcccgactcttgggcacatgagcgtctacgtggcgcacctttaccaccatatt
ctttattcgggcagcaatgtctttccacagttcagcagaccaaataggtttacctctccg
ttgccagttattttgctcccactgctgtaaccacccccataaggcattcgccaccatcca
tgaatcagtataaagataaagcactggccacccctcccgttcagcgacatctaaggctag
ttggacagccttgacctctgcaaactgacttgattctccttttccttcagtggcctctgc
aacttgtcgcacggggctccacacagcagctttccatctgcgatacttcccaacaatacg
acacgatccatctgtgaacagggcatatttcttttcatttcctggtagttcattatatgg
tggggcctctttggcacgtgatacctcttctcctggtgatgtttcaaactttttaccttc
aggccagtccatgatcacctctaagattcctggacgactgaagttccccattcgagctcg
ttgtgtaatcagtgcaatccacttgctccaagtggcatcagtagcatgatgggtggaggg
aatctttcctttaaacatccagttcagcactggcagtcgaggtgccaggaggagctgcgt
ctcagtaccgactacttcggaagcagccctaaccccctcatacgcggctaagatttcctt
ctcagttggggtgtagcactcttcagaccccctgtatgctcgactccagaatcccagggg
tcggcctcgggtctcccctgaggttctttgccacaggctccaggtgggacctttctctcc
agcagcagtgtagaggatgttctttacatcctgtcccgtccgtactggccccagagccac
ggcacgggctatctcatgtttgatctgctcaaaagcctgctgctgttcaggaccccatgt
aaaatcattcttcttccgcgtcacttgatacagggggcttacaataaggctatagtttgg
aacatgcatcctccaaaagcccactacacccagaaaagattgtgtctctttcttattaat
gggtggagacatggcagtgattttgtcaatcacatctgctgggatgtgacggcgcccatc
ttgccactttatacctaggaactgaatctcctgggcaggtcctttcactttgcttcgctt
aatagcaaaaccagcttgcagaagaatttggattatttgctctcctttcttaaaaacatc
ttgtgctgtatcgccccacacaacaatatcatcaatgtattgcagatgctcaggagcact
gccctgttccaatacagtttggattaatccgtggcaaatggttgggctgtgtttccaccc
ctggggcaaacggttccaagtatactgaatgcccctccaggtgaaggcgaactgtggcct
gcactctctggccagaggaatggaaaagaaggcattagcgatgtcaatggtggcatacca
cttggctgcttttgactccaattcatattggagttctagcatgtccggcacagcagcact
cagcgggggtgtgacttcattcaggccacggtagtctaccgtcagcctccattctccact
ggctttacgcactggccatatggggctgttaaaaggtgaatgggttctgctgatcactcc
ttgactttctagttgacgaatcaacttatgaatagggagcaaggaatccctgttggttcg
atactgccgtctatgcactgcttttgtggcaattggtacctgctgctcttttacttgcag
caaccccacagcagacggatcttctgacaggccaggcaaaacagatagctgcttaatgtt
gtctgtatctacagcagctattccaaaggcccatcgataccccttaggatccttgaaatg
cccccttctgaggtaatcaatacccagtatgcatggagcccctgggccagtcacaatagg
atgcttttgccagtctttaccagtgaggcttattttggcctccaacacagtcagttcttg
agaacccccagtcactccagaaatatggactgattctgtcccttcatgattcgagggcat
tagagtgcactgtgcaccggtatccaccaatgccttatatttctgtggttctgatgtgcc
aggccatcggatccacacagtccaataaactctgttatccctctccctcccctgactgag
ggcagggcccctctattcattacctgtggtaactggagcaactacactggtggttggtct
attctgtaattctctcacccgtgctcgcagtacgggagtatcttgatcgtgccacttcct
catatcttctccatggtcacggagataacgccacaaggcaacacgcgaagccgtcctgtt
gttgtttctcactcgagcaggaaagcgtttgccttcggtagctgaaatttttgatgttac
aggtgaggagggggatccatcttctttaattaattggattttcattagtttgataagctc
tttcattaggcccctttgcttatcttgatcgtcgtcaaacgtttccgatactattacggg
ttctacgggttcatcacgattaatcaatagggacatctgctcttctacatcacccagtct
gtttgctaactctgtgacggctgaaatggaaacgtgggttgggggtagatgctgctcgta
gttttggagtgtaagaatcaattcgaagactaggggtcttctctgttggtcctcgtatct
gtggaatgtggctaatagtgtgggggcgtatctgtctggtgctgctctcgtaagtttttg
ccatatttcaggtgttgtcctcactctctccggatcatggttttggcgtggatcattagg
aacaaaattagactcatatagcatttccaccagggctatttccctcaaatactggatacc
tctctcaattgtattccacgttttctttgcaggctgcagaagttctttgtagggatacct
ttccttcacagctattagtattcggtcccagagggttgcagcttcatccaaacatctact
aattgctctgtcgatggatttgtctccggcaatgtctcctaattggcgtgcttcattacc
atctagagacaagctactggccccactatcccaacaacgaagcaaccaggtgacaacagt
ttcattcgggcgtcgttcaaattcctttcttgagcttatgatctcagacatcttgagagg
tcgacgaacagtaatagagatctcctcttcatcgctgtcctcttcgtgcctcttagtttt
tgcttttgcttttcttggttctgaggaagtcccctcacctggatcttcctctaccacctc
ctcttccacttcctctccttcttcttcttcttccttttttcgctctagacgtgaggacac
ccgcttccatttcttgccttctacaggggctactgacactgttactggtgtctgttgtga
ctgatcaggtctgacatggagatttcccccttcggcttgcacctccgctcggaaactgtc
tctctccaaaacagtactatacagggcgcggtaggcacaagccaagccccagatgagtcg
tgcctcctttgatctatctaagccgcactgcccctgactcaaatgctggctcagtttctc
gggatcccacagatgttcaggggtgaaatcccatggcacggcgggtccccacggttctaa
gattcttcttaaacctttccatattccttgccagtcatcattctctggtcttggaggagg
ctccttccacttagcacgaatgaagaggaatatattcaaagatatcgataatatgcacga
aaatatgagcactgactcggtgttcgaaaaacgttcaacaaactgggagggaagcctaga
aaccggttcgaaggtctcaaaattcaaattataccacattgcataaagccaccaggcagg
tgcctctatcagggccctcacttggttgtatatgaatacaactccacagcaagacatgaa
gaggttaattatagaccggtaactggcaaggaacatgatagcttttaatcccttatacag
tgctttgacaatacagagcaacctcatagttgatagctgctaacgtaagggggaataaag
agaaggaggaaaaaaaaaaaaaaaaaaaacaaacgggaaccactcggtacagtgtctgga
gtttggcggactgcccaggctataatctaatctatgaaggtcacaccagcaccagcaatg
ctttgtagtctcacagtctggcctaacgaaatcctttttttcttactaacgttaaagctt
cagatgaatcttgcccgcattctccaccaaaattgtcacggagttacctagatagatctg
tgcccgtgacagggggccggtaggcttgtgggcccccctcccccttcacttcccgagaaa
aacgaagcggtggcaacaatctaagaaggagaacttattttactaactatgatgttgaga
tgcaagatgacacgatacaatacaatctaattgggagtaagtataataaaccaaatggaa
tgagggagagagagcgaaagagcgatagagagggagagagagagagagtgagagagtttc
cgaaaccgaaagccttacttgatgaaggcgcccggcttggaaagcacacccactcctctc
ccggcagcaagcgaaagtgaagaagcaccgcgcgcaaccagatgacgtatcttctgtgat
gtgtcttccttctctgaccgtgaggtcctctgggatacgtagttcttctcttttgtccat
gatgttatgatgtggaataccaatagcgaagttacaaaaccatgaca
>LTR19-Gg#LTR/ERV3
tgtcacggagttacctagatagatctgtgcccgtgacagggggccggtaggcttgtgggc
ccccctcccccttcacttcccgagaaaaacgaagcggtggcaacaatctaagaaggagaa
cttattttactaactatgatgttgagatgcaagatgacacgatacaatacaatctaattg
ggagtaagtataataaaccaaatggaatgagggagagagagcgaaagagcgatagagagg
gagagagagagagagtgagagagtttccgaaaccgaaagccttacttgatgaaggcgccc
ggcttggaaagcacacccactcctctcccggcagcaagcgaaagtgaagaagcaccgcgc
gcaaccagatgacgtatcttctgtgatgtgtcttccttctctgaccgtgaggtcctctgg
gatacgtagttcttctcttttgtccatgatgttatgatgtggaataccaatagcgaagtt
acaaaaccatgacattccaccccttattctacatcattatatcatgcttaatacatatac
atagaactactgactgcactcccccaacatcaaattcccttgtggtacacattgaacgtc
cccatctttctgcatcacccaccaagtggagccaggtccctgggcaaaaacagttccacg
gagaggtctgccctttccagaggctggaaggacccaaactgcttttcccaacatgctctt
tacatgtactacagggaccttatctccctctacagtatgtagggagctggaatgggtagg
accatcacgattgatagatcccctggtgttgaccaaccaggtggcttctgccagatgctt
ctcccagtgcttaaatgttccaccgcccattgccttcagcatagtttttaacaacccatt
gtatcgttcaatcttaccagaagctggtgcatgatagggaatatgataaatccattcaat
gccatgttctttggcccaagtatttataagagaatttttaaaatgagtcccattatctga
ttcaattctttctggggtgccatgtcgccacagaacttgtttctccagacctaatatggt
atttctggcggtagcatggggtactgcatatgtttcaagccacccagtggtcgcttccac
catggtgagcacataacgcttaccattgcaggatcgtggcaaggtgatatagtcaatctg
ccacgcctccccatatttatacttttgccatcgcccttcctcccagagaggtttcatcct
cttggcttgtttgattatggcgcatgtttcacagtcatgaataacttgtgcaatagcatc
catagttaagtccacccctcggtctctagcccacttatacgttgcatctctcccttgatg
gcccgaggtctcatgggcccaccgagctagaaataattcacccttgttctgccagtccaa
gtctatttgagccacctcaattttggctgcctgatctacgtgatggttatttttctgttc
ttccgtagcccgactcttgggcacatgagcgtctacgtggcgcacctttaccaccatatt
ctttattcgggcagcaatgtctttccacagttcagcagaccaaataggtttacctctccg
ttgccagttattttgctcccactgctgtaaccacccccataaggcattcgccaccatcca
tgaatcagtataaagataaagcactggccacccctcccgttcagcgacatctaaggctag
ttggacagccttgacctctgcaaactgacttgattctccttttccttcagtggcctctgc
aacttgtcgcacggggctccacacagcagctttccatctgcgatacttcccaacaatacg
acacgatccatctgtgaacagggcatatttcttttcatttcctggtagttcattatatgg
tggggcctctttggcacgtgatacctcttctcctggtgatgtttcaaactttttaccttc
aggccagtccatgatcacctctaagattcctggacgactgaagttccccattcgagctcg
ttgtgtaatcagtgcaatccacttgctccaagtggcatcagtagcatgatgggtggaggg
aatctttcctttaaacatccagttcagcactggcagtcgaggtgccaggaggagctgcgt
ctcagtaccgactacttcggaagcagccctaaccccctcatacgcggctaagatttcctt
ctcagttggggtgtagcactcttcagaccccctgtatgctcgactccagaatcccagggg
tcggcctcgggtctcccctgaggttctttgccacaggctccaggtgggacctttctctcc
agcagcagtgtagaggatgttctttacatcctgtcccgtccgtactggccccagagccac
ggcacgggctatctcatgtttgatctgctcaaaagcctgctgctgttcaggaccccatgt
aaaatcattcttcttccgcgtcacttgatacagggggcttacaataaggctatagtttgg
aacatgcatcctccaaaagcccactacacccagaaaagattgtgtctctttcttattaat
gggtggagacatggcagtgattttgtcaatcacatctgctgggatgtgacggcgcccatc
ttgccactttatacctaggaactgaatctcctgggcaggtcctttcactttgcttcgctt
aatagcaaaaccagcttgcagaagaatttggattatttgctctcctttcttaaaaacatc
ttgtgctgtatcgccccacacaacaatatcatcaatgtattgcagatgctcaggagcact
gccctgttccaatacagtttggattaatccgtggcaaatggttgggctgtgtttccaccc
ctggggcaaacggttccaagtatactgaatgcccctccaggtgaaggcgaactgtggcct
gcactctctggccagaggaatggaaaagaaggcattagcgatgtcaatggtggcatacca
cttggctgcttttgactccaattcatattggagttctagcatgtccggcacagcagcact
cagcgggggtgtgacttcattcaggccacggtagtctaccgtcagcctccattctccact
ggctttacgcactggccatatggggctgttaaaaggtgaatgggttctgctgatcactcc
ttgactttctagttgacgaatcaacttatgaatagggagcaaggaatccctgttggttcg
atactgccgtctatgcactgcttttgtggcaattggtacctgctgctcttttacttgcag
caaccccacagcagacggatcttctgacaggccaggcaaaacagatagctgcttaatgtt
gtctgtatctacagcagctattccaaaggcccatcgataccccttaggatccttgaaatg
cccccttctgaggtaatcaatacccagtatgcatggagcccctgggccagtcacaatagg
atgcttttgccagtctttaccagtgaggcttattttggcctccaacacagtcagttcttg
agaacccccagtcactccagaaatatggactgattctgtcccttcatgattcgagggcat
tagagtgcactgtgcaccggtatccaccaatgccttatatttctgtggttctgatgtgcc
aggccatcggatccacacagtccaataaactctgttatccctctccctcccctgactgag
ggcagggcccctctattcattacctgtggtaactggagcaactacactggtggttggtct
attctgtaattctctcacccgtgctcgcagtacgggagtatcttgatcgtgccacttcct
catatcttctccatggtcacggagataacgccacaaggcaacacgcgaagccgtcctgtt
gttgtttctcactcgagcaggaaagcgtttgccttcggtagctgaaatttttgatgttac
aggtgaggagggggatccatcttctttaattaattggattttcattagtttgataagctc
tttcattaggcccctttgcttatcttgatcgtcgtcaaacgtttccgatactattacggg
ttctacgggttcatcacgattaatcaatagggacatctgctcttctacatcacccagtct
gtttgctaactctgtgacggctgaaatggaaacgtgggttgggggtagatgctgctcgta
gttttggagtgtaagaatcaattcgaagactaggggtcttctctgttggtcctcgtatct
gtggaatgtggctaatagtgtgggggcgtatctgtctggtgctgctctcgtaagtttttg
ccatatttcaggtgttgtcctcactctctccggatcatggttttggcgtggatcattagg
aacaaaattagactcatatagcatttccaccagggctatttccctcaaatactggatacc
tctctcaattgtattccacgttttctttgcaggctgcagaagttctttgtagggatacct
ttccttcacagctattagtattcggtcccagagggttgcagcttcatccaaacatctact
aattgctctgtcgatggatttgtctccggcaatgtctcctaattggcgtgcttcattacc
atctagagacaagctactggccccactatcccaacaacgaagcaaccaggtgacaacagt
ttcattcgggcgtcgttcaaattcctttcttgagcttatgatctcagacatcttgagagg
tcgacgaacagtaatagagatctcctcttcatcgctgtcctcttcgtgcctcttagtttt
tgcttttgcttttcttggttctgaggaagtcccctcacctggatcttcctctaccacctc
ctcttccacttcctctccttcttcttcttcttccttttttcgctctagacgtgaggacac
ccgcttccatttcttgccttctacaggggctactgacactgttactggtgtctgttgtga
ctgatcaggtctgacatggagatttcccccttcggcttgcacctccgctcggaaactgtc
tctctccaaaacagtactatacagggcgcggtaggcacaagccaagccccagatgagtcg
tgcctcctttgatctatctaagccgcactgcccctgactcaaatgctggctcagtttctc
gggatcccacagatgttcaggggtgaaatcccatggcacggcgggtccccacggttctaa
gattcttcttaaacctttccatattccttgccagtcatcattctctggtcttggaggagg
ctccttccacttagcacgaatgaagaggaatatattcaaagatatcgataatatgcacga
aaatatgagcactgactcggtgttcgaaaaacgttcaacaaactgggagggaagcctaga
aaccggttcgaaggtctcaaaattcaaattataccacattgcataaagccaccaggcagg
tgcctctatcagggccctcacttggttgtatatgaatacaactccacagcaagacatgaa
gaggttaattatagaccggtaactggcaaggaacatgatagcttttaatcccttatacag
tgctttgacaatacagagcaacctcatagttgatagctgctaacgtaagggggaataaag
agaaggaggaaaaaaaaaaaaaaaaaaaacaaacgggaaccactcggtacagtgtctgga
gtttggcggactgcccaggctataatctaatctatgaaggtcacaccagcaccagcaatg
ctttgtagtctcacagtctggcctaacgaaatcctttttttcttactaacgttaaagctt
cagatgaatcttgcccgcattctccaccaaaattgtcacggagttacctagatagatctg
tgcccgtgacagggggccggtaggcttgtgggcccccctcccccttcacttcccgagaaa
aacgaagcggtggcaacaatctaagaaggagaacttattttactaactatgatgttgaga
tgcaagatgacacgatacaatacaatctaattgggagtaagtataataaaccaaatggaa
tgagggagagagagcgaaagagcgatagagagggagagagagagagagtgagagagtttc
cgaaaccgaaagccttacttgatgaaggcgcccggcttggaaagcacacccactcctctc
ccggcagcaagcgaaagtgaagaagcaccgcgcgcaaccagatgacgtatcttctgtgat
gtgtcttccttctctgaccgtgaggtcctctgggatacgtagttcttctcttttgtccat
gatgttatgatgtggaataccaatagcgaagttacaaaaccatgaca
>LTR22-Gg#LTR/ERV2
tgtagggcaaatgaaggtgatgacaaagcctttatttaagaaataggcacacgagggaaa
gatatcaaaaagaatcgactcacccctcccggtagcagcgcgcagaccgagccgagctga
ggaatgtgtccctcccccgttcgtaccgccgcgccgccgcactcacacactcacagagcc
cacccattggttcaggctgtgaccctggaattccactacactccaccccttcacagcatg
aaccaatgactgagcaggtagggggtgagcccctgcaacctggtggcccaagacacaatg
cacatcgcgacgcatacacaacacccgccgcaatatagaatgtcaaaacaataaaggcaa
tcagtggcagtccccttcacggttctgttgggccagtacttgatgttctttctcgaggcg
tatctttttcaaggaccagtagcgcttctgattcatgctctccagtccccaaaagttcag
cagtgcgtcacagggtgtcatgatgtttcctcataagcgtgtttgagtgatgttgctcct
gcgggccatcctgtgaacttaaaacctcaaggggagtaaaacagatgtttaataggtacg
aggaggggtaggtccgccctccacggtaagatgcaggctgtatttcggtcttgagtcaac
acctctgcctgtatcggggcacgtcctggccttcgataccacactctttggcccgaaatc
tgcgactgaatcactatatcgggtaccaaagggggggttctaatttgccacatggacatg
attaatgtcccccttgcaatgaaaacaggggtgtcaactattacctctgttggccataca
ccgattactgaagggtttactgatcccccaacctctaacaatctcccccaaggtgcaagg
agaccacaccattttggtcctgcttgcaccttccaaggccattttaccttgtgtctcccg
ggctctaggtcatcaggggcagggagcagaagattattcattgtgccaacttgtggcttg
tgtagtcaaatagagccagaggcaacttgaatagtctaaagaccaaataaggaaaaagca
agacattccatatgctcattggtggcaactagataaggaaggaatgacgcaaggacatat
gggcgtagacgaagctatgcacgattatataagctgttgccaccatcaaataaacgccat
tttaccattcaccacattggtgtgcacctgggtagatggacagaccgttgagtccctaac
gattgcgaacacctgaatgaagttgaaggcttcatttggtgaccccgacgtgatcgttag
ggaatagtggtcggccacaggcggcgtggcgatcctgccctcatccgtctcgcttaacgg
agcgaggacgatgaccctagtagagggggctgcggcttaggagggcagaagctgagtgac
gtcggagggagctccacggccgggggccaagataacctaccgagaactcagagagtcgtt
ggaagacgggaaggaagcccgacgactgagcagtccaccccaggcgcgattccggtcgcc
cggtggatcaagcatggaagccgtcataaaggtgatttcgtccgcgtgtaaaacctattg
cgggaaaacctctccttctaagaaggaaataggggccatgttgtccctgttacaaaagga
agggttgcttatgtccctctcagacttatattccccggggtcctgggatcccattaccgc
ggcactcacccagcgggcaatggtacttgggaaatcgggagagttaaaaacctggggatt
ggttttgggggcattgaaggcggctcgagaggaacaggttacatctgagcaagcaaagtt
ttggttgggattagggggagggagggtctctcccccaggtccggagtgcatcgagaaacc
agcaacggagcggcgaatcgacaagggggaggaagtgggagaaacaactgtgcagcgaga
tgcgaagatggcgccggaggaaacggccacacctaaaaccgttggcacatcctgctatca
ttgcggaacagctattggctgtaattgcgccacagcctcggcccctcctcctccttatgt
ggggagtggtttgtatccttccctggcgggggtgggagagcagcagggccaggggggtga
cacacctcggggggcggaacagccaagggcggagccagggcacgcgggtcaggcccctgg
gccggccctgactgactgggcaaggatcagggaggagcttgcgagtacaggtccgcccgt
ggtggccatgcctgtagtgattaagacagagggacccgcctggacccctctggagccaaa
attgatcacaagactggctgatacggtcaggaccaagggcttacgatccccgatcactat
ggcagaagtggaagcgcttatgtcctccccgctgctgccgcatgacgtcacgaatctaat
gagagttattttaggacctgccccatatgccttatggatggacgcttggggagtccaact
acagacggttatagcggcagccactcgcgacccccgacacccagcgaacggtcaagggcg
gggggaacggactaacttggatcgtttaaagggtttggcggatggaatggccggcaatcc
agagggtcaggctgcattattaagaccgggggaactggttgctattacggcgtcggctct
ccaggcgtttagagaggtcgctcggttggcggaacccacagacccgtgggcggaaattac
gcagggaccatctgagtcctttgtggattttgccaatcgtcttataaaggcggttgaagg
gtcagatctcccaccttccgcgcgggctccggtgatcattgactgctttaggcagaagtc
acagccagatatccagcagcttatacgggcagcaccctccacgctgaccaccccaggaga
gataatcaaatatgtgctagacaggcagaagactgcccctcttacggatcgaggcatagc
cgcggccatgtcgtctgctattcagcccttagttatggcagtagtcaatagagagaggga
tggacaaactgggtcgggtggtcgtgcccgagggctctgctacacttgtggatccccggg
acattatcaggcgcagtgcccgaaaaaacgaaagtcaggaaacagccgtgagcgatgtca
gttgtgtgacgggatgggacacaacgctaaacagtgcagaaggcgggatggcaaccaggg
ccaacgcccaggaagaggcctctcttcggggccgtggcccgtctctcagcagcctgccgt
ctcgttagcgatggcaatggaacataaagatcgccccttggttagggtcattttgactaa
cactgggagtcatccggtcaaacagcgttcggtgtatatcaccgcgctgttggactctgg
agcggacatcactattatttcagaggaggactggcccaccgattggccagtgatggaggc
cgcgaacccgcagatccatgggataggagggggaattcccatgcgaaaatcccgggatat
gatagaggtgggggttattaaccgagacgggtctttggagcgacccctgctcctcttccc
cgcagtagctatggttagagggagtatcctaggaagagattgtctgcagggcctagggct
ccgcttgacaaatttatagggagggccactgttcttactgttgcgctacatctggctatt
ccgctcaaatggaagccagaccacacgcctgtgtggattgaccagtggccccttcctgaa
ggtaaacttgtagcgctaacgcaattagtggaaaaagaattacagttaggacatatagaa
ccttcacttagttgttggaacacacctgtctttgtgatccggaaggcttccgggtcttat
cgcttattgcatgacttgcgcgctgttaacgccaagcttgttccttttggggccgtccaa
cagggggcgccagttctctccgcgctcccgcgtggctggcccctgatggtcctagacctc
aaggattgcttcttttctattcctcttgcggaacaagatcgcgaagcttttgcatttacg
ctcccctctgtgaataaccaggcccccgctcgaagattccaatggaaggtcttgccccaa
gggatgacctgttctcccactatctgtcagttggtagtgggtcaggtacttgagcccttg
cgactcaagcacccatctctgtgcatgttgcattatatggatgatcttttgctagccgcc
tcaagtcatgatgggttggaagcggcaggggaggaggttatcagtacattggaaagagcc
gggttcaccatttcgcctgataagatccagagggagcccggagtacaatatcttgggtac
aagttaggcagtacgtatgtagcacccgtaggcctggtagcagaacccaggatagccacc
ttgtgggatgttcaaaagctggtggggtcacttcagtggcttcgcccagcgttaggaatc
ccgccacgactgatgggccccttttatgagcagttacgagggtcagatcctaacgaggcg
agggaatggaatctagacatgaaaatggcctggagagagatcgtacagcttagcaccact
gctgccttggaacgatgggaccctgccctgcctctggaaggggcggtcgctagatgtgaa
cagggggcaataggggtcctgggacagggactgtccacacacccaaggccatgcttgtgg
ttattctccacccaacccaccaaggcgtttactgcttggttagaagtgctcacccttttg
attactaagctacgtgcttcggcagtgcgaacctttggcaaggaggttgatatcctcctg
ttgcctgcatgctttcgggaggaccttccgctcccggaggggatcctgttagcccttaag
gggtttgcaggaaaaatcaggagtagtgacacgccatctatttttgacattgcgcgccca
ctgcatgtttctctgaaagtgagggttaccgaccaccctgtaccgggacccactgtcttt
accgacgcctcctcaagcacccataagggggtggtagtctggagggagggcccaaggtgg
gagataaaagaaatagctgatttgggggcaagtgtacaacaactggaagcacgcgctgtg
gccatggcacttctgctgtggccgacaacgcccactaatgtagtgactgactccgcgttt
gttgcgaaaatgttactcaagatgggacaggagggagtcccgtctacagcggcggctttt
attttagaggatgcgttaagccaaaggtcagccatggccgccgttctccacgtgcggagt
cattctgaagtgccagggtttttcacagaaggaaatgacgtggcagatagccaagccacc
tttcaagcgtatcccttgagagaggctaaagatcttcatactgctctccatattggaccc
cgcgcgctatccaaagcgtgtaatatatctatgcagcaggctagggaggttgttcagacc
tgcccgcattgtaattcagcccctgcgttggaggccggggtaaaccctaggggtttggaa
cccctacagatatggcagacagactttacgcttgagcctagaatggccccccgttcctgg
ctcgctgttactgtggataccgcctcatcggcgatagtcgtaactcagcatggccgtgtc
acatcggttgctgcacaacatcattgggccacggctatcgccgttttgggaagaccaaag
gccataaaaacagataacgggtcctgcttcacgtctaaatccacgcgagagtggctcgcg
agatgggggatagcacacaccaccgggattccgggtaattcccagggtcaagctatggta
gagcgggccaaccggctcctgaaagataagatccgtgtgcttgcggagggggacggcttt
atgaaaagaatccccaccagcaaacagggggaactactagccaaggcaatgtatgccctc
aatcactttgagcgtggtgaaaacacaaaaacaccgatacaaaaacactggagacctacc
gttcttacagaaggacccccggttaaaatacgaatagagacaggggagtgggaaaaagga
tggaacgtgctggtctggggacgaggttaagacgctgtgaaaaacagggacactgataag
gttatttgggtaccctctcgaaaagttaaaccggacatcacccaaaaggatgaggtgact
aagaaagatgaggcgagccctctttttgcaggcatttctgactggataccctggggagac
aagcaagaaggactccaaggagaaaccgctagcaacaagcaagaaagacccggagaagac
acccttgctgccaacgagagttaattatattctcattattggtgtcctggtcttgtgtga
ggttacgggggtaagagctgatgttcacttactcgagcagccagggaacctttggattac
atgggccaaccgtacaggccaaacggatttctgcctctctacacagtcagccacctcccc
ttttcaaacatgtttgataggtatcccgtcccctatttccgaaggtgattttaagggata
cgtctctgataattgcaccaccttgggaactgaccggttagtctcgtcagccagcattac
cggcggccctgacaacagcaccaccctcacttatcgaaaggtttcatgcttgctgttaaa
gctgaatgtctctatgtgggatgagccaccggaactacagctgctaggttcccagtctct
ccctaacattactaatattactcagatttctggtgtaactgggggatgcgtaggcttcac
cccacactccaatccaagtggtgtttacgggtgggaccggagacaggttacacacaactt
cttgatcgccccgtgggtcaatcctttctttaacagcgcttctaactccacggaaccgtt
tacggtggtgacagcggatagacacaatctttttatggggagtgagtactgcggtgcata
tggctacagattttgggaaatatataattgctcacacagatttgataattttgatattta
cacctgtggagatgtgcagacagtcaaatcccccgaaaaacagtgtgtggggggaggagg
tatatgggttaatcaatcaaaggaaattaatgagacagagccgttcagttttactgcgaa
ctgtacagctagtaatttgggtaatgtcagcggatgttgtggaaaaacgatcacgattct
cccatcaggggcgtggatcgacagcacacaaggtagttttactaaaccaaaagcgctacc
acccgcaattttcctcatttgtggggatcgcgcatggcaaggaattcccagtcgtccggt
agggggcccctgctatttaggcaagcttaccatgttagcacccaaccatacagatattct
caaggtgcttgccaattcatcgcggacaggtataagacgtaaacgaagcacctcacacct
ggatgatacatgctcagatgaagtgcagctttggggtcctacagcaagaatctttgcatc
tatcttagccccgggggtagcagctgcgcaagccttaagagaaatcgagagactagcctg
ttggtccgttaaacaggctaacttgacaacatcactcctcggggacttattggatgatgt
cacgagtattcgacacgcggtcctgcagaaccgagcggctattgacttcttgcttctagc
tcacggccatggctgtgaggacgttgccggaatgtgttgtttcaataagagtgatcacag
tgagtctatacagaagaagttccagaaaaggaaggaacatgtcaataagatcggcgtgga
cagcgacccaatcggaagttggctgcgaggattattcgagggaataggggaatgggccgt
tcatttgctgaaaggactgcttttggggcttgtagttatcttgttgctagtagtgtgcct
gccttgccttttgcaatttgtgtccagtagcatccgaaagatgattaataattcaatcag
ctatcacacggaatatcagaagttgcaaaaggcttgtaggcagcccgaaaatggagcagt
gtaaagcagtacatgggtggtggtatgaaacttgcgaatcgggctgtaacggggcaaggc
ttgactgaggggaccatagtatgtataggcgaaaggcggggctaaggttgtacgcggtta
ggagtcccctcaggatacagtnnnnnnnnnnnnnnnnnnnnnnnnnnnnnnnnnnnnnnn
nnnnnnnnnnnnnnnnnnnnnnnnnnnnnnnnnnnnnnnnnnnnnnnnnnnnnnnnnnnn
nnnnnnnnnnnnnnnnnnnnnnnnnnnnnnnnnnnnnnnnnnnnnnnnnnnnnnnnnnnn
nnnnnnnnnnnnnnnnnnnnnnnnnnnnnnnnnnnnnnnnnnnnnnnnnnnnnnnnnnnn
nnnnnnnnnnnnnnnnnnnnnnnnnnnnnnnnnnnnnnnnnnnnnnnnnnnnnnnnnnnn
nnnnnnnnnnnnnnnnnnnnnnnnnnnnnnnnnnnnnnnnnnnnnnnnnnnnnnnnnnnn
nnnnnnnnnnnnnnnnnnnnnnnnnnnnnnnnnnnnnnnnnnnnnnnnnnnnnnnnnnnn
nnnnnnnnnnnnnnnnnnnnnnnnnnnnnnnnnnnnnnnnnnnnnnnnnnnnnnnnnnnn
nnnnnnnnnnnnnnnnnnnnnnnnnnnnnnnnnnnnnnnnnnnnnnnnnnnnnnnnnnnn
nnnnnnnnnnnnnnnnnnnnnnnnnnnnnnnnnnnnnnnnnnnnnnnnnnnnnnnnnnnn
nnnnnnnnnnnnnnnnnnnnnnnnnnnnnnnnnnnnnnnnnnnnnnnnnnnnnnnnnnnn
nnnnnnnnnnnnnnnnnnnnnnnnnnnnnnnnnnnnnnnnnnnnnnnnnnnnnnnnnnnn
nnnnnnnnnnnnnnnnnnnnnnnnnnnnnnnnnnnnnnnnnnnnnnnnnnnnnnnnnnnn
nnnnnnnnnnnnnnnnnnnnnnnnnnnnnnnnnnnnnnnnnccaaccatcggactcgagc
cagtgtgtcagcttcatcattgcgtggtgactgcaagggttgatgtccagatttttggta
tgctcgtacggtcctgtgcctaaccacattccatatatcaacccacatatcgttgcccca
gataggtcgggcatggattgtccaatcctgagtggcccactgtgctatccagagcgtgag
ccctcggtagactgcccaactatctgtgcagatgtttagtgcactgttgccaggctcttg
agttatcaccatccacacagctcgtagctcagcccactggctactttgtccatcctcttc
ttcaaaccatattgtttcagttgagggatggtatgcgacagctcgccacttacttgggtt
ccctctgctggatccatctgtataccaggcatcttctgggatagggtattttccctcctg
tacaggactcttttctggacaagtaaccactatttcctcaggtgtctcgctgtgatatgt
tactggcccaagtatcttttgaagttcttccttcagtggagatgatgacaggcggcttct
ttggctaagataggcaacccagcgtgctactgtttgtgattgggccaccccggtcttagg
aatgtgagttaggtcttttacccacccctgaattggtaaagttgttttgacaataacctc
tgcggtctgagttattggttctactgcctgcaatgcagaataggtagccaataactgctt
ttcaaccatgctgtatctctcttctgctccatgccaaatctgtgaccagaacccaattgg
gattcgaacagaaccctggcgctgccacagcccccagccaaacccttcttgggtcacatg
cacatctagttcggtcggatcaaatatacctagcgcctgggcctgtttaacagctatttt
tgcttgctggaaggcttcttgttctgttctaccccaatcccatacttggcctttttttgt
taatcgatataagggttttagcagttgtgctaagtggggaataaaggatcgccaatatcc
taatatacccaaaaactcctgcaactgcttcggtttcgtaggaaccgggaacgcttggat
cttatcaatgatcgcactgggtaacaccttagtcttacctgaccagacaacacccaggaa
tttaactgatagccctggtccttgtactttttgtgggtttatagcccatcctttttcctg
taaataagtaattaatgatggtactgtcttttctaatgcctcgattgagtcagacgttaa
catcaaatcatcgatgtagtggaacattttgacagtagatggtttgttccaatttgccaa
gtcacttgccaccaaattatgacaaaaagtaggtgaatgcacgtacccctgaggtagaac
ttgaaaagtccactgcctgccctcccacgtgaatgcaaactggtcttgggactccttagc
aattggaatgctgaaaaatgcatttgctagatccagaacgcagtggtatgtttctatttc
tctacttaatgtatccatgagggaagcgatgttgggtacagctgcatggatcggtggcgt
gactttatttagttctctgtagtctactgtcattcgccacgtaccatctggtttcctgac
tggccatatgggggagttgtatgggctgtgtgtaggtctaataatccctactctctccag
ctcctgcacagtcttggtaatttcttgttgcccacccgggagtctatactgctttgtatt
tgtgatccggcgtggttgtggcaaacaaataggttcaatttctgcatgaccccttatgat
tgcctgcactgcccggatactaatatatctttcccttaatctgaactctcccacagtggt
ttggagagtcaaacccgacaggatatcaatccccaatatatactctggaattggggcaat
agacaccttgtactcccggggtggtagacgcccaacccccaatttcaaccatgtttgtgt
tatggggatcatctgccccccgaacccacctatcactgccttagagcctgaaaattggtt
tgggtcaccatatataattgatgtttctgccccagtatctactaatgccataacccgctg
tacattctttcgggaccaatgaatcgttagttcaacgtagggtctccggtctcctctgga
gaccctagtcttggggaattttggctccgctgtcaagccatcagctgtgcaatccctaag
tctttttcctctgatggctcaactgtggctgcccgggccacctgaggaggtttacgtttt
tttgatgggactatgaagtcttctagattccacgtgttttgtggaatccgttctatgagt
ctaactccttcccttttaggagagcgttggaatctctgactgtttggtaactgtttccat
agttgtaataagacctggttaggctgtccatcgatcttttgaaattgaactccagcccta
atcaagtcagtaaacatttgttttcttgagaccctgatgggtccagattgaattacatta
ggggcaggtctcctaggtcgttgttggcggatggatgtccgacttttccaccaccattcg
gacgttgcgcctggcgcgcaggcgctctgtctcccccagatctgccaccaattgggcggc
ctgatgtataatggcctctgaggccactaggggatttagtatggataccaaaattccata
ctgatgtggtggagcctgctgcaggatgaggtccctcattcctgtggaaaattttatcat
atctgggctctcaaaattgtcctcataaattgcctccttcatacctaattctcggatata
attttgtaagtcctccatagaggaccacaggtcggtatttaatggtatatccgttttatt
tgcccatgtcacacggcatgcggccattaaccatgcaatcagtgaatgattttcttcatt
gtgttgcacagccgcatatagtctttgcctgagggccgggtgagtagtaattgatgccag
ttttgagatttctggcccattcaccacaacactttctgcccccatgtcatatagtctgag
taaccatgctggcacactctctctcggtctttgtctaaagcgttgtactaaatccattaa
ttcagctgccgtgtatgggcgagctgttacatgtagtgtgctctgggcagggggccactg
gtcagggggcagccccgctggcctgtcctgcgttttttttgttttttgagttacaactgg
tcggatctcaaagggatcaagctctagtggagcctcaagatctgacttcttagtgctttc
attttctgagtccagttcatgtggactctcttgtataggatccccagttatttctagaga
gatgtttcggattttttgtaccaggattatagggttaggttttttccctctcaaaattgc
aacctgtctttccagttcttccacacggtcacgtaatagttgattttcatcagtgagaac
cccttcagttatatttagccggttcaaggccatcagcagcggccacgccaccgtggaggc
agctaactgtcgttctcgtgtagtgagtacgtttttgtttagactactgaaatactcagc
caggcgggctggggattcctgaacatttcctgcatcccataggggaccccatttttcaat
aatacaggcaatcccgtgatatggggatcctaggaatcccgggatgtgccctggcaaaac
ctcacttatggggctagcctttccccgtccaaaccatcccatgaaattgttcaaaaatgt
catggtaattattttaagaggcttataattgggtatctttaaagatatttggctgcctgg
ctcgccaaaatgtagggcaaatgaaggtgatgacaaagcctttatttaagaaataggcac
acgagggaaagatatcaaaaagaatcgactcacccctcccggtagcagcgcgcagaccga
gccgagctgaggaatgtgtccctcccccgttcgtaccgccgcgccgccgcactcacacac
tcacagagcccacccattggttcaggctgtgaccctggaattccactaca
>LTR125-Gg#LTR/ERV2
tgttgtaataggtgtgatcaggggtcttgggatgtaacgtgtcaggctcctccccgtgcg
ttaggtatgtgccatgtgtaccatccagtgggtgtacacgaagggttaaaaagatatata
agtggttgttagaacttaataaatgccattttactgctcatcatattggtgtcacctcgg
tatatggccaagccgcaggctcccttaagcaacgaacatcacagttgcctgcgaaaggca
acaagtggtgaccccaacgtgatgcttaggggaatgagtcggctgtctgcttgacggggt
aggagcccaccgcggtgcgttagcacttgctgggcggtggaagcccgggggctgagcccg
gggacagagggaatctgcagtcacccctctgtcggcggaggtcacgggcgagcgacggat
ataccctccggaatcacgccggagaaaagcctgggatcctggtctcaatcgggaggagga
tcgggggcatcatggaagccgtcataaaggtgatcgttcacgcgtgtaagatttataacg
ggaagcatgctccttctcagaaggagatagctgcggtcctctcgttgcttgagagggagg
ggctgttaacatcgctccacgagatttatgaccacaataattgggtggagggacctcgaa
ccacgctttttacagctttgctagattctggtgcggacgttacagtgattgcggaggccg
attggccgctgaactggccactcacctcgcattggcagcatattgggggagtgggaggca
cagtcccaacaaaaggggctgcagaggaagtggagatcgctatcactgataggagcggga
caatggagacactggtgttgatgcaacccttcgtggcaccggtggaaggatcaaccttag
ggcgtgattttctcacgtccttgggagttcgactcacaaatttatactaagggccactgt
gtaccaccttgcgctgcattttgccatcccattacgctggaaacaggaagtgtctcccgt
ttgggtggatcagtggccccttcctattgataaattagcagcgctgacacagctggtctc
cagggaactggaggcgggacacattgaaccgtcacttagtaggtggaacatgcccatctt
tgttatccggaaaccatcggggtccttccatttattgcatgatcttcaggctgttaatgc
acagctcgtccagttcggtcccgttcagcaaggcagtccatcacttgcagccgttcccag
gggatggccccttatggtcattgaccttaaggattgttttttctccatcccgttggcaga
acaggaccaggaggcttttgcattcacagtccctgtacggaataaccagggcccagctca
aaggtttcaatggaaggttctccctcagggaatggcctgttcacctactatttgtcagct
tgtggtgaatacaattatcgcgccagttgtgaatgcaattatcgcgccagtgagacgcga
catgccagactgccagattgtccattacatggatgatcttctgcttgcagctccgacagg
ttcccaactacaagccctagaagcacgggtgtcagccgcgctcacggatgcaggtttcac
aatctcccaagaaaaggtacaacgagggccggggatagaattcctgggatataagtttgg
atcatccacagttatccccgagggcctggagattaagcctcacgtaaccaacctgtggga
tgttcagaaactggtaggggctatccagtgggtccggggagcgctaggtattccaccccg
attaatgaagcccttttacgaccagctgaagggctcagacccacgggaaaggagagagtg
gaccccagaaatggacgctgcctggcgagaaatactatcactgtgctcaacagcaagttt
gtccaggtggacaccggttatccccctagagggcgctgttactcgctgccaggatggggc
cgtagctgtcattggtcatgcactgggctcctgtccacaacctctgcgctggctgttctc
agcacagccggtgcgggcatttaccccgtggatggagcttctttccctgctacttagtaa
ggcaaggacagctgcatttagggattttggaaaggatttggatatagtccacctgcccag
gttcttccgagattcacagatcttgcctgacgaaatcctcctggccctgcatgggttcgg
aggcaagcttaggtatgcaggttcccttccgattttcgagctggcacgcccgctccgggt
gtcactccgtctttgggttgttgcttctccccttgatggtctgacagtatttacggatgc
ctcttcatcaacaggtcagggggcagtcgtctggaagaaccagacgggtgactgggaaat
tagaacatttcaagatcacgatgtcagtgttcagacacttgaggcaagggcggtagcgat
ggcactgctcctctggccagacaccccttgcaatgtagtcactgactctgctttcattgc
aaaaattttactacgaatggggcaggaagggcaacccagtacttcgattgccttcctctt
ggaggaagcattgacggcaaggacagcgcccactgctgttcttcatgtgcgaagtcattc
agacgttccgggattctttacaactggcaatgccctcactgaccaacacacggggcacaa
gattcttacggtgaggaaggctagagacctacattccacgctacacctaggggctcgagc
actgtcaaggacatgttctattcctatggcggtggcccgggaggtggtgcaggcatgccc
tcactgtaactcggcccctgcgcttagtgcgggagtgaaccctaggggaattgcgcctct
caatgtctggcagacggacttcacgctggagcctcgtctgacgccgaggtcttggcttgc
ggttactgttgataccgcgtccactatcattgttgccacccaacatggccgcgtgaattc
ttctgcagcacaacatcactggtcggtgtgcgtcgcgacattaggcctaccgagtcacat
taagacagacaatggctcctgcttcatctcgcgctccaccaaggagtggctagcgcgttg
gggcatcacgcatagtactggtatccctggcaactcgcagggccaggctattgttgaaag
agcgaatcggctcctcaaggaaaagttatgtgtccttggggagggggaaaattacagggg
aaagattccagtgagccaacagggagagttgttggctcgcgcgttgtacacattaaacca
ttttgaacgggggggagaaccaccgcacccgtatgcaaaagcactggcaaccgaggatta
ttgaagaaggaccactggtgaagattaagatcgacaatgggttatgggaatcagggtggt
ctattttagtttggggcagaggctacgcggcggtcaaaaacaaagagtcgggaaacatta
tatgggttccatcgaggaaagttaagccagagtttggcctcaaataatgagaactgagcg
tttctgttgcaggcgtggctactggggaagccgaaggccccgacaccggagaagcggaaa
aaaacacttatatgggtgcgtggaccaccgaagacaggccaggacacggacccggcaaca
cagccgttactgcccacaccaagaaatttggttctacctctgctaacgtgtctatgttct
ttgccaggggatggcgcggtccacttgttgcagcagccagggaatgtttgggttacatgg
gcgaaccaaacagagcggttagcttgctggtcggtcaaacaggccaacgctattaccctt
gtactgaatgaaatgcttgaggatatgaatagtatccaacatgcgttgctgcaaaaccgg
gcggctattgacttcttgcttttagcacaaagccacggatgtgaggatgtcgaagggttc
tgttgcttcaacttaagtgatcacagcgcatcgatccataaacaactacagtggatgcaa
ggtcacacacagaagatcaaggtgcaggccgatcccttcgatgaatggttggagggtctg
tttggggaattagagccgtggctaaaacaaatgcttaaaacgcttatcgtaggtttagca
atattcttggctattatgctctgtcttccatgctttgttcagctttttagagcatgctta
agaaacttcatagaggaaatctcacgtcagcagtacgtgtatcagcgcattcaggagcaa
ttatagacacacttaggaatagaaatagagttaggatttgcgttcgcgttgtaacgggtc
agctttctgtggcatggggagggggagatgttgtaataggcgtgatcggggtctcgggat
gtaacgtgtcaggctcctccccatgcgttaggtatgtgccaggtgtaccatccagtgggc
gtacatgaagggttaaaaagatatataagtgcttgttagaacttaataaacgccatttta
ccgctcatcatattggtgtcacctcggtatatggccaagccgcaggctcgcttaagcaac
gaacatcacagttgcctgcgaaaggcaaca
>LTR213-Gg#LTR/ERV3
tgtagggcaaatgaaggtgatgacaaagcctttatttaagaaataggcacacgagggaaa
gatatcaaaaagaatcgactcacccctcccggtagcagtgcgcagcccgagccgagctga
ggaatgtgtccctcccccgttcgtaccgccgcgccgccgcactcacacactcacagagcc
cacccattggttcaggctgtgaccctggaattccactacactccaccccttcacagcatg
aaccaatgactgagcaggtagggggtgagcccctgcaacctggtggcccaagacacaatg
cgcatcgcgacgcatacacaacacccgccgcaatataggatgtcaaaacaataaaggcaa
tcagtggcagtccccttcacggttctgttgggccagtacttgatgttctttctcgaggcg
tatctttttcaaggaccagtagcgcttctgattcatgctctccagtccctaaaagttcag
cagtgcgtcacagggtgtcatgatgtttcctcataagcgtgtttgagtgatgttgctcct
gcgggccatcctgtgaacttaaaacctcaaggggagtaaaacagatgtttaataggtacg
aggaggggtaggtccgccctccatggtaagatgcaggctgtatttcggtcttgagtcaac
acctctgcctgtattggggcacgtcctggccttcgataccacactctttggcccgaaatc
tgcgactgaatcactatatcgggtaccaaagggggggttctaatttgccacatggacatg
attaatgtcccccttgcaatgaaaacaggggtgtcaactattacctctgttggccataca
ccgattactgaagggtttactgatcccccaacctctaacaatctcccccaaggtgcaagg
agaccacaccattttggtcctgcttgcaccttccaaggccattttaccttgtgtctcccg
ggctctaggtcatcaggggcagggagcagaagattattcattgtgccaacttgtggcttg
agtgaggtgtccttgcttgtaatttgtatcctaagtggggaggcccaagttgtctgcagc
atttttaaagcactgggtctgccatctcttggtctctcattcaagtctcgcagggtttca
taaagccttttggtccacccctgcaaggactgtgaatctgccttcagagcagccttcagg
atcccattgtatctttctattaggcctgctcctgttggattgtagggcaggtgaaaccgc
cattcaatgttattgtcttcagcccacttctgcacagttgcacctgtgaaatgtgtacct
tgatcactctcaataacctcaggagtcccgtatgatgccatcaatctagttagagctttg
atggtattggcttggtttgcctttgctacaggataggcttgcatcagtccactcgctgta
tcgacacaagttagggcatatctggccccctcagatcgaggaaggggacctatataatcg
atctgccatcgctgtaatgggttgtgtcctctagcgagatgggccgtagtttccggcaga
ggtcttggtctcattcgcgagcaagcgtcacagtcctgacatgcctggacaatatctggt
aactgtatgggcaacccccatgctttagctgctgcccacatggttttctgtcctgcatgc
cgtaatttccgatgcagccagtgagctatgtcttctgatggtgtacttcccaaccatcgg
actcgagccagtgtgtcagcttcatcattgcctggtgactgcaagggttgatgtccagag
acgtggtatgctcgtacggtcctgtgcctaaccatgttccatatatcaacccacatatct
ttgccccagataggtcgggcatggattgtccaatcctgagtggcccactgtgctatccag
agcgtgagccctcggtagactgcccaactatctgtgcagatgtttagtgcactgttgcca
ggctcttgagttatcaccatccacacagctcgtagctcagcccactggctactttgtcca
tccccttcttcaaaccatattgtttcagttgagggatggtatgcgacagctcgccaccta
cttgggttccctctgctggatccatctgtataccaggcatcttctgggatagggtatttt
ccctcctgtacaggactcttttctggacaagtaaccactatttcctcaggtgtctcgctg
tgatatgttactggcccaagtatcttttgaagttcttccttcagtggagatgatgacagg
cggcttctttggctaagataggcaacccagcgtgctactgtttgtgattgggccaccccg
gtcttaggaatgtgagttaggtcttttacccacccctgaattggtaaagttgttttgaca
ataacctctgcggtctgagttattggttctactgcctgcaatgcagaataggtagccaat
aactgcttttcaaccatgctgtatctctcttctgctccatgccaaatctgtgaccagaac
ccaattgggattcgaacagaaccctggcgctgccacagcccccagccaaacccttcttgg
gtcacatgcacatctagttcggctggaagggttggatcaaatatacctagcgcctgggcc
tgtttaacagctatttttgcttgctggaaggcttcttgttctgttctaccccaatcccat
acttggcctttttttgttaatcgatataagggttttagcagttgtgctaagtggggaata
aaggatcgccaatatcctaatatacccaaaaactcctgcaactgcttcggtttcgtagga
accgggaacgcttggatcttatcaatgatcgcactgggtaacaccttagtcttacctgac
cagacaacacccaggaatttaactgatagccctggtccttgtactttttgtgggtttata
gcccatcctttttcctgtaaataagtaattaatgatggtactgtcttttctaatgcctcg
attgagtcagatgttaacatcaaatcatcaatgtagtggaacattttgacagtagatggt
ttgttccaatttgccaagtcacttgccaccaaattatgacaaaaagtaggtgaatgcacg
tacccctgaggtagaacttgaaaagtccactgcctgccctcccacgtgaatgcaaactgg
tcttgggactccttagcaattggaatgctgaaaaatgcatttgctagatccagaacgcag
tggtatgtttctatttctctacttaatgtatccatgagggaagcgatgttgggtacagct
gcatggatcggtggcgtgactttatttagttctctgtagtctactgtcattcgccacgta
ccatctggtttcctgactggccatatgggggagttgtatgggctgtgtgcaggtctaata
atccctactctctccagctcctgcacagtcttggtaatttcttgttgcccacccgggagt
ctatactgctttgtatttgtgatccggcgtggttgtggcaaacaaataggttcaatttct
gcatgaccccttatgattgcctgcactgcccggatactaatacatctttcccttaatctg
aactctcccacagtggtttggagagtcaaacccgacaggatatcaatccccaatatatac
tctggaattggggcaatagacaccttgtactcccggggtggtagacgcccaacccccaat
ttcaaccatgtttgtgttacggggatcatctgccccccgaacccacctatcattgcctta
gagcctgaaaattggtttgggtcaccatatataattgatgtttctgccccagtatctact
aatgccataacccgctgtacattctttcgggaccaatgaatcgttagttcaacgtagggt
ctccggtctcctctggagaccctagtcttggggaattttggctccgctgtcaagccatca
gctgtgcaatccctaagtctttttcctctgatggctcaactgtggctgcccgggcaacct
gaggaggtttacgtttttttgatgggactatgaagtcttctagattccacgtattttgtg
gaatccgttctatgagtctaactccttcccttttaggagagcgttggaatctctgactgt
ttggtaactgtttccatagttgtaataagacctggttaggctgtccatcgatcttttgaa
attgaactccagccctaatcaagtcagtaaacatttgttttcttgagaccctgatgggtc
cagattgaattacattaggagcaggtctcctaggtcgtggtggcggatggatgtccgact
tttccaccaccattcggacgttgcgcctggcgcgcaggcgctctgtctcccccagatctg
ccaccaattgggcggcctgttgtataatggcctctgaggccactaggggatttagtatgg
ataccaaaattccatactgatgtggtggagcctgctgcaggatgaggtccctcattcctg
cggaaaattttatcatatctgggctctcaaaattgtcctcataaattgcctccttcatac
ctaattctcggatataattttgtaagtcctccatagaggaccacaggccggtatttaatg
gtatatccgttttatttgcccatgtcacacggcatgcggccattaaccatgcaatcagtg
aatgattttcttcattgtgttgcacagccgcatatagtctttgcctgagggccgggtgag
tagtaattgatgccagttttgagatttctggcccattcaccacaacactttctgccccca
tgtcatatagtctgagtaaccatgctggcacactctctctcggtctttgtctaaagcgtt
gtactaaatccattaattcagctgccgtgtatgggcgagctgttacatgtagtgtgctct
gggcagggggccactggtcagggggcagccccgctggcctgtcctgcgttttttttgttt
tttgagttacaactggtcggatctcaaagggatcaagctctagtggagcctcaagatctg
acttcttagtgctttcattttctgagtccagttcatgtggactctcttgtataggatccc
cagttatttctagagagatgtttcggattttttgtaccgggattatagggttaggttttt
tccctctcaaaattgcaacctgtctttctagttcttccacacggtcacgtaatagttgat
tttcatcagtgagaaccccttcagttatatttagccggttcaaggccatcagcagcggcc
acgccaccgtggaggcagctaactgtcgttctcgtgtagtgagtacgtttttgtttagac
tactgaaatactcagccaggcgggctggggattcctgaacatttcctgcatcccgtaggg
gaccccatttttcaataatacaggcaatcccgtgatatggggatcctaggaatcccggga
tgtgccctggcaaaacctcacttatggggctagcctttccccgtccaaaccatcccatga
aattgttcaaaaatgtcatggtaattattttaagaggcttataattgggtatctttaaag
atatttggctgcctggctcgccaaaatgtagggcaaatgaaggtgatgacaaagccttta
tttaagaaataggcacacgagggaaagatatcaaaaagaatcgactcacccctcccggta
gcagtgcgcagcccgagccgagctgaggaatgtgtccctcccccgttcgtaccgccgcgc
cgccgcactcacacactcacagagcccacccattggttcaggctgtgaccctggaattcc
actaca
>LTR234-Gg#LTR/ERV2
tgttgcctttcgcaggcaaccgtgatgttcgttgcttaggggagcctgcggcttggccaa
ataccgaggtgacaccaatatgatgagcggcaaaatggcgtttattaagttctaacaagc
acttatatatcttttaacccttcgtgtacgcccactggatggtacacgtggcacgtacct
aacacatagggaggagcctgacacgttacatcccgagaccccgatcacgcctattacaac
atctccccctccccatgccacagaaagctgacccgtaacaacgcgaacgcaaatcctaac
tctatttctattcctaagtgcgtctataattgctcctgaatgcgctgatacacgtactgc
tgacgtgagatttcctctatgaagtttcttaagcatgccttaagaagctgaacaaagcat
ggaagacagagcataatagccaagaatattgctaaacctacgataagcgttttaagcatt
tgttttagccacggctctaattccccaaacagaccctccaaccattcaccgaagggatcg
gcttgcatcttgatcttctgtgtgtggccttgcatccactgtagttgtttatggatcgat
gcgctgtgatcacttaagttgaagcaacagaacccttcgacatcctcacatccgtggctt
tgagctaaaagcaagaagtcaatagccgtgccaccccctggcaaagaacatagatacaga
cacattagcagaggtagaaccaaatttctcggtgtgggcagtaacggttgtgttgccggg
tccgtgtcctggcttgtcttcggtggtccacgcacccatataagtgttttcttccgcttc
tccggtgtcggggtcttcggcttccccagtagccacgcctgcaacagaaatgctcagttc
tcgttacttgaggccaaactctggcttaactttcctcgatggaacccatataatgtttcc
cgactctttgtttttgaccgctgcgtagcctctaccccaaactaaaatagaccaccctga
ttcccatgacccattgtcgatcttaatcttcaccggtggtccttcttcaataatccttgg
ttgccagtgcttttgcataggggtgcggtgattctccccccgttcaaaatggtttaatgc
atacaacgcacgagccagcaactctccctgttggctcactggaatctttcccctgtaatt
ttccccctccccaaggacacgcaacttttccttgaggagccgattcgctctttcgacaat
agcctggccctgcgagttgccagggatacctgtactatgcgtgatgccccagcgcgctag
ccactccttggtggagcgcgagatgaagcaggagccattgtctgtcttaatgtgactcgg
taggcctaatgtcgcgacgcacaccgaccagtgatgttgtgctgcagaagaattcgcgcg
gccatgttgggtagcaacaatgacagtggacgcggtatcaacagtaaccgcaagccaaga
cctcggcgccagacgaggctccagcgtgaagtccgtctgccagatgtcgagaggtgcaat
tcccctagggttcactcctgcactaagcgcaggggctgaattacaatgagggcatgcctg
caccacctcccgggccaccgccataggaattgaacatgtccttgacagtgctcgagcccc
taggtgtagcgtagaatgcaagtctctagcctccctcactgtaagaaccttgtgccccgc
gtgttggtcagcgagggcattgccagttgtaaagaatcccggaacgtctgaatgacttcg
cacatgaagaacagcagcgggcgctgtccttgccgtcaatgcttcctccaagaggaaggc
aatcgaagtactgggttgtccttcctgccccattcgtagtaacatttttgcaatgaaagc
agagtcagtgactacattgcaaggggtgtctggccagaggagcagtgccatcgctaccgc
ctgcgcctcaagcgtctgaacactgacaccatgatcttgaaatgttctaatttcccagtc
acccgtctggttcttccagacaaccgccccctgacctgtcgatgaagaggcatccgtaaa
tactgttgggccatcaaggggagaagcaacaacccgaagacggagtgacacctggagcgg
gcgtgccagctcgaaaatcggaagggaacccgcatacctaagcttgcctccgaacccatg
cagggccaggaggatctcgtcaggcaagatctgtgaatctcggaagaacctgggcaggtg
gactatatccaaatcctttccaaaatccctaaatgcagatgtccttgccttactaagtag
cagggagagaagctccacccatggggtaaatgcccgcactggctgtgctgagaacagcca
gcgcagaggttgtggacaggagcctagtgcatgaccaatgacagctacggctccatcctg
gcagcgagtaacagcgccctctagggggatacccggtgtccacctggacaaacttgctgt
tgagcacagtgatagtatttctcgccaggcagcgtccatctctggggtccactctctcct
ttcccgtgggtctgagcccttcagctggtcataaaagggcttcattaatcgtggtggaat
acccagcgctccccggacccactggatagctcctaccaatttctgaacatcccacaggtt
ggttacgtgaggcttaacctccaggccctcagggataactgtggatgatccaaacttata
tcctaggaattctatccccggccctcgttgtaccttttcttgggagatcgtgaaacctgc
acccgtgagcgcgcctgacacccgtgcttctagggcttgtagttgggaacctgtcggagc
tgcaagcagaagatcatccatgtaatggacaatctggcagtctggcatgtcgcgtctcac
tggcgcgataattgtattcaccacaagctgacaaatagtaggtgaacaggccattccctg
agggagaaccttccattgaaacctttgagctgggccctggttattccgtacagggactgt
gaatgcaaaagcctcccggtcctgttctgccaaagggatggagaaaaagcaatccttaag
gtcaatgaccacaaggggccatcccctgggaacggctgcaagtgatggaccgccttgctg
aacgggaccgaactggacgagctgtgcattaacagcccgaagatcatgcaataaacggaa
ggaccccgatggtttccggataacaaagatgggcgtgttccacctactaagtgacggttc
aatgtgtcctgcctccagttccctggagaccagctgcgtcagcgctgctaatttatcagt
aggaaggggccactgatccacccaaacgggagacgcttcccgtttccagcgtaatgggat
ggcaaaatgcagcgcaaggtggtacacagtggcccttagtataaatttgtgagtcgaact
cccaaggacgtgagaaaatcacgccctaagattgatccttccaccggtgccacgaggggt
tgcaccaacaccggtgcctccatcatcccactcctatcaatgatagcgatctccacttcc
tctgcagccccttttgttgggactgtgcctcccactcccccaatatgctgccaatgcgag
gtgagtggccagttcgtcggccaatcggcctccgcaatcactgtaacgtccgcaccagaa
tctagcaaagccgtaaaaaacgtggttcgaggtccctctttttggggccacggacccgca
tatgacattaccaccttaactagtggacggtcccccaatcccatggctaatgccacggtg
ggcatgttctccttggcccattgctctgatttgggaaggtgccctgggcccgaggcgccc
tcccttggccgtttccctgcatcgcttccttgatcttcctgcagttacgcgccgtgtggc
tcgccccaccacaccactggcattttttgtctgtgtctgtttttgagccacctttattcg
gacagttggtcctaaagtgtccgggttgtccgcacttataacagacacctttccctcccc
cgtccttggggcgtgcagctgcctgtactgcgagctggagggctgcggctaagccctcat
ttgttaatggagtagcgcgctgatggtcaagcacatatttgataagttcccctggggttg
ttaagttgcctggggctgccctaataatttgctgtatgtccgagagcgatttttgcttaa
ggcaatcaatgataacaggaccttgggccggctctggaagatcggacccctcaactgcac
gaatcaagcggttcgcaaattctgcaaaaggctctgaagggccttgtttgatatccgccc
acgggagagtaggctctgtaactcgagccagctcccgaagggcctgtagggccgcagttg
tgactgcagctaactctcccggtctcaacagcctaagctggccttccggagatcccacca
tgccgtccgctacaccctggagacgcgctaatgtggtcctatcccctcgaccccgaccat
tggctgggtgtcgggcatctcgggtggctgccgccaccactgcttgcaagtgtgtattcc
aagcatcataccacagggtgtactgaaccggttcaaggatcacatgcatgaggctgatca
catcgtacggtagtaggctagaggccatgagggcctctaccgccgccattgttactgggg
aacgcagcccctttgtttttacaatttcagaaaggcgggttattgctttagaatctagag
ggacccacgccgggccctctgtcttgactatgaccggaagggctagcggcggccgtgctg
ggtcggctgctcgtaagtcctccctcacccgggcccaatcagtgagcgtgggcggagccc
acggggtgggtgctgtgggactgcacccctcaggggtggacccctgggacgttggccacg
gggctccgcccctgcattcaccgcagggcgggacggtgcagtccgccccgttggggaagt
tgctacagcaacagactgagctgcactcgttatcacaacacacgggttgagctgtacctc
cttggaatgccgtaccctcccccgaagcctgcttatcagccctgcaggagatgttaccac
attcctctaaggaccttccccccccctccccgactgacttcagtgaaggatataagcctt
gagagggatacggaggtgggggtgttgtggcctccacgcttgagcaattcgatgcaactt
cgtccttctttgttcccggagctatcgtggcaggatgggttgtagggactggcgccacct
tatctccagctggacctgcacgaggaatgagacccactcccggccccgcaacctctaacc
ccaatagctccctggcttgttcgctcgcaagtttctcctcgcgcgcagccttcaatcctc
ccagaatcaaaccccaagttttaaattccgctgctttttgagtgaccattgctcgttgag
ataaggcagcggtaattgaatcccaattactgtggtcataaatctcgtggggcgatgtta
acagcccctccctctcaagcaacgagaggaccgcagctatctccttctgagaaggagcat
gcttcccgttataaatcttacacgcatgaacgatcacctttatgacggcttccatgacgc
ccccgatcctcctcccgattgagaccaggatcccaggctcttctccggcgtgattccgga
gggtatatccgtcgctcgtccgcgacctccaccgacagaggggtgactgcagattccctc
tgtccccgggcttgtcccccggcttccaccgcccagcaagtgctaacgctccgcggtggg
ctcctgccccgtcaagcagacagccgactccttcccctaagcatcacgtcggggtcacca
cttgttgcctttcgcaggcaaccgtgatgttcgttgcttaggggagcctgcggcttggcc
aaataccgaggtgacaccaatatgatgagcggcaaaatggcgtttattaagttctaacaa
gcacttatatatcttttaacccttcgtgtacgcccactggatggtacacgtggcacgtac
ctaacacatagggaggagcctgacacgttacatcccgagaccccgatcacgcctattaca
aca
>LTR240-Gg#LTR/ERV2
tgttgcctttcgcaggcaaccgtgatgttcgttgcttaggggagcctgcggcttggccaa
ataccgaggtgacaccaatatgatgagcggcaaaatggcgtttattaagttctaacaagc
acttatatatcttttaacccttcgtgtacgcccactggatggtacacgtggcacgtacct
aacacatggggaggagcctgacacgttacatcccgagaccccgatcacgcctattacaac
atctccccctccccatgctatagaaagctgacccgtaacaacgcgaacgcaaatcctaac
tctatttctattcctaagtgtgtctataattgctcctgaatgcgctgatatacgtactgc
tgacgtgagatttcctctatgaagtttcttaagcatgccttaagaagctgaacaaagcat
ggaagacagagcataatagccaagaatattgctaaacctacaataagcgttttaagcatt
tgttttagccatggctctaattccccaaacagaccctccaaccattcaccgaagggatcg
gcctgcaccttgatcttctgtgtgtggccttgcatccactgtagttgtttatggatcgat
gcgctgtgatcacttaagttgaagcaacagaacccttcgacatcctcacatccgtggctt
tgagctaaaagcaagaagtcaatagccgtgccaccccctggcaaagaacatagatacatt
agcagagatagaaccaaatttctcggtgtgggcagtaacggctgtgttgccgggtccgtg
tcctggcttgtcttcggtggtccacgcacccatatacgtgtttttttccgcttctccggt
gtcggggtcttcggcttccccagtagccacgcctgcaacagaaacgctcagttctcgtta
cttgaggccaaactctggcttaactttcctcgatggaacccatataatgtttcccgactc
tttgtttttgaccgctgcgtagcctctaccccaaactaaaatagaccaccctgattccca
taacccattgtcgatcttaatcttcaccggtggtccttcttcaataatccttggttgcca
gtgcttttgcataggggtgcggtgattctccccccgttcaaaatggtttaatgcatacaa
cgcacgagccagcaactctccctgttggctcactggaatctttcccctgtaattttcccc
ctccccaaggacacgcaacttttccttgaggagccgattcgctctttcgacaatagcctg
gccctgcgagttgccagggatacctgtactatgcgtgatgccccaacgcgctagccactc
cttggtggagcgcgagatgaagcaggagccattgtctgtcttaatgtgactcggtaggcc
taatgttgcaacgcacaccgaccagtgatgttgtgctgcagaagaattcgcgcggccatg
ttgggtagcaacaatgacagtggacgcggcatcaacagtaaccgcaagccaagacctcgg
cgccagacgaggctccagtgtgaagtccgtctgccagacgtcgagaggtgcaattcccct
agggttcactcccgcactaagcgcaggggctgaattacagtgagggcatgcctgcaccac
ctcccgggccaccgccataggaattgaacatgtccttgacagtgctcgagcccctaggtg
tagcgtagaatgtaggtctctagcctccctcatcgtaagaaccttgtgccccgcgtgttg
gtcagcgagggcattgccagttgtaaagaatcccggaacgtctgaatgacttcgcacatg
aagaacagcagcgggcgctgtccttgccgtcaatgcttcctccaagaggaaggcaatcga
agtgctgggttgtccttcctgccccattcgtagtaacatttttgcaatgaaagcagagtc
agtgactacattgcaaggggtgtctggccagaggagcagtgccatcgctaccgcctgcgc
ctcaagcgtctgaacactgacaccgtgatcttgaaatgttctaatttcccagtcacccgt
ctggttcttccagacaaccgccccctgacctgtcgatgaagaggcatccgtaaatactgt
tggaccatcaaggggagaagcaacaacccgaagacggagtgacacctggagtgggcgtgc
tagctcgaaaatcggaagggaacccgcatacctaagcttgcctccgaacccatgcagggc
taggaggatttcgtcaggcaagatctgtgaatctcggaagaacctgggcaggtggactat
atccaaatcctttccaaaatccctaaatgcagatgtccttgccttactaagtagcaggga
gagaagctccacccatggggtaaatgcccgcactggctgtgctgagaacagccagcgcag
aggttgttgacaggagcccagtgcatgaccaatgacagctacggctccatcctggcagcg
agtaacagcgccctctagggggatacccggtgtccacctggacaaacttgctgttgagca
cagtgatagtatttctcgccaggcagcgtccatctctggggtccactctctcctttcccg
tgggtctgagcccttcagctggtcataaaagggcttcattaatcgtggtggaatacccag
tgctccccggacccactggatagctcctaccaatttctgaacatcccacaggttggttac
ctgaggcttaatctccaggccctcggggataactgtggatgatccaaacttatatcccag
gaattctatccctggccctcgttgtaccttttcttgggagatcgtgaaacctgcacccgt
gagcgtgcctgacacccgtgcttctagggcttgtagttgggaacctgtcggagctgcaag
cagaagatcatccatgtaatggacaatctggcagtctggcatgtcgcgtctcactggcgc
gataattgtattcaccacaagctgacaaatagtaggtgaacaggccattccctgagggag
aaccttccattgaaacctttgagctgggccctggttattccgtacagggactgtgaatgc
aaaagcctcccggtcctgttctgccaaagggatggagaaaaaacaatccttaaggtcaat
gaccacaaggggccatcccctgggaacagctgcaagtgatggaccgccttgctgaacggg
accgaactggacgagctgtgcattaacagcccgaagatcatgcaataaacggaaggaccc
cgatggtttccggataacaaagatgggcgtgttccacctactaagtgacggttcaatgtg
tcctgcctccagttccctggagaccaactgcgtcagcgctgctaatttatcagttggaag
gggccactgatccacccaaacgggagacgcttcccgtttccagcgtaatgggatggcaaa
atgcagcgcaaggtggtacacagtggcccttagtataaatttgtgagtcgaactcccaag
gacgtgagaaaatcacgccctaagattgatccttccaccggtgccacgaggggttgcacc
aacaccggtgcctccatcgtcccactcctatcaatgatagcgatctccacttcctctgca
gccccttttgttgggactgtgcctcccactcccccaatatgctgccaatgcgaggtgagt
ggccagttcgtcggccaatcggcctccgcaatcactgtaacgtccgcaccagaatctagc
aaagccgtaaaaagcatggttcgaggtccctctttttggggccacggacctgcatatgac
attatcaccttaactagtggatggtcccccaatcccatggctaatgccacggtgggcatg
ttctccttggcccattgctctgatttgggaaggtgccctgggcccgaggcgccctccctt
ggccgtttccctgcatcgcttccttgatcttcctgcagttacgcgccgtgtggcccgccc
caccacaccactggcattttttgtctgtgtctgtttttgagccacctttattcggacagt
tggtcctaaagtgtccgggttgtccgcacttataacagacacctttccctcccccgtcct
tggggcgtgtagctgcctgtactgcgagctggagggctgcggctaagccctcatttgtta
atggagtagcgcgctgatggtcaagcacatatttgataagttccccaggggttgttaagt
tgcctggggctgccctaataatttgctgtatgtccgggagcgatttttgcttaaggcaat
caatgataacaggaccttgggccggctctggaagatcggacccctcaactgcacgaatca
agcggttcgcaaattctgcaaaaggctctgaagggccttgtttgatatccgcccacggga
gagtaggctctgtaactcgagccagctcccgaagggcctgtagggccgcagttgtgactg
cagctaactctcccggtctcaacagcctaagctggccttccggagatcccaccatgccgt
ccgctacaccctggagacgcgctaatgtggtcctatcccctcggccccgaccattggctg
ggtgtcgggcatctcgggtggctgccgccaccactgcttgcaattgtgtattccaagcat
cataccacagggtgtactgaaccggttcaaggatcacatgcatgaggctgatcacatcgt
acggcagtaggctagaggccatgagggcctctaccgccgccattgttactggggaacaca
gcccctttgttttaacaatttcagaaaggcgggttattgctttagaatctagagggaccc
acgccgggccctctgtcttgactatgaccggaagggctagcggcggccgtgctgggtcgg
ctgctcctatgtcctccctcacccgggcccaatcagtgagcgtgggcggagcccacgggg
tgggtgctgtgggactgcacccctcaggggtggacccctgggacgttggccacggggctc
cgcccctgcattcaccgcagggcgggatggtgcagtccgccccgttggggaagttgctac
agcaacagactgagctgcactcgttatcacaacacacgggttgagctgtacctccttgga
atgccgtaccctcccccgaagcctgcttatcagccctgcaggagatgttaccacattcct
ctaaggaccttccccccccctccccgactgacttcagtgaaggatataagccttgagagg
gatacggaggtgggggtgttgtggcctccacgcttgaacaattcgatgcaacttcgtcct
tctttgctcccggagctatcacagcaggatgggttgtaggggctggcgccaccttatctc
cagccggacctgcacgaggaatgagacccactcccggccccgcaacctctaaccccaata
gctccctggctcgttcgcctgcaagtttctcctcgcgcgcagccttcaatcctcccagaa
tcaaaccccaagttttaaattccgctgctttttgagtgaccattgctcgttgggataagg
cagcggtaattgaatcccaattactgtggtcataaatctcgtggggcgatgttaacagcc
cctccctctcaagcaacgagaggaccgcagctatctccttctgagaaggagcatgcttcc
cgttataaatcttacacgcatgaacgatcacctttatgacggcttccatgacgcccccga
tcctcctcccgattgagaccaggatcccaggctcttctccggcgtgattccggagggtat
atccgtcgctcgtccgcgacctccgccgacagaggggtgactgcagattccctctgtccc
cgggctcgtcccccggcttccaccgcccagcaagtgctaacgctccgcggtgggctcctg
ccccgtcaagcagacagccaactcattcccctaagcatcacgtcggggtcaccacttgtt
gcctttcgcaggcaaccgtgatgttcgttgcttaggggagcctgcggcttggccaaatac
cgaggtgacaccaatatgatgagcggcaaaatggcgtttattaagttctaacaagcactt
atatatcttttaacccttcgtgtacgcccactggatggtacacgtggcacgtacctaaca
catggggaggagcctgacacgttacatcccgagaccccgatcacgcctattacaaca
>LTR271-Gg#LTR/ERV3
tgtagtggaattccagggtcacagcctgaaccaatgggtgggctctgtgagtgtgtgagt
gcggcggcgcggcggtacgaacgggggagggacacattcctcagctcggctcgggctgcg
cgctgctaccgggaggggtgagtcgattctttttgatatctttccctcgtgtgcctattt
cttaaataaaggctttgtcatcaccttcatttgccctacattttggcgagccaggcagcc
aaatatctttaaagatacccaattataagcctcttaaaataattaccatgacatttttga
acaatttcatgggatggtttggacggggaaaggctagccccataagtgaggttttgccag
ggcacatcccgggattcctaggatccccatatcacgggattgcctgtattattgaaaaat
ggggtcccctacgggatgcaggaaatgttcaggaatccccagcccgcctggctgagtatt
tcagtagtctaaacaaaaacgtactcactacacgagaacgacagttagctgcctccacgg
tggcgtggccgctgctgatggccttgaaccggctaaatataactgaaggggttctcactg
atgaaaatcaactattacgtgaccgtgtggaagaactagaaagacagattgcaattttga
gagggaaaaaacctaaccctataatcccggtacaaaaaatccgaaacatctctctagaaa
taactggggatcctatacaagagagtccacatgaactggactcagaaaatgaaagcacta
agaagtcagatcttgaggctccactagagcttgatccctttgagatccgaccagttgtaa
ctcaaaaaacaaaaaaacgcaggacaggccagcggggctgccccctgaccagtggccccc
tgcccagagcacactacatgtaacagctcgcccatacacggcagctgaattaatggattt
agtacaacgctttagacaaagaccgagagagagtgtgccagcatggttactcagactata
tgacatgggggcagaaagtgttgtggtgaatgggccagaaatctcaaaactggcatcaat
tactactcacccggccctcaggcaaagactatatgcggctgtgcaacacaatgaagaaaa
tcattcactgattgcatggttaatggccgcatgccgtgtgacatgggcaaataaaacgga
tataccattaaataccggcctgtggtcctctatggaggacttacaaaattatatccgaga
attaggtatgaaggaggcaatttatgaggacaattttgagagcccagatatgataaaatt
ttccgcaggaatgagggacctcatcctgcagcaggctccaccacatcagtatggaatttt
ggtatccatactaaatcccctagtggcctcagaggccattatacaacaggccgcccaatt
ggtggcagatctgggggagacagagcgcctgcgcgccaggcgcaacgtccgaatggtggt
ggaaaagtcggacatccatccgccaccacgacctaggagacctgctcctaatgtaattca
atctggacccatcagggtctcaagaaaacaaatgtttactgacttgattagggctggagt
tcaatttcaaaagatcgatggacagcctaaccaggtcttattacaactatggaaacagtt
accaaacagtcagagattccaacgctctcctaaaagggaaggagttagactcatagaacg
gattccacaaaatacgtggaatctagaagacttcatagtcccatcaaaaaaacgtaaacc
tcctcaggttgcccgggcagccacagttgagccatcagaggaaaaagacttagggattgc
acagctgatggcttgacagcggagccaaaattccccaagactagggtctccagaggagac
cggagaccctacgttgaactaacgattcattggtcccgaaagaatgtacagcgggttatg
gcattagtagatactggggcagaaacatcaattatatatggtgacccaaaccaattttca
ggctctaaggcaatgataggtgggttcggggggcagatgatccccgtaacacaaacatgg
ttgaaattgggggttgggcgtctaccaccccgggagtacaaggtgtctattgccccaatt
ccagagtatatattggggattgatatcctgtcgggtttgactctccaaaccactgtggga
gagttcagattaagggaaagatgtattagtatccgggcagtgcaggcaatcataaggggt
catgcagaaattgaacctatttgtttgccacaaccacgccggatcacaaatacaaagcag
tatagactcccgggtgggcaacaagaaattaccaagactgtgcaggagctggagagagta
gggattattagacctgcacacagcccatacaactcccccatatggccagtcaggaaacca
gatggtacgtggcgaatgacagtagactacagagaactaaataaagtcacgccaccgatc
catgcagctgtacccaacatcgcttccctcatggatacattaagtagagaaatagaaaca
taccactgcgttctggatctagcaaatgcatttttcagcattccaattgctaaggagtcc
caagaccagtttgcattcacgtgggagggcaggcagtggacttttcaagttctacctcag
gggtacgtgcattcacctactttttgtcataatttggtggcaagtgacttggcaaattgg
aacaaaccatctactgtcaaaatgttccactacattgatgatttgatgttaacatctgac
tcaatcgaggcattagaaaagacagtaccatcattaattacttatttacaggaaaaagga
tgggctataaacccacaaaaagtacaaggaccagggctatcagttaaattcctgggtgtt
gtctggtcaggtaagactaaggtgttacccagtgcgatcattgataagatccaagcgttc
ccggttcctacgaaaccgaagcagttgcaggagtttttgggtatattaggatattggcga
tcctttattccccacttagcacaactgctaaaacccttatatcgattaacaaaaaaaggc
caagtatgggattggggtagaacagaacaagaagccttccagcaagcaaaaatagctgtt
aatcaggcccaggcgctaggtatatttgatccaacccttccagccgaactagatgtgcat
gtgacccaagaagggtttggctgggggctgtggcagcgccagggttctgttcgaatccca
attgggttctggtcacagatttggcatggagcagaagagagatacagcatggttgaaaag
cagttattggctacctattctgcattgcaggcagtagaaccaataactcagaccgcagag
gttattgtcaaaacaactttaccaattcaggggtgggtaaaagacctaactcacattcct
aagaccggggtggcccaatcacaaacagtagcacgctgggttgcctatcttagccaaaga
agccgcctgtcatcatctccactgaaggaagaacttcaaaagatacttgggccagtaaca
tatcacagcgagacacctgaggaaatagtggttacttgtccagaaaagagtcctgtacag
gagggaaaataccctatcccagaagatgcctggtatacagatggatccagcagagggaac
ccaagtaggtggcgagctgtcgcataccatccctcaactgaaacaatatggtttgaagaa
ggggatggacaaagtagccagtgggctgagctacgagctgtgtggatggtgataactcaa
gagcctggcaacagtgcactaaacatctgcacagatagttgggcagtctaccgagggctc
acgctctggatagcacagtgggccactcaggattggacaatccatgcccgacctatctgg
ggcaaagatatgtgggttgatatatggaacgtggttaggcacaggaccgtacgagcatac
cacgtctctggacatcaacccttgcagtcaccaggcaatgatgaagctgacacactggct
cgagtccgatggttgggaagtacaccatcagaagacatagctcactggctgcatcggaaa
ttacggcatgcaggacagaaaaccatgtgggcagcagctaaagcatgggggttgcccata
cagttaccagatattgtccaggcatgtcaggactgtgacgcttgctcgcgaatgagacca
agacctctgccggaaactacggcccatctcgctagaggacacaacccattacagcgatgg
cagatcgattatatacgtccccttcctcgatctgagggggccagatatgccctaacttgt
gtcgatacagcgagtggactgatgcaagcctatcctgtagcaaaggcaaaccaagccaat
accatcaaagctctaactagattgatggcatcatacgggactcctgaggttattgagagt
gatcaaggtacacatttcacaggtgcaactgtgcagaagtgggctgaagacaataacatt
gaatggcggtttcacctgccctacaatccaacaggagcaggcctaatagaaagatacaat
gggatcctgaaggctgctctgaaggcagattcacagtccttgcaggggtggaccaaaagg
ctttatgaaaccctgcgagacttgaatgagagaccaagagatggcagacccagtgcttta
aaaatgctgcagacaacttgggcctccccacttaggatacaaattacaagcaaggacacc
tcactcaagccacaagttggcacaatgaataatcttctgctccctgcccctgatgaccta
gagcccgggagacacaaggtaaaatggccttggaaggtgcaagcaggaccaaaatggtgt
ggtctccttgcaccttgggggagattgttagaggttgggggatcagtaaacccttcagta
atcggtgtatggccaacagaggtgagagttgacacccctgttttcattgcaagggggaca
ttaatcatgtccatgtggcaaattacgaaccccccctttggtacccgatatagtgattca
gtcgcagatttcgggccaaagagtgtggtatcgacggtcaggacgtgccccgatacaggc
agaggtgttgactcaagttcgaaatacagcctgcatcttaccgtggagggcggacctacc
cctcctcgtacctattaaacatctgttttactccccttgaggttttaagttcacaggatg
gcccgcaggagcaacatcactcaaacacgcttatgaggaaacatcatgacaccctgtgac
gcactgctgaacttttggggactggagagcatgaatcagaagcgctactggtccttgaaa
aagatacgcctcgagaaagaacatcaagtactggcccaacagaaccgtgaaggggactgc
cactgattgcctttattgttttgacatcctatattgcggcgggtgttgtgtatgcgtcgc
gatgcgcattgtgtcttgggccaccaggttgcaggggctcaccccctacctgctcagtca
ttggttcatgctgtgaaggggtggagtgtagtggaattccagggtcacagcctgaaccaa
tgggtgggctctgtgagtgtgtgagtgcggcggcgcggcggtacgaacgggggagggaca
cattcctcagctcggctcgggctgcgcgctgctaccgggaggggtgagtcgattcttttt
gatatctttccctcgtgtgcctatttcttaaataaaggctttgtcatcaccttcatttgc
cctaca
>LTR283-Gg#LTR/ERV3
tgtagtggaattccagggtcacagcctgaaccaatgggtgggctctgtgagtgtgtgagt
gcggcggcgcggcggtacgaacgggggagggacacattcctcagctcggctcgggctgcg
cgctgctaccgggaggggtgagtcgattctttttgatatctttccctcgtgtgcctattt
cttaaataaaggctttgtcatcaccttcatttgccctacattttggcgagccaggcagcc
aaatatctttaaagatacccaattacaagcctcttaaaataattaccatgacatttttga
acaatttcatgggatggtttggacggggaaaggctagccccataagtgaggttttgccag
ggcacatcccgggattcctaggatccccatatcacgggattgcctgtattattgaaaaat
ggggtcccctacgggatgcaggaaatgttcaggaatccccagcccgcctggctgagtatt
tcagtagtctaaacaaaaacgtactcactacacgagaacgacagttagctgcctccacgg
tggcgtggccgctgctgatggccttgaaccggctaaatataactgaaggggttctcactg
atgaaaatcaactattacgtgaccgtgtggaagaactagaaagacaggttgcaattttga
gagggaaaaaacctaaccctataatcccggtacaaaaaatccgaaacatctctctagaaa
taactggggatcctatacaagagagtccacatgaactggactcagaaaatgaaagcacta
agaagtcagatcttgaggctccactagagcttgatccctttgagatccgaccagttgtaa
ctcaaaaaacaaaaaaaacgcaggacaggccagcggggctgccccctgaccagtggcccc
ctgcccagagcacactacatgtaacagctcgcccatacacggcagctgaattaatggatt
tagtacaacgcttagacaaagaccgagagagagtgtgccagcatggttactcagactata
tgacagtgggggcagaaagtgttgtggtgaatgggccagaaatctcaaaactggcatcaa
ttactactcacccggccctcaggcaaagactatatgcggttgtgcaacacaatgaagaaa
atcattcactgattgcatggttaatggccgcatgccgtgtgacatgggcaaataaaacgg
atataccattaaataccggcctgtggtcctctatggaggacttacaaaattatatccgag
aattaggtatgaaggaggcaatttatgaggacaattttgagagcccagatatgataaaat
tttccgcaggaatgagggacctcatcctgcagcaggctccaccacatcagtatggaattt
tggtatccatactaaatcccctagtggcctcagaggccattatacaacaggccgcccaat
tggtggcagatctgggggagacagagcgcctgcgcgccaggcgcaacgtccgaatggtgg
tggaaaagtcggacatccatccgccaccacgacctaggagacctgctcctaatgtaattc
aatctggacccatcagggtctcaagaaaacaaatgtttactgacttgattagggctggag
ttcaatttcaaaagatcgatggacagcctaaccaggtcttattacaactatggaaacagt
taccaaacagtcagagattccaacgctctcctaaaagggaaggagttagactcatagaac
ggattccacaaaatacgtggaatctagaagacttcatagtcccatcaaaaaaacgtaaac
ctcctcaggttgcccgggcagccacagttgagccatcagaggaaaaagacttagggattg
cacagctgatggcttgacagcggagccaaaattccccaagactagggtctccagaggaga
ccggagaccctacgttgaactaacgattcattggtcccgaaagaatgtacagcgggttat
ggcattagtagatactggggcagaaacatcaattatatatggtgacccaaaccaattttc
aggctctaaggcaatgataggtgggtttggggggcagatgatccccgtaacacaaacatg
gttgaaattgggggttgggcgtctaccaccccgggagtacaaggtgtctattgccccaat
tccagagtatatattggggattgatatcctgtcgggtttgactctccaaaccactgtggg
agagttcagattaagggaaagatgtattagtatccgggcagtgcaggcaatcataagggg
tcatgcagaaattgaacctatttgtttgccacaaccacgccggatcacaaatacaaagca
gtatagactcccgggtgggcaacaagaaattaccaagactgtgcaggagctggagagagt
agggattattagacctgcacacagcccatacaactcccccatatggccagtcaggaaacc
agatggtacgtggcgaatgacagtagactacagagaactaaataaagtcacgccaccgat
ccatgcagctgtacccaacatcgcttccctcatggatacattaagtagagaaatagaaac
ataccactgcgttctggatctagcaaatgcatttttcagcattccaattgctaaggagtc
ccaagaccagtttgcattcacgtgggagggcaggcagtggacttttcaagttctacctca
ggggtacgtgcattcacctactttttgtcataatttggtggcaagtgacttggcaaattg
gaacaaaccatctactgtcaaaatgttccactacattgatgatttgatgttaacatctga
ctcaatcgaggcattagaaaagacagtaccatcattaattacttatttacaggaaaaagg
atgggctataaacccacaaaaagtacaaggaccagggctatcagttaaattcctgggtgt
tgtctggtcaggtaagactaaggtgttacccagtgcgatcattgataagatccaagcgtt
cccggttcctacgaaaccgaagcagttgcaggagtttttgggtatattaggatattggcg
atcctttattccccacttagcacaactgctaaaacccttatatcgattaacaaaaaaagg
ccaagtatgggattggggtagaacagaacaagaagccttccagcaagcaaaaatagctgt
taaacaggcccaggcgctaggtatatttgatccaacccttccagccgaactagatgtgca
tgtgacccaagaagggtttggctgggggctgtggcagcgccagggttctgttcgaatccc
aattgggttctggtcacagatttggcatggagcagaagagagatacagcatggttgaaaa
gcagttattggctacctattctgcattgcaggcagtagaaccaataactcagaccgcaga
ggttattgtcaaaacaactttaccaattcaggggtgggtaaaagacctaactcacattcc
taagaccggggtggcccaatcacaaacagtagcacgctgggttgcctatcttagccaaag
aagccgcctgtcatcatctccactgaaggaagaacttcaaaagatacttgggccagtaac
atatcacagcgagacacctgaggaaatagtggttacttgtccagaaaagagtcctgtaca
ggagggaaaataccctatcccagaagatgcctggtatacagatggatccagcagagggaa
cccaagtaggtggcgagctgtcgcataccatccctcaactgaaacaatatggtttgaaga
aggggatggacaaagtagccagtgggctgagctacgagctgtgtggatggtgataactca
agagcctggcaacagtgcactaaacatctgcacagatagttgggcagtctaccgagggct
cacgctctggatagcacagtgggccactcaggattggacaatccatgcccgacctatctg
gggcaaagatatgtgggttgatatatggaacgtggttaggcacaggaccgtacgagcata
ccacgtctctggacatcaacccttgcagtcaccaggcaatgatgaagctgacacactggc
tcgagtccgatggttgggaagtacaccatcagaagacatagctcactggctgcatcggaa
attacggcatgcaggacagaaaaccatgtgggcagcagctaaagcatgggggttgcccat
acagttaccagatattgtccaggcatgtcaggactgtgacgcttgctcgcgaatgagacc
aagacctctgccggaaactacggcccatctcgctagaggacacaacccattacagcgatg
gcagatcgattatataggtccccttcctcgatctgagggggccagatatgccctaacttg
tgtcgatacagcgagtggactgatgcaagcctatcctgtagcaaaggcaaaccaagccaa
taccatcaaagctctaactagattgatggcatcatacgggactcctgaggttattgagag
tgatcaaggtacacatttcacaggtgcaactgtgcagaagtgggctgaagacaataacat
tgaatggcggtttcacctgccctacaatccaacaggagcaggcctaatagaaagatacaa
tgggatcctgaaggctgctctgaaggcagattcacagtccttgcaggggtggaccaaaag
gctttatgaaaccctgcgagacttgaatgagagaccaagagatggcagacccagtgcttt
aaaaatgctgcagacaacttgggcctccccacttaggatacaaattacaagcaaggacac
ctcactcaagccacaagttggcacaatgaataatcttctgctccctgcccctgatgacct
agagccagggagacacaaggtaaaatggccttggaaggtgcaagcaggaccaaaatggtg
tggtctccttgcaccttgggggagattgttagaggttgggggatcagtaaacccttcagt
aatcggtgtatggccaacagaggtaatagttgacacccctgttttcattgcaagggggac
attaatcatgtccatgtggcaaattagaaccccccctttggtacccgatatagtgattca
gtcgcagatttcgggccaaagagtgtggtatcgaaggccaggacgtgccccgatacaggc
agaggtgttgactcaagaccgaaatacagcctgcatcttaccgtggagggcggacctacc
cctcctcgtacctattagacatctgttttactccccttgaggttttaagttcacaggatg
gcccgcaggatcaacatcactcaaactcgcttatgatgaaacatcatgacaccctgtgac
tcnnnnnnnnnnnnnnnnnnnnnnnnnnnnnnnnnnnnnnnnnnnnnnnnnnnnnnnnnn
nnnnnnnnnnnnnnnnnnnnnnnnnnnnnnnnnnnnnnnnnnnnnnnnnnnnnnnnnnnn
nnnnnnnnnnnnnnnnnnnnnnnnnnnnnnnnnnnnnnnnnnnnnnnnnnnnnnnnnnnn
nnnnnnnnnnnnnnnnnnnnnnnnnnnnnnnnnnnnnnnnnnnnnnnnnnnnnnnnnnnn
nnnnnnnnnnnnnnnnnnnnnnnnnnnnnnnnnnnnnnnnnnnnnnnnnnnnnnnnnnnn
nnnnnnnnnnnnnnnnnnnnnnnnnnnnnnnnnnnnnnnnnnnnnnnnnnnnnnnnnnnn
nnnnnnnnnnnnnnnnnnnnnnnnnnnnnnnnnnnnnnnnnnnnnnnnnnnnnnnnnnnn
nnnnnnnnnnnnnnnnnnnnnnnnnnnnnnnnnnnnnnnnnnnnnnnnnnnnnnnnnnnn
nnnnnnnnnnnnnnnnnnnnnnnnnnnnnnnnnnnnnnnnnnnnnnnnnnnnnnnnnnnn
nnnnnnnnnnnnnnnnnnnnnnnnnnnnnnnnnnnnnnnnnnnnnnnnnnnnnnnnnnnn
nnnnnnnnnnnnnnnnnnnnnnnnnnnnnnnnnnnnnnnnnnnnnnnnnnnnnnnnnnnn
nnnnnnnnnnnnnnnnnnnnnnnnnnnnnnnnnnnnnnnnnnnnnnnnnnnnnnnnnnnn
nnnnnnnnnnnnnnnnnnnnnnnnnnnnnnnnnnnnnnnnnnnnnnnnnnnnnnnnnnnn
nnnnnnnnnnnnnnnnnnnnnnnnnnnnnnnnnnnnnnnnnnnnnnnnnnnnnnnnnnnn
nattgttttgtacatcctgtattgcggcgggtgttgtgtatgcgtcgcgatgcgcattgt
gtcttgggccaccaggttgcaggggctcaccccctacctgctcagtcattggttcatgct
gtgaaggggtggagtgtagtggaattccagggtcacagcctgaaccaatgggtgggctct
gtgagtgtgtgagtgcggcggcgcggcggtacgaacgggggagggacacattcctcagct
cggctcgggctgcgcgctgctaccgggaggggtgagtcgattctttttgatatctttccc
tcgtgtgcctatttcttaaataaaggctttgtcatcaccttcatttgccctaca
>LTR318-Gg#LTR/ERV2
tgttgcctttcgcaggcaaccgtgatgttcgttgcttaggggagcctgcggcttggccaa
ataccgaggtgacaccaatatgatgagcggcaaaatggcgtttattaagttctaacaagc
acttttatatcttttaacccttcgtgtacgcccactggatggtacacgtggcacgtacct
aacacatggggaggagcctgacacgttacatcccgagaccccgatcacgcctattacaac
atctccccctccccatgccatagaaagctgacccgttacaacgcgaacgcaaatcctaac
tctatttctattcctaagtgcgtctataattgctcctgaatgcgctgatacacgtactgc
tgacgtgagatttcctctatgcagtttcttaagcatgccttaagaagctgaacaaagcat
ggaagacagagcataatagccaagaatattgctaaacctacgataagcgttttaagcatt
tgttttagccacggctctaattccccaaacagaccctccaaccattcaccgaagggatcg
gcctgcatcttgatcttctgtgtgtggccttgcatccactgtagttgtttatggattgat
gcgctgtgatcacttaagttgaagcaacagaacccttcgacatcctcacatccgtggctt
tgagctaaaagcaagaagtcaatagccgtgccaccccctggcaaagaacatagacacatt
agcagaggtagaaccaaatttctcggtgtgtgcagtaacggctgtgttgccgggtccgtg
tcctggcttgtcttcggtggtccacgcacccatataagtgtttttttccgcttctccggt
gtcggggtcttcggctttcccagtagccacgcctgcaacagaaacgctcagttctcgtta
cttgaggccaaactctggcttaactttcctcgatggaacccatataatgtttcccgactc
tttgtttttgaccgctgcgtagcctctaccccaaactaaaatagaccaccctgattccca
tgacccattgtcgatcttaatcttcaccggtggtccttcttcaataatcctcggttgcca
gtgcttttgcataggggtgcggtgattctccccccgttcaaaatggtttaatgcatacaa
cgcacgagccagcaactctccctgttggctcactggaatctttcccctgtaattttcccc
ctccccaaggacacgcaacttttccttgaggagccgattcgctctttcaacaatagcctg
gccctgcgagttgccagggatacctgtactatgcgtgatgccccaacgcgctagccactc
cttggtggagcgcgagatgaagcaggagccattgtctgtcttaatgtgactcggtaggcc
taatgtcgcaacgcacaccgaccagtgatgttgtgctgcagaagaattcgcgcggccatg
ttgggtagcaacaatgacagtggacgcggtatcaacagtaaccgcaagccaagacctcgg
cgccagacgaggctccagcgtgaagtctgtctgccagacgtcgagaggtgcaattcccct
agggttcactcccgcactaagcgcaggggctgaattacagtgagggcatgcctgcaccac
ctcccgggccaccgccataggaattgaacatgtccttgacagtgctcgagcccctaggtg
tagcgtagaatgcaagtctctagcctccctcaccgtaagaaccttgtgccccgcgtgttg
gtcagcgagggcattgccagttgtaaagaatcccggaacgtctgaatgacttcgcacatg
aagaacagcagcgggcgctgtccttgccgtcaatgcttcctccaagaggaaggcaatcga
agtactgggttgtccttcctgccccattcgtagtaacatttttgcaatgaaagcagagtc
agtgactacattgcaaggggtgtctggccagaggagcagtgccatcgctaccgcctgcgc
ctcaagcgtctgaacactgacaccgtgatcttgaaatgttctaatttcccagtcacccgt
ctggttcttccagacaaccgccccctgacctgtcgatgaagaggcatccgtaaatactgt
tggaccatcaaggggagaagcaacaacctgaagacggagtgacacccggagcgggcgtgc
cagctcgaaaatcggaagggaacccgcatacctaagcttgcctccgaacccatgcagggc
taggaggatttcgtcaggcaagatctgtaaatctcggaagaacctgggcaggtggactat
atccaaatcctttccaaaatccctaaatgcagatgtccttgccttactaagtagcaggga
gagaagctccacccatggggtgaatgcccgcaccggctgtgctgagaacagccagcgcag
aggttgtggacaggagcctagtgcatgaccaatgacagctacggctccatcctggcagcg
agtaacagcgccctctagggggatacccggtgtccacctggacaaacttgctgttgagca
cagtgatagtatttctcgccaggcagcgtccatctctggggtccactctctcctttcccg
tgggtctgagcccttcagctggtcataaaagggcttcattaatcgtagtggaatacccag
tgctccccggacccactggatagctcctaccaatttctgaacatcccacaggttggttac
atgaggcttaatctccaggccctcggggataaccgtggatgatccaaacttatatcccag
gaattctatccccggccctcgttgtaccttttcttgggagatcgtgaaacctgcacccgt
gagcgcgcctgacacccgtgcttctagggcttgtagttgggaacctgttggagctgcaag
cagaagatcatccatgtaatggacaatctggcagtctggcatgtcgcgtctcactggcgc
gataattgtattcaccacaagctgacaaatagtaggtgaacaggccattccctgagggag
aaccttccatcgaaacctttgagctgggccctggttattccgtacagggactgtgaatgc
aaaagcctcccggtcctgttctgccaaagggatggagaaaaaactatccttaaggtcaat
gaccacaaggggccatcccctgggaacagctgcaagtgatggaccgccttgctgaacggg
accgaactggacgagctgtgcattaacagcccgaagatcatgcaataaacggaaggaccc
cgatggtttccggataacaaagatgggcgtgttccacctactaagtgacggttcaatgtg
tcctgcctccagttccctggagaccagctgcgtcagcgctgctaatttatcagttggaag
gggccactgatccacccaaacgggagacgcttcccgtttccagcgtaatgggatggcaaa
atgcagcgcaaggtggtacacagtggcccttagtataaatttgtgagtcgaactcccaag
gacgtgagaaaatcacgccctaagattgatccttccaccggtgccacgaggggttgcacc
aacaccggtgcctccatcatcccactcctatcaatgatagcgatctccactttctctgca
gccccttttgttgggactgtgcctcccactcccccaatatgctgccaatgcgaggtgagt
ggccagttcgtcggccaatcggcctccgcaatcacggtaacgtccgcaccagaatctagc
aaagccgtaaaaagcgtggttcgaggtccctctttttggggccacggacctgcataagac
attaccaccttaactagtggacggtcccccaatccctataggtaatgccacggtgggcat
gttctccttggcccattgctctgatnnnnnnnnnnnnnnnnnnnnnnnnnnnnnnnnnnn
nnnnnnnnnnnnnnnnnnnnnnnnnnnnnnnnnnnnnnnnnnnnnnnnnnnnnnnnnnnn
nnnnnnnnnnnnnnnnnnnnnnnnnnnnnnnnnnnnnnnnnnnnnnnnnnnnnnnnnnnn
nnnnnnnnnnnnnnnnnnnnnnnnnnnnnnnnnnnnnnnnnnnnnnnnnnnnnnnnnnnn
nnnnnnnnnnnnnnnnnnnnnnnnnnnnnnnnnnnnnnnnnnnnnnnnnnnnnnnnnnnn
nnnnnnnnnnnnnnnnnnnnnnnnnnnnnnnnnnnnnnnnnnnnnnnnnnnnnnnnnnnn
nnnnnnnnnnnnnnnnnnnnnnnnnnnnnnnnnnnnnnnnnnnnnnnnnnnnnnnnnnnn
nnnnnnnnnnnnnnnnnnnnnnnnnnnnnnnnnnnnnnnnnnnnnnnnnnnnnnnnnnnn
nnnnnnnnnnnnnnnnnnnnnnnnnnnnnnnnnnnnnnnnnnnnnnnnnnnnnnnnnnnn
nnnnnnnnnnnnnnnnnnnnnnnnnnnnnnnnnnnnnnnnnnnnnnnnnnnnnnnnnnnn
nnnnnnnnnnnnnnnnnnnnnnnnnnnnnnnnnnnnnnnnnnnnnnnnnnnnnnnnnnnn
nnnnnnnnnnnnnnnnnnnnnnnnnnnnnnnnnnnnnnnnnnnnnnnnnnnnnnnnnnnn
nnnnnnnnnnnnnnnnnnnnnnnnnnnnnnnnnnnnnnnnnnnnnnnnnnnnnnnnnnnn
nnnnnnnnnnnnnnnnnnnnnnnnnnnnnnnnnnnnnnnnnnnnnnnnnnnnnnnnnnnn
nnnnnnnnnnnnnnnnnnnnnnnnnnnnnnnnnnnnnnnnnnnnnnnnnnnnnnnnnnnn
nnnnnnnnnnnnnnnnnnnnnnnnnnnnnnnnnnnnnnnnnnnnnnnnnnnnnnnnnnnn
nnnnnnnnnnnnnnnnnnnnnnnnnnnnnnnnnnnnnnnnnnnnnnnnnnnnnnnnnnnn
nnnnnnnnnnnnnnnnnnnnnnnnnnnnnnnnnnnnnnnnnnnnnnnnnnnnnnnnnnnn
nnnnnnnnnnnnnnnnnnnnnnnnnnnnnnnnnnnnnnnnnnnnnnnnnnnnnnnnnnnn
nnnnnnnnnnnnnnnnnnnnnnnnnnnnnnnnnnnnnnnnnnnnnnnnnnnnnnnnnnnn
nnnnnnnnnnnnnnnnnnnnnnnnnnnnnnnnnnnnnnnnnnnnnnnnnnnnnnnnnnnn
nnnnnnnnnnnnnnnnnnnnnnnnnnnnnnnnnnnnnnnnnnnnnnnnnnnnnnnnnnnn
nnnnnnnnnnnnnnnnnnnnnnnnnnnnnnnnnnnnnnnnnnnnnnnnnnnnnnnnnnnn
nnnnnnnnnnnnnnnnnnnnnnnnnnnnnnnnnnnnnnnnnnnnnnnnnnnnnnnnnnnn
nnnnnnnnnnnnnnnnnnnnnnnnnnnnnnnnnnnnnnnnnnnnnnnnnnnnnnnnnnnn
nnnnnnnnnnnnnnnnnnnnnnnnnnnnnnnnnnnnnnnnnnnnnnnnnnnnnnnnnnnn
nnnnnnnnnnnnnnnnnnnnnnnnnnnnnnnnnnnnnnnnnnnnnnnnnnnnnnnnnnnn
nnnnnnnnnnnnnnnnnnnnnnnnnnnnnnnnnnnnnnnnnnnnnnnnnnnnnnnnnnnn
nnnnnnnnnnnnnnnnnnnnnnnnnnnnnnnnnnnnnnnnnnnnnnnnnnnnnnnnnnnn
nnnnnnnnnnnnnnnnnnnnnnnnnnnnnnnnnnnnnnnnnnnnnnnnnnnnnnnnnnnn
nnnnnnnnnnnnnnnnnnnnnnnnnnnnnnnnnnnnnnnnnnnnnnnnnnnnnnnnnnnn
nnnnnnnnnnnnnnnnnnnnnnnnnnnnnnnnnnnnnnnnnnnnnnnnnnnnnnnnnnnn
nnnnnnnnnnnnnnnnnnnnnnnnnnnnnnnnnnnnnnnnnnnnnnnnnnnnnnnnnnnn
nnnnnnnnnnnnnnnnnnnnnnnnnnnnnnnnnnnnnnnnnnnnnnnnnnnnnnnnnnnn
nnnnnnnnnnnnnnnnnnnnnnnnnnnnnnnnnnnnnnnnnnnnnnnnnnnnnnnnnnnn
nnnnnnnnnnnnnnnnnnnnnnnnnnnnnnnnnnnnnnnnnnnnnnnnnnnnnnnnnnnn
nnnnnnnnnnnnnnnnnnnnnnnnnnnnnnnnnnccctccccgactgacttcagggaagg
atataagccttgagagggaaacggaggtgggggtgttgtggcctccacgcttgaacaatt
cgatgcaacttcgtccttctttgnttcccggagctatcacagcaggatgggttgtaggga
ctggcgccaccttatctccagccggacctgcacgaggaatgatacccactcccggccccg
caacctctaacccttttatctccctggctcgttcgctcgcaggtttctcctcgcgcgcag
ccttcaatcctcccagaatcaaaccccaagttttaaattccgctgctttttgagtgacca
ttgctcgttgagataaggcagcggtaattgaatcccaattactgtggtcataaatctcat
ggggcgatgttaacagcccctccctctcaagcaacccttggaccgcagctatctccttct
gagaaggagcatgcttcccgttataaatcttacacgcatgaacgatcacctttatgacgg
cttccatgacgcccccgatcctcctcccgattgagaccaggatcccaggctcttctccgg
tgtgattccggagggtatatccgtcgctcgtccgcgacctccgccgacagaggggtgact
gcagattccctctgtccccgggcttgtcccccggcttccaccgcccagcaagtgctaacg
ctccgcggtgggctcctgccccgtcaagcagacagccgactccttcccctaagcatcacg
tcgggggtcaccacttgttgcctttcgcaggcaaccgtgatgttcgttgcttaggggagc
ctgcggcttggccaaataccgaggtgacaccaatatgatgagcggcaaaatggcgtttat
taagttctaacaagcacttttatatcttttaacccttcgtgtacgcccactggatggtac
acgtggcacgtacctaacacatggggaggagcctgacacgttacatcccgagaccccgat
cacgcctattacaaca
>LTR322-Gg#LTR/ERV3
tgtagggcaaatgaaggtgatgacaaagcctttatttaagaaataggcacacgagggaaa
gatatcaaaaagaatcgactcacccctcccggtagcagcgcgcagcccgagccgagctga
ggaatgtgtccctcccccgttcgtaccgccgcgccgccgcactcacacactcacagagcc
cacccattggttcaggctgtgaccctggaattccaccacactccaccccttcacagcatg
aaccaatgactgagcaggtagggggtgagcccctgcaacctggtggcccaagacacaatg
cgcatcgcgacgcatacacaacacccgccgcaatataggatgtcaaaacaataaaggcaa
tcagtggcagtccccttcacggttctgttgggccagtacttgatgttctttctcgaggcg
tatctttttcaaggaccagtagcgcttctgattcatgctctccagtccccaaaagttcag
cagtgcgtcacagggtgtcatgatgtttcctcataagcgtgtttgagtgatgttgctcct
gcgggccatcctgtgaacttaaaacctcaaggggagtaaaacagatgtttaataggtacg
aggaggggtaggtccgccctccacggtaagatgcaggctgtatttcggtcttgagtcaac
acctctgcctgtatcggggcacgtcctggccttcgataccacactctttggcccgaaatc
tgcgactgaatcactatatcgggtaccaaagggggggttctaatttgccacatggacatg
attaatgtcccccttgcaatgaaaacaggggtgtcaactattacctctgttggccataca
ccgattactgaagggtttactgatcccccaacctctaacaatctcccccaaggtgcaagg
agaccacaccattttggtcctgcttgcaccttccaaggccattttaccttgtgtctcccg
ggctctaggtcatcaggggcagggagcagaagattattcattgtgccaacttgtggcttg
agtgaggtgtccttgcttgtaatttgtatcctaagtggggaggcccaagttgtctgcagc
atttttaaagcactgggtctgccatctcttggtctctcattcaagtctcgcagggtttca
taaagccttttggtccacccctgcaaggactgtgaatctgccttcagagcagccttcagg
atcccattgtatctttctattaggcctgctcctgttggattgtagggcaggtgaaaccgc
cattcaatgttattgtcttcagcccacttctgcacagttgcacctgtgaaatgtgtacct
tgatcactctcaataacctcaggagtcccgtatgatgccatcaatctagttagagctttg
atggtattggcttggtttgcctttgctacaggataggcttgcatcagtccactcgctgta
tcgacacaagttagggcatatctggccccctcagatcgaggaaggggacctatataatcg
atctgccatcgctgtaatgggttgtgtcctctagcgagatgggccgtagtttccggcaga
ggtcttggtctcattcgcgagcaagcgtcacagtcctgacatgcctggacaatatctggt
aactgtatgggcaacccccatgctttagctgctgcccacatggttttctgtcctgcatgc
cgtaatttccgatgcagccagtgagctatgtcttctgatggtgtacttcccaaccatcgg
actcgagccagtgtgtcagcttcatcattgcctggtgactgcaagggttgatgtccagag
acgtggtatgctcgtacggtcctgtgcctaaccacgttccatatatcaacccacatatct
ttgccccagataggtcgggcatggattgtccaatcctgagtggcccactgtgctatccag
agcgtgagccctcggtagactgcccaactatctgtgcagatgtttagtgcactgttgcca
ggctcttgagttatcaccatccacacagctcgtagctcagcccactggctactttgtcca
tccccttcttcaaaccatattgtttcagttgagggatggtatgcgacagctcgccaccta
cttgggttccctctgctggatccatctgtataccaggcatcttctgggatagggtatttt
ccctcctgtacaggactcttttctggacaagtaaccactatttcctcaggtgtctcgctg
tgatatgttactggcccaagtatcttttgaagttcttccttcagtggagatgatgacagg
cggcttctttggctaagataggcaacccagcgtgctactgtttgtgattgggccaccccg
gtcttaggaatgtgagttaggtcttttacccacccctgaattggtaaagttgttttgaca
ataacctctgcggtctgagttattggttctactgcctgcaatgcagaataggtagccaat
aactgcttttcaaccatgctgtatctctcttctgctccatgccaaatctgtgaccagaac
ccaattgggattcgaacagaaccctggcgctgccacagcccccagccaaacccttcttgg
gtcacatgcacatctagttcggctggaagggttggatcaaatatacctagcgcctgggcc
tgtttaacagctatttttgcttgctggaaggcttcttgttctgttctaccccaatcccat
acttggcctttttttgttaatcgatataagggttttagcagttgtgctaagtggggaata
aaggatcgccaatatcctaatatacccaaaaactcctgcaactgcttcggtttcgtagga
accgggaacgcttggatcttatcaatgatcgcactgggtaacaccttagtcttacctgac
cagacaacacccaggaatttaactgatagccctggtccttgtactttttgtgggtttata
gcccatcctttttcctgtaaataagtaattaatgatggtactgtcttttctaatgcctcg
attgagtcagatgttaacatcaaatcatcgatgtagtggaacattttgacagtagatggt
ttgttccaatttgccaagtcacttgccaccaaattatgacaaaaagtaggtgaatgcacg
tacccctgaggtagaacttgaaaagtccactgcctgccctcccacgtgaatgcaaactgg
tcttgggactccttagcaattggaatgctgaaaaatgcatttgctagatccagaacgcag
tggtatgtttctatttctctacttaatgtatccatgagggaagcgatgttgggtacagct
gcatggatcggtggcgtgactttatttagttctctgtagtctactgtcattcgccacgta
ccatctggtttcctgactggccatatgggggagttgtatgggctgtgtgcaggtctaata
atccctactctctccagctcctgcacagtcttggtaatttcttgttgcccacccgggagt
ctatactgctttgtatttgtgatccggcgtggttgtggcaaacaaataggttcaatttct
gcatgaccccttatgattgcctgcactgcccggatactaatacatctttcccttaatctg
aactctcccacagtggtttggagagtcaaacccgacaggatatcaatccccaatatatac
tctggaattggggcaatagacaccttgtactcccggggtggtagacgcccaacccccaat
ttcaaccatgtttgtgttacggggatcatctgccccccgaacccacctatcattgcctta
gagcctgaaaattggtttgggttttcatatataattgatgtttctgccccagtatctact
aatgccataacccgctgtacattctttcgggaccaatgaatcgttagttcaacgtagggt
ctccggtctcctctggagaccctagtcttggggaattttggctccgctgtcaagccatca
gctgtgcaatccctaagtctttttcctctgatggctcaactgtggctgcccgggcaacct
gaggaggtttacgtttttttgatgggactatgaagtcttctagattccacgtattttgtg
gaatccgttctatgagtctaactccttcccttttaggagagcgttggaatctctgactgt
ttggtaactgtttccatagttgtaataagacctggttaggctgtccatcgatcttttgaa
attgaactccagccctaatcaagtcagtaaacatttgttttcttgagaccctgatgggtc
cagattgaattacactaggggcaggtctcctaggtcgtggtggcggatggatgtccgact
tttccaccaccattcggacattgcgcctggcgcgcaggcgctctgtctcccccagatctg
ccaccaattgggcggcctgttgtataatggcctctgaggctactaggggatttagtatgg
ataccaaaattccatactgatgtggtggagcctgctgcaggatgaggtccctcattcctg
cggaaaattttatcatatctgggctctcaaaattgtcctcataaattgcctccttcatac
ctaattctcggatataattttgtaagtcctccatagaggaccacaggccagtatttaacg
gtatgtccgttttatttgcccatgtcacacggcatgcggccattaaccatgcaatcagtg
aatgattttcttcattgtgttgcacagccgcatatagtctttgcctgagggccgggtgag
tagtaattgatgccagttttgagatttctggcccattcaccacaacactttctgccccca
tgtcatatagtctgagtaaccatgctggcacactctctctcggtctttgtctaaagcgtt
gtactaaatccattaattcagctgccgtgtatgggcgagctgttacatgtagtgtgctct
gggcagggggccactggtcagggggcagccccgctggcctgtcctgcgttttttttgttt
tttgagttacaactggtcggatctcaaagggatcaagctctagtggagcctcaagatctg
acttcttagtgctttcattttctgagtccagttcatgtggactctcttgtataggatccc
cagttatttctagagagatgtttcggattttttgtaccgggattatagggttaggttttt
tccctctcaaaattgcaacctgtctttctagttcttccacacggtcacgtaatagttgat
tttcatcagtgagaaccccttcagttatatttagccggttcaaggccatcagcagcggcc
acgccaccgtggaggcagctaactgtcgttctcgtgtagtgagtacgtttttgtttatac
tactgaaatactcagccaggcgggctggggattcctgaacatttcctgcatcccgtaggg
gaccccatttttcaataatacaggcaatcccgtgatatggggatcctaggaatcccggga
tgtgccctggcaaaacctcacttatggggctagcctttccccatccaaaccatcccatga
aattgttcaaaaatgtcatggtaattattttaagaggcttataattgggtatctttaaag
atatttggctgcctggctcgccaaaatgtagggcaaatgaaggtgatgacaaagccttta
tttaagaaataggcacacgagggaaagatatcaaaaagaatcgactcacccctcccggta
gcagcgcgcagcccgagccgagctgaggaatgtgtccctcccccgttcgtaccgccgcgc
cgccgcactcacacactcacagagcccacccattggttcaggctgtgaccctggaattcc
accaca
>LTR369-Gg#LTR/ERV2
tgttgcattcagcaacaacgatgttagccacctgtgttaggcctctgtgcaccctgatcg
atatcttgatcagggccaagtgactgccggcacgcaccaatatgatgagcagcaaaatgg
catttattcactacgaaacacagcttatatacattttacttacaaaaccgtgctgtcatg
tcccactctgattggttcacaccagataacattgtgccttatttagccgtttccacactc
ttttctcatccttcttcttctcctcttttctctgcatcaaggtcagcacaatagcactgt
ctgtctatgcttagggagaggcctgtcccgtacatcccatagccccgcaagtcgcctact
acaacatctccccctccctaagctaaatactactaacacacacacctaacccatacatcg
cgaagcagcgcaaaatgcctaatcctaaatatatttcagctcactattcctacttttcta
caattcttaagcaatcatcagagcaacagggaatcctttcccgtgctcagccaagccttg
ccccgttacagcacgaacgcaacaaacctaaacccctctataatttttcacacaatctat
gatactcaatgcgatggtcaaaagttttgtccatcattcgttgaaggcaattttgcaagc
atcctacaaagcatggaagacagattagaatacacacaaggattgcaaatcctactgcga
gagctttaagcaattgctttaaccatgaacccactcccccaaacagtccgctcagccagt
ttctgaagggatcactttcttctttaatcttttgcgtgtgttcttgcaaccattgtagtt
gtttatggattgatgtgctgtgatcactaaggttgaagcagcacgttccttcgacatcct
cacatccatgtccttgagccaacagcaaaaagtcgatagctgctctattctgtagcagtg
cacgacggacactattaagatcttctagcatagcgtttaatacaagcgtggtcgcattcg
cctgttttaccaaccaacatgccaacctttctatttgggctaaggccctcgctgctgaca
cacctggtgcgaagagcgatgcgaagacacgtgctgtaagaccccacatcctaatatcat
cattacagtcaggtcctaggttcatgctgcgacggcgcctgcgagaatgtaaactgcgag
atatattaagctatcctgtgcgatttggagcaaacatcgttaacttccctaagtaacatg
aacctcccagagaattagctgggacaccttgccatggcctatcaccacaaatcaagaaga
tacccggggggagtgctttagcagtcttattattccacaatacctccgatcccttcctcc
tacaggtgaacccaccagctatcgaaaaactctccatgttcatcagactcaccaccgtcc
atgatcggttagcataaggttttatacgagggtcattgctaccccatctcactataaggt
cacgcaattctgcctccaccccaccagtcctatcactacgatcgttctctgcataacaca
ttgtaccgaagatgatacatgtacgtgttgttccgttcctgatcatttgagaccccaaaa
tatccaattctttggggtcccaggggagggtatggtttaatgatcgaatcagacacgccg
tttgagtagcagcgtctgtttcattctgacacacactgtagttgatcgtatgtcccttaa
actcctccaattgataatttggcaaacctattaaacaggtacggaaaggagaggtggcgg
actgaaggcccagacagaagtctgtctgccctgtgagatttgcccacgtgacccaaacat
tgcgtggctgttgtacaaggtgtactccctcccccccccccattaccataaatattagtg
gtatcagaagtatcaatgccataggtgtggctctcctcttgatgagcggctcttgatcct
gttgtccgtcctccggttgttctggagttggcgtcggccttcccaccagcagcttctgca
aaagggaactcttgtcttgcttattacacaaatacggaacaagttataatttcaggtgtc
ctgtctgaggtccggtttaaccttccctgatggagtccacacaatttttcctgtctccac
atgttttactgcagcataccccctgccccacactaatatcctccatccttcttcccattg
tccgctatctgtctttactttgactgggggcccttcacctaagacttttggctgccaatg
cttctgtactggcattcgcttgctgtcaccacgctcgaaatgatttaatgcatatagggc
ttccgccaggagctcagcctgtctgccgacaggtatcctgtccctgtatccttccccctc
cccaaggatacgtatcttatccttgagaaggcgattggcgcactccactattgactgacc
ctgggaattgccagggatgcccgtaatatgagagattccccacactgctagccatccctg
tgttgaccgtgagatgaaacacgatccgttgtttgtcttaatctggctaggcaggccaag
tatggcgatagcagctgcccaatgattctgtgccgatgctgaattggacttagcatgttg
cgtggctacaatgacggtggaagaggtatctactgtaaccgctagccatgggcgaggcga
cagacgaggttcccaggtgaaatctgtttgccatacctgtaatggccctaggccgtgggg
gttaaccccggcccctatgatgggtgctgagttacaatgagggcaagcctgaacaacatc
gcacgcaactgatattgggatagaacaagctctagagagtgctcgggctcctatatgaag
agtagagtggagatcatgggcttcctgggctgtaaaaacctgcgtactggcagccttgtc
tgccactgcattacctgttgtaaaaaagcctggcacctcagagtgactgcgcacatgcaa
aatagcaacaggggccgtacgacaggctagagcctcctccaggatgccagcggcctctgt
gctcgggaggccttcctgacccatccgggctaatagcttggcagcaaaagcagaatctgt
aacgatgttacaaggtatctcacgccaaaaacgtaccgcaacggctacggccgtcacctc
aagcatctgcacaccgattgttcgatctacaaagatagcagtctgccaattattgcctga
atcctgccaaaccactgccccttgcccagttttcgaggatgcgtctgtgaataacgtagg
cccttctagcggagaggtttgaacccgcacccgtaaggagatagcaagcgacttagccac
agcaaagacgggaagggaatctgagtaccttatctgcctttcgaaatctcccagcactgt
gagcaggatttcagggagcggctgtacatcacgaaatgaactctgtaaatgtatcacgtc
aggttctctccctaaagcccgtaccgagagtaatcgggttttcctgagtaacactgctaa
tatctcgagccaggaagaataggcacgtgcaggttgtactgagaacagccaccacgacgg
ctgtggtttgccatcgagagagtgacctagaacagcagcagcacctgcctcacacctaca
aaccgctgcctcaagagcctcggtgggatcccaatgagcgagggactgctccatacaatt
ttgcaagatctcctgccaggccgtggccatttcaggagtcagatctcggggttcttttgg
atcagacccttttagctgatcataaaagagcttcattaatcgaggaggtatccccaaagc
agcccgagcccactggagggctcctaccagtttctgcacatcccacagtgttttaatgcg
aggctggatggcaagacccgttggctggaccgtctcagggccaaacttgtaccccaggta
cttgactcccggtcctctctgtatcttttgctctgaaataatgaatccaacggcagttag
agtagacatcacctgtgactcaagcgtttgcaaccctatctcagtaggagcagcaagtaa
aagatcatccatataatgcacaagtatgtaacgagggaaatctctcctgattggctccaa
tactctacctactactagctgacatatagtaggggagcatgccattccttgtaggaggac
acgccactgaaatctctcagtggggcctaagttgttgagcgttggtactgtaaaggcaaa
tgcctcccgatcctcttctgtgagagggatggagaaaaagcagtctttaagatctacgac
tactaacggccactccttgggtatggctgacagtatcggtccaccttgctgcactgcccc
aaaaggtacaagctgggcattgaccgcgcgcaagtcatgcagcaggcgaaaagtgccgga
acgtttctgtatgacaaagattggggtattccactgactaagagaaggttcgatatgtcc
caattgaaattcctgtgaaattaagtgtctgagtgctttaagttttttgaggggaagagg
ccactgatccacccaaacggggtgcgcatcccgcttccactgcaatggaattgcgtatgc
agtggacagctggcagacagtggcccttactaaaaatttgtaatgcgtgcacccacattg
tttaggaagtcccgtcccagcagtgagcctggtactctggctataagcgggacaagcaaa
gcaggtctctccaacgaaccatctctgttaactacgacaatctctacctctgctgaggat
cgcttagtagctatggtaccgcccacccctctgatcacctgagaggttcccacaggccat
tctttaggccagtcctcctcagatatcaccgtgacatctgcccctgaatcaataagcgct
gtaatcgagacagtttgatgacccgaaaaatcaggcggcaggttaacatacgacattaac
gctttaacaaatggacggttttgacagtctaaagctaatgccacggtgggcgtgtcagaa
acttcaggctgggagccggcctgactgggaggggccctgggcctgaggcaccctccccca
ttcatttccctgctgctgaactctgacacttctacattggcgggcagtatgccctgcctt
gccacacagttgacatgtgactctacccctctccccatgtctcatggctctgcactggac
tttaatgtggccgaattgaccacaccggaaacagggaccacccttctcatcgtccattgg
agtagtgcactgagccttattgtgaccaaattggccacactgaaaacaaggacctctgta
ggattctgcggctcgcagtggcctcaatgtcacagccattatgttggtgatagcggccgc
caggccctcgttagtcaggggggtagttttctgtttatccaacacatatctaataatctc
ccctggtgtggcgattttcccgggggctgcacgaagcagggtttttatatcttcaagaga
cctttgcttaaggcagtccacgatcacagggccgtggacagctctaggcaagtccgaccc
ttcaactgccttaattatcctgtcagcgaactcctgaaaagattctgttggaccttgggc
tatctctgaccaaggagtggaaggctctacgcaacgggcgaactttctaaaagctcctat
agccgcatcagtggttgctatcaactcccctgggcgtagctgggctagttgcgcacgcgg
ggtggccattcccgcggcagatcccataagcctcatcagatctgtgccgtgcacaggatg
ccccgggtcgtcttgtgcggctgctattacccgtttaagctctgttagccattcctcttt
ccagagtgtatactgtacaggcttgagtaccatacgcataaggttctctatgtcataggg
gagcatagggcctggttctgtaagagcttctaacgcatttatagtcacaggcgatcttaa
gcctttcttttctaccgcctctattaggcgtgtgactcctttcggatctaacggagtcca
ttccggcccctcctccccaagtactacagggaacgcggtgagtaatcccttttcctccac
tgcgtccttaatcccctgccagtcagtgccgcgcctacccctagccccctccgggggggt
gtgatgtctattcttcaccccttgggtggggacaaatacaccgccccttttttcctccgc
ccctttcaccgccccatgggagggagcaggtatgccccccccttgttcctccaccccttt
ctccgcccccgtgggtggagtgaagttttgcaatgaaggatacagcggttgccggggata
gggaggcggggattccagtccttgcgataaggtgtcttcacccgataagggtgccgacgg
ctggatcctgccatcttgttgtttgtcccccgttgtttgtccaggggtgttcggatcact
cggcgctatctttgtcgagtgctcctcgtctgaattcctgcaagagaggctacctcccgg
ccggcactgctgtttcacgtccgagctgactccctgcgaaccccctccggggtccgtctg
atcgggactccagagccgccgggcttcctcccacaccttttcctcctcccttgcagcttt
cagcgctcctagtatcaatccccaagtttttaactccgaaccacccttctgagagttcat
aacatactgcacaagtgcagaggtgagatgatcccatctccggaggtcaaagacctcctg
gggggctttaatctccccctcccgctctaaccgggaaataactgcttggatattcttctt
agaaggagcattattttcgcaatagtctttacaaaactgaagcagtaccttaggaacatg
ttccatcatcagcccgtcgccgtcaccgcgaagtcacactcgacaccgtcgtccacacag
gtcctccgtgggcgtcccgtcgtcccccccgaccccacagcaacctacttgctggccagc
actatcatcgtcgccacgatcttctgcagggcgtcaccccaatcgtcttctgcagggacc
cctctctttggggcactcgggctgggcgtcaccccaaatctcgtgctatggcgtcacccc
acagctcgcagcagcacagagagcatcagaacagtctgtgcctcatagaggcctctcacc
cgcgcctcacacggggcaccatttgttgcattcagcaacaacgatgttagccacctgtgt
taggcctctgcacgccctgatcgatatcttgatcagggccaagtgactgccggcacgcac
caatatgatgagcagcaaaactgcatttattcactacgaaacacagcttatatacatttt
acctacaaaaccgtgctgtcatgtcccactctgattggttcacaccagataacattgtgc
cttatttggccgtttccacattcttttctcatccttcttcttctcctgttttctctgcat
caaggtcagcacgatagcactgtctgtctatgctcagggagaggcctgtcccgtacatcc
cgtagccccgcaagacgcctactacaaca
>LTR374-Gg#LTR/ERV3
tgctcagcttggctttcatgcagcttagtaaagtgttttagctgtgtgcctgtagtggaa
ttccagggtcacagcctgaaccaatgggtgggctctgtgagtgtgtgagtgcggcggcgc
agtggtacgaacgggggagggacacattcctcagctcggctctgccttcgcgctgctacc
gggaggggtgagtcgattctttttgatatctttccctcgtgtgcctatttcttaaataaa
ggctttgtcattaccttcatttgctctacattttagcgagccaggcagccaaatatcttt
aaagatacccaattataagcctcttaaaataattaccatgacatttttgaacaatttcat
gggatggtttggacggggaaaggctagccccataagtgaagttttgccagggcacatccc
gggattcctaggatccccatatcacgggattgcctgtattattgaaaaatggagtcccct
acgggatgcaggagatgttcaggaatccccagcccgcctggctgagtatttcagtagtct
aaacaaaaacgtactcactacacgagaatgacagttagctgcctccacggtggcgtggcc
gctgctgatggccttgaaccggctaaatataactgaaggggttctcactgatgaaaatca
actattacgtgaccgtgtggaagaactggaaagacaggttgcaattttgagagggaaaaa
acctaaccctataattccggtacaaaaaatccgaaacatctctctagaaattactgggga
tcctatacaagagagtccacatgaactggactcagaaaataaaagcactaagaagtcaga
tcttgaggctccactagagcttgatccctttgagatccgaccagttgtaactcaaaaaac
aaaaaaaaacgcaggacaggccagcggggctgccccctgaccagtggccccctgcccaaa
gcacactacatgtaacagctcgcccatacacggcagctgaattaatggatttagtacaat
gctttagacaaaaaccgagagagagtgtgccagcatggttactcagactatatgacatgg
gggcagaaagcgttgtggtgaatgggccagaaatctcaaaactggcatcaattactactc
acctggccctcaggcaaagactatatgcagctgtgcaacacaatgaagaaaatcattcac
tgattgcatggttaatggccgcatgccgtgtgacatgggcaaataaaacggacataccat
taaataccggcctgtggtcctctatggaggacttacaaaattatatccgagaattaggta
tgaaggaggcaatttatgaggacaattttgagagcccagatatgataaaattttccgcag
gaatgagggacctcatcctgcagcaggctctaccacatcagtatggaattttggtatcca
tactgaatcccctagtggcctcagaggccattatacaacaggccgcccaattggtggcag
atctgggggagacagagcgcctgcgcgccaggcgcaatgtccgaatggtggtggaaaagt
cggacatccatccgccaccacgacctaggagacctgcccctaatgtaattcaatctggac
ccatcagggtctcaagaaaacaaatgtttaccgacctgattagggcaggggttcaatttc
aaaagatcgatggacagcctaaccaggtcttattacaactatggaaacagttaccaaaca
gtcagagattccaacgctctcctaaaagggaaggagttagactcatagaacggattccac
aaaacacgtggaatctagaagacttcatagtcccatcaaaaaaacgtaaacctcctcagg
tggcccgggcagccacagttgagccatcagaggaaaaagacttagggattgcacagctga
tggcatgacaggggagccaaaattccccaaggctagggtctccagaggagaccggaggcc
ctatgttgaactaacgattcattggtcccgaaagaatgtacagcgggttatggcattagt
agatactggggcagaaacatcaattatatatggtgacccaaaccaattttcaggctctaa
ggcaatgataggtgggttcggggggcagatgatccccataacacaaacatggttgaaatt
gggggttgggcgtctaccaccccaggagtacaaggtgtctatcgccccaattccagagta
catattggggattgatatcctgtcgggtttgactctccaaaccactgtgggagagttcag
attaagggaaagatgtattagtatccgggcagtgcaggcaatcataaggggtcatgcaga
aattgaacctatttgtttgccacgaccacgccggatcacaaatacaaagcagtatagact
cccgggtgggcaacaagaaattaccaagactgtgcaggagctggagaaagtagggattat
tagaccttcacacagcccatacaactcccccatatggccagtcaggaaaccagatggtac
gtggcgaatgacagtagactacagagaactaaataaagtcacgccaccgatccatgcagc
tgtacccaacatcgcttccctcatggatacattaagtagagaaatagaaacataccactg
cgttctggatctagcaaatgcatttttcagcattccaattgctaaggagtcccaagacca
gtttgcattcacgtgggagggcaggcagtggacttttcaagttctacctcaggggtatgt
gcattcacctactttttgtcataatttggtggcacgtgacttggcaaattggaataaacc
atctactgtcaaaatgttccactacatcgatgatttgatgttaacgtctgactcaatcga
ggcattagaaaagacagtaccatcattaattacttatttacaggaaaaaggatgggctat
aaacccacaaaaagtacaaggaccagggctatcagttaaattcctgggtgttgtctggtc
aggtaagactaaggtgttacccagtgcgatcattgataagatccaagcgttcccggttcc
tacgaaaccgaagcagttgcaggagtttttgggtatattaggatattggcgatcctttat
tccccacttagcacaactgctaaaacccttatatcgattaacaaaaaaaggccaagtatg
ggattggggtagaacagaacaagaagccttccagcaagcaaaaatagctgttaaacaggc
ccaggcgctaggtatatttgatccgacccttccagccgaactggatgtgcatgtaaccca
agaagggtttggctgggggctgtggcagcgccagggttctgttcgaatcccaattgggtt
ctggtcacagattgggcatggagcagaagagagatacagcatggttgaaaagcagttatt
ggctacctattctgcattgcaggcagtagaaccaataactcagaccgcagaggttattgt
caaaacaactttaccaattcaggggtgggtaaaagacctaactcacattcctaagaccgg
ggtggcccaatcacaaacagtagcacgctgggttgcctatcttagccaaagaagccgcct
gtcatcatctccactgaaggaagaacttcaaaagatacttgggccagtaacatatcacag
cgagacacctgaggaaatagtggttacttgtccagaagagagtcctgtacaggagggaaa
ataccctatcccagaagatgcctggtatacagatggatccagcagagggaacccaagtag
gtggcgagctgtcgcataccatccctcaactgaaacaatatggtttgaagaaggggatgg
acaaagtagccagtgggctgagctacgagctgtgtggatggtgataactcaagagcctgg
caacagtgcactaaacatctgcacagatagttgggcagtctaccgagggctcacgctctg
gatagcacagtgggccactcaggattggacaatccatgcccgacctatctggggcaaaga
tatgtgggttgatatatggaacgtggttaggcacaggaccgtacgagcataccacgtctc
tggacatcaacccttgcagtcaccaggcaatgatgaagctgacacactggctcgagtccg
atggttgggaagtacaccatcagaagacatagctcactggctgcatcagaaattacggca
tgcaggacagaaaaccatgtgggcagcagctaaagcatgggggttgcccatacagttacc
agatattgtccaggcatgtcaggactgtgacgcttgctcgcgaatgagaccaagacctct
gccagaaactacggcccatctcgctagaggacacaacccattacagcgatggcagatcga
ttatataggtccccttcctcgatctgagggggccagatatgccctaacttgtgtcgatac
agcgagtggactgatgcaagcgtatcctgtagcaaaggcaaaccaagcctataccatcaa
agctctaactagattgatggcatcatacgggactcctgaggttattgagagtgatcaagg
tacacatttcacaggtgcaactgtgcagaagtgggctgaagacaataacattgaatggcg
gtttcacctgccctacaatccaacaggagcaggcctaatagaaagatacaatgggatcct
gaaggctgctctgaaggcagattcacagtccttgcaggggtggaccaaaaggctttatga
aaccctgcgagacttgaatgagagaccaagagatggcagacccagtgctttaaaaatgct
gcagacaacttgggcctccccacttaggatacaaatcgcaagcaaggacacctcactcaa
gccacaagttggcacaatgaataatcttctgctccctgcccctgatgacctagagcccgg
gagacacaaggtaaaatggccttggaaggtgcaagcaggaccaaaatggtgtggtctcct
tgcaccttgggggagattgttagaggttgggggatcagtaaacccttcagtaatcggtgt
atggccaacagaggtaatagttgacacccctgttttcattgcaagggggacattaatcat
gtccatgtggcaaattagaaccccccctttggtacccgatacagtgattcagtcgcagat
ttcgggccaaagagtgtggtatcgaaggccaggacgtgccccgatacaggcagaggtgtt
gactcaagaccgaaatacagcctgcatcttaccgtggagggcggacctacccctcctcgt
acctattaaacatctgttttactccccttgaggttttaagttcacaggatggcccgcagg
agcaacatcgctcaaacacgcttatgaggaaacatcatgacaccctgtgacgcactgctg
aacttttggggactggagagcatgaatcagaagcgctactggtccttgaaaaagatacgc
ctcgagaaagaacatcaagtactggcccaacagaaccgtgaaggggactgccactgattg
cctttattgttttgacatcctatattgcggcgggtgttgtgtatgcgtcgcgatgtgcat
tgtgtcttgggccaccaggttgcaggggctcaccccctacctgctcagtcattggttcat
gctgtgaaggggtggagtgtagtggaattccagggtcacagcctgaaccaatgggtgggc
tctgtgagtgtgtgagtgcggcggcgcggcagtatgaacgggggagggacacattgctca
gctcggctctgcctgcgcgctgctaccgggaggggtgagtcgattctttttgatatcttt
ccctcgtgtgcctatttcttaaataaaggctttgtcattaccttcatttgctctaca
>LTR380-Gg#LTR/ERV3
tgtagtggaatttcagggtcacagcctgaaccaatgggtgggctctgtgagtgtgtgagt
gcggcggcgcggcggtacgaacgggggagggacacattcctcagctcggctcggtctgcg
cgctgctaccgggaggggtgagtcgattctttttgatatctttccctcgtgtgcctattt
cttaaataaaggctttgtcatcaccttcatttgccctacattttggcgagccaggcagcc
aaatatctttaaagatacccaattataagcctcttaaaataattaccatgacatttttga
acaatttcatgggatggtttggacggggaaaggctagccccataagtgaggttttgccag
ggcacatcccgggattcctaggatccccatatcacgggattgcctgtattattgaaaaat
ggggtcccctacgggatgcaggaaatgttcaggaatccccagcccgcctggctgagtatt
tcagtagtctaaacaaaaacgtactcactacacgagaacgacagttagctgcctccacgg
tggcgtggccgctgctgatggccttgaaccggctaaatataactgaaggggttctcactg
atgaaaatcaactattacgtgaccgtgtggaagaactagaaagacaggttgcaattttga
gagggaaaaaacctaaccctataatcccggtacaaaaaatccgaaacatctctctagaaa
taactggggatcctatacaagagagtccacatgaactggactcagaaaatgaaagcacta
agaagtcagatcttgaggctccactagagcttgatccctttgagatccgaccagttgtaa
ctcaaaaaacaaaaaaaacgcaggacaggccagcggggctgccccctgaccagtggcccc
ctgcccagagcacactacatgtaacagctcgcccatacacggcagctgaattaatggatt
tagtacaacgctttagacaaagaccgagagaaagtgtgccagcatggttactcagactat
atgacatgggggcagaaagtgttgtggtgaatgggccagaaatctcaaaactggcatcaa
ttactactcacccggccctcaggcaaagactatatgcggctgtgcaacacaatgaagaaa
atcattcactgattgcatggttaatggccgcatgccgtgtgacatgggcaaataaaacgg
atataccattaaataccggcctgtggtcctctatggaggacttacaaaattatatccgag
aattaggtatgaaggaggcaatttatgaggacaattttgagagcccagatatgataaaat
tttccgcaggaatgagggacctcatcctgcagcaggctccaccacatcagtatggaattt
tggtatccatactaaatcccctagtggcctcagaggccattatacaacaggccgcccaat
tggtggcagatctgggggagacagagcgcctgcgcgccaggcgcaacgtccgaatggtgg
tggaaaagtcggacatccatccgccaccacgacctaggagacctgcccctaacgtaattc
aatctggacccatcagggtctcaagaaaacaaatgtttactgacttgattagggctggag
ttcaatttcaaaagatcgatggacagcctaaccaggtcttattacaactatggaaacagt
taccaaacagtcagagattccaacgctctcctaaaagggaaggagttagactcatagaac
ggattccacaaaacacgtggaatctagaagacttcatagtcccatcaaaaaaacgtaaac
ctcctcaggtggcccgggcagccacagttgagccatcagaggaaaaagacttagggattg
cacagctgatggcttgacagcggagccaaaattccccaagactagggtctccagaggaga
ccggagaccctacgttgaactaacgattcattggtcccgaaagaatgtacagcgggttat
ggcattagtagatactggggcagaaacatcaattatatatggtgacccaaaccaattttc
aggctctaaggcaatgataggtgggttcgggggacagatgatccccgtaacacaaacatg
gttgaaattgggggttgggcgtctaccaccccgggagtacaaggtgtctattgccccaat
tccagagtatatattggggattgatatcctgtcgggtttgactctccaaaccactgtggg
agagttcagattaagggaaagatgtattagtatccgggcagtgcaggcaatcataagggg
tcatgcagaaattgaacctatttgtttgccacaaccacgccggatcacaaatacaaagca
gtatagactcccgggtgggcaacaagaaattaccaagactgtgcaggagctggagagagt
agggattattagacctgcacacagcccatacaactcccccatatggccagtcaggaaacc
agatggtacgtggcgaatgacagtagactacagagaactaaataaagtcacgccaccgat
ccatgcagctgtacccaacatcgcttccctcatggatacattaagtagagaaatagaaac
ataccactgcgttctggatctagcaaatgcatttttcagcattccaattgctaaggagtc
ccaagaccagtttgcattcacgtgggagggcaggcagtggacttttcaagttctacctca
ggggtacgtgcattcacctactttttgtcataatttggtggcaagtgacttggcaaattg
gaacaaaccatctactgtcaaaatgttccactacatcgatgatttgatgttaacgtctga
ctcaatcgaggcattagaaaagacagtaccatcattaattacttatttacaggaaaaagg
atgggctataaacccacaaaaagtacaaggaccagggctatcagttaaattcctgggtgt
tgtctggtcaggtaagactaaggtgttacccagtgcgatcattgataagatccaagcgtt
cccggttcctacgaaaccgaagcagttgcaggagtttttgggtatattaggatattggcg
atcctttattccccacttagcacaactgctaaaacccttatatcgattaacaaaaaaagg
ccaagtatgggattggggtagaacagaacaagaagccttccagcaagcaaaaatagctgt
taaacaggcccaggcactaggtatatttgatccgacccttccagccgaactagatgtgca
tgtgacccaagaagggtttggctgggggctgtggcagcgccagggttctgttcgaatccc
aattgggttctggtcacagatttggcatggagcagaagagagatacagcatggttgaaaa
gcagttattggctacctattctgcattgcaggcagtagaaccaataactcagaccgcaga
ggttattgtcaaaacaactttaccaattcaggggtgggtaaaagacctaactcacattcc
taagaccggggtggcccaatcacaaacagtagcacgctgggttgcctatcttagccaaag
aagccgcctgtcatcatctccactgaaggaagaacttcaaaagatacttgggccagtaac
atatcacagtgagacacctgaggaaatagtggttacttgtccagaaaagagtcctgtaca
ggagggaaaataccctatcccagaagatgcctggtatacagatggatccagcagagggaa
cccaagtaggtggcgagctgtcgcataccatccctcaactgaaacaatatggtttgaaga
aggggatggacaaagtagccagtgggctgagctacgagctgtgtggatggtgataactca
agagcctggcaacagtgcactaaacatctgcacagatagttgggcagtctaccgagggct
cacgctctggatagcacagtgggccactcaggattggacaatccatgcccgacctatctg
gggcaaagatatgtgggttgatatatggaacgtggttaggcacaggactgtacgagcata
ccacgtctctggacatcaacccttgcagtcaccaggcaatgatgaagctgacacactggc
tcgagtccgatggttgggaagtacaccatcagaagacatagctcactggctgcatcggaa
attacggcatgcaggacagaaaaccatgtgggcagcagctaaagcatgggggttgcccat
acagttaccagatattgtccaggcatgtcaggactgtgacgcttgctcgcgaatgagacc
aagacctttgccggaaactacggcccatctcgctagaggacacaacccattacagcgatg
gcagatcgattatataggtccccttcctcgatctgagggggccagatatgccctaacttg
tgtcgatacagcgagtggactgatgcaagcctatcctgtagcaaaggcaaaccaagccta
taccatcaaagctctaactagattgatggcatcatacgggactcctgaggttattgagag
tgatcaaggtacacatttcacaggtgcaactgtgcagaagtgggctgaagacaataacat
tgaatggcggtttcacctgccctacaatccaacaggagcaggcctaatagaaagatacaa
tgggatcctgaaggctgctctgaaggcagattcacagtccttgcaggggtggaccaaaag
gctttatgaaaccctgcgagacttgaatgagagaccaagagatggcagacccagtgcttt
aaaaatgctgcagacaacttgggcctccccacttaggatacaaattacaagcaaggacac
ctcactcaagccacaagttggcacaatgaataatcttctgctccctgcccctgatgacct
agagcccgggagacacaaggtaaaatggccttggaaggtgcaagcaggaccaaaatggtg
tggtctccttgcaccttgggggagattgttagaggttgggggatcagtaaacccttcagt
aatcggtgtatggccaacagaggtaatagttgacacccctgttttcattgcaagggggac
attaatcatgtccatgtggcaaattagaaccccccctttggtacccgatatagtgattca
gtcgcagatttcgggccaaagagtgtggtatcgaaggccaggacgtgccccgatacaggc
agaggtgttgactcaagaccgaaatacagcctgcatcttaccgtggagggcggacctacc
cctcctcgtacctattaaacatctgttttactccccttgaggttttaagttcacaggatg
gccagcaggagcaacatcactcaaacacgcttatgaggaaacatcatgacaccctgtgac
gcactgctgaacttttggggactggagagcatgaatcagaagcgctactggtccttgaaa
aagatacgcctcgagaaagaacatcaagtactggcccaacagaactgtgaaggggactgc
cactgattgcctttattgttttgacattctatattgcggcgggtgttgtgtatgcgtcgc
gatgtgcattgtgtcttgggccaccaggttgcaggggctcaccccctacctgctcagtca
ttggttcatgctgtgaaggggtggagtgtagtggaatttcagggtcacagcctgaaccaa
tgggtgggctctgtgagtgtgtgagtgcggcggcgcggcggtacgaacgggggagggaca
cattcctcagctcggctcggtctgcgcgctgctaccgggaggggtgagtcgattcttttt
gatatctttccctcgtgtgcctatttcttaaataaaggctttgtcatcaccttcatttgc
cctaca
>LTR392-Gg#LTR/ERV3
tgtagtggaattccagggtcacagcctgaaccaatgggtgggctctgtgagtgtgtgagt
gcggcggcgcggcagtacgaacgggggagggacacattcctcagctcggctcgggctgcg
cgctgctaccgggaggggtgagtcgattctttttgatatctttccctcgtgtgcctattt
cttaaataaaggctttgtcatcaccttcatttgccctacattttggcgagccaggcagcc
aaatatctttaaagatacccaattataagcctcttaaaataattaccatgacatttttga
acaatttcatgggatggtttggacggggaaaggctagccccataagtgaggttttgccag
ggcacatcccgggattcctaggatccccatatcacgggattgcctgtattattgaaaaat
ggggtcccctacgggatgcaggaaatgttcaggaatccccagcccgcctggctgagtatt
tcagtagtctaaacaaaaacgtactcactacacgagaacgacagttagctgcctccacgg
tggcgtggccgctgctgatggccttgaaccggctaaatataactgaaggggttctcactg
atgaaaatcaactattacgtgaccatgtggaagaactagaaagacaggttgcaattttga
gagggaaaaaacctaaccctataatcccggtacaaaaaatccgaaacatctctctagaaa
taactggggatcctatacaagagagtccacatgaactggactcagaaaatgaaagcacta
agaagtcagatcttgaggctccactagagcttgatccctttgagatccgaccagttgtaa
ctcaaaaaacaaaaaaaacgcaggacaggccagcggggctgccccctgaccagtggcccc
ctgcccagagcacactacatgtaacagctcgcccatacacggcagctgaattaatggatt
tagtacaacgctttagacaaagaccgagagagagtgtgccagcatggttactcagactat
atgacatgggggcagaaagtgttgtggtgaatgggccagaaatctcaaaactggcatcaa
ttactactcacccggccctcaggcaaagactatatgcggctgtgcaacacaatgaagaaa
atcattcactgattgcatggttaatggccgcatgccgtgtgacatgggcaaataaaacgg
atataccattaaataccggcctgtggtcctctatggaggacttacaaaattatatccgag
aattaggtatgaaggaggcaatttatgaggacaattttgagagcccagatatgataaaat
tttccgcaggaatgagggacctcatcctgcagcaggctccaccacatcagtatggaattt
tggtatccatactaaatcccctagtggcctcagaggccattatacaacaggccgcccaat
tggtggcagatctgggggagacagagcgcctgcgcgccaggcgcaacgtccgaatggtgg
tggaaaagtcggacatccatccgccaccacgacctaggagacctgctcctaatgtaattc
aatctggacccatcagggtctcaagaaaacaaatgtttactgacttgattagggctggag
ttcaatttcaaaagatcgatggacagcctaaccaggtcttattacaactatggaaacagt
taccaaacagtcagagattccaacgctctcctaaaagggaaggagttagactcatagaac
ggattccacaaaatacgtggaatctagaagacttcatagtcccatcaaaaaaacgtaaac
ctcctcaggttgcccgggcagccacagttgagccatcagaggaaaaagacttagggattg
cacagctgatggcttgacagcggagccaaaattccccaagactagggtctccagaggaga
ccggagaccctacgttgaactaacgattcattggtcccgaaagaatgtacagcgggttat
ggcattagtagatactggggcagaaacatcaattatatatggtgacccaaaccaattttc
aggctctaaggcaatgataggtgggttcggggggcagatgatccccgtaacacaaacatg
gttgaaattgggggttgggcgtctaccaccccgggagtacaaggtgtctattgccccaat
tccagagtatatattggggattgatatcctgtcgggtttgactctccaaaccactgtggg
agagttcagattaagggaaagatgtattagtatccgggcagtgcaggcaatcataagggg
tcatgcagaaattgaacctatttgtttgccacaaccacgccggatcacaaatacaaagca
gtatagactcccgggtgggcaacaagaaattaccaagactgtgcaggagctggagagagt
agggattattagacctgcacacagcccatacaactcccccatatggccagtcaggaaacc
agatggtacgtggcgaatgacagtagactacagagaactaaataaagtcacgccaccgat
ccatgcagctgtacccaacatcgcttccctcatggatacattaagtagagaaatagaaac
ataccactgcgttctggatctagcaaatgcatttttcagcattccaattgctaaggagtc
ccaagaccagtttgcattcacgtgggagggcaggcagtggacttttcaagttctacctca
ggggtacgtgcattcacctactttttgtcataatttggtggcaagtgacttggcaaattg
gaacaaaccatctactgtcaaaatgttccactacatcgatgatttgatgttaacatctga
ctcaatcgaggcattagaaaagacagtaccatcattaattacttatttacaggaaaaagg
atgggctataaacccacaaaaagtacaaggaccagggctatcagttaaattcctgggtgt
tgtctggtcaggtaagactaaggtgttacccagtgcgatcattgataagatccaagcgtt
cccggttcctacgaaaccgaagcagttgcaggagtttttgggtatattaggatattggcg
atcctttattccccacttagcacaactgctaaaacccttatatcgattaacaaaaaaagg
ccaagtatgggattggggtagaacagaacaagaagccttccagcaagcaaaaatagctgt
taaacaggcccaggcgctaggtatatttgatccaacccttccagccgaactagatgtgca
tgtgacccaagaagggtttggctgggggctgtggcagcgccagggttctgttcgaatccc
aattgggttctggtcacagatttggcatggagcagaagagagatacagcatggttgaaaa
gcagttattggctacctattctgcattgcaggcagtagaaccaataactcagaccgcaga
ggttattgtcaaaacaactttaccaattcaggggtgggtaaaagacctaactcacattcc
taggaccggggtggcccaatcacaaacagtagcacgctgggttgcctatcttagccaaag
aagccgcctgtcatcatctccactgaaggaagaacttcaaaagatacttgggccagtaac
atatcacagcgagacacctgaggaaatagtggttacttgtccagaaaagagtcctgtaca
ggagggaaaataccctatcccagaagatgcctggtatacagatggatccagcagagggaa
cccaagtaggtggcgagctgtcgcataccatccctcaactgaaacaatatggtttgaaga
aggggatggacaaagtagccagtgggctgagctacgagctgtgtggatggtgataactca
agagcctggcaacagtgcactaaacatctgcacagatagttgggcagtctaccgagggct
cacgctctggatagcacagtgggccactcaggattggacaatccatgcccgacctatctg
gggcaaagatatgtgggttgatatatggaacgtggttaggcacaggaccgtacgagcata
ccacgtctctggacatcaacccttgcagtcaccaggcaatgatgaagctgacacactggc
tcgagtccgatggttgggaagtacaccatcagaagacatagctcactggctgcatcggaa
attacggcatgcaggacagaaaaccatgtgggcagcagctaaagcatgggggttgcccat
acagttaccagatattgtccaggcatgtcaggactgtgacgcttgctcgcgaatgagacc
aagacctctgccggaaactacggcccatctcgctagaggacacaacccattacagcgatg
gcagatcgattatataggtccccttcctcgatctgagggggccagatatgccctaacttg
tgtcgatacagcgagtggactgatgcaagcctatcctgtagcaaaggcaaaccaagccaa
taccatcaaagctctaactagattgatggcatcatacgggactcctgaggttattgagag
tgatcaaggtacacatttcacaggtgcaactgtgcagaagtgggctgaagacaataacat
tgaatggcggtttcacctgccctacaatccaacaggagcaggcctaatagaaagatacaa
tgggatcctgaaggctgctctgaaggcagattcacagtccttgcaggggtggaccaaaag
gctttatgaaaccctgcgagacttgaatgagagaccaagagatggcagacccagtgcttt
aaaaatgctgcagacaacttgggcctccccacttaggatacaaattacaagcaaggacac
ctcactcaagccacaagttggcacaatgaataatcttctgctccctgcccctgatgacct
agagcccgggagacacaaggtaaaatggccttggaaggtgcaagcaggaccaaaatggtg
tggtctccttgcaccttgggggagattgttagaggttgggggatcagtaaacccttcagt
aatcggtgtatggccaacagaggtaatagttgacacccctgttttcattgcaagggggac
attaatcatgtccatgtggcaaattagaaccccccctttggtacccgatatagtgattca
gtcgcagatttcgggccaaagagtgtggtatcgaaggccaggacgtgccccgatacaggc
agaggtgttgactcaagaccgaaatacagcctgcatcttaccgtggagggcggacctacc
cctcctcgtacctattaaacatctgttttactccccttgaggttttaagttcacaggatg
gcccgcaggagcaacatcactcaaacacgcttatgaggaaacatcatgacaccctgtgac
gcactgctgaacttttggggactggagagcacgaatcagaagcgctactggtccttgaaa
aagatacgcctcgagaaagaacatcaagtactggcccaacagaaccgtgaaggggactgc
cactgattgcctttattgttttgacatcctatattgcggcgggtgttgtgcatgcgtcgc
gatgcgcattgtgtcttgggccaccaggttgcaggggctcaccccctacctgctcagtca
ttggttcatgctgtgaaggggtggagtgtagtggaattccagggtcacagcctgaaccaa
tgggtgggctctgtgagtgtgtgagtgcggcggcgcggcagtacgaacgggggagggaca
cattcctcagctcggctcgggctgcgcgctgctaccgggaggggtgagtcgattcttttt
gatatctttccctcgtgtgcctatttcttaaataaaggctttgtcatcaccttcatttgc
cctaca
>LTR402-Gg#LTR/ERV3
tgtcatggttttgtaacttcgctattggtattccacatcataacatcatggacaaaagag
aagaactacgtatcccagaggacctcacggtcagagaaggaagacgcatcacggaagata
cgtcatctggttgcgcgcggtgcttcttcactttcgcttgctgccgggagaggagtgggt
gtgctttccaagccgggcgccttcatcaagtaaggctttcggtttcggaaactctctcac
tctctctctctctccctctctatcgctctttcgctctctctccctcattccatttggttt
attatacttactcccaattagattgtattgtatcgtgtcatcttgcatctcaacatcata
gttagtaaaataagttctccttcttagattgttgccactgcttcgtttttctcgggaagt
gaagggggaggggggcccacaagcctaccggccccctgtcacgggcacagatctatctag
gtaactccgtgacaaatttggtggagaatgcgggcaagattcatctgaagctttaacgtt
agtaagaaaaaaaggatttcgttaggccagactgtgagactacaaagcattgctggtgct
ggtgtgaccttcatagattagattatagcctgggcagtccgccaaactccagacactgta
ccgagtggttcccgtttgtcttttttttttttttttttctccttctcttcattccccctt
acgttagcagttatcaactatgaggttgctctgtattgtcaaagcactgtataagggatt
aaaagctatcatgttccttgccagttactggtctataattaacctcttcatgtcttgctg
tggagttgtattcatatacaaccaagtgagggccctgatagaggcacctgcctggtggct
ttatgcaatgtggtataatttgaattttgagaccttcgaaccggtttctaggcttccctc
ccagtttgttgaacgtttttcgaacaccgaatcagtgctcacattttcgtgcatattatc
gatatctttgaatatattcctcttcattcgtgctaagtggaaggagcctcctccaagacc
agagaatgatgactggcaaggaatatggaaaggtttaggaagaatcttagaaccgtgggg
acccgccgtgccatgggatttcacccctgaacatctgtgggatcccgagaaactgagcca
gcatttgaatcaggggcagtgcggcttagatagatccaaggaggcacgactcatctgggg
cttggcttgtgcctaccgcgccctgtatagtactgttctggagagagacagtttccgagc
ggaggtgcaagccgaagggggaaatctccaagtcaggcctgatcagtcacaacagacacc
agtaacagtgtcagtagcccctgtagaaggcaagaaatggaagcgggtgtcctcgcgtct
agagcgaaaaaaggaagaagaagaagaaggagaggaagtggaagaggaggtggtagagga
agatccaggtgaggggacttcctcagaaccaagaaaagcaaaagcaaaaactaagaggca
cgaagaggacagcgatgaagaggagatctctattactgttcgtcgacctctcaagatgtc
tgagatcctaagctcaagaaaggaatttgaacgacgcccgaatgaaactgttgtcacctg
gttgcttcgttgttgggatagtggggccagtagcttgtctctagatggtaatgaagcacg
ccaattaggagacattgccggagacaaatccatcgacagagcaattagtagatgtttgga
tgaagctgcaaccctctgggaccgaatactaatagctgtgaaggaaaggtatccctacaa
agaacttctgcagcctgcaaagaaaacgtggaatacaattgagagaggtatccagtattt
gagggaaatagccctggtggaaatgctatatgagtctaattttgttcctaatgatccacg
ccaaaaccatgatccggagagagtgaggacaacacctgaaatatggcaaaaacttacgag
agcagcaccagacagatacgcccccacactattagccacattccacagatacgaggacca
acagagaagacccctagtcttcgaattgattcttacactccaaaactatgagcagcatct
acccccaacccacgtttccatttcagccgtcacagagttagcaaacagactgggtgatgt
ggaagagcagatgtccctattgattaatcgtgatgaacctgtagaacccgtaatagtatc
ggaaacgtttgacgacgatcaagataagcaaaggggcctaatgaaagagcttatcaaact
aatgaaaatccaattaattaaagaagatggatccccctcctcactggtaacatcaaaaat
ttcagctaccgaaggcaaacgctttcctgctcgagtgagaaacaacaacaggacggcttc
gcgtgttgccttgtggcgttatctccgtgaccatggagaagatatgaggaagtggcacga
tcaagatactcccgtactgcgagcacgagtgagagaattacagaacagaccaaccaccag
[truncated: 41,491 more chars]
