# Supplementary material for: Low diversity, activity, and density of transposable elements in five avian genomes
Source: Funct Integr Genomics. 2017 Feb 11;17(4):427–39. doi: 10.1007/s10142-017-0545-0 (PMC5486457; doi:10.1007/s10142-017-0545-0)
Supplement: Supplementary file 3 — The new repeats in medium ground finch identified by multi-pipelines (FAS 61 kb) [file 10142_2017_545_MOESM3_ESM.fas]

>R2-MGF#LINE/R2
CTTTTTTATAAGCTCTCAGTACACCCCACATTACCTTACTTGCGCTGTTTGTTAGAGTGA
GTAGGAGTAACTATGACTCTCTTAAGGAGACTTAAGTGAGTTTGGTTACAACTGGGCATA
GCTGCAGAGACCGCGCCTCCTCGCGGCCCCGCTGGTAAGCCCTTAACAGGGTGACTAAGT
CGGTCTCTGCCCCAGTCCGGGAGTCGATGGGACTCACCAGCCCAACGATTCCTTCCAAAA
TTTCGGTGAAACAAATTTCTCGGTGCAAGTCGCAAGGCTTGTCACCCGAAACCTAGCCCC
CCGGTCGGTCAGGGGCAACGGGTTCGGAAGTGGGATGGCCACCCACCCCGTTCCCGCAGA
CGAATCCGGCCATGAATCTGATCCATTCCTTGTAGGGAGGAGCTGCGGACAACCGGCACG
CCTTACTAGGCAATCGGTTGGCACCCAGACCTCCCGAGATGATATTTTACCATCTAAAAC
CACCAAATTGACAGAGAATGAATTGGACTTGCTGGTGAACTTTTCTTTAGAATTGTATAG
GTCAGATCTGCAGGGATTTGTGCAGGAGGGgattcatttttctgtgaatagGGAGGTGTT
AGAGGGGTTTCCTGAGGTGTATGAACAACCTGCACCACAACCGGCAGTAGGGGACGATTT
AAACACCAGTCTCCCACCGGACAATAATATATGCGTACTTGAGAAGGGTAGCAGTGAAGC
AGTGGAGGATGGCACACCGGAGGTAGCGCACCCCGTGCCTGAAACCCAGGGCAAAGAGTC
ACCGAATAACATCGTGATGGTAACTCTTCCCAACAAAAATCCACCATGTCCTTGCTGTAG
GGTCAGACTGCATTCAGTACTGGCTCTGATTGAACATCTTAAGGGGTCGCATGGGAAGAA
GAGGGCATGCTTTAGGTGTGTCAAGTGTGGGAGGGAGAACTTTAACTATCATAGTACTGT
TTGTCACATCGCAAAATGCAAGGGACCAAAAGTTGAGAAGGCCCCAGTGGGAGAGTGGAT
CTGTGAGGTATGTGGTAGGGACTTTACAACCAAAATCGGCCTGGGACAACATAAAAGATT
GGCACATCCCTTGGTTAGAAACCAAGAAAGGATCGATGCTTCCCAACCGAAGGAGACATC
AAACAGAGGAGCCCACAAGAGATGTTGGacaaaagaggaggaggagatgctgaTAAAGTT
GGAGGTACAGTTCGAGGGACACAGAAACATCAATAAGCTTATCGCGGAACACTTAACAAC
TAAAACATCCAAACAGATTAGTGATAAAAGGAGACTATTACCCAGAAAACAATTAACAGA
TCTAAGTAAGGGAGTGGCTGGACAGAAGGTGCTGGACCCAGGACTGAGTCATCAACCCCA
GCTGGGGGTAGTTGACAATGGACTTGGTGGGGGTCATCTGCCAGGGGGGccagctgctga
aggaagaaCAATAGAGCCATTAGGACACCACCTTGATAAGGATAACGGTCACCGGGAAAT
CGCTGACCAGCACaaggcagggaggctgcaggccCATTACCGAAAGAAGATAAGGAAGCG
CCTTTCAGAAGGGATGATTAGCAACTTCCCCGAAGTATTTGAACAACTACTGGACTGCCA
GGAAGCACAACCATTGATCAATCAAGCAGCGCAGGATTGCTTTGGATGCCTGGATTCAGC
AAGCCAGATAAGGAAGGCGCTCCgaaaacagaacacacagaaaGACCAGGGGGATCAACC
CAAAAGACCAGCTCAGAAGTGGatgaaaaaaagagcagttAAGAGGGGTCACTTCCTCCg
ctttcagaaattatttcatcttgACAGGGGGAAATTGGCAAAGATTATTTTGGACGACGT
AGAGTGTTTGTCCTGTGATATACCACCCAGTGAAATTTATTCGGTATTCAAAGCCCGATG
GGAAACACCTGGACAGTTTGCTGGCCTTGGGGATTTCGAAATTAATAGGAAGGCGAACAA
TAAAGCCTTCAGGGACTTAATTACGGCCAAAGAAATTCTCAAAAATGTGCGGGAGATGAC
CAAGGGCTCGGCCCCAGGTCCAGATGGGATCGCGCTTGGGGACATCAGGAAGATGGACCC
TGAGTACACCCGGACCGCCGAACTCTTCAACTTATGGTTAACATCTGGTGAGATCCCGGA
CATGGTGAGGGGGTGCAGAACTGTGTTAATCCCCAAATCGTCAAAACCGGAACGCCTGAA
GGACATCAATAACTGGAGACCCATCACGATTGGATCCATCTTGCTGAGACTTTTCTCCAG
GATCATAACAGCGAGGTTAACAAAGGCGTGCCCCCTCAACCCTAGGCAAAGAAGCTTCAT
CAGTGCGGCAGGATGCTCCGAGAACTTGAAGCTCCTGCAAACCATAATTCGGACTGCTAA
AAATGAACACAGACCACTGGGTGTTGTATTCGTGGACATCGCCAAGGCCTTTGACACCGT
GAGCCACCAACACATCATACATGTATTGCAAAGGAGGAGAGTGGACCCCCACATCATTGG
ATTGGTGAAAAATATGTACAAAGACATCAGTACGGTTATCACCACAAAGAAGAACACATA
CACGGACAAAATCCAGATCCAGGTTGGAGTGAAGCAAGGTGATCCGCTTTCGCCCCTTCT
ATTCAACCTGGCGATGGACCCCCTGTTGTGCAAGCTGGAAGAACACGGCAAAGGATTCCA
CCGAGGACAGAGCAAGATAACAGCGATGGCATTCGCTGATGACCTGGTCCTGTTGAGCGA
TTCCTGGGAAGACATGAATGCGAACATCAAGATACTGGAGACCTTCTGCGACCTCACCGG
TCTCAAAACACAGGGTCAAAAGTGCCACGGCTTCTACATCAAGCCTACAAAGGACTCTTA
CACCGTCAACAACTGCGCTGCGTGGACCATCAATGGCACACCCCTGAACATGATCAACCC
CGGGGAATCAGAGAAATACCTCGGCCTGCAGTTTGACCCCTGGGTGGGAATTGCAAAGAC
CAGCCTCCCCGAAAAACTGGACTTCTGGCTCGAACGCATTGATCGAGCTCCACTCAAACC
ATTTCAGAAACTGGACATTCTTAAGACATACACCATACCTCGACTGACCTACGTAGCTGA
CCACTCAGAGATGAAAGCGGGGGCCCTTGAAGCCCTTGACCGGACAATTCGATCGGCGGT
CAAGGACTGGCTGCACCTACCTTCGAGCACCTGTGATGCCATCTTGTACACGAGCATGAA
GGACGGTGGTTTGGGAGTGACCAAATTGGTGGGACTGATTCCGAGTGTACAAGCCCGGAG
GCTGCACAGGATTGCGCAGTCACCGGAGGAGACGATGAAAGACTTCCTGGAAAAGGCCCA
GATGGAGAAGATGTACGAGAAATTGTGGGTCCAagctggagggaaaagaaagaggatgCC
GTCAATTTGGGAAGCGCTCCCGGAGGTTGTACCATCCATAGACACAGCCACAACTTCGGA
GTGGGAAGCACCGAACCCTAAAAGTAAGTACCCTAGACCTTGTAATTGGCgcagaaaaga
atttaaaaagtgGACTAAATTAAtagcccagggctggggaattAGGTGTTTTAAGGGGGA
CAAAATTAGTAACAATTGGATTCGACATTATAGATACATACCTCACAGGAAACTTCTCAC
TGCCATACAGCTCCGGGCCAGTGTGTACCCCACAAGGGAATTTCTCGCGCGGGGGAGGGA
AGATAACTGTGTTAAGTCTTGTAGGCACTGTGAGGCGGCAGAGGAGTCCTGTGCCCACAT
CATCGGCATGTGTCCAGTCGTGAGGGATGCCCGAATCAAGAGGCACAATCGCATTTGCGA
GAGGCTGATGGAGGAGGCGGGGAAGAGGGACTGGACGGTGTTTCAGGAGCCGCACATAAG
GGACGTCACCAAGGAACTGTACAAACCGGACTTGATATTCGTGAAAGAAGGCCTTGCACT
TGTTGTGGATGTTACAATACGGTTCGAGTCAACCAAGACAACGTtggaggaggctgctgc
agagaaggtGAACAAGTACAAACATCTGGAGACCGAAGTACGGAACCTCACCAACGCTAA
GGACGTTATCTTTATGGGGTTTCCCCTTGGAGCGCGGGGACAATGGTACAATAAGAACTT
TGAACTTTTGGACACTCTTGGCCTCCCCAGATCGAGGCAGGACATTATTGCAAAGACTTT
ATCCACGGACGCGCTCATTTCATCTGTGGACATTATACATATGTTTGCCAGTAGAGGCAG
AAGACAGCATGCTTAGGGTAGATAATCTTTGTATAGTggggggggATCTCATGTACCGGG
tttcttttatttgattttcaataaaacagaCGGTAGCTAGGTTCGCAAGGCAGCCACAAG
CCAAAGATAGGTAGGGTGCTCATAGTGAGTAGGGACAGTGCCTTTTGATTCACAACGCGT
CAATACCATCTGACACGGATACCCTTACCGGACTTGTCATGATCTCCCAGACTTGTCCAA
GGTGGACGGGCCACCTTTACTTAACCCGGAAAAGGAACATATATTAATTATATGTGTTCG
GAAAATAGCCATACGAGTCTTTAAACTGAAGTATTAAGGGTGGCTCCTGTGTCAAATGAG
AGAGGTAAACAAACCTGGAGAGAGACTTGGCCCATGTATAATCATTGCCCAAAGTGAATA
GCTGGAATTCCTTTCGGGCTATGTGTGTCCTTCCGTTGAATTTAGATTAAATGTAGTGTA
ATTTTCAATCTGCTAGAATCTGCTCGTTCTGATATAACTTTGGTAAGAAGTATTATATAC
CTTTTCTGTCTTCGTGTCATCTTACAGGCTGTCTGCTGTGGTTTTTGGTAATCTGAAACT
CCCTGTCAAATTCACCTTGTCAAATTACAGTCCTACTGTCCATTCTTCATCAGCTCCCTT
TTGGCCAACCTTCACTTGCTTGTAAAACTGTCATTCAATTGCTAAAAGATAAATAGAGAT
CtcactgatttttcttccctgtgtcTATTACATTTGTTTCTCCTGTCAGATACTTAGATT
TTTACTGGGATATGTACCTCTAAATTTGTCTCCTGACCTGTGTGTGATTTCTCAGTAGCA
ATGCAATCTGGCTGCAACCCATATCAAAAAGTACTGAATTTTCTGCCCATCTATCACACA
GACCAAGATTCAGTTTCCATCTGAGCACTTTCTTCAAAACTCATCTAATATATACACTTT
AATGCCCATTACAGaaaaagtatagaagattgaaaagtgcaaggaagtttg
>LTR158-Me#LTR/ERV2
tgccgcggccaggtggaggggagaaacacaccgatgcgatgcgagtaaaagaagctccat
ttattgcctctatcagcgctactaatatacagtaaaaactttcttgtacacgcgatcacg
cagaatatgattggatcctccgccttgttcacgaggctggcacgagtcttgtctctgcag
tcattggttgccaatccatgctcattggttgctacatatgacgataataatttctaagtt
ttgcttttctgtagccctggaattccgttattctgataagcttggcacatagtacttcta
tttttctttcctcaaggacaccgtaactgccacagctacttcccatgcctgcaaccccca
acatctccccctcttttttcaaataaggcgtttgtgataatctttgcatagtacattgcg
cgatacatggcttaaaaagcaaaataagcaacaaaatatacaaaggttctacatacatca
taatcccggtattatgcgttgactaacccatagctttttcccgcaagatccacatctaat
agctatccaagcaaagcattcacagttgtcgcaagcaagacaaggtcgatcagaaagatc
tgctacctgaaattctctaatatattctaacgcatcaagaaatcctgataaagaattact
tctttctaacactctgtccagtcctttagaaatacccttaaacttttccagttgaggacg
caacaccagttgtatcttgttttccacgcgtctcaagtcgtggccctgaagctcctggag
ggcccgaatcattttcttcagttttgtccaaggcagtgactttgtcggaatcagcaatac
ggttaatccatggttttacccattttgcaggaacccagcgtggtcgatcttttcctgcgg
aaacacaagcatatccccgtccccaagttaataatattactggctctttatcccatctac
ctgtgtgtgggttccatgtgaccacgggagcccttaatattggctcctccgtggtaaact
gcaattgtatgggtttgatatcctgtttttcattgagtgctattggatttttccaattca
ggacataacatgcttttgccactctgtcatgtggtgagagggaaatctccccctcttttt
tcaaagcagcgatcaaacgctttagatcttgatgtcgtctttcaataattccttggcccg
tgctgttataaggcactcctgtaatatgcttaatgttccattgctgcaagaatgtttcag
tccatttaccaacataagcgggcccattatctgtttttataatctctggaactcctaaag
ctgcaaaagcctgtaaccagtgttgtttaactgctcggaaggcggtcgtggtcgcaagag
tcgcccaaaccgcatgactgtaagtgtccaccgagacgtgcatgtattttaattgtccaa
aaggcgcatattctgtaacatctgtttgccacaccttctgtggccccaagcctctaggat
ttactccactatgttgtatggggcttattctagcacaatccgggcaagatgctacaatat
ttcttgcttgtgtccttgaagtaccgaagtcctgttgcagtcccttagaagattgatgaa
aaaattcatgagacctttgtgcatcggtcagagtggccacaagacatccacctgctacag
cattatcaatgacttgatttcctgtagtcataattccaggcacatttgtatgactgcgta
tgtgactgcaccaaaggggctcagttctttcttttaaaagtccttttaattgaattacca
gttgttcaattttttctgtgccaattttgccaatttttgcataatctattcgattgacta
agctaactgcgtatgcagaatcagctataatatttaaaggctcttttgcaaagtgctgta
agacttgtacaatcgcttgcaattccaatatttgaacagatttttctttttccatccata
cttttgtttcccattgcccttttatcattaaagcatacccatattttcctgtttttccac
tggcatctgtaaatacagtaatagcccctacaattggcttttcttttattaatggtcctc
tcataatgatagctgtagttttaaacaatggatgagagggatagtgaatggacatttcta
tgccagcggtagctagcgcaaatgtcacgctttgcattgaccactcttgaatcaaatcct
tagttttccagggaacaattattaaatctggatcacgagcaaaaaccagatgcacccttt
ccttagcttttaacagtaatgctccaatgtattcaggacaggtagtaactgaggcagtgg
gtaaaaaagatggaaaaacccattctaaaattctgagtctactttcctctatttgggcaa
ggatggcagatcgactgtgttcagggccataaactataatactgatgggcagttgagggt
catacctgtaagcctgttgctgatcaattttcctggtaatattctctaaggcatttttgg
cccccaaggtcaattgtcggggctcacaaggatctactgagcctcgcaataattcaaaaa
gaggttccatatcctcgtttgagattccacaccatgttcgaatccactgcagctcaccca
ccaatttttgcacatcatttacagtggcaatgtcactatgcaattttaatttgcctggtc
taatgcgagtttctgtgaccatcattcccaaataattccaggggctttgcctttgtacct
tttcaggggctatggatagtccatactttttcagcaatataataagcctctcctcggcct
gaggttctaattcttgtggagtagcaataagaatatcatccatgtaatgatacactgtgg
gctctggatattccttcttccactcagttaatgccaaatctacataccatggacaaatta
taggactgttccgacttccttgtggcagaatagcccattcatacctttgtgcaggcctgg
ctacattctcttgtgggacactgaaggcaaacctttctgtatcttcagggtgcaatggga
tagagaaaaaacaatcttttaaatcaacaactaacaatttccagtccttttttaatgcag
caggagaaggtaaacctggttgcaatgcccccattggtttcatgattgcattcacctttc
gcaaatcatgtagcaatcgccattttcctgatttccttttaataacaaaaatgggcgtat
tccattcactaacagagggctttatatggcctaattttaactgttcatccactagcgtgg
aaactgcttccaatttctccttggttaatggccactgaggcacccaaacaggctcatctg
atttccattttaacttaagcgtgggtggcctctgtccctcagcggccaatgttaaaaatg
ctgagtctgtaatgtcatcccccattgactcatgacgtctcgtccaaggatccacagagg
cgtatgcaatatgaagggatgcacccaggctttctttccctctttacaatctgtgaaaca
aaccaaattgatactttgcattgaagtggattctcctccgatcccactaaccatggtgct
aaccgagcggaggccccaagattttggccaagcactatatggaatgattgcaacatctgc
accagtgtctaacatcatctctacttcgccaatgcgctgagctgacccttggcaagatat
atataccagatgtaatggacgttccttacttaccaaagtagtaaacattatcacaggtcc
tgctgtattgccagaactgccaaaagcaccttcccctctcgtctggttcattgatactgg
cacctgtgctctgaaaggaatcaattgggcaattctgctaccttggttaatggttgctgg
aggagcaaacactttcaccattatttttattaccccctcataatctgaatcaatcaatcc
tggcataacaaatattccctgtctgcttatagaagatctgccaattaacaatgcacttaa
cccatgtcccagtggtcctgaggctgtggaatcaatcaaggttacctctgtagtatcaat
agtcactgtccttgccacggccaaatcgactcttgcgcttcctcaggtggcagcggcgag
ttcattgaggcagccatgacatgtcgctgtggtgctgggtatttcggagccgcgcccaac
ccgcggcgctgtaagtttccctgcagtggagtcccgtccttcttgaagcgcgacctacat
cctgcagcactgtgaccaaacttattacatcgattacatacacctgtggcaccattccct
cccgccttctgtgggcggttagggcaatttctttttaagtgccctaattgaccacataca
aagcatgcacctgctaaaacacaaacaaatccatgtccctgcaaggactggaggattatc
tcaaaatcttggaggtgaagaatggatcctgatttgaaaatgaaacattgatctgttctg
tttcagtctctatgcaatattgcatagggaaatgtaagataacagtaattagaaatcaat
cagataataccaatacatacataaccaataacacatctgaaatcatacaattatcaatca
ctgcaacactgaactgtcatcccagagtctgcgacagctgatgaaccttaaaacaacaga
gaactggagaactcatgtccggattcatgtttctccaaactccctttgaaaacaggctca
gctatcatatatggtcaaattgtcaagccaaagggacttgaatactttttgatgcagaaa
acatctgggctgattgtcaatcattccattcaagtagagctagaacttggccagagttcg
aactctaattgatggacatcacttaatacattttaaaacaagactcttaaaaacagcaat
tatgagtaggaaaccttagaattaaaaatcaatcaaaccattaagtaattgaattcctcc
gaaacttctgtctggatagaaattcttcaaacacagcaaacctcttgaattctcggctgc
agtactctataataactgaagaaataatgactgaagaaaaccatgaaactggcaatctgg
attcaaaagaaacccaaaaaacatgagtagttaagaaacaaaaagagaagattctgaaga
gacacgtagatgatcttgtagatgatcacacaaagagataatgaaacacattaaagctgg
ctgtaaatattacaacaccttgataataattcttatcataaattttgagaattctcatta
tataatcaacttatcaacaggaagtgtttgaaggggttatcacgatctttttaaagtatt
catatagcattaataacaatccttatttatcagtatcacctataaaatccaaaaataaca
aaggttacaaactcaatgccaacaaaactctgaaccattggagaatcagctgatgatccc
acagataggatctgattgatatttctcaaatgctctgtcttcagagatatttcaggtaat
tgaatcattactaatacttctatctttatatggtagcttccttcccttagaggcattttt
tacaatagaagatttccctctacatcatatttcgaataacattgatttgcacaggtttcc
tttttctttttctgtatcttgggcaaaagcccggtgctttctcactttacactgattttg
gacagcttttgactctatcttttgcatctgaagcctgatcatctggtaaatgctgtttcc
gtcacttctgtgggaccggactgttgaggagctcggtgtgtctcacacaacatgtgctgc
acccgcgaaaaatctccaacttgagattttgatggaggctgaaactgtgtgctggctgct
gtggttgcccgtgtgctggctgctggggctggctgcgtgcccgccgccacgggatcggag
cagggccggtaccccgggcaccctctgcaccctgaccacgccccgtctctgcctgtgacc
gacacccgcgctgccccgatcccgatctggctccgtgccaccgctcggccggtgttcatg
ccgcgtttgcgaactcgggaaaaaaccttcctctttgacactccttgcgtgaaactgccg
ccgccatcgcgcatgcgcccgcctccgccgtgcctcccgctcccgcggtcccgcgctccg
ctccgtccggccgggccccgctcggggctgccctcgccgccgcggaccaagccctggacg
gctgctgaccgcccgctgttgcgattgcgtgcaccgccgtgcgcgctgtcgcctccagtg
ctgctgtacctgcgactccccccgctgccgccggcaccaaagaagaaagtccacaaggtc
ctgtctgtgtattgaaaatcctgtgtcctttgctatacttagcagtccatctatggtagc
cttttctaacgctgatgcagcggatcccatcccgaaaccagaccgaagtctgcctgactc
acccagtcagccgtggccacgaatttttcctgcttctttgagcagcctgcttctttgagc
agccgggatttctccaccttctctcgtccgcccttctttccgagatcacgtcggggtcac
cagaaatgccgcggccaggtggaggggagaaacacaccgatgcgatgcgagtaaaagaag
ctccatttattgcctctatcagcgctactaatatacagtaaaaactttcttgtacacgcg
atcacgcagaatatgattggatcctccgccttgttcacgaggctggcacgagtcttgtct
ctgcagtcattggttgccaatccatgctcattggttgctacatatgacgataataatttc
taagttttgcttttctgtagccctggaattccgttattctgataagcttggcacatagta
cttctatttttctttcctcaaggacaccgtaactgccacagctacttcccatgcctgcaa
cccccaaca
>LTR201-Me#LTR/ERV2
tgggttcggttgtttaaacaagttttggtctgttttgtaagttgttctgttaatgttcaa
aatggcttctctgtttgttaaaaaaagttctgtctcaggcctccctccccccttctccct
cacttagtttaactgccagtcacagtttctatagttacttctgcccttttgtatcatttt
ccctgcctatcagcattccctgccttgttttccttcattatcttggtttcccctcccctg
ttaccccggcaaccctcctgcccatcatcttctgcccactccccaaccctagaaacttct
ctcctgggcagagggtgattggtcctttattgttccctaattggttcaagtcccatgctc
atcagtttgttctgtatagctattggttaattgtgatttgctcctccccttggggattcc
ataactgcctgtcccgaggggcagatctttggcagttagctgcagctccctacgtgctct
gtaccgcccttcctccaataaacccatcccccgctgcgactaactgctgcctcacgtctt
catttgtctcgttgctttcttcgcatcgctgccgcccactttgcttcgcctctccgagac
gccttctcccacctctgccgtgggagaggtctcgggcagccggctgattgcctcagccgc
tccccgcctggcgcggcggccggagtgggnnnnnnnnnnnnnnnnnggcctagtcatttg
tggagctagccgggctcaagtgcacgcgcagctgcagctgctggctcccaacgtggggcc
acattttccctgtggactacgtcggacctgtggttcgaagtcgtcgacttccctgggcgt
ggcagcactctcgtgagcagacccagggcgcttggggtggcgctccgagagattgtctga
ctggtgacatctcctggctcctggagacggtccagcagtgagacctcgacacccggaccc
ttccctctcctgtcgggatttggtgagccccttccttttcttcacccccctcattttttt
tttgccccnnnnnnnnnnnnnnnnnnnnnnnnnnnnnnnnnnnnnnnnnnnnnnnnnnnn
nnnnnnnnnnnnnnnnnnnnnnngtctttcgtggcggggggggtgcgggcacttctcctg
catagaaattctggggcatcgggagatccgctatcgtaattctggggtagcggcgacgag
gggccaggcgggagatttcccttctttccttttcaccgccctttctctcttcagttgctt
ttctcctttccccgattttaatttgtgggtgtccagttttgtgcacagccaatcaacatc
aaatagtcatgggtgccagactatcggctgtgcagcgtgaagcagttttcgtttgttccg
gagttcttgttggtttggatctcccgttcaaggagcgggagatcaagagtttgatatgct
gggtctcctctcagttcaaaaatttttccccagaccaatgcagagacctccacttttggg
aagaggtctcatgtaagttatccaattcggccaggtctgaggagattgatataaccaaaa
gattgaaattggcgcgacacctacattgggtggggcagcttttagctgcgttaagaataa
aacaagcaagagaactgagaggacgcccacaagccacaaacgttgtttgtaaatgttcac
ttcgttctagtttgagtgttgcccccagttctaaccctcctcgtgttcctacccctcatt
cctccccggcagtccctcaaacacctgggattctgaggcgggcagcccctgaccacaaca
ggcaggagcaaatccatcgctctggcccgccttggagtcgccaatccccccgtggggagc
gacaaagggcccagtcgccctccgactctcccttacccccttgtaccccttccccacgat
tccgtattgttaagtcccccaagctgtcttctaaaatccttttcaaggttcccgtccaag
atgtctcccatggagcacaagatggcggggaccacgcggcagtgtggtgggaaccccctt
ccctttctcctccccagaatcccttccttctcctgccaccaaaccctttccttccacccc
cgaatcccttcctggactccacctttccctcagctccgcccaattacaacgactgcgctc
ctcctcttgctccacctccagctccgcccacagctcctcctttgcccatggctccttgct
tgactacgtcacaccctgaagccactcccccagactcctccccatgggcgggggggtctc
acgtcatcggaccccgcccctttttcccacgccgcctcccagccccttccctcaggttgt
ggttcccacgctcccccttccggttcccacagtcttccctccttgtttttgnnnnnnnnn
nnnnnnnnnnnnnnnnnnnnnnnnnnnnnnnnnnnnnnnnnnnnnnnnnnnnnnnnnnnn
nnnnnnnnnnnnnnnnnnnnnnnnnnnnnnnnnnnnnnnnnnnnnnnnnnnnnnnnnnnn
nnnnnnnnnnnnnnnnnnnnnnnnnnnnnnnnnnnnnnnnnnnnnnnnnnnnnnnnnnnn
nnnnnnnnnnnnnnnnnnnnnnnnnnnnnnnnnnnnnnnnnnnnnnnnnnnnnnnnnnnn
nnnnnnnnnnnnnnnnnnnnnnnnnnnnnnnnnnnnnnnnnnnnnnnnagctctcaattc
tccaggtgggaagtggcctggaaaagggccattgccgacctgcttcccagtctggtggaa
gaccccaatctgggaagggacgggaacggggacgagcttacggtggaccatctctgtggc
tcaggggagtgggccaaagggcagcgagcagctgaatttattccagctgacgcgcttggg
caaagcgcccttgtggccgtggaggagttttttaaaattgttgcaggggtgccggcggtc
cccatctcttccatcttgcaggggcctgaggagtccttcgatgactttgttctacgactc
caagcggcagcccagcacgaggatggggacgaggggacaaggactcgcttggtgaaattg
atcgcggctggcaactgnnnnnnnnnnnnnnnnnnnnnnnnnnnnnnnnnnnnnnnnnnn
nnnnnnnnnnnnnnnnnnnnnnnnnnnnnnnnnnnnnnnnnnnnnnnnnnnnnnnnnnnn
nnnnnnnnnnnnnnnnnnnnnnnnnnnnnnnnnnnnnnnnnnnnnnnnnnnnnnnnnnnn
nnnnnnnnnnnnnnnnnnnnnnnnnnnnnnntccagaagacctcaaggctgctgctgcca
ctacatcgcgttcagcccctggcactccttggaccgcccagcagaaccgctgtcacctct
gcggccaggaggggcactggatgcctgactgccccctcagaaaagaattttatgagttcc
ggagaaggaagcagttggggcgtcccaatgggggagccccccaaacaaaaaactagacaa
ggagtgcagaggccccctgcgcatggacaaaaatgaaagctggtgttcatcatcacttcg
cagggggagggagttgagggagagcccgccaccagctccacccataacatcagggtggag
tgaactgccttttcctggacgtgacactcaaccggatttgacattgggaggcgcagcctg
tctttcttgtgcagacccggctcccccaccaaaatcttttctaaccaccttttctgtcca
ttcgcctttcaggattgtgacaacgaaggcgattcatctgagggacaccaacttcaattt
cctcaccgtgtgccccgacgccccaggtaactggagtcaccttgaccatcgatacgtcgt
cgtgggggacaccaaattcactccatcagatttgcaagtataccctgcactggtgtcctc
ggaccagcacagatttatcctcaccgtatcgtgtctgcgccccccccatgttcctcccaa
ggtgcaaaattattgctcaggcaatcccagtccctgagatcgacgacatccaaactgggg
actgggaccctgattgccctggtcaacgctccttccttccccggcgccgtctggagcggg
aggaggagctcaaggctttcccaacagtggcctgggcccagaggctgtggtcttccaagc
cctgcctcgagtgccaactgaccaaaaggagggacacaattaccatcagggggatgctag
acacgggggcagatgtgacgatcattgctgcgcgggaatggccgtcatgctgggagctgc
aaaacacaggcggtcacatccaaggtgtaggggggacccaattggcaaagcaacacaaga
gcatcgtgcaaattatggggccagatgggcaattggctcaagtacgcccatttgtgttgg
attatgccgagcctctctggggaagagacacccttgcccagtggggagccaaaattgacc
ttccggctcccctccaggtttttcaggcagcggccattgaggagcgcgccacctggaaac
ttaattggaaatctgacaaaccgatccaggtgaagcaatggccgctcaatagaaagaaat
tgaaagcgctcaccgaactcgtggaggagcaagtcaagaaaggcaacctggtggagacca
tgtccgcatggaactccccagtgtttggcattcgcaaatcatctggcaagtggcggctct
ttcacgacctttggaagataaattaaattattgaagatatgggtgtccttcaaccaggga
tgccatccccgtcgatgctcccccaaaattggaatttggcaattatagatctgaaagatt
gttttttccaaattcccctacaccctgatgatgccctgtggtttgcgttcacggtgccag
ctttgaaccgtgaagctcctggtaaatgttaccactggcacgttcttccgcaaggaatga
aaagtagtcccatcatctgccagtggtacgttgctgcccttcttgcgcccatctgcgaga
aatatggtgaggtcatcatccaccattacatggatgacgtgctagtctgtgcccgcgacg
acgatctgttggtccatgtgctctcctgtgtaaccgattgcttaatcgctgcagggtttc
ggctccagagcgagaagatccaaaggatgctgccctggaagtacctgggcctggagatca
caaagcggaccattgtgctgcaaaaattggccattcacccgaaggtgaacacgtcggtgg
atgcccatcaactttgtggggccttgagttgggtgagaccctggctaggcattacgaccg
aagacctagccccccttttcaaactattggaagggggagaggcgctctgttcgctgaggg
atctcaccccagaggccaaggcattgctggaaaggattcgtgagttgatcgaggcatggc
aagctcaccggtataatccagacctgccgttcaaatttattatattaggccgactgccac
acctccacggtctcattttccaatgggaccggtccctcaaaacatccaagggaaagggca
aggaccggggcttgagcgaccccctcttaatcatagagtgggtgttcctcagccaccatt
ggcccaaaacgatcacgcagccacacgagctggtggtggaactgagccgcaaggctcgct
tgcagatcagggagttggcaggtgtcaactttgggtgcattcacatcccaattgagttga
aatcgggcaagtttagaatgaagatgctagacgaacttctttcagaaagtgagattttac
aatttgctttggcaagctacaccaggcaagtcgatgtcgggcgtcctgcccatcctcttt
tcagcaacgacttgcactttaaattctctacaaaaaagatttgtagttcagtcccgctcg
atgccgtgacagtgtttacagacgcgtctggggggtcccacaagtcagtcatgacttgga
aagatcgccaaactcagcattgggagatggacattcaggtggttgagggttcccctcaag
tcgatgagttagatgcagttgtcagggcattcgagaaattctgggatcaaccattcaatt
tggtaactgattccacgtatgtagccggtgtagtcgccagagcagaaaacgctattctgc
aagaagttcccaatttggccctgtacaatctgctctcgaaacttatccagctcatctcct
gtagagagcagatgtactatgtgatgcacaccaggtcacacacagatctgcctggcttca
ttgcggagggcaaccgcagggccgatgcccttgcggcccctgccgaggttgaacccgagt
gggcccttgctgctgctgtcaaatgggccctgctcctggacgtgttccaacaagctaaaa
tcagccaccagctcttccaccaaaatgcgcctggcctggttcgccagttccacgtcacgc
gcgaccaggccaaggccattgtggccacatgcccccagtgtcagcgggatcagctaccat
cgctgcccgctggcgccaaccccaggggactttctagctgcgaggtgtggcaaactgacg
tcacaaaaattcctcatttcggccacctcaagtatgtccacgtctctgtggacacctttt
ccagtgctgtctttgcctctgcccgcacaggggagaaagcttcagacgtccagaaacatc
tcgtccaggctttctccgtgttgggcattcccaaggtgctaaaaacagataacggccccg
cgtacatgttcagggagctcaagagcttcctgcagcgatggggaatagagcacaagaccg
gcatcccctattcccccacaagacaggccgtgattgagaggacccatcagagcctaaaac
gagttctcgcccatcagactccggcaatgaagatggagtcccctcagacccagttatctc
gggcactttacaccattaactttttaaattgttcctatgataatctaaacccgcccattg
tgcggcactttgggggacacggtgaccttcagatgaagtcaaagcctcgggttttggtga
gggacccggagacctggcggcaagagggaccatttgagcttgtgacctggggtcggggat
acgcttgcgtgtccaccccctcgggtcccaagtgggtcccttcctgctgggtccgacctt
tgtcccccgcacaggaaagacagcccagcaactcccacaagtaaaggtggcccgttggag
gcggcggcggcagaagtccagttcctcatcctctaattcctcactttctgactttttccc
tccggaaatctcattctaccttgatcttgatcctgacctctccccctgagacaggaccca
attaacgttctttgtttttcattcactttgtagaaaaccgcaccaccgaaatgcccgcaa
gtccgatcctgatgagcctgctggtcctgggagccctcctgtcatctgtggctccatggc
cagtaccacagcctgagcacaacatatggaaaatgctcgcacgctccctcggccaagagg
atatatgcctggacaccggcacagcagagagccctcttgggacttgtctggttgggttcc
ctctccctgttgaccaattccccttccccatgaatctggaattctgaggttgggcaaata
ggcggactgtccacgcaagctccggtcccagccctcgtgtaatctgggaaagaggggccg
gccgcctccctgcaggcaagctcggaaacccacttctggagttccagttgctcggttcgt
caaaggcccaagtttgttttcagttctccccaaattatcgcctttccccctccccagaac
tcatcatcttcagacagcccaagaagcaattccaggcagtggcgtggtgccaaaccaccg
tgacagtcgccgctgccacgatgatgaatggcctccctcgcttcctccctaaaggcacct
ttttcatttgtggcgaccgagcatgggcaggcatcccttctcagctggtaggaggtcctt
gcacgtttgggcagctgacgcggttttcccccaatgcgaccgaaattaatgattggcaca
cagcaaattatacaaacaacactattcggtccaaaagaagcactaggcaatttggctctg
actgcaactccgaaattgtgcatcggctgaaatccaaaagggtcgcaatgtcgattctgt
tgccctgggttgctgccgggaaggcactgggtgaattgggcgagttggagtgttgggtgg
cgaaacaagcaaatttaacatcagctgctttgagcgacctcctagcagaagagaaaatta
ccagacaagccaccctgcaaaatagggcggccctggactacctgcttttgttacaccatc
attcatgcagggagttccagggactctgctgtttggacttaaagttgaaggccgaggaca
tgcgagccaaaattggtgagatcgaacgccacgtcgccgaaatcaggcaagagtcgtccg
attggctcaacaatttattttcaggatccgggctttcgaactgggcaacatccgttatta
aagacattatttacgttttgttgattttcatttttattgctataagttctgctgttttat
ggacatgtttaaagggactgatccaaaaacttacctctgtgcctcaagtcaacatggccc
tggctccagttccaccgctgcctgacacctcttcctatgtagagatagcctgccagacag
tttcagtgaccgaaaatccacctgaagaactggagcaagataaaatttacgaggatgtcc
aacttcccgaatgagaagcatgaacgtttttggttccaaaaagtttgagttatatctccc
cccttgttcctttttcgttttcttttgtataaaaaagggggagatgttgtagtgtgggtt
cggttgtttaaacaagttttggtctgttttgtaagttgttctgttaatgttcaaaatggc
ttctctgtttgttaaaaaaagttctgtctcaggcctccctccccccttctccctcactta
gtttaactgccagtcacagtttctatagttacttctgcccttttgtatcattttccctgc
ctatcagcattccctgccttgttttccttcattatcttggtttcccctcccctgttaccc
cggcaaccctcctgcccatcatcttctgcccactccccaaccctagaaacttctctcctg
ggcagagggtgattggtcctttattgttccctaattggttcaagtcccatgctcatcagt
ttgttctgtatagctattggttaattgtgatttgctcctccccttggggattccataact
gcctgtcccgaggggcagatctttggcagttagctgcagctccctacgtgctctgtaccg
cccttcctccaataaacccatcccccactgtgactaactgctgcctcacgtcttcatttg
tctcgttgctttcttcgcatcgctgccgcccacttccaggctgtggctacgcatttgtgg
agctagccgggctca
>LTR507-Me#LTR/ERV2
tgccgcggccaggtggaggggagaaacacaccgatgcgatgcgagtaaaagaagctccat
ttattgcctctatcagcgctactaatatacagtaaaaactttcttgtacacgcgatcacg
cagaatatgattggatcctccgccttgttcacgaggctggcacgagtcttgtctctgcag
tcattggttgccaatccatgctcattggttgctacatatgacgataatcatttctaagtt
ttgcttttctgtagccctggaattccgttattctgataagcttggcacatagtacttcta
ttttcctctcctcaaggacactgtaactgctacagctacttcccatgcctgcaaccccca
acatctccccctcttttttcaaataaggcgtttgtgataatctttgcatagtacattgcg
cgatacatggcttaaaaagcaaaataagcaacaaaatatacaaaggttctacatacatca
taatcctggtattatgcgttgactaacccatagctttttcccgcaagatccacatctaat
agctatccaagcaaagcattcacagttgtcgcaagcaagacaaggtcgatcagaaagatc
tgctacctgaaattctctaatatattctaacgcatcaagaaatcctgataaagaattact
tctttctaacactctgtccagtcctttagaaatacccttaaacttttccagttgaggacg
caacaccagttgtatcttgttttccacgcgtctcaagtcgtggccctgaagctcctggag
ggcccgaatcattttcttcagttttgtccaaggcagtgactttgtcggaatcagcaatac
ggttaatccatggttttacccattttgcaggaacccagcgtggtcgatcttttcctgcgg
aaacacaagcatatccccgtccccaagttaataatattactggctctttatcccatctac
ctgtgtgtgggttccatgtgaccacgggagcccttaatattggctcctccgtggtaaact
gcaattgtatgggtttgatatcctgtttttcattgagtgctattggatttttccaattca
ggacataacatgcttttgccactctgtcatgtggtgagagggaaatctccccctcttttt
tcaaagcagcgatcaaacgctttagatcttgatgtcgtctttcaataattccttggcccg
tgctgttataaggcactcctgtaatatgcttaatgttccattgctgcaagaatgtttcag
tccatttaccaacataagcgggcccattatctgtttttataatctctggaactcctaaag
ctgcaaaagcctgtaaccagtgttgtttaactgctcggaaggcggtcgtggtcgcaagag
tcgcccaaaccgcatgactgtaagtgtccaccgagacgtgcatgtattttaattgtccaa
aaggcgcatattctgtaacatctgtttgccacaccttctgtggccccaagcctctaggat
ttactccactatgttgtatggggcttattctagcacaatccgggcaagatgctacaatat
ttcttgcttgtgtccttgaaataccgaagtcctgttgcagtcccttagaagattgatgaa
aaaattcatgagacctttgtgcatcggtcagagtggccacaagacatccacctgctacag
cattatcaatgacttgatttcctgtagtcataattccaggcacatttgtatgactgcgta
tgtgactgcaccaaaggggctcagttctttcttttaaaagtccttttaattgaattacca
gttgttcaattttttctgtgccaattttgccaatttttgcataatctattcgattgacta
agctaactgcgtatgcagaatcagctataatatttaaaggctcttttgcaaagtgctgta
agacttgtacaatcgcttgcaattccaatatttgaacagatttttctttttccatccata
cttttgtttcccattgcccttttatcattaaagcatacccatattttcctgtttttccac
tggcatctgtaaatacagtaatagcccctacaattggcttttcttttattaatggtcctc
tcataatgatagctgtagttttaaacaatggatgagagggatagtgaatggacatttcta
tgccagcggtagctagcgcaaatgtcacgctttgcattgaccactcttgaatcaaatcct
tagttttccagggaacaattattaaatctggatcacgagcaaaaaccagatgcacccttt
ccttagcttttaacagtaatgctccaatgtattcaggacaggtagtaactgaggcagtgg
gtaaaaaagatggaaaaacccattctaaaattctgagtctactttcctctatttgggcaa
ggatggcagatcgactgtgttcagggccataaactataatactgatgggcagttgagggt
catacctgtaagcctgttgctgatcaattttcctggtaatattctctaaggcatttttgg
cccccaaggtcaattgtcggggctcacaaggatctactgagcctcgcaataattcaaaaa
gaggttccatatcctcgtttgagattccacaccatgttcgaatccactgcagctcaccca
ccaatttttgcacatcatttacagtggcaatgtcactatgcaattttaatttgcctggtc
taatgcgagtttctgtgaccatcattcccaaataattccaggggctttgcctttgtacct
tttcaggggctatggatagtccatactttttcagcaatataataagcctctcctcggcct
gaggttctaattcttgtggagtagcaataagaatatcatccatgtaatgatacactgtgg
gctctggatattccttcttccactcagttaatgccaaatctacataccatggacaaatta
taggactgttccgacttccttgtggcagaatagcccattcatacctttgtgcaggcctgg
ctacattctcttgtgggacactgaaggcaaacctttctgtatcttcagggtgcaatggga
tagagaaaaaacaatcttttaaatcaacaactaacaatttccagtccttttttaatgcag
caggagaaggtaaacctggttgcaatgcccccattggtttcatgattgcattcacctttc
gcaaatcatgtagcaatcgccattttcctgatttccttttaataacaaaaatgggcgtat
tccattcactaacagagggctttatatggcctaattttaactgttcatccactagcgtgg
aaactgcttccaatttctccttggttaatggccactgaggcacccaaacaggctcatctg
atttccattttaacttaagcgtgggtggcctctgtccctcagcggccaatgttaaaaatg
ctgagtctgtaatgtcatcccccattgactcatgacgtctcgtccaaggatccacagagg
cgtatgcaatatgaagggatgcacccaggctttctttccctctttacaatctgtgaaaca
aaccaaattgatactttgcattgaagtggattctcctccgatcccactaaccatggtgct
aaccgagcggaggccccaagattttggccaagcactatatggaatgattgcaacatctgc
accagtgtctaacatcatctctacttcgccaatgcgctgagctgacccttggcaagatat
atataccagatgtaatggacgttccttacttaccaaagtagtaaacattatcacaggtcc
tgctgtattgccagaactgccaaaagcaccttcccctctcgtctggttcattgatactgg
cacctgtgctctgaaaggaatcaattgggcaattctgctaccttggttaatggttgctgg
aggagcaaacactttcaccattatttttattaccccctcataatctgaatcaatcaatcc
tggcataacaaatattccctgtctgcttatagaagatctgccaattaacaatgcacttaa
cccatgtcccagtggtcctgaggctgtggaatcaatcaaggttacctctgtagtatcaat
agtcactgtccttgccacggccaaatcgactcttgcgcttcctcaggtggcagcggcgag
ttcattgaggcagccatgacatgtcgctgtggtgctgggtatttcggagccgcgcccaac
ccgcggcgctgtaagtttccctgcagtggagtcccgtccttcttgaagcgcgacctacat
cctgcagcactgtgaccaaacttattacatcgattacatacacctgtggcaccattccct
cccgccttctgtgggcggttagggcaatttctttttaagtgccctaattgaccacataca
aagcatgcacctgctaaaacacaaacaaatccatgtccctgcaaggactggaggattatc
tcaaaatcttggaggtgaagaatggatcctgatttgaaaatgaaacattgatctgttctg
tttcagtctctatgcaatattgcatagggaaatgtaagataacagtaattagaaatcaat
cagataataccaatacatacataaccaataacacatctgaaatcatacaattatcaatca
ctgcaacactgaactgtcatcccagagtctgcgacagctgatgaaccttaaaacaacaga
gaactggagaactcatgtccggattcatgtttctccaaactccctttgaaaacaggctca
gctatcatatatggtcaaattgtcaagccaaagggacttgaatactttttgatgcagaaa
acatctgggctgattgtcaatcattccattcaagtagagctagaacttggccagagttcg
aactctaattgatggacatcacttaatacattttaaaacaagactcttaaaaacagcaat
tatgagtaggaaaccttagaattaaaaatcaatcaaaccattaagtaattgaattcctcc
gaaacttctgtctggatagaaattcttcaaacacagcaaacctcttgaattctcggctgc
agtactctataataactgaagaaataatgactgaagaaaaccatgaaactggcaatctgg
attcaaaagaaacccaaaaaacatgagtagttaagaaacaaaaagagaagattctgaaga
gacacgtagatgatcttgtagatgatcacacaaagagataatgaaacacattaaagctgg
ctgtaaatattacaacaccttgataataattcttatcataaattttgagaattctcatta
tataatcaacttatcaacaggaagtgtttgaaggggttatcacgatctttttaaagtatt
catatagcattaataacaatccttatttatcagtatcacctataaaatccaaaaataaca
aaggttacaaactcaatgccaacaaaactctgaaccattggagaatcagctgatgatccc
acagataggatctgattgatatttctcaaatgctctgtcttcagagatatttcaggtaat
tgaatcattactaatacttctatctttatatggtagcttccttcccttagaggcattttt
tacaatagaagatttccctctacatcatatttcgaataacattgatttgcacaggtttcc
tttttctttttctgtatcttgggcaaaagcccggtgctttctcactttacactgattttg
gacagcttttgactctatcttttgcatctgaagcctgatcatctggtaaatgctgtttcc
gtcacttctgtgggaccggactgttgaggagctcggtgtgtctcacacaacatgtgctgc
acccgcgaaaaatctccaacttgagattttgatggaggctgaaactgtgtgctggctgct
gtggttgcccgtgtgctggctgctggggctggctgcgtgcccgccgccacgggatcggag
cagggccggtaccccgggcaccctctgcaccctgaccacgccccgtctctgcctgtgacc
gacacccgcgctgccccgatcccgatctggctccgtgccaccgctcggccggtgttcatg
ccgcgtttgcgaactcgggaaaaaaccttcctctttgacactccttgcgtgaaactgccg
ccgccatcgcgcatgcgcccgcctccgccgtgcctcccgctcccgcggtcccgcgctccg
ctccgtccggccgggccccgctcggggctgccctcgccgccgcggaccaagccctggacg
gctgctgaccgcccgctgttgcgattgcgtgcaccgccgtgcgcgctgtcgcctccagtg
ctgctgtacctgcgactccccccgctgccgccggcaccaaagaagaaagtccacaaggtc
ctgtctgtgtattgaaaatcctgtgtcctttgctatacttagcagtccatctatggtagc
cttttctaacgctgatgcagcggatcccatcccgaaaccagaccgaagtctgcctgactc
acccagtcagccgtggccacgaatttttcctgcttctttgagcagcctgcttctttgagc
agccgggatttctccaccttctctcgtccgcccttctttccgagatcacgtccggggtcc
ccagaaatgccgcggccaggtggaggggagaaacacaccgatgcgatgcgagtaaaagaa
gctccatttattgcctctatcagcgctactaatatacagtaaaaactttcttgtacacgc
gatcacgcagaatatgattggatcctccgccttgttcacgaggctggcgcgagtcttgtc
tctgcagtcattggttgccaatccatgctcattggttgctacatatgacgataatcattt
ctaagttttgcttttctgtagccctggaattccgttattctgataagcttggcacatagt
acttctattttcctctcctcaaggacactgtaactgctacagctacttcccatgcctgca
acccccaaca
>MGF-ERV253#LTR/ERV1
tggtgccgtgactcggatcggagaccccggagagacccctcccctggagacggcgccctg
tgtccactcctttgggtggacccagaggagggctctcctcgctccgatctgacgaaccca
aaatactgagttggaagcaaagaagggatcgggcccaggggtttcccccttcaaagtttg
tgcacaaagtccggacgaagacgcgagacgcaggacgcgtgagtatacaggggatccgtc
tgggcaaagtccggacgacgaagacgcaggacgcgtgagtatacaggggtccgtctgggc
gggggaagggacccggagtgcggtgagtgtgtgtatgcctgagagggggaccggcagccg
gattccccaagcgagtacggacccttagtagtgcggttccctcagcccgcgagggcctgg
gccacgaaacaggggagcgactgtgaacgggactgattgaaggcactccggacgagaatg
gggcggggaaggagcaaaccgacaagcgagattgggctgccccccattctaaaggatagc
ccattggggtatgtgcttggcaattggaggcaccatgcgggcacgcccgggaagagtaaa
gcgaaaatgatccattattgtgtagaagtttgggggggacaggaaatctctaaaaccgtc
ttctggcctgttttcgggtcttcagaggattgggtcaggcaacgactaaacatttgggta
aacagcaaggaacccccccacccagaggagagcagctatgcccaaatatgggtagagcgc
ccggaggtatttatttacaagttctcccagaaatcaagagaaaagaaaaaggaacaaggg
gatttagtcatcgccccccccttatgttcctcccaaccctcccccagctcccccgaactc
gtagtcaaacacggggcaagttatatcctctcagggaagtgccgatggggggaccacagc
ccggcattgggtttgtttcggtcccgttaagccccggggatgttagggatttcaagaagg
aaatggggcgattacttgaggacccactgggggtggcagaaagggtcgatcaatttctgg
gcccaaacttttatacctgggaagaattgcaatccatattaagtatcctttttaccacag
aggaaagaaatatgatcagaggtgcagggatgcgagcatgggatgcacgacctgggaatg
cccaaaatcccgcagatactaaatggccccttcaaaaccccaactgggataaccagaacc
cagcacatcgggctaacatgagggactttcgcactatactgatcgatggcatacgagaat
cggtgcccaggggccaaaatattaataaggcattcaatgacatgcaaaggaaagatgaaa
gtcccaccgagtggttagaaagactgcgcaggaacctccgattatattcgggaatagatc
ccgatagtgaaatggagcagtctctccttaaaatccattttgtgtcaaaatcttgggagg
acatacggaagaaaattcaaaagatggaggactggcaagacagggatctggcagccctac
tccgggaggcacagaaaatttatgttcgaagagaagtggaaagtgagaaacgacaggccc
ggttgatggcgatggctattcgagaaagcaaggttgaggacgaagggccgaaacggccct
cgggacgacccgggggaagggagaacaaaggaggaacaagggataggacttgttattact
gtggaaggagaggacatttcaagagggagtgtagaacccgaataagggatgagcaagaat
ttaaggaggattaggggagtcaggggctttatcttatggggaccccggaacatcctaaag
agcccttgataaaattaaaagtgggtccccatggccaggtggtagaattcctggtcgata
caggggcggaaagatccactatccaatttgtacctaaaggatgtcaaattacaaagcaga
ctgccactgtaataggggcaaaaggggagccctttgaagtacctatcatcgagaaggtgt
taatagaatcagagaccaaagttggaataggggacttgttgttagtaccagaggcagatt
gtaacttgttgggtagggatttaataatagaattaggaattcggatagaggtggtaagga
gggaattaaaaatcaaactttgcccactgcgggtagtagatgaagaaaaaataaaccccg
aggtatggtataacccgggcaccgtgggcaggttagaaattactccatttacggtaagaa
ttaaagatccagaggtcccgattaaaataaaacaataccccatctcgatagaaggtagga
aagggttgaaacccgaaattgaaagacttttgacccaggggttactggaaccctgcatgt
ctccttttaacacacccatcctgcccgttaagaaggcagatggatcctaccgattagtac
atgatttaagagaaattaataagcggacggtcgcccgattccccgtagtagctaatcccc
atacactccttagtaaattgggccccgaaaatgaatggtatagtgtaatagacctaaagg
atgccttttgggcatgtcccttggatgaagctagtagagactattttgcctttgaatggg
aaaacccagacacggggaggaggcagcaattaagatggactgttctcccccagggattta
cggaatcccccaatctctttggacaagccctggaacaaatattgcaggattacatccccg
gcccaggggtaaagttaatacaatatgttgacgacttgttattggcagggcaactggagg
agagagtccgagaagaaagtattaagcttctgaattttctgggcctgaaaggcttaaagg
tctcaaaggccaaattacagtttgtagaagaggaagttaaatatttgggacattatttaa
agaagggggaaaaacgtattgacccggggcgagttcaagcaatcctagacctccccctcc
ctcaaaataaaagacagatccgacaagtattaggacttactggatattgcaggcaatgga
ttgaaaattacagtggtaaagcaaaattcctatatcataaactcactcaggatgggcgtc
ttaaatggacgccagaagaagagtccaaattccaggaattaaaggagaccttagtgcatg
ccccagtccttagccttccagatttgaaccgatccttttccctatttgcaaatgtagctg
acggggtggcttatgggatacttactcaagaatgggcagggaagaggaagcctgtggctt
acttatcaagaattctggaccccgtcagcaggggatggccaagttgtttgcaaattatag
caggttgtgccatgctagtagaggaggctcggaagattacctttaatacttcattgagag
tcttgacccctcataatatccggggtgtgatgcaacaaaaggcagaaaaatggatttcag
atgcaagattattaaaatatgaaggaattttattagaagctgctaactttactttagaaa
ctacctccctgcagaatcctgctgccttcctttttggggaaccaagggagggacccttga
cccatgactgcataatcactatagaggaacaaacaaaaatccgacctgacttggaggaag
aagaattagaaacaggggaaaaactgtttgtggatggatcctctagggtggtagagggag
agaggaagtcaggatatgccatcgtgggaggacctgagttaaaaataatagaatcgggcc
cattagaaaagacgtggtctgcacaggcctgtgaactgtatgtcattttaagggccctag
aattattaaagggaaaggaggacactatatttacagattccaggtatggatatggggtgg
tgcacacctttggaaagctgtgggaagaaaggggactaattaattcacaagggaaaggat
tggtacaccagcagttaataacaaacctcctaaaggccttgagaggccccacgaaaattg
ctgtggttcacttaaaaggacatcaaagggggctagactaccagagtaggggaaataatg
cggcagatcatgaagccaagagggcagcgttagtaaaaataatggctcttaaagggaaaa
atataggggtgagagatcctcaagacctcgacagacagccattacagacattagtattta
ccgaagatgagagaaaaaagctgacacagttgggagctacggaaacctcagggaagtggc
agttgggggatggtagaacgatagttccgaaggcagtagcacgccaaattttaaatagat
tacaccagaagacccactggggggctcagggactagtagatcatttcgcgactcagttcg
tggcaataggccttcacgacttagccaaacacattacaagcaattgtcctgtttgtttac
aagttaacaggaaaaatttgagaaaacctcctctaggaggaagaccggtggcaaagatcc
cctttactcatttacaaattgactttaccgagctccctaaagtgggaagaaccaaatatc
tattagttataatagaccatttaacccactacgtggaggcatttccaacggctaaggaga
cagcccgagtagtggctaaagtattattggaagagatagttccaaggtacgggataccaa
gagttatagattcagataaagggccccattttacctccaaggtgattcaacttttggcag
aaaccctaggcattagatgggaacaccacacaccctggcaccctcagagttcaggaaggg
tagaaagaatgaatggagag
>MGF-ERV701#LTR/ERV2
tgttaccccggcaaccctcctgcccatcatcttctgcccactccccaaccctagaaactt
ctctcctgggcagagggtgattggtcctttattgttccctaattggttcaagtcccatgc
tcatcagtttgttctgtatagctattggttaattgtgatttgctcctccccttggggatt
ccataactgcctgtcccgaggggcagatctttggcagttagctgcagctccctacgtgct
ctgtaccgcccttcctccaataaacccatcccccgctgcgactaactgctgcctcacgtc
ttcatttgtctcgttgctttcttcgcatcgctgccgcccactttgcttcgcctctccgag
acgccttctcccacctctgccgtgggagaggtctcgggcagccggctgattgcctcagcc
gctccccgcctggcgcggcggccggagtgggnnnnnnnnnnnnnnnnnggcctagtcatt
tgtggagctagccgggctcaagtgcacgcgcagctgcagctgctggctcccaacgtgggg
ccacattttccctgtggactacgtcggacctgtggttcgaagtcgtcgacttccctgggc
gtggcagcactctcgtgagcagacccagggcgcttggggtggcgctccgagagattgtct
gactggtgacatctcctggctcctggagacggtccagcagtgagacctcgacacccggac
ccttccctctcctgtcgggatttggtgagccccttccttttcttcacccccctcattttt
tttttgccccnnnnnnnnnnnnnnnnnnnnnnnnnnnnnnnnnnnnnnnnnnnnnnnnnn
nnnnnnnnnnnnnnnnnnnnnnnnngtctttcgtggcggggggggtgcgggcacttctcc
tgcatagaaattctggggcatcgggagatccgctatcgtaattctggggtagcggcgacg
aggggccaggcgggagatttcccttctttccttttcaccgccctttctctcttcagttgc
ttttctcctttccccgattttaatttgtgggtgtccagttttgtgcacagccaatcaaca
tcaaatagtcatgggtgccagactatcggctgtgcagcgtgaagcagttttcgtttgttc
cggagttcttgttggtttggatctcccgttcaaggagcgggagatcaagagtttgatatg
ctgggtctcctctcagttcaaaaatttttccccagaccaatgcagagacctccacttttg
ggaagaggtctcatgtaagttatccaattcggccaggtctgaggagattgatataaccaa
aagattgaaattggcgcgacacctacattgggtggggcagcttttagctgcgttaagaat
aaaacaagcaagagaactgagaggacgcccacaagccacaaacgttgtttgtaaatgttc
acttcgttctagtttgagtgttgcccccagttctaaccctcctcgtgttcctacccctca
ttcctccccggcagtccctcaaacacctgggattctgaggcgggcagcccctgaccacaa
caggcaggagcaaatccatcgctctggcccgccttggagtcgccaatccccccgtgggga
gcgacaaagggcccagtcgccctccgactctcccttacccccttgtaccccttccccacg
attccgtattgttaagtcccccaagctgtcttctaaaatccttttcaaggttcccgtcca
agatgtctcccatggagcacaagatggcggggaccacgcggcagtgtggtgggaaccccc
ttccctttctcctccccagaatcccttccttctcctgccaccaaaccctttccttccacc
cccgaatcccttcctggactccacctttccctcagctccgcccaattacaacgactgcgc
tcctcctcttgctccacctccagctccgcccacagctcctcctttgcccatggctccttg
cttgactacgtcacaccctgaagccactcccccagactcctccccatgggcgggggggtc
tcacgtcatcggaccccgcccctttttcccacgccgcctcccagccccttccctcaggtt
gtggttcccacgctcccccttccggttcccacagtcttccctccttgtttttgnnnnnnn
nnnnnnnnnnnnnnnnnnnnnnnnnnnnnnnnnnnnnnnnnnnnnnnnnnnnnnnnnnnn
nnnnnnnnnnnnnnnnnnnnnnnnnnnnnnnnnnnnnnnnnnnnnnnnnnnnnnnnnnnn
nnnnnnnnnnnnnnnnnnnnnnnnnnnnnnnnnnnnnnnnnnnnnnnnnnnnnnnnnnnn
nnnnnnnnnnnnnnnnnnnnnnnnnnnnnnnnnnnnnnnnnnnnnnnnnnnnnnnnnnnn
nnnnnnnnnnnnnnnnnnnnnnnnnnnnnnnnnnnnnnnnnnnnnnnnnnagctctcaat
tctccaggtgggaagtggcctggaaaagggccattgccgacctgcttcccagtctggtgg
aagaccccaatctgggaagggacgggaacggggacgagcttacggtggaccatctctgtg
gctcaggggagtgggccaaagggcagcgagcagctgaatttattccagctgacgcgcttg
ggcaaagcgcccttgtggccgtggaggagttttttaaaattgttgcaggggtgccggcgg
tccccatctcttccatcttgcaggggcctgaggagtccttcgatgactttgttctacgac
tccaagcggcagcccagcacgaggatggggacgaggggacaaggactcgcttggtgaaat
tgatcgcggctggcaactgnnnnnnnnnnnnnnnnnnnnnnnnnnnnnnnnnnnnnnnnn
nnnnnnnnnnnnnnnnnnnnnnnnnnnnnnnnnnnnnnnnnnnnnnnnnnnnnnnnnnnn
nnnnnnnnnnnnnnnnnnnnnnnnnnnnnnnnnnnnnnnnnnnnnnnnnnnnnnnnnnnn
nnnnnnnnnnnnnnnnnnnnnnnnnnnnnnnnntccagaagacctcaaggctgctgctgc
cactacatcgcgttcagcccctggcactccttggaccgcccagcagaaccgctgtcacct
ctgcggccaggaggggcactggatgcctgactgccccctcagaaaagaattttatgagtt
ccggagaaggaagcagttggggcgtcccaatgggggagccccccaaacaaaaaactagac
aaggagtgcagaggccccctgcgcatggacaaaaatgaaagctggtgttcatcatcactt
cgcagggggagggagttgagggagagcccgccaccagctccacccataacatcagggtgg
agtgaactgccttttcctggacgtgacactcaaccggatttgacattgggaggcgcagcc
tgtctttcttgtgcagacccggctcccccaccaaaatcttttctaaccaccttttctgtc
cattcgcctttcaggattgtgacaacgaaggcgattcatctgagggacaccaacttcaat
ttcctcaccgtgtgccccgacgccccaggtaactggagtcaccttgaccatcgatacgtc
gtcgtgggggacaccaaattcactccatcagatttgcaagtataccctgcactggtgtcc
tcggaccagcacagatttatcctcaccgtatcgtgtctgcgccccccccatgttcctccc
aaggtgcaaaattattgctcaggcaatcccagtccctgagatcgacgacatccaaactgg
ggactgggaccctgattgccctggtcaacgctccttccttccccggcgccgtctggagcg
ggaggaggagctcaaggctttcccaacagtggcctgggcccagaggctgtggtcttccaa
gccctgcctcgagtgccaactgaccaaaaggagggacacaattaccatcagggggatgct
agacacgggggcagatgtgacgatcattgctgcgcgggaatggccgtcatgctgggagct
gcaaaacacaggcggtcacatccaaggtgtaggggggacccaattggcaaagcaacacaa
gagcatcgtgcaaattatggggccagatgggcaattggctcaagtacgcccatttgtgtt
ggattatgccgagcctctctggggaagagacacccttgcccagtggggagccaaaattga
ccttccggctcccctccaggtttttcaggcagcggccattgaggagcgcgccacctggaa
acttaattggaaatctgacaaaccgatccaggtgaagcaatggccgctcaatagaaagaa
attgaaagcgctcaccgaactcgtggaggagcaagtcaagaaaggcaacctggtggagac
catgtccgcatggaactccccagtgtttggcattcgcaaatcatctggcaagtggcggct
ctttcacgacctttggaagataaattaaattattgaagatatgggtgtccttcaaccagg
gatgccatccccgtcgatgctcccccaaaattggaatttggcaattatagatctgaaaga
ttgttttttccaaattcccctacaccctgatgatgccctgtggtttgcgttcacggtgcc
agctttgaaccgtgaagctcctggtaaatgttaccactggcacgttcttccgcaaggaat
gaaaagtagtcccatcatctgccagtggtacgttgctgcccttcttgcgcccatctgcga
gaaatatggtgaggtcatcatccaccattacatggatgacgtgctagtctgtgcccgcga
cgacgatctgttggtccatgtgctctcctgtgtaaccgattgcttaatcgctgcagggtt
tcggctccagagcgagaagatccaaaggatgctgccctggaagtacctgggcctggagat
cacaaagcggaccattgtgctgcaaaaattggccattcacccgaaggtgaacacgtcggt
ggatgcccatcaactttgtggggccttgagttgggtgagaccctggctaggcattacgac
cgaagacctagccccccttttcaaactattggaagggggagaggcgctctgttcgctgag
ggatctcaccccagaggccaaggcattgctggaaaggattcgtgagttgatcgaggcatg
gcaagctcaccggtataatccagacctgccgttcaaatttattatattaggccgactgcc
acacctccacggtctcattttccaatgggaccggtccctcaaaacatccaagggaaaggg
caaggaccggggcttgagcgaccccctcttaatcatagagtgggtgttcctcagccacca
ttggcccaaaacgatcacgcagccacacgagctggtggtggaactgagccgcaaggctcg
cttgcagatcagggagttggcaggtgtcaactttgggtgcattcacatcccaattgagtt
gaaatcgggcaagtttagaatgaagatgctagacgaacttctttcagaaagtgagatttt
acaatttgctttggcaagctacaccaggcaagtcgatgtcgggcgtcctgcccatcctct
tttcagcaacgacttgcactttaaattctctacaaaaaagatttgtagttcagtcccgct
cgatgccgtgacagtgtttacagacgcgtctggggggtcccacaagtcagtcatgacttg
gaaagatcgccaaactcagcattgggagatggacattcaggtggttgagggttcccctca
agtcgatgagttagatgcagttgtcagggcattcgagaaattctgggatcaaccattcaa
tttggtaactgattccacgtatgtagccggtgtagtcgccagagcagaaaacgctattct
gcaagaagttcccaatttggccctgtacaatctgctctcgaaacttatccagctcatctc
ctgtagagagcagatgtactatgtgatgcacaccaggtcacacacagatctgcctggctt
cattgcggagggcaaccgcagggccgatgcccttgcggcccctgccgaggttgaacccga
gtgggcccttgctgctgctgtcaaatgggccctgctcctggacgtgttccaacaagctaa
aatcagccaccagctcttccaccaaaatgcgcctggcctggttcgccagttccacgtcac
gcgcgaccaggccaaggccattgtggccacatgcccccagtgtcagcgggatcagctacc
atcgctgcccgctggcgccaaccccaggggactttctagctgcgaggtgtggcaaactga
cgtcacaaaaattcctcatttcggccacctcaagtatgtccacgtctctgtggacacctt
ttccagtgctgtctttgcctctgcccgcacaggggagaaagcttcagacgtccagaaaca
tctcgtccaggctttctccgtgttgggcattcccaaggtgctaaaaacagataacggccc
cgcgtacatgttcagggagctcaagagcttcctgcagcgatggggaatagagcacaagac
cggcatcccctattcccccacaagacaggccgtgattgagaggacccatcagagcctaaa
acgagttctcgcccatcagactccggcaatgaagatggagtcccctcagacccagttatc
tcgggcactttacaccattaactttttaaattgttcctatgataatctaaacccgcccat
tgtgcggcactttgggggacacggtgaccttcagatgaagtcaaagcctcgggttttggt
gagggacccggagacctggcggcaagagggaccatttgagcttgtgacctggggtcgggg
atacgcttgcgtgtccaccccctcgggtcccaagtgggtcccttcctgctgggtccgacc
tttgtcccccgcacaggaaagacagcccagcaactcccacaagtaaaggtggcccgttgg
aggcggcggcggcagaagtccagttcctcatcctctaattcctcactttctgactttttc
cctccggaaatctcattctaccttgatcttgatcctgacctctccccctgagacaggacc
caattaacgttctttgtttttcattcactttgtagaaaaccgcaccaccgaaatgcccgc
aagtccgatcctgatgagcctgctggtcctgggagccctcctgtcatctgtggctccatg
gccagtaccacagcctgagcacaacatatggaaaatgctcgcacgctccctcggccaaga
ggatatatgcctggacaccggcacagcagagagccctcttgggacttgtctggttgggtt
ccctctccctgttgaccaattccccttccccatgaatctggaattctgaggttgggcaaa
taggcggactgtccacgcaagctccggtcccagccctcgtgtaatctgggaaagaggggc
cggccgcctccctgcaggcaagctcggaaacccacttctggagttccagttgctcggttc
gtcaaaggcccaagtttgttttcagttctccccaaattatcgcctttccccctccccaga
actcatcatcttcagacagcccaagaagcaattccaggcagtggcgtggtgccaaaccac
cgtgacagtcgccgctgccacgatgatgaatggcctccctcgcttcctccctaaaggcac
ctttttcatttgtggcgaccgagcatgggcaggcatcccttctcagctggtaggaggtcc
ttgcacgtttgggcagctgacgcggttttcccccaatgcgaccgaaattaatgattggca
cacagcaaattatacaaacaacactattcggtccaaaagaagcactaggcaatttggctc
tgactgcaactccgaaattgtgcatcggctgaaatccaaaagggtcgcaatgtcgattct
gttgccctgggttgctgccgggaaggcactgggtgaattgggcgagttggagtgttgggt
ggcgaaacaagcaaatttaacatcagctgctttgagcgacctcctagcagaagagaaaat
taccagacaagccaccctgcaaaatagggcggccctggactacctgcttttgttacacca
tcattcatgcagggagttccagggactctgctgtttggacttaaagttgaaggccgagga
catgcgagccaaaattggtgagatcgaacgccacgtcgccgaaatcaggcaagagtcgtc
cgattggctcaacaatttattttcaggatccgggctttcgaactgggcaacatccgttat
taaagacattatttacgttttgttgattttcatttttattgctataagttctgctgtttt
atggacatgtttaaagggactgatccaaaaacttacctctgtgcctcaagtcaacatggc
cctggctccagttccaccgctgcctgacacctcttcctatgtagagatagcctgccagac
agtttcagtgaccgaaaatccacctgaagaactggagcaagataaaatttacgaggatgt
ccaacttcccgaatgagaagcatgaacgtttttggttccaaaaagtttgagttatatctc
cccccttgttcctttttcgttttcttttgtataaaaaagggggagatgttgtagtgtggg
ttcggttgtttaaacaagttttggtctgttttgtaagttgttctgttaatgttcaaaatg
gcttctctgtttgttaaaaaaagttctgtctcaggcctccctccccccttctccctcact
tagtttaactgccagtcacagtttctatagttacttctgcccttttgtatcattttccct
gcctatcagcattccctgccttgttttccttcattatcttggtttcccctcccctgttac
cccggcaaccctcctgcccatcatcttctgcccactccccaaccctagaaacttctctcc
tgggcagagggtgattggtcctttattgttccctaattggttcaagtcccatgctcatca
gtttgttctgtatagctattggttaattgtgatttgctcctccccttggggattccataa
ctgcctgtcccgaggggcagatctttggcagttagctgcagctccctacgtgctctgtac
cgcccttcctccaataaaccca
>MGF-ERV870#LTR/ERV2
tgctttgtatgtggtcaattagggcacttaaaaagaaattgccctaaccgcccacagaag
gcgggagggaatggtgccacaggtgtatgtaatcgatgtaataagtttggtcacagtgct
gcaggatgtaggtcgcgcttcaagaaggacgggactccactgcagggaaacttacagcgc
cgcgggttgggcgcggctccgaaatacccagcaccacagcgacatgtcatggctgcctca
atgaactcgccgctgccacctgaggaagcgcaagagtcgatttggccgtggcaaggacag
tgactattgatactacagaggtaaccttgattgattccacagcctcaggaccactgggac
atgggttaagtgcattgttaattggcagatcttctataagcagacagggaatatttgtta
tgccaggattgattgattcagattatgagggggtaataaaaataatggtgaaagtgtttg
ctcctccagcaaccattaaccaaggtagcagaattgcccaattgattcctttcagagcac
aggtgccagtatcaatgaaccagacgagaggggaaggtgcttttggcagttctggcaata
cagcaggacctgtgataatgtttactactttggtaagtaaggaacgtccattacatctgg
tatatatatcttgccaagggtcagctcagcgcattggcgaagtagagatgatgttagaca
ctggtgcagatgttgcaatcattccatatagtgcttggccaaaatcttggggcctccgct
cggttagcaccatggttagtgggatcggaggagaatccacttcaatgcaaagtatcaatt
tggtttgtttcacagattgtaaagagggaaagaaagcctgggtgcatcccttcatattgc
atacgcctctgtggatccttggacgagacgtcatgagtcaatgggggatgacattacaga
ctcagcatttttaacattggccgctgagggacagaggccacccacgcttaagttaaaatg
gaaatcagatgagcctgtttgggtgcctcagtggccattaaccaaggagaaattggaagc
agtttccacgctagtggatgaacagttaaaattaggccatataaagccctctgttagtga
atggaatacgcccatttttgttattaaaaggaaatcaggaaaatggcgattgctacatga
tttgcgaaaggtgaatgcaatcatgaaaccaatgggggcattgcaaccaggtttaccttc
tcctgctgcattaaaaaaggactggaaattgttagttgttgatttaaaagattgtttttt
ctctatcccattgcaccctgaagatacagaaaggtttgccttcagtgtcccacaagagaa
tgtagccaggcctgcacaaaggtatgaatgggctattctgccacaaggaagtcggaacag
tcctataatttgtccatggtatgtagatttggcattaactgagtggaagaaggaatatcc
agagcccacagtgtatcattacatggatgatattcttattgctactccacaagaattaga
acctcaggccgaggagaggcttattatattgctgaaaaagtatggactatccatagcccc
tgaaaaggtacaaaggcaaagcccctggaattatttgggaatgatggtcacagaaactcg
cattagaccaggcaaattaaaattgcatagtgacattgccactgtaaatgatgtgcaaaa
attggtgggtgagctgcagtggattcgaacatggtgtggaatctcaaacgaggatatgga
acctctttttgaattattgcgaggctcagtagatccttgtgagccccgacaattgacctt
gggggccaaaaatgccttagagaatattaccaggaaaattgatcagcaacaggcttacag
gtatgaccctcaactgcccatcagtattatagtttatggccctgaacacagtcgatctgc
catccttgcccaaatagaggaaagtagactcagaattttagaatgggtttttccatcttt
tttacccactgcctcagttactacctgtcctgaatacattggagcattactgttaaaagc
taaggaaagggtgcatctggtttttgctcgtgatccagatttaataattgttccctggaa
aactaaggatttgattcaagagtggtcaatgcaaagcgtgacatttgcgctagctaccgc
tggcatagaaatgtccattcactatccctctcatccattgtttaaaactacagctatcat
tatgagaggaccattaataaaagaaaagccaattgtaggggctattactgtatttacaga
tgccagtggaaaaacaggaaaatatgggtatgctttaatgataaaagggcaatgggaaac
aaaagtatggatggaaaaagaaaaatctgttcaaatattggaattgcaagcgattgtaca
agtcttacagcactttgcaaaagagcctttaaatattatagctgattctgcatacgcagt
tagcttagtcaatcgaatagattatgcaaaaattggcaaaattggcacagaaaaaattga
acaactggtaattcaattaaaaggacttttaaaagaaagaactgagcccctttggtgcag
tcacatacgcagtcatacaaatgtgcctggaattatgactacaggaaatcaagtcattga
taatgctgtagcaggtggatgtcttgtggccactctgaccgatgcacaaaggtctcatga
attttttcatcaatcttctaagggactgcaacaggacttcggtatttcaaggacacaagc
aagaaatattgtagcatcttgcccggattgtgctagaataagccccatacaacatagtgg
agtaaatcctagaggcttggggccacagaaggtgtggcaaacagatgttacagaatatgc
gccttttggacaattaaaatacatgcacgtctcggtggacacttacagtcatgcggtttg
ggcgactcttgcgaccacgaccgccttccgagcagttaaacaacactggttacaggcttt
tgcagctttaggagttccagagattataaaaacagataatgggcccgcttatgttggtaa
atggactgaaacattcttgcagcaatggaacattaagcatattacaggagtgccttataa
cagcacgggccaaggaattattgaaagacgacatcaagatctaaagcgtttgatcgctgc
tttgaaaaaagagggggagatttccctctcaccacatgacagagtggcaaaagcatgtta
tgtcctgaattggaaaaatccaatagcactcaatgaaaaacaggatatcaaacccataca
attgcagtttaccacggaggagccaatattaagggctcccgtggtcacatggaacccaca
cacaggtagatgggataaagagccagtaatattattaacttggggacggggatatgcttg
tgtttccgcaggaaaagatcgaccacgctgggttcctgcaaaatgggtaaaaccatggat
taaccgtattgctgattccgacaaagtcactgccttggacaaaactgaagaaaatgattc
gggccctccaggagcttcagggccacgacttgagacgcgtggaaaacaagatacaactgg
tgttgcgtcctcaactggaaaagtttaagggtatttctaaaggactggacagagtgttag
aaagaagtaattctttatcaggatttcttgatgcgttagaatatattagagaatttcagg
tagcagatctttctgatcgaccttgtcttgcttgcgacaactgtgaatgctttgcttgga
tagctattagatgtggatcttgcgggaaaaagctatgggttagtcaacgcataataccag
gattatgatgtatgtagaacctttgtatattttgttgcttattttgctttttaagccatg
tatcgcgcaatgtactatgcaaagattatcacaaacgccttatttgaaaaaagaggggga
gatgttgggggttgcaggcatgggaagtagctgtagcagttacagtgtccttgaggagag
gaaaatagaagtactatgtgccaagcttatcagaataacggaattccagggctacagaaa
agcaaaacttagaaatgattatcgtcatatgtagcaaccaatgagcatggattggcaacc
aatgactgcagagacaagactcgtgccagcctcgtgaacaaggcggaggatccaatcata
ttctgcgtgatcgcgtgtacaagaaagtttttactgtatattagtagcgctgatagaggc
aataaatggagcttcttttactcgcatcgcatcggtgtgtttctcccctccacctggccg
cggcataccaccatcaaattctaggagtaaaatccatggttcaatcataccaatggttta
catgtgatacatttgcatattaaccattcaggatgcttttattgtagtagttaatgaagt
cactggcaatttattttatgatatatagagcttcttaatgaaaggaaagttcattttaca
gataagtagaggggttaatttggccaaggtcacatggaaagtccatttctgagctggaaa
gagcaccagaatctgcttttacctgagacacatgatgcccaagctaagaaaggaatttgg
atctgaaaccatcttttccttttgcaaatacaaatatttaaatatcttagccatacaggc
tgctctcttgctagagagcaacatatataacgttgcacttcagaagagcaagctatataa
cgctgcacttcagaagaactctgaagctcgctattttacagattaaattagattcaagcc
gctaatccagacaatcacagaaaacttttgtggggttgggagctatgttataaccaagag
aaaaagttcacagtaagtaaaaaaattatgttgaaatgacctaaaagtgcagttcagatt
ttggagaaactgaaatgactgatgaagactttcaatactgtacattcttagctcactgga
ctataacttgaccccactctatgatcacatttcatattctaaaaaaaagaaattggggaa
tataggaatattcagatatgaatttaaatacccttagaaaagacagacaaaaagccccac
agggcaactggcatatcagtctctgagtggcaagtgtcatcaaatggcactaatactcag
agattcatttcaccttttctggaaaagcacacttacttttattggcaggtgttcactgtc
accctttttcactgaaacaaggccagattccattattctatgtaatcctaggattcattt
tagcatacagaaactgacaaagtaaataccagggttgttactattttaatcctaaatttt
gcttccagattttttcaacctggatcttattaactcctgcacttcagttctctccaataa
aaaaactttcaaaaatgcagcactttatggatcagagccattacacaggaattagaaagg
agtggatacagaccgttaagagcaagctttaaaactcacagcccactactaactaatcac
acaaatggatccatactcactggaaatttctaggcaattctcaaacactgaattatcttg
ctgaacagatttcacattagcaggatccaggagattctccttgaaccaaaataaaagcag
aaattcagcaaacaggcagctggagcaggacaacatctagctcaagcaggctctaatccc
gctgcaatgcaacacccaactccaatatgtactttgaaattatttatccaagacatggca
ttagttaggctccatcaagctcctggttgctaggccacccactgttaggcttaaattggc
tttactggcatacaattgtctatttaccacattgatacagaattgagtattgtggttcaa
atgcttcgtgaaacttcccagtaagggatccatctttgcaacccattccaagacataatg
aagaatctttcagtagaaaacactcataaatactgcacagtctgcatggttttatcaggg
attagtctcttattatagaaatcaatattttcatgagtatcatgtttatgctggcaccaa
gccttaacccacctaacagttctactagtctggctaattttagtcagaacaacttgaata
caagccacaaaacaataaacaggggagatgaatacaacccactgcaaaaggctttttatc
accctgatctttggaactgcactgccaccacaatacaccttgctacaacgatcacagatc
ggcaggatgaggttggcataaccatacaagttaataatttattgccatccacctcatcta
aagatcaaacttcaaagttagcaagtttattcatttgcagtgtcctgaagctggtatgtt
ggacaaagccacgaagccaagaacacaccctcagctttcaaaactgtcatgagaacagaa
atactagaaaacatgatttcaatgcaccatcaaagaaaatgctgtagttctgaaaaccac
acaagagggagacagaaaaaggaaaaatg
>MGF-ERV871#LTR/ERV2
tgctttgtatgtggtcaattagggcacttaaaaagaaattgccctaaccgcccacagaag
gcgggagggaatggtgccacaggtgtatgtaatcgatgtaataagtttggtcacagtgct
gcaggatgtaggtcgcgcttcaagaaggacgggactccactgcagggaaacttacagcgc
cgcgggttgggcgcggctccgaaatacccagcaccacagcgacatgtcatggctgcctca
atgaactcgccgctgccacctgaggaagcgcaagagtcgatttggccgtggcaaggacag
tgactattgatactacagaggtaaccttgattgattccacagcctcaggaccactgggac
atgggttaagtgcattgttaattggcagatcttctataagcagacagggaatatttgtta
tgccaggattgattgattcagattatgagggggtaataaaaataatggtgaaagtgtttg
ctcctccagcaaccattaaccaaggtagcagaattgcccaattgattcctttcagagcac
aggtgccagtatcaatgaaccagacgagaggggaaggtgcttttggcagttctggcaata
cagcaggacctgtgataatgtttactactttggtaagtaaggaacgtccattacatctgg
tatatatatcttgccaagggtcagctcagcgcattggcgaagtagagatgatgttagaca
ctggtgcagatgttgcaatcattccatatagtgcttggccaaaatcttggggcctccgct
cggttagcaccatggttagtgggatcggaggagaatccacttcaatgcaaagtatcaatt
tggtttgtttcacagattgtaaagagggaaagaaagcctgggtgcatcccttcatattgc
atacgcctctgtggatccttggacgagacgtcatgagtcaatgggggatgacattacaga
ctcagcatttttaacattggccgctgagggacagaggccacccacgcttaagttaaaatg
gaaatcagatgagcctgtttgggtgcctcagtggccattaaccaaggagaaattggaagc
agtttccacgctagtggatgaacagttaaaattaggccatataaagccctctgttagtga
atggaatacgcccatttttgttattaaaaggaaatcaggaaaatggcgattgctacatga
tttgcgaaaggtgaatgcaatcatgaaaccaatgggggcattgcaaccaggtttaccttc
tcctgctgcattaaaaaaggactggaaattgttagttgttgatttaaaagattgtttttt
ctctatcccattgcaccctgaagatacagaaaggtttgccttcagtgtcccacaagagaa
tgtagccaggcctgcacaaaggtatgaatgggctattctgccacaaggaagtcggaacag
tcctataatttgtccatggtatgtagatttggcattaactgagtggaagaaggaatatcc
agagcccacagtgtatcattacatggatgatattcttattgctactccacaagaattaga
acctcaggccgaggagaggcttattatattgctgaaaaagtatggactatccatagcccc
tgaaaaggtacaaaggcaaagcccctggaattatttgggaatgatggtcacagaaactcg
cattagaccaggcaaattaaaattgcatagtgacattgccactgtaaatgatgtgcaaaa
attggtgggtgagctgcagtggattcgaacatggtgtggaatctcaaacgaggatatgga
acctctttttgaattattgcgaggctcagtagatccttgtgagccccgacaattgacctt
gggggccaaaaatgccttagagaatattaccaggaaaattgatcagcaacaggcttacag
gtatgaccctcaactgcccatcagtattatagtttatggccctgaacacagtcgatctgc
catccttgcccaaatagaggaaagtagactcagaattttagaatgggtttttccatcttt
tttacccactgcctcagttactacctgtcctgaatacattggagcattactgttaaaagc
taaggaaagggtgcatctggtttttgctcgtgatccagatttaataattgttccctggaa
aactaaggatttgattcaagagtggtcaatgcaaagcgtgacatttgcgctagctaccgc
tggcatagaaatgtccattcactatccctctcatccattgtttaaaactacagctatcat
tatgagaggaccattaataaaagaaaagccaattgtaggggctattactgtatttacaga
tgccagtggaaaaacaggaaaatatgggtatgctttaatgataaaagggcaatgggaaac
aaaagtatggatggaaaaagaaaaatctgttcaaatattggaattgcaagcgattgtaca
agtcttacagcactttgcaaaagagcctttaaatattatagctgattctgcatacgcagt
tagcttagtcaatcgaatagattatgcaaaaattggcaaaattggcacagaaaaaattga
acaactggtaattcaattaaaaggacttttaaaagaaagaactgagcccctttggtgcag
tcacatacgcagtcatacaaatgtgcctggaattatgactacaggaaatcaagtcattga
taatgctgtagcaggtggatgtcttgtggccactctgaccgatgcacaaaggtctcatga
attttttcatcaatcttctaagggactgcaacaggacttcggtatttcaaggacacaagc
aagaaatattgtagcatcttgcccggattgtgctagaataagccccatacaacatagtgg
agtaaatcctagaggcttggggccacagaaggtgtggcaaacagatgttacagaatatgc
gccttttggacaattaaaatacatgcacgtctcggtggacacttacagtcatgcggtttg
ggcgactcttgcgaccacgaccgccttccgagcagttaaacaacactggttacaggcttt
tgcagctttaggagttccagagattataaaaacagataatgggcccgcttatgttggtaa
atggactgaaacattcttgcagcaatggaacattaagcatattacaggagtgccttataa
cagcacgggccaaggaattattgaaagacgacatcaagatctaaagcgtttgatcgctgc
tttgaaaaaagagggggagatttccctctcaccacatgacagagtggcaaaagcatgtta
tgtcctgaattggaaaaatccaatagcactcaatgaaaaacaggatatcaaacccataca
attgcagtttaccacggaggagccaatattaagggctcccgtggtcacatggaacccaca
cacaggtagatgggataaagagccagtaatattattaacttggggacggggatatgcttg
tgtttccgcaggaaaagatcgaccacgctgggttcctgcaaaatgggtaaaaccatggat
taaccgtattgctgattccgacaaagtcactgccttggacaaaactgaagaaaatgattc
gggccctccaggagcttcagggccacgacttgagacgcgtggaaaacaagatacaactgg
tgttgcgtcctcaactggaaaagtttaagggtatttctaaaggactggacagagtgttag
aaagaagtaattctttatcaggatttcttgatgcgttagaatatattagagaatttcagg
tagcagatctttctgatcgaccttgtcttgcttgcgacaactgtgaatgctttgcttgga
tagctattagatgtggatcttgcgggaaaaagctatgggttagtcaacgcataataccag
gattatgatgtatgtagaacctttgtatattttgttgcttattttgctttttaagccatg
tatcgcgcaatgtactatgcaaagattatcacaaacgccttatttgaaaaaagaggggga
gatgttgggggttgcaggcatgggaagtagctgtagcagttacagtgtccttgaggagag
gaaaatagaagtactatgtgccaagcttatcagaataacggaattccagggctacagaaa
agcaaaacttagaaatgattatcgtcatatgtagcaaccaatgagcatggattggcaacc
aatgactgcagagacaagactcgtgccagcctcgtgaacaaggcggaggatccaatcata
ttctgcgtgatcgcgtgtacaagaaagtttttactgtatattagtagcgctgatagaggc
aataaatggagcttcttttactcgcatcgcatcggtgtgtttctcccctccacctggccg
cggcataccaccatcaaattctaggagtaaaatccatggttcaatcataccaatggttta
catgtgatacatttgcatattaaccattcaggatgcttttattgtagtagttaatgaagt
cactggcaatttattttatgatatatagagcttcttaatgaaaggaaagttcattttaca
gataagtagaggggttaatttggccaaggtcacatggaaagtccatttctgagctggaaa
gagcaccagaatctgcttttacctgagacacatgatgcccaagctaagaaaggaatttgg
atctgaaaccatcttttccttttgcaaatacaaatatttaaatatcttagccatacaggc
tgctctcttgctagagagcaacatatataacgttgcacttcagaagagcaagctatataa
cgctgcacttcagaagaactctgaagctcgctattttacagattaaattagattcaagcc
gctaatccagacaatcacagaaaacttttgtggggttgggagctatgttataaccaagag
aaaaagttcacagtaagtaaaaaaattatgttgaaatgacctaaaagtgcagttcagatt
ttggagaaactgaaatgactgatgaagactttcaatactgtacattcttagctcactgga
ctataacttgaccccactctatgatcacatttcatattctaaaaaaaagaaattggggaa
tataggaatattcagatatgaatttaaatacccttagaaaagacagacaaaaagccccac
agggcaactggcatatcagtctctgagtggcaagtgtcatcaaatggcactaatactcag
agattcatttcaccttttctggaaaagcacacttacttttattggcaggtgttcactgtc
accctttttcactgaaacaaggccagattccattattctatgtaatcctaggattcattt
tagcatacagaaactgacaaagtaaataccagggttgttactattttaatcctaaatttt
gcttccagattttttcaacctggatcttattaactcctgcacttcagttctctccaataa
aaaaactttcaaaaatgcagcactttatggatcagagccattacacaggaattagaaagg
agtggat
>MGF-ERV893#LTR/ERV3
ttttttcctcttttttcccttttctttcgtcctctctttcttaccctcccctgaagatac
tggaccggctctggacctgacctgggacgtccgacgtccggcgggatctctggagcctgc
aagagaagcttggcaccctccacaacactgaactggtttttcttttcttttcttgtgttg
gggagtgttcttttgttatttgtcaataaataggttttgttttccactttgctcctccga
ggaattccttcccgaacccggtgtttggggagggggggggaactcccttttggagatttc
ccctaattttgtcctgaaccaggacatcctttttggtgcattggccgggaaacgaaggag
gccgaagacagtggaaaacaaacctataacaataatattttggtcttggttgttttgtgg
gcatattggtaattcataatgtcatttggggtgaaagtttgccggtatttctggtccctt
ggggtttttgaagctttaatacctttgtggtccctagggttatttccttacccaaaaata
gctctggtgttgtccgtaataagtagcttctgtaagcagggggcactaaccagaatagtc
attgggctggtcttatgtgtgctgatttgtcggaggtttatggaaaaccttgtttcagga
atgtatggattgctgtcatggctgtgtactcagtttgtttggggagaagaaggggaaggg
gcttctcagcttttgtcttccttcttctcctccaaattgttgacatctctattaggaaat
gttgaatttcccctgagtttaaaagaaaccatctttctggcatttaacttattaagcctt
tcctatactgtctggagtgtatataaaatgaaagccgagatctctagaggggttagagag
actcctgattcaggagtaaaacaaagcagggaaaatcttgactggagtgggaaatgggag
gatatgggccagactttaaaggaatttgctgatcctataggctgggactttccatctgat
caaattcagaacccagtcgaggtggcaaagtatttgagggaaaagtgccatggtaatact
aaggaggaaagacttactgcagtgagctgggccttagcgtttgtttaccgtactctgcta
gatactgtggagcagcagatagtagaaagggaacagggagataagttagttactatccca
gtgacccaggctgcagctaacatcccaggctccaggctagcagctgaatcagacgacagg
ccccagcccatggctgtcgcagctaatacaagaggtggaaagtgtaaagacaagaccgat
cgaaaagtggaggatgatgatgatgatgcaggagaaggaccctcaccaaaatcagaggcc
acatcaaggggcacagattctggagctaatactgactccttttctctgaaggacctcagg
ggcctaagaaaggattacagacgacaacctgacgaatctataatcagttggttagtccgc
ctttgggatgctgcaggggaggttacgattttggatggtactgaagcgaggcatttggga
tccctgtcgcaggatactgtcatcgatcaaggtatgatgagcagggctagccctcacagc
ctctgggaacgggtcctggagagtgtagcacaaagatacttatgtgctgatgatctctat
atgcagcagacagggtggaagaccatagagcaggggatccaacgcctgagagaaatggcg
gtggcagagctcattttctcagatgatataacaactaggaatccggacctggtaccatgc
acacctgtaatgtggaggaaacttgtgcgacttgggccacctgaatacgcttctgctctg
gcaataatgaagcgggatgatacatatgagactgtgcttgatatggcgaagaagcttcga
gcgtatgcagatgctgtgcatggaccaactcatgccagaattgcagcagtggaaacacaa
ctgcggaaactagaggacaaaatagagaagaatcataagaaactccgggaagagattaag
gaggaccttattcaaatctcggctgtgcaaattagaggccctggtatccaacgctggcgc
tcctttgatggcgagagaaggcacaccccacgggctgagttatgggcctttctgcgtgag
tctggagaagacatgaggagatgggatggagaacccactgctgctttggcacaacgggtg
cgtgatttgaagagaagaggaagtatcaccaaaaagagggcagctccggttgctcgcagc
cgagatgttgagtatgacgatgacatgtccgatccccttgaaggaacttctaaggcatac
gcccaaggaaaaaaggacaatctggcttagaggggccctgcctctagccaggaagaggca
cgggaaaatcgggttttttggaaggtgtggatcagatggcctggcacatcagagccacaa
gactatgaagcattggttgacactggatcacagtgtaccttaatgccatcagaatacgtg
gggacagaacctgtttccattgctggagtgacggggggatcacaacagttgactttgttg
gaagctgaggtgagcttgactgggaaggagtggcaggaacatccgattgtgactggtcca
gaggctccgtgtattttgggcatagacttcctccggaatggctattacaaagatcctaag
ggattcaggtgggcttttggaatagctgcagtggagatagagggtattaaacaattgaat
accttatctggactatcagagaacccatctgcagtaggactcttgaaggtagaggagcaa
cgagtaccaattgccacttcgacagtgcaccgcaggcagtaccggacgaatcgagatgcc
gtgatccccatccacaagatgattcgagagctggagagccaaggggtggtcagtaaaacc
cactcaccctttaacagccctatctggcccgtgcgaaaatctgacggagaatggagattg
actgtggactatcgtgccttgaatgaagtgactccaccactgagtgcggctgtaccggac
atactggaactgcagtacgagctggagtccaaggcagcaaagtggtacgcgaccatcgat
attgctaacgcgtttttctccatccctctggcaacagaatgcaggcctcagtttgctttt
acatggaggggagtgcagtatacctggaaccgactgccccaggggtggaaacacagtcct
accatctgtcatggactgatccaggctgcactagaagagggtgaggctccagaacattta
caatatattgatgatatcattgtttgggggaacacggcaatggaagtgttcgagaaagga
gagaagatcattcatattctcctgaaagctggatttgccattaagaagagcaaagtcaag
ggacctgcccgagaaattcagttcttgggggtgaagtggcaagatggacggcgtcagatt
cctgcggatgttattaacaaaatcactgctatgtccccaccaactgataagaaggaaaca
caagccttcttaggtgctataggtttctggaggatgcacatccccgagtatagtcagatt
gtgagacccctttatctggttacccgcaagaagaacgacttccattggggccctgagcag
cagcaagcgtttgtccaaatcaagcaggagatcgctcatgctgtagccctgggtccagtt
aggacgggaccagatgtgaagaacgtactctactctgcggccgggagccatggtctgtcc
tggagcctttggcagaaggtgcctggcgagacccgaggccgaccattgggattttggagt
cggagctacagggggtctgaagataactataccccaacagaaaaagaaatcttggccgcc
tatgaaggagtccaagccgcctcggaggtgattggtacagaggcacaacttcttctggca
ccccgactaccggtgctgggatggatgttcagaggaaaggttccctctacccaccatgcc
accaatgctacttggagtaagtggattgccctcattacgcagcgcgctcgaattgggaag
ttaaatcgccctgggatcctggaaataattacaaattggcccgaaggtgagagctttagt
gtcgcggatgaggaacaagagccagtgacccgggttgaggaagctccaccatacaatcag
ttgccagcagaagaaacacgttacgctttattcaccgatggttcttgtcgcgtcataggg
atgaaacggaggtggaaagcagctgtatggagtcccactcgacgggttgcggaggctact
gaaggagaaggtgaatccagtcaatttgctgaaatcaaagctattcaactggccctaggt
attgcagagagagagaagtggccaaggctctatttgtataccgattcttggatggtagcc
aacgctctatggggatggctgaagagatggaaagaggcgaactggcagcgcagaggaaaa
ccaatttgggctgcagaagagtggaaagatatcgctactcggttagagaagttacctgtg
aaggttcggcacgtagatgcccatgtccccagaagtagagctaatgaagagcagcaaaac
aaccagcaagtacatcaggctgcaaagataggggaattgaagatagatctcgactgggag
cataagggagagttattcttggcacgatgggcccatgatgcctcaggccaccagggtaga
gatgccacctataaatgggcacgagaccgaggggtggatctaaccatggacagtatctct
caggttattcgtgactgtgagacgtgcgttgccattaagcaggctaaacggctgaagccc
ctctggtacggtgggcggtggtctaagtacaaatacggggaggcctggcagattgattac
atcacgctgcctcaaacccgccaaggcaagcgctatgtactaaccatggtagaagccacc
acgggatggttggaaacctaccctgtgtctcatgccacagctcgtaacactatcttgggc
cttgaaaagcaggtcctttggaggcacggtactcctgagagaattgagtcggataatgga
actcattttaaaaacaatcttattaatacttgggctagggaacatggcatcgagtgggta
taccatatcccctatcatgcaccagctgcagggaaagtggaaaggtataatggattgtta
aaaaccaccttaaaagcattgggtggggggtctttaaaaaactgggagcagcatttggcg
aaggctacctggttagttaacactcgaggttccaccaaccgagcgggtcctgctcagtct
gagctccttaatatagtagatggggataaagccccagtggcccatgtcagaggtttattg
ggaaagacagtatggatcaaccctgcctcgagtacagacaaacccatccgtgggattgtt
tttgctcaaggaccaggttatacgtggtggataatgcagaaagatggaacaacacggtgt
gtacctcagggagacctgattg
