# Supplementary material for: Low diversity, activity, and density of transposable elements in five avian genomes
Source: Funct Integr Genomics. 2017 Feb 11;17(4):427–39. doi: 10.1007/s10142-017-0545-0 (PMC5486457; doi:10.1007/s10142-017-0545-0)
Supplement: Supplementary file 4 — The new repeats in turkey identified by multi-pipelines (FAS 14 kb) [file 10142_2017_545_MOESM4_ESM.fas]

>LTR249-Tu#LTR/ERV2
tgttgcctctcacccgttttcggatccctgacccggtcatctagaccccgtcaatggtcc
ggtccattccccaatacgcaccaatatggtgtgaggcaaatggcgtttattagtcgtgta
atttcgcttttataggtcccgcgtccccgcctaccaccgtggtgtaatcaaactccagtt
ggccttatgtcacgtatcttcacaccagaggtacaggggaggggtcctatcacgttacac
ccgccatgccatagctcgcctaatacaacatttccccctccccatgctaaaggcgcgtcc
cgttacagcgcgatcgcaagcgtttccccatgccgaaagccttgccccgttacaatgtgg
ttatatgatatgggtttataatcccctttgaacccggcggaattccatccgttgggtgaa
ggcattatctagcatcttctcaatgcctccttgtatacagcggatgaagcagggaactat
cattagcattaacaatatgattataactatcgtaaaaagccctttaactatgggtgttat
ccacgaactccaaccaccgaagaggttatataaccaatccgagaatgggtcagtttgcat
cataatcttctcggtgtgttgtttcagccattgcagtttctcatggatagactgtgagtg
gtcgcttaaattgaaacaacacatcccatcgaagtcttgacaaccatgccagtgggccaa
aagcagaaagtctatggccgctctattctgagtcacagcgcgtcttattccgttgatatc
cgcgaccaattccgttagaagatccgacgtcttgttggcttgtttaccgcccagcacgac
aggcgatcaatttcttttaacgcgtgcgcggtaccaaagaatggtagtatggatcagaaa
atacgtgcggtcagtccccagagtcgcacgtcgttgccacagtctggatctaacgtttgt
agcgagcgctgcccccttcgtgcttctaagcgtttctgaccttttatctcccttaatttg
gtttggttgagggtaagaaccgacaacctgcctatatagcaaggaccgcctaggggcctt
aaaggaataccttgccaggctctgtccccacagatgaggaacaatcccggcggcagtgcc
ttggctgtgtcgccgttcccctgaactttcttgggatcatgtggtattgaaccgaaacaa
caaccacctgctcccgttccggttcgagggtggttacaggggggtgatgttctccgctcc
ccatttggaagcgtgaaggcataggtggtattataatcaaaccactctacattgtatatg
cccctgctgctataccaagccgcatctttatagacacagcctgcagtgctgttaccgtat
cctccatatatcatgggagcagagaatccacagtagctttcccattgcttgtacgcaggg
tcgtaagggctaacagatgtaaatccacgggctagtgtaggccacctcctaaaacttaga
accccaaaggatatgcatgcggtaggatatgtccagtttctagccaaggtccatgtttcg
ttcccgattccccgagatcctaatatatctagctcctgtgggtccccgggaagagaaatg
ttgagagtgttaagcaagcactgtgttatttcagcctgatcctctacctcttgtttctct
gtgcccatgaaggttttggtaaccttcctgaaacatgacctttttcctccaaattcctcc
catcgtaagtgtcttatatcggggtaaccaatgaggcatgtgtgaaagggggaacttgcc
gtttgcaagctaaggcaaaaatccttttgtcctgtcgtataggcccattcgacccataca
tttagtggctgtggcagctgatgaaccccttctgcttggcagcagatcacagacagaata
acactcagacaccacttggggttcatagcaagacttctcgcaggcaacagcggctgtctg
tctggcttccctttctttctttcttcatcatgaggaggggttttcggttcatcctctcct
ggccttctggatctcccaacgaataggtcctataaataagcgcatctgggtcctagtcaa
ttctagctagtatccggccaaactttcctggaggggacccagagaatcttcccagtcttg
gtgtttgactgcggcatacccacgtccccaaactaagatggaccatcctccctcccaggg
gctgctgtccgtcttaattcggagagggggcccttcattcaagacttttggctgccagtg
tttttgtacgggggtacgattactgtctcctcgttcgaagtgatttagtgcgaatagtgc
ccgtgccagaacctcaggttgccggcttacagggattcgatccctgaatccctccccaag
ggtgcggattttgtctttgaggaggcgattagctctctctatgatggcctggccctgtga
gtttccaggaatacccgtgacatgggatattccccagcgcagcaaccagtcttgtgtcga
ccgtgatacaaagcaggagccattatcagttttaatctggcgcggcatccccagtgctgc
tatggctgtggcccagtgatgctgcacggcagaggagttagcacgcgcatgctgggtagc
aacaataaccgaggaggctgtgtcagtggtgaccgcaagccacctcctgggagccatgcg
gggttctagggtaaaatccgtctgccagatttccaacgggccaagaccccggggattgac
ccccgcccctagggctggtgctgagttacagtgtgggcaggctttaataacgtcccgtgc
cagtgagatagggatcgaacaagcacgggctagtgctttggccccaatatgcagagtgga
gtggaggtctcgagcagcttgtaatgtaaggaccttcacttcgtttcctgctatccagtc
tgctatcgcatttcccagagtgaagaaccccggcaccgtggagtggctgcgaacgtgaag
caccgcaataggggccgatctagcagtcaaggcctcctccaatagggaggcagcagtggt
gctcggtgacccttcctttcccatctttattagtaggcgggccacgaaggcagaatcagt
aacaacgttacaggggactgtaggccagagggatatggccatcgccactgctcgggcttc
aagcatctggacagtggctgaagcgtcaagtagcactctgaattgccacctgtcgttggg
ctctctccaggctaccgccccctgacctgtcgcagaggaggcatctgtaaaaatggttgg
cccctctaacggggtatcatgtaccctgagtttcaaggaaatgtgtagtggtttggcaag
atcaaagataggcagagtgtcagagtaagcgaccttgccatgaaaaccctgtagggctat
taatacctcctccggcaacggttgggctgttttaaaggcactaggtaagtagacaaggtc
aggttcttttcccaaggctctaatggttgccagacgggcctttctgagcagaagggctaa
ttgttcaagccaagatgtaaacgctctaacaggttgtacagagaagatccaccaaagggg
ctgtggcttggaggcaagggtgtgacccaagaccacggtggttccctctacgcaccgcgt
aatggccgcttccagcggaacatcaggcctccaccgggaaagtgcgttcccagtgcaagc
ccgcaagatctctgcccaagccatatccatctcgggggtccatgcccgaggttccttggg
gtccgaccccttgaggccatcatagaagggcatcattaggcgcggaggaatgcctatggc
atttcggacccactgtatagccccgactagtttctgcaaatcccatagggtttccacatg
gggctggatgcgtagcccctctggtgcaggcgctaccagagaaggaccaaatcgataccc
gagaaactctattccaggctccctctgaatcttttctggggagataacaaagccagctgt
tgttagggcggttgtaattgtgtcttctagttttgacagctgagcatcattcggggcagc
aagcagcaggtcgtccatataatggacgagtttacagtcgggtaacatctgctgggtagg
cccaatgacgcgacccactacaagctgacaaatagtaggggagcatgccatgccttgtgg
gagcaccttccagtggtacctttctgcagggccctgattgttgggggctggtaccgtgaa
ggcaaaggcttcccgatcctgctcagcaagaggaatagagaagaaacagtccttaagatc
aatgaccataaggggccatcccctcgggatcgcagagagcagaggtccaccttgctgcac
cggcccgaagggaacaagctgagaattgatagcgtgaagatcatgcagaagtctgtagga
cccagagggtttgcgaatcacaaatacaggagtgttccagcaactgagcgagcgttctaa
gtgacccaaccgtagttcctgtcgcactaggtgggcaagcgctgtttatttacaaagtgg
gaggggccactgatctacccaaacagggcgagcgtcctgtttccagtgcaagggaatggc
atattgtaatcccaactggcagacagtggcccctattgtaaatttgtaatacgtgcacca
agatcattcaagaagtccctgcctagcaaggtccctgacaccggtcccaccagtggcctc
aacagcacaggcttttctggcatcccatctctggtgataatgacaatttctatctcctcc
accgatcgcttaacacccatcgatcccccaactctggcaattgctacaggcgaggcctgt
gttggccactccgtcggccagtcgctctccgcgattactgttacatccgcccccgagtcg
agcaaggcagtgaggaaggtggtgcggggggtttccgactcaggggggagatacccagca
tagataagcataactttcgcaagagggcgctctcccatattcacggtcagcgctactgtg
ggcgggagaagagggggggctgatgaggttggggtgtctgtccgcgtcctccccgatggc
tgaccggcccattcatattgagtggggaggggccctgggctcgaggcgcctcccccctct
cgtttccctgcagcaataaaacaaacttccgacactggcgggcgctgtgccccccttttc
cacaggcttgacaggtgagattgatgtttgaatttcccggtcttctattcccaaaattac
cacagtgggctctaagatgaccaaattgaccgcacttgaaacacggtcctttactctggc
tctcggacgcggacatggctgctaccagagccagcccctcgttcgtgaggggagtcgttt
tttgtttttccaagacatacttaatgatatcccctggggtgttgagactatcaggggccg
ctcgtataagatctttgatatttttatgagacttctgcttaaggcagtccacaatgatcg
cgttatgagcggttcgtggaagttctgactcctcgaccgctcggatgagccgatttgcaa
agtcctgaaaggactctgtcggaccttgcataatgtcagaccaaggggatgggggttcag
ccgttcttgcgaacctcctaaacgccgccaccgcggcttcagtggtcgcgagtaattccc
cagggcgaaggtgcctgagttgcccttcgggggaccccaccattccctccccataaccca
atagccacgcgaagctagtgtgctcccctgattctcggccattcgccaggtgtcgggggt
ccctcgatgccgctgcaaccacggctctaatttgtactgaccattcttctttccataacg
tgaattgaactggctccaaaactaccttcattaatccctcaatatcataggggagcatag
ggccaggggctactatagcctctaaagccgagatggttgccggcgatcgtaacccctttt
tctctatggtctccgcgagcctggcaactgttttagggttcagtgggacccaaacaggtc
cctctcgtctggtctccaccgggaatgcacggcattcggctgagagctcggctgcacgta
gctcctccctgatcttcccccagtctgtaagcgggcagggggcggggatttctgtttctg
gcagggccggacaggcgggtaggactggcgaacaaaggggctcaaggtttaagggctgag
cccgctcccctccccccaacttccgctcgtcatttccctcccctgcgagatttttcaatg
aaggatacaagcaaggatatgggggcggtgccgttgcgcgttgttcctctgtcttttctg
gtgctattgttttgagcgtagtcccttctttcgccgttgccattttttctccctctttct
tatcgtttccagggctattagggggtcccattcctccaccacccccttttatttctgcaa
cctctcctgaatcgccccttagtcccagacccaagaaatccctcgctaaatcctctgcag
ttttttcctccctcgtggctttcaatgctcccaagattaggccccaggtttttaattctg
ctgctctctgtgtggacatagccctttgggatagtgctgccgttaatgagtcccaccgcc
ccgggtcatacacttcatggggcgagcgcaaaagcccttccctctcaaggagtgtaagca
cggctgccacatccttcttagaaggagcggatttgccgcaatgaatcttacaagcatata
tcaataccttaatgacggattccataacggcccagggggtaaccctccgcccttccacgc
ctcaccggagtggtcgtgggttacttcacagcgctgtgtagccccaaggtttgctccctt
ccggctcctctgccaccttaccgcagcaggctcctgcgtccgtcacgcagcaaacgggca
taatcagaaggcctaataggatcccgaatcacgtcggggtcaccatttgttgcctctcac
ccgttttcggatccctgacccggtcatctagaccccgtcaatggtccggtccattcccca
atacgcaccaatatggtgtgaggcaaatggcgtttattagtcgtgtaatttcgcttttat
aggtcccgcgttcccgcctaccaccgtggtgtaatcaaactccagttggccttatgccac
gtatcttcacaccagaggtacaggggaggggtcctatcacgttacacccgccatgccata
gcttgcctaatacaaca
>TU-ERV110
tgttgtattaggcaagctatggcatggcgggtgtaacgtgataggacccctcccctgtac
ctctggtgtgaagatacgtggcataaggccaactggagtttgattacaccacggtggtag
gcgggaacgcgggacctataaaagcgaaattacacgactaataaacgccatttgcctcac
accatattggtgcgtattggggaatggaccggaccattgacggggtctagatgaccgggt
cagggatccgaaaacgggtgagaggcaacaaatggtgaccccgacgtgattcgggatcct
attaggccttctgattatgcccgtttgctgcgtgacggacgcaggagcctgctgcggtaa
ggtggcagaggagccggaagggagcaaaccttggggctacacagcgctgtgaagtaaccc
acgaccactccggtgaggcgtggaagggcggagggttaccccctgggccgttatggaatc
cgtcattaaggtattgatatatgcttgtaagattcattgcggcaaatccgctccttctaa
gaaggatgtggcagccgtgcttacactccttgagagggaagggcttttgcgctcgcccca
tgaagtgtatgacccggggcggtgggactcattaacggcagcactatcccaaagggctat
gtccacacagagagcagcagaattaaaaacctggggcctaatcttgggagcattgaaagc
cacgagggaggaaaaaactgcagaggatttagcgagggatttcttgggtctgggactaag
gggcgattcaggagaggttgcagaaataaaagggggtggtggaggaatgggaccccctaa
tagccctggaaacgataagaaagagggagaaaaaatggcaacggcgaaagaagggactac
gctcaaaacaatagcaccagaaaagacagaggaacaacgcgcaacggcaccgcccccata
tccttgcttgtatccttcattgaaaaatctcgcaggggagggaaatgacgagcggaagtt
ggggggaggggagcgggctcagcccttaaaccttgagcccctttgttcgccagtcctacc
cgcctgtccggccctgccagaaacagaaatccccgccccctgcccgcttacagactgggg
gaagatcagggaggagctacgtgcagccgagctctcagccgaatgccgtgcattcccggt
ggagaccagacgagagggacctgtttgggtcccactgaaccctaaaacagttgccaggct
cgcggagaccatagagaaaaaggggttacgatcgccggcaaccatctcggctttagaggc
tatagtagcccctggccctatgctcccctatgatattgagggattaatgaaggtagtttt
ggagccagttcaattcacgttatggaaagaagaatggtcagtacaaattagagccgtggt
tgcagcggcatcgagggacccccgacacctggcgaatggccgagaatcaggggagcacac
tagcttcgcgtggctattgggttatggggagggaatggtggggtcccccgaagggcaact
caggcaccttcgccctggggaattactcgcgaccactgaagccgcggtggcggcgtttag
gaggttcgcaagaacggctgaacccccatccccttggtctgacattatgcaaggtccgac
agagtcctttcaggactttgcaaatcggctcatccgagcggtcgaggagtcagaacttcc
acgaaccgctcataacgcgatcattgtggactgccttaagcagaagtctcataaaaatat
caaagatcttatacgagcggcccctgatagtctcaacaccccaggggatatcattaagta
tgtcttggaaaaacaaaaaacgactcccctcacgaacgaggggctggctctggtagcagc
catgtccgcgtccgagagccagagtaaaggaccgtgtttcaagtgcggtcaatttggtca
tcttagagcccactgtggtaattttgggaatagaagaccgggaaattcaaacatcaatct
cacctgtcaagcctgtggaaaaggggggcacagcgcccgccagtgtcggaagtttgtttt
attgctgcagggaaacgagaggggggaggcgcctcgagcccagggcccctccccactcaa
tatgaatgggccggtcagccatcggggaggacgcggacagacaccccaacctcatcagcc
ccccctcttctcccgcccacagtagcgctgaccgtgaatatgggagagcgccctcttgcg
aaagttatgcttatctatgctgggtatctcccccctgagtcggaaaccccccgcaccacc
ttcctcactgccttgctcgactcgggggcggatgtaacagtaatcgcggagagcgactgg
ccgacggagtggccaacacaggcctcgcctgtagcaattgccagagttgggggatcgatg
ggtgttaagcgatcggtggaggagatagaaattgtcattatcaccagagatgggatgcca
gaaaagcctgtgctgttgaggccactggtgggaccggtgtcagggaccttgctaggcagg
gacttcttgaatgatcttggtgcacgtattacaaatttacaataggggccactgtctgcc
agttgggattacaatatgccattcccttgcactggaaacaggacgctcgccctgtttggg
tagatcagtggcccctcccactttgtaaataaacagcgcttgcccacctagtgcgacagg
aactacggttgggtcacttagaacgctcgctcagttgctggaacactcctgtatttgtga
ttcgcaaaccctctgggtcctacagacttctgcatgatcttcacgctatcaattctcagc
ttgttcccttcgggccggtgcagcaaggtggacctctgctctctgcgatcccgaggggat
ggccccttatggtcattgatcttaaggactgtttcttctctattcctcttgctgagcagg
atcgggaagcctttgccttcacggtaccagcccccaacaatcagggccctgcagaaaggt
accactggaaggtgctcccacaaggcatggcatgctcccctactatttgtcagcttgtag
tgggtcgcgtcattgggcctacccagcagatgttacccgactgtaaactcgtccattata
tggacgacctgctgcttgctgccccgaatgatgctcagctgtcaaaactagaagacacaa
ttacaaccgccctaacaacagctggctttgttatctccccagaaaagattcagagggagc
ctggaatagagtttctcgggtatcgatttggtccttctctggtagcgcctgcaccagagg
ggctacgcatccagccccatgtggaaaccctatgggatttgcagaaactagtcggggcta
tacagtgggtccgaaatgccataggcattcctccgcgcctaatgatgcccttctatgatg
gcctcaaggggtcggaccccaaggaacctcgggcatggacccccgagatggatatggctt
gggcagagatcttgcgggcttgcactgggaacgcactttcccggtggaggcctgatgttc
cgctggaagcggccattacgcggtgcgtagagggaaccaccgtggtcttgggtcacaccc
ttgcctccaagccacagcccctttggtggatcttctctgtacaacctgttagagcgttta
catcttggcttgaacaattagcccttctgctcagaaaggcccgtctggcaaccattagag
ccttgggaaaagaacctgaccttgtctacttacctagtgcctttaaaacagcccaaccgt
tgccggaggaggtattaatagccctacagggttttcatggcaaggtcgcttactctgaca
ctctgcctatctttgatcttgccaaaccactacacatttccttgaaactcagggtacatg
ataccccgttagaggggccaaccatttttacagatgcctcctctgcgacaggtcaggggg
cggtagcctggagagagcccaacgacaggtggcaattcagagtgctacttgacgcttcag
ccactgtccagatgcttgaagcccgagcagtggcgatggccatatccctctggcctacag
tcccctgtaacgttgttactgattctgccttcgtggcccgcctactaataaagatgggaa
aggaagggtcaccgagcaccactgctgcctccctattggaggaggccttgactgctagat
cggcccctattgcggtgcttcacgttcgcagccactccacggtgccggggttcttcactc
tgggaaatgcgatagcagactggatagcaggaaacgaagtgaaggtccttacattacaag
ctgctcgagacctccactccactctgcatattggggccaaagcactagcccgtgcttgtt
cgatccctatctcactggcacgggacgttattaaagcctgcccacactgtaactcagcac
cagccctaggggcgggggtcaatccccggggtcttggcccgttggaaatctggcagacgg
attttaccctagaaccccgcatggctcccaggaggtggcttgcggtcaccactgacacag
cctcctcggttattgttgctacccagcatgcgcgtgctaactcctctgccgtgcagcatc
actgggccacagccatagcagcactggggatgccgcgccagattaaaactgataatggct
cctgctttgtatcacggtcgacacaagactggttgctgcgctggggaatatcccatgtca
cgggtattcctggaaactcacagggccaggccatcatagagagagctaatcgcctcctca
aagacaaaatccgcacccttggggagggattcagggatcgaatccctgtaagccggcaac
ctgaggttctggcacgggcactattcgcactaaatcacttcgaacgaggagacagtaatc
gtacccccgtacaaaaacactggcagccaaaagtcttgaatgaagggccccctctccgaa
ttaagacggacagcagcccctgggagggaggatggtccatcttagtttggggacgtgggt
atgccgcagtcaaacaccaagactgggaagattctctgggtcccctccaggaaagtttgg
ccggatactagctagaattgactaggacccagatgcgcttatttataggacctattcgtt
gggagatccagaaggccaggagaggatgaaccgaaaacccctcctcatgatgaagaaaga
aagaaagggaagccagacagacagccgctgttgcctgcgagaagtcttgctatgaacccc
aagtggtgtctgagtgttattctgtctgtgatctgctgccaagcagaaggggttcatcag
ctgccacagccactaaatgtatgggtcgaatgggcctatacgacaggacaaaaggatttt
tgccttagcttgcaaacggcaagttccccctttcacacatgcctcattggttaccccgat
ataagacacttacgatgggaggaatttggaggaaaaaggtcatgtttcaggaaggttacc
aaaaccttcatgggcacagagaaacaagaggtagaggatcaggctgaaataacacagtgc
ttgcttaacactctcaacatttctcttcccggggacccacaggagctagatatattagga
tctcggggaatcgggaacgaaacatggaccttggctagaaactggacatatcctaccgca
tgcatatcctttggggttctaagttttaggaggtggcctacactagcccgtggatttaca
tctgttagcccttacgaccctgcgtacaagcaatgggaaagctactgtggattctctgct
cccatgatatatggaggatacggtaacagcactgcaggctgtgtctataaagatgcggct
tggtatagcagcaggggcatatacaatgtagagtggtttgattataataccacctatgcc
ttcacgcttccaaatggggagcggagaacatcacccccctgtaaccaccctcgaaccgga
acgggagcaggtggttgttgtttcggttcaataccacatgatcccaagaaagttcagggg
aacggcgacacagccaaggcactgccgccgggattgttcctcatctgtggggacagagcc
tggcaaggtattcctttaaggcccctaggcggtccttgctatataggcaggttgtcggtt
cttaccctcaaccaaaccaaattaagggagataaaaggtcagaaacgcttagaagcacga
agggggcagcgctcgctacaaacgttagatccagactgtggcaacgacgtgcgactctgg
ggactgaccgcacgtattttctgatccatactaccattctttggtaccgcgcacgcgtta
aaagaaattgatcgcctgtcgtgctgggcggtaaacaagccaacaagacgtcggatcttc
taacggaattggtcgcggatatcaacggaataagacgcgctgtgactcagaatagagcgg
ccatagactttctgcttttggcccactggcatggttgtcaagacttcgatgggatgtgtt
gtttcaatttaagcgaccactcacagtctatccatgagaaactgcaatggctgaaacaac
acaccgagaagattatgatgcaaactgacccattctcggattggttatataacctcttcg
gtggttggagttcgtggataacacccatagttaaagggctttttacgatagttataatca
tattgttaatgctaatgatagttccctgcttcatccgctgtatacaaggaggcattgaga
agatgctagataatgccttcacccaacggatggaattccgccgggttcaaaggggattat
aaacccatatcatataaccacattgtaacggggcaaggctttcggcatggggaaacgctt
gcgatcgcgctgtaacgggacgcgcctttagcatggggagggggaaatgttgtattaggc
gagctatggcatggcgggtgtaacgtgataggacccctcccctgtacctctggtgtgaag
atacgtgacataaggccaactggagtttgattacaccacggtggtaggcggggacgcggg
acctataaaagcgaaattacacgactaataaacgccatttgcctcacaccatattggtgc
gtattggggaatggaccggaccattgacggggtctagatgaccgggtcagggatccgaaa
acgggtgagaggcaaca
