# Supplementary material for: Low diversity, activity, and density of transposable elements in five avian genomes
Source: Funct Integr Genomics. 2017 Feb 11;17(4):427–39. doi: 10.1007/s10142-017-0545-0 (PMC5486457; doi:10.1007/s10142-017-0545-0)
Supplement: Supplementary file 5 — The new repeats in zebra finch identified by multi-pipelines (FAS 580 kb) [file 10142_2017_545_MOESM5_ESM.fas]

>LTR316-Zf#LTR/ERV2
tggaggaagggatttagaaaggccttgggaattggaaactgaggaaaagatacatttagg
tatgaggaaaagatacatttatgtatgccccattgtttcgggaaagtttcgcttcagcat
ctttatgtaaacccccttctccccacccctgagcagttcccattggacctgacccatggg
gtggttctgatgagcccatgctgaacactgtctctattgtttagaccttatctcttaatt
ttgctgtataaaactgtatctgggcagtagcccagggtcttttgtccctgcaaccgttca
ggcaatacaatctttctggactgcatacaactgacctctcttcgtctctttatctcgact
ccttgtggcgaccgaggcgcaccgccgctcggaccgtgctaacccagccgctgcctggtg
agcccagtgcagcgggaccgtggcaaaccccggttccctgaggggacagctagccggagg
ggtcccggggggccggggagggacgggggacagccgcaagtgacccccaaaagccgcaag
tggcgcaccaacgtgaggcattgcaccggttcgagcgaacgcgccgcggccgccgcgggc
agttcaccggttgggagcttttccggacactttgcgattggtgtcgccgcgagcgacaga
gcagcgagcggtgcgaaaaaaccgccacgcaggctgtcagctccgcggggagaagctctc
ggaccgcgctggtggtgtgggcactcgcccttccacacaagcccggcaggactgccaccg
tggggacaggcaccgatttctgtccggcgctgtgtccgtggatgcggacgggaccttcct
aacacccggaagactgtctgtggagtcgggaaccgttgctgcagtgtgttttctgaagaa
cggtggtgggtaagtctcggtactggcggcgagggtccggctaggagactggagtcaggc
tcccgtgtgcccaaggggggacacgccagcgcacagccgtgtcgggagctccgtcgggtc
tttagaactttggggtttttgctgcagcagctgggtgagattttgctgtgctgccagcga
tgggtgttacgctgactacacagcagaaagaaatttataaacaagttcaagaacccctgc
agagagcaggtgcaaaacttcctgagagcctggtgaaagagtttgtcagatgggtaacag
taagtttttcggaggtaacagagcaagaagtgaaagaaagacagttttggaagcgtgtgg
gtgcagtgttgagtgaaaggacaaaggcaggagatccctcagtgaaagaaggttttatga
gaatctttttgttcgtttatgactttgtgaaagagagtgcagacattcgggacgcccggg
gaacagaaaatggtcacatcgcgtcccctgtaaccccccgcgtccccggctttgaaaaaa
ctaaccgcgcagatgtagattcagttcctgacccttctccatctcctgatttcgctcccg
cagctcaaaatccttgctttgcaccccccacccccctcgcgcagccaccacaagatggag
gcggcatcgggacattcccttctccttcccagaattccttgctccctgtgccagcccaga
acacacccccagccctcgtgtccctccctttgcccatccccaatcccagcccctcctccc
ttgcggcgattcagcccacggtccagccctcagctcctcccctcgcaactccgtcaccac
cccctgcccctgcccctgcccctgcccctgccccgctccacacgacccctccagctgcgg
ccactcccacacaagccgccccccctctcgctcccagttccctcggcaacagaagagccg
atgctgccagctccggggctgtcggctccgggaaacataaaatgatcacagaatccgatc
gtctgttcttggcccctgttgtttataatgcgagaggacaaaaccccatatgggaacccc
tttcatatgacggtatcagggaattctgcaaaaaataacgtgaatttggtgaaaggagtg
aattttttactaacatttataaagctactctgatttcttcaacttttgtccctgctgatt
ggaaacgtattttcagctgtttgctctctcaatctgaatttagattgtgggacataactt
gtaaaaggcttgcaggagacctccttcctgaaattttgcagagttcaaccattcctagat
atagaggatgaggaatcaccttaaaaaatctagtggtgaggtgattggagccaagctgaa
aagacgcagcagcagtnnnnnnnnnnnnnnnnnnnnnnnnnnnnnnnnnnnnnnnnnnnn
nnnnnnnnnnnnnnnnnnnnnnnnnnnnnnnnnnnnnnnnnnnnnnnnnnnnnnnngata
aaatcatataacaaggtaaactaactctgaaaaaggtacaatttgctctgccagtataaa
ggaaaacagggattaggggtctcctccttccttgcggcgttttgtgtctgacgcaactgc
gttttctgtgggattcccctgagcatcaggggggttactttgtggtggactcactccccg
ttcggcagtatatggtctgacccatttcttaggaatccacctgagtccagagggtgtgga
tacgcacgcatacccccgtccccaagtgataagctggtgtggaccctggatttctccaga
gtctggatccctaattaacactggaggtctctcttcgggtctgagctgttgatgttgttt
aaaatgacgcaggactggaggttcaggcctatcaaaagaacaatttaagaagttaatggt
gaaaagggctttgcagagcctcatctgcggagataggacctggatatctccccgctggcg
aaggaggaccttttttaaggtctgatgtgttctttctatcacagcctggccggtggggga
gtgtgcaattcctgtccgatggttcactccccactcttgtaaaaactcaccaaacgctct
ggaaatataggctgggccattatctgtcttgatggttgtggggacccctaaggctgcaaa
tgcctgcataagatgttttttggcatctgcagttttttgtccagtgtgggctgaggcaaa
gactgctccggagaaagtatctactgaaacatgtacatgttggaacctcccgaactcttg
tatatgagtgatgtcagtttgccatatttcacaactgcggagtcccctggggttcactcc
tgaactcacagttggtaaagtggactcctgacactgggggcaagcagccacaattgcatt
ggcttggtcacgccgcaattggaattggcggaccaatcccggggcattttgatgaaacaa
ttgatggcttaccttggcctgttcgaggatgtttggttggccagccagctgcagaggagc
agccagtgcatctgctctacgattaccttcagctataaaacctggaagatctgtgtgtga
tctcacatgcattacgaaaaaaggctgctctcggtgtgaaactagaaagattagttttga
gagcaaactgaatatcactgggttggaaacctctttgagcactgcatgttctgccctgga
caccacacctgctacatatgctgaatctgtaactatattaattggttctgaaaacttttc
aaaggccctgacaacagcgtccagctcagcaacctgtggggagccctccacaacttttac
atcagcttcccactgctgagtctgggggtctttccatgtgatcacagatttgtgggaccc
tcccgatgcgtctgtgaaaactgtcagtgctttcagtggttcactgctctggatactttt
tgggatcaaatgaaactctgtttcaaacaatctgtggcctggatggttgatgagaatttg
tccagtgaaactgtctagggagaattgcaagttttcattggtctgaaacaggtgctcgag
tatttccttagagagtctccctgtggatattttgatagggagatgaatgcatgcgaagtc
acaccctgccaacacctgcaagcgagctctggccctcatgatcagctgggccatcaactc
ttgtggcttggtgatacttttggacaactgatgaccaaggaacacccactctataattaa
gaggggataccgatggtctgtgtcccattgaaagatcaacccatggaggtgtggcaactt
accaaggatgatgaatcggaaaggcaagccctcacgacacctgtgggcctgtctgtctgc
tagggtggactgaattttctccaaagcagccctggcctcctgggtcagggccctcgggga
gtttaactcttcccccccttttaataaattgaagatgggggacaactctcccgtggtgag
ccccagccagggtctgacccaatttagagacccacaaagctggtggaggtctcgtaatgt
ttttggatcatcatttatcattggtttctggggtgtgatggttctgttaccaatttcaag
gcccagatacttccaaggcggcaggtgctgcaccttttccttttgcaactcaaatccagc
cgccgacaaggctgagatagtgtcctccaatgcctttgcaagtacgttgtcactgttggc
acaaacaaggacatcatccatgtaatgatacaaaatgcaatccttccacttggcacggac
tggggacagaactctggccacataccactggcagatggtgggagagcatttgagaccctg
aggaagaactgtccaatggtagcgtttcatgggagccgctctgttaagagagggctcgga
aaaggcaaagcatggtgcatcatctgggtgtaggggaatttggaagaagcagtctttgat
atcaagcactgccaatttccaattctggggaagcatagatggggaaggcattcctggttg
aagagatcccatgtcctcaatgacgttattaatttttctcagatcgtggaggagccgcca
cctgtctttccccggtttcttgataacaaacaccggagaattccaagggctctgggtttc
tactatatgtccttttgccaattcctctttcacaatttgagagagcgctcttgtcttttc
tgtagacagcggccactggtctacccagacgggagtatctgtgagccacttaagtttttg
ggtagggcgctcctcagtggccgcacctaaaaatcctgggggcttggtagttctaacttc
gccccccattgggacatggcatctcttccccagagggtgaattttgaatccagaacaaat
gggcgtagagatgctgattgcccattcggtcccttgatttggaccacatttttggactgt
tgtgctacttttggacctcccacacctataactgggtggcctacattttccaactcccat
tgctttggccatttttgaggaggaatgactgtcacatctgccccggtgtccatcatcccc
tgaaggagaacggaatggccctcgctctggaggccacaccacacaaggggtttctcctcc
cccagcgtctcggtgtaaaagactgagagggcatgatcatcacacaaaagacggggcact
ggaatggcctgcgcaatgatctgtccctccgccaggaagagaggagggtggacacagcgt
gccatgagatagaaggtcctgggatcgagtgaaacgatgccaggagggatttctatctcc
ttaggagtgtactttgtgtccccaatgacaaggtacttgcagtttagtagatcattccgt
ctgcgagtttcgcagtcccgaatgcggggcaggagctctgctgtggctgtgatgaaatgc
cagtcctgattagaaaaatgaacaggtttagtgagtctcaatcggtaaggttcggtctta
tcagtggtgtaagcttggctgctgacactaggtacaatgtggtgaacagcagctctggcc
acaacaccttggcccaccccatttgtgtcatcacgcgggataggaccgcgctccccaatc
agtttttttgctgattggagacctcccccgcccccgttttccccctcagagggcactggc
ctatgagatgtccctcctggttacagaaatagcatcggcgtttgggtgcaggaggcttgg
cggcccttggtgtttttggggttaccattgcctctgcaatcactttcccccgtggtttca
tcactgagtcccttgtcattagtgtagcttttctcgtgcactcctcaatgagctgatcga
gtgtgggtggaggcgatgctggaagggccaggatgactcgctgacaggcttcatttgcat
ttgtggtggcaatttctagtgtgagctgatcttggagctctggattctgcacccttttct
cgactgaagctctcactcgatccacaaaatccatgaatggctctgcaacagactgcttca
aatcgatataagaaatgacaggttctttagaaggcatgttaaaaaatgcacgttctgctg
catccctggacaggtctaacactggtctgggaatgcctgctgcttgcttctcagcttggc
tccaatcaccctcacccactagatgttctaaggtgatttcctcatcctctatatctgtgg
aatgggttgaactctgcaaaatctctggaaggaggtctcctgcaagccttttccaagttc
tttcccacaatctaaattcagattgagggagcaaacagctgaaaagacgtctcaaatcag
caggggacaaaaaatttttgaaactcagagtagcttttaaaattgctctttaaaaaattc
tcactcctttctccaaattcacgtttttgtttttgcaaattttccctgaaaactgtccga
atgaaaggggttccccatctgggaattttggccttctccaattaaaaaaaaattggggcc
caagaaacaaaaaaatgggtggcctgttaacctttttctgttttcccggagattaaaggc
ccnnnnnnnnnnnnnnnnnnnnnnnnnnnnnnnnnnnnnnnnnnnnnnnnnnnnnnnnnn
nnnnnnnnnnnnnnnnnnnnnnnnnnnnnnnnnnnnnnnnnnagagaggtcagttgtatg
cagtccagaaagattgtattgcctgaacagttgcagggacaaaagaccctgggctactgc
ccagatacagttttatacagcaaaattaagagataaggtctaaacaatagagacagtgtt
cagcatgggctcatcagaaccaccccaggggtcaggtccaatgggaactgctcaggggtg
gggagaagggggcttacagaaaggtgctgaagcgaaactttcccgaaacaaaggggcata
cataaatgtatctttccctcatacctaaatgtatcttttcctcagcttccaaatccccaa
ggcctttctaaatcccttcctccacgataccacgctagcgtgatagcaacagaggagctg
tagaacaagttaaaataccagtgcaaaaccccctcattttgtggcaaaagtggatcctac
aattgccctctgctgagggagagccccaggaattggaactcctgggctccgcaaaatctg
aatattgcattcaatttgatttttccccaaccaaagaagtaaaactatatgagcaagtca
aacagtacaaggtggaattcagggcgggtcaatggtgcacagctgtctattaactgaaat
ttgcatccaccactgatttccgtccccgcaagctggacaaaggagtgtttcttatctgtg
gggacagagcatacccaggaatcccctctcgtcttatcggaggtccatgcactttcgggc
atctgacccttgcttcccccaacatgacccaaattccaatcgggcgagcaaaaggtgaga
caaaaattactaagcgaagtgcaagtcaatttgatgaacattgtgatgcagaaatttacc
attgggcaaaatccaaaagagttgccgtctctgtgtttttaccatgggttgcggcagcaa
aagcattgagtgaattaggcaatctggaatgctgggtgacgaagcaggcaaatttaacat
cagcagccctgagtgacctcctagaagacgaggaaataaccagaaaggctaccctccaaa
atcgggcagctattgatttcctgctgttggcacatggtcatggatgtaaagagtttgatg
gtttgtgttgttttgatctgtcatctaaaggccagagtgtccactcgtccattcaggaaa
tgagaagcctcattgggagtgtgaagcaagaaaatgaggattggtttaaagatctgttca
aagactgggacctttctgggtgggcagtgtctcttttaaaagacatcttttactttttag
ttgcactgtttttagttctgttagcatttgggattcttaagcgaataatctccaaggtca
tcacctcgaagcctaaggcttccgcacctgttctcattgctgccgccacggagggcgatt
ggtgggaagacgacaagcagaaagacaccgcagtttgagagctgcagttttaccttctcc
caaggcatcgttcatcttattaagtaaagaagagggagatgttgctatcgcgctggcgtg
gtagtgtggaggaagggatttagaaaggccttgggaattggaaactgaggaaaagataca
tttaggtatgaggaaaagatacatttatgtatgccccattgtttcgggaaagtttcgctt
cagcatctttatgtaaacccccttctccccacccctgagcagttcccattggacctgacc
cctggggtggttctgatgggcccatgctgaacactgtctctattgtttagaccttatctc
ttaattttgctgtataaaactgtatctgggcagtagcccagggtcttttgtccctgcaac
cgttcaggcaatacaatctctctggactgcacacaactgacctctcttcgtctctttatc
tcgactccttgcggcgaccgaggcgcaccgccgctcggaccgtgcaaacccagccgctgc
ctggtgagcccagtgcagcgggaccgcggcaaaccccggtcccctgaggggacagcgagc
cggaggggtcccggggggccggggagggacgggggacagccgca
>LTR1561-Zf#LTR/ERV2
tgggcagtatagcgtggctcggtccgctccgactgagtcggggacttcgagcacgctttg
atggtaatgaagaaagtcttccaccagacgggagtctctcaggcggctttattctgaggg
cttctcaaagggaaggcgaagggggtgaagggacgcaaccactcagagggcgagccagct
ctgagagccccgaaccagggcggggcaggtatataacagttacagggggaggagggtcaa
ggggtagagcatccaaccgggtgagggaatggagggtggagtcaacggagagtgacatgg
caacggcaactgggatagaagggaaaggagtggtttnnnnnnnnnnnnnnnnnnnnnnnn
nnnnnnnnnnnnnnnnnnnnnnnnnnnnnnnnnnnnnnnnnnnnnnnnnnnnnnnnnnnn
nnnnnnnnnnnnnnnnttaaatcctttacttgctcttttatctgttggatgtgggcctga
atggatttgcttcttgatgacaggttgaagcagcacaacccgtcaaagtcctcgcagctg
tggccatgggctaagagtaaaaagtctatagcagcccgattttgtagggttgcgtgcctg
gtggtctgttcgtccgccaagaggtcagagagggcggccgacgtagcgttggcattcttg
tttacccaacactccaggtgagaaagctcaccaagggcttttgctgctgcgtaccatgga
aggaatatggacgcagcgattctctttgtcttgccccaattgtacaactgcgaatcacaa
tttgaatcgaattggtcgtatgaacgtttcttgcgggccaattgtttttccttcctccat
tctaaaatttgggttttatttggagttagagtcgcaagcttaccaaggctacatggtcct
ccctggagccgagatggaatgcctgaccacactctgtccccacagataagaaacatcccc
ttgggcaacaccttaggacgtgtggacgaaaccgaaaccacctggctggtgtaattgcac
caggtttgactgttgtattttttgcttagaggtgttacatcctttctgtatgtattcttg
gccaaatcaagtccatgccaattctgacttggccttctataataaaatttgacgcagtat
tctgcgtgagaggaccccagcaagtccaattcttggggttcctccttactattggacaaa
attttggtccactcgtcccaagtgtcgaccgggttgggtctcttacccgtggttcggagt
aggtcggagttgaaaactggccaatcgtcggcaaccagggggacccccaccaggcatgtg
gaagggttgtccacactgcccatggccaaacatagattgtcctgctgcaaggacttggca
agcgtgacccacacattttccttcggctgctgaacaatccagccgtccgcagcttgtagc
cacagaatgatgaaggccacggcgacggccagctgggtgcagtggggcgattcctgatgt
ttctcccagattggtgacatgtgggcagccatccttattctattaacacaagagataaac
gtaaataacagaaaaggtttggttccctcccctcccagctcccccttttgggttaaaaag
aaaacaatttagggcacaggggtataggggaagcgggtaaggtaagggggtaagggaaag
gtaactggaggggatggggtatctttagatgtcgagtccggtgggtggtacagtctggtg
atgaggactcgggacaccaagttgggacggctcccggtcctcttcttcttgcgtcttctc
cacgcgactgcgtcgtccggtgtcgtgggagacgcagcctgcgggtcctgtggcgatggc
ggttctgcagctggggcatcttctaggaatggcttcacgtatttccccggaatccacttt
gggccatgagctgttgaaacacaggcataccctctcccccaggttattaagggaaagggc
cctgtgatggctcgggattccgggtcacggacaaggaccggtgggcgctccttcaaaagt
gctcgcgtggtgttcgtaaagtgcctgatgacgggcgggtctggctcacggtcggtgcaa
tttaagaaattcagtacataaagtgctttgcaaaggcgctcgactggagtcatggacaac
gccacgtcatgttgttgatcgagcaatcttttgagttctttgtgggagcgctccactatg
gcctgccctgtgggattatgtggaatgccggtggtatgtttgatgccccattgctgcaag
aactgttcaaattgttttgaggtgagtcccgggccgttgtcggtcttaattgctttcggg
actcccagtgtcgcgaacgccatgaatagatgttttttcgcatctttcgtcttttctcca
gtatggagagaggcgaagatggcacctgaaaatgtgtctattgacacgtggatgtatttg
agacggccaaaagcgttgtaatgtgtcacatccatctgccacagctccaaagctcccagt
ccccggggattaacccctgacgccactggtggaagggcgagggactgacagctggggcaa
gtggcgaggatggccttggcctgctctttggaaattttgaattgcctggcaagggcagga
gcgttttggtggaaaaatgcatgactgagccttgcctgtgcaaaaatgtctgggacggta
ttagtaattgcatgtacagaagaggtagtggcgataaccgctgctaaatggtctgccctc
cggttcccctcagcgatggctcctggcaggtctgtgtgcgcccggacgtgcattatgtga
tagggttgctcgcggtgggagatcagccaaattaattccgtgagcaacccgaatagtttt
ttgttttgaatttctttgagcatggcgtgttctgcccgctctgctatcccggctacgtat
gccgaatcagtgaccagattgaaaggttgttggaatttcttgaatgctctcacgaccgca
gcaagttctgcgatctggggggaaccctcaacgatttggatatcagactcccacttctga
ctctccgggtccttccaagtgatcactgatttgtgggattttcccgacccatcagtgaac
agtgtgagagcatctttaattggtgttttgcttttgtaggattttggggccaaatagaag
gtatccttaaacaatttgtgtttaggataatgtattgagatttggccggggtagctatcc
agagaaatttgtaaattttcgtttgtttgtaggagagactccaattgttccagatttaaa
gggacataaacgcacgccggatcgcaccctgcgagggtccggaggcgttgcctgccttta
atgatgagtttggccatcaattcagcgggtgtggagatggtctttgggggctggtgcgga
aggaacagccactcgatgatgaggagtgggtccttacgcccagtatcccactgaaacagc
aacccatggaagtttgggcacttacccaagatggcaagggtaataggaaggacccggtcc
acacggtgcgcctggcgggatctgatggctcccgcaactctctccagggctctcttcgcg
gcaggtgtcagctcgcggggagaagccaggtcgccgtctcctcgcaggagttcgaagagg
ggcgccagttcctccgtggtgagtcccaggagaggtcggatccacgtgatggtgccgcag
atctgctgcagatcccgcagggtccgtgggtcgtctttgatggtcacagactggggcgcg
acggtccttcccgtgatggtgatgcccaagtacttccatggggcggagagctggatcttc
tcctccgcaatctggaaacccgcatccttgatggcttttattgtcttattaagtgctgcg
cggaggtaggtggtcgtctccgcgcagacaaggacgtcgtccatgtaatgtaggatgatg
gcttcagggaaaagccggcggactggcgaaagaacctgtgctacaaaggtttggcagagc
actggagaatttttcattccctggggcaaggtggtccattgataccttttataaggttcc
gcccgattgattgatggtacggaaaaggcgaacctgggggcatctccaggatacaagggg
atgttaaaaaagcagtccttgatatcaatgactgcgagctgccaatcccggggaagcatg
gagggtgagggaagcccaggctggagggggcccatgtcttcaatgacatcatttaccctg
cggaggtcctggagcaggcgccacttgtctttgcctggttttttaatcacaaagacaggg
gtgttccaagggctggtggagggtattaaatgcccaaggcgcacctgctcctctacaagt
tcgttgagcgcatttaacttctcctccacaaggggccactgatccacccacaccggaaca
tcggtcttccaattcaacggtggggaggtgcgctccgcagtggcccatactaaaaatccc
acgcagggctagggatgtcaaggcgggcaccccactgggacaatacgtccctgcctaata
gcatgatgttagaggaaaccacaaacggtcgaattgtggctatttgtccctctggaccct
ccacacttaccaagcgtcggctgcgcatggagttgacagctccacccactccggagattg
tgccacaagggggcaccaactcccagtcgcggggccactttgacctagggatgatggtga
catccgccccagtgtctgccattaggttcatcgccaccgactttccctgtaaagaaagca
cagtccggattattggtctctctttagtcacattttgagtaagaaacacatgaatgtctt
gttctgagtctcgtccagagaggtcatttgagtccagcagatagagcagggcgaagggga
gtcctctgcccaaggtgtaggggggctcatggcaggtgaccgagaccgttacctcggacc
ccggtgggacacacaccacttcagggatgatggaaatcctgtcgggtgtgtgccttgcgt
ctccgacgatgaggacggtcgcttcgccctggcagtgagggggctccaggaaccccgcgg
ggattctcaccaggtcctcatcctggaaggtgacagtcacggagctcttgaggacctggc
ggcggccgggatctaagttggccgttcttcggaggaggcgaagtccgtcgtcggtgctcc
gccaatcctccgaaactgtcccctgggccattggtcctcccggatagtagggaggctcgg
gcgctgagaagggccatttgttgtcctcacgcggcccctcctcgcgctccgcggcccgtt
tcccgccggctggtatggcgggaaagagttccttggtgggggtcttggggaaggcatata
cgggttgtagaactgctccgggggccagtgtggacagttcgcttgtatgtggcccatctg
gccacacctgaagcagcgcacagtgttcatgtttaacattgnnnnnnnnnnnnnnnnnnn
nnnnnnnnnnnnnnnnnnnnnnnnnnnnnnnnnnnnnnnnnnnnnnnnnnnnnnnnnnnn
nnnnnnnnnnnnnnnnnnnnnaaatcgtataataaacgcccaacttttccccaaaactga
accgagttgaaatcttcctgcgcagtgtcaggaaggtggtcaaaaattaagttaattaag
gcttttaaatcccttttgttaaaagaaatatttcccaaaacgagggatgacttaacatgg
gaatagaaatcccgccgagccggagacatacggttgcccattatgtcaaaacggctaaaa
aattccccaaagaggcaaaggagaacagaaaagaaaagagacggggtcaggtgccaaacg
gggcacgaaaaactcaccacggggacgcccgtcgaaaagaagatggcctcaaaggggggt
ggaagcgctgcaggtccggagtgcgagggagcttccgcgaagctgctgttcctgctcctc
cgggtgtctgcagcccacgaggcgaggggtcttcagaaaaggaagcaccgtcgtccgtgg
aaccaggtccgaacggcgcttgaagtcctcgggcagccggctcacggagtcgaagcggtc
gaggagacgctctccgcttgactccgtgcaggggtcagcgtgttcgggcgccagttatag
cgtggctcggtccgctccgactgagtcggggacttcgagcacgctttgatggtaatgaag
aaagtcttccaccagacgggagtctctcaggcggctttattctgagggcttctcaaaggg
aaggcgaagggggtgaagggacgcaaccactcagagggcgagccagctctgagagccccg
aaccagggcggggcagggtatataacagttacaggggaggagggtcaaggggtagagcat
ccaaccgggtgagggaatgagggtggagtcaacggagagtgacatggcaacggccaactg
ggatagagggaaggagtggtttcgggggaggaaccaatgggggtaca
>LTR2289-Zf#LTR/ERV2
tgttacagtgagctcctggacacccttttgtcccccctttcctagggcctctgtggctct
gatcatgataacccctgaatcctccctcctgccccaatggggttggcggggagccaggag
tgcccaccctgtccaaaacctatatagacccctgagacttcctgctcttcctcttttttg
ccccgctctccatggacaccacagaataaagagagctgttccaacaccctggggtaagga
gcctcttctgattacctttccctcccaggctatttcctccccccacagccccatatctct
gagctagtcggattcattcggggggctgcgtggaggggggaaaccaatagaaataacagt
tggtgcccaacgtgtgctgctctgagcccacgaagaagctggaccccctatttcggtggg
agtcaaaagctcttgggacagtcacctgccctggtattctagttgcctttaaaagctttg
agtcacggggacagtcggggacctctgcctgcgtaccacaggagagccgactggagaggg
aacccccagagagggtttcacagacgaatcccgcagtcacaggcttggtaaattctccga
cgcggcacccaggaccgcgcctggcggggagaggttaccataagggactgcggggggctg
cttgcgggagggtgagccagggccctattgcgagtaagcgggaaccggtgggctgcgcat
acccacgttccagggggaaccggcatgggacgagagggctgaagccgcccctccccctgt
gcccccccgctcgggttttccacggcgggaaattcgaatcattcgtgctgtgttattagc
tctggtggagactagaccagtgaaacaatttaaaatcatgggtactaacatttcactgga
gcagaagagtatactaacacatcttagcaataacttaaacaatgtatcattccctaacaa
gctcctcctgcgttttgtgtgctggctgcagacagaaataccaaattttactgtgcaaga
ccnnnnnnnnnnnnnnnnnnnnnnnnnnnnnnnnnnnnnnnnnnnnnnnnnnnnnnnnnn
nnnnnnnnnnnnnnnnnnnnnnnnnnnnnnnnnnnnnnnnnngtgaacataaagtttctc
gatttattccgatatttttacaagcacggaaaaatattttagaagcagaaaagagcatgc
aaacgcagatccacagttctaacactcccttttccccttcctacccaccccctcaatacc
ccagccctgaaaacccctcacccaccccttatctccctataacaccttgtttttcggaga
gatacagcccggagtgtgtcttaaagagcagcgcggggtctgtgaggcacacgcggccag
atcattgcggcggccatgtggtttcacgggcgcgggccgctccaacccccactccccctc
ccactcgcattcctttgcctcccccgccctccgccaccccctccgcccccaccccctcct
ccctcccctcctccgacgcctgcttatctcccatagcaacactccaccttccttatcagt
gccagcccccgggttgccccgggaacaggggcggggccggcccctgcactcctcccagcc
ccagaccgaggacggcagggcggggacacggcacagcagccccgcagctcagagccgggg
cggggcccgagtctccaccgcggagcagacagcccgagagggggggggcgagctgcccct
caccgaggtggggggtgcgcgggacgaacacaagcctgcccctatcaagaaatcaatacc
atcggtaactccagtggtttatttagggagaagaaacggtacaaaaacataccaacctct
cccatacagggacaaaacagaaatctgtaaggttcagagagaatttgggagatcgagtga
gatttttaagggtctgatgagggcaaccttcaattcaaatgaaatggtgccaaaagatat
aactgatttgtttaaatgtttactaacatcctctgaatatgagatatgggaaagtaagtg
gaaattggctttggaaacagtgttgcaagaaatacagcgtacacccagtgatgccaccga
catggatggccagccccttacaatacatcatttatgtggtacaggagacatacaattccc
agaaaaacaaaccagactgttatttagatcggttttggaaaaaatctgtaatgctgcaga
aaagactttgtatcaattaccaggaactgaggttaaatgcagctatattaacattaaaca
gtttccttctgagacttttttgcagtttgtggatcgtttgagaagccaagtcgaaaaaca
ggtgcaacacaccagtgtgcaaacagagttgattaaagaaatggcccagaggaatgccaa
cgagacctgtcgtaggattcttctcagccttcctcttaatccagcacctactcttggcca
gatgatcgaggcctgcgctaagaaagcagagctgcttgatagtcctgtcagtcatagagc
accagcaggattacagcctgttgccactgctacatcaaacccaaggaagccacccagatc
atcacaacagctgcagcacatcatctgcctgcgttgcaagaaaccaggacactttgccag
gaactgtcctcagaaccagaaccagagacagatcaacaaacaaaaaaactagatgcacag
cgcgtgcccactgctacgcgcaaagatataaatatagtaggacacaaatgtgatgatacc
tctctcttaacaaataagggggagggtggatactatgatggggggagagagaaaaataag
aatgtaaaatgtattactaacaaggtttggcagccattaggccggccacgcttagtgact
gccaaaggatttcatttcagaaacactgattggaaagtcattgtggtggacctatcaaaa
aaccctcaggacctgcaggcgtacgatatggaactggacagtgagtattttgttattggg
gacacagcatacacacctcctgagatcgaaatagttcccatgactactaagggaaaaata
tccagccttatgctgttggcacgttgcttgcaccctccattctatctagaaaaggggcaa
cttctggcacaagccattcccgtcccagtagaaatcacagtagaaggaaaatctccagaa
gtctactgggcggaagtaataggagaggataaaccgtccatggcatgcaacctagcacat
gggtcagaataccttcatgtggaaggtgttctggacacaggtgcagacatcacggtgata
cccaaaaccatgtggccatcacactgggaattgcaacctgtggcaggcaaacttcagggt
ataggaggaactacattggcaaaaaattcaaaaaatgtagtgcaaattgaaggacctgac
gggaaatcagcaagtgttcgcccgtttgtggcagactataaggctcctctgtgggggaga
gacaccatgtcccagtggggagtccaattaatcattcctaagacaccccaggattttcgg
gagtcgccactgtggagcgccatgcccacaagttaaagtggttggataacaccccaaagt
gggtagcacagtggcctttgagtagagaaaaactcgaggcgcttgaaaaacttgtggagg
agcaggtagctcaaggacacctgcaagaaacagacagcccttggaatttcccagtctttg
taataaagaagcctgggaaggacaagtggagattgctccacgatctgagagagataaaca
aaattgtggacgacatgggacctctccaactggggataccgagcccagctatgcttcccc
aggactggaaattggctgtgttagatataaaggactgcttcttccaaattccattgcacc
ctgaagatgccccgaggtttgcattctcagttcccacggtcaatagagaagcaccgatga
aacgctaccactggaaagttttgccccaaggtttaaaatccagccctttcatatgccaac
agtatgtagcagcactgctgtctccagttcatgcagagagaaaggatgccatcatcctac
actatatggatgacgtgcttgtgtgtgctcccaatgactctatactccaatatacacttg
acctagtggttaaagttttaacctctgctggattcaaattgcaggaagacaaagttcaaa
gaatgccaccttggagatacctgggcctggaaatctctgcaaggactattgtcccacaga
aattggagataaattgcaaccccagaacactagcagacctccactcgctgtgtgggtctt
taaattcggtaaggccctggctaggcctcacgaatgaagatctggaacctcttttcaatt
tattgaagggggagagggagctgacctcccccagggaactgactccagaggcaaagacag
caatcgaaaaggtacagaaggccttgtcagaaaggcaggcacacaggtgtgacccaaatt
tgcctttccagttcattgttctaggaaagctcccacacctgcatgggttgattttccaat
ggatcagggggcagaaggacccactcttaatcatagaatgggttttcctatcgttccaaa
gatccaaaaccatcactaggccacaagagctgatagcaaagctgattcagaaggccaggg
tgaggctgtgtgaattagcagggtgtgactttgcatgtattcaccttccagtcaggcttt
ctgaggagggaaggaactctcctgagaggctgactaaagggatgtttgagcatttgctcc
agagcagtgccagtctccagctatctctggacagctataggggacaaatatcagtccatg
ccccgtctcacaagttgttcaatgaggaattccacctgattcctcaagagaaaaggagcc
gaagggcactcaaggctctgacagtgttcactgatgcctctggggcttcccacaagtcgg
tgatgacttggaggaatccacagactcagctttgggaagctgatgttgagcttgtggagg
gatccccccaggtggctgaactggctgcagtggtgagagcttttgagaggttttccgagc
cgttcaacttggtgacagactctgcctatgtggcaggtatagtgtccagggcggagcagg
ctgtgctcagagaaatagaaaatgaacatctcttcaggttactctcaaggctaatttatt
taatctcgcaccgagaacatccattctttgtgatgcatgtgaggttacacactgatttgc
caggtgagattgcagaggggaaccgaagagcggactccttcgctgcaccagttgaaaagg
caagtctccctgatgttttccaacaggcaaagctgagtcacgagcattaccaccagaatg
taccagatttgattcgacaggtccagctaacacggagtcaggcccgagccattgtgacca
actgtcctaattgccagctccaggcggtgccatccttaggcatgggggtaaaccccagag
gccttagcagctgtgaggtatggcagacagacatcacacacattcagagttttggtcgcc
ttgaatgcgttcatgtaagcgtggacacattctcaggtgcagtgtatgcctctgcccata
taggacaaaaggctgcacatgtcaaacaacacctagtgcaagcattttcagtattggggg
tgccaaaaacgatcaaaacagataatggcccagcgtatgtatccaaggagttcctggaat
ttctccagcagtggggagtggaacataagactggcattgcccactcccccacaggtcaag
ctgtagtcgagcgtgcacaccagacactcaagcaggtattgaaaaaacaaaacagctcag
ctccgtggatgtctccacgagagaagctctgtaaagctatgtttactatcaattttctga
attgttcattcgaaaacatgagtccaccagttgtacgtcactttaacagtggcaagcagt
ttaaattgtctcagcatccaccggtcttgattagggatccagaaacttgggaaaccaagg
atccctatgaacttgtgacctggggtcgtggctatgcatgtgtagctactccctcaggcc
ctcggtggattccccagaagtgggtgaaaccttttgtccccaagaatccaggtcaaacag
aaggggacaagaagcaagcagctgatgcttcaaagagaagacgccgccggatgggagaag
aagaaagttcctaggcaggaattccttccggcagaaacagaagctttaacatgttcttga
aatgtttgttcttcccttttagagaaaacctacctcccacttaaccctgtgatgaacccc
atgcaagttgtcatccagcaaatgctgaagagaatgttcaagggatggggattcacgggg
tggtggacatctgtagttagatcaattttgttagtccttgttattctgttctttgtaacc
ctagcgttcgggatcctgcgtcacttgattttcaaagctatcaagggtctcataccttct
acctcagaggtcaaccacatagagttggctaacctgaggaggcctgaccacgccaccaac
atggggtggtgggaaacccatactcggggttgaattgagcccagtgaattcctgtaacct
tgtttaacaaataagggggaggtgttacagtgagctcctggacacccttttgtcccccct
ttcctagggcctctgtggctctgatcatgataacccctgaatcctccctcctgccccaat
ggggttggcggggagccaggagtgcccaccctgtccaaaacctatatagacccctgagac
ttcctgctcttcctcttttttgccccgctctccatggacaccacagaataaagagagctg
ttccaacaccctggggtaaggagcctcttctgattacctttccctctccatgctatttcc
tcccctcatagccccatatctctgagctagtcggattcattcggggggctgcgtggaggg
ggggaaaaacaatagaaataaca
>LTR3301-Zf#LTR/ERV2
tgtagtagtagggacaggcgaacggaagatcacgggatgtgacggaaagagagacccttc
ccccctctccctggttcacgttatctactaaccccaaagcatgtgaccacacctgaccca
gtagttttccactcccgactaaccctagagaccccacaacccccctctgacgtagcaaag
acccccaagactatttaaacccacgagataagataataaaggctttcgaccgtccaccac
attggtgccagcgtcttttgtcgatagcccgagtggtccggacaggccgggccgccgtgc
tgctcctcggaaccgggtcgcccgttgtcttttataaaggcaacatatttggtgccgaaa
cccgggaagattcacttgggtaacggggtacacctggacaggagcagcggccggagcggt
cagaccgtatcttggcgcagggagacgtcccaggacccgcgagcgtcatggacagcatcg
ccagggtcgtaagtgtgatttgtaaacaatggagtattgagtgtaagctcaaggactttt
atcttgctatagcgaggctatttgagcttggggcaaccgaatgcccagtgaatgccatgc
atctgggaatatgggaaaaatgcacggccacgctggccgaggacacaaaatcctcaggca
gtggcaaaagccttagggcatggggcaaagtagagaaagccccgcgcagagcaatagaag
agcaagagacgcggagtgcagcgcgtatgtgtttattagttagacccgggctcggggtgg
gggcagaagcgcagaccgtccctgaggacgatccgcccgggaacggagacccgggggggc
ccagcgcgtcacctccctcctcagatcagagcccaacccccgccacggaagcccccagaa
aaaccgccgccgcggaaaccccccaaaaacccgcggcttcgcagtccatcccgccgccgg
cagtccgcggcccgctgccggaggtacaacagcgcgcagagtgcttctggcaagagctgg
caggagaagccagagtcacggaggccgcggctcgggaggaaatcctggctgcgcggccac
cctacccctttgaaaatggtgctggccgccaaggagaggggcagggcgcgggcggtctcg
gcgcgaaaacccgggaagtgcacgatttcaggggcgcgcatgcgcgggagaaagaggcgg
agagcggcagagggcatggagccaatcggcagccgtgccggacgccgctaccatataagg
gagagacgtcccgctgcaggaggcgcggcaagccgggggggcgggagcggcgccacccct
gcggggaggagcgagctcggagccggacaaaaaggcaccgagccccagaagtgcgccagc
attcgacttccgactcagagcctggcagcagctccgccggctcggaggagctgacgggag
ccggccggaactctgagacggagaaaacaaagccaacgcgatttaaaacaaaaccaagta
aagctctaagccgcaccagaaaacaactacaatatgaaccagcccagtttactgactggg
gaaaaatatccttttggggctgcgggagaaaagggcatctcgccaaggaatgcaggtccc
ggccccagggaaacgggacaggaggcggggcgtgcgggccgcactcagcctcctcccaac
gcaaatacaaaacggcccatctatgccaacccccagtggggcggggagcccttatacccc
atacccccacaggaggcagccagcttcatacccccgccagcgacaaaattgcagagtctc
gcaacacagcccgcagtaccttcgtacccactaccaccgcagacagcgcctgtgctgcag
ggtcagcaggggacgcccctgaacgggatccctgggtggccctggccatgaaaataggga
aggagcccccgaaggtgtgggggacatgccgcctttatggcagtcaggacccccacgtaa
tagggcttcagtttcgggcagacacaggagcagactgctcgatcttgccccaagccctgt
ggctctgacactggcaatgcaaagaggtccccccagtgaacggggtgggagggccgtccc
gagcttggaaaagcacccaattagcagctataacgcttcatataaaaaagaggacagatt
caggtggtgtccactcaggtcaatcaaacctgaccttcagaacgaaattaatggaaaact
gggagtttcagtttgcaggacacgcttgtggaccgtcccatgatgcatacacccctgctc
cagagggagatgacggaccaccaaaccgccagaaaaaacccgagagtcccacaccggtga
gacccagacatacacagtgtctttgtgcaattttgctgttggggcttgtggccggagggc
aagccaacccaggccactaccctcaccagccatttaggtgggtcatgcaacatctttcaa
ataacaaggtgttcaaagaggttaccacagcaaacaccccatccttcatgttccacatag
ccaacctgtttagaagctacctttctaaccctaaacgaaaccaaaccgaacctgactaac
ccctgttagctttgctatgatgttaaaccccctttctacgagcattgctttagacacccc
cnnnnnnnnnnnnnnnnnnnnnnnnnnnnnnnnnnnnnnnnnnnnnnnnnnnnnnnnnnn
nnnnnnnnnnnnnnnnnnnnnnnnnnnnnnnnnnnnnnnnnagaaaattagcctagcaat
cagttcctcctagtttgagcagttactgtgatcatgcctgaatcttgagatggagaaaac
acagtttctggcttttaacagaaactagtaaagatttaagccgcaccagaaaacaattac
aatatgaaccagcccagtttaattgctggggaaaaatatccttttggggttgcgggagaa
aagggcatctcgccaaggaatgcaggtcccggccccagggaaacgggacaggaggcgggg
cgtgcggaccgcactcagcctcctcccaccgcaaatacaaggcagcccatctatgccaac
ccccagtggggcggggagcccttatacctcatacccccgccagcgacacaattgcagagt
ttcacaacacagcctgcggtacctttgtacccactaccaccgcaagcagcgcctgtgccg
cagagtcagcagggggcgccccagaacgggacccctgggtggccctggccatgaaaatag
ggaaggagcccccaagggtgtgggggacatgccacctctatggcagtcaggacccccacg
taatagggcttcagttttgggcagacacaggagcagattgctcgatcctgccccaagccc
tgtggccccaacactggcaatgcaaggaagttcccccagtgaacgtggtgggagggctgt
cctgagcttggaaaagcacccaattggtagctataacgctgcatacaaagaaagggccag
aacggacagtagcagtccacccctacattttacaaaactctccacccctgataggaaggg
acatccttgctatgttaggagtcaggattacaaatttataatgagggccactgctgtaca
cccactgctgccaatcaaactgacttggaaatcaccagaccccatatggtttgagcagtg
gcccctgtcaaagcctcgaatggcagccttgctggaactggtcgaccgcgagctacaaaa
gggtcacatagaaccctccaccagcccgtggaacacccctgtgtttgtaatccccaagag
atcaggagaaggctaccgtctcatccacgacctgaaggaagtgaacaagacaattcagcc
catgggtccagttcagacactactgcccgcgaactcagccatccccgaagggcagccatg
cgcagtgctggacatcaaagactgtttcttttcaatacccctgcatgctgaggacaaaga
acagttcgccttctccgtcgtgttcccaaacggcgagcgacctaacctccgcttccaatg
gaatgtgctacctcaaggtcttgtggacagcccgaccatatgccagatcactgtggacag
ggcactgatgccagtccgacactcccaccctgctgcaaccatcattcagtacatggacga
catcctcgtcgctgcaccatcagcaagccaagtggatcacctagtgtccacgatcacgga
aactctccaggtcaacagttttgagatcgcgaacacgaagatcaagagaggactgtgcgt
gaccttcctgggagtggggatcacaaattcctacgtgaccccacccaggataaaggtccg
ccgagacatcaagaccctccacgacatgcagcgactcgtgggatctctgcagtggctccg
caacattgtcctagctcctccagaggtcatggaccccttgtatgacctcctgaaaggaaa
acacccctgggaccccaaggagctgacgccgcaagcaacgaaatccctcgacttcatcga
acgtcagatgtccactagcctgcttgccaggtggaacccaagcgtaccgctagatttata
cgtccacttcacgcagaagggaggagtgggagcactggcccaaggaccttccgaaaaatc
ccagccgatccaatgggtggtccttggaagaccaactcacgcatttttcccgggagttga
atgcgttgctaacctcgtcatgaaaggcaggaaactcgccctgagacacctgggaatcga
gccggcaaggatccacctccccttccgcaagcgaccgaccatggagtcaactgcgatatc
ggagcacctggccctcgctctcactggcttcggaggagaaatctcctacgccaccaaacc
accttggacccagctactgaccattgtcgacagagatgtgccaccgaaggtcatggacca
accacaaccaggatcaacggtcttcacagacgcctcctccacgacttctactgcagcagc
ggtgtggcaggcaggagaaacatggcattgcgtcaaaacatgtgaccccacgctgtcagt
gcaacagctggaagcagcagaagtggtcttggcgtgcggactcttccaagatgaacacct
caacatcgtgacagactctatattcgtggcaaagctctgcctagccatgtcaagaccagg
tgtgtcaacatccacgacggcctccatgctcgaagaggcactctcctcacgccagggcac
cgtgtctgtcattcacatcaacagccataacccagtcaagggcttcttccagactggaaa
tgacaaagcagatgccgcagcgaagggagtgtggacgttgcaggaagctcgtcaactgca
cgagtcgctccacatcggagccaaagcactggcaaagagatgcgggatctcgacagcaga
cgcgagacacgtagtggccacctgccctcactgccagaagtcccccttatggaccggtgg
ggtcaacccgagaggcctcaaggcctcagaaatctggcagtcagacttcactctctgcga
actgctgaagccccgagcatggcttgcagtgacagtggacacttacagcggagtgatcat
agcaacacagcacctcaaacccaactccaaggccacaatccagcactggctgacagttat
ggcatggcttggtatccccaagcaaattaaaactgacaatgcttccaattttatctccaa
atcagtgcgggaattcgcctcggtgtggggtatcaccttagcgcagggaatcccgtataa
cagcactggacaggccattgttgagcgagcaaatcagaccctaaaagccaagttagaagt
tttggcaaaggcagagggctttgccaattccattccctcaggagaccagacgcgcatgct
agcaaccgcattactagcactgaaccaattccctaggggagatgaagcaaacagtcccat
tcaaaagcactgggccacccagaccctagaggagggcccgcaggtcatggtcaaaaacga
gctaggcgagtgggaacggggctggagactggtgcttacgggacgagggtacgcggcagt
taaaaaagaggacaggatcaggtggtgtccactcaggtcaatcaaacctgaccttcagaa
tgaaatgattggaaaactgtgagtttttgtttgcaggacacgctcgtggactgtccccgt
gacacatacacccctgctccagagggagataacggaccaccaaaccgccagacaaaaccc
gagaatcccacggtggtgagacccagacatgcacagtgtctttatgcaattattctgtta
ggacttgtggccggggggcaagccgacccaggccactaccctcaccagccatttaggtgg
gtcatgcaacacctttcaagtgacaaggtgttcaaagaggtcaccacagcaaacacccca
tccttcgtattccacatagtcgatctgtttccgggacaaccgaaactacggcccacaagc
ccacacatcatactcatgtacatatcttactggtgcccagcatccaacccagggaaaagg
tactgcgactacccggggtggggacattgcggatattggggctgcgaaaccattgttaca
gatgccagaccatggggagatgggtggcaaccgcaggagcccgacaaattcttacagttc
acctgggcaccctttggctgcggagaccacaatgcacagcctagattacggggatgcgta
agttataccatgactgtcctacagccagatcaccctagctgggccacgggtagaacatgg
acagtggtcctcagaggaccgaggaggtgggtgaatgtgcgaattatcaggatccagcca
ccagcacctcgaccagcaggacccaacaaagttatcaagaatgtgctgagagggaaaaac
acaacccaccccaaaaccttgcccccaaaagtcactgacaccccgaccggccttgcagat
accctccagataggccacacggctgagtcagacccaaacccaatctttcgtatgctagaa
gctacctttctaaccctaaacgaaaccaaaccgaacctaactaactcctgttggctttgc
tatgatgttaaaccccctttctacgaaggcattgctttagacacccccttcagttactcc
acagccagtgccccccaccagtgcagatgggacactccccgcagaggaatcaccctgagt
caaatcacaggacagggcagatattttggcaatgcaaccttagcaaagcagaaaggcaac
ttctgcactaaagttgtcaagcccaacagaaaaactaacaagtgggtgatcccatctgca
tctgggatgtgggtttgccaaagatccggagtgagtccttgcgtgttccttgccaaattt
aatgactctatcgatttctgtgtccaagttctgattgtccccagggtcctgtaccactca
gacgaagagatataccatcttctcgaggaacctaacagactctacaaaagagaaattatc
acaggtataaccatcgcaatgctacttggcttgggagcagctggcacagccacgggtgtc
tcagccatcgcaacccaacagcacggactctctcagctgcaaatgaccatcaacgaggac
ctgcagaggatcgagaaatccatctcctatctagagaaatcagtctcttcgctttcagaa
gtagttttacaaaataggcgaggactaaacctcttgttcatgcaacaaggaggactgtgt
gcagccctgaaagaggagtgctgcttttatgcagatcatacgggagttgttaaagactcc
atggcagaactccgagatagactggctcagagaaagagagacagggaaacccaacagagc
tggtttgaatcctggttcaatcaatcaccttggctcaccactttaatttctgccctggca
ggtccactggcaatactgcttttagctattaccataggaccatgcctgctgaacaaacta
gtctcgtttgttcaggcccgtctagaaagggcaaacattttgttcatgggccaccaacaa
atgctgtaaaccaaaaactgcgaacacagtcagtcgcaaaagccttcaagacttgccttg
aaaaaattactcaggtttaccaaaccaccctttccttaacaagtcacaagtttgtacctc
actccagtgcctatatctacgactacctcattttgtatatgataaggggaggggagatgt
agtagtagggacaggcgaacggaagatcacgggatgtgacggaaagagagacccttcccc
cctctccctggttcacgttatctactaaccccaaagcatgtgaccacacctgacccagta
gttttccactcccgactaaccctagagaccccacaacccccctctgacgtagcaaagacc
cccaagactatttaaacccacgagataagataataaaggctttcgaccgtccaccacatt
ggtgccagcgtcttttgtcgatagcccgagtggtccggacaggccgggccgccgtgctgc
tcctcggaaccgggtcgcccgttgtcttttataaaggcaaca
>LTR3305-Zf#LTR/ERV2
tgttatttctattggttttccccccctccacgcagccccccgaatgaatccgactagctc
agagatatggggctgtgaggggaggaaatagcatgggagggaaaggtattcagaagaggc
tccttacccagggtgttggaacagctctctttattctgtggtgtccatggagagcagggc
aaaagagagagagcaggaagtttcaggggtctatataggttttggacagggtgggctctc
ctggctccccgccaaccccattggggcaggagggaggattcaggggttatcttgatcaga
gccacagaggccctaggaaaggggggacaaaagggtgtccaggagctcaccgtaacacct
cccccttatttgttaaacaaggttacaggaattcactgggctcaattcaaccccgagtat
gggtttcccaccaccccatgttggtggcgtggtcaggcctcctcagattagccaactcta
tgtggttgacctctgaggtagaaggtatgaggcccttgatagctttgagaatcaagtgac
gcaggatcccgaacgctagggttacaaagaacagaataacaaagactaacaaaattgatc
taactacagatgtccaccaccccgtgaatccccatcccttgaacattctcttcagcattt
gctggatgacaacttgcatggggttcatcacagggttgagtggaagataggttttctcta
aaagggaagaacaaacattttaagaacatgttaaagcttctgtttctgccgaaaggaatt
cctgcctaggaactttctttttctcccatccggcggagtcttctctttgaagcatcagat
acttgcttcttgtccccttctgtttgacctggattcttggggacaaaaggtttcacccac
ttctggggaatccaccgagggcctgagggagtagctatacatgcatagccacgaccccag
gtcacaagttcatagggacccttggtttcccaagtttctggatccctaatcaagaccggt
ggatgctgagacaatttaaactgcttgccactgttaaagtgacgtataaccggtggactc
atgttttcgaatgaacaattcagaaaattgatagtaaacatagctttacagagcttctct
cgtggagacatccacggagctgagctgtttttcaatacctgcttgagcgtctggtgtgca
cgctcgactacagcttgacccgtgggggagtgggcaatgccagtcttgtgttccactccc
cactgctggagaaattctaggaattccttggatacatacgctgggccattatctgttttg
atcgtttttggcacccccaatactgaaaatgcttgtactaggtgttgtttgacatgtgca
gccttttgtcctatatgggcagaggcatacactgcacctgagaatgtgtccacgcttaca
tgaacgcattcaaggcgaccaaaactctgaatgtgtgtgatgtctgtctgccatacctca
cagctgctaaggcctctggggtttactcccatgcctagcgatggcacggcctggaactga
caattaggacagttggtcacaatggctcgagcctgactccgtgttagctggaactgtcga
atcaaacctggtacattctggtggtaatgttcgtgactcagctttgcctgttggaaaaca
tcagggagacttgccttttcaactggtgcagcgaagaagtctgcttttcggttcccctct
gcaatctcacctggcaaatcagtgtgtgacctcacatgcatcacaaagaatggatgttct
cggtgcgagattaaataaattagccttgagagtaacctgaagagatgttcattttctatt
tctctgagcacagcctgctccgccctggacattatacctgccacataggcagagtctgtc
accaagttgaacggctcggaaaacctctcaaaagctctcaccactgcagccagttcagcc
acctggggggatccctccacaagctcaatatcagcttcccaatgctgagtctgtggattt
ctccaagtcatcaccgacttgtgggaagccccagaggcatcagtgaacactgtgagagct
ctgagtgccctccggctccttttctcttgaggaatcaggtggaattcctcattgaacaac
ttgtgagacggggcatggactgatatttgtcccctatagatgtccagagatagctggaga
ctggcactgctctggagcaaatgctcaaacatccctttggtcagcctctcaggagagttc
cttccctcctcagaaagcctgactggaaggtgaatacatgcaaagtcacaccctgctaat
tcacacaacctcaccctggccttctgaatcagctttgctatcagctcttgtggcctagtg
atggttttggatctttggaacgataggaaaacccattctattattaagagtgggtccttc
tgccccttgatccattggaaaatcaacccatgcaggtgtgggagctttcctagaacaatg
aactggaaaggcagatttgggtcacacctgtgtgcctgcctttctgacaaggccttctgt
accttttcgattgctgtctttgcctgtggagtcagttccctgggggaggccagctccctc
tcccccttcaataaattgaaaagaggttccaggtcctcgtttgtgaggcctagccagggc
cttacccaatttaaagacccacacagcgagtggaggtctgctagtgttctggggttgcaa
tttatctccaatttctgtgggacaatagtccttgcagaaatttccaggcccaggtatctc
caaggtggcattctttgaactttgtcttcctgcaatttgaatccagcagaggttaaaact
ttaaccactaggtcaagtgtatattggagtatagaatcattgggagcacacacaagcacg
tcatccatatagtgtaggatgatggcatcctttctctctgcacgaactggagacagcagt
gctgctacatactgttggcatatgaaagggctggattttagaccttggggcaaaactttc
cagtggtagcgtttcatcggtgcttctctattgaccgtgggaactgagaatgcaaacctc
ggggcatcttcagggtgcaatggaatttggaagaaacagtcctttatatctaacacagcc
aatttccagtcctggggaagcatagctggactcggcatccccggttggagaggtcccatg
tcccccacaattttgtttatctctctgagatcgtggagcaatctccatttgtccttccca
ggcttccttattacaaagactgggaaattccaagggctgtctgtttcttgcaggtgtcct
tgagctacctgctcctccacaagtttttcaagcgcctcgagtttttctttactcaaaggc
cactgtgctacccaccttggggtgtcatccaaccactttaacttgtgggcatggcgctcc
acagtggctacttccgaaaatcctggggtgtcttaggaatgattaattggactccccact
gggacatggtgtctctcccccacagaggagccttatagtctgccacaaacgggcgaacac
ttgctgatttcccatcaggtccctcaatttgcactacatttttagaaatttttgccaatg
tagttcctcctataccctgaagtttgcctgccacaggttgcaattcccagtgtgatggcc
acatggttttgggtatcaccgtgatgtctgcacctgtgtccagaacaccttccagctgaa
gatgctctgacccatgtgctaggttgcatgccatggacggtttatcttctcctactactt
ccgcccagtagacttctggagattttccttctactgtgatttctactgggatgggaatgg
cttgtgccagaatttgccccttttctaaatagaatggagggtgcaagcaacgtgccaaca
gcataaggctggatatttttcccttagtagtcatgggaactatttcgatctcaggaggtg
tgtatgctgtgtccccaataacaaaatactcactgtccagttccatatcgtacgcctgca
ggtcctgagggttttttgataagtccaccacaatgactttccaatcagtgtttctgaaat
gaaatcctttggcagtcactagacgtgtccggcctagtggttgccaaaccttgttagtaa
tacattttatatttttatttttctctctccccccatcatagtatccaccctcccccttat
ttgttaagagagaggcattgtcacatttgagtcccactatatttatatctttgcgcgtag
cagtgggcacgcgctgtgcatctagtttttttgtttgttgatctgtctctggttctggtt
ctgaggacagttcctggcaaagtgtcctggtttcttgcaacgcaggcagatgatttgctg
cagctgttgtgatgatctgggtggcttccttgggtttgatgcagcagtggcaacaggctg
taagtctgctggtgctctatgactgacaggattatcaagcagctctgctttcttagcgca
ggcctcgatcatctggccaagagtaggtgctggatcaagaggaaggctgagaagaatcct
acgacaggtctcgttggcattcctctgggccatttctttaatcaactctgtttgcacact
ggtgtgttgcacctgtttttcgacttggcttctcaaacgatccacaaactgcaaaaaact
ctcagaaggatactgtttgatattaatataactgcattcaacctcagtgtctggtaattg
atacagcgtcttttctgcagcagtacagattttttctaaaaccgatctagataacagtct
ggtttgtttttctggacattgtatgtctcctgtcccacacaaatggtgtattgtaagggg
ctggccatccgtgtcggtggcatcactgggtgtacgctgtatttctagcaaaactgtttc
caaagccaatttccacttactttcccatatctcatattcagaggatgttagtaaacattt
aaacaaatcagttatatcttttggcaccatttcatttgaattgaaggttgccctaattat
acccttgaaaatctcactcgatctcccaaattctttctgaactttacagatttctgtttt
gtccctgtatgggagaggttggtatgtccttgtaccatttcttctccctaaataaactac
tggagctatagatggtatggattcctcgataggggcaggcttgtgttcgtcccgcgctcc
ccccacctcggtgaggggcagctcgccccccccccctcgggttgtctgctccgcagtgca
gactcgggccccgccccggctctgagctgctggactgctgtgccccgcctccgccctgct
gtgagccgctgggctcggaggagtgcaggggccggccccgcccctgttcccggggcaacc
cgggggctgggactgataaggagttgctatgggagataagcaggcgtnnnnnnnnnnnnn
nnnnnnnnnnnnnnnnnnnnnnnnnnnnnnnnnnnnnnnnnnnnnnnnnnnnnnnnnnnn
nnnnnnnnnnnnnnnnnnnnnnnnnnngtatttctagcaaaactgatactaaagtcaatc
atcgagcactttcccatatatcatattcagaggatgttagtatcacatttcaacaaatcc
gttatattctttggcaacatttgcagcgaatcgtaggctgccgtaactataaccctgaaa
atctcactcagtatcccaaattagatccagactcagaagcattttgtcaaacaaaaaaag
ggagagcacagtatgtcctcgttccatttcgcaaagatataaatatagtgggactctaaa
tggacaagatttctctataggggcataagggggaggttccgcgctccccccggggagaga
gggggcagctcgcccccccccccttggtttgtaggtttggcagcccagactcgggccccg
ccccggttctgccaaaggatttcatttcacccgcatccgccgaaattcattgtgggggat
cggaggaaaacaggggccggccccgcccctgttcccggggcaacccgggggctgggactg
ataaggagttgctatgggagataagcaggcgtaggaggaggggagggaggagggggtggg
ggcggagggggaggcggagggcgggggaagcaaaggaatgcgagtgggagggggagtggg
gggtggagcagcccgcgccggcagaagcacatggcgggcgccatgatctggccgcgtgtg
ttcctcagatgccgcgctgctctttaagagacactccgggctgtatctctcagaaaaaca
aggtgtcagaggggaataaggggtgggtgaggggttttcagggctgaggtattgaggagg
tggggaggaaggggaaaagggagtgttagaactgtgtttctgcgtttgcatgtttttttc
tgcttctaaaatatttttccgtgcttgtaaaaatatcggaataaatcgagaaactttatg
ttcaccattttcgacttttaaagttaatatctgtccaatttgattccaaaaagcaagcga
attcaggtcttgcacagtaaaatttggtatttctgtctgtagccagcacacaaaacgcag
gaggagcttgttagggaatgatacattgtttaagttattgctaagatgtgttagtatact
cttctgttgcagtgaaatgttagtacccatgatttttaattgtttcactggtctagtctc
caccagagctaataacacagcacgaatgattcgaatttccctccgtggaaaacccgagcc
ggggggaaacagggggaggggcattcgtcccgccgctgctggggcggctttagcccgctc
ctcccatgcctgttccccctggaacgtgggtatgtgcagcccaccggttcctgcttactc
gcagtagggccctggctcaccgtcccgcaagcagccccccccagtcacttatggtaacct
ctcccagccaggcgcggtcccgggtgccgcgtcggagaatttaccaagcctgtgactgcg
ggattcgtctgtgaaaccctctctgggggttccctctccagtcggctcttcctggggtac
acaggcagaggtccccaactgtcccccatgactcaaagcttttaaaggcagatagagtac
cagggcagttgactgtcccaaaagcttttgactcccaccgaaatagggggtccagcttct
tcgtgggctcagagcagcacacgttggggcgccaactgttatttctattggttttccccc
cctccacgcagtcccccgaatgaatccgactagctcagagatatggggctgtgaggggag
gaaatagcaggagaggggaaaggtattcagaagaggctccttacccagggtgttggaaca
gctctctttattctgtggtgtccatggagagcagggcaaaagagagagagcaggaagttt
caggggtctatataggttttggacagggtgggctctcctggctccccgccaaccccattg
gggcaggaaggaggatccagaggttatcatgatcagagccacagaggccctaggaaaggg
gggacaaaagggtgtccaggagctcactgtaaca
>LTR4521-Zf#LTR/ERV2
tgttataaatgaaaatttgtccagccaaattaatatgaaaaataaaatatttattttgca
atcaaattttatctagccagccacaaggaaagaacagagccgagcccggggtcggccctg
ggtgtgcaacaaagaggtcagcctcagcagaggttttcctctatgcccacacacctccat
cctggcacaagtggtttttatagggaaaattccgcctgaggccaagatttcagcaatcag
tcttttcttctattcagagtccatatgataataagattttcttttttggtgatgagggag
aacaattcagtgtccggagtttgttgaatcccttgatgaaatttacgggaattcgggaac
gctgcattcacatgtatctgcctcaggatttccattatatccatctcgggtcgtttacgc
gaatgatcagcacctggggtttctgtatctccccagacatggcccatctcctgtggagct
gtaccttcttacttgtaaatcagtttccaatctacacccggtctcacctgcgcctgtggg
ggggtgggggggaatcctaatacaaacatgtatactctaacaaatatttaatatcacata
tatcatattagaaatggcacaaattatatctactacacataacaatcccccaccttttat
attaacctattaatttgcgccctagtttttattttattagatataaaactacagagttta
tatatatattttctaattccttacattttagtcttcatctgggattctgtggtaagattt
gtgggtttgtgtctttcttttatttgtctcagttattcatttatctagcacccacccagt
acattttccctattatacacatacaaaatttatttgggttataacacagtgaattagctt
gaaaataagttacaaaacagactcttgctatttctaacccatgtagtactaatatatgtg
ttataaactatatctatctgtgcccttttgatgcggtttatgagctgactgtccattttc
aaggtatgtttttgatttccctttgaatttgtacaccccctgttgagtgtttgtgtcaag
acaacatttattaggcttacccctgctgcagttctatgaggtaagaggtgatttcttctg
agtatttgtcactgagttcccccttctcaggattggggaggttactgaggcacgaggtta
ggctcaggctcgctgggactacttccactgctaggatccctctgccgttcccagcgccca
ctggggtgcatccagaagcagggtaagccatcttcttggcagcaggaatctttgtctgtg
gtttcataccaaggccgagccccataccctgtttaaaaatgcctcactggtgtagttcac
tagtgtctgcactgcagggtatgttgttcaacctatgacactcaacaataataattttag
cttttgtttgtaatttcccccttaatcccttttgatatgagaaaaagaaaaaaaaaaaac
ctaaaacttagattattgaatctaattagaacaatattagccttgtggctattaccagaa
aatggctagtcaggtcttcttcctgctcagagcacttcccacacaacccacttgatttaa
gtcagtaatgaacattttaaactatatgacagtatttgcaagagaaatagttacacttct
ggcaaagaatgtttgatagagatgctctcagtttttttttatttggccgggcagagttat
cttcaaattcctgggggggagtgattttccactctggtgcccggtcctggagatcgactt
cttgacgcatgtgtctgcttcttttctgcagtttgtatagcagtatttgtagttaaaagg
ataatatagggttcctcttagtgaggcgtgaatgttgactcttttatgtttttaccagta
ttttgtcttcaggctgtattttacttattgctgtgtaaagacgtttatttgtattccaca
gacatatacaagcgagatctctgtggttgctcttggaggatgaggtttattcgggacgca
gaaaggccctgcctcgagctgctagacacagcacgtggctgggcccaaggtgatggggga
ggggagagacaaagaggggagcagggactcccggaggacgctccaggaggagaggggaag
atccaagagggcgtccagccccccggagagcctttatcaatgggggctccaaggtgggct
ggagcaggacctgggccaatggggtcacaggcacctgatggttcaggggagggttacaga
tgtggggtgaaccatacattctggggggtgagatggaacagtccatttggcttttggacc
ccgctgtaggtgagggttattgtccagccagtagggggcgttatatttgtcctggctgta
ctatggtggttcttaatcatttttagctacccttcccaacattgctgtatatattaaaaa
gtctaagggggggtgggctgctgtgttgcatgatcacccccttgagattcttattcaatg
ctatcaggtatggttgtatctgtctattctttactcccggatgccctacagacatacaat
gggtgtaaggtatcccatgtaacatttcagaaggtggaaatcccatttcagaatgaggca
tagttcctatgtttaataaggctaataggatgtattttacttatgacatttgtttttaac
attaatttggctaattgggcttctaacatttgattaattcttttgagtggcccagaactc
tgagggtgctatgaggtgtggtattcctatcgaatgcctaaagcatctgctaatagctta
atgatttttgatgtgaaatgtgtctcctagttcggatcaatgtagcttactaacccatat
tgaggtataattttttctaataagacttttgatacagtttgggctgtagcccgggagctt
gggaaagcttccacccagtgggttagtttgtctactatgactaataagaatctgtgtttc
ccgaccagtgaaatctacctggaccctttcaaaaggccggtaagctgctggatgactccc
ctttcacctttgggagtttgtacggtttattattttttcccaagttacgcacccttgcac
ctcttgtttagccaattcacatatacctttgcagccgaagaatttcaggaactgctctgc
cagagctcgggccccccagtgtgtctgttggtgtaatctttttaaaatcttcctagtgta
ttcctttgacaacaattccctcccatctggtaatttccacttacctccttctaactgtcc
cccgatcttccgataagcctctatctccttttcagaggggtggggggcaattcctgagca
tcctcttttcaatctctggggcacttacctttagcaaagcagcgctttttgcctccttgt
ctgctaaactgttcccccgagtcctgcattgcatcccggtttggtgtccttttacatgga
ctatagcaatagcttctggccctctaatggcttttaggatttgtttagttatttctccat
gaattaatccctttcctcgtgtgtttagcagacctctttctcttcccagattttcccaaa
ggtgtgcaccaccccaaatgcatatttggaatcagtgagaattgtcccctttttcccttc
aagacccagcaacgccctgtatactgcatacagctcacaggcctgagctgaccaccctgc
actcaggggcccagattctaccacccctcccgtcctcccatctatgactgcatatcccaa
ctttcttttcccgtctatcaccctggcagacccatccacaaaccatttttccccttgaga
ttcttattcttctaaatcaggtcgtattttggtctgtaattctaccatttcagcacagtc
atggggaggatgcccttggactgccccaaacagaaactgggcaggattttgtgctggggt
agtttttagctccagatcctgggaatggatnnnnnnnnnnnnnnnnnnnnnnnnnnnnnn
nnnnnnnnnnnnnnnnnnnnnnnnnnnnnnnnnnnnnnnnnnnnnnnnnnnnnnnnnnnn
nnnnnnnnnnagaagaacaaaagcaacatgcacgcatataaacaataaaaagtccatttt
tctctcgatgacgcagcgtggttcaggtctgggtgctggcttcttggcttgtacttgcag
aagtactgtctggtgtgggggtgtcagcggatttcagtgcatggtaaggcttcacattct
ttcctgggacccactgtcctagggtgactgttatggtgtttgtatctccaatcgtgtgtt
ctgtttacgtttgatattatgttctgtgctttcagaactgactctgaaagtgaaggtttg
ttttgctgtgttatcatctggttcacctccccccatgtctgctggaaagctagaaaaggc
tagggctggctggctggctttgctttgcttgcttgcttggcttgcttgctttgcttgctt
gcttgcttggcttgcttgctttgcctgctttcttgctttgcttcctagttaggttaagca
gtccaattctttccctggactgttgctttttttttcctttcctctttctgaatatcatcc
agcctgctctggactgggatctgggaaacaccaaagaacaacaggagcctgcatttggtg
atctgcagcagccatccccagcgtccagacccgggcgaccactcccaggaaagaccttct
gaatttgttcatctcttcagaggggtgaaagagttttgttgtcatctagtgttgttaatt
gttttggtgctggggagtgctttgcttgttgaataaacaggttcttttccacttctctct
cagagggaatttttccctgaaccaggtgggtggagaggggccgtgggggtttatttcctg
ggttttccccaaatttgccctaaactaggacacccacttaagtccttgacctgtagaaac
acaagcaaaaccttttccccacgttatgaggttgtatggcccttctatttgccctgtgtc
taagttttttattaaaactggggggtgttccttaatttttgcttttttgttgttcagaaa
gtgtctgtagatgggggggtcgggctcttctgtagagctatttaggaaattgtaaacgta
cagagccttactcaatctcttttgaggtgtagcctgatctactcctcctttctgttgatt
taaaatgcgttttagggtttggtgtgttctctctaccattccctgactcgtgggagagtg
agggatgccaaatgtatggtgaacaccccaatcattcaggaatgtggctaattcttgtga
ggtatatgaggggccattatcagttttaatctcttggggaacacctaaataggagaaggc
ttgtgagaaatgctggcagacatgcttggctgtttcccctgtatgtacagaggcaaaaat
tgcatttgaaaatgtatcaatagagacatggatgtttttaaatttcccaaaagatggata
ttttgtgatatctgtctgccatttctgtaggctctccaaccctcgcgggttggtggctgc
tgaaggggggaggggttgcacatgctgacagcttgggcaagctcgtacaatattttgtgc
ttgctctagggaaatgtgaaagtctcgtttgatggcctgtgcgttttggtgaaagaatgc
atggctcaatttggcctgctcaatagtgttgggcaaggtggttgcagcaagcactgaggt
ggatttttcaacgcttgctgaaccttcctcatcagacgctgctgatgccagtgcatcagc
acgtgaatttccctctgccatgaatcctggaagaccagagtgagccctgatatgagagat
aaagtaaggattagccctgtgtgataaaatgcgatataaacaggtgagccaaagacacaa
atcgttgttgcttacatcctttagaacggatccctcaattctcttaatgacattagctac
ataagctgaatctgtgatcaggttgaaaggttccggaaagagctgaaatgctcttacaac
tgcagccaattcaacaatttgcggggaaccttcaactttttggacatcttgttcccaggt
tttagtatttgtattttgccatgtaacaactgagttgtgtgttcggcctgacccgtcagt
gaagatagtgattgcatttaaaggttcttcactgatcatgggcttttccttataacataa
cttggctttgatcattttgtgtgctgggtagtgaattgagcaggcgcctgggaagttcag
caaggcatacagcaggtcctccgatttttgcatagcccagtcaaaataggttttcttcat
gggcaagtaaatagtttcaaactcacggcctgctattgaaaggagccttgctctgccttt
gatgatgatctgtgacatcatttctaaaggtgtgaggattgtctttggtgacctgtagga
aataaaaacccattcaattattaacagtggatctttgagagaagagtcccattggaagat
gagaccacacagcctcaacttttctcccaagattgcaaggaaaaagggttgaccaggaac
atagcgatgtgcctgcctgttctgcagagcgtcagtgatgtgttctagggccttacaagc
ctctggagtgagagacctgggggatctgagttcattgtctccctttaacaaatcaaaaag
tggagcaagttcgtcagcagttattcctaagacaggcctaacccaattaatttcccctaa
gatctgttgtaagtcctgtagagtgcggacatcggttcggatttgtatcttttgggggga
aatagactgatctgttagtttccagcctaaatacttccagggggcagtttcctgtatttt
tgattcagagatcacaagtccagccttttttacttcagcaacagcataactacaagtccc
tctcatctgctcttgcgttggtgctgcaataagcagatcatccatgtagtggaggataac
ggattgtggaaacttttggcagactggagtcagcgcgcgggccacgaaatattggcagat
agtaggcgagtttttcattccttggggaagggaaagccagtgatacctttgaagcggttc
ttgtaagttcgtgcttgggacggagaaggcaaaacgaggagcgtcatctggatgcagagg
gatgttgaagaaacagtctttcagatctatgatgataagaggccagtctctggggatcat
ggacaggttgggcaggccaggctggagtgggcccatgttttcgatcactgcattgctttt
tctgagatcgtgtagcagtcgccaggtgttagaggttttcttatggatcacaaatacagg
tgagttccaggggctgttagtgggcttaatgtggcccttctgcagttgttctgctaccag
ttctttgagggcactcagcttgttatctggcaggggccactgatcgacccagacaggggt
gtcagtcttccaggtcagtttcagagtgctgagtgctttagtggcccctacaaaaaaccc
agttcaattttagctccccatgcagaaagcaagtcccttccccatactgtgatgagtttc
tgaaccacataagggtgaatcaatgctttcattctgtcaggctcttcaatgctgatcaca
gattcactttgcaagcacggagtgacacctccgatgcctgtgagagtgtttgggggaggt
accaacctccaatcagttggccaatagcaagaagaaattacagaaacgtctgcccccgtg
tcaatcatccccttgatggtgactcgaaccccgccatttgataattcacaagttagcatt
ggtctttgttcacttatgtgttgaacccataggacctcggggttttcagaggcgactggg
aaacaacgtggtggtatctggtccatggttcccataggcagtgcaatagcagtggctata
ggggttctaggtggaatatgcaatggggggtagtaagccttggctaacactaatagttct
tcattgcagttagcagagactacacaaggcagaacaagtaaccccaggatgcaattcctt
tctttgccaactattagaaagtcttgccggagttgtgaaggcccagtgattcctgtcgaa
atatagtcgtagccatcatcctttaagaaggttgttggcttggaggtcgccagagtgcac
caggtgcctggggatagtaaatttgagtcattagctgggattgtgctggtgatgcagcga
agggcattgggaccggggtattcgcagattttacctcgggagtttggggagccaccattt
gtttcatcacgcggtggcgcggcgcgctcgccttggagttttttggattaggtcttctac
tcgcatcttgtttggatcggcactgccagggcatacgttttccttttttgcaggtggtgc
acgaatcaggcgtttgtgggcttttgttgacttccgtgcaatcctttacaatgtggccag
gttttttgcagaggtagcaaggtcccaaaggcagagcagcttgcatgacagccatagtgt
tgtattgttgttgggagctgagatgcagggcagtcagaagttcagtaagtctctggtctc
gtgcttctgcctgttgtgcttgtgctgcaagagccctttccagtttatctccccgggttt
cttcgggttcatgtgcttggacgactgccacatcatgtgggctcccaacatagttgcacg
cttcaatcatctcaggcactgtaggtctttcttttcctagggccttgatgattcgtttgc
attgggcgttggcattattctcgaggatgtcccggatcattatcggccgggccaaatcat
caccacattgcctttcagtagcttgaattacccggtctacaaatgtggtgaatggttcag
atgagccttgggtaactagattgtatgcttcttcggaagttcccgctggctgaatctgta
aaaaggctctgcgagccatccttttgacatcatctaataccattttgggtaaattcgcct
gatgttcaatcttatcatccggtgggtcacctgttaatttagacaaggtaagggtgcgaa
ggtgtgcatcagtactttgtctatatgtagtcaggactcccgcaagcattctcttccatt
taagatcccacaatatatattgtgagtctgtgagaaatgtggtggcaagatgtttgcagt
catgtggcgtgagtgtgtgtctctctagggtacttttcaacagctgtttgaaataggaag
aggagatgccaccgtcattaattgcttttcgcaactcttttaagtcctgggaaggaagga
atgtccatgttctgggattagcaggttgttggctgggtattactggtatggcttgggaat
gcaggttgtcttctttgcggttattacatttgatttcagggcagtttgtcagttgaagat
tgttagcactttgctgagaatttggtgagatttggatagaaaggttagggtttgcagggg
taacatagttctctgtctgtcctttgtttgtcgaagctgcagtcacattgttgcgttcac
cttgtcgatgcatggtgtctccgtctgggtgcggtgaggagctggtagtgtgggaggcag
gggctgctgccagctgaggcagaagagcaggaggggtggagctcgtcggcagcagcacct
gtggggaactggcatttgcggaaggatttcctgtagctgtggctttgggtgctgcggcag
tctgtagatacggcgaaaggagggatgcggagggatatggtgatagagtcggcaaaccag
gaagtggtgctggctgctggggattccggggctctgcagccagaggcagtggctgcggtg
ccacgggggggtggggacgccgggtttgcgtctgctgggggggccggccgcgagtccagg
aggcgggcggccaattgtacggcgctggtcccggggcatctccgggaaggnnnnnnnnnn
nnnnnnnnnnnnnnnnnnnnnnnnnnnnnnnnnnnnnnnnnnnnnnnnnnnnnnnnnnnn
nnnnnnnnnnnnnnnnnnnnnnnnnnnnnnctcaagtccacgagaacgtaccttccctcc
cctgacccatccgtgagtggatccctgtaaactcccagagtttcaggtcgtatgcgtgtt
gtgagtatacccaagtcctttcgcttcccccgtagccgaccacctccctcgcgggctagt
ggaactgcggttttttggggtcctcatcgcgccgtgactatgtcacgtctcactcaaaca
cacacacacccacgcgccacccaaccacgcagtactcacggctccttttcccgcgtggat
tctttgtgcatgtcgattttacgagtgaaaaattgctgcagcctcggagatttagctccg
aattctgagagctctgggcccgttttatatcctttccttaatgtggctttttggctgctt
ttggaatctggttggttccatggagttctgcagtcctgtctggctgctgaaatcagcagg
gcgccgcccggatccaggatagggaactcccaggatacccccaaaccagatcacgtcggg
gtcaccaagtttgttataaatgaacatttgtccagccaaattaatatgaaaaataaaata
tttattttgcaatcaaattttatctagccagccacaaggaaagaacagagctgagcccgg
ggtcggccctgggtgtgcaacaaagaggtcagcctcagcagaggttttcctctatgccca
cacacctccatcctggcacaagtggtttttatagggaaaattccgcctgaggccaagatt
tcagcaatcagtcttttcttctattcagagtccatatgataataagattttcttttttgg
tgatgagggagaacaattcagtgtccggagtttgttgaatcccttgatgaaatttacggg
aattcgggaacgctgcattcacatgtatctgcctcaggatttccattatatccatctcgg
gtcgtttacgcgaacgatcagcacctggggtttctgtatctccccagacatggcccatct
cctgtggagctgtaccttcttacttgtaaatcagtttccaatctacacccggtctcacct
gcgcctgtgggggggtgggggggaatcctaatacaaacatgtatactctaacaaatattt
aatatcacatatatcatattagaaatggcgcaaattatatctactattatatctactaca
cataaca
>LTR4862-Zf#LTR/ERV2
tgttatggtgagctcctggacacccttttgtcccccctttcctagggcctctgtggctct
gatcatgataacccctggatcctcccacctgccccaatggggttggcagggagccaggag
agcccaccctgtccaaaacctatatagacccctgaaacttcctgctcttcctcttttgcc
ccgctctccatggacaccacagaataaagagagctgttccaacaccctgggtaagagcct
cttttgaatacttttccctctcctgctatttcctcccctcacagccccatatctctgagc
tagtcggattcatttggggggctgcgtggagggggggaaaaccatagaaataacaattgg
cgccccaacgtgtgctgcctctgagcccacgaagaagctggaccccctatttcggtggaa
gtcaaaagcttttgggacagttaactgccctagtactctagctgcctttaaaagctttga
gtcacgagggaccagtcagggacctctgcctgagtaccccaggaagagccgactagagag
ggaacccccagagagggtttcacagacgaatcccgcagtcacaggcttggtaatttctcc
gatcgcggcacccgggaccgcgcctggctgggaggggttaccataagtgactgtgggggg
ctgcttgcgggagggggtgccagggccccactgcaagtgagcgggaactggtgggctgcg
catacccacgttccagggggaatagacacgggacgagagggctgagaccgcccctccccc
tgtgcccccccgctcgggttttccatggaggaaaattcgaataattcgtgctgtgttatt
agctctggtggacactagaccagtgaaacaattaaaatcatgggtactaatgtttcactg
gaacagaagagtatactaacacatcttagcaataatttaaacgatgtatcattctctaac
aagcttctcctgcgttttgtgtgctggctaaagacagaaataccaaattttactgtgcaa
gacctgaattcgcttgctttttggaatcaaattggacagatattaactttaaaagtcgaa
aatggtgaacataaagtttctagatttattccgatatttttacaagcacgcaaaaatgtt
ttagaagcagaaaagagcacgcaaacgcagacccacagttctaacactcccttttcccct
tcctgcccaccccctcaataccccagccctgaaaacccctcacccaccccttattcccct
ctgacaccttgtttttctgagaaatacagtccgaagtttgtcttaaagagcagtgcggtg
tctctagagcacacgcggccagatcatggcggccgccatgtgcttctaccggtgccggcc
gctccaccccccgctccccctcccactcacattcctttgcttcccccgccctccgccacc
ccctccgcccccaccccctcctccctcccctcctccgacgcctgcttatctaccatagca
accccttatcagtgccagcccccatgttgccccgggaacaggggtggggccggcccctgc
actcctccgagccgcagcgccgaggacggcagggtgggggcaggggacggcagcccagcg
gctcccagcagggcgggggcaggggacggcagcccagcgtctcagagccgggacggggac
cgagtctccaccgcggagcagacagcccgagaggaggggggcaagctgcccctcaccggg
gcggggggggcgcgggagggacataagcctgcctctaccaaagaatctataccatctgta
gctccagtggtttatttagggagaaggaatggtacaagaacataccaacctctcccatac
agggacaaaccagaaatctgtaaagttcagagagaatttgggagatcgagtgagattttt
aagggtatgatgagggcaacattcaattcaaatgaaatggtgccgaaagatataactgat
ttgtttaaatgtttactaacatcctctgaatatgagatatgggaaaataagtggaaattg
gctttggaaacagttttgcaagaaatacagcgtacacccagtgatgccaccgacacggat
ggccagccccttacaatacaccatttgtgtgacacaggagacatacaatgtccagaaaaa
caaaccagactgttatctagattggttttagaaaaaatctgtactgctgcagaaaagacg
ctgtatcaattaccaggcactgaggttgaatgcagctatattaatatcaaacagtttcct
tctgagagttttttacagtttggggattgtttgagaaggcaagttgaaaaaaaggtgcaa
cacaccagtgtgcaaacagagttgattaaagaaatggcccagaggaatgccaacgagacc
tgtcgtaggattcttctcagccttcctcttgatccagcacctactcttggccagatgatc
gagacatgcgctaagagagcagagctgcttgataatcctgtcagtcatagagcaccagca
gaattacagcctgttgccactgctgcatcaagcccaaggaagccacccagatcatcacaa
cagctgcaacaaatcatctgcctgcattgcaagaaaccaggacactttgccagaaactgt
cctcagaaccagaaccagagacagatcaacaaacaaaaaaactaaatgcacagcgcgtgc
ccactgctacgcgcaaagatataaatatagtgggacacaaatgtgacaatgcctctctct
taacaaataagggggagggtggatactatgatggggggagagagaaaaataaaaatgtga
aatgtattactaacaaggtttggcagccactaggccggccacgtctagtgactgccaaag
gatttcatttcagaaacactgattggaaagtcattgtagtggacctatcaaaaagccctc
aggacctgcaggcgtacaatatggaactggacagtgagtattttgttattggggacacag
catacacacctcctgagattgaaatagttcccatgactactaagggaaaaatatccagcc
ttatgctgttggcatgttgcttgcaccctccattctatctagaaaaggggtaaattctgg
cacaagccattcccatcccagtggaaatcacagtagaaggaaaatctccagaagtctact
gggcggaagtagtaggagaggataaaccctccatggcacgcaacctagcacatgggtcag
agcaccttcaggtggaaggtgttctggacacagctgcagacatcacggtgatacccaaaa
ccatgtggccatcacactggaaattgcaacctgtggcaggcaaacttcagggcataggag
gaactacattggcaaaaatttctaaaaatgtagtgcaaattgagggacctgatgggaaat
cagcaagtgttcgcccgtttgtggcagactataaggctcctctgtgggggagagacacca
ggtcccagtggggagtccaattaatcattcctaagacaccccaggattttcaggagtcgc
ctctgtggagcaccatgcccacaagttaaagtggttggataacaccccaaagtgggtagc
acagtggcctttgagtagagaaaaactcgaggcgcttgaaaaacttgtggaggagcaggt
agctcaaggacacctgcaagaaacagacagcccttggaatttcccagtctttgtaataaa
gaagcctgggaaggacaaatggagattgctccacgatctcagagagataaacaaaattgt
ggaggacatgggacctctccagctggggatgccgagtccagctatgcttccccaggactg
gaaattggctgtgttagatataaaggactgtttcttccaaattccattgcaccctgaagt
tgtcctgaggtttgcattctcagttcctactgtcaatagagaagccccgatgaaacgcta
ccactggaaagttttgccccaaggtttaaaatccagccctttcatatgccaacagtatgt
agcagcactactgtctccagtgcgtgcagagagaaaggatgccatcatcctacactatat
ggatgatgtgcttgtgtgtgctcccaatgactctatactccaatatacacttgacctagt
ggttaaagttttaacctctgctggattccaattgcaggaaaacaaagttcaaagaatgcc
accttggagatacctgggcctggaaatttctgcaaggactattgtcccacagaaattgga
gataaattgcaaccccagaacattagcagacctccactcgttgtgtgggtctttaaattg
ggtaaggccctggctaggcctcacaaatgaggacctggaacctcttttcaatttattgaa
gggggagaggcagctggcctcccccagggaactgactccagaggcaaagacagcaatcga
aaaggtacagaaggccttgtcagaaaggcaggcacacaggtgtgacccaaatctgccttt
ccagttcattgttctaggaaagctcccacacctgcatgggttgattttccaatggatcaa
ggggcagaaggacccactcttaatcatagaatgggttttcctatcgttccaaagatccaa
aaccatcactaggccacaagagctgatagcaaagctgattcagaaggccagggtgaggtt
gtgtgaattagcagggtgtgactttgcatgtattcaccttccagtcaggctttctgagga
gggaaggaactctcctgagaggctgaccaaagggatgtttgagcatttgctccagagcag
tgccagtctccagctctctctggacagctataggggacaaatatcagtccaagccccgtc
tcacaagttgttcaatgaggaattccacctgattcctcaagagaaaaggagccggagggc
gctcagggctctcacagtgttcactgatgcctctggggcttcccacaagtcagtgatgac
ttggagaaatccacagactcagcattgggaagctgatgttgagcttgtggagggatcccc
ccaggtggctgaactggctgcagtggtgagagcttttgagaggttttccgagccgttcaa
cttggtgacagactctgcctatgtggcaggtatagtgtccagggtggaggaggctgtgct
cagagaaatagaaaatgaacatctcttcaggttactctcaaggctaatttatttaatctc
gcacagagaacatccattctttgtgatgcatgtgaggtcacacactgatttgccaggtga
gattgcagaggggaaccgaaaagcagactccttcgctgcaccagttgaaaaggcaagact
ccctgatgttttccaacaggcaaagctgagtcacgagcattaccaccagaatgtaccagg
tttgattcgacagttccagctaacacggagtcaggcccgagccattgtgaccaactgtcc
taattgtcagctccaggccgtgccatccttaggcatggtggtaaaccccagaggccttag
cagctgtgaggtatggcagacagacatcacacacattcagagttttggtcgccttgaatg
cgttcatgtaagcgtggacacattctcaggtgcagtgtatgcctctgcccatataggaca
aaaggctgcacatgtcaaacaacacctagtacaagcattttcagtattgggggtgccaaa
aacgatcaaaacagataatggcccagcgtatgtatccaaggagttcctggaatttctcca
gcagtggggagtggaacataagactggcattgcccactcccccacaggtcaagctgtagt
cgagcgtgcacaccagacgctcaagcaggtattgaaaaaacaaaacagctcagctccgtg
gatgtctccacgagagaagctctgtaaagctatgtttactatcaattttctgaattgttc
attcgaaaatatgagtccaccggttgtgcgtcactttaacagtggcaagcagttcaaatt
gtctcagcatccaccggtcttgattagggatccagaaacttgggaaaccaagggtcccta
tgaacttgtaacctggggtcgtggctatgcatgtgtagctactccctcaggccctcggtg
gattccccagaagtgggtgaaaccttttgtccccaagaatccaggtcaaacagaagggga
caagaagcaagtatctgatgcttcaaagagaagacgccaccggatgggagaagaagaaag
ttcctaggcaggaattccttccggcagaaacagaagctttaacatgttcttaaaatgttt
gttcttcccttttagagaaaacctaccttccactcaaccctgtgatgaaccccatgcaag
ttgtcatccagcaaatgctgaagagaatgttcaagggatggggattcacggggtggtgga
catctgtagttagatcaattttgttagtctttgttattctgttctttgtaaccctagcgt
tcgggatcctgcgtcacttgattttcaaagctatcaaggacctcataccttctacctcag
aggtcaaccacatagagttggctaacctgaggaggcctgactacgccaccaacatggggt
ggtaggaaacccatactcggggttgaattgagcccagtgaattcctgtaaccttctttaa
caaataagggggaggtgttacggtgagctcctggacacccttttgtccccccttccctag
ggcctctgtggctctgatcatgataacccctggatcctcccccctgccccaatggcattg
gcggggagccaggagagcccaccctgtccaaaacctatatagacccctgaaacttcctgc
tctttctcttttgccccgctctccatggacaccacagaataaagagagctgttccaacac
cctgggtaagagcctcttttgaatacttttccctctcctgctatttcctcccctcacagc
cccatatctctgagctagtcggattcattcggggggctgcgtggagggggggaaaaccat
agaaataaca
>LTR5163-Zf#LTR/ERV2
tggcagcacggcagcctggtctcggccgggctgctcgggctaatcaacagacgcagacac
caatatggcagacggttgaaaagcgtttattatcctatctcgtgggtttaaatagttttt
aggggtctttgctacgtcagaggggggttgggggtcttaggggttagttgggtagtggaa
atttactagagcaggtgtggctacattcttctgaggcttctggagttagaagataacgtg
ggggggagagagagagagagggggatgggtctatctttccgtcacatcccgtgttggtct
tccgctccgcctgtccctatctaccacatctcccccctccttatcacatacaaaatgagg
tagtcgtaggtataggcactggagtgaggtacaaacttgcaacttgttaaggaaagggtg
gtttagtagatctgggtagatttctcaaggcaggtgctgaaggctttagcgactgactgt
gtttgcagtttttggtttacagcatttgttggtggcctatgaacagaatgtttgcccttt
ccagacgggcctgaacaaacgagactagtttgttcagcaggcatggtcctatggtaatag
ccaaaagcagtattgccagtggacctaccagggcggaaattaaagtggtgagccaaggtg
attgattgaaccaggattcaaaccagctctgctgggtctccctgtctctctttctctgag
ccagtctgtctcggagttctgccatggagtctttaacgactcccgtatgatctgcataaa
agcagcattcctccttcaacgctgcacacaatcccccctgctgcataaacaaaaggtcca
gtccccgcctattttgtaaaactacttctgaaagcgaagagactgatttctctaggtagg
agatggatttctcgatcctctgcaggtcctcgtcgatggtcatttgcagctgggagagtc
cgtgctgttggtttgcgatggctgagacgcctgtggctgtgccagctgctcccaggccaa
gcagcatcgcgatagttatacctgtgatgatttcccttttgtggagtctgttaggttctt
cgagaagatggtatatctcttcgtctgagtggcacaagaccctggggacaatcagaactt
ggacacagaaatcagtagagtcattgaatttgtcaaggaacacacaaggactcactccgg
acctttggcagacccacatcccagacgcagatgggatcacccacttgttagtttttctgt
taggtttgacaactttagtgcagaagttgcctttctgctttgctaaggttgcattcccaa
aacatctgccctgtcctgtgatttgactcagggtgattcctctgcggggagtgtcccatc
tgcactggtgggaggcactggctgaggagtaactgaagggggtgtccaaagcaatgcctt
cataaaaagggggtttgatatcatagcaaagccaacaggagttagttaggttcggtttgg
tttcgtttagggttagaaaggtagcttctagcatacgaaagattgggtttgggtctgact
cagccgtgcggcctatctggggggtatctgcaaggctggtcggggtgtcagtggcttttg
gggtcagggatttgaggtgggttgtgtttttcctctcatcacatccataacattctggtn
nnnnnnnnnnnnnnnnnnnnnnnnnnnnnnnnnnnnnnnnnnnnnnnnnnnnnnnnnnnn
nnnnnnnnnnnnnnnnnnnnnnnnnnnnnnnnnnnnnnncccgcggccgctccgcctctt
cctccctcctcctcctcctccccgcagccgcgggaggggcggggatggagccgggacagg
tcggaacgcagagaggggtggggggatgccaggagtgactgggctgtactgggatcatac
tgggagcagctcctgggtggctgatcctactgggatcatactgggatcatactgggagtg
aggaggagcagcgcggtggctccagcgctggggctgggggcgctcctggcgggcgagggg
ggagtgggaccccggcaccgggaccctgaatcgccattgccggcaccgggaccccccctg
ctccccttatcctgcacagggacccccctgattcccccatttccggacatcagggccctc
tgctccccttttccctgctcccagcctctagatttcccgtgtgcctgatcctggaacgcc
ttggaacaccttggacccccattcctgcctttcccagcccccagccctgcctttgtgcaa
aaccagagaccctctgaactcccccttcccaaacaccccgggtgtccccaccctggtacc
cctttttgggaaaccctggactcccctttcctgggctcaaggacccctggaactcccttc
tacctctccatccctgcccccccatttccgtgaccctgagacccccctgcgcccccattc
ctgagaaacaagacacccttttacccctttgccaggcactgagacccccctgcaccccct
tatccggcaccaactcaacatgttcccatcccacacctctcccagcccccagtcccaccc
ttttccctacctgggacacctgggcccccattcctgcctttcccggctcccaacctctcc
tttcctcatgttcaggagccctggcaccccctttcctgggcacaggattccctggacacc
ccatcccagctctcccagtccctgcaccccctttccttggctctcagcccctgaagctcc
ttcccagctctgcctgctcttcatgtcccccttttccttggcctgtggaccccctggaac
cccaaactctcactttcagccccctcagctcccccaaatctccatgtccccccagttttc
cactccctgcagctcctggaagtggcgctgtcagagcccggcccgggggccccccagtcc
ttgattgtgggggacgtggacgggaccctctgcgagcgctgcggcagcgagcggggccgg
atggaggcacagacaccggggatgggggcgggagctgagctgggatattgggatagccag
agctgggatattgggatagccagagcagggatattgggacagccagagctgggatattgg
gatagccagagctgggacattgggatagccagagctgggattttgggataaccagagctg
ggattttgggacagccagaccctgctcaaggacaggaaccggcccgtggctgacagtgac
ctggaaacggggctggtacaaccagagcaggggcggtggggggagccggggctgggctgg
gatctgtgggaatggaggactctgaggggctgggatgggatctctggggatgggggggat
ctgtggggctgggatgggaatccagggagctccaaggggctccctggggctgggacatga
ctccatgggtctgttctctccttgttcccaggtctccacacagtgcagggggtttccagc
tgtgacctcctgtccaacagagtgtccatggatcccaccagtacggctacgagggctggg
atttcatctccttccagctgggatccgggagctttgcagtgtccagcggtgccgtctgga
tatcccagaggtgctgggaatccagagggatcatggtggagcagatgaagcattacctgg
gacacacctgtgtggaaaggcccccaaaatacatcagatatggtcgggaggctctggagc
acaaaggtgggtgtaggaggggaagggcaattcctatgggaatgggggattcaggaatgg
gggacttgggaatgcaggaattgccatggaatttccatggccagatctcactctcatccc
agtcaggtgagaatttcatggatggatctcccccctaacccactgccatgggaattccat
ggggaaatgattggaattgataaccaatccaatgagagcagtgcaatgagaagtaatccc
tgcggggattccatgggacatcgatcccaatcctttgcccaggctggctctgctgtgccc
gtcgcagcaccaggggagtgccctgtccctgccctgagcccagcaggagcctttccttgg
gtgttccgtgccctgcccggggcaggagggcactgccggggcggctttggtggccccggg
cacccggctgggctgcagccactgcaggggctcctggggaatgttccagagcagagctga
aagcaaacagcagtttctggagggaattctgcccctgggcctgtgctgggagcccaaggg
caacagcccaaagtgctggggctcagtgtccctcggccaggctgtgttccctggctgtgc
cctgtccctcagctgtgccctgtccatgtcaactgtcccctgtcccctgtccctgtcccc
tgtccctcagctctcccctgtccctcagctctgtggggccaggggtggcagcaggacctg
gggcagccctgggggagaacaaccctgagccccagctgggccagttcccccagttccccc
aggccactcccagcatgggccctgtggctcccagtcacgtgtcccagtatggtcccagtc
acttccagttacactcagtgtgatcccagtatcatcccggacactccctgtgtgatccca
gcatgatcccagcatgttcccaggtgttcccattcacccctataatagttccaggcactc
ccagtatggttccagtccttcccagtatgatcccagtatgaacccagtcactctcattat
ggtaccatttgctcccagtaaggtcccagtcactccaagtcacccagtatgattccagtc
actcccagtatgattccagtcactcccagatagtcccagtattattgcagtaccttcctt
tatggttcctctgtgatcccagtcactcctggttaatgcagcctggggtcccaggggtcc
atctgacccccgggctgccgctgccgtgggtgtccggatagcgctgcgctgtcaggctca
gcctgtctgggtccctcggctcagctcccagccacaggcaacttagcgagcacctctgga
gtnnnnnnnnnnnnnnnnnnnnnnnnnnnnnnnnnnnnnnnnnnnnnnnnnnnnnnnnnn
nnnnnnnnnnnnnnnnnnnnnnnnnnnnnnnnnnnnnnnnnncacatctcccccctcctt
atcacatacaaaatgaggtagtcgtaggtataggcactggagtgaggtacaaacttgcaa
cttgttaaggaaagggtggtttagtagatctaggtagatttctcaaggcaggtgctgaag
gctttagctactgaccgtgtttgcagtttttggtttatagcatttgttggtggcctatga
acagaatgtttgccctttccagacgggcttgaataaacgagactagtttgttcagcaggc
atggtcctatggtaatagccaaaagcagtattgctagtggacccaccagggcagaaatta
aagtggtgagccaaggtgattgattgaaccaggattcaaaccagctctgttgggtttccc
tgtctctctttctctgagccagtctgtctcggagttctgccatggagtctttaacgactc
ctgtatgatctgcataaaagcagcattcctccttcaacgctgcacacaatcccccctgct
gcataaacaaaaggtccagttcccgcctattttgtaaaactacttctgaaagcgaagaga
ctgatttctctaggtaggagatggatttctcgatcctctgcaggtcctcgtcgatggtca
tttgcagctgagagagtccgtgctgttgggttgcgatggctgagacacccgtggctgtgc
cagctgctcccaggccgagcagcatcgcgatagttatacctgtgatgatttcccttttgt
ggagtctgttaggttcttcgagaagatggtatatctcttcgtctgagtggtacaggaccc
taggaaaaatcagaacttggacacagaaatcagtagagtcattgaatttgtcaaggaaca
cacaaggagtcactccggacctttggcagacccacatcccagacgcagatgggatcaccc
acttgttagtttttctgttaggtttgacaactttagtgcagaagttgcctttctgctttg
ctaaggttgcattcccaaaacatctgccctgtcctgtgatttgactcagggtgattcctc
tgcggggagtgtcccatctgcactggtggggggcgctggctgaggagtaactgaaggggg
tgtccaaagcaatgccttcataaaaagggggtttgatatcatagcaaagccaacaggagt
tagttaggtttggtttggtttcgtttagggttaggaaggtagcttctagcatacgaaaga
ttgggtttgggtctgactcagccgtgcggcctatctggggggtatttgcaaggctggtcg
gggtgtcagtggcttttggggtcagggttttgaggtgggttgtgtttttccctctcagca
cattcctgataactttgttgggtcctactggtcgaggtgctggtggctggagcctgataa
ttctcacattcacccacctcctcggtcctttgaggaccaccatccatgttctacccgtgg
cccagctagggtgatctggctgtaggacagtcatgttataacttacgcatgcccgttgtg
taggctgtgcagtgtggtctccgcagccaaagggtgcccaggtgaactgtaagaatttgt
cgggctcctgtggttgccacccgtctgcccatggtctggcatctgtaacaatggtttcgc
agccccaatacccacaatgtccccaccccgggtagtcacagtaccttttccctgggttgg
acgctgggcaccagtaagatatgtacatgagtatgatgtgtgggtttgcgggccgtattt
tcggttgccctggaaacagatcggctatgtggaatacgaaggatggagcgtttgcggtgg
tgacctctttgaacaccttgtcacttgagagatgctgcatgatccatctgaacggctggt
gacggtagtggcctgggtcggcttgccccccggccacaaaccccatcagcaggattgcac
agagacactgcacatgtctgggtctcaccgccgtgggacgctcaggctctgtctggtggc
ttggtggtccgttatctctctctggagcaggggtgcgtgtgtcgcagggacggtccacga
gcatgtcctgcgaacgaaaacttacagttttccattagtttcattcttaaggtcaggttt
gatcgacctgagtggacaccacctgatcttgtcctcctttttaactgccgcgtacccccg
tcccgtaagcaccagtctccagccccgttcccactcgcctagctcgtttttgaccatgac
ctgtgggccctcctctagtgtctgggtggcccagtgttttcgaatgggactgtttgcttc
atctcccctaggaaattggttcagtgctagcagcgcggttgctagcatgcgtgtctggtc
tcctgaggggatggaattggcaaagccctctgcctttgccaacacttctaacttggcttt
tagggtctgatttgctcgctcgacaatggcctgtccggtgctgttatatgggattccctg
cgctaaggtgataccccacactgaggcgaattcccgcactgatttggagataaaattgga
agcattgtcagttttaatttgcttggggataccaagccatgccataactgtcagccagtg
ctggatcgtggccttggagttgggtttgagatgctgtgtcgctatgatcactccgctgta
ggtgtccactgtcactgcaagccatgctcggggctttagcagttcgcagagggtgaagtc
tgactgccagatttctgacgccttgaggcccctcgggttgactccaccggtccatagggg
tgacttctggcagtgagggcaggtggccactacgtgtctcgcgtctgctgtcgagatccc
gcatctcttcgtcagtgctttggcccctatgtggagtgactcgtgcagctgacgagcttc
ctgcagtgtccacactcccttcgctgcggcatctgctttgtcattgccagtctggaagaa
gcccttgactgggttatggctgttgacgtggatgacggacacggtgccctggcgtgagga
gagtgcctcttcgagcatggaggccgtcgtggatgttgacacacctggtcttgacatggc
taggcagagctttgccacgaatatagagtctgtcacgatgttgaggtgttcgtcctggaa
aagtccgcatgccaagaccactgctgctgcttccagctgttgcactgacagcgtggggtc
acacgttttgacgcaatgccatgtttctcctgcctgccacactgctgctgcggtagaagt
catggaggaggcgtctgtaaagactgttggtcctggttgcggtcggtccatgacctttgg
tggcacatctatgtcgacaatggtcagtagctgggtccagggtggtttggtggcgtagga
aatttctcctccgaagccagtgagagcgagggccaggtgctccgatattgcagttgactc
cgtggtcggtcgcttgcggaaggggaggtggatccttgccggctcggttcccaggtgtct
cagggcgagtctcctgcctttcgtgatgaggttagcaatgcactcaactcctggggagaa
tgcgtgagttggtcttccgaggaccacccactggatcggctgggatttttcggaaggtcc
ttgggcaagtgctcccactcctcccttctgcgtgaagtggacgtataagtccagtggtac
gctcgggttccacctggcaagcaggctagtggacatctgacgttcgatgaagtcgaggga
tttcgttgcttggggcgtcagctccttggggtcccaagggtgttttcctgtcaggaggtc
atacagggggtccatgacctctgggggaactaggatgatgttgcggagccactgcagaga
tcccacgagtcgctgcatgtcgtggagggtcttgatgtctcggcggacttttatcttggg
tggggtcacgtaggagtttgtgatccccactcccaggaaggtcatgcacggtcctctctt
gatcttcgtgttcgcgatctcgaaaccgttggcctggagggtttccgtgatcgtggacac
taggtgatccacttggcccgccgatggtgcggcgacgaggatgtcgtccatgtactgaat
gatggtcgcagcagggtgggagtgtcggactggcatcagtgccctgtccacggtaatctg
gcatatggtcgggctgtccacaaggccttgaggtagcaccttccattggaagcggaggtt
aggtcgctcgccgttcgggaacacgatggagaaggcgaaccgttctttgtcctcagcatg
caggggtattgaaaagaaacagtctttgatgtccagcactgcgcacggctgcccttcggg
gatggctgagttcgcgggcagtagtgtctgaactggacccatgggctgaattgtcttgtt
cacttccctcaggtcgtggacgaggcggtagccttctcctgatctcttggggattacaaa
cacaggggtgttccacggcttggtggaaggttcgatgtggcccnnnnnnnnnnnnnnnnn
nnnnnnnnnnnnnnnnnnnnnnnnnnnnnnnnnnnnnnnnnnnnnnnnnnnnnnnnnnnn
nnnnnnnnnnnnnnnnnnnnnnngaccagcctccctacacttgaaaacacaaccatggca
ttggtctgggggtggacagttgcttgaatgggcgtcaggtgttcctccttaaatacgtgt
ctgatcatgtccgccaggctagctccggctggcagggagcgtaagatatccttagtaaca
gagttgcactgctggcgcaggcagtcggccactacagggccccttgcctctgccggcagg
gtggaggagtctatcgctgcctgcaggcgatctacgaactgtgtgaagctttcgctctct
gcctgcctcacggtggaccatggtgccggcttggccacgactcgggaggcggcgcggatg
gcctctctagcagcccgagtggtcgctctgacctcctcagcctgcatctgtgcagcttgc
tgctgtggtgtgatcatatcatcatgctttcctatcagtctggataagctcgatctgtgc
agaggctgccgcgcgccggacgcttgggctagctgctttctacaattatcctcccattcc
tgcctaaagacgatcattcccgccccgtccagtatcatacgccctatccgttcgatatca
aagggaagcaagtcatcgttgctaaaaagaccatcgattaacgtagtaactatagccgag
ttgatccccttttctgcaatggctttgacaattgactgtatatcctttgggtttatcggg
gtatataccctttgttggttcccttccggaccggtaagccgtaccgggaaggcttgtatg
gcggccgccggggaccattcagcacaagctatctttattttcccccagtcagtaaactgg
gctgattcgtattgtagctgtttttcggcacggcttagagctttactcggctttgtttca
agctgtgccggttccgtttcgtccgtctcggagccatcgctagcctccgtcagctcccct
gagctggtagagctgtcgctggtctccgagccggaagacgagtgccagtgcacttccggg
gctccgcgccgttttgttcggccccgagctcgctcctccccgtaggggtggcgccgctcc
cgcccccccggctcgccgcgcccctcgcgggaggtggtttctcccttatatggtggcagc
ttcagacggagccgctggttggttccgcgctctgtgccgctctccgcccccttctcccgc
gcgcgcgcatacccgaggtcgcgctcctccccggtgttcgcgccgggaccgcccgggccc
cgcccctctctgccgctcccggcgccatgttcaaacgcataggggggcggcatggcggcc
ccgtcttcccaagccgcggtttcggcggctcgggcttcttttaccagcccttgccagaag
cgctccgcgtgcttttgcgtctccgacatcggatcgcgggcgggcggcggcggcggctcg
gaggaatttgcggtctctcggggggtttgagcggtggggggtttttggggattttcggcg
gcgggggtgtcgcggggggttcgtgcggggggggggtgggctctgatctgggggagcggg
tgtcgcgctgagcccccccgggtccccgctgccgagcgaatcgctctcaggggcagtctg
cgtccccgcccccacgccgagtttaggagtaactaataaacacgtgcgcgccgcggtcca
tgtctcctgctcttctatcgctttgcgtagggctttctctactttgccccacgctttaag
atttttgccgctgcctgaggattttgtgtcctcggctagcgcggcagtgcatttgtccca
tatttccggatgtaatacatccacggggcgctcgattgcccctagctcaagcaatctcgc
tatggcaagatgaaaatccttgagcttacacccaataccccactgcgaataaatagcact
tacgatcctggccattgcgtccatgacgccgcggatcccggggacgtctccccttgcgcc
tagatacggtccgaccgttccggccgctgcttctgtccaggtgtatcccgtcagccgggc
aaatttttcctttttttttcttcttttgtcctgggtttcggcaccagtatgttgccttta
taaaagacaaccagagacctggttcagggaacagcacggcagcctggcctcgcccaggct
gctcgggctagtcaacacacgcagacaccaatatggcagacggttgaaaagcgtttatta
tcctatctcgtgggtttaaatagtttttaggggtctttgctacgtcagaggggggttggg
ggtcttaggggttagttgggtagtggaaatttaccagggcaggtgtggctgcattcttct
gaggcttctggggtcgatagatagcgtgggggagagagagagggggatgggtctatcttt
ccgtcacaccccgtaatcttccgctcgcctgtccgttacctacca
>LTR5219-Zf#LTR/ERV2
tgcggctccacacgcagcctctcttggatcgcggccagcttcggagcgcgccgccccgcc
cccgaatcggccaggcggcacggacaaactcgaacttagcacgcagcagcttctcggttt
ttgccttcccaaccaagccgcaataaaccgagatatcgcccgcgggggaaaaagtctctc
tccttttatttgcctcgggactcgcctcgctcccaaacccacgcagcaccggcagatacc
cgcgagggttcgccggaaagcacggaagttgccagcgctccccccctcctcacggagggg
aagacaagaaaggggggacgagagggggacaagagagagcgctaaggcagttgtggcgcc
cgaacgtgttgcttgggacgaaaggggggacaagagagagcgctaaggcagttgtggcgc
ccaaacgcgttgcttgggagctccaagcacacggactgaggaccaccaagccccgaaaag
ctcattgatttacctcgtggacgttacaacaccctcgcaagccgtggttctgttttaagg
agccaaggcttccagaggggtggggccggcacctttggctagcaccgctgaagctcggcc
cccccacggtgaaaacttcgcagctggacgtttcgtttcgccttcggacgtcgccagacc
cgtggtgagttaccggggtccccctgggctgggtacgccttgctccctttggggtgagtt
tctctttctcccacaagagggcgtaagagcccacattttgtctcccgcttcagggagtgt
gtaagggaaggcttcccagtctccgacaggtgtcttttttttcttcttttgttattttac
cagccgcgagggttgtgacacgccttaacattgacataatgggtgcaaaaatgtctgtgt
cacaggagagaatttatgttcaaaccctaggaattttagtggggggagggaagaaatgta
aaaaatcagacgtgaagcgttttgcacggtggcttctgcagtctttccaggacctgtcgc
aggaaaatttgtaccaagttcaattctgggaccgagtgaaaaaagaaattgcccaaaagg
aggatcagtccttttcaatttttatccacctggcaatccaactgaaaaatattgtcaaag
ataactgcgaagggaagccaaagccaccgcagggcgaacgctgcctcccaagccccccaa
atcccccaaaaaccctctcctatccctctctccctagcccggggattctcagacaggcat
cctggcaaaaccagccgcaggcagattctggtctctctgctaacccccaggctccatcgc
aggacgatgctggcatcgccctgcacccttcccctccccaaacctcctctcttaggttgt
gagtttaaaaccccactccagacttcccggcttcaaagccgccggggcccctgtatgtat
taaatttaagccctccaagattaacacccattcctcaacccgggataaatcaaagacccc
cccaagttgtgagttttaaaaccccgattcccccaggactcccgatccaatgatccttcc
gcccgcagggacgtgctcgcgaagcgccgccccccatatccctctctcctagcccgaagc
tgccttcccagcccccaatcccaccaaaaaccttctacataccctctctccctagccggg
gattccaacggctcctgaacgctgcctcccaagccccccttatcccccaaaagcctctca
tatcctctctcatacccggggattcttagagggcttcctggttaaactcatgcaggcaga
ttcagggcgaacgctggcaatccactgaaaatattgtcaaagataactgcgacggagtca
aagctaccgcggcgacgctgcctctagctccttaatcctccaaagccttctctattcctc
cctccctagccggggaggaaatttgtaccaagttcaattctgggaccgagtgaaaaaaga
aattgcccaaaaggaggatcagtccttttcaatttttatccacctggcaatccaactgaa
aaatattgtcaaagataactgcgaagggaagccaaagccaccgcagggcgaacgctgcct
cccaagccccccaaatcccccaaaaaccctctcctatccctctctccctagcccggggat
tctcagacaggcatcctggcaaaaccagccgcaggcagattctggtctctctgctaaccc
ccaggctccatcgcaggacgatgctggcatcgccctgcacccttcccctccccaaacctc
ctctcttagcaaagttgtgagttttaaaaccccagattcctccccaggaccttccccgga
cctttcccaaaatgattcccttccctgccccaaggcacaacatggaggggaccgcatggc
atgcccatccccctccctgcattctttgtctcctaacgacccccttcgccctacagccaa
cccctcccactcccgagacttctccacccacccctcccctccacccccttctggcacctc
ccctaatgaatcattcatcagtcctccctccgaccccgcccctgcgggtgaggtaacacc
agccacaccccctagccctggtcctgcccccgccctcggttcccgtggcccgccctctgg
ttcccatgcctcggttcccgagggagggggggggacggaggaggagggagggggcgggac
cagggctagggggtgtggctggtgttacctcacccgcaggggcgtaccattcttcttcag
ccatttatctttataccaatctaaagtaacttccatgtatttgtaagcttttcaatgaaa
aaaattactttttctgccgggcttagcgccgctatggtattaacacgagaaaacttattt
acggtatcttttccacttaattgctttccagcctatttcgttggcctaagggtgctggga
aggtagctgcgaaaaaagaaatgtatggaaaggtaaaatgcaggaagggtgggatatagt
acaatactcttattttattcattctcnnnnnnnnnnnnnnnnnnnnnnnnnnnnnnnnnn
nnnnnnnnnnnnnnnnnnnnnnnnnnnnnnnnnnnnnnnnnnnnnnnnnnnnnnnnnnnn
nnnnnncctttcatttagaccctccgtgtgacaccccaatcgccatcactgagaagtttt
cttttgctgaagccacacgcccatcacgctccggctcctgcacgccgcttcactgggcca
ccacccaaaggctaccatccaggacggccctgcaacctgtgcaataagaaaggacactgg
gcatctcactgccccctcaaagaggacttcttgcgttttaaaaaacagcagcaagggcaa
ggtgcctccaactcagggggacattcaaaaaactgatttcccagcgcagtccctccctgc
gtaagcacacaaatttggtgggaaacataacatcagggggcaggagggacaacacattag
catacccacctgaggacaataactctaataccaaacacgacatttctggagtgcacaata
ggggaacaagagctggtgaaccagcctgtgtgggaggagttgggaatttcatctcacagg
catggcttggtcgggaccccgaccatcccaggcccatccttaacacccagtccaacttct
ctccatacaggttggccctaaccgaacccctactgctcagggacagcaattggcactttg
tcacagtggacacacaggacccagggacctgtagaaaactccccagtaagtacatcgtcc
ttggggacacaaaatacacgccactcgacatcactatcgcacccaatttgacacgtgcaa
accctaaacatctggtgctgtggctgcactgtgctcacccgccagtctaccttcccaaag
ggcaaatcatcgcccaggccatacctgtatctggggtttctgtctacccagaagacctgt
ggaggaaaaccgcaaagcagatctacgaggtgtgtcaggcccaggtaattgggaaggata
aacccaaaattgagtgttacatgtggaacggcggtgagcacaagtggcttaacggcctct
tggacacaggggcagacgtcacagtcattccctcacgggattggccgtcgcgttgggagt
tgcaggacgtggctggacacattcaaggtgtcggaggggcacaattggcaaaacagtcaa
aaaacatcatcaaatttgaggggccaaacagacagacagcttacctgcgtccgtttgttc
tggattacacggagcccctgtggggaagggacctgatggcccagtggggggtctcattga
ccattcctaccccccaggtttttcgggcagcggtcactgaggagtgtcctacccaaaagt
taaattggctctctgatgttccaatctgggtagagcagtggccgctcaataaacaaaaat
taaaagcgctccaaaaactcgtggcagaacaacttgccaagggccatatccaagaaacaa
catctccttggaattcccccgtctttgtcctgaaaaaaccaggcaaagacgaatggcggt
tgctccacgacctttgtgccatcaacaatgtgatcgaaaatatgggtccactcctaccag
ggatgccgtcccccacaatgttacccaaagattgggaattggctgtgattgacatcaaaa
attgcttctttcatattcccctccacccagacgatgcaccacgttttgccttctcggttc
cgtcccttaaccgagaagccccaatggagcggtaccattggcgagtattaccacagggcc
tcaaatgctcgcccaccatttgccagcggtacgtagcttcattgctgaccccagtccgta
cagccaccgagggcgtgatcatccaacattatatggatgatatcctgatttgtgctccca
atgacgatctccttacacacgcgcttaacctgacaaccgatacgttggttgctgcagggt
tcgagctgcgagaagataagattcaaaagatgccaccctggaagtacctgggcttggaaa
ttaccaagcggactattactccgcaaaaattggccatcaaaaacaaaattcggaccctag
cagacgtccagcagctgtgcggttctttgaactgggtgaggccatggctaggcattacaa
acagagacctagcccctcttttcgatttattgaaagggggggaggagccgagttctccca
gggaactcaccccagaggcccaagcagctttgattagggtccaggagacaatatctgcca
gacaggcccaccggtatgatccggacctgccttttaaattcatcatattgggcaggctgc
cacacctccatggtgtgatatttcaatggacagacaccccaaggaagggcaaggaccaag
accgaagggacccactctccatcatagaatgggtcttcctaagtcaccatcggtccaaga
gaatgacaaggccacaggagttagtagcggaactgatccgcaaagcaagagctcggatcc
gagagttagctggatgtgactttgattgcattcacattcccatcaaattggaatcgggcc
aattcaccaaggccatgctagaacatctgttacaggaaaatgaatccctgcagttctctc
tagacagctacacaggcaaaatttcagttttgagaccagcccacaaaatttttgaatcag
aaattcaattcgcattgtccatcaaacaaattcagagcaaaaagccactcaaggccttga
cagtttttacagacgcgtccgggagttcccacaagtctgtaataacttggaaagaccccc
aaacgcaacagtgggagacagacattgtggaggtggaaggctcccctcaaatagctgagt
tggctgccgtcgtcagggcctttgagcgattctctgaaccttttaatttggtaactgatt
cggcatatgtggctggtgtagtgtctagagcgcaggacgctgttctacagggtgtgtcca
acgaagccctgcacaagttgctctcgaaactgattaagctagtctcccaccgagagcaac
ccttttatgtgatgcatatcaggtcacataccaacttgccagggtttttggcagagggca
atcggcgtgccgattctctcgctgccgccccggctcaggtagctccgctcccagataagt
tccagcaggctaagatcagccaccagttttaccaccagaatgcgcccgggctggtccggc
aattccacctcactcgtgaccaagccagagccattgtggccacctgcccgtcctgcaagt
cgctcctcctaccatcggtgagctcaggggcaaaccctaggggtctgaagtcctgcgagg
tatggcagatggacgttactcacatccattcctttgggaggatgaagtacgtccatgtct
ccgtggacactttctctggggcagtctttgcttctgcccacgcaggggagaaggccaaag
acattgaaaagcatctgatacaggtcttcgctatgctgggcgtccctaaattgataaaaa
cagataatgcccccgggtacacatccaagggatttgtcagcttcctgcagcaatggggaa
tagagcacaaaactggcatcgcatattccctgacaggtcaagcagtggtggaacggactc
atcagagtctcaaacgcatgctgaaacagcaaacaccaactatgaaggtggagtcccctc
aggttcggctcgcgcgtgccctctttacactgaatttcctaaattgttcttttgaaaacc
tcaacccaccagtcaccaggcactttaacaaccacgagctgagcaaggttagggaaaaac
caccagtgatcatcaaaaatccagagacttggcagctggaagggccccatgagttagtta
cctggggacggggatatgcttgcatgtccacgccctcaggactgagatgggtcccgtcca
aatttgtctggccatatgtccccaaacaccagactgataagaaaaaggatcctcaggtga
agcatgcagccctccgcagacggagaaagtctcccctcttcctttttgattcagcacctt
ctctttcagagccttccctttcaccatgcagttccctggactcacctttcccttttgatt
taaacctcccctcctcagaatgctgacttatgttgctgttaacattcattgttgttatta
tgagttttagtaatgttaaaagttttaaaggtcatcaattccaccgtgcacatcgaccac
gcagtcttcaccgccccatcagagctgacatccgatcaacacagacagccagagaagaac
cgagcagacattgggttcaacgatggggaaaaggactgtaaaacctcccatttaagttat
tttctgttcttttcttttgaaaaacagaagagggagttgtggaattgtgttattatatgt
tctattatgtataaggtcattccatgtaccctctcgcgatctgtaacaacctcccgggtt
ctcccatttccccccgcggtctgccttcccgagaaagtgcccagtcactctgtttacgtc
tctcagaccatctgtcagccatgcggcggggtcgagagacgacctggcacccttccatct
gtccatctcccattggacccctgcaccccactatccccagtccccccatggcgttatctc
attggccgccccgggtttcccctatccagtacttatagagcgggttggggacgccccggt
gctttttctcccgcctggcccctgatcgctgctgctgcccgacccgccgcctcttctccc
gcctgattcctgcgtgctgccgtgggctttttctcccgcctgattcctgcgtgctgctgc
gggctttttcttccgcctgattcctgctctttctctcgcctggcccctgactgccgcaac
cgccgccgctgccccaggcgatcgcggccgcctcggactgtcctgcgatcgctgctgcag
cctcaccgccgccgtcgcctctgcacacagagcgccgcggctccacacgcagcctctctt
ggattgcggccagctttggagcgcgccgccctgcccccgaatgtgccaggcggcacggac
aaattcgaacttagcacgcagcagccttctcggtttttgccttcccaaccaagccgtaat
aaactgagatatcgcccgcgggggaaaaagtctctctccttttatttgcctcgggactcg
cctcgctcccaaacccacgcagcaccggccgatacccgcgagggttcgccggaaaacacg
gaagctgcca
>LTR5466-Zf#LTR/ERV2
tgtccatggaatacaaatctacgtcgttacaccgtatcattcttacatcaacaggatttt
atgtatctacttctacatttttgtgggtatcgtgtaatgcaaagtccctgcttctacgta
ccgttaccagtttcataccagtttcatccaggcttccttatctcaagggtaccctgcttt
tgaagctgtctttgttctaacagaagactgcctttgttttagcagaaagactgcctttgt
tcaaataagctgctactgcttagtctgcagggtctctaatctgcagagtctgcagctcca
ataaattgatcttgctatgtcccttttctgctaaccattcctgaaccaaatccttgacag
ttcccccgttttctttagcagcaagtaaagctgtgttccatttctgctcaaaactgatat
taatgatttttgtaagcattgaaacacacatggtaaaatgagcattaaaagcaaaacaac
tatcagtccgattattataagttgcagaagatgttctattccaatcaaaactacaattgc
gacaccaaagtcccctacaaaagtttgtttgataaacccaccactgtttgttacagctac
cacaataaatttttaaccaagcaagatgatctctagcaaaacatgaaatacaatcactcc
gataaggccacaaaaacttatcccgcaatgctgggatgagatctccagtcacttcttcaa
cactgtcaaacaaaaactttatattaagttccttttcaacttccttcagcagaggtgtta
gttttctctgtaggcgatagactctccttctctccggactgtccatcagttatggctggt
catgtccatctggctggaacctacaaggtacctgttggtgtggaaacacatacgtaacct
ctaccccagtataccacttcagctggaccctgccataatcctgattttgggtcgcgatat
ctgacccacattcttttctcaaatctatcttttgtttcttgtgtaatgtaatgtctgact
gctggaggtgtattttcttcaccaaagacacacaaatggttcaatacatacagaactttc
atcagtctctcatgtggatctgtaacatccttgtgttttgctaaatacttctttaatgtt
tgattagctctttctactatagcttgaccagtaggagaatttgctattcctgttacatgt
ttaatctgccatgttgtgcaaaacttagccatcttttgactactgtaggctggcccattg
tctgtctttatttctgttggcaagcccattacagcaaaacaacttgtaaggtgcctaact
acatgtaaagccttttctcctgtctgtgcagttgcccaaatatatttactataggtatct
acggtaacatgtacatatttcagtcttccaaattctggtacgtgggtaacatccatttgc
caaacagcatttgcttctaacccccgagggttaaccccacagcctaaaccaaggccccca
ttatgatgactgcagatggggcatgctctaacgatagctcgggcttcctgcaaccctaac
ttgaaagttcgagctaagcctcttgcattttgatgatattgtgcatgagactgacgtgct
ctggtgatagcttgcccatctgtaagagccatcaccagcctgtcagcccttgcattaccc
tctcccagacctgtatcccatttatggcttctaatgtgtatgatgcaatacgctgctatt
ctttctccaatggctttcttgagttgtataagcaacaaataaagtcgtttattctgaacc
tccctaatagcagcatcctcgatgcgctgtgctacacctgcagcataataggaatcagta
actacattcagtaggcctggaaatttgctcaaagcccatactacagctaaaagttctaaa
gtctgtagactgtctgcgacgtctgcttcaaggatttcatgtttccattgttgtccttct
ttccaagtgactgctgctttacgggacttcttccctgcatgtgtgaaaactgtaatagca
tttgctagcggagtgtctgatcgcaaaggttttactatccaattccattctgacagccaa
ttcaactgacggggaattaatggtccagtttccacttttgctcctgcatttaataaggct
ttctgtaactcagacgaacttgctaaataccagtccaaatcctctcttttcatgggcaaa
tgaacgatttgaggttcgctgccagtgacctccagtattcttaagcgtccttttttcagt
agcgctgcaatttgctcgatttttgagctgatggttctttttgcctgcaatggaggtgac
agccactctagaacccgtatggttctttttgcctgcaatggaggtgacagccactctaga
acccgtatctcccccgttttctttatcgtctgagttaatgcaccaagcaaatgttcggag
gtactccaaacagttaaattgataggctgatctggaacacgacgcattacaaatccagta
tcaacacactgaatgatgtcttgtaaggcggttgtttgctgctgagatattgtaattggg
gtactagggtctgttccccgcaaaagaggtcgtaaagggtctaataatgagttaggtata
ccaacaataggtttcagccattgtaaatccccaagcaacttctgagcgtcatgcaaagta
gtaaggttggtgtcaatttgtaacttctgaggcctaatcacttgctctgtaattgtccat
cctaaatacttccatggtgcagatatctgaattttttctgatgcaactacaagggatgct
gatgcaagtgttgacttaatttcttccagttgctgatctgaaaacgactgttcttgggca
aacagaacatcatccatgtaatgataaattattgtctttggccattttgcccgtaaaggt
tgtaaagcagcatccacatatagctgacataacataggcgagttatgcattccttgaggc
aatactgtccattcaaaacgtttgtctggttcacctctatttatggctggcaaggtaaat
gcaaaacgtttagtatcatttggatgcagggcaatagtgaaaaaacagtccttcaagtca
attattagtagtggccaatcttgaggcagcatggaaggattaggtagtccaggttgtaat
gctcccatgggttccatctgatcattgacagctctgagatcatgtaacagtctatatttg
cctgatttctttttaattacaaaaataggagtgttccacggactagtagacaatttcaaa
tgtccctgctgatattgttcctctactaattcgtgggcatgttgcaaactttcccttttt
aaaggccactgcttaaccacgactggggtatttgtaatccaggtaagtgggatgggaaag
atccaagcaatggcaattatcccaaagggtgttcattagacaaaaccactcccagctgag
ccagtatgtcccttccaatcaagcattgaacagtagagggcaatgcaacaatagaaaaaa
cagtaggcaattgttgaccatcaataactatagtaacaagtggagtttttcgtgccaggg
taaaacctccaactccagttaccatatctgtagtcgccttctgtggccagtgtgcaggcc
agttgtctggggatattatgcttgtatccgctcctgcatcaagcagtcctgaaagagtga
ttgattgattgattgtcataagtaatttgaattgtctttttgggtctggtgttaagatcc
acagatagcatgacaataccagaagatccaaaacctttatctcctcgttgttgattgttt
cttgggctgatgccttttgtcatctgtggcagaggaactaattgtgcaattcgctgccct
ttcttgatacttaaaggtggaaatggtgtatgtgccatcacttgtatttctccagtgtaa
tctgcgtcaatgactcctggtaatataaaaagtcccatgatggttactgacgaacgtcct
aggactagtgctctgtatttttgtccatttattttaagtggtcctttgatgccagtcggg
attttctcaggacgggtggtcatgagagtaacatttactgttgctgccaggtcgagtccc
aggctccctgcggtggcagtttgtaaagtctcggtgcagatgttgcagcagcgatttgta
tcgcggtgcggctgctggtcgcgctcctcagtccgtttcccgatcgccgtctacaagctg
aggtattatgattgcctggttgacatttttgacaccaaattccagtggctcggcagttcc
ttcgcgtatgaccagcttttccacatcgaaaacatttaaaagatgaaagcagactgtcat
tagcggcagcgggtgctatggtggacgcacggagtggcgcaagagcagctaacacttgat
tctgagtggtttctgcctgtttctgtagccctactccgaattcctttatagcattcacta
aaaatgcctgctgtcctgtaggttgtaatgccatgcgctctaatgcctcttctattgtcc
aattagcccccaaggtagctaatactctctttgtttcttcattactgttttgcaatgcgc
attgttttaacaaagctcctttcatgtactccggtactccagccctttctattgctgccg
cggctttgtcaataaagctcccaaacgattcctctctgccctgtttaattcccatgtaca
ttggaacacctgtaccatcctttactctgtctatagccgttctcactaacctcatcgctt
ctctcaccttatctgctcctattgtcatttgtgcattagtttggagatataactttaatc
tcattatctcttccagggtgatcccatgtagtggatccccaggttgccgctggacagaca
ctgactcttgtacagctgcctgccagtgcgcattaaataacaattgctgatgttgagtaa
agattaatttgacaatccctcgcatgtcattaggtattaaaagtatagtatcaaaaatgt
agtcaatcatctgcttagctggctcacttttcgggccaaattgtgctactgtctgtctca
attgtgccagtaactttcaatctaaaggtgtataagtgcttaactgatttattacttgtc
cattttgatccattactggagaataggtaacaggaaaagctaaactactaccagccgctt
ctactaaaacattatccccattctctagtctgtactttgcaagttttctttaagcattcc
tctttagtttcaccatctcccccaagtcactttgtcccccagggacaagattaggcgcag
gaggttgcctgctaattgactgcacattagaaggagatgaaggggactcattaaactgtg
gcttaggtagcacttgtattttactctccgttttctttaaaggaggcgtaggaggtgcag
agagttctaaactattttgaactgcagctgcgactgggctagcggccagcccgggggcag
gcaatacaattgtagatacactaggtgctaatggctcatgctcctgactataaagcgtat
ttgttttggcagctgcgattacctcctcaggcgccctttttttctgctaattgctgcaac
aaagcattctgtacaatgcgccacacttttcttaactttttagctgttttatcatccttt
aacactgcttctcataaaatatctcttaacttacgccattcactaacttgatgcactgca
tgcggattactaaatactctcttagtatatctctaatctaataaccccggtaactctttt
cttaaatctactcccttaattccccttttttttaaactagaaataaataaatcatatgct
gcttgcttgtctatgattaaaagtcagtgcgctgttgcggcactctaggtctggcagcac
gtatggcccagctccacctgtatgaacactgggggtgtgtttttgctgtaaattcttcgc
atgcaccactccgctgccgcaacagagtccaactttacttctccggctgatggcacgtcc
agtctcccccgttttcgtcagggagcgcacgtcggtccgcacatcggggttactattttg
tcggagaagggagaagcagacattgattgatcatctgcaaactcagtttatttggtatac
atcagctgcttaagtacagttcttaattacttcatgcatattgcaaaagccaagctcctt
attggtttattcattcttacatcaacaggattttatgtatctacttctacatttttgtga
gtatcgtgtaatgcaaagtctctgcttctacgtgcagttaccagtttcataccagttcca
tccaggcttccttatctcaagggtaccctgcttttgaagctgtctttgttctatcagaag
gctgcctttgttttagcagaagactgcctttgttcaagtaagctgctactgcttagtctg
cagggtctctcatttgcagagtctgcagctccaataaattgatcttgctatgtccctttt
ctactaaccattcctgaacca
>LTR5621-Zf#LTR/ERV2
tggaggcactgatgacaggtggggacaaagagaagccaagtcttggtgccctggggcaca
gcagggtctgtgccaccaaggaatgtgaggagacaccttgtcctgaggccctgggggctc
ctggcacagccccaaccaggctgggcactgtcaccccctggtcctgccctcagcatcccc
ccccagcccacatcccagtggcctcaaggatctgctggaaggagtctctggggagccttg
gtcaggaatggccctgggggctccttcatgctcccagggactgctggttcttcaaaggac
tttggcttttgcttttgccttggagtctctgagaggtttctgcaatcctggcctccaatt
atctgctgtaattagtccctggagagactttgtcgataacaacactcagtggggctcatt
agtgcttcaaggtacttcagttcttttaaggtacttggtgtttcccttttgatccagact
ctgtttgaggtttgtgcaatcatggccccaattatctgctttaatgagtcccttgagagc
tttgtgctcacactcagtggaggtcattaatacttttagatactcaacttttttcacata
ctttggattttcttttccacactgagaggtttttgtgccattttgagtctctgagaggtt
tttgtgccatcctggtctccagttctctcctccaaagagtccattgtcgctataggacac
gagaaagcacaacgtgagccacctgccaccttgcaaggcaaaagagaaagtttattttct
gactccaacttttatacttctccaaaggtgacagtggattggagagtgaatgggccacct
ctccaaagacatcggacaaagcactagtacatcaagtctcttcacccccatggaggaatg
caaaacaacacgttatttacagaaactgtgtgggaaggattcccaatagaatgtaaactc
agaaggctttagaaaactcaagaatcagggcgacatctcaccctttttagtttaaaagaa
aaggaaaaatgaataaggttcagtgtctgttcatggaggaatcatcagagtgatcaccca
ccgtcatcttcaactgagtcatcactcgatgatccatccatttgatgactttcagtttgg
tcacggcttctatgttgcccgtttgtcggattctgtctctgcggttgcagatcaggacga
acacaccttgaaggtacccagcgtaccccagtatctgtggatacacaagcatacccgcgc
cccgaagcgataaggtcatagggaccttcccattgtttagtgactaaatttcgcactcaa
acttttgctcgaggctgatgtgcctcatctgcagcctgcaatgagagatgatgatttaaa
atgacagggttatttgaattctgctgcactgtaagatgattgatggtgtacaatgctttc
tccaaccgactgtgcggggtctcaccctgcattccccgtttttgtttttgaagaacccgc
ttcagagtaccatgagcgcgttctacaatagcttggccggttggagaatgggggatacca
aacttgtgtgacacaccccacaactgcaggaactgccgcacctgctgcgatgcataagca
ggaccattgtcggttttcacagcagaaggtatgcccagaacggcaaaggcctgcctccag
tgggcaatgacatcacgagccttttctccagtgtgagcggaagcccacatcgcagaggag
aatgtgtccaccgtgacatgcacatacttgagctggccaaactcggcagtctgggtgaca
tcagtctgccaaagctccaaggccctaaggcctctagggtttacccctgctggtagaggc
ggagcaagtgcatggcagtcgtcacaggactcaacaatgccacgagcctctgttggcgtc
agctgaaactgcttctgcagagtatgtgcattctgatggaaaaacccatgcgatgccttg
gcctgtgcgagtgtatcacgctggggtgctacccacgccggattagccaacttgtcagcc
ctcgcgttaccttctgctacaaaccctggtaaattggtgtgacttctcacatgcagaacg
taaaacggatgaacccgggcctgaatagcacaccacaaggtcttcagtaaatgaaacaag
gcagggttactgacctccttcaaaactgagtgacccaaccgctgtgcgatgtcagccaca
taggcagaatccgtgaccaaattgaaaggttcctgggaaaatctctcaaatgccataaca
gcggccctcaactcaaccacttgggccgacccatcctgatgacctttcagaaccttccac
tcagatccatccttccaagtaacaatggcctttcctgttttccctgaaccaggagtaaag
acggtgggtccttgcacgggttcctgactatttttgggccgcaaagagatctgcatagat
tttgccacctgcagtagcttgtggctgggcaaatgataagtgatctgccctgaaaaattt
tctagagcacattgcagggacacacagtgtgcaaagctccagtcaaagtcctcccgggat
atcgggagtatgatctttgcaggatccgcacccatcaattgcaaacaccgttgccagcat
ttgattatcaaccgagcaaccaactcagccaatgccgttgccgtcttctgcggctgatgg
ggcaggaaaacccattccaagatgtgcaagggatcggaccatttgtcactccattgacca
atgatacctgtgggatgcaaatctggagtggtaacgaacacagtgacatcaacggaaaga
tcaatgcgataaacctgacgggcagaaacagcctgctgaacctcctccagcacctgacgt
gcctcaggggtcaatgtgcgaggtgatttaaaatcagagtctcctttcaacagatcatac
acaggagacagttgtgcatcggttagtcccaagtatggatgtaaccaggtgatgacaccc
atcagtttttgaacatcattcagtgtcttcaccgagtgtgaaaattgcacctcctggtgt
tggattgtcctttccagaattttgacccccaaatacttccaaggaggttgctgttgaacc
ttttctggagccacctgcagcccatgagcatgcaaagcatcgagcaaccgaggctgaatc
ctcagcagctcatcctgagtggacgcagccaccaagatgtcgtccatataatgatacaga
cgtgcatcaggaaactgcttgcgaactccagacaaggcacaggccacataccattggcat
atgactggggaattgcgcattccctgtggcagaactttccattgatatcgctgtgcaggc
tcatcattgtcaattgctggcaccgtgaaggcaaatttcggtctgtcatcaggatgcaaa
ggaattgtaaagaaacaatccttcaaatccacgatgaagatcagccagcctgcaggaagc
atggtaggtgatggcatgcctgcttgcaatgttcccttgccttccatgacagcattgacg
ttccagaggtcctgtaacaacctccatttcccagacttctttttgatgcagaaaacaggg
gtgttccagggactgttagaaggctccagacgaccctggtccagctgctcctgcaccaat
ttccgaagggcgatcagtttatcttgagggaggggccactggttttcccaaacaggtgta
tccacaacccaccgtataggaggtgtaaaacactctgcgcccttcgctgcagtggccccc
atcaaaaacccatcccaatgcgcaccccccacgcagatagaacatccctcccccagaggt
tagcaggagaagaagtaacataaggcctaatccaggccgtctgtccctctgggtttgtga
ccagcacaggccgttggctcacataacaccgtgctgttccccccaggcccgcaacagaca
tctccgctggatccaggggccagtccggaggccaggcggcaagagagagaactgtgacat
cagcgccgctgtcaaggagcccgcgcaggcggatctctgacggtgtcgcatcagggatgg
agagggtacacagcatctcgggacggtctttggtcaggacagcagtccagtgaacttgag
gcggcccagtggatccaaaaccgtcatcacctcgcaaccggtcagtcgtcctgtgaacag
aagacttaaaaggcacaagttgagcaagccgtgtcccttttgggatcgtaacgggggggt
gggtgtggaaaccattgcacaaatctgccctgtgaagtctgcatcaatgagacccaggtg
cacaatgacgccctgaagggtggcactagacctccccatgaggaaggcgctcatgccttc
acccaagggaccaaaggcgtccaggggaaccttgtgcaccttggaagaatctaacacgac
tgttgctgctgtgcagacatccacacctgctgacctgcaggtgctggcgacaagctggcc
gagcagacctccatgggctctggggtctggagaggaacttgtgtctgagcgcgccccccc
ttcgcgttccgcttcccgtttcccgagcccgggagtgcttggccattaacatgaacagtt
gccttgcaaacatctgcagggtggcctggtcttccgcatcggccacacacatacgaggga
atttttcctttctgtgctttcttcccctgtttggtgctcgcctgagcagcaccccagggc
tgctgccagccctgtggtgctgcccagaccggctgtgcagcagcagcccaagcatacgtc
ttccgaaccgaggggcctaggtctgcacaggccgctgccatctgtgaaagtgtagccctt
tcaggaagagcctgtatgactcttgcattctgcgttgcagtggatcctagcaaatctcgc
aaggaccattcgccttagctcaggttctaccacctgccgctccaccgaggcagtcaacct
cgatgcaaagtccatgaatgactcatcggtaaagccagggaatctcagaaaaacgggaaa
ctggacaagacaaacgcacatccaatcaatatgattaatgcaacgttctctgtttattca
agatcaggcggtagtttatataagcttctacatagtttacagaaacaaagacactctaat
tggtaggctaacattgcttaccttttccttaaaacggcctacactttacaccataaaacc
tatactagttcacacccagtggtccccacaacaccttaagactattttctatctgcgcca
caagctctgaatttctaactgcgtcagaggctttgaaggccccaccaggcctcaatctga
ggcctagactggagtagctcaactttcacaattcatgtcctctttctctcaaaaatgctg
caacaattccctcttttttctttttgagctactcaggctggagtgaaggcgcaatgaact
aatttttgcacacactgtaaaaaacacggtataacaattaaaataactataaagataaaa
aaagtacaataccaaaacaaattaagtctttgacccagccagaaaaacctaaagaattga
gccagttatcaaatgaagtgtccatttggagaacactgcgtttggctcgttgagtctcct
gaggcaattcgagaacctgatgtatggtgggaacaaaaagtgtcaacctaccgatataac
atgggcctcccctagcattttgagggactgctgaccaggctcggtcaccacaaatgagga
aggttcctggggacagttttcctgcactacctcttggagtcgaattgttacaatattcta
aatagttgtaatacaatggtgatctgggagacaaccaagtgttgtcatctgtcaattttc
cattttcttgagttagtttggtagcataaaatccaaatatcaaacagtaatttcctggga
cagaacccaaaagaccaaattcttgaaaactgtcatcagtaaatttaaggttttgcacaa
atgcaacagcttgcgctcccagagtgctatttaaatttatttgagctcaggtccaagtct
tgaactctgccatgggacccaacgagactccaattaaacaagtacgaaataaaaacattg
aggcccaccacattcttctcaggttcttgaatgccttgtctaacataagaaaacaatctt
aattctaagcataaactataacttctaataaactaacttctgataaatctaacttcacac
ttataatatttcaacttatttttctgtactctacaaaattaattttcatcagaactggat
tcatcagggatgttccaggcaaactgttgttgttcacgttgttatcactgcgggttgata
tctttttcatctatttttaaaattctgtttctgccttttcgtatcaatgcagcaagagca
tctgtcctgcccagacgtcttggttggacgggtaaaaacactcactcaagtagaatttct
gttgatccacgttgggacctccctctttttcttttgccattgaaagacaatggcaagatg
aacagaaaaatcacaggcattactaaaacttattaaaacttagcaaaaaaaaattctata
acatcattaaaaacacacttataaaaaaaaacctcaaagcccacgatcttctgtgggtga
aacacaaatctttgcacaatccacttttgctgtgcatcccctgatccacttgtggagaga
tcagtgccctcttgcaattgataagttccacattcttcactcaaatccatctagattctg
cacctgttaaaacacaaacaaacccaacacccccacagggactggagggtcctctctcaa
ttctgttccctaaaacttgcatgaagaaatggaaatatcaacatctttgttataaacatg
aaaaaacattaaaaacaaaacaatgcacatagtaaagaaattaacaacaaataaaaatca
annnnnnnnnnnnnnnnnnnnnnnnnnnnnnnnnnnnnnnnnnnnnnnnnnnnnnnnnnn
nnnnnnnnnnnnnnnnnnnnnnnnnnnnnnnnnnnnnnnnnccaacccaatttcttccct
cccccgcctacccctcccaggatccccttgacccacaagggacacatcctttccaccttc
tttttccaggcaacaatccaaggagacagaagacgtaatgaaaatctatagcaatgctgg
gtgttctcccaagaaaaccaagagggaagggacattattccacatcaaaagatttttcaa
aattcactgtgggatgaaaaattactgtaaaaccaaaaaaggattggaaatgttaataat
tatttaattgctaaaaatgtctttgaaaacaaagatttgagaaaaatcagtcaaatggaa
agttggtattaagttcacaatttctgtttttgagattttataaataataatataagtaat
tatgatttttgagttttgtagataataagataaatgataattgtcaagtttttgtaggta
atgataaatagtaatgattgttactaatgttatatgaatgcttgacaagattgttttaaa
ctattttaaacattttttgttaataggttgatcatataatgtaagttgtctgatttttgt
gataagaattattattaagatgttaaggtattgaggtgttgttttagtatttacagtcag
ttttcatatgttttatggggtgttttttttttttcaggtgattgattgtgagatgtattt
ttcaggatcctgtgtgcttgattttttaactactcatgtgttttctttattcaattttct
atgcagctgcagttcatcttttagaaatttatagtccaagttctggttcaagatttcaga
cttcaaattctcagatttttgaagaaaaggtttgttgtatttagagaatttttgtcttga
aacaaattttagacaggttcaattatttgatgttttgataaattgttaataataaggttt
tttacttataactgttatttttaagacctttgctttaaacatatcctccaattagagttc
gagctctggccagactctggctctacgtggatggtgtgattgatccaggtgttttctgca
tcaaaaaagtattcaagtccttttggcttgacaatttgaccatacaggacagctgagcct
caaaggaggttttggagagacatgatccggacatgttttatccaaatctctgttgtttta
aggtttttcagctgctgcagactctgggatgacaatttgatagtgtagcacttggtaact
gtgattttatatgtaatattgattgtgtattatttgattgatttttatttgttgttagtt
tctttactatatgcattgttttgttcttaatgtttttcatgtttataacaaagatgttga
tatctccatttcttcatgcaagttttagggaacagaattgagagaggaccctccagtccc
tgtgggggtgttgggtttgtttgtgttttaacaggtgcagaatctagatggatttcagtg
aagaatgtggaacttatcaattgcaagagggcactgatctctccacaagtggatcagagg
atgcacagcaaaagtggattgtgcaaagatttgtgtttcacccacagaagatcgtgggct
ttgagtttttttttataagtgtgtttttaatgatgttatagaatttttttttttttttgc
taagttttaataagttttagtaatgcctgtgatttttctgttcatcttgccattgtcttt
caatggcaaaagaaaaagagggaggtcccnnnnnnnnnnnnnnnnnnnnnnnnnnnnnnn
nnnnnnnnnnnnnnnnnnnnnnnnnnnnnnnnnnnnnnnnnnnnnnnnnnnnnnnnnnnn
nnnnnnnnnggggacgggagaggagacgcccctgatgcgaccgcggcccgcctgctcgga
ctccagtgtggccgagcccccgggaacgcccatctccctcctcgcgctgttgctcagcaa
caaggagccttctgtctcttggctgaagtctgctatgccacaaaacgcgtcaggctcggt
gctggccggccctgctctgcctgaccccgatctgcctggccccgctctgcctggccctgc
gcccgccgctccacgctgccacttcgcgctgccgcttctgcggtccgcccgggcggctgg
ccggtgctcaccgccgcaccctgctgctctccgccacagcccgttgccttagttctgcca
acccgttccacaagggacgaggaagggctttctgtaactttttcttgcctttgtatcttg
ttttgtgatcgcttgttcctgctacaattgacatgccgcgctgggttgctcgctgccgcc
gccgctgctgcgggggggcgaggggccagcaccgcttctctcccgcctccgcgttctatc
actgcgtcccaaagcagctgccccagctcttgccattcgattttactaaaaatcagcgaa
ggcttttgcagcttgcctttgtttcttgcccacagaaccaactgttccaaatcggcttct
ttaaccttttcagctctctttgagagaatatgaaagagaagctgcacggaagcctggaga
tccctatccaaatcaagccctttaaattgcctccgtctgagaaaggaggtgaaaaggttc
tatgctgcttgcctatccattactatcgtcagcgctgttgcagcccctctaggcttcggc
agcacgtatcggctgagctcaccgctgtggtcactcagggcgcggcaccaggtagtggag
cttaatcgccgtccgtctagctgcgggacccgaacccaacacaaacgtctcacagatcca
ggcggggggatcccgtccgttcgggcttcagatgttggtgagattgtcgcgggagacaag
tctcatgctgtcatgatcaacaagtctcagtttattggagtagattacagtttctttata
caagcactaattagttcatacatattgcaaaagcgaagctcaggattggttactttttta
ttaacacatatatctctttgcgataagccttgcagttactgcttcttatacttgattatc
tttctgcatactaagcaattttacatcttggttgttaaggagacatctgtatgttcaagg
ttgttaggggacatctgtttctcaaggttgttttcatgctacaagtcacgtattctcaca
ctctcatcaacttaaccctttcgtgtcccttgctgcgcagccattcttcagctaaactct
cgacagattgtgaagagtccttttctcccagcccgcgcaagcagagaaggagtcgagatg
cggagctttgcttctcagggacgtttattttcccttttctctaacagctttgtccgctct
gctgagctctgtctagcaggtcggtctgtggcagtctccctgccctcagggcgctgtttg
ccttctacactaaaaactacctgtactgtatttacaataacgtgccaatatctatcattt
atgttggacagtgtgtctctaccttcaacnnnnnnnnnnnnnnnnnnnnnnnnnnnnnnn
nnnnnnnnnnnnnnnnnnnnnnnnnnnnnnnnnnnnnnnnnnnnnnnnnnnnnnnnnnnn
nnnnnnnnnccccaggccccaggcagagcagagaactggaggcactgatgacagtgggga
caagagagcagtctgtgccctggggcacagcagggtctgtgccaccaagggtctgagagg
cgacaccttgtcctgaggccctggggcctcctggcacagccccagccaggctgggcactg
tcaccccctggtcctgccctcagcatccccccccagcccacatcccagtggcctcaagga
tctgctggaaggagtccctggggagccttggtcaggaatggccctgggggctccttcatg
ctccca
>LTR5821-Zf#LTR/ERV2
tggcaaagatttccaaaagaagctcttaccccgatatatgttggttcagctctctttatt
ctgtgatgtccatgaggagagtggggcaaaagagaacaaacaggaactgtcaggggttta
tctagactttggacagggtgggcttctttggctctccgccaaccccgttggggcaggaag
gaggggtccagggttatcctgatcagagtcacagggtcctggggaaggggaaacagagtg
cccatgagcacactgtaacacctcccccttatttgtgaaacaaggttacaggaatacact
gggctcgattcaaccctgagtatgggtttcccaccacctacagttggtggtgtagtcaga
cctcctcaagtttgccaactctatgtggttgacttctgaggtagaaggtatgagaccatt
gatagctttgaaaatcaagtgatgcaggatcccgaacaccaaggttacaaggaacaaaat
aacaaggagtaacaaaattgatctaacaatagatgtccaccatcctgtgaattcccagcc
cttaaatattcttttcagcattcgcaggatgacaacttggatggcgttcatcacagggtt
gagtgggaggtaggttttctccaaaagggaaaaacaaacattttaagtacatgttaaagt
ttctgtttctgccggaaggaattcacgcttaggagcattcctcttcttccatctggcgac
gtcttctctttgaagcatcagctacttgcttcttgtccccttctgtctgacttggattct
tggggacaaaaggtttcacctacttctggggaatccaccgaaggcctgagggagtagcta
aacatgcatagccacgaccccaggttacaagttcatagggacccttggtttcccaagttt
ctggatccctaatcaggaccggtgggtgctgagacaatttgaactggttgccgctgttaa
agtgatgtacaacaggtggactcatgttttccaatgaacagttcagaaaattgatggtaa
acatggctttgcagagcttctctcgtggcaacatccacagagctgagctgtttcgttttt
tcaatacctgtttgagcgtctggtgtgcacgctcgactacagcttgacctgtgtggaagt
gggcaattccagttttatgttccactccccactgttggagaaattccagaaactccttgg
atatatacgctgggccattatctgttttaatcatttttggaacccccaatgctgaaaatg
cttccactagtgctgtttggcacaagcagccttttgtcctatatgagcagaggcatacac
tgcacctgagaatgtgtccaggcttacatgaacacattcaaggcgaccaaaactctgaat
gtgtgtgatgtctgtctgccacacctaacagatgccaaggccccatgggtttacccccat
gcccaacgatggcacggcctggagctggcaattaggacagttggtcacaatggctcgagc
gtgactccgtgttatctggaactgtcgaatcagacctggcacattctgatggtaatgctg
ttgactcagctttacctgttggaagacatcagggagacgtgctttttcgactggtgcagc
aagggagtctgcctttgcgattcccctctgcaatctcacctggcaaatcattatatgacc
tcacatgcatcacaaagaatggatgctctcggtgagagattaaataaatcagccttgaga
gcaatctgaagagatgttcattctctatatctttgagcacagcctgctccgccctggaca
ctactcctgccacgtaggcagagtctgtcaccaagttgattggctcagaaaacttctcaa
aagctctcaccactgcagccagttcagcatcctgggaggatccctccacaagctcaatat
cagcttcccaatgctgagtctgtggatttctccaagtcgtcaccgatttgtgggaagccc
cagaggcatcagtgaacactgtgagagccttgagtgctctccgtctccttttctcttgag
gaataaggtggaattcctcattgaacaacttgtgagacagggcatggactgatatttgtc
ccctgtagctgtccagagatagctggagactggcgctgctctggagcaaatgctcaaaca
tccctttggtcagtctctcaggagagttccttccctcctcagaaagcctgactgggaggt
gaatacatgcaaagtcacaccctgctaattcacacaacctcactcttgccttctgaatca
gctttgctatcagctcttgtggcctagtgatggtcttggatctttggtatgataggaaga
cccattctacgattaagagtggatccttctgcccctcgatctattggaaaatcaacccat
gcaggtgtggcagctttcctagaacaatgaactggaaaggcatgtttgggtcacaccgat
gtgcctgcctttctgacaaggccttctatacctttttgattgctgtctttgcctctgagg
tcatttccctgggggaggccagctccctctcccccttcaataaattgaagagaggttcta
ggtcctcatttgtgaggcctagccagggccttacccaatttaaagacccacacagtgagt
ggaggtctgctagtgttctggggttgcaattgatctccaatttctgtgggacaatagtcc
ttgcagagatttccaggcccaggtatttccaaggtggcattctttgaactttgtttttct
gcaattgaaatacaacagaggttaaaatcccaaccactaggtcaagcgtgtattggagta
tagagtcactgggggcacacacaagcacatcatccatgtattgaaggatgatggcgtcct
ttctctctgcacgtagtggagacagtagcgctgctacatactgttggcatatgaaaagac
tggattttagaccttggggcaaaactttccagtggtagcatttcattggggcttcccgat
tgatggtaggaaccgagaatgcaaacctcggggcatcttcagggtgcaatgggatttggc
agaaacagtccttcatatctaatacagctaattcccaattttgagggagcatagctggac
taggcatccctggttggagaggtcccatttcctctacagttttgtttatttctctgagat
cgtggagcaatctccacttgtccttcccaggcttctttattacaaagactgggacattcc
aagggctgtctgtctcttgcaggtgtccttgagctaactgctccttcacaagtttctcaa
gctcctcgagtttctcactactcaaaggccactgtgctacccaccttactttaacttggg
ggcagggcgccccacagtggttacttccaaaaatcctggggtgttttaggaatgaccaac
tggactccccattgggacatggtgtctctcccccacagaggagccttatagtctgccaca
aatgggcatcaggtccctcaatttgcacaacattttttgaaatttttgccaatgtggtcc
ctcctatgccctgaagtttgcctgccacaggttccaattcccaatgcagtggccacatgg
ttttaggtatcgccgtgatgtctgcacctgtgtctagaaccccttccacctgaaggtgct
ctgacccatgtgctaggatgcatgccatcgagggtctgtcctctcctaccacctctgccc
agtagacttctggtggttttccttctactgttatttctactgggatgagaatggcttgtg
caagaatttgccccttttctaggtaaaatggagggagtgaacaatgtgccaatagcttaa
gactggatatttttcccttagtagtcatgggaactatttcagtctctggagatgtgtatg
ctgtgtccccaataacaaaatactcactgtccagttccatttggtatgcctgcaggtctt
gtgagctgtttgacaggtccactataatgactccccaatctgtggatctgaaatgaaatc
ctttggcagccactaggtgaggtcggcctaatggctgccaaactttgttagttgtacgtt
ttacatttttatttttctgtccccccacaccataagtcccaccctcccccttatttgtta
aaaggcattgtcccgtgtgggtcctgctatatttatctttgtgcgtagttgttttagcag
tgggcacacgctttgcactcagttttttttgtttgttgatctgtctctggttctggtttt
gaggacagtttctggcaaagtgtcctggtttcttgcaacgcaggcagatgatgtgctgca
gctggtctgatgacattggttgcttccttggacttggtgcagcagttgcaacaggctgta
gttctgcagatgttgtatgactgtcaggggtatcgagcagctctgctctcctggcgcagg
catcaatcatctgggcaagactaggtgctgggtcgagaggaaggctgaggataattctac
gacaggtctcattcgcattcctctgagccatttctttaatcagctctgtttgtaccctat
ggtcttgcacctgtctttcaacttgggttctcaaatgatacacaaactgtaaaaaactct
cagaaggaaattgtttaatgttaatatagctgcccttagcctcagttactggtaattgat
acaatgttttttctgcagcattacagattttttccaaaactgacctagataacagtctgg
gttgtttttctgggcattgtaggtctcctgtaccacataaatgatgcattgtaacaaggt
tgccaccactgtctatggcatcactgggtgtttgttgtatttcttgtaaaactactgtca
aagctaacttccacttattttcccatatctcatattcagaaggtgttagtaaacatttaa
ataaatcagtgatatctttaggtaccatttcatctgaattgaaggttttccttatcatgt
ctttgaaaatctcactggacctcccaaaatctttccgtattttgcagatctctgttttgt
ctctatatggtagtggttggtatgttctggtactgtttcttctacctaaataaacaatcg
gtgctatagatgatatagattcatcgacagaggcagggttgtgtccccccgccacccccc
aagtcccggtgagaagcagctccctcccgctttcctgggctctctgtgccacagtggaaa
ctccggccctgcccatgctgtgagctgctgggctgccatgccctgcacccccgccacgct
gtcctcagcgctggggctgggagctgtgcaggggccggacccaccccccgttccccgagg
taaggcaggggctggctctggtaaggagggtgtggaggggctgttggagnnnnnnnnnnn
nnnnnnnnnnnnnnnnnnnnnnnnnnnnnnnnnnnnnnnnnnnnnnnnnnnnnnnnnnnn
nnnnnnnnnnnnnnnnnnnnnnnnnnnnnaccactgcaagattcgtaaagggaattccgg
ctcatattctcagtataacccaagtgttagagaggatacaggatgggtgaagggatatca
gggctgggatattgaggtggtgggcaggtgggtgaaaaaggattattcggactgtgattc
tgtgtatgtatgctcttttctggttctaaaatcttttttcaggcttgtaaaaatattgga
ataaatcaagactttctggacttttaaagttaatatctgcccaattttgtcccaaaaaga
aagcgaatttagttcttgcacagtaaaatttggtatttctgttgatagccagtatacaaa
gtgcgggagaagcttatttgagaatgatacattgtttagaatattgctaaggtgttttag
tatgctcttttgttccaccgatacttttgcacccattattttaatcgtatcgctggtcta
ttctccaccagactttgtaacacagcatgaattttttgaattcttgccgtagcatgggaa
tccaagtgcaggggggtgagggggaggggcgcttgtcctgccgctgccggagcggctcca
gttctaactctgggacaggggagtttctcccgccactgtgccagagctgctgactccctc
ccgtcacttcaccccccagggaacacgggtactgtcagtcagagcggtccgttctgctcc
aaacagcctgccggttccaagctgacgtgaggagggttctggcgtccctcgcatgtagct
tcccgcagtcactatggtaatgatcctcccagccagacgcgatcccgggatgacgcgatc
ggaggacctaccaagcctatgaactgtggggttcgtctgtgaacttgtctggggtctgtc
tccagccagctcgcctggggtacgcaggcaaggtccctgacctttccctgtcactcaaag
cctttaaaggcagctagagtaatagggcagttgactgtcccaaaaagctattgagatcct
ctgaaatagaacctccaccaccttcgtgggcatataggcagcacatgctgggggccaact
gacgttcccccaccctcagccccctgaattatcaggctagcacagagatccaaggctttg
aggggaggaatatcaggagatgacaaagatttccaaaagaagctcttaccccgatatatg
ttggttcagctctctttattctgtgatgtccatgaggagagtggggcaaaagagaacaaa
caggaactgtcaggggtttatctagactttggacagggtgggcttctttggctctccgcc
aaccccgttggggcaggaaggaggggtccagggttatcttgatcagagtcacagggtccc
agggtaggggaaacagagtgcccatgagcacactgtaaca
>LTR5849-Zf#LTR/ERV2
tgttacggtgagctcctggacacccttttaccccccttccctagggcctctgtggctctg
atcatgataacccctggatcctcctccctgccccaacggggttggcagggagccaggaga
gcccaccctgtccaaaacctatatagacccctgaaacttcctgctctttcccttttgccc
cgctctccatggacaccacagaataaagagggctgttccaacttccctggggtaagggcc
tcttttgaatacttttccctctccttgtatttcctcccctcacagccccatatctctgag
ctggtcggatcctagagggggctgcatggagggggggaaaacaatagaaattacagttgg
cgcccaacgtgtgctgcctccgagcccacgaagaagctggaccccatatatcaggggaat
tcaatagcttttgggacagtcaactgccctggtactctagctgcctttaaaagctttgag
tgacagggacaagtcggggacctctgcctgagtaccccaggaagagctgactggagaggg
aacccccagagggtttcacagacgaaccctgcagtgcacaggcttggtgagttctccgtt
cgcggcacccgggaccgcgcctggctgggaggagttaccataagtgactgggggggctgc
ttgcgaggggggtgccagggaccctttgcaagtcagcgtggaaccggtgggctgcgcata
cccacgttccagggggaatagacacgggaggagcgggctgaagccgccccggcagctgcg
ggacgagcgcccctccccctgtgcccccccgctcaggttttccacggagggaaattcgaa
taattcgtgctgtgttattagctctggtggagagtagaccagtgataggattaagatcat
gggtactgacctgtcacttgaacaaaagagtatattaacacatcttagcaatattttaaa
tgatgtatcattctctaacaagcttctcctgcgttttgtgtgctggctaaaggcagaaat
accaaatcttactgtgcgagaactgaattcgcttgctttttggaatcaaattggacagat
attaactttaaaagtcgaaaatggttaacataaagtttctcgatttattccgatattttt
acaaccacgcaaaaagattttagaagcagaaaagagcatgcaaacgcagaaacgcagttc
taataatcccttttccccaacctgcccacctcctcaataccccagccctgaaaacccctc
acccaccccttatctccctataacaccttgtttttccgagaaatgtagcccggagtttgt
cttaaagagcagtgcggcgtctctagaccacacgcggccagataatggcggcggccatgt
gcttccaccggcgctggccgttccaccccccactccccctcccactcacattcctttgct
tcccccgccctccgccacctcctccgcccccaccccctcctccctcccctcctctgaggc
ttccttatctcccatagcaacaccccaccctccttatcagtgccagaccccgtgttgcca
cgggaacaggggcggggccggcccctgccctcctccgagccccagcgccaaggacggcag
ggcgggggcaggggacagcagcccagcggctcagagccggggcggggaccgagtctccac
cgcggagcagacagaccggggcgggggggcgagctgcccctcaccagggcggggggggcg
cgggggggacataagcctgtctctaccgaggaatctataccatctgtagctccagtggtt
tatttagggagaagaaatggtacaagaacataccaacctctcccatacagggacaaaaca
gaaatctgtaaagttcagagagaatttgggaggtctaatgagatttttaaaggtatgatc
agagcaaccttcaattcaaatgaaatggtaccgaaagatataagtgatttgtttaaatgt
ttactaacatcctctgaatatgaaatatgggaaaataagtggaaatttgctttggaaaca
gttttgcaagaaatacagtgtacacccagtgcggccactgacactgatggccagcccatt
acaatacatcatttatgtggtacaggggacatacaatgtccagaaaaacaaaccatactg
ttatctagatcggtcttggaaaaaatctgtattgctgcagaaaagactctgtatcaatta
ccaggaactgaggttaaatgcagctatattaacatcaaatagtttccttctgagaggttt
ttacagtttgtggattgtttgagaagccaagttgcaaaacaggtgcaacacaccagtgtg
caaacagagttgattaaagaaatggctcagaggaatgccaatgagacctgtcgtaggatt
cttctcagccttcctcttgatccagcacctactcttgcccaaatgatcgaagcatgcgcc
aagagagcagagttgcttgatagtcctgtcagtcatagggcatctacagaaatacagcct
gttgcctgttgccactgctgcatcaagcccaaggaagccacccagatcatcacaacagct
gcagcacatcatctgcctgcgttgcaagaaaccaggacactttgccaaaaactgtcctca
aaaccagagccagagacagatcaacaaacaaaaaacctaaatgcacagcgcatgcccacc
gctaagcgcaaagatataaatgtagcgggaccaaaatgcgacaatgcctctctcttaaca
aataagggggagggtgggtactatggtggggggggagagaaaaataaaaatgtgaaatgt
attactaacaaggtttggcaaccactaggccggtcacgtctagtgactgccaaaggattt
catttcagaaccactgattggaaagtcattgtagtgcacctgccaaacagctcacaagac
ctgcaggtgtacgatatggaactggacagtgagtattttgttattggggacacagcatac
acacctccagagatcgaaatagttcccatgactactaagggaaaaatatccagccttatg
ctgttggcacgttgcttgcaccctccattctatctagaaaaggggcaaattctggcaaaa
gccattcctatcccagtagaaatcacagtagaaggaaaatctccagaagtctactgggca
gaagtagtaggagaggataaaccctccacggcatgcaacctagcacatgggtcagagcac
cttcaggtggaaggtgttctggacacaggtgcagacatcacggtgatacccaaaaccatg
tggccatcacactgggaattgcaacctgtggcaggcaaacttcagggtataggaggaact
acattggcaaaaatttctaaaaatgtagtgcaaattgagggacctgatgggaaatcggca
agtgttcgcccatttgtggcagactataaggctcctctgtgggggagagacaccatgtcc
cagtggggagtccaattaatcattcctaggacaccccaggattttcggaagtagccgctg
tggagcgccatgcccacaagttaaagtggttggataacaccccaaagtgggtagcacagt
ggcctttgagtagagaaaaactcgaggcgcttgaaaaacttgtggaggagcaggtagctc
aaggacacctgcaagaaacagacagcccttggaatttcccagtctttgtaataaaaaagc
ctgggaaggacaaatggagattgctccacgatctcagagagataaacaaaattttggagg
acatgggacctctccaaccagggatgctgagtccagctatgcttccccaggactggaaat
tggctgtgttagatataaaggactgcttcttccaaattccattgcaccctgaagatgccc
cgaggtttgcattctcagttcctactgtcaatagagaagcaccgatgaaacgctaccact
ggaaagttttgccccaaggtttaaaatccagccctttcatatgccaacagtatgtagcag
cactactgtctccagtacgtgcagagagaaaggatgccatcatcctacactatatggatg
acgtgcttgtgtgtgctcccaatgactctatactccaatacacgcttgacctagtggtta
aagttttaacctctgctggattccaattgcaggaaaacaaagttcaaagaatgccagctt
ggagatacctgggcctggaaattcctgcaaggactattgtcccacagaaattggagataa
attgcaaccccaaaacactagcagacctccacttgctgtgtgggtctttaaattgggtaa
ggccctggctaggcctcacaaatgaagatctggaacctcttttcaatttattgaaggggg
agagggagctggcctcccccaggcaactgactccagaggcaaagacagcaatcgaaaagg
tacagaaggccttgtcagaaaggcaggcacacaggtgtgacccaaatctgcctttccagt
tcattgttctaggaaagctgccacacctgcatgggttgattttccaatggatcaaggggc
agaaggacccactcttaatcatagaaggggttttcctatcgctccaaagatccaaaacca
tcactaggccacaagagctgatagcaaagctgattcagaaggccagggtgaggttgtgtg
aattagcagggtgtgacgttgcatgcattcaccttccagtcaggctttctgaggagggaa
ggaactctcctgagagactgaccaaagggatgtttgagcatttgctccagagcagtgcca
gtctccagctatctctggacagctataggggacaaatatcagtccatgccccgtctcaca
agttgttcaatgaggaattccaccttattcctcaagagaaaaggagccggagggcgctca
gggctctcacagtgttcactgatgcctctggggcttcccacaagtcggtgatgacttgga
gaaatccacagactcagctttgggaagctgatgttgagtttgtggagggatccccccagg
tggctgaactggctgcagtggtgagagcttttgagaagttttccgagccgttcaacttgg
tgacagactctgcctatgtggcaggtatagtgtccagggcggagcaggctgtgctcagag
aaatagaaaatgaacatctcttcgggttactctcaaggctaatttatttaatcttgcacc
gagaacatccattctttgtgatgcatgtgaggtcacacactgatttgccaggtgagattg
cagaggggaaccgaaaagcagactccttcgctgcaccagtcgaaaaggcaagtctccctg
atgttttccaacaggcaaagctgagtcaccagcattaccaccagaatgtgccaggtttga
ttcgacagttccagctaacacggagtcaggcccgagccattgtgaccaactgtcctaatt
gtcagctccaggccgtgccattgctaggcatgggggtaaaccctagaggcgttagcagct
gtgaggtatggcagacagacatcacacacattcagagttttggtcgccttgaatgcgttc
atgtaagcgtggacacattctcaggtgcagtgtatgcctctgcccatataggacaaaagg
ctgcacatgtcaaacaacacctagtacaagcattttcagtactgggggtgccaaaaacga
tcaaaacagataatggcccagcgtatgtatccaaggagttcctagaatttctccaacagt
ggggagtggaacataaaactggcattgcccactcccccacaggtcaagctgtagtcaagc
gtgcacaccagacgctcaagcaggtattgaaaaaacaaaacagctcagctccgtggatgt
ctccacgagaaaagctctgtaaagctatgtttactatcaattttctgaattgttcattcg
aaaatatgagtccacctgttgtacgtcactttaacagtggcaagcagtttaaattgtctc
agcatccaccggtcttaattagggatccggaaacttgggaaaccaagggtccctatggac
ttgtaacctggggtcgtggctatgcgtgtgttgctactccctcaggccctcggtggattc
cccagaagtgggtgaaaccttttgtccccaagaatccaggtcgaacagaagggcacaaga
agcaagtatctgatgcttcaaagagaagacgccgccggaggggagaagaagaaagttcct
aggcatgaattccttccggcagaaacagaaactttaacatgttcttaaaatgtttgtttt
tcccttttagagaaaacctaccttccactcaaccctgtgatgaaccccatccgagttgtc
atcctgctattgttgaacagtcaggcagccgcatggatcgtccctcagccacgtcaaaac
atctgggtgaccctggcacagacgctacagcaggaaaacatttgcttgtccactgcagca
gcaaaagaccctatgtccacctgtctggtaggaattccatggcaggctggagtatttcca
gcaggcctggacacatacaggtccaatgaaatcccagagtcatacaccccacgaccacac
aaagatcagaagcaagtcggggggatcctaaaatccttagaggagtggttgcggggtttg
cccaagatagcccaggaaccccaagagttagagctattgggttcctcccctgcagcttac
tgtgtacactttgctgtgttcccaaaaccttctaacactgacgaataccacgtcataaaa
caacaccgtggggagttcactgcaaggaggtggtgtcagaacacaagccatatcggggca
gacaacccatctcactccaaccccaaaggtctccctaagggattgtttttaatttgtggg
gatagggcatgggcaggaattccgtctcggcttttaggaaggccatgtacgatcaggaag
ctgtccatattgacacccaaccaaactctaattggtgaatggactcacaaaaataaatcg
gcaaacaaaattcaaaagaggagtgcagaccctttggacccaaattgtaactcagaaatt
tttcattgggccaagtcaaaaagagttgctgtgtccctgtttcttccgtgggtcgcagca
gccaaagctctaggtgaattgggccacctagagtgctgggtagtcaaacaggcaaactta
acatctgctgccatcagctccctcctagaagatgaggaaattaccagacaggccacgctg
cagaatcgtgctgcaatagatttccttttgctactgcatggacatgaatgcaaggaattt
gaaggactttgttgcatggacctgacttcaaaagctccaaacgtccatgctgcccttcga
agcatgaacagcctgattggacaagtgaagcaagagtctgaagattggtttacagaactg
ttcaaggtatggggattcacggggtggtggacatctgttgttagatcaattttgttagtc
tttgttattctcttgtaaccctagcgttcgggaccaactttactcagggttaaattaagc
ccagtgaattcctgtaaccttgtttaacaaataagggggaggtgttacagtgagctcatg
ggcaccctgtgccccccttccccgggaccctgtgactctgatcaagataaccctggaccc
ctccttcctgccccagcggggttggcaaagagccagggaagcccaccctgtccaaagtct
atatagacccctgacatttcctgttcatcctcttttgccccgctctcccctaggatatca
cagaataaagagagctgatccaacttctggggtaagagcctcttttgnnnnnnnnnnnnn
nnnnnnnnnnnnnnnnnnnnnnnnnnnnnnnnnnnnnnnnnnnnnnnnnnnnnnnnnnnn
nnnnnnnnnnnnnnnnnnnnnnnnnnnctttgttattctgttctttgtaaccctagcggt
cgggatcctgcgtcacttgatttttcaaggctatcaagggcctcataccttctacctcag
aggtcaaccacatagagttggctaacctgaggaggcctgactacgccaccaacatggggt
ggtgggaaacccatattcagggttgaattgagaccagtgaattcctgtaaccttgtttaa
caaataagggggaggtgttacggtgagctcctggacacccttttgccccccttccctagg
ggctctgtggctctgataatgataacccctggatcctcctccctgccccaacggggttgg
cagggagccaggagagctcaccctgtccaaaacctatatagacccctgaaacttcctgct
ctttcccttttgccccgctctccatggacaccacagaataaagagggctgttccaacttc
cccggggtaagggcctcttttgaatacttttccctctccttgtatttcctcccctcacag
ccccatatctttgagctggtcagatcctagagggggctgcgtggagggggggaaaaccat
agaaattaca
>ZB-ERV3#LTR/ERV2
tgtccgtcaccagaccactcccagtcaccccaccaaaccactccctcgtctccacccagg
agccctgccaatcacccagcgccccgccccgagatccagaaacttccatccagggcgtcg
agtgattggtgaaggcccagggcccctcccgttctattgttccattggccccttacctcg
gacccctccccagggagccacccacaccttttccctattggtcccagttctctccgcccc
cactctatataatcctgtgtcaggtagtttctcttcgccttccttggttggcactcaagc
gttagttggatcctagttcgtttcttcctcaccctgagggaaataaaaggatcgttctgc
ccccaaagaaggacgcttctagagtcatctctttccgcgtgtgggtctcgctttccatcg
ccctcggagccaaagatccatcccgagctctccaaagcctccccttggagtagcccagcg
gagggctcggggaacctgctcgctccctccggagctagagctgagccgggatcgaccacc
tttctggagggaacgcggcagcggtggcgcccaatgtggggccccagggcgacagcggac
cccgcggacggagctccttcgacgctccctggccgtcatcgcaccctggtggtagcagac
cctcgttctagagggttgcgctcccagggattggatcggcagcgtcctcagcacctggga
cgtcgatccaccacatgcgcctgaccagtggctttttcgttttctccccgacggtccgga
cctccagcctgtaagttgcgggggtcccccatcccatccccactactctccctttccagt
ttggtttcctcccccttgtgctccctcttttcttcctaaaaacaaacgggcagttaaccg
ggggccacccgcctccttaggaaaaagggagggaggcagtcagccaggccgtgcagtcct
gggacgacctctgtggagggagggacactggactgattccccccgtcccgggttttgagg
ggggggaggtagtggtgagttgggcgccgggagggatcttcttggttcctttgttagttt
tccactggtcagggtctggcacaaaccaacatcgacagtatgggtgcaaaactgtctgtg
ccagaccggaagctttatctccaagttgtgggactccttgagggtgggaatgttaaatat
aaaaaatctgaagttaaaaaatttgtccgttggttgtcgctcaccttccaggaaatttca
gcagaaaaactttatcaagtccccttttgggaccaggtcgggagggagattctccgacag
ggggatccttccctctccccttttactcatttgacgttacaaattcggctcttagttaaa
aataaatttgaaggtttgccacaaccagacagagacaaattaaaacccagttctaccccg
ggacctctttcctccccttctaccccagctctgagcacttccagcgctcgagctcccttg
cagggcagcgcaaatggcgccagcgctactctgccctgtccccagacccctgtttcccag
caagatacagccccgtcccttagaaaatcagttagttttaaaaattcccctgagtcacct
tctccctcagaccctcaaaatggccatcctgcttcccctcagattctccctttagatcct
caaaatggctgccaatccttttcccgccaaaccccacaagatggtggagaccgcatggag
tttcccgccacttgtgctccttcttcccagaaatccctgcctttccccgcccctccaacc
ccttccactcggcagccaactccttccgctcctccgactcctccttttccccacccacca
ttgtttctccgccccctgacgttacttctccacccccctactctgcccagggaagggccc
gaccatcggcccctcctcccagtccaggccacgcccctcccatgacaccttccggttccc
agggctcttcttccggttcccacggtttgggttccggggggggggagcgtgggaactgcg
gcctgccccattccctgcctaccttctccgccgccccagtcaccttcaccacgcggcggg
ggggtaggctcctggcacagtggtccccgatcccccaacaaaccatccgggagctctgca
aggcccaaaaagaattcggccgcgatagcgaatattttagaggtttattacgggccactc
tcgactcaaatgagtatgttccctccgacatgcggatcctcttttcctgccttatcactc
cggcagagtttatggcatgggagtccgcatggaggagggaagtcagggatgctttgcccg
atctttgggccattgcagaggcctccttggatgcggatggggggatcatttcgatcgacc
acttgtgcgggtttggggaatgggattcagcggccaagcaggccgacaaaatcccgcggg
aggcgctggccatcagtgcgaaggctgcgaagcaggcctttttcaagctaaggcctgcag
gaatggtcactaattatctatctattaaacaagatccgcaggaggccttcgtaacattca
tcaatagactttgcagggccatagaagtgcaggttccagatagcagcctcaggcagggaa
tcctgactgaggtggctaagcaaaatgccaactctgcatgcaaagccgccatcctcagcc
tacccctagatccggagccgaccattcaggacatgttagaagtgtgtgcgaggaaggtga
ccatcgtcccacccgagcagcgagagacccctcgcccgtcacctaagagagtctctttcg
ctgaggtcgccactccgccaccttcaataccgtctacgccagcagagacacgtcggccgg
ctcccagggggaacaccaacgatcaggcctgtcacctgtgtaaaaaactgggacactgga
tgccccaatgccctctgcgggaacaattttatgaattcagacggcagcaagaggggaggg
ggaaccccctaactaaaggggcttcaaaaaactaagatccgagcgcagcttccccctgcg
ctccgacaaaaatagggtggggaggaaaacatcttctgcaggggaggagaaaggcaatac
catcagcccggaatgcagcccaccacctgacactcctaccggacatgactataagcgacc
tgcgaagccttggcatgttgagcctcaatattttaaggaggatgtggataccatcccaag
ggaatggcttggccggagtcccgaccagccacgccctgtccttaacacccattgtaattt
ccctccttacaggctcgcactgaccgaatcaatccaccttgcagacagcgattggcgatt
tgtgacgattgacacgagtcacctgggacctggaggaaactccgatgtaagtacatcgtc
ctgggggacacaaaattcacaccattcaacatccacatcgcgccttgcacgacatccacc
aacccggagaaattattactatggctttactgcgctgagccgcccatgttccttcccaaa
ggccaagtcatcgcccaggcgatccctgtcaccggatcacctgtcttcccagaacacctg
tggaagaagagtgcagcccaagcccataaggtttgtgctgcacacattatgggaaacgac
aagccccggatgggctgcaacatctggcatagtgatcagcacagatggctaaatggtctg
ttagacactggggccgatgtcacggtcattccctctaaggattggccgtcgcgttgggaa
ttacaagacgtggctggacaaattcaaggtgttggagggtctcaattggcgaaacaatct
aaaaacatcgttcaatttgtggggccggacgggcaatcggcttacatacgcccgttcgta
ttagattatacggaacccctgtggggtagagatctgatggcccaatggggggcaaaattg
gaaataccgaccccccaggttttttggttagcggtcactgaggagcgtcccaccaaaaaa
cttaattggctctcagatactccagtttgggtggagcagtggccgctcaataagcaaaaa
ttaaaagcgctctaggaactcgtggatgagcagttagccaaagggaacatccaggaaaca
acatctccctggaattcccctgtctttgtcctcaagaaaccgggacgagacgaatggcgg
ctcctccacgacctccgcgccattaataatgtcatagaacctatggggtctctacagcca
gggatgccgtcccctacgatgttgcctgaaaattggaatctggccgttatcgatgttaaa
aattgcttcttccaaattcctctacaccctgatgatgccccacgttttgccttctctgtt
cctaccatcaacagagaagccccaatgaagcgctaccattggcgggtacttccccaaggc
atgaaaaactcgcctactatctgtcaatggtatgtgtctttagtgttagacccaatccga
aaagccgtgcgagacgcgatcatattgcactatatggatgatatacttatttgtgcccct
accgacgatctacttgcccacgcgcttcgcctgacaacggacttgttggttgatgcaggg
ttcgagctgcaaaatgataaaattcagaagatgccaccctggaaataccttgggttagaa
atcagaaagcggaccattgtcccgcaaaaattggaaattaaaaagaaaattcgaactctt
gctgatgtccaacaattgtgtgggtccttaaattgggtgagaccctggtcaggtattccc
accgacgacctagcccctcttttcaatttattgaaagggggggaagagccctgttctccc
agggaactcaccccagaggcccaagctgctctagagaaggtccaggagttgatgtctgcc
aggcagacccatcgttacatcccagacctgccattcaaattcatcattttaggaagactg
ccacacctccacggactcattttccaatggagagagacaccaaaaggggacaaggaccag
gggcgaagggaccctctctctattatagagtgggtcttcctgagccacaacaggtccaaa
agaatgacaaggccacaagagttggtggcggagctcatccgcaaggctcgcgcgcggatt
cgggagctggcgggtgtggactttgagtgcattcatttacctattaaactaaattcgggc
caatttacaaaggcaatgctagaacacctacttcaagaaaacgaagctttacaatttgct
ctagacagttataccggtcaaatttccgttttgagaccggcccacaaaattttcgattcc
aatattcaattcacactaacaacaaaacaaattcagagcaaacagtccctcaatgctcta
accatttttactgacgcatctggaggatcccacaagtcagtaatgacttggaaagaccct
cagactcagcggtgggaggccgatattgccaaggtggaagggtcacctcaaatagctgag
ttggccgctgttgttagagcattcaagaggttttctgagccattcaatttggttacggat
tcggcctacgttgcaggtgtagtgtctagagcgcaggatgccatcctgcaaggtgttcct
aacgagagccttcaccgcttgctctcaaaattaattaaactagtctcccaccgagagcaa
ccattttatgtgatgcacatcaggtcccacaccaacctgccggggttcctggcagaggga
aatcgccgtgccgattccctcgctgctgcccccgtgcagatggcgccactccctgatgta
ttccaacaagcaaagctcagtcatcaactccaccatcagaatgcgccaggtctggtccgg
caattccatctaacccgtgaccaggccaaggccattgtggcaacatgtccctcctgtaag
tcgctcccactaccatcggtaagcacaggagcaaatccccgaggactccaagcacgcgag
gtgtggcagatggacgtcacccacatcaactcctttgggcgatctaaatacgtacatgtc
tctgttgacaccttctccggtgcggtttacgcctctgcccatacaggggagaaagctgcc
gacgtcaaaaaacacctgatgttggccttctccacgctgggcctcccaaaattactaaaa
acagataatgctccggggtacaagtccagggaattcgcagctttcctgcagcaatgggga
attgaacatcgtacgggcatcgcctattccccatcaggtcaagcagtggtggagaggact
caccagagtctaaagaggatgcttcaacaacaaacaccgacaatgaaggttgagtccccc
caggtccgattggcaagagcactttttactatcaatttccttaattgctcttatgaaaat
cccaacccgccaatcgcgaggcacttcggtcagtgcaaacacgccaaggtaaaagaaaga
ccaccagtgatgataaaggacccggagacctggcggctggagggaccctatgacctggtg
acttggggacgtggatacgcttgcgtgtccacgccctcaggtctcaggtgggtcccatcc
aagtttgtaagaccatataccgccaaagtctccccaggatcctaaaagccgcaggtcgcc
atggctgcattccggaggcggaggaagcccaccctgaataaccccgactcctttcttctc
ctagctgagtcccctcccattcccgaataccctgaggactccctggatcccttttccctt
gacctaagtttagaccttccccttctatttgagtgatcattcttttcagttgtctttcag
ttgctgacccgcctgcgacccagctcagcagtgatgtcatccacaagccccattcttctg
gccctcatcatcggcctgttcattggagccagccgtgcctggattgtgcctcagcccgcg
gccaacgtgtggaacacgttggccaactcaattggtcaagatcacttgtgtctatccaca
tcctcagcctccaacccatttttatcctgcctcgtggggatcccctaccccctcgaccac
ctcccattcaacttctccaaaaccgttcctgcccctaggaaccggtccacaaagttccaa
aatatccagcttaaacctccccatgagtggagagtgtggtaccggtcctttcctgtcctt
gataatgagccccaggaactttccctccttggttcagccctggcctacacctgtgtccaa
ttcttcatgacccatgaaccccaccccatcaccaagtccaggtcctatctcaacataaaa
caaacaatgaatgattataccgccaggaaatggtgcctcaaggtaatccaaattgatgct
gctaccaactacgaagatcaacctcgcaaattacctaaaggcaccttctttctgtgcggc
aatagggcctgggcaggtatcccctctcgtctcctcggaggcccatgtacctttggccag
ctgacgctgtttacacccaacaagacacaaattgcacattggaaagaagtcaattcgacc
actaatttggcacggcgcaaaagggacaccacattccaaaatttagatgaaaattgcaaa
gaggaaattttctattgggcaaaggctaagagcgcgcttatcaccacctttgtaccttgg
tgggcgatagcgcagagtttaaatgagctccaaagccttgagtgttgggtagctaaacaa
gccaatcttacttcagctgcgctttcaggcctcctagaagatgagaaagtaacgaggcag
gcaaccctacaaaatagaactgccattgattatcttttgctcctccacaaccaccgttgt
gaggagttcgccggattatgttgttttaatttgagttctagggctgaggacgtccaggtt
tcaatagacaaaatgaaaggaatgattaccaagatcaagcaagaaaccagtggctggctg
gaccatctctttgaggaatggggactttcgagctgggcgcaatccatcgcaaaaactgcc
cttatgcttttgttaactgtatgtatttttgttattgggttcagtgtcgtcaaaaattta
gttttgagaactgtgctttcttcctccgccttgaaccatcatgctacatcgagccaaagc
cagtccatccaagtgtgcgttgcagagatcgctccactcaccggtcccgataccaccgaa
gatgacccagagtacgaagatatgaaagacttatggttcggtgactaaaacccaaaggac
tgtagccccccgtttaattcaaaatttaagcccatttccctcttttgttttaaacaaaaa
agggggagatgtggtggtgcgttattttatgtcttactggcgttacggttgtacgggtca
gttttcctgtttttgttcaattttatagttagtatgttctatgtacccccctctcccttt
tccctattggtacggctccaacccttcccgcctttccccttgtccgtcaccagaccactc
ccagtcaccccaccaaaccactccctcgtctccacccaggagccctgccaatcacccggc
gccccgccccgggatccagaaacatccatccagggcgtcgagtgattgggtgaaggccca
gggcccctcccgttctattgttccattggccccttacctcggacccctccccagggagcc
acccacaccttttccctattggtcccagttctctccacccccactctatataatcctgtg
tcaagcagtttctctctgccttccttggttggcacccaagcgttagttggaccctagttc
atttctccctca
>ZB-ERV7#LTR/ERV2
tgctgctcggcctgggagcagctggcacagccacgggcgtctcagccatcgcaacccaaa
agcacggactctcccagctgcatatgaccattgacgaagacctgcagaggatcgagaaat
ccatctcctatctagagaaatcagtctcttcgctttcagaaatagttttacaaaataggc
gaggactggacctcttgttcatgcaacaaggaggactgtgtgcagccttgaaagaggaat
gctgcttttatgcagatcatacgggagttgttaaagactccatggcagaactccgagaca
gactggctcagagaaagagagacagggaaacccaacagagctggttttgaatcctggttc
aatcgatcaccttggctcaccactttaattttcgccctggtaggtccactggcaatactg
cttttagctgttaccataggaccatgcctgctgaacaaactagcctcatttgttcaggcc
cgtctagaacgggcaaacattctgttcgtaggccagcaacaaatgttgtagaccaagaac
tgcgaacacagtcagttgcaaaagccttcgagattcgccttgtgaaagttactcaagttt
accaaaccaccctttccttaccaaattacaagtttgtacctcactccagtgcctttatct
acgactacctcattttatatatgataaggagaggggagatgtggtagataggacaggcga
gcggaagatctcgggatgtgacggaaagaaagacccttccccctttctccctgcttcacg
ttatctatcacccccagagcatgtaaccacacttaacccagttgttttccactcccaact
aacccagagaccttaccaaaccccctctgacgtagcaaagtcccccaagactatttaaac
ccctgagataagataataaatgctttcgaccgtccaccacattggtgttagcgtgttgtc
attagcctgagtagcccggacgaggccaggctgccgtgctgtcaccttgcaaccaggtca
ccgttgcctcccctgaaggcaacaaaacgtgaacctcaccatggtgcagcttgccggtga
tcctcctgaggatgatccaactcaacaggcggtgagactcccacggcacgtgctcagcaa
catcaaagaggcggcacggagggcaattcttcagattgctccggcgggggtccaggacaa
catctacaccgagatcaagcatggttcttcagagccattttctttgttcgtggatcatct
ttcccaggcagtggagtggcaggtgaccgaggagggggcgaaaccacatctgatcaaaag
cctcgcattttccaatgccaacccggaatgcaggcgaatcatcagcatgatgccacacca
ggccaccttggcagacatgatcgaggcgtgcagcaaggtggggacagcacaacatgttgc
ttccatcatggaggaacacttgggggatcgaattgaaaagcgtgttaaggaagttcttgc
aaattatgcaaagagcaacaccggtgcagagagacggtgctttgggtgtggggcacaaag
acatattaaaaggaactgcccacaacttgcaaagcccaacaagccactagacctctgtcc
tcgatgcaggagagggagacatctcgcaagtgagtgtcactcacagacagacgtggatgg
aaaacctcttccagttccggaaaacagcaaaaagagcgcgagtcgacgccagcgcgctcc
gacacaaatcctggcagtgacacagaatcagcaggagcaatcctcggggaacaacaaaca
gaacccttcggcagagcaatctccaaaatccccagcgacccagacttggtaccacctgga
ttcaaacgcattctggcaacctccaaattgacgtgttttctggacaatagtcatgcagtg
atacccacgggtgtcacaggaacttcttggaaaaggcaggattttttaataatggccagg
gacagaagcagcattctggacttgttgtttatccatctttgatttcagcaaaccataaag
aggagctgatggtcacggcaaaagccttgcgaccacctctgacaattccacaaaatacac
cgattgctcgagccatggctttgccatctcacccagaaaggcaagtcatgccagtgttca
acaaacgggactctttttctggtgatcaagcagaagtgcatgcatcttgggtgaaacatt
tgagccgagatcgacccatcattacctgtcagttgacttgtaattaaaaaacaattgcca
tcacaggaatgctagacacaggagcagatgttacagtcatttcatacattttttggccca
gggaatgggacttggttgcacctttgggctctctcacaggcataggaggaagttccctat
gcatgcagagtgagaatgcaattgttgtcacaggcccgggaagaaaaacagcaatcatcc
aacctttcatcgtgcagaagcccatcacagtgtggggaagggaccttttggcacaatggg
gactgaaattagaattggatttttgacaggggtcactgtggcactcgccactctgaagct
gacctggaaaacaaatgatcctgtttgggtggatcagtggccccttgaacgaaagaaatt
gagtgccttgaaaaagctggtccaggaacagctgcagaagggacacatcaaacccacaga
cagcccatggaattctccagtgttcgtcattcacaagaaaacttcagggtcttggagact
gcttcatgatctcaggaaaatcaacgaggtcatcgaggacatgggaccacttcagcttgg
actcccatctctctcaatgatcccgagagactggtcacttgtgatcattgatctcaagga
ctgttttttcagcattccacttcatccagatgatgctccacgctttgcattttctgtccc
aagcatcaacagagaggaacctctgcaaaggtaccattggacagttcttccgcaaggtct
caaaaattctccaaccatttgtcagtggtacgtggcccaagcattgcatccagcacgaga
gaagcatccaaaaacaaaaattattcattatatggacgatttgctcattgcagcaccgac
aaaaaaggaggtgcaagaggttcgtgactgtgtgattgcacaggtgcaaaaggcaggact
ggaaatcagtgcaccaaaaatacaagaaattgcaccttggaaatatctgggctggaaaat
ctcgaagcaaacaataagaccacaaaagctggagatcaacacaaaggtcaccaatctgca
ggatttacagcagcttttgggggagatcaactggatgagaccaatcctgggaatcaccaa
tgatgacatctcgtcactgctcgatcttttgagaggggacaacaacatcaaatctcccag
aactctgacacctgaagcaagaaaagatcttgagaagatcacagacatgattcaacagag
acaagcacatcgctttgtggaatcattgccttttcatttagcagtgttgggggagacagc
acagttatatgggttgatttttcaatgggatttgtctcagatggaccctcttttgttgat
agagtgggtttttttagcttacaggccctcaaaaacaattcttacagatttagaaatgat
agcacaaattattattaaggcgagaaccagattgctggtgatgtcaggcagggatttctc
agtcattcatgtacctttaaagaaagtatattttgagtgggcgatgcagaaatcacagga
tcttgcaattgctttgttaggatatccagggatttgtacagttcatttcccggcgcacag
gatgttaaatgcaaaagtgagtttcagggaaaagccaaaaataagccaggaaccagtgga
agggatgacaatattcactgatggttcagggaaaactcacaaatcagtggtcacatggca
aaatccaaaaacaggggaatgggaatcagacataaaaatagtacagggttcaccacaaat
tgtggaattggcagcagtggtcagggtttttcaattgtttcaggaacctctcaatctgat
cacagattcagcatatgttgcaaatgtggtcaaacgattagagggatcacttttgaaaca
cactgaccatgaaattttatattcatatttgttatgcatgaggacaattctagaaaatag
agagcacaagtattttgttgcacacatcagggcacattcctcactcccagggttcctagc
agaagggaatgctcacgcagataggctcacaatgaccatatcacagacattgccagatat
ttttgagcaggcaaaattgagccatgcatttttccatcaaaatgcacaggcgctgatgga
gtccttccgcctttctaaaagtcaggcgagggaaatcatcagtgcttgcccagattgtca
gcttgtgcagcctcctgcatccacaggagctgtcaatccaaggggattgcagagtcttca
gctgtggcaagctgatgtcacaaaatacccatcttttgggaagctcaaaaatatccatgt
ttcagttgacacattttcaggggcaattttcgcatcactacatacaggggaaactgcaga
acatgcctgcagacactttttgcaagcatttgcatcactcggggtgccacaagaaataaa
aacagataatggtccaacttacacaggcaaggtgcttgacaaatttctgaaaaaatgggg
agtcaaacacatttttggtattccttattctccctcaggtcaagcaatcattgaaagaac
acatcacaccctgaaatccctcttggataaacagaaaagaggggaagcaggcgcaacacc
acacatgcggttgaacaaagctctgtatgtattgaattttttaaatggttctttctcaga
acccactccaccaattgttaggcacttcacaaacagcacacaagcaaagctaagggaaaa
tcctttagttttgatcagaaatccagaatcgggacaaattgaaggtccatttacattaat
aacttggggcaagggttttgcttgtgtttccacagagcgaggaccgaagtgggtgtcggc
gaggcacgtgaaaccttatcgggtgcagacgccagtggacgcggacccgaggagcagaga
agcaagcacgcagacgaaggcagacaacaacgctgcagacgtcacatcagacaacgactg
atcacccagagacttggggggttttcttttcctgggaaatcaagtgttgtttgggtgttg
ctgcattgcagggtctctcacagagggtgggggcatggacatgggattcaggcagatagt
gttcatgtgcttcattctcttgcctattgccttgggcaattggatagactttcccatgaa
acaaccaaaggaaaatgtgtgggaaactttggcaaaggcagcgggtctggacagcatttg
tctgactcattcgaagccggggaaaccattttcaacatgtttagtaggtgtgccagtgaa
ggaatggccaattccaaaagacatctctccaaagattctgaaaactttttcagatcctgt
ggaaggatggcctgtttggacacagtaccttcctgtggctcacttggaacctccggaatt
ggacattttcgggtcaacaaaaatgaaatggtgcatcaaatttgattcatcaggagtggc
aaagacagataatcatacgatagatgtcactccgaatcagcctttttataaaaatgcgtc
atcctggtgcaattacaccaaaatgacaagcaaaccatcccttcaacacccagccactct
accaaagggaatgtttttcatttgcggggacagaatttggcctgctatccctgcaaaaat
caagggtggtccatgcagcattggggaactctcactgctaacacctgatttgaaaacttt
aaaggagcaggcacaaagggaaaaaagatcccttgaacaatatagtcccaatcgtgatga
tgatgtttctacctgggacaagtctcggagaattgcagtagcaattttctcaccccaagc
agcatcaggggtggccttaacacaattgaatcatatagcgtgttggttgaggaaacacag
tcgtgccatttcgtttgcactgagtgacatgttaacagacatcagcagtgcaaggcaagc
agtgcttcaaaacagggcggcaattgattatttgctgctgacacatgggcacggatgtga
ggaatttgaggggatgtgctgcatgaacttgtccgatcattcaaaatctattcatgaaaa
tataaaacaaatacagaatagtattagcaaattgaacagagttacagggtcctggtggga
taatttgtttaacctttttgatatctcaccattgtggaaagaactttcgaaaatagcatt
ttatattcttatagggcttgtagttcttctgcttgttctaccatgcattttcgtgtgtat
tcgaaagaccttgaacagcatggtaaagcaggtgtttctggttcaaacagagatggggag
atgttggaacccaaaatgtccctcagacatttttagaggttccaggccttggtcagaagc
attttagaccctggcaagcagctgaaaacagctgtgattttgagtttgaaccatggaatg
aattaccaactttgagggtggaacaagcagtcacagaatgttagatggtatagtaaaagt
agtcacaaattagagggtaaaattttttagtgttgtacaggggggttttcactttgtaca
ggggggtcaggagttctaagatggaggaaagtggaccttatcctattcttcctccttctt
cttccttacctccatgttcttggtgatgttggcattcacagattggtttagagtagaaaa
gcacattgtaacgtagatagtaggtattggggaaaatctgtaaacatatagtacgtaata
tatcatataaaagatagtagcagctttgggcggggagagagacgacgaagacaccggaca
gtgagggtgtcaggagagtgtgtacctctgcctgggccgcagaccaaagcagccgcagtg
ggcgaggacaatcttttagatagctagcaataaactaccttgagaccgaacaacaagagg
ctgtggagtttttctttggaagcacgggttggaggagggactttaccaccacacgagagc
cccgaatcaatcccggggttctcacagagattcagctggcacagcagatccaggatcaag
ctcaggatcaactgagaattca
>ZB-ERV8#LTR/ERV2
tgtggcagcaggatggtgtttcacacacttgtgttccacaagcagatggccataaggatg
tggagcctgcatgnnnnnnnnnnnnnnnnnnnnnnnnnnnnnnnnnnnnnnnnnnnnnnn
nnnnnnnnnnnnnnnnnnnnnnnnnnnnnnnnnnnnnnnnnnnnnnnnnnnnnaacctgc
tcgctccctccggagctagagctgagccgggatcgaccacctttctggagggaacgcggc
agcggtggcgcccaatgtggggccccagggcgacagcggaccccgcggacggagctcctt
cgacgctccctggccgtcatcgcaccctggtggtagcagaccctcgttctagagggttgc
gctcccagggattggatcggcagcgtcctcagcacctgggacgtcgatccaccacatgcg
cctgaccagtggctttttcgttttctccccgacggtccggacctccagcctgtaagttgc
gggggtcccccatcccatccccactactctccctttccagtttggtttcctcccccttgt
gctccctcttttcttcctaaaaacaaacgggcagttaaccgggggccacccgcctcctta
ggaaaaagggagggaggcagtcagccaggccgtgcagtcctgggacgacctctgtggagg
gagggacactggactgattccccccgtcccgggttttgaggggggggaggtagtggtgag
ttgggcgccgggagggatcttcttggttcatttgttagttctccactgggcagggtctgg
cacaaaccaacaacgacagtatgggtgctaaactgtctgtgccagaccggaagctttacc
tccaagttgtgggactccttgagggtgggaatgttaaatataaaaaacctgaagttaaaa
aatttgtccgttggttgtcgcttaccttccaggaaatttcagcagaaaaactttatcaag
tctccttttgggaccaggtcgggagggagattctccgaaagggggatccttccctctccc
cttttactcatttgacattacaaattcggctcttagttaaaaataaatttgaaggtttgc
cacaatcaaccagagacaaaccgaaacccagttctaccccgggacctctttcctcccctt
ctaccccagctctgagcacttccagcgctcgagctcccttgcagggtagcgcaaatggcg
ccagcactactctgccctgtccccagacccctgtttccctgcaatgtacagccccatccc
ttagaaaatcagttagttttaaaaattcccctgagtcaccttctccctcagaccctcaaa
atggccgccctgcttcccctcacactctccctttagatcctcaaaatggccaccaatcct
tttcccgccaaaccccacaagatggtggagaccgcatggagtttcccgccacttgtgctc
cttcttcccagaaatccctgcctttccccgccccttccaaccccttccactcggcggcca
accccttccgctcctccgactcctccctttccccacccaccgttgtttctccaccccctg
acatcacttctccacccccctactccgcccagggaggggcccgaccatcggcccctcctc
ccagtcctggccacgcccctcccatgacaccttccggttcccagggcccttcttccggtt
cccacggttcgggttccgggaggcgggagcgtgggaactgcggcctgccccattccctgc
ctaccttctccgccgccccagtcaccttcaccacgcggcgggggggtaggctcctagcac
agtggtcccctatcccccaacagaccatccgggagctctgcaaggcccaaaaggaattcg
gccgtgacagcgaatatttcagaggtttattacgggccactctcgattcaaatgagtatg
ttccctcagacatgcggatcctcttttcatgccttatcactccggcagaatttatggcat
gggagtccgcatggaggagggaagtcagggatgctttgcccgatctttgggccattgcag
aggcctccttggatgcggatggggggatcatttccatcgaccatttgtgcgggtttgggg
aatgggattcagcggccaagcaggccgacaaaatccctcgggaagcgctggccattagtg
cgaaggctgcaaagcaggcctttttcaagctaaggcctgcgggaatggtcactaattatc
tatctatcaaacaagacccgcaggaggccttcgtaacattcatcgatagactttgcaggg
ccatagaagtgcaggttccggacagcaacctcaggcaggggatcctgacagaggtggcca
agcagaatgccaactctgcatgtaaagccgccatcctcagcctgcccctggatccggagc
cgaccatccaggacatgttagaagtgtgcgcgaggaaggtgaccatcgtcccacccgagc
agcgagagacccctcgcccgtcacccaagagagtctccttcgctgaggccaccactccgc
caccttcaacaccgtctacaccagcagagatgcgtcggccggcttccaggggaaacacca
acgatcggacctgccatctctgcaaaaggcctgggcactggatgcctcagtgccctctgc
gggaacaatttcatgaattcaggcggcagcaagaggggaggggaaaccccctaactaaag
gagcttcaaaaaactaataactgagcgcagctcccccctgcgctccgacaaaaatagggt
ggggaggaaaacatcttccgcaggggaggagaagggccacaccatcagcccggaatgcag
cccaccacctgacatttctaccggacttgactttaagcgacctgcaaagccttggcgtgt
cgagcctcaatattttaaggaggatgtaaacaccatcccaagggaatggcttggccggag
ccccgaccagccatgccccatccttaacacccattccaatttccctccttacaggctcgc
actgaccgaatcaattcacctcactgacagcgattggcgatttgtgactatcgacacgga
gtcacctgggacctggaggaaactccgatgtaagtacatcgtcctgggggacacaaaatt
tacaccactaaacatccacatcgcgccttgcacgacatccaccaacccggaaaaattatt
gctttggctttactgtgctgagccgcccatgtttcttcccaaaggccaagtcatcgccca
ggcgatccctgtcaccagatcgcctgtcttcccggaacatctgtggaagaagagtgcggc
acaagcccataaggtttgtgctgcgcaccttatgggaagcgataagcccaggatgggctg
caacatctggcatggcgatcagcacagatggctaaatggtcttctagacactggggccga
cgtcacggtcattccctctaaggattggccgtcacgttgggaattacaagatgtggctgg
acaaattcaaggtgttggagggtctcaattggctaaacaatctaaaaacatcgttcaatt
tgtggggccggacgggcaatcggcttacatacgcccgttcgtattagattatacggaacc
cctgtggggtagagacctgatggcccaatggggggcgaaattggaaataccgacccccca
ggtttttcggttagcggtcactgaggagcgtcccaccaaaaaacttaattggctctcaga
tactccagtttgggtggagcagtggccgctcaataaacagaaattaaaagcgctccagga
actcgtggacgagcagttggccaaagggaacatccaggaaaccacatctccctggaattc
ccccgtctttgtccttaaaaaaccaggacgagacgaatggcggctcctccacgacctccg
cgccatcaataatgttattgaacccatggggtctctacaaccagggatgccgtcccctac
gatgttgcctgaaaattggaatctggccgttattgatgttaaaaattgctttttccaaat
tcctctacaccctgatgatgcccctcgttttgccttctctgttcctaccatcaacagaga
agccccaatgaagcgctaccattggcgggtacttccccaaggcatgaagaactcgcctac
tatctgccaatggtatgtgtctttagtcttagacccgatccgaaaagccgtgcgagacgc
gattattttgcattatatggatgatatacttatttgtgcccctaccgacgatctacttgc
ccacgcgcttcgcctgacaacggacttgttggttgatgcagggttcgagctgcgaaatga
taaaattcaaaagatgccaccctggaagtaccttgggttagaaatcagaaagcggaccat
tgttccgcaaaaattggaaatcaaaaataaaattcgaactcttgctgatgtccaacaact
gtgtgggtctttaaattgggtgagaccctggttaggtattcccaccgatgacctagcccc
tcttttcaatttattgaaagggggggaagagccctgttctcccagggaactcaccccaga
ggcccaggctgctctggagaaggttcaggagttgatgtctgccaggcaggcccaccgtta
catcccggacctgccatttaaattcatcattttaggcagactgccacatctccacgggct
cattttccaatggagagagacatcaaaaggggacaaggaccaagggcggagggaccctct
ctctattatagagtgggtcttcctaagccacaacaggtccaaaagaatgacaaagccaca
agagttggtggcggagctcatccgcaaagctcgcgcgcggattcgggagctggcgggtgt
ggacctcgagtgcattcatttacctattaaattaaattcgggccaatttacaaaagcaat
gttagaacacctacttcaagaaaacgaagcacttcaatttgctctagacagttacaccgg
tcaaatttccgttttgagaccggcccacaaaattttcgattctgatattcaatttacact
aacaactaaacaaattcagagcaaacagcccctcaatgctctaaccatttttactgacgc
gtccggaggatcccacaagtcagtaatgacttggaaagaccctcagactcagcggtggga
ggccgatgttgccgaggtaaaaggatcacctcaagtagctgagttggccgctgtcgttag
ggcattcgagaggtttcacgaaccatttaatttggtcactgattcggcttacgttgcagg
tgtagtgtctagagcgcaggatgccatcctgcaaggtgtctctaacgaaagccttcaccg
cttgctctcaagattgatcaaattggtctcccaccgagagcaacccttttacataatgca
catcaggtcccacaccaatctgccggggttcctggcagagggaaatcgccatgccgattc
cctcgctgctgcccctgtgcagatggcgccgctccctgatgtattccaacaagcaaagct
cagtcaccaactccaccatcagaatgcgccaggtctggtccggcagttccatctaacccg
tgaccaggccaaggccattgtggcaacatgtccctcctgtaagtcgctcccactaccatc
ggtgagcgcaggagcgaatccccgaggactccaggcctgtgaggtgtggcagatggatgt
cacccacatcaactcctttgggcgatttaaatatgtacacgtctctgttgacaccttctc
tggtgcggtttacgcctctgcccacacaggggagaaagctgccgatgtcaaaaaacatct
gatgttggccttctccacgttgggtatccctaaattactaaaaacagacaatgctccggg
gtacaagtccagggaattcgcagctttcctgcagcaatggggaattgaacatcgtactgg
catcgcctattccccgtcaggtcaagccgtggtggagaggactcaccagagtctaaagag
gatgctacaacaacagacaccgacaatgaaggttgagtccccccaggtccgattggcacg
agctctcttcaccatcaattttctcaattgctcgtttgacaaccccaacccgccaatcgc
gaggcacttcggtcagtgcgaacacgccagggtcaaacaacgaccaccagtgatgataaa
ggacccggagacctggcggctggagggaccctatgacctggtgacttggggacggggata
cgcttgcgtttccacgccctcaggtctcaggtgggtcccatccaagttcgtaagaccata
caccgccaaagtctccccgggatccgaaaagccgcaggtcgccatggctgcattccggag
gcggaggaagcccaccctgaataaccccgcctcttttctcctcctagctgagtcccctcc
cattcccgaataccctgaagactccctggaccccttttccctcgacctaagtttagacct
tccccttctatttgagtgatcattctttttagttgtctttcagttgctgacccgcctgcg
atccagctcagcagtgatgtcatccacaagccccattcttctggccctcgtcatcggcct
gttcattggagccagccgtgcctggattgtgccccagcccgcagccaacgtgtggaacac
gttggccaactctattggtcaagatcacttatgcttatccacctcctcagcctccaaccc
atttttatcctgcctcgtggggatcccctaccccctcgaccacctcccatttaacttcac
caacatcgttcctgcccctaggaaccggtccacaaaatttcaaaacatccagcttaaacc
tcctcacgagtggagagtgtggtaccggtcccttcctgtccttgataatgagccccagga
actttccctccttggttcagccctggcctacacctgtgtccaattcttcatgacccgcga
accccaccccatcgccaagtccaggtcctatctcgacatcaaacaaacaatgaatgatta
taccgccagaaaatggtgcctcagggtaattcaaattgatgctgctaccaactacgaaga
tcaaccccgcaaattacctaagggcatcttctttctgtgcggcaatagggcctgggcagg
tatcccctctcgtctcctcggaggcccatgtacttttggccagctgacgctgtttacacc
caacaagacacaaattgcacattggaaagaagtcaattcgaccactaatttggcacggcg
caaaagagacactgcattccaaaatttagacgaaaattgcaatgaggaaattttccattg
ggcaaaggctaagagcgcgcttatcaccacctttgtaccttggtgggcgatagcgcaaag
tttaaatgagctccaaagccttgagtgttgggtagctaaacaagccaatcttacttcagc
tgcgctttcaggccttctagaagatgagaaagtaacgaggcaggcaaccctacaaaacag
agctgctattgattatcttttactccttcataatcaccgctgtgaagagttcgctgggtt
atgttgctttaatttgagttctagggctgaggacgtccagatctcgatagacaaaatgaa
aggaatgattaccaagatcaagcaagaaaccagtggctggctagatcatctctttgaaga
atggggactttcgagctgggcgcaatccatcgccaagactgcccttatgttattattgac
tgtctgcatttttgttattgggtttagtgttgttaagaaattagttctacaaactgtact
ttcttcctccgccttgaaccatcttgctacatcaagccaaagccaggccatacaagtctg
tgctgcagaaatcgttccactcaccagtcccgataccaccaacgatgacccagagtacga
agatatgaaagacttctggttcaaggtctgaaactaaaaggactataaccccccgtttaa
ttcaaagtttaagcccatttccctcttttgttttaaacaaaaaagggggagatgtggtgg
tgcgttaacttatgttttactggcgttacggttgtacgggtcagtttttctgtttttgtt
caattttatagttagcatgtcctatgtaccccccttcttccctttccctattggtactgc
cccaacccttcccgcctttccccttgtcagtcaccagaccactcccagctaccccaccaa
accactcccttgtctctacccaggagccctgccaatcacccggcgccccaccccgagatc
cagaaacttccatccagggcgtcgagtgattgggtgaaggcccagggcccctcccgttcc
gttgttctattggccccttacttcagactcctccccagggagccacccacacctttcccc
tattggtcccagttctctccgcccccaccctatataatcctgtgtcgagcagtttctctc
tgccttctttggttggcacccaagcgttagttggatcctagttcgtttctccctcaccct
gagggaaaataaagggatcattctgcccccagagaaggacgcttcctttgtcatctcttc
cgtgtgtgggtctcgctttccgtcgccctcggcgccaaagatccatcccgagctctccaa
agcctcccctcggagtagcccagcggagggctcggggaacctgctcgctccctccggagc
tagagctgagccgggatcgaccgcctttccggagggaacgcggcagcggtggcgcccaac
gtggggccccagggcgacagcggaccccgcggacggagctcattcgacgctccctggccg
tcatcgcaccctggtagtagcagaccctcgttctagagggttgcgctcccggggattgga
tcggcagcgtcctcagcacccaggacgtcgatccaccacacgcgcctgaccagcggcttt
ttcgttttctccccagcggtttggacctccagcctgtaagttgcgggggtcccccatccc
atccccattactctccctttccagttgtttcctcctccttgtgctccctcttttcttcct
aaaaacaaacgggcaactaaccgggggccgcccgcctccttagggccccccctccttcct
cttttcacaacggcggccccgcctcataggaaaaagggagggaggcagtcagccaggccg
tgtagtcctgggacgacctctgtggagggagggccgctggactgattccccccgtcccgg
gttttgaggggggggagatagtggtgagttgggcgccgggagggattttcttggtttctt
tgtttgttttccgctggtcagggtctggcacaacttaacaccgacagtatgggtgcaaaa
ctgtctgtgccagatcggaagctatatctccaagttgtgggactcctcgagggtggaaat
gttaagtataaaaaattggaagttaaaaaatttgtccgctggttgtcgctcaccttccaa
gaggtttcgtcagaaaaactttatcaagtccccttttgggaccaggttgggagggagatt
ctccggcagggggatccttccctctctccttttacacatttggcattgcaaattcgaatt
ttagttaaaaataaatgtgaaggtttgccacaaccagccagagacaaatcaaaacccagt
tccgccccaggacctctttcctccccttctaccccagccccgagcacttccagcgctcga
gcccccttgcagggtagcgcaaatggcgccatcgctactctgccctgtccccagacccct
gtttccctgcaatgtacagccccgtccctcagaaaatcagttagttttaaaaatccccgt
tgagtcaccttctccctnnnnnnnnnnnnnnnnnnnnnnnnnnnnnnnnnnnnnnnnnnn
nnnnnnnnnnnnnnnnnnnnnnnnnnnnnnnnnnnnnnnnnnnnnnnnnnnnnnnnnact
tctccgagccgagtccatcccctggggcaca
>ZB-ERV9#LTR/ERV2
tgacaccgttctgtcggaactcaaaatgtccctcagacattttcagaggttccaggcctt
ggtcagaagcattttagaccctggcaagcagctgaaaacagctgtgatcttgagtttgaa
ccatggaatgagttaccaactttgaaggtggaacaagcagtcacagagggttagatggta
tagtaaaagtagtcacaaattagagggtaaatttttttagtattgtacaggggggtttta
atacctgtgcaggggggttttactttgtacaggggggtcaggagttctaagatggaggaa
agtgggcctgatcctgttcttcctccttcttcttccttacctccatgttcttgtgatgtt
ggcattcacagattggtttagagtagaaaagcacattgtaacatagatagtaggtattgg
ggaaaatctttaaacatgtagtacgtaatatatcatataaaagatagcgacagccctggg
cggggggagagacgacagagacaccggacagtgagggtgtcaggagagtgtgtacctctg
cctgggccgcagaccaaagcagccgcagcgcaggacaatctttcagataaccagcaataa
actgccttgtgaccgaacaacaagaggctgtggagtttttctttggaagcacgggttgga
ggagagactttaccaccacacgagagccccgaatcaatcccggggttctcactcctggcg
tccctggccgagcatcaacaagaaacatcaaaacagcctccaaccttcagcggcagaaaa
gaaaaaaaaaaaaaaaggaaaacagcagagtgcacaaactctccacaagttccaagaaga
gagggaatgagaagctcaagataagaacctgaccttcaccaagacaacttgtctcaggga
ctttccagggaggagacgacccagaagcgtgcctgggatctctcacctgtgacctgctgg
acagtgaacagtgccatctccggatcgacctcgggctgactcagcttttggtgagaaatg
tcaaaattaagaacatgggggggggaattctcccaagaggaagctcagacagtatctgtc
ccacgggaattctcccgggaggaaattcaaatagtatctgctttacaaggcatcatctct
gcccatccggtagagatcactcaaatagaattgaaaatgttgttattgtgggtgaggtgt
aatttcccaccctcggatttaaatttgttgtttaagccaaatttttggcaggaagttaat
aagcaattatattatcgaactataaagaaagataagcttgctgcaaaactactaccttca
gcgagaacagttttagagtcactcgcacaatgcagcagctcaagtcaggcagccacggct
cctggggaaaaacggggggggggacagtccagccagcagcttgggccaggtccttccacc
acagacatagtagaggataccccttcgcgtcccatatccccaagttcccactgctcctca
gtgtcccgagagtccccaagctcctccgacgcggagactccccagatggaggcaagcaag
ccaggcgcggcccccgaatccgcggtgggggaagcgccggcagcagccccagtgggtgag
agtgcgtacgtgagtgttgagcagagggaggagggagaggaaagtgctctcgcatctgcg
caggctgggagttcaaaacagcccgcgcagaaagcgaaagcgaggggacgggcgggggcg
ggacggacaggggcgaaagcggggggtgcgagtgcagcggtgggacgctctgagcgtccg
gtgacgcgttcgatgtcgagaatccgtgaggccgccgaagcggccacccggatggcgcgg
gagagcggctccctgaccgcggcagccgcatttgccgagggagcagcagggggacagcgg
gaggcgtccctcgctgcagctcaggcggcgggcatgcgcgggaaggttgagcgggacccg
gaagccacagggggaggggatttttcgcatctggaacgcgcggcacgggcgcaggcgggg
cggagccggcacacgcgggctgtgggtgctggcgcagagccaggagaggggcaaagcgag
gcggaaacatcagggccagagtgggatcaggaaagtagttacatcagtcttggggaggac
ggcagtggctctgaatctgaggcagtgcggggtggagctaggcgaaagcacagccggggt
cggaggagaggcgtccacacccccgtgatgatgcaggcagagtcggggcgtggccaggat
gtaaacattcctcagggcacggtcctgttgcagttcccatggacaaagtcagcccaagcc
cacagccaacccctgtcagcttcagacatggtcagaatagaacagttgttacaagagtca
gtttcacagagtgcagggattgcaaacgtgaatcagttatggggagaaatgctcaaagat
ttatcaggaattaccatggggtttgcaaatgtgaatcagttatcagaagagatgctcaaa
tatttatcagaagtgcaaattgaagagccaagtgcagtcccggcctcagttggtcaggcg
gcagcgccatctagtggcggaaccacatcattgcagcagattttacaggacccagtcaga
caaggcaaggtgtcacacagtagtgggactttgacaattcaagacttttttccagtttct
tataagaaaaaatctagggtgagaagagctgcatctgcacgacagcagaaatctccgctg
actccagaagagtttgggactcaggacacttctgctgaggctcaacaacaggatgacacg
attcgcatcactgcctcggagggtgtcccagcttggacaattccaaaatcaaggtctgcc
aaaatttcggggcagggagaatcaatttcagtatcaaaaagggttgttaaatttctttta
cgatatttaagcatagccttggagtcgcagccagagctgctggttcatcttccaaaaatt
ttccaaataatgcagggcagccatgtgttctcctccacagcaggtgctccacttttttcc
agaggcacccagccttcatcttcacagatgccgcagacgccgtcagtatcggtgagtgtt
gctgcatcaaagctgcagtcacctcagatgactccactctacaggcaagtacccacagaa
tttccagctttgccggatgcgaaagtggactggcaggacattcgggcagaattggagaag
gagaaaggtttattgcagggttcaggaaacatagtgatgccagtgaactatgatgctcag
ggccaaaacccgagatgggaacgcctggatcgtggagcaatcaaagatttagctaaggcc
attcgggacaatgggttgtcatcaccatatttcaaacagatgttgaaaagcatttttggc
atgtatgatttaacaccatatgatcttaaatatctcgcaacatcagttcttacagacacc
caagctctcatttggcagaaggcgtggcggagatccctggaggagctgagagccagatac
caaggcgggccaaacgcgaacctcaccatggtgcagcttgccggtgatcctcctgaggac
gatccaactcaacaggcggtgagactcccacggcacgtgctcagcgacatcaaagaggcg
gcacggagagcaattcttcagattgctccggcgggggtccaggacaacatctacaccgag
atcaaacagggttcttcagagccattttcctcgttcgtggatcgtctttctcaggcagtg
gagcggcaggtgaccgaggagggggcgaaaccacatctgaccaaaagcctcgcgttctcc
aatgccaacccagagtgcaggcgaatcatcagcatgatgccacaccaggccaccttggcg
gacatgatcgaggcgtgcagcaaggtggggacaccacaacatgttgcttccatcatggag
gaacacttgggggatccaattgaaaagcgtgttaaggaagttcttgcaaattatgcaaag
ggcaacaccggtgcagagagacggtgctttgggtgtggggcacaaggacattttaaaagg
aattgcccacaacttgcaaagcccaacaagccacagacctctgtcctcgatgcaggagag
ggagacatctcgcgagtgagtgtcactcacagacagatgtggatggaaaacctcttccgg
ttccgggaaatgggaaaaggagcatgagtcatcactagcgcactccaacacaaatcctgg
cagtgacacaaaaccaactgggataatccttggggagcaacaaacagaattccttcagca
aagaaatcttcaaaaatccccagcgacccaaacttgggaacaccccggaattccaacgcg
tcctgccaacctcccaaattgacgttgtttttttggaacatagccatgccgtggataccc
cacaggggtcacagggaccttcttgggaaaagggcggaatttttaattatgggccagaga
cagaaaccgcatttctgggacttgttgtttacccctccttaaatttccgcannnnnnnnn
nnnnnnnnnnnnnnnnnnnnnnnnnnnnnnnnnnnnnnnnnnnnnnnnnnnnnnnnnnnn
nnnnnnnnnnnnnnnnnnnnnnnnnnnnnnnggggcaggggagaaatcaatttcagtatc
aaaaaagggttgttgaatttcttttacgatatttaagcatagccttggagtcgcagccag
aagctgttggttcatcttccaaaaattttccaaataatgcagggcagtcatgtgttctcc
tccacagcaggtgctccacttttctccggaggcacccagccttcatcttcacagatgccg
cagacgccgttggtatcggtgagtgctgctgcatcaaaactgcagtcacctcagatgact
ccactctacaggcaagtacccacagaatttccagctttgccggatgcgaaagtggactgg
caggacattcgggcagaattggagaaggagaaaggtttattgcagggttcgggaaacata
gtgatgccagtgaactatgatgctcagggccaaaacccgagatgggaacgcctggatcgt
ggagcaatcaaagatttagctaaggccattcgggacaatgggttgtcatcaccatatttc
aaacagatgttgaaaagcatttttggcatgtatgatttaacaccatatgatcttaaatat
ctcgcaacatcagttcttacagacacccaagctctcatttggcagaaggcgtggcggaga
tccctggaggagctgagagccagataccaaggcgggccaaacgcgaacctcaccatggtg
cagcttgccggtgatcctcctgaggacgatccaactcagcaggcggtgagactcccacgg
cacgtgctcagcgacatcaaagaggcggcacggagagcaattcttcagattgctccagcg
ggggtccaggacaacatctacaccaagatcaaacagggttcttcagagccattttcctcg
ttcgtggatcgtctttctcaggcagtggagcggcaggtgaccgaggagggggcgaaacca
catctgaccaaaagcctcgcgttctccaatgccaacccagagtgcaggcgaatcatcagc
atgatgccgcaccaggccagcttggcagacatgatcgaggcgtgcagcaaggtgggaaca
ccacagcatgttgcttccatcatggaggaacacttgggggatcgaattgaaaagcgtgtt
aaggaagttcttgcaaattatgcaaagggcaacactggtgcagagagacggtgctttggg
tgtggggcacaaggacatattaaaaggaactgcccacaacttgcaaagcccaacaagcca
ccagacctctgtcctcgatgcaggagagggagacatctcgcgagtgagtgccactcacag
acagacgtggatggaaaacctcttccggctccgggaaacgggaaaaagagcgcgaaccga
cgccagcgcgcaccaatacaaattctggcagtgacacagaatcagcaggagcaatcctcg
gggaacaacaaacagaatccttcagcagagcaatctccaaaatccccagcgacccagact
tggtaccacccggattccaacgcgtcctggcaacctccaaattgacgtgttttttggaca
atagccatgcagtgatacccacgggtgtcacagggacttcttggaaaaggcaggattttt
taataatggccagagacagaagcagcattcttggacttgttgtttacccatctttgattt
cagcaaaccgtaatgaggagctgatggtcacagcaaaagccttgcgaccacctttgacaa
ttccacaaaatacaccaattgctcgagccatggctttgccatctcacccagaaaggcaag
tcatgccagtgttcaacacacgggactctttttctggtgatcaagcagaagtgcatgcat
cttgggtgaaacatgtgagccgagatcggcctgttgttacttgtcagttgacttgtaacg
aaaagacaattactatcacgggaatgcttgacacaggagcagatgctacagttatttcat
acattttttggccccgggaatgggacttggttgcacctttgggctctctctcaggcatag
gaggaagttccctatgcatgcagagtgaaaatgcaatcgttgtcagaggcccgggaggga
aaacagcagtcatccgtactttcatcgtgcaaaagcccatcacagtgtggggaagggacc
ttttggcacaatggggactgaaattagaattggatttttgacaggggtcactgtggcact
cgccactctgaagctgacctggaaaacaaatgatcctgtttgggtggatcagtggcccct
tgagcgaaaaaaattgagtgccttgaaaaagctggtccaggaacagctgcagaagggaca
catcaaacccacagacagcccatggaattctccagtgttcgtcattcacaagaaaacttc
agggtcttggagactgcttcatgatctcaggaaaatcaacgaggtcatcgaggacatggg
accacttcagcttggactcccatctctctcaatgatcccgagagactggtcgcttgtgat
cattgatctcaaggactgttttttcagcattccacttcatccagatgatgctccacgctt
tgcattttctgtcccaagcatcaacagagaggaacctctgcaaaggtaccattggacagt
tcttccgcaaggtctcaaaaattctccaaccatttgtcagtggtacgtggcccaagcatt
gcatccagcacgagagaagcatccaaaaacaaaaattattcattatatggacgatttgct
cattgcagcaccgacaaaaaaggaggtgcaagaggttcgtgactgtgtgattgcacaggt
gcaaaaggcaggactggaaatcagtgcaccaaaaatacaagaaattgcaccttggaaata
tctgggctggaaaatctcgaagcaaacaataaggccacaaaagctggagatcaacacaaa
ggtcaccaatctgcaggatttacagcagcttttgggggagatcaactggatgagaccaat
cctgggaatcaccaatgatgacatctcgtcactgctcgatcttttgagaggggacaacaa
catcaaatctcccagaactctgacacctgaagcaagaaaagatcttgagaagatcacaga
catgattcaacagagacaagcacatcgctttgtggaatcattgccttttcatttagcagt
gttgggggaaacagcacagttatatgggttgatttttcaatgggatttgtctcaaatgga
ccctcttttgttgatagagtgggtttttttagcttacaggccctcaaaaacaattcttac
agatttagaaatgatagcacaaattattattaaggcgagaaccagattgctggtgatgtc
aggcagggatttctcagtcattcatgtacctttaaagaaagtatattttgagtgggcgat
gcagaaatcacaggatcttgcaattgctttgttaggatatccagggatttgtacagttca
tttcccggcgcacaggatgttaaatgcaaaagtgagtttcagggaaaagccaaaaataag
ccaggaaccagtggaagggatgacaatattcactgatggttcagggaaaactcacaaatc
agtggtcacatggcaaaatccaaaaacaggggaatgggaatcagacataaaaatagtaca
gagttcaccacaaattgtggaattggcagcagtggtcagggtttttcaattgtttcagga
acctctcaatctgatcacagattcagcatatgttgcaaatgtggtcaaacgattagaggg
atcacttttgaaacacactgacaatgaaattttatattcatatttgttatgcatgaggac
aattctagaaaatagagagcacaagtattttgttgcacacatcagggcacattcctcact
cccagggttcttagcagaagggaatgctcacgcagataggctcacaatgaccatatcaca
gacattgccagatatttttgagcaggcaaaattgagccatgcatttttccatcaaaatgc
acaggcgctgatggagtccttccgcctttctaaaagtcaggcgagggaaatcatcagtgc
ttgcccagattgtcagcttgtgcagcctcctgcatccacaggagctgtaaatccaagggg
attgcagagtcttcagctgtggcaagctgatgtcacaaaatacccatcttttgggaagct
caaaaatatccatgtttcagttgacacattttcaggggcaattttcgcatcactacatac
aggggaaactgcagaacatgcctgcagacattttttgcaagcatttgcatcactcggggt
gccacaagaaataaaaacagataatggtccaacttacacaggcaaggtgcttgacaaatt
tctgaaaaaatggggagtcaaacacatttttggtattccttattctccctcaggtcaagc
aatcattgaaagaacacatcacaccctgaaatccctcttggataaacagaaaagagggga
agcaggcgcaacaccacacatgcggttgaacaaagctctgtatgtattgaattttttaaa
tggttctttctcagaacccactccaccaattgttaggcacttcacaaacagcacacaagc
aaagctaagggaaagtcctttagttttgatcagaaatccagaatcgggacaaattgaagg
tccatttacattaataacttggggcaagggtttcgcttgtgtttccacagagcgaggacc
gaagtgggtgtcggcgaggcgaaaccttatcgggtgcagacgccagtggacgtggacccg
agaagcagagaagcaagcacgcagacgaaggcagacgacgacgctgcagacgtcacatca
gacaacgactgatcacccagagacttggggggttttcttttcctgggaaatcaagtgttg
tttgggtgttgctgcattgcagggtctctcacagagggtgggggcatggacatgggattc
aggcagatagtgctcatgtgcttcattctcttgcctattgccttgggcaattggacagac
tttcccgtgaaacaaccaaaggaaaatgtgtgggaaactttggcaaaggcagcgggtcta
gacagcatttgtctgactcattcaaagccaggaaaaccattttcaacatgtttagtaggt
gtgccagtgaaggaatggccaattccaaaaagcatccctccagagattctgaaaactttt
tcagatcctgtggaaggatggcaagtttggacacagtaccttcctgtggctcacttggaa
cctccagaattggacatttttggatcaacaaaaatgaaatggtgcatcgaatttaattca
tcaggagtggcaaagacagataatcatacaatagatgtcactcccaatcagcctttttat
aaaaatgcatcatcttggtgcaatcacacaaaaataacaagcaaaccatcccttcaacac
ccagccactttaccgaagggaatgtttttcatttgcggggacagaatttggcctgctatc
cctgcaaaaatcaagggcggtccatgcagcatcggggaactctcattgttaacaactgat
ttgaaaactttacaaaagcagacacacagggaaaaaagatcccttgaacaatatagtcca
aattgtgatgatgatgtttctacctggaacaaggctcagagaattgcaatagcaattttc
tcaccccaaacagcatcaggggtggccttgacacaattggatcatatagcgtgttggttg
agtaaacacagtcgtgccatttcgtttgcactgagtgacatgttaacagacatcagcggt
gcaaggcaagcagtgcttcaaaacagggcggcaattgattatttgctgctgacacatggg
cacggatgtgaggaatttgaggggatgtgctgcatgaacttgtccgatcattcaaaatct
attcatgaaaatataaaacaaatacagaatagtattagcaaattgaacagagttacaggg
tcctggtgggataatttgtttaacttttttgatatctcaccattgtggaaagaactttcg
aaaatagcattttatattcttatagggcttgtagttcttctgcttgttctaccatgcatt
ttcgtgtgtattcgaaagaccttgaacagcatggtaaagcaggtgtttctggttcaaaca
gagaggggagatgtcggaacccaaaatgtccctcagacatttttagaggttccaggcctt
ggtcagaagcattttagaccctggcaagcagctgaaaacagctgtgattttgagtttgaa
ccatggaatgaattaccaactttgagggtggaacaagcagtcacagaatgttagatggta
tagtaaaagtagtcacaaattagagggtaaaattttttagtattgtacaggggggtttta
gtacctgtacaggggggttttcactttgtacaggggggtcaggagttctaagatggagga
aagtgggccttatcctattcttcctccttcttcttccttacatccatgttcttggtgatg
ttggcattcacagattggtttagagtagaaaagcacattgtaacatagatagtaggtatt
ggggaaaatctataaacatatagtacgtaatatatcatataaaagatagcgacagccctg
ggcggggggagagactacggagacaccggacagtgagggtgtcaggagtgtgtgcctctg
cctgggctgcagaccaaagcagccgcagcgggcgaggacaatcttttagataactagcaa
taaactgccttgagaccgaacaacaagaggctgtggagtttttctttggaagcacgggtt
ggaggagagactttaccaccacacgagagccctgaatcaatcccggggttctcaca
>ZB-ERV13#LTR/ERV2
tgctctgtaccctgaccctccttccctgcaactgttatataccctgtcccgcccttggtt
cggggctctcagagctggctcgccctctgagtggctgcgtcccttcacctccctcgcctt
ccctcacctaagccctcagaataaagccgcctgagagactctcgcctggtggaagactcc
ttctctttattaccaccatcgtgtgcccgaagtccccgactcagtcggagtgaccggtca
cgctttaactggcgcccgaacacgctgacccctgcacggagtcaaatggagagcgtctcc
tcagcagcttcgactccgtgagccggctgctcgaggaattcaagcgccgttcggacccgg
ttccacggacgactgtgcttcattttctgaagaccctttgcctcgtgggctgcggacacc
cggaggagcaggaacagcagcttcgcggaagctccctcgcactccggacctgcagcgctt
ccaccccccattgaggtcatcttcttttcgacgggcgtcctttgtggtgagtttttcgtg
ccccgtctggcacctgaccccgtctcttttcttttctgttctcctttgcctctttgggga
atttttagccgttctgacataatgggcaaccttatgtctccggctcggcgggatttctat
tcccacgttaagtcatcccttgttttgggaaatatttctttnnnnnnnnnnnnnnnnnnn
nnnnnnnnnnnnnnnnnnnnnnnnnnnnnnnnnnnnnnnnnnnnnnnnnnnnnnnnnnnn
nnnnnnnnnnnnnnnnnnnnngccccttccgtccccttgaccgcgcccctgggtgggccc
ccggtgggagggaccggcctacaagaaggccacgcccctgtgggtgggaaccccctgctg
gaaggccccgccccgggaggtgggcctagccccgcctccccctctccagccacttccggt
tcccacgctaccggaaccggaagtaggcctggctggaagcaggccatcttggcctgcagg
gttccatgccagcggagcccaacggtcagggagaggttcaaggccctcacccgtcctgcc
tcatcctccgaggaggatgaggacagtgacagcccccggcccacacctaggtcgggaggc
gggtgggccaagatcagggcggcggccattgaggacggggacttagacctggcgcgtgac
ctcgggcctttcgcggcaccggtggtaagggagaggggaaagcggccccggtgggaacaa
ataccatatgctgaggtgaaggagctgaggaaagcggccaaagattatggccgcgaatcg
ccattttttaaaaatgtattggacctcaccttttccggacggacattagtccagcatgac
atcaaatacattgccaagtccctgttgtcccccacggaactcttgctatgggaggttcag
tggaaaaaactgctgaaacctctcatcataaagcacaatctagcagagactctgggcaca
ggcgacgaggtaatggaggccattgcaggagatggagaattcggccagccggaggaccag
atccagctaccaataccactcctcgacgacatcagagaggctggccgtgccgcgctgcta
aagatcccagacggcaaaactccctcccaaagcttttcgacaattttacaaggacctgac
gagtcattcattaagttcgtggaccgcctcagagaggccatcgataagcagatagagcac
cctgcggcaagggaggagctcctccgcaaaatggcaatgaccaacgcctctgcggagacc
aagaagatcttgagggcgttaccgcaggaccccgagcccaccattacccaaatggtggag
gcgtgcgtcaaggcaacatccaccgaggtaacggttgccatggcagtgagcaaaggggtg
ggggaggcaatgttgaacttaaacactgtgcgctgcttcgggtgtggccagatgggccac
atacaagcgaactgtcctcactggcccccggagcagttttaccatccatatatgccttcc
cctagacccctacacaggaactcattcccgccataccagccggcgggaaacgggccgcgg
agcgcgaggaggggccgcgtgaggacaacaaatggcccttctcagcgcccgagcctccct
accatccaggaggaccaatggcccaggggacagttccggaggattggcggagcaccgacg
acggacttcgcctcctctgaagaacggccaacttagatcccggccgccgccaggtcctca
gaagctccatgactgtcaccttccaggatgaggacctggtgagaatccccgcggggttcc
tggagccccctcactgccagggcgaagcgaccgtcctcatcattggcgacgcaaggcaca
caccggacaggatctccatcatccctgaagtggtgtgtgtcccgccggggtcggaggtaa
cggtctcggtcatctgccatgagcccccttacaccttgggcagaggactccccttcgcct
tgctctatctgctggactcggatggcctctctggacgggactcagaacaggacattcatg
tatttcttactcaaaatgtgacaaaagaaagaccagtaatcagaactgtgctctctttac
agggaaagtcggtggcgatgaacctgatggcagacactggggcggatgtcaccatcattc
ccaggtcaaagtggccccgcgactgggagttggtgcccccttgtggcacaatctccggag
tgggcggagctgtcaattccatgcgcagccgacacttggtaagtgtggagggtccagagg
gacaaatagccacaattcgacctttcgtggtttcctcaaacatcatgttattaggcaggg
acgtattgtcccagtggggtacccgccttgacatccctagccctgcatgggatttttagt
atgggccactgaggagcgcacctccccaccgttgaattggaagaccgatgttccggtgtg
ggtggatcagtggccccttgtggaggagaaattaaatgcgctcaacgaacttgtagagga
gcaggtgcgccttgggcatttaataccctccaccagcccttggaacacccctgtctttgt
aattaaaaaaccaggcaaagacaagtggcgcctgctccaggacctccgcagggtcaatga
tgtcattgaagacatgggccccctccagcctgggcttccctcaccctccatgcttccccg
ggattggcagctcgcagtcattgacatcaaggactgctttttcaacatccccttgtatcc
tggagatgcccctaggttcgccttttccgtaccatcaatcaatcgggcggaaccttataa
aaggtaccaatggaccaccttgccccagggaatgaaaaattctccagtgctctgccaaac
ctttgtagcacaggttctttcgccagtccgccgacttttccctgaagccatcatcttgca
ctacatggacgatgtccttgtctgcgcggagacgaccacctacctccgcacagccctcaa
taagacaataaaagccatcaaggacgcgggttttcagatcgcggaggagaagatccaact
ctccgccccatggaagtacttgggcatcacgatcacgggaaggaccgtcgcgccccagtc
agttaccatcaaggacaacccacggaccttgcgggatctgcagcagatctgcggtaccat
cacgtggatccgacctctcctgggactcaccacggaggagctggcgcccctcttcgaact
cctgagaggagacggcgacctggcttctccacgcgagctgacaactgccgcgaagggagc
cctggagagagttgcggaggccatcagatcccgccaggcgcaccgtgtggaccgggtcct
tcccattacccttgccatcttgggtaagtgcccaaacttccatgggttgctgtttcagtg
ggatgcaggccggaaggacccactccttatcatcgagtggctgttccttccgcaccagcc
cccgaaaaccatctccacacccgcagaattgatggccaaacttatcattaaaggcaggca
acgcctccggacccttgcagggtgcgatccggcgtgcatttatgtccctttaaatctgga
acaattggagtctcttctgcaaacaaatgaaaatctccaaatttccttagacagctatcc
tggccaaatctccatacattatcctaaacataaactgtttaaggataccttctatttggc
cccaaaatcctacaaaagcaaaacacctattaaagatgctctcacagtgttcactgatgg
gtcgggaaaatcccacaaatcagtgatcacgtggaaggacccggagagtcagaagtggga
gtctgacatccaaatcgttgagggttccccccagatcgcagaacttgctgcggtcgtgag
agcattcaagaaattccaacaacctttcaatctagttactgattcggcgtatgtagccgg
gatagcagagcgggcagaacatgccatgctcaaagaaattcaaaacaaaaaattgttcag
gttgctcacggaattaatctggctgatctcccaccgcgagcaattctatcacataatgca
tgtccgggcgcacacagacctgccaggagccatcgctgagggtaaccggagggcagacca
tctagctgccattgttgccacgacctcttctgtgtactcaatttccaacactatcccaga
catctttgcccaagcaaggctcagccatgcgttttttcaccagaacgctcctgcccttgc
cagacaattcaaaatctcgaaagaacaggccaaggccatcctcgccacttgccccagctg
tcagtccctcgcccttccaccagtggcgtcaggggttaacccccggggactgggagcatt
agagctgtggcagatggatgtgacacattacaacgcttttggctgtctcaaatacatcca
tgtgtcaatagatactttttcaggtgcgatcttcgcctctctccacacgggggagaagac
gaaagacgccaaaaaacacctgttcatggcgttcgcgacactgggagtcccgaaggcaat
taagaccgacaacggcccgggactcacctcaaaacaatttgaacagttcttgcagcaatg
gggcatcaaacataccaccggcactccacataaccccacaggacaggccatagtggagcg
ctcccacaaagaactcaaaagattgctcgatcaacaacatgacgcggcactggcgatgac
tccggtcgagcgcctttgtaaagcactttatgtgctgaatttcttaaactgcaccgacca
tgagccagacccgccggtcatccggcactttacaaacaccactcgagcacttttgaagga
gcgcccaccggtccttgtccgggacccggaatcccgagccatcacagggccctttccctt
aataacctgggggagagggtatgcctgtgtttcaacagctcatggcccaaagtggattcc
ggggaaatacgtgaagccattcctagaagatgccccagctgcagaaccaccatcgcaaca
ggacccacaggctgcgtctcccacaacaccggatgacgcagtcgcgtggaaaagacgacg
aacgaagaggaccggaagccatcccaacttggtgtcccgagtcctcatcaccagactgta
ccacccaccggactcgacatcttaaaataccccatcccctccaattacctttcccttacc
cccttaccttacccgctttccctatacccctgtgccctaaattgtttcctttttaaccca
aaagggggagctgggaggggagggaaccaaaaccttttctgttatttatgttttctcttg
tgttattagaatgaggatggctgcccgcatgtcatctatccgggagaaacatcagaaatc
gccccactgagcccagctggccgtcgccctggcctttgtcatcctgtggctgcaagcggc
ggacggttggatcgttcagcagccgaaggaaaatgtgtgggtcacgctcgccaagtcctt
gcagcaggacaatctatgtttggccatgggcagtgtggacaatcccttgtccacatgcct
ggtgggggttcccctggttgccgacgattggccagttttcaactccgacctgctccgaac
cacgggtaagagacctaacccggtcgacacttgggatgagtggacaaaaattttgtctag
tagtaaggaggaaccccaagaattggatttgctggggtcctctcacgcagaatactgcgt
caaattttattataggaggccaagtcagaattggcatggacttgacttggccaagaatac
atacagaaaggatgtaacacctctaagcaaaaaatacaatagtcaaacctggtgcaacta
caccagccaggttatttcggtctcgtccacgcgtcctaaggtgttgcccaagggaatgtt
tcttatctgtggggacagagtatggtcaggcattccatctcggctccagggaggaccatg
tagccttggcaaacttgctaccctcactccaaataaaacccaaatgctagaatggaggaa
ggaaaaacaattggcctgcaaaaaacgttcatataaccaattcgattcaaattgtgattc
gcagttgtacaattggggcaagacaaagagaatcgctgcgtccatattccttccgtggta
cgcagcagcaaaagcccttggtgagctttctcacctggagtgttgggtcaacaagaatgc
caacgctacgtctgccgccctctcagacctcttggcggacgaacagaccaccaggcatgc
aaccctacaaaatcgggctgctatagactttctcctcttagcccatggccacagctgcga
ggactttgacgggttgtgttgcttcaatttgtcatcgagaagcaaatccattcaggccca
catcaaacaaataagagagcaagtaaaagatctaaagactgagaacccatcggctgctga
cccagtggacaagacattctcgcagtggggcatccccggatgggcagcccccatcgttaa
aggacttatttggattttagttatcattttccttatttttgttgctttagctatttttaa
acattatttagttaagacttttgggactgcttttttagttaataaagacgggggagatgt
gggagggggtgtggttggtgacctccctgctttaccatgggaggccacagaagtgtagtt
ttcccgcctccctggttgactcttgtctgttctcccttcccccagcttatgttaatcaat
ttgtactccttccctttgttctggaaagttctcagatctttgtgccccctatggttcctc
ctccgaaacaactccttccctctatcccagttggaactgccatgtcactctctgttaact
ccgccctcataccctatcccggaggcctgctcttccccctgacccaccctccctgttcca
gatatatgccctgccccccccctggttcgggggttcacattgctgcttcgcccttctaat
tggctgcgaacccttcacctctcctcgccgtcccctctataagaccttagaataatggcc
acctgagagactctcgaatggttggaagaaccccttnnnnnnnnnnnnnnnnnnnnnnnn
nnnnnnnnnnnnnnnnnnnnnnnnnnnnnnnnnnnnnnnnnnnnnnnnnnnnnnnnnnnn
nnnnnnnnnnnnnnnntttgtaagctttggtcttacaagatttagggtctttttttccct
tcatccacttttttttttcaggtgggaggggggggggggtggtgacccccccgcttttcc
cagggaggccacagatggggtagttttccccccttccccaagttgtcaagtttttttgtt
tttcccttcccccccagctaaggtcaatcattttgtactcccttccctttggttcagaga
aatttatccagttcttgtaacccccaatgggttcttcctcggaaacccctccctttccct
ctatcccagttggccgttgccatgtttactttccgattgaatcccgccctcataccctca
cccaggttggatgctctgtacactaacccctcctttccctgccaacagataaaaaaccct
gtcccgcccttggttcggggctctcagagctggctcgcccctctgagtgggtgcgtccct
tcacctccctcgccttccctcacctaagccctcagaataaagccgcctgagagactctcg
cctggtggaagactccttctctttattaccaccatcgtgtgcccgaagtccccgactca
>ZB-ERV18#LTR/ERV2
tggttcggggctctcagagctggctcgccctctgagtggttgcgtcccttcacctccttc
gccttcccttgataagccctcagaataaagccgcctgagagactctcgcctggtggaaga
ctctctttattaccaccatagtgtgcccggagtccccgactcagtcggagtggcccggtc
acgctttaactggcgcccgaacaagctgacccctgcacggagtcaagcggagagcgtctc
ctcagcagcttcgactccgtgagccggctgctcgaggaattcaagcgccgttcggacctg
gttccacggacgactgtgcttcgttttacgaagacccttcgcctcgtgggctgcagatac
ccggaggaccaggaacagcagcttcgcggaagctccctcgcactccggacctgcagcgct
tccaccccccattgaggtcatcttcttttcgacgggtgtcccttgtggtgagtttttcgt
gccccgtttggcacctgaccccgtctcttctcttttctgttctcctttgcctctttgggg
aatttttagccgttctgacataatgggcaaccgtatgtctccggctcggcgggatttcta
ttcccacgttaagtcatcccttgttttgggaaatatttcttttaacaaaagggatttaaa
agccttaattaacttaatttttgaccaccttcctgacactgcgcaggaagatttcaactc
ggttcagttttggggaaaagttgggcgtttattatacgatttacaagttaaggggaattt
taaagtgggacgtttctttcctttatttcattctatttttacgttatttaaacaaaaacg
ggagagttgggcccccggttttcctaaccctcattccgtcccccccactcctaacccttt
ttcccctaagggtgggtcgggcggcagaccctgccaaagtccggcacagggttgccaccg
tctccctgttgctccccgtcccatcctgtcctcttttcggcctgggactggccaccccag
ttcgaccctttcctcgccccaagaccctcagacccctgttcccagtttaaaaccctgttg
ttccattccaaatctgtgccagcatctaccacaaaatggcgccggccgcatggctgagct
ggcatcagaagcgccacaaaatggcgtcccagctcctccctactcccctcgggttcccgc
cacttctccagtgacccctcctccgtcgagtgccgcccctgcgtcgggtcctgccccatc
tgatgcgtcgatggtgttatcgtcgggacccgccccttccatccccttgattgcgcccct
gggtgggcccccggtgggagggaccggcctacaggaaggccacgcccctgtgggtgggaa
ctccctgccggaaagccccgccccgggaggtgggcctagtcccgcctccccctctccagc
cacttccggttcccgcgctaccggaaccggaagtcggcctggccggaagcaggccatctt
ggcctgtagggctccacgccaccggagcccaacggtcagggagaggtttaaggccctcac
ccgtcctgcctcatcctccgaagaggatgaggacagtgacagcccccggcccatacctag
gccgagaggcgggtgggctaagatacgggcagcggtcatcgaggacggggacttagacct
ggcacgtgacctcgggccttttgcggcaccggtggtaagggagaggggaaagcggccccg
gtgggaacaagtaccatatgctgaggtgaaggagctgaggaaagcggccaaagattatgg
ccgcgattcgccattttttaaaaatgttttggacctcaccttttccggacggacattagt
ccagcatgacatcaaatacattgccaagtccctgttgtcccccacggaactcctgctttg
ggaggttcagtggaaaaagctgctgaaacctctcatcataaagcacaatctagcagcgac
cctgggcacaggcgacgaggtaatggaggccattgcgggagatggagaattcggccagcc
ggaggaccagatccagctaccaataccgctcctcgacgacatcagagaggctggccgtgc
cgcgctgctaaaaatcccagacggcagaactccctcccaaagcttttcgacaattctcca
aggacctgacgaatcattcatcaaatttgtcgaccgcctcagagaggccatcgataagca
gatagagcaccctgcggcaagggaagaactcctccgcaagatggcagtgaccaacgcctc
ggcggagacaaagaagatcttgagggcgttaccgcaggaccccgagcccaccatcaccca
gatggtggaggcgtgcgtcaaggcgacatccaccgaggtaacggtcgccatggcagagag
taaaggggtgggggaggcaatgttgaacttgaacactgtgcgctgcttcgggtgtggcca
gatgggccacatacaagcgaactgtccacactggcccccggagcagttttaccacccgta
tatgccttccccaagacccctacccaggaactctttcccgccataccagccggcgggaaa
cgggccgcggagcgcgaggaggggccgcgtgaggacaacaaatggcccttctcagcgccc
gagcctccctactatccgggaggaccaatggcccaggggacagtttcggaggattggcgg
agcaccgatgacggacttcgcctcctccgaagaacggccaacttagatcccggccgccgc
caggtcctcaagagctccatgactgtcaccttccaggatgaggacctggtgagaatcccc
gcggggttcctggagccccctcactgccagggcgaaacgaccgtcctcatcgtcggcgac
gcaaggcacacacccgacaggatctccatcatccctgaagtggtgtgtgtcccaccgggg
tccgaggtaacggtctcggtcatctgccatgagcccccctacaccttgggcagaggactc
cccttcgccttgctctatctgctggactcagacagcctctctggacggaactcagaacag
gatattcatgtatttcttactcagaatgtgaccaaagagcgaccagtaatccggactgtg
ctctctttgcagggaaagtcggtggcgatgaacctgatggcagacactggggcggacgtc
accatcattcccaggtcaaagtggccccgcgactgggagttggtgcccccttgtggcaca
atctccggagtgggcggagctgtcaattccatgcgcagccgacgcttggtaagtgtggag
ggtccagagggacaaatagccacaattcgacctttcgtagtttcctcaaacatcatgcta
ttaggcagggacgtattgtcccagtggggtgcccgccttgacatccccagccctgcgtgg
gatttttagtgtgggccactgcggagcgcacctccccaccgttgaattggaagaccgatg
ttccgtgtggcccttgtggaggagaaattaaatgcgctcaacgaacttgtagaggagcag
gtgcgccttgggcatttaataccctccaccagcccttggaacacccctgtctttgtaatt
aaaaaaccaggcaaagacaagtggcgcctgctccaggacctccgcagggtaaatgatgtc
attgaagacatgggccccctccagcctgggcttccctcaccctccatgcttccccgggat
tggcagctcgcagtcatcgatatcaaggactgctttttcaacatccctttgtatcctgga
gatgcccccaggttcgccttttccgtaccatcaatcaatcgggcggaaccttataaaagg
tatcaatggaccaccttgccccagggaatgaaaaattctccagtgctctgccaaaccttt
gtagcacaggttctttcgccagtccgccgacttttccctgaagccatcatcttgcactac
atggacgatgtccttgtctgcgcggagacgaccacctacctccgcgcggccctcgataag
acaataaaagccatcaaggacgcgggttttcagatcgcggaggagaagatccaactctcc
gccccatggaagtacttgggcatcacgatcacgggaaggaccgtcgcaccccagtctgtg
accatcaaagacgacccacggaccctgcgggatctgcagcagatctgcggcaccatcacg
tggatccgacctctcctgggactcaccacggaggagctggcgcccctcttcgaactcctg
cgaggagacggcgacctggcttctccacgcgagctgacacctgccgcgaagggagccctg
gagagagttgcagaggccatcagatcccgccaggcgcaccgtgtggaccgggtccttccc
attacccttgccatcttgggtaagtgcccaaacttccatgggttgctgtttcagtgggat
gctgggcataaggacccactcctcatcatcgagtggctgttccttccacaccagccccca
aagaccatctccacacccgctgaattgatggccaaactcatcattaaaggcaggcaacgc
ctccggaccctcgcagggtgcgatccggcgtgtgtttatgtccctttaaatctggagcaa
ttggagtctctcctgcaatcaaacgaaaatttacaaatttctctggatagctaccctggc
caaatctctatacattatcctaaacataaactgtttaaggataccttctatttggcccca
aaatcctacaaaagcaaaacaccaattaaagatgctctcacagtgttcactgatgggtcg
ggaaaatcccacaaatcagtgatcacttggaaggacccggagagtcagaagtgggagtct
gacatccaaatcgttgagggttccccccagatcgcagaacttgctgcggtcgtgagagca
ttcaaaaaattccaacagcctttcaatctggttactgattcggcgtatgtagccgggata
gcagagcgggcagaacacgccatgcttaaagaaattcaaaacaaaaaactgttcgggttg
ctcacggaattaatttggctgatctcccaccgcgagcaaccctatcacataatgcacgtc
cgggcgcacacagacctgccaggagccatcgctgagggtaaccggagggcagaccattta
gcagcggttatcgccacaacctcttctgtgcattcaatcactaacaccatccccgacatt
tttgcccaggcaaggctcagtcatgcgtttttccaccagaacgctcctgcccttgccagg
caattcaaaatttccaaagagcaggccaaggccatcctcaccacttgccccagctgtcag
tccctcgcccttccaccagtggcgacaggggttaatccccggggactgggagcattggag
ctgtggcagatggatgtgacacattacaacgtttttggccgtctcaaatacatccatgta
tcaattgacacattttcaggtgccatcttcgcctctctccacactggggagaagacgaag
gacgccaaaaaacatctattcatggcgttcgcgacactcggagtcccgaaggcaattaag
accgacaacggcccgggactcacctcaaaacaatttgaacagttcttgcagcaatggggc
atcaagcacatcaccggcatcccacataatcccacagggcaggccatagtggagcgctcc
cacaaagaactcaaaagattgctcgatcaacaacatgacgcggcgttgtccatgactccg
gtcgagcgcctttgtaaagcactttatgtgctgaatttcttaaattgcaccgaccgtgag
ccagacccgcccgtcctcaggcactttacgaacaccacgcgagcacttttgaaggagcgc
ccaccggtccttgtccgtgacccggaatcccgagccatcacagggccttttcccctaata
acctgggggagagggtatgcctgtgtttccacagggcagggaccaaagtggattccggga
aaatatgtgaagccattcctggaagatgccccagctgcagaaccaccatcgcaacaggac
ccacaggctgcgtctcccacaacaccggacgacgcagttgcgtggagaagacgcaagaag
aagaggaccgggagccgtcccaacttggtgtcccgagtcctcatcaccagactgtaccac
ccaccggactcgacatctaaagataccccatcccctccagttacctttcccttaccccct
taccttacccgctttccctatacccctgtgccctaaattgtttcctttttaacctaaaag
ggggagctgggaggggagggaaccaaaccttttctgttatttacgttttctcttgtgtta
atagaataaggatggctgcccacatgtcaccaatccgggagaaacatcaggaatcgcccc
actgcacccagctggccgtcgccgtggccttcatcattctgtggctacaagcggcggacg
gctggattgttcagcagccgaaggaaaatgtgtgggtcacgctcgccaagtccttgcagc
aggacaatctgtgtttggccatgggcagtgtggacaatcccctgtccacatgcctggtgg
gggttcccctggttgctgacgattggccagttttcaactcagacctactccgaaccacgg
gtaagagacccaacccggtcgacacttgggacgagtggaccaaaattttgtctaatagta
aggaggaaccccaagaattggacttgctggggtcctctcacgcagaatactgcgtcaaat
tttattataggaggccaagtcagaattggcatggacttgacttggccaagaatacgtata
gaaaagacgttacacctttgagcaaaaaatataatagccaaacctggtgcaattacacca
gccaggtgatttcggtctcgtccacacgtcctaaggtgttgcccaaggggatgttcctta
tctgtggggacagagtatggtcaggcatcccatctcggctccagggaggaccatgtagcc
ttggcaagcttgcgactctaactccaaataaaacccagattttagaatggaggaaggaaa
aacaattggcccgcaagaaacgttcatacaaccaattcgattcaaattgtgattcgcagt
tgtacaattggggcaagacaaagagaatcgctgcgtccatattccttccatggtacgcag
cggcaaaagcccttggtgagctttctcacctggagtgttgggtaaacaggaatgccaacg
ctacgtcggccgccctctcagacctcttggcggacgaacagaccaccaggcacgcaaccc
tacaaaatcgggctgctatagactttttactcttagcccatggccacagctgcgaggact
ttgacgggttgtgctgcttcaacctgtcatctagaagcaaatccattcaggcccacatcc
aacagataagagagcaagtaaaggatttaaagactgagaacccatcggctgctgacccag
tagacaagacattctcgcagtggggcatcccaggatgggcagcccccatcgtgaaaggac
ttatttggattttagttattattttccttattttcgttgctttagccatttttaaacaat
atttagttaaaactttcggttccgtttatttagttaataaagacggggagatgtgggagg
gggtgtggctggtgacctccctgcattaccatgggaggccacagatgtgtagttttcccg
cctcccaaggtgtctgttatctgttctcccttcccccagtttatgtcaatcattttgtac
cccttccctctgttctggaaagttctcagttctttgtacccccattggttcctcccccga
aaccactccttccctctatcccagttggccgttgccatgtcactctccgttgactccacc
ctcataccctcacccggttggatgctctgtacccggaccctccttccctgttactgttat
ataccctgctccgcccctggttcggggctctcagagctggctcgccctctgagtggttgc
gtcccttcacctccttcgccttcccttgataagccctcagaataaagccgcctgagagac
tctcgcctggtggaagactctctttattaccaccatagtgtgcccggagtccccgactca
gtcggagtggcccggtcacgctttaactggcgcccgaacacgctgacccctgcacggagt
caagcggagagcgtctcctcagcagcttcgactccgtgagccggctgctcgaggaattca
agcgccgttcggacctggttccacggacgactgtgcttcgttttacgaagacccttcgcc
tcgtgggctgcagatacccggaggaccaggaacagcagcttcgcggaagctccctcgcac
tccggacctgcagcgcttccaccccccattgaggtcatcttcttttcgacgggtgtccct
tgtggtgagtttttcgtgccccgtttggcacctgaccccgtctcttctcttttctgttct
cctttgcctctttggggaatttttagccgttctgacataatgggcaaccgtatgtctccg
gctcagcgggatttctattcccacgttaagtcatcccttgttttgggaaatatttctttt
aacaaaagggatttaaaagccttaattaacttaatttttgaccaccttcctgacactgcg
caggaagatttcaactcggttcagttttggggaaaagttgggcgtttattatacgattta
caagttaaggggaattttaaagtgggacgtttctttcctttatttcattctatttttacg
ttatttaaacaaaaacgggagagttgggcccccggttttcctaaccctcattccgtcccc
cccactcctaaccctttttcccctaagggtgggtcgggcggcagaccctgccaaagtccg
gcacagggttgccaccgtctccctgttgctccccgtcccatcctgtcctcttttcggcct
gggactggccaccccagttcgaccctttcctcgccccaagaccctcagacccctgttccc
agtttaaaaccctgttgttccattccaaatctgtgccagcatctaccacaaaatggcgcc
ggccgcatggctgagctggcatcagaagcgccacaaaatggcgtcccagctcctccctac
tcccctcgggttcccgccacttctccagtgacccctcctccgtcgagtgccgcccctgcg
tcgggtcctgccccatctgatgcgtcgatggtgttatcgtcgggacccgccccttccatc
cccttgattgcgcccctgggtgggcccccggtgggagggaccggcctacaggaaggcca
>ZB-ERV19#LTR/ERV2
ttatgtgtagtagatataatagtagatataatttgcgccatttctaatatgatatatgtg
atattaaatatttgttagagtatacatgtttgtattaggattcccccccacccccccaca
ggcgcaggtgagaccgggtgtagattggaaactgatttacaagtaagaaggtacagctcc
acaggagatgggccatgtctggggagatacagaaaccccaggtgctgatcgttcgcgtaa
acgacccgagatggatataatggaaatcctgaggcagatacatgtgaatgcagcgttccc
gaattcccgtaaatttcatcaagggattcaacaaactccggacactgaattgttctccct
catcaccaaaaaagaaaatcttattatcatatggactctgaatagaagaaaagactgatt
gctgaaatcttggcctcaggcggaattttccctataaaaaccacttgtgccaggatggag
gtgtgtgggcatagaggaaaacctctgctgaggctgacctctttgttgcacacccagggc
cgaccccgggctcagctctgttctttccttgtggctggctagataaaatttgattgcaaa
ataaatattttatttttcatattaatttggctggacaaatgttcatttataacaaacttg
gtgaccccgacgtgatctggtttgggggtatcctgggagttccctatcctggatccgggc
ggcgccctgctgatttcagcagccagacaggactgcagaactccatggaaccaaccagat
tccaaaagcagccaaaaagccacattaaggaaaggatataaaacgggcccagagctctca
gaattcggagctaaatctccgaggctgcagcaatttttcactcgtaaaatcgacatgcac
aaagaatccacgcgggaaaaggagccgtgagtactgcgtggttgggtggcgcgtgggtgt
gtgtgtgtttgagtgagacgtgacatagtcacggcgcgatgaggaccccaaaaaaccgca
gttccactagcccgcgagggaggtggtcggctacgggggaagcgaaaggacttgggtata
ctcacaacacgcatacgacctgaaactctgggagtttacagggatccactcacggatggg
tcaggggagggaaggtacgttctcgtggacttgagnnnnnnnnnnnnnnnnnnnnnnnnn
nnnnnnnnnnnnnnnnnnnnnnnnnnnnnnnnnnnnnnnnnnnnnnnnnnnnnnnnnnnn
nnnnnnnnnnnnnnnccttcccggagatgccccgggaccagcgccgtacaattggccgcc
cgcctcctggactcgcggccggcccccccagcagacgcaaacccggcgtccccacccccc
cgtggcaccgcagccactgcctctggctgcagagccccggaatccccagcagccagcacc
acttcctggtttgccgactctatcaccatatccctccgcatccctcctttcgccgtatct
acagactgccgcagcacccaaagccacagctacaggaaatccttccgcaaatgccagttc
cccacaggtgctgctgccgacgagctccacccctcctgctcttctgcctcagctggcagc
agcccctgcctcccacactaccagctcctcaccgcacccagacggagacaccatgcatcg
acaaggtgaacgcaacaatgtgactgcagcttcgacaaacaaaggacagacagagaacta
tgttacccctgcaaaccctaacctttctatccaaatctcaccaaattctcagcaaagtgc
taacaatcttcaactgacaaactgccctgaaatcaaatgtaataaccgcaaagaagacaa
cctgcattcccaagccataccagtaatacccagccaacaacctgctaatcccagaacatg
gacattccttccttcccaggacttaaaagagttgcgaaaagcaattaatgacggtggcat
ctcctcttcctatttcaaacagctgttgaaaagtaccctagagagacacacactcacgcc
acatgactgcaaacatcttgccaccacatttctcacagactcacaatatatattgtggga
tcttaaatggaagagaatgcttgcgggagtcctgactacatatagacaaagtactgatgc
acaccttcgcacccttaccttgtctaaattaacaggtgacccaccggatgataagattga
acatcaggcgaatttacccaaaatggtattagatgatgtcaaaaggatggctcgcagagc
ctttttacagattcagccagcgggaacttccgaagaagcatacaatctagttacccaagg
ctcatctgaaccattcaccacatttgtagaccgggtaattcaagctactgaaaggcaatg
tggtgatgatttggcccggccgataatgatccgggacatcctcgagaataatgccaacgc
ccaatgcaaacgaatcatcaaggccctaggaaaagaaagacctacagtgcctgagatgat
tgaagcgtgcaactatgttgggagcccacatgatgtggcagtcgtccaagcacatgaacc
cgaagaaacccggggagataaactggaaagggctcttgcagcacaagcacaacaggcaga
agcacgagaccagagacttactgaacttctgactgccctgcatctcagctcccaacaaca
atacaacactatggctgtcatgcaagctgctctgcctttgggaccttgctacctctgcaa
aaaacctggccacattgtaaaggattgcacggaagtcaacaaaagcccacaaacgcctga
ttcgtgcaccacctgcaaaaaaggaaaacgtatgccctggcagtgccgatccaaacaaga
tgcgagtagaagacctaatccaaaaaactccaaggcgagcgcgccgcgccaccgcgtgat
gaaacaaatggtggctccccaaactcccgaggtaaaatctgcgaataccccggtcccaat
gcccttcgctgcatcaccagcacaatcccagctaatgactcaaatttactatccccaggc
acctggtgcactctggcgacctccaagccaacaaccttcttaaaggatgatggctacgac
tatatttcgacaggaatcactgggccttcacaactccggcaagactttctaatagttggc
aaagaaaggaattgcatcctggggttacttgttctgccttgtgtagtctctgctaactgc
aatgaagaactattagtgttagccaaggcttactaccccccattgcatattccacctaga
acccctatagccactgctattgcactgcctatgggaaccatggaccagataccaccacgt
tgtttcccagtcgcctctgaaaaccccgaggtcctatgggttcaacacataagtgaacaa
agaccaatgctaacttgtgaattatcaaatggcggggttcgagtcaccatcaaggggatg
attgacacgggggcagacgtttctgtaatttcttcttgctattggccaactgattggagg
ttggtacctcccccaaacactctcacaggcatcggaggtgtcactccgtgcttgcaaagt
gaatctgtgatcagcattgaagagcctgacagaatgaaagcattgattcacccttatgtg
gttcagaaactcatcacagtatggggaagggacttgctttctgcatggggagctaaaatt
gaactgggttttttgtaggggccactaaagcactcagcactctgaaactgacctggaaga
ctgacacccctgtctgggtcgatcagtggcccctgccagataacaagctgagtgccctca
aagaactggtagcagaacaactgcagaagggccacattaagcccactaacagcccctgga
actcacctgtatttgtgatccataagaaaacctctaacacctggcgactgctacacgatc
tcagaaaaagcaatgcagtgatcgaaaacatgggcccactccagcctggcctgcccaacc
tgtccatgatccccagagactggcctcttatcatcatagatctgaaagactgtttcttca
acatccctctgcatccagatgacgctcctcgttttgccttctccgtcccaagcacgaact
tacaagaaccgcttcaaaggtatcactggctttcccttccccaaggaatgaaaaactcgc
ctactatctgccaatatttcgtggcccgcgcgctgactccagtctgccaaaagtttccac
aatccgttatcctccactacatggatgatctgcttattgcagcaccaacgcaagagcaga
tgagagggacttgtagttatgctgttgctgaagtaaaaaaggctggacttgtgatctctg
aatcaaaaatacaggaaactgccccctggaagtatttaggctggaaactaacagatcagt
ctatttccccccaaaagatacaaatccgaaccgatgtccgcactctacaggacttacaac
agatcttaggggaaattaattgggttaggcctgtcttaggaataactgctgacgaacttg
ctccactttttgatttgttaaagggagacaatgaactcagatcccccaggtctctcactc
cagaggcttgtaaggccctagaacacatcactgacgctctgcagaacaggcaggcacatc
gctatgttcctggtcaaccctttttccttgcaatcttgggagaaaagttgaggctgtgtg
gtctcatcttccaatgggactcttctctcaaagatccactgttaataattgaatgggttt
ttatttcctacaggtcaccaaagacaatcctcacacctttagaaatgatgtcacagatca
tcatcaaaggcagagcaaggctcctttcaatagcaggccgtgagtttgaaactatttact
tgcccatgaagaaaacctattttgactgggctatgcaaaaatcggaggacctgctgtatg
ccttgctgaacttcccaggcgcctgctcaattcactacccagcacacaaaatgatcaaag
ccaagttatgttataaggaaaagcccatgatcagtgaagaacctttaaatgcaatcacta
tcttcactgacgggtcaggccgaacacacaactcagttgttacatggcaaaatacaaata
ctaaaacctgggaacaagatgtccaaaaagttgaaggttccccgcaaattgttgaattgg
ctgcagttgtaagagcatttcagctctttccggaacctttcaacctgatcacagattcag
cttatgtagctaatgtcattaagagaattgagggatccgttctaaaggatgtaagcaaca
acgatttgtgtctttggctcacctgtttatatcgcattttatcacacagggctaatcctt
actttatctctcatatcagggctcactctggtcttccaggattcatggcagagggaaatt
cacgtgctgatgcactggcatcagcagcgtctgatgaggaaggttcagcaagcgttgaaa
aatccacctcagtgcttgctgcaaccaccttgcccaacactattgagcaggccaaattga
gccatgcattctttcaccaaaacgcacaggccatcaaacgagactttcacatttccctag
agcaagcacaaaatattgtacgagcttgcccaagctgtcagcatgtgcaacccctccccc
cttcagcagccaccaacccgcgagggttggagagcctacagaaatggcagacagatatca
caaaatatccatcttttgggaaatttaaaaacatccatgtctctattgatacattttcaa
atgcaatttttgcctctgtacatacaggggaaacagccaagcatgtctgccagcatttct
cacaagccttctcctatttaggtgttccccaagagattaaaactgataatggcccctcat
atacctcacaagaattagccacattcctgaatgattggggtgttcaccatacatttggca
tccctcactctcccacgagtcagggaatggtagagagaacacaccaaaccctaaaacgca
ttttaaatcaacagaaaggaggagtagatcaggctacacctcaaaagagattgagtaagg
ctctgtacgtttacaatttcctaaatagctctacagaagagcccgacccccccatctaca
gacactttctgaacaacaaaaaagcaaaaattaaggaacaccccccagttttaataaaaa
acttagacacagggcaaatagaagggccatacaacctcataacgtggggaaaaggttttg
cttgtgtttctacaggtcaaggacttaagtgggtgtcctagtttagggcaaatttgggga
aaacccaggaaataaacccccacggcccctctccacccacctggttcagggaaaaattcc
ctctgagagagaagtggaaaagaacctgtttattcaacaagcaaagcactccccagcacc
aaaacaattaacaacactagatgacaacaaaactctttcacccctctgaagagatgaaca
aattcagaaggtctttcctgggagtggtcgcccgggtctggacgctggggatggctgctg
cagatcaccaaatgcaggctcctgttgttctttggtgtttcccagatcccagtccagagc
aggctggatgatattcagaaagaggaaaggaaaaaaaaagcaacagtccagggaaagaat
tggactgcttaacctaactaggaagcaaagcaagaaagcaggcaaagcaagcaagccaag
caagcaagcaagcaaagcaagcaagccaagcaagcaagcaaagcaaagccagccagccag
ccctagccttttctagctttccagcagacatggggggaggtgaaccagatgataacacag
caaaacaaaccttcactttcagagtcagttctgaaagcacagaacataatatcaaacgta
aacagaacacacgattggagatacaaacaccataacagtcaccctaggacagtgggtccc
aggaaagaatgtgaagccttaccatgcactgaaatccgctgacacccccacaccagacag
tacttctgcaagtacaagccaagaagccagcacccagacctgaaccacgctgcgtcatcg
agagaaaaatggactttttattgtttatatgcgtgcatgttgcttttgttcttctnnnnn
nnnnnnnnnnnnnnnnnnnnnnnnnnnnnnnnnnnnnnnnnnnnnnnnnnnnnnnnnnnn
nnnnnnnnnnnnnnnnnnnnnnnnnnnnnnnnnnnatccattcccaggatctggagctaa
aaactaccccagcacaaaatcctgcccagtttctgtttggggcagtccaagggcatcctc
cccatgactgtgctgaaatggtagaattacagaccaaaatacgacctgatttagaagaat
aagaatctcaaggggaaaaatggtttgtggatgggtctgccagggtgatagacgggaaaa
gaaagttgggatatgcagtcatagatgggaggacgggaggggtggtagaatctgggcccc
tgagtgcagggtggtcagctcaggcctgtgagctgtatgcagtatacagggcgttgctgg
gtcttgaagggaaaaaggggacaattctcactgattccaaatatgcatttggggtggtgc
acacctttgggaaaatctgggaagagaaagaggtctgctaaacacacgaggaaagggatt
aattcatggagaaataactaaacaaatcctaaaagccattagagggccagaagctattgc
tatagtccatgtaaaaggacaccaaaccgggatgcaatgcaggactcgggggaacagttt
agcagacaaggaggcaaaaagcgctgctttgctaaaggtaagtgccccagagattgaaaa
gaggatgctcaggaattgccccccacccctctgaaaaggagatagaggcttatcggaaga
tcgggggacagttagaaggaggtaagtggaaattaccagatgggagggaattgttgtcaa
aggaatacactaggaagattttaaaaagattacaccaacagacacactggggggcccgag
ctctggcagagcagttcctgaaattcttcggctgcaaaggtatatgtgaattggctaaac
aagaggtgcaagggtgcgtaacttgggaaaaaataataaaccgtacaaactcccaaaggt
gaaaggggagtcatccagcagcttaccggccttttgaaagggtccaggtagatttcactg
gtcgggaaacacagattcttattagtcatagtagacaaactaacccactgggtggaagct
ttcccaagctcccgggctacagcccaaactgtatcaaaagtcttattagaaaaaattata
cctcaatatgggttagtaagctacattgatccgaactaggagacacatttcacatcaaaa
atcattaagctattagcagatgctttaggcattcgataggaataccacacctcatagcac
cctcagagttctgggccactcaaaagaattaatcaaatgttagaagcccaattagccaaa
ttaatgttaaaaacaaatgtcataagtaaaatacatcctattagccttattaaacatagg
aactatgcctcattctgaaatgggatttccaccttctgaaatgttacatgggatacctta
cacccattgtatgtctgtagggcatccgggagtaaagaatagacagatacaaccatacct
gatagcattgaataagaatctcaagggggtgatcatgcaacacagcagcccaccccccct
tagactttttaatatatacagcaatgttgggaagggtagctaaaaatgattaagaaccac
catagtacagccaggacaaatataacgccccctactggctggacaataaccctcacctac
agcggggtccaaaagccaaatggactgttccatctcaccccccagaatgtatggttcacc
ccacatctgtaaccctcccctgaaccatcaggtgcctgtgaccccattggcccaggtcct
gctccagcccaccttggagcccccattgataaaggctctccggggggctggacgccctct
tggatcttcccctctcctcctggagcgtcctccgggagtccctgctcccctctttgtctc
tcccctcccccatcaccttgggcccagccacgtgctgtgtctagcagctcgaggcagggc
ctttctgcgtcccgaataaacctcatcctccaagagcaaccacagagatctcgcttgtat
atgtctgtggaatacaaataaacgtctttacacagcaataagtaaaatacagcctgaaga
caaaatactggtaaaaacataaaagagtcaacattcacgcctcactaagaggaaccctat
attatccttttaactacaaatactgctatacaaactgcagaaaagaagcagacacatgcg
tcaagaagtcgatctccaggaccgggcaccagagtggaaaatcactcccccccaggaatt
tgaagataactctgcccggccaaataaaaaaaaactgagagcatctctatcaaacattct
ttgccagaagtgtaactatttctcttgcaaatactgtcatatagtttaaaatgttcatta
ctgacttaaatcaagtgggttgtgtgggaagtgctctgagcaggaagaagacctgactag
ccattttctggtaatagccacaaggctaatattgttctaattagattcaataatctaagt
tttaggttttttttttttctttttctcatatcaaaagggattaagggggaaattacaaac
aaaagctaaaattattattgttgagtgtcataggttgaacaacataccctgcagtgcaga
cactagtgaactacaccagtgaggcatttttaaacagggtatggggctcggccttggtat
gaaaccacagacaaagattcctgctgccaagaagatggcttaccctgcttctggatgcac
cccagtgggcgctgggaacggcagagggatcctagcagtggaagtagtcccagcgagcct
gagcctaacctcgtgcctcagtaacctccccaatcctgagaagggggaactcagtgacaa
atactcagaagaaatcacctcttacctcatagaactgcagcaggggtaagcctaataaat
gttgtcttgacacaaacactcaacagggggtgtacaaattcaaagggaaatcaaaaacat
accttgaaaatggacagtcagctcataaaccgcatcaaaagggcacagatagatatagtt
tataacacatatattagtactacatgggttagaaatagcaagagtctgttttgtaactta
ttttcaagctaattcactgtgttataacccaaataaattttgtatgtgtataatagggaa
aatgtactgggtgggtgctagataaatgaataactgagacaaataaaagaaagacacaaa
cccacaaatcttaccacagaatcccagatgaagactaaaatgtaaggaattagaaaatat
atatataaactctgtagttttatatctaataaaataaaaactagggcgcaaattaatagg
ttaatataaaaggtgggggattgttatgtgtagtagatataatttgtgccatttctaata
tgatatatgtgatattaaatatttgttagagtatacatgtttgtattaggattccccccc
acccccccacaggcgcaggtgagaccgggtgtagattggaaactgatttacaagtaagaa
ggtacagctccacaggagatgggccatgtctggggagatacagaaaccccaggtgctgat
cattcgcgtaaacgacccgagatggatataatggaaatcctgaggcagatacatgtgaat
gcagcgttcccgaattcccgtaaatttcatcaagggattcaacaaactccggacactgaa
ttgttctccctcatcaccaaaaaagaaaatcttattatcatatggactctgaatagaaga
aaagactgattgctgaaatcttggcctcaggcggaattttccctataaaaaccacttgtg
ccaggatggaggtgtgtgggcatagaggaaaacctctgctgaggctgacctctttgttgc
acacccagggccgaccccgggctcggctctgttctttccttgtggctggctagataaaat
ttgattgcaaaataaatattttatttttcatattaatttggctggacaaattttcattta
taaca
>ZB-ERV21#LTR/ERV2
tgttagttgatttggtttttnnngcgtctggtggaagactccttctctttattaccacca
tcgcgtgcccgaagtccccgactcagtcggagcggaccggacacgctttaactggcgccc
gaacacgctgacccctgcacggagtcaagcggagagcgtctccccagcagcttcgactcc
gtgagccggctgcacgtgggattcaagcgccgttcggacccggttccacggacgacggtg
cttcgttttctgaagacccctcgcctcgtgggctgcagacacccggaggagcaggaacag
cagcttcgtggaaactccctcgcactccggacctgcagcgcttccacccccccctttgag
gccatcttcttttcgacgggcgtcctttgtggtgagtttttcgtgccccgtctggcacct
gaccccgtctcttttcttttctgtttctcctttgcctctttggggaatttttagccgttt
tgacataatgggcaaccgtatgtctccggctcggcgggatttctactcccatgttaagtc
atcccttgttctgggaaatatttcttttaacaaaagggatttaaaagccttaattaactt
aatttttgaccaccttcctgacactgcgcaggaagatttcaactcggttcagttttgggg
aaaagttgggcgtttactatacgatttacaagttaaggggaattttaaagtgggacgttt
ctttcctttatttcattctatttttacgttatttaaacaaaaacgggagagttgggcccc
cagttttcctaaccctcattccgccccccccactcctaaccctttttcccctaagggtgg
gtcgggcggcagaccctgccaaactccggcacagggttgccaccgtctccctgctgctcc
ccgtcccatcctgtcctcttttcgacctgggactggccaccccagttcgaccctttcctc
gccccaagaccctcagacccctgtccccagtttaaaaccctgtacatgttccattccaaa
tctgtgccagcatccaccacaaaatggcgccggccgcatggccgagctggcatcagaagc
gccacaaaatggcgtcccagctcctccctactcccctcgggttcccgccatttctccttt
gacccctcctccgtcgagtgccgcccctgcgtcgggtcccgccccgtcagatgcgtcgat
ggtgtcatcttcgggacccgcccccctctgtccccttgaccgcgcccctgggtggacccc
ctgtggtgaggaccggctacatgaaggccatgccccctgtggaaggacccccctggccga
aggccccgccccgggagnnnnnnnnnnnnnnnnnnnnnnnnnnnnnnnnnnnnnnnnnnn
nnnnnnnnnnnnnnnnnnnnnnnnnnnnnnnnnnnnnnnnnnnnnnnnnnnnnnnnntgg
cgtgccagctcctccctactcccctcgggtttccaccatttccccacagacccctcctcc
gtcgagtgccgcccctgcgtcgggtccagccccgtctgatgcgttgatggtgtcatcgtc
gggacccgccccttccatccccttgaccgcgcccctgggtgtgcctccggtgggagggac
cggcctacaggaaggccacgcccctgtgggtgggaactccctgccggaaggccccgcccc
gggaggtgggcctagtcccgcctccccctctccagccacttccggttcccacgctaccgg
agccggaagtcggcctggccggaagcaggccatcttggcctgtagggctccacgccaccg
gagcccaacggtcagggagaggttcaaggccctcacccgtcctgcctcatcctccgaaga
ggatgacgacagggacagcccccggcccacacctaggtcgggaggcgggtgggctaagat
acgggcagcggccatcgaggacggggatctagacctggctcgtgacctcgggccttttgc
ggcaccggtggtaagggagaggggaaagcggccccggtgggaacaagtaccatatgctga
ggtgaaggagctgaggaaagcggccaaagactatggccgcgaatcgccattctttaaaaa
cgttttggacctcaccttttctggacggacactggtccagcatgatatcaaatacattgc
caaatccctgttgtcccccacggaactgctgctttgggaggttcagtggaaaaagctgct
gaaacctctcattataaagcacaacctagcagcgaccctgggcacaggcgatgaggtaat
ggaggctattgcgggagatggagagttcggccagccagaggaccagatccaactaccaat
accgctcctcgatgacatcagagaggctggccgtgccgcgctgctgaaaatcccggacgg
cagaactccctcccaaagtttttcgactattctccaaggaccggacgagtcattcatcaa
atttgtcgaccgcctcagagaagccatagataaacagatagagcaccctgcggcgaggga
agagctcctccgaaagatggcagtgaccaacgcctctgcggaaacaaagaagatcttgag
ggcgttaccgcaggaccccgagcccaccatcacccagatggtggaggcgtgcgtcaaggc
aacatccaccgaggtaacggtcaccatggcagtgagtaaaggggtgggggaggcaatgtt
aaacatgaacactgtgcgctgcttcgggtgtggccagatgggccacatacaagcgaactg
tccacactggcccccggagcagttctacaacccgtatatgccttccccaagacccccacc
aaggaactctttcccgccataccagccggcgggaaacgggccgcggagcgcgaggagggg
ccgcgtgaggacaacaaatggcccttctcagcgcccgagcctccctaccatccgggagga
ccaatggcccaggggacagtttcggaggattggcggagcaccgacgacggacttcgcctc
ctccgaagaacggccaacttagatcccggccgccgccaggtcctcaagagctccgtgact
gtcaccttccaggatgaggacctggtgagaatccccgcggggttcctggagccccctcac
tgccagggcgaggcgaccgtcctcatcgtcggagacgcaaggcacacacccgacaggatc
tccatcatccctgaagtggtgtgtgtcccaccggggtccgaggtaacagtctcggtcacc
tgccatgagcccccctacaccttgggcagaggactccccttcgccctgctctatctgctg
gactcaaatgacctctctggacgagactcagaacaaaacattcatgtgtttcttactcaa
aatgtgactaaagaaagaccaataatccggactgtgttttctttacagggaaagtcggtg
gcgatgaacctaatggcagacactggggcggacgtcaccatcatccctaggtcaaagtgg
ccccgcgactgggagttggtgcccccttgtggcacaatctccggagtgggcggagctgtc
aactccatgcgcagccgacgcttggtaagtgtggagggtccagagggacaaatagccaca
attcgaccgtttgtggtttcctctaacatcatgctattaggcagggacgtattgtcccag
tggggtgcccgccttgacatccctagccctgcgtgggatttttagtatgggccactgcgg
agcgcacctccccaccgttgaattggaaaaccgatgttccggtgtgggtggatcagtggc
cccttgtggaggaaaaattaaaggcgctcaacgaacttgtagaggagcaggtgcgccttg
ggcatttaataccctccaccagcccttggaacacccctgtctttgtaattaaaaaaccag
gcaaagacaagtggcgcctgctccaggacctccgcagggtaaatgatgtcattgaagaca
tgggccccctccagcctgggcttccctcaccctccatgcttccccgggattggcagctcg
cagtcattgacatcaaggactgcttttttaacatccccttgtatcctggagatgccccca
ggttcgccttttccgtaccatcaatcaatcgggcggaaccttataaaaggtatcaatgga
ccaccttgccccagggaatgaaaaattctccagtgctctgccaaacctttgtagcacagg
ttctttcgccagtccgccgacttttccctgaagccatcatcttacattacatggacgacg
tccttgtctgcgcggagacgaccacctacctccgcgcagcacttaataagacaataaaag
ccatcaaggatgcgggtttccagattgcggaggagaagatccagctctccgccccatgga
agtatttgggcatcaccatcacgggaaggaccgtcgcgccccagtctgtgaccatcaaag
acgacccacggaccctgcgggatctgcagcagatctgcggcaccatcacgtggatccgac
ctctcctgggactcaccatggaggagctggcgcccctcttcgaactcctgagaggagacg
gcgacctggcttctccacgcgagctgacacctgccgcgaagggagccctggagagagttg
cggaggccatcagatcccgccaggcgcaccgtgtggaccgggtccttcctattacccttg
ccatcttgggtaagtgcccaaacttccatgggttgctgtttcagtgggatgctgggcgta
aggacccactccttatcatcgagtggctgttccttccgcaccagcccccaaagaccatct
ccacacccgctgaattgatggccaaactcatcattaaaggcaggcaacgcctccggaccc
tcgcaggatgcgatccggcgtgcatttatgtccctttaaatctggagcaattagagtctc
tcctgcaaacaaacgaaaatttacaaatttctctggatagctaccccggccaaatctcca
tacattatcctaaacataaactgtttaaggataccttctatttggccccaaaatcctaca
aaagcaaaacaccaattaaagatgctctcacagtgttcactgatgggtcaggaaaatccc
acaaatcagtgatcacttggaaggacccggagagtcagaagtgggagtctgatatccaaa
tcgttgagggttccccccagatcgcagaacttgctgcggtcgtgagagcattcaagaaat
tccaacaacctttcaatctggtcactgattcggcatacgtagccgggatagcagagcgag
cagaacatgcgatgctcaaagaaattcaaaacaagaaattatttgggttgctcacggaat
taatttggctgatctcccaccgcgagcaaccctatcacataatgcacgtccgggcgcaca
cagacctgccaggagccattgctgagggtaaccggagggcagaccatttagcagcggttg
tcgccaccacctcttctgtacattcaatcaccaataccatcccagacatttttgcacagg
caaggctcagtcatgcgtttttccaccaaaacgctcctgcccttgccaggcaattcaaaa
tctccaaagagcaggccaaggccatcctcgccacttgccccagctgtcagtccctcgccc
ttccaccagtggcgtcaggggttaatccccggggactgggagctttggagctgtggcaga
tggatgtgacacattacaacgcttttggccgtctcaaatacatccacgtgtcaatagaca
cattttcaggtgccatcttcgcctctctccatactggagaaaagacgaaagatgcgaaaa
aacacttattcatggcgttcgcgacactaggagtcccgaaggcaattaagaccgacaacg
gcccgggactcacctcaaaacaattcgaactgttcctgcagcaatggggcatcaaacata
ccaccggcattccacataatcccacagggcaggccatagtggagcgctcccacaaagaac
tcaaaagattgctcgatcaacaacatgacgcggcgttggcgatgactccggtcgagcgcc
tttgtaaggcactttatgtactgaatttcttgaattgcaccgaccgtgagccagacccgc
ccgtcatcaggcactttacgaacaccacgcgagcacttttgaaggagcgcccaccggtcc
ttgtccgtgacccggaatcccgagccatcacagggccctttcccttaataacctggggga
gagggtatgcctgtgtttcaacagctcatggcccaaaatggattccgggaaaatacgtga
agccattcttagaagatgccccagctgcagaaccaccgtcgccacagagcccacaggctg
cgtctcccacaacaccggacgacgcagtcgcatggaaaagacgacgaacgaagaggaccg
ggagccgtcccaacttggtgtcccgagtcctcatcaccagactgtaccactcaccggact
cgacatctaaagataccccatcccctccagttacctttcccttacccccttaccttaccc
gctttccctatacccctgtgccctaaattgtttcctttttaacccaaaagggggagctgg
gaggggagggaaccaaaccttttctgttatttacgtttttctcttgtgttaatagaataa
ggatggctgcccacatgtcaccaatccgggagaaacatcaggaatcgccccactgcaccc
agctggccgtcgccgtggccttcgtcatcctgtggctacaagcggcggacggctggattg
ttcagcagcccaaggaaaacgtgtgggtcacgcttgccaagtccttgcagcaggacaatc
tatgtttggccatgggcagtgtggacaatcccctgtccacatgcctggtgggggttcccc
tggttgccgacgattggccagttttcaactccgacctactccgaaccacgggtaagagac
ccaacccggtcgacacttgggacgagtggaccaaaattctatcgaacagtaaagaggaac
cccaagaattggacttgctggggtcctctcacgcagaatactgcgtcaaattttattata
gaaggccaagtcagaattggcatcgacttgacttggccaagaatacatacagaaaggatg
taacacctctaagcaaaaaatacaacagtcaaacctggtgcaattacaccagccaggtgg
tttcggtttcgtccacacgtcctaaggtgttgcccaaggggatgtttcttatctgtgggg
acagagtatggtcaggcatcccatctcggctccagggaggaccatgtagccttggcaagc
ttgcgactctaactccaaataaaacccagattttagaatggaggaaggaaaagcaattgg
cccgcaagaaacgttcatacgaccaattcgatccaaattgtgattcgcagttgtacaatt
ggggcaagacaaagagaatcgctgcgtccatattccttccatggtacgcagcagcaaaag
cccttggtgagctttctcacctggagtgttgggtaaacaagaatgccaacgctacgtcgg
ccgccctttcagacctcttggcggacgaacagaccaccaggcatgcaaccctacaaaacc
gggctgctatagactttttactcttagcccatggccacagctgcgaggactttgacgggt
tgtgctgcttcaacctgtcatcaagaagcaaatccattcaggcccacatccaacagataa
gagagcaagtaaaggatttaaagactgagaacccatcggctgctgacccagtagacaaga
cattctcgcagtggggcatccccggatgggcagcccccatcgtgaaaggacttatttgga
ttttagttattattttccttattttcattgctttagccatttttaaacaatatttggtta
agactttcggttccgcttatttagttaataaagacgggggagatgtgggagggggtgtgg
ctggtgacctccctgcattgccatgggaggccacagatgtgtagttttcccgcctcccaa
gctgtctgttatctgttctcccttcccccagtttatgtcaatcattttgtactccttccc
tttgttctggaaagttctaagttctttgtacccccattggttcctcccccgaaaccactc
cttccctctatcccggttggccgttgccatgtcactctccgttgactccaccctcatacc
ctcacccggttggatgctctaccccttgaccctcctcccctgtaactgttatataccctg
ccccgccctggttcggggctctcagagctggctcgccctctgagtggttgcgtcccttca
ccctccttcgcctaccctcagaataaagccgcctgagagactcccgtctggtggaagact
ccttctctttattaccaccatagcgtgcccgaagtccccgactcagtcggagcggaccgg
tcacgctacaaagatgcca
>ZB-ERV22#LTR/ERV2
gggggagggaagaaattgggttggnnnnnnnnnnnnnnnnnnnnnnnnnnnnnnnnnnnn
nnnnnnnnnnnnnnnnnnnnnnnnnnnnnnnnnnnnnnnnnnnnnnnnnnnnnnnnnnnn
nnnnttgatttttatttgttgttaatttctttactatgtgcattgttttgtttttaatgt
tttttcatgtttataacaaagatgttgatatttccatttcttcatgcaagttttagggaa
cagaattgagagaggaccctccagtccctgtgggggtgttgggtttgtttgtgttttaac
aggtgcagaatctagatggatttgagtgaagaatgtggaacttatcaattgcaagagggc
actgatctctccacaagtggatcaggggatgcacagcaaaagtggattgtgcaaagattt
gtgtttcacccacagaagatcgtgggctttgaggtttttttttataagtgtgtttttaat
gatgttatagaatttttttttgctaagttttaataagttttagtaatgcctgtgattttt
ctgttcatcttgccattgtctttcaatggcaaaagaaaaagagggaggtcccaacgtgga
tcaacagaaattctacttgagtgagtgtttttacccgtccaaccaagacgtctgggcagg
acagatgctcttgctgcattgatacgaaaaggcagaaacagaattttaaaaatagatgaa
aaagatatcaacccgcagtgataacaacgtgaacaacaacagtttgcctggaacatccct
gatgaatccagttctgatgaaaattaattttgtagagtacagaaaaataagttgaaatat
tataagtgtgaagttagatttatcagaagttagtttattagaagttatagtttatgctta
gaattaagattgttttcttatgttagacaaggcattcaagaacctgagaagaatgtggtg
ggcctcaatgtttttatttcgtacttgtttaattggagtctcgttgggtcccatggcaga
gttcaagacttggacctgagctcaaataaatttaaatagcactctgggagcgcaagctgt
tgcatttgtgcaaaaccttaaatttactgatgacagttttcaagaatttggtcttttggg
ttctgtcccaggaaattactgtttgatatttggattttatgctaccaaactaactcaaga
aaatggaaaattgacagatgacaacacttggttgtctcccagatcaccattgtattacaa
ctatttagaatattgtaacaattcgactccaagaggtagtgcaggaaaactgtccccagg
aaccttcctcatttgtggtgaccgagcctggtcagcagtccctcaaaatgctaggggagg
cccatgttatatcggtaggttgacactttttgttcccaccatacatcaggttctcgaatt
gcctcaggagactcaacgagccaaacgcagtgttctccaaatggacacttcatttgataa
ctggctcaattctttaggtttttctggctgggtcaaagacttaatttgttttggtattgt
actttttttatctttatagttattttaattgttataccgtgttttttacagtgtgtgcaa
aaattagttcattgcgccttcactccagcctgagtagctcaaaaagaaaaaagagggaat
tgttgcagcatttttgagagaaagaggacatgaattgtgaaagttgagctactccagtct
aggcctcagattgaggcctggtggggccttcaaagcctctgacgcagttagaaattcaga
gcttgtggcgcagatagaaaatagtcttaaggtgttgtggggaccactgggtgtgaacta
gtataggttttatggtgtaaagtgtaggccgttttaaggaaaaggtaagcaatgttagcc
taccaattagagtgtctttgtttctgtaaactatgtagaagcttatataaactaccgcct
gatcttgaataaacagagaacgttgcattaatcatattgattggatgtgcgtttgtcttg
tccagtttcccgtttttctgagattccctggctttaccgatgagtcattcatggactttg
catcgaggttgactgcctcggtggagcggcaggtggtagaacctgagctaaggcgaatgg
tccttgcgagatttgctaggatccactgcaacgcagaatgcaagagtcatacaggctctt
cctgaaagggctacactttcacagatggcagcggcctgtgcagacctaggcccctcggtt
cggaagacgtatgcttgggctgctgctgcacagccggtctgggcagcaccacagggctgg
cagcagccctggggtgctgctcaggcgagcaccaaacaggggaagaaagcacagaaagga
aaaattccctcgtatgtgtgtggccgatgcggaagaccaggccaccctgcagatgtttgc
aaggcaactgttcatgttaatggccaagcactcccgggctcgggaaacgggaagcggaac
gcgaagggggggcgcgctcagacacaagttcctctccagaccccagagcccatggaggtc
tgctcggccagcttgtcgccagcacctgcaggtcagcaggtgtggatgtctgcacagcag
caacagtcgtgttagattcttccaaggtgcacaaggttcccctggacgcctttggtccct
tgggtgaaggcatgagcgccttcctcatggggaggtctagtgccacccttcagggcgtca
ttgtgcacctgggtctcattgatgcagacttcacagggcagatttgtgcaatggtttcca
cacccacccccccgttacgatcccaaaagggacacggcttgctcaacttgtgccttttaa
gtcttctgttcacaggacgactgaccggttgcgaggtgatgacggttttggatccactgg
gccgcctcaagttcactggactgctgtcctgaccaaagaccgtcccgagatgctgtgtac
cctctccatccctgatgcgacaccgtcagagatccgcctgcgcgggctccttgacagcgg
cgctgatgtcacagttctctctcttgccgcctggcctccggactggcccctggatccagc
ggagatgtctgttgcgggcctggggggaacagcacggtgttatgtgagccaacggcctgt
gctggtcacaaacccagagggacagacggcctggattaggccttatgttacttcttctcc
tgctaacctctgggggagggatgttctatctgcgtggggggtgcgcattgggatgggttt
ttgatgggggccactgcagcgaagggcgcagagtgttttacacctcctatacggtgggtt
gtggatacacctgtttgggaaaaccagtggcccctccctcaagataaactgatcgccctt
cggaaattggtgcaggagcagctggaccagggtcgtctggagccttctaacagtccctgg
aacacccctgttttctgcatcaaaaagaagtctgggaaatggaggttgttacaggacctc
tggaacgtcaatgctgtcatggaaggcaagggaacattgcaagcaggcatgccatcacct
accatgcttcctgcaggctggctgatcttcatcgtggatttgaaggattgtttctttaca
attcctttgcatcctgatgacagaccgaaatttgccttcacggtgccagcaattgacaat
gatgagcctgcacagcgatatcaatggaaagttctgccacagggaatgcgcaattcccca
gtcatatgccaatggtatgtggcctgtgccttgtctggagttcgcaagcagtttcctgat
gcacgtctgtatcattatatggacgacatcttggtggctgcgtccactcaggatgagctg
ctgaggattcagcctcggttgctcgatgctttgcatgctcatgggctgcaggtggctcca
gaaaaggttcaacagcaacctccttggaagtatttgggggtcaaaattctggaaaggaca
atccaacaccaggaggtgcaattttcacactcggtgaagacactgaatgatgttcaaaaa
ctgatgggtgtcatcacctggttacatccatacttgggactaaccgatgcacaactgtct
cctgtgtatgatctgttgaaaggagactctgattttaaatcacctcgcacattgacccct
gaggcacgtcaggtgctggaggaggttcagcaggctgtttctgcccgtcaggtttatcgc
attgatctttccgttgatgtcactgtgttcgttaccactccagatttgcatcccacaggt
atcattggtcaatggagtgacaaatggtccgatcccttgcacatcttggaatgggttttc
ctgccccatcagccgcagaagacggcaacggcattggctgagttggttgctcggttgata
atcaaatgctggcaacggtgtttgcaattgatgggtgcggatcctgcaaagatcatactc
ccgatatcccgggaggactttgactggagctttgcacactgtgtgtccctgcaatgtgct
ctagaaaatttttcagggcagatcacttatcatttgcccagccacaagctactgcaggtg
gcaaaatctatgcagatctctttgcggcccaaaaatagtcaggaacccgtgcaaggaccc
accgtctttactcctggttcagggaaaacaggaaaggccattgttacttggaaggatgga
tctgagtggaaggttctgaaaggtcatcaggatgggtcggcccaagtggttgagttgagg
gccgctgttatggcatttgagagattttcccaggaacctttcaatttggtcacggattct
gcctatgtggctgacatcgcacagcggttgggtcactcagttttgaaggaggtcagtaac
cctgccttgtttcatttactgaagaccttgtggtgtgctattcaggcccgggttcatccg
ttttacgttctgcatgtgagaagtcacaccaatttaccagggtttgtagcagaaggtaac
gcgagggctgacaagttggctaatccggcgtgggtagcaccccagcgtgatacactcgca
caggccaaggcatcgcatgggtttttccatcagaatgcacatactctgcagaagcagttt
cagctgacgccaacagaggctcgtggcattgttgagtcctgtgacgactgccatgcactt
gctccgcctctaccagcaggggtaaaccctagaggccttagggccttggagctttggcag
actgatgtcacccagactgccgagtttggccagctcaagtatgtgcatgtcacggtggac
acattctcctctgcgatgtgggcttccgctcacactggagaaaaggctcgtgatgtcatt
gcccactggaggcaggcctttgccgttctgggcataccttctgctgtgaaaaccgacaat
ggtcctgcttatgcatcgcagcaggtgcggcagttcctgcagttgtggggtgtgtcacac
aagtttggtatcccccattctccaaccggccaagctattgtagaacgcgctcatggtact
ctgaagcgggttcttcaaaaacaaaaacggggaatgcagggtgagaccccgcacagtcgg
ttggagaaagcattgtacaccatcaatcatcttacagtgcagcagaattcaaataaccct
gtcattttaaatcatcatctctcattgcaggctgcagatgaggcacatcagcctcgagca
aaagtttgagtgcgaaatttagtcactaaacaatgggaaggtccctatgaccttatcgct
tcggggcgcgggtatgcttgtgtatccacagatactggggtacgctgggtaccttcaagg
tgtgttcgtcctgatctgcaaccgcagagacagaatccgacaaacgggcaacatagaagc
cgtgaccaaactgaaagtcatcaaatggatggatcatcgagtgatgactcagttgaagat
gacggtgggtgatcactctgatgattcctccatgaacagacactgaaccttattcatttt
tccttttcttttaaactaaaaagggtgagatgtcgccctgattcttgagttttctaaagc
cttctgagtttacattctattgggaatccttcccacacagtttctgtaaataacgtgttg
ttttgcattcctccatgggggtgaagagacttgatgtactagtgctttgtccgatgtctt
tggagaggtggcccattcactctccaatccactgtcacctttggagaagtataaaagttg
gagtcagaaaataaactttctcttttgccttgcaaggtggcaggtggctcacgttgtgct
ttctcgtgtcctatagcgacaatggactctttggaggagagaactggagaccaggatggc
acaaaaacctctcagagactcaaaatggcacaaaaacctctcagtgtggaaaagaaaatc
caaagtatgtgaaaaaagttgagtatctaaaagtattaatgacctccactgagtgtgagc
acaaagctctcaagggactcattaaagcagataattggggccatgattgcacaaacctca
aacagagtctggatcaaaagggaaacaccaagtaccttaaaagaactgaagtaccttgaa
gcactaatgagccccactgagtgttgttatcgacaaagtctctccagggactaattacag
cagataattggaggccaggattgcagaaacctctcagagactccaaggcaaaagcaaaag
ccaaagtcctttgaagaaccagcagtccctgggagcatgaaggagcccccagggccattc
ctgaccaaggctccccagagactccttccagcagatccttgaggccactgggatgtgggc
tggggggggatgctgagggcaggaccagggggtgacagtgcccagcctggttggggctgt
gccaggagcccccagggcctcaggacaaggtgtctcctcacattccttggtggcacagac
cctgctgtgccccagggcaccaagacttggcttctctttgtccccacctgtcatcagtgc
ctccagttctctgctctgcctggggcctggggacactttctcagtcgtgtccctcagtgg
gacccattaaaagtccaagaaaatttggagctggattctgacttggagttctggagaggt
ttctgcagctccctcccagggcctgatgttcagggcctgagcacaaagccccagagggtc
attaaagtccttgtgctgtgtctgtgctgctgagctgggccgggctcctggcacagaggg
tgatcctggtaaccaagcagagcttcaaaagcacatttctcttgctgaacagctcttctc
ccagcccagcagggctgaggcactacctgcagccagcccaggcacagcacagaggcacag
agagcttcaatcagtcagagctgggagggggctgagaagtgcctggggcagaatcactgc
cagcccttggcacaggaacttctggctgcaggacaatgcagctgcagctcctggagcgat
ctcctaaagctggaacatcccaatgcccacagaccctgtgagtgcattctctgctcatct
cctgtgcagagcagccaggggtgcccagggctgtcctgcagagcagggtcctgcagccca
gggcgctgtgctgggccagggactctgctgcctgccagggacagctctcagccggccctg
gagctgctcccagcgctggccaggagctgtggggggaaggagccgccctgagcagggcag
gtgctgctgctgagaggggctgggtggggcagggctgctcccagctccagaccagcctgg
gcacagctccggagggcacttcccaaagaaggtaagcttggggtggctgtaaaggtcagg
agctttcctgagagtgttttcaatttcctgcttggagcaggatgggaatgttggggtgat
gacatgaagaattttgctttttatacatttttcatatatccgtaggtccataaattacta
ttataaatttataatccttacctaactctattaaactcttaatgaactctacttaactac
tattatatacttaatgtaattataatccttcattaactctaatatgtttccttacttttc
tcttagattttagaacaataacctgtctaaacacattttttaaatgctatatagtcttat
tatcagggaaagaacccacaagaagaccattttggtttttaaatgagagcagtgataaga
aaacctggggcaaagaagcccttggacctactccaatggtttgagccaggggtgtgtaac
tggggcaactgaatctcctattgggtgtccctgttaaatatactaattaattaaccttaa
tgaattgttgaaatcatgggctgggtgtgccccatcccctctgggacacgtggaagcttc
caataaaggtctggtttttactttactgttctaacactgctgcaaggggtttttttctct
tttgattatagacaacagggggatgagagaagcagaacaggaattgtaatcccagaatca
cagaacattctgagttgaaagggacacacaggatcatcaaaggaatgtttgaacatttac
agagactccagaactgtgactttgggtggtcagtctctctgctgcgagcctcccaaaggg
ccttcagccactcctcagccctggacagcagcagcatcacctctgcagggcccagcaggg
ctctcctgagctgcccttgcccagctgcacacagagcctgccccagccagggccctgcac
acaggcaggtttctgtagggccgggccgagggcacacagggtgggatgggctctgtgagc
gctggcagggacaaggcacctctcaggaggggatgtccaggcccagggagatgctcaggg
aagcagaggaggctgaacagggcagtgctgggggaacaagcccatccagcccctcacctg
ccctcagccacagggaatcctttgcctctcacatctctcagtgacaaactctgagtgcag
caggaagctggggatttctgacctcagagagacaggaatgatgtgtgggtaggaaagcag
tcccttaaaggagctcctgccagcctctccttaaattgtccctgtcctttctccatgaca
ggtgcccatgtgcagccaagcaaatgnnnnnnnnnnnnnnnnnnnnnnnnnnnnnnnnnn
nnnnnnnnnnnnnnnnnnnnnnnnnnnnnnnnnnnnnnnnnnnnnnnnnnnnnnnnnnnn
nnnnnncca
>ZB-ERV35#LTR/ERV2
tgatgctctgtaccctgacgctccttccctgtaactgttataaaccctaccccgcccctg
gttcgaggctctcaaagctggctcgccctctgagtggctgtgtcccttcacccccctcgc
tttccctcaccgaagccaccagaataaaagcctcctgagagactctcgcccggtggaaga
ctcttctctttactaccatcgaggcgctcctgaggtcccggacctgcagctacccacagc
gatctggagaaccctcagggcgcttcaactggcgcccgaacacgctgacccctgcatgga
gttaagcggagtgcgtctcctcagcagtttcgactccgtgagctggctgttcgaggaatc
caagcaccgttcggacctggtcccacgggcgactgtgcttcattttacgaagaccctttg
cctcgtgggctgcggacaaccggaggagcaggaacagcagctttgcggaagctccctcaa
ctccggacccgcagcgcttccaccccccattgaggtcttcttcttttcgacgggcgtcct
ttgtggtgagttttcccttccccgtctggcgcctgaccccgtctcttttcttttctgttt
tcctttgcctctttggggaatttttgctgcgcagacgtaatgggaaaccgcatgtctccg
gcaaggcgagatttttatgcccatgttaaatcctccctcgttttggataatatttctttt
aataagagggatttaaaagctttagttaatttaatttttgaccatcttcctgacactgcg
caggaagattttaactcggttcagttgtggggaaaagttggacgacttttatacaattta
caagttaaggggaattttaaagtgggacgtttctttcctttatttcattctatttttatg
ttatttaaatcaaaacgggagagttgggcccccagtttacctaaccctcattccgtcccc
cccactcctaaccctctttcccctaagggtgggtcgggcggcagaccctgccaaactccg
gcacagggttgccaccgtcttcctgctgccccccgtcccatcctgtcctcttttcggcct
gggactggccaccccagttcgaccctttcctcgccccaagatcctcagacccctgtcccc
agtttaaagccatgttgttcaatccccaatttatgccagcatccacctcaaaatggcgcc
ggccgcatggccgagctggcatcagaagcgccacaaaatggcgtcccagctcctccctac
tcccctcgggttcccgccacttcttctttgacccttcctccgtcaagtgccgcccctgcg
tcgggtcccgccccatctgatgcatcgatggtgtcatcgtcgggacccgccccttccgtc
cccttgactgcgcccctgggtgggcccccggtgggagggaccagcctacaggaaggccac
gcttctgtgggagggaacccccaaccggaaggccccgccccgggaggtgggcctagcccc
gcctccccctctccagccacttcaggctcccacgtcaccggaaccggaagtcggcctggc
cggaagcaggccatcttggcctgcaaggctcaacgccaccggagcccaacggtcagggag
aggttcaaggccctcacccatcctgcctcatcctccgaagaggatgaggacagtgacagc
ccccggcccacacctaggtcgggaggcgggtgggccaagatcagggcggcggccatcgag
gatggagacctagacctggcgcgagatctcaggtctttcgcggcaccggtggtaagggag
aggggaaagcggccccggtggcaacaaattccatatgcagaggtaaaggagctgcggaaa
gcggccaaggactatggctgcgagtcgccatttttcaagaatgtattggaccttactttt
tctggacagacattagtacaacatgacattaaatatatcgctaagtccctgttgacccca
acggaactcttgttatgggaggttcagtggaaaaagctgctgaaacctctcatcaagaag
cacaatctttccgagacattgggcacaggtgacgaagtgatggaaacaatggctggggag
ggagaattcagccagccggaggaccaagtccttctaccaacaccgctactcgatgacatc
cgagaggctggctgtgccgcgctgttgaagatcccggacggaaaaactccctcccaaagc
ttctctacaattcttcaaggactggacgagtcttttatcaagttcgtggaccgcctcaga
gaggcgatcgaaaagcagatagagcaccctgcagcaagggaagagctcctccgcaaaatg
gcaatgaccaacgcctcagtggaaacaaagaagatcctgagagcgttaccacaagacccc
gagcccaccatcaccccgatggtggaagcgtgcgtgaaggctacatctaccgaggtaacg
gttgccatggcagtgagcaaaggggtgggggaggccatgctgaacttaaacaacacgcgc
tgcttcgggtgtggccaaatggggcaaattcaagctaactgcccctggccccccgatgta
ttctgccatcatccgtatgcgccttccccaagacccccacccaggaactctttcccgcca
taccagccggcgggaaacgggccgcggagcgcgaggaggggccgcgcgagaacaacaaat
ggcccttctcagcgcccgagcctccctaccatccgggaggaccaatggcccaggggacag
ttccagaggattggcggagcacagacgacggacttcgcctcctccggagaacggccaact
tagatctcggccgccgccaggtcctcaagagctccatcaccgtcaccttccaggatgagg
acctggtgagagtccccgcggggttcctggagccccctcactgccaaggcaaagcgaccg
tcctcatcgttggcgacgcaaggtacacaccagacaggatttccatcgtgcctgaagtgg
tgtgtgtcccgccggggtccgaagtaacggtctcggtcatttgccacgagcccccttaca
ccttgggcaaagggctccccttcgccttgctctatctgctcgactcggacgacctctctg
gacgggacccggaacaggacattcatgtctttttaactcagaatgttaccaaagaaagac
caataatcaggactgtgatttctttacagggaaagtcggtggcgatgaacctgatggcag
acactggggcagacgtcaccatcattcccaggtcaaagtggccccgcgactgggagttag
tgcccccttgtggcacaatctccggagcaggcggagctgtcaattccatgcgcagccgat
gcctggtaagtgtggagggaccagagggacaaatagccaccattcggccctttgttgtgt
catcaaacattatgttattaggtagggacgtattgtcccagtggggtgcccgccttgaca
tccctagccctgcgtgggatttttagtgtgggccactgcggagcgcacgtccctaccgtt
gaattggaagaccgatgttccggtgtgggtggatcagtggcccctcgtggaggaaaaatt
aaatgcgctcaacgaacttgtagaggagcaggtgcgccttgggcatttaataccctccac
cagcccttggaacacccctgtctttgtgattaaaaaaccaggcaaagacaaatggcgcct
gctccaggacctccgcagggtcaatgatgtcattgaggacatgggccccctccagcctgg
gcttccctcatcctccatgcttccccgggattggcagctcgcagtcattgacatcaagga
ctgcttttttaacatccccttgtatcctggagatgcccccagattcgctttttccgtacc
atccatcaatcgggcggaaccttacaaaaggtatcaatggaccaccttgccccagggaat
gaaaaattctccagtgctctgccaaacattcgtggcacaggttctatcgccaatccgccg
acttttccccgaagccgtcatcttgcattatatggacgatgttcttgtctgcgcggagac
gaccacctacctccgcgcagcactcaataagactataaaagccatcaaggacgcgggttt
ccagatagcggaggaaaagatccagctctccgctccatggaagtacttgggcatcacgat
cacgggaaggaccgtcacgccccagtctgttaccatcaaagacaacccacggaccctgcg
ggatctgcaacagatttgcggtaccatcacgtggatccgacctctcctgggactcaccac
ggaggagctggcgcccctcttcgaactcctgcgaggagacggcgacctggcttcttcacg
cgagctgacacctgccgcgaagggagccctggagagagttgcggaggccatcagatcccg
ccaggtgcaccgtgtggaccgagtccttcccatcacccttgccaccttgggtaagtgccc
aaacttccatgggttgctgttccagtgggatgctggacgaaaggacccactcctcatcat
cgagtggctgttccttccgcaccagccccccaagaccatctccacacccgcagaattgat
ggccaaactcataatcaaaggtagacaacgcctccggaccctcgcagggtgcgatccggc
gtgcatctatgtccctttaaatttggaacaattggagtctcttctacaaacaaatgaaaa
tctacagatttctctagacagctatcctggccagatttccatacatcatccgaagcataa
gctgttcaaagatactttctatttggccccaaaatcgtacaaaagtaaaacaccgatcaa
ggatgctctcacagtgttcactgatgggtcgggaaaatcccacaaatcagtgatcatgtg
gaaggacctggagagtcagaagtgggagtctgacatccaaatcgttgagggttccccaca
gatcgcagaacttgctgcggtcgtgagagcattcaaaaaatttcaacaaccttttaatct
ggtcactgattcggcatatgtggctgggatagcagagcgagcagaacacgcgatgctcaa
agaaattcaaaacagaaaattattcgggttgctcacggaattaatttggctgatctccca
ccgcgagcaatcctttcacataatgcacgtacgggtgcacacagacctgccaggagccat
cgctgagggcaaccggatggcagaccatttagctatggccactgttgccacgacctcttc
tgtgcactcaatttccaacaccatcccagacatttttgctcaagcaaggctcagccatgc
gttctttcatcagaacgctcctgcccttgccaggcaattcaaaatttcgaaagagcaggc
caaggccatcctcgccacttgccccagctgtcagtccctcgcccttccaccagtggcatc
aggggtcaatccccggggactgggagctttggagctgtggcagatggatgtcacgcacta
caacgcctttggccgcctcaaatatatccacgtatccatcgacaccttttcaggtgcgat
cttcgcctctctccacacgggggagaagacgaaggacgccaagaaacatctatttatggc
attcgccacactgggagtcccgaaggcaattaaaaccaataacggcccgggactcacctc
gaaacaatttgaagagttcttgcagcaatggggcatcaaacataccaccggcattcctca
caacccaacagggcaggccgtagtggagcgctcccacaaagaactcaaaagattgctcga
tcaacaacatgacgcggcgttggcgatgactccggtcgagcggctttgtaaggcgcttta
tgtgttgaatttcttgaattgcaccgaccgggagccagacccgcccgtcatcaggcactt
tactaacagcactagagcatttttgaaggagcgcccaccggtccttgtccgggacccgga
atcccgtgcaatcacagggccttttcccctaataacctgggggagagggtatgcctgtgt
ttccacagggcatggaccaaagtggattccggggaaatatgtgaagcccttcttagaaga
tgccccagctgcagaaccaccaatgcaacagaacccacagactgcgtctcccacaacacc
ggacgacgcagtcgcnnnnnnnnnnnnnnnnnnnnnnnnnnnnnnnnnnnnnnnnnnnnn
nnnnnnnnnnnnnnnnnnnnnnnnnnnnnnnnnnnnnnnnnnnnnnnnnnnnnnncctta
cccctgtccttaaaaaagttttatgaaacccgaaggggagctgggagggggaggaaccca
aatccttttgttattaccttttatttcatttaatagaatgaggatggctgcccacatgtc
accaatccgggagaaacaccagaagtcgccccactgcgcccagctggccgtcgctgtggc
cttcatcatcctgtagctgcaagcggcggacagctggatcgttcagcagccgaaggagaa
cgtgtgggtcacgctcgccaagtccttgcagcaggacaatctgtgtttggccatgggcag
tgtggacaatcctttgtccacatgcctggtgggggttcccctggttgccaacgattggcc
agtctacaactcagacctgctccgaaccacgggtaagagacctaacccggtcgatacttg
ggacgagtggaccaaaattctatcgaacagtaaggaggaaccccaagaattggacttgct
ggggtcctctcacgcagaatactgtgtcaaattttattacaggaggccaagtaagaattg
gcatggaattgacttggccaagaacacgtacaggaaggatgtcacgccacttagcaaaaa
atacaacagtcaaacctggtgcaattacaccagccaggtcatttcggtctcatccacgca
tcctaaggtgttgccaaagggcatgtttcttatctgtgaggacagagtatggtcaggcat
tccatctcggctccagggaggaccatgtagccttggcaagcttgctactctcactccaaa
caaaacccaaattctagaatggaggaaggaaaaacaattggcccgcaaataaaggatcct
ataatcaatacgactcaaattgtgatttggagctttataactggggcaaaacaaagagaa
tcgctgcatccatattccttccgtggtatgcagcagcaaaagcccttggtgagctttctc
acctggagtgttgggtcaacaagaatgccaacgctatgtctgccgccctctcagaccttt
tggcggacgaacagaccaccaggcatgcaaccctacaaaatcgggctgccatagactttt
tactcttagcccatggccacagctgcgaggacttcgacgggttgtgctgcttcaatctat
catctagaagcaaatccatccaggcccacatcaaacaagtaagagagcaagtaaaagatt
taaagactgagaacccatcggctgctgacccagtggacaagacattctcgcagtggggca
tccccggatgcgcagcccccattgttaaaggactcatctggattttagttataatttttc
ttattttcgttgctttagccatttttaaacaatatttagttaagacattcgggtccgttt
atttagttaataaagacgggggagatgtgggagggggtgtggttggtgacctccctgctt
tgccatgggaggccacagatgtgtagtttcccgcctcccaagttgtctgttatctgttct
cccttccccccgtttatgtcaatcactttgtaccccttccctttgttctagaaagttctc
ggttctttgtacccccattggttcctccctcgaaaccactcctaccccctatcccagttg
gccgttgccgtgtcactcctgcttgactccaccctcaaccccttacccgatttgatgctc
tgtaccctgaccctccttccctgtaactgttataaaccctaccccgcccctggttcgagg
ctctcagagctggctcgccctctgagtggctgtgtcccttcacccccctcgctttccctc
accgaagccacca
>ZB-ERV39#LTR/ERV2
tggtatcaggtgtatcaggaagtctgtatctctcaagtacctcagccagtggggaaagag
agaagggaaattgagccaggaaattaggataaagggaggctgcacccttcaaaaattgga
gagaccccaggggaatgccccatgggctcccctttactggaataaagtaaaagaactcct
ctgtctcctttttggacacaaacctctgatgtttgtggattaattttcctaacacaactc
tgtctccagcagggaggaacagcctgatggcatgctaagggtctgtccccgagcgccaag
gatattgtaagtgcaggtgaacctggtgggcagaaatgctgatgtctgactccagaaggg
tgaatgatttctttattataactatgctataatgcattaatatactgtttaaaggactac
aaacctactttttctaactaccatatctaactcacacctcgcgaccctctctaaacaatt
ctccaaacacattccacatgggaaaaacaaggagcagaaacagaaataattttctctttc
tttcctctgtgctcctctgtgaaaaaaagcccagagagagagagagaaggctgtggctgc
cacacgaggagactccaaggaaaggcaggatgggtgaatccagctgtgctcccagcgccc
ctcacgtgcccgcgcttcgtgatggatccctcgtgcacccaacgtcaaattagtgggtgg
gtcttataaccaaaaagaaatattcccgtgantnnngttaaaggtggggaggttttcttt
ccttttatttcattttattttttacgttatttaaacaaaaacgggagagttggacccccc
aggttttctaaccctcattccgtccccccccactcctaaccccttttcccctaaagaggt
gagtcgggcggcagaccctgccaaagtccgacacaggggagccacgtcaccaaatgctcc
ccgtcccatcctgtcctcttttcgacctgggactggccaccccagttcgaccctttcctc
gccccaagaccctcagactcctgttcccagtttaaaaccctgctgttctattccaaatct
gtgccagcatccacctcaaaatggcgccggccgcatggccgagctggcatcagaagcgcc
acaaaatggcgtcccagctcctccctactcccctcgggttcccgccatttccccattgac
cccgcctccgtcgagtgccgcccctgcgtcgggtcccgccccatctgatgcgtcgatggt
gtcatcgtcgggacccgccccttccgtccccttgaccgcgcccctgggtgggcccccggt
gggagggaccggcctacaggaaggccacccccctgtgggagggaaccccctgccggaagg
ctccgccccgggaggtgggcctagtcccgcctccctctctccagccacttccggttccca
cgctaccggaaccggaagtcggcccggccggaagcaggccatcttggcctgcagggctcc
acgccaccggagcccaacggtcagggagaggttcaaggccctcacccgtcctgcctcatc
ctccgaagaggatgaggacagggacagcccccggcccacacctaggtcgggaggcggatg
ggctaagatacgggcagcggccattaaggacggggacttagacctggcccgtgaccttgg
gccttttgcggcaccggtggtaagggagaggggaaagcggccccggtgggaacaggtacc
atatgctgaggtgaaggagctgaggaaagcggcaaaagactatggccgcgaatcgccatt
ctttaaaaatgtattggacctcaccttttctggacggacattggtccagcatgatatcaa
atacattgccaagtccctgttgtcccccacggaactcctgctttgggaggttcagtggaa
aaagctactgaaacctctcattataaagcacaacctagcagagactctgggcacaggcga
cgaggtaatggaggctattgcgggagatggagaattcggccagcctgaggaccagatcca
gttaccaatacctctcctcgatgacatcagagaggctggccgtgccgcgctgctgaaaat
cccggacggcagaactccctcccaaagtttttcaactattctccaaggaccggacgagtc
attcatcaaatttgttgaccgcctcagagaggccatagagaagcagatagagcaccctgc
ggcgagggaagagctcctccgaaagatggcagtgaccaacgcctctgcggaaacaaagaa
gatcttgagggcgttaccgcaggaccccgagcccaccatcacccagatggtggaggcgtg
cgtcaaggcaacatccaccgaggtaacggtcgccatggcagtgagtaaaggggtggggga
ggcaatgttaaacatgaacactgtgcgctgcttcgggtgtggccagatgggccacataca
agcgaactgtccacactggcccccggagcagttttacaacccgtatatgccttccccaag
acccccacccaggaactctttcccgccataccagccggcggggaaacgggccgcggagcg
cgaggaggggccgcgtgaggacaacaaatggcccttctcagcgcccgaacctccctacta
tccgggaggaccaatggcccaggggacagtttcggagggttggcggagcaccggcgacgg
acttcgcctcctccgaagaacggccaacttagaccccggccgccgccaggtcctcaagag
ctccatgactgtcactttccaggatgaggacctggtgagaatccccgcggggttcctgga
gccccctcactgccagggcgaagcgaccgtcctcatcgtcggagacgcaaggcacacacc
cgacaggattttcatcatccctgaagtggtgtgtgtcccaccggggtccgaggtaacggt
ctcggtcacctgccatgagcccccctacaccttgggcagaggactccccttcgccctgct
ctatctgctggactcagacgacctctctgaacgggactcaggacaagaccttcatgtgtt
tctcactcaaaatgtgactaaagagagaccaataatccggactgtgctttctttgcaggg
aaagtcggtggcgatgaacctaatggcagacactggggcggatgtcaccatcattcccag
ggcaaagtggccccgcgactgggagttggtgcccccttgtggcacaatctccggagtggg
cggagctgtcaactccatgcgcagccgacgcttggtaagtgtggagggtccagagggaca
aatagccacaattcgaccgtttgtggtttcttcaaatatcatgctattaggcagggatgt
attgtcccagtggggtgcccgccttgacatccctagccctgcgtgggatttttagtgtgg
gccactgcggagcgcacctccccaccgttgaattggaagaccgatgttccggtgtgggtg
gatcagtggccccttgtggaggagaagttaaatgcgctcaacgaactggtagaggagcag
gtgcgccttgggcatttaataccctccaccagcccttggaacacccctgtctttgtgatt
aaaaaaccaggcaaagacaagtggcgcctgctccaggacctccgcagggtaaatgatgtc
attgaagacatgggccccctccagcctgggcttccctcaccctccatgcttccccgggat
tggcagctcgcagtcattgacatcaaggactgcttttttaacatccccttgtatcctgga
gatgcccccaggttcgccttttccgtaccatcaatcaatcgggcggaaccttataaaagg
tatcaatggaccaccttgccccagggaatgaaaaattctccagtgctctgccaaaccttt
gtagcacaggttctttcgccaattcgccgacttttccctgaagccatcatattacattac
atggacgacgtccttgtctgcgcggagacgaccacctacctccgcgcagcacttaataag
acaataaaagccatcaaggatgcgggtttccagattgcggaggagaagatccagctctcc
gccccatggaagtatttgggcatcaccatcacaggaaggaccgtcacgccccagtctgtg
accatcaaagacgaccctcggaccctgcgggatctgcagcagatctgcggcaccatcacg
tggatccgacctctcctgggactcaccacggaggagctggcgcccctcttcgaactcctg
agaggagacggcgacctggcttctccacgcgagctgacacctgccgcgaagggagccctg
gagagagttgcggaggccatcagatcccgccaggcgcaccgtgtggaccgggtccttcct
attacccttgccgtcttgggtaagtgcccaaacttccatgggttgctgtttcagtgggat
gctgggcgtaaggacccactccttatcatcgagtggctcttccttccgcaccagccccca
aagaccatctccacacccgctgaattgatggccaaactcatcattaaaggcaggcaacgc
ctccggaccctcgcagggtgcgatccggcgtgcatttatgtccctttaaatttggaacaa
ttggagtctctcctgcaaacaaacgaaaatttacaaatttctctagatagctatcctggc
caaatctccatacactatcctaaacataaactgtttaaggataccttctatttggcccca
aaatcctacaaaagcaaaacaccaattaaagatgctctcacagtgttcactgatgggtcg
ggaaaatcccacaaatcagtgatcacttggaaggacccggagagtcagaagtgggagtct
gacatccaaattgttgagggttccccccagatcgcagaacttgctgcggttgtgagagca
ttcaagaaattccaacaacctttcaatctggtcacggattcggcatacgtggccgggata
gcagagcgagcagaacacgcgatgctcaaagaaattcaaaacaagaaattattcgggttg
ctcacggaattaatttggctgatctcccaccgcgagcaaccctatcacataatgcacgtc
cgggcgcacacagacctgccaggagccatcgctgagggtaaccggagggcagaccattta
gcagcgattatcgccacatcctcttctgtacatgcaattactaataccgtcccagacatc
tttgcacaggcaaggctcagccatgcgttcttccaccaaaacgctcctgcccttgccagg
caattcaaaatctcgaaggaacaggccaaggccatcctcgccacttgccccagctgtcag
tccctcgcccttccaccagtggcgtcaggggttaatccccggggactgggagctttggag
ctgtggcagatggatgtgacacactacaatgcttttggccgtctcaaatacatacatgtg
tcagttgacacattttcaggtgccatcttcgcctctctccatactggagagaagacgaaa
gatgcgaaaaagcacttatttatggcattcgcgacactgggagtcccgaaggcaattaag
accgacaacggcccgggactcacctcgaaacaattcgaactgtttctgcagcaatggggt
atcaaacataccaccggcattccgcataatcccacagggcaggccatagtggagcgctcc
cacaaagaactaaaaagattgctcgatcagcaacatgacgcggcgttgtccatgactccg
gtcgagcgccttagtaaagcactttatgtactgaatttcctcaattgcaccgaccgtgag
ccagacccgcccgtcatcaggcactttacaaataccacccgagcacttttgaaggagcgc
ccaccgatccttgtccgggacccggaatcccgagccatcacagggccctttcccttaata
acctgggggagagggtatgcctgtgtttcaacagctaatggcccaaatggaatccgggaa
aatacgtgaagccattcctagaagatggcccagctgcagaaccaccgtcgccaccgaacc
cacaggctgcgtctcccacgacaccggatgacgcagtcgcgtggagaagacgaaagaaga
agaggaccgggagccgtcccaacttggtgtcccgagtcctcatcatcagactgtaccacc
cgccggactcgacctctacagataccccatcccctcagttactttccctacccccttacc
ttaaccgctttcctaacccatgcctagttgttcctttttacaaaaaggggagtggaagag
ggggagggactcagatctccttnnnnnnnnnnnnnnnnnnnnnnnnnnnnnnnnnnnnnn
nnnnnnnnnnnnnnnnnnnnnnnnnnnnnnnnnnnnnnnnnnnnnnnnnnnnnnnnnnnn
nngattcaaaagcagatcctataatgaattgcagtttaaaagaaacacccttttgcagga
attgttagtaagagattactttccaccccacagcaccaagaatgtcagtacataaaaatg
ttatacagagacctggagcttaaagttcagtgaaagtcaggactcgaattggcatctaca
tgctgtattttgaccaagctcagccttgaaatagcattgcctcatgtaagatcaacttcc
attttttctttcctggtcacacctcttgatgttttcaatgtttcatatttctctaaacta
aaagattttgtttggtcaggataatgtgaactcataacccaacagaatgcatcatttaag
cttatttgacaacattgtgaggtaatttcttcaaggatgttacctgcatttctacacctg
ttctcatcacacaccttcatggttatttcagaatgactaaaagcaaagataaatatatag
ataaatagatagacagatacatacgtatgcccaaaactaaatttgcttaataatacttat
ctctccctgctcttaaaagctttcttttgccttttttccctcttattaaacatatgtgtt
tccatttccttttgaactgagatccaagttagtaccagagctgcaaacagaatacagaaa
tcctatacattgattctgtggtgctgtagccagaaaaaaaaaaaaaaaagtaattgatta
aacagatataacatatgttggtaatgacatcacttaaattctgaactctatgcaataagg
ctagaaggatatactttaaataaaatactttaaaaatattttctgtgtttcactatctca
ttgagacctttcctaagttcttttaaagtttgcagacaagagacataattggatttccag
acctgtctttgttatttgaactataaagagaggtccagactgaatggtctaattttctgc
cagaacggattcataacttatacgaactgactctggttttgctcatctaggaaaagggcc
ctatcacatctatgcatttaaaggaagtctgctgctcagtcttagagatgtaacaggtaa
agtaactggttttaattgcatactgatctgctacatttatgtagatgctcattcaaaatt
aaaaaaaaaaaaaaacacaaatcaaaagtagaaaaggagaaagagtgagaataaaccaag
aattaatagcttttcaaagtgtgtaatttttttttgttgttgttgtttttagcattgtat
ctttctaagctagaaattttatctccaaaagcatactcagtctgacattccggtacatta
ttttttagcaaacttgcttctgtctcaaagtagcagagatctgtcttattaattttccat
cagaggtttcttgagttattcctaagaactaggaatccattttggacagaaaacaccagc
tccattacaaaaaaaaaaaaaaaaaatttaaaagttaaaaggatgaagatgcattctatt
ctatgtatacaaaataaattacttccttagattttcagtagacttgactgatacatttaa
gtgatttttaacaatgcactgctgaattttataggttccttcctgtgttgagaacaaaac
atcttttcagactgagcttgtattcctagctcagggagtttccactccatctgctatagt
ccccataccctcaaggggaatggctctgatatttccatgattctgtatatctggacacct
gaatggactccagtatatgtcactgaagtgttatgtcagcagcttcacaatatgggaatt
tcccaattcagcctctcatcggatactacacggatactacaaggactgaagttaagtggg
tgttttggctcaggcatcatcattagagcatgaagcagaaatatctccctttttaaagtg
tttgtaaatattattatactgttaaattaatgctatgcatgtaataggtttcagaggaaa
atctaattttaaattggtcttttacactaaccagattaatgtgcagacagagaagtaaat
gcatgttttaattctgattgaaatggaggataca
>ZB-ERV40#LTR/ERV2
tgtggtagatagggacaggcggagcggaagaccacgggatgtcacggaaagatagacccc
tccccttctctcttccccacgttatctattaaccccagaagccccagaagcatgtagcca
cacctgccccggtaaatttccactccttactaaaccctgagaccccccaacccccctctg
acgtagcaaaaacccccaagactatttaaacccacgagataggataataaaggcttttcg
accgtctgccatattggtatctgcgtgtgttgattagcccgagcggcctggggaggccag
gccgccgtgctgccttacctgaaccaggtctcgcgttgccccttataaaggcaacatact
ggtgccgaaacccgggagaaaagaagaaaaaaaaaaaaggaaaaattcccccggcgaacg
ggatacacctggacgggagcagcggccggaacggtcaaaccgtatctaggcgaggggaga
cgtcccgggacccgcgagcgtcatggacagcgtcgcatgggtcgtgagtatgaagcaatg
gagtatcgagtttaacctcagggacttttatcttgctatagcaaggctgcttgagcttgg
agcaaccgaatgctcagtggatgccatgcatccaggaatatgggaacagtgtacagccac
gctagccggggaatcgaaatcctcaggcagtggcaaaaaccttaaggcatggggcaaagt
agagaaagccctacgcaaagcgatagaagagcaggagacatggagcgcggcgcgtacatg
tttattagttactcccaaactcggtgtgggagcgggaacgcagactgcctctgagagcga
tctgcccggcagcggggacccggggggctcagcgcgacacccctcctcagatcagagnnn
nnnnnnnnnnnnnnnnnnnnnnnnnnnnnnnnnnnnnnnnnnnnnnnnnnnnnnnnnnnn
nnnnnnnnnnnnnnnnnnnnnnnnnnnnnnnnnnnnntgattgtcttcagacaggaatgg
gaggataattgtaggaagcagttagcccaagcgtctggcacgaggcagcccctacacaga
tcgagcttatccagactgataggaaagcacgatgatatgatcacaccgcaacaacaagcc
gcacagatgcaggctgaggaggtcagggcgaccactcgggctgccagagaggctatccgc
gcagcctcccgagtcgtggccaagccggcaccgtggtccaccgtgaggcaggcagagagc
gaaagcttcacacagttcgtagaccgcctgcaggcagcgatagactcctccaccctgccg
gcagaggcaaagggccccgtggtagccgactgcctgcgccagcaatgcaactctattacc
aaggatattttacgctccctgccagccggagctagcctggctgacatgatcagacacgta
gtgagggaggaacacctgacgcccattcaggcagccgtccacaccctgaccaatgccatg
gcgtgtttcaagtgcggtgaggcgggtcacatcgcggtgagctgcccccagccggcacgg
cggcctgccgcagcgcctccgccccaaacacgcccgcagggatcctgctggggttgcggg
aggaaggggcatcttgctagggaatgcaggtcccggctccagggaaacggaaaagggagg
gggcctgcgggccgcacccagcctcctcccgctgcgaatatgaggcggcccatccctgcc
aacccccaatggagcggggagccctcgtaccccattctcccacaggaagcagccaacttc
atacccttgccaacgagtctcacagcacagcctgcggcgccttcgtacccaccgccaccg
caagcagcgcctgtgccacagggtcaacagggggcagcccaagttgggacccctgggtgg
ccctggccctgaaaatagggaaggaacccccgaaagtttgggggacatgccgcctctatg
gcagtcgggacccccacgtaatagggcttcagttttgggcagacacaggagcagactgca
caatcctaccccaagccctatggccccggcactggcagtacaaggaggtccctccagtga
acggggtgggagggttgtcccgagcttggaaaagcacccaattggtagctataacgctcc
atacaaagaaaggaccagaacaaacagtagcaatccacccctacatcttgcaaaactccc
cacccctgataggaagagacatccttgctatgctaggagtcaggattacaaatttataat
gagggccactgctgtacacccactgctgccaatcaaactgacttggaaatcaccagaccc
cgtatgggttgagcagtggcccctgtcaaagcctcgaatgacagccttgctggaactggt
cgaccgcgagctacaaaagggccacattgaaccctccaccagcccgtggaacacccctgt
gtttgtaatccccaagagatcaggagaaggctaccgcctcatccacgacctgagggaagt
gaacaagacaattcagcccatgggtccagttcagacactactgcccgcgaactcagccat
ccccaaagggcagccatgcgcagtgctggacatcaaagactgtttcttttcaatacccct
gcatgccgaggacaaagaacggttcgccttctccgtcgtgttcccgaacggcgagcgacc
taacctccgcttccaatggaaggtgctacctcaaggtcttgtggacagcccgaccatatg
ccagatcaccgtggacagggcactgatgccattccgacactcccaccctgctgcgaccat
cattcagtacatggacgacatcctcgtcgccgcaccatcagcaggccaagtggatcacct
agtgtccacgatcacggaaaccctccaggccaacggcttcgagatcgcgaacacgaagat
caagacaggaccgtgcgtgaccttcctgggagtggggatcacaaactcctacgtgacccc
acccaggataaaggtccgccgagacatcaagaccctccacaacatgcagcgactcgtggg
atctctgcagtggctccgcaacatcatcctagttcccccagaggtcatggaccccctgta
tgacctcctgaaaggaaaacacccctgggaccccaaggagctgacgccccaagcaacgaa
atccctcgacttcatcgaacatcagatgtccactagcctgcttgccaggtggaacccaag
cgtaccactggacttatacgtccacttcacgcagaagggaggagtgggagcacttgctca
aggaccttccgaaaaatcccagccgatccagtgggtggtcctcagaagaccaactcacgc
attctccccaggagttgaatgcgttgctaacctcatcatgaaaggcaggagactcgccct
gagacacctgggagccgagccgacaaggatccacctcccctttcgcaagcgaccgaccac
ggagtcaactgcaatatcggagcacctggccctcgctctcactggcttcggaggagaaat
ttcctacgccaccaaaccaccctggacccagctactgaccattgtcgacatagatgtgcc
accgaaggtcatggaccgaccacaaccaggaccaacggtctttacagacgcctcctccat
gacttctaccgcagcagcagtgtggcaggcaggagaaacatggcattgcgtcaaaacgtg
tgaccccacgctgtcagtgcaacagctggaagcagcagcagtggtcttggcgtgcggact
cttccaagatgaacacttcaacatcgtgacagactctatattcatggcaaagctctgcct
agccatgtcgagaccaggtgtgtcaacatccacgacggcctccatgcttgaagaggcact
ctcctcacgccagggcaccgtgtccgtcattcacatcaacagccataacccagtcaaggg
cttcttccagactggaaatgacaaagcagatgccgcagcgaagggagtgtggacgctgca
ggaagctcgtcagctgcacgagtcactccacataggggccaaagcactggcgaagagatg
cgggatctcgacagcagacgcgagacacgtagtggccacctgcccccactgccagaagtc
atccctatggaccggtggagtcaacccgaggggcctcaaggcctcagaaatatggcagtc
agacttcaccctctgcgaactgctgaagccccgagcatggcttgcagtgacagtggacac
ttacagcggagtgatcatagcgacacagcacctcaaacccaactccaaggccacgatcca
gcactggctgacagttatggcatggcttggtatccccaagcaaattaaaactgacaatgc
ttccaattttatctccaaatcagtgcaggaattcgcctcggtgtggggcatcaccttagt
acaggggatcccgtataacagcaccggacaggccattgttgagcgagcaaatcagaccct
aaaagccaagttagaagtattggcaaaggcagagggctttgccaattccattccctcagg
agaccaaacgcgcatgctagcaaccgcattactagcactgaaccaattccctaggggaga
tgaaccaaacagtcccattcgaaaacactgggccacccagacactagaggagggcccaca
ggtcatggtcaaaaacgagctgggcgagtgggaacggggctggagactggtgcttacggg
acgggggtacgcggcagttaaaaaagaggacaggatcaggtggtgtccactcacgtcttt
ccacctgaccttcagaatgaaattaannnnnnnnnnnnnnnnnnnnnnnnnnnnnnnnnn
nnnnnnnnnnnnnnnnnnnnnnnnnnnnnnnnnnnnnnnnnnnnnnnnnnnnnnnnnnnn
nnnnnnaaacaactacgttaggatccaacccagtttactgactggggaaaataaaaatag
cctgtgctgaatggtccccagcggctgccatacaagctttcccggtgagggctcaccggt
ccagaggggaaccaacaaagggtatataccccgataaacccaaaagatgtacagtcaatt
gtcaaagccattgcagaaaaaggaatcaattcggccatagtcttcactttaatcgatggt
ctttttagtaatgacgacctgcttccctttgatatcgagcgaataggtcgcatgatactt
gatggtgcaggaatgattgtgttcagacaggaatgggaggataattgtaggaagcaatta
gcccaagcatctggcgcgaggcagccactacacagatcgagcttatccagactaatagga
aagcacgatgatatgatcacgccacagcaagaagccacacagatgcaggctgaggaggtc
agggcgaccactcgggctgccagggaggctatccgcgcggcctctcgagtcgtggctaag
ccgacgccgtggtccaccgtgaggcaggcagagagcgaaagcttcacgcagttcgtggat
cgcctgcaggcagcgatagactcctctaccctgccggcagaggcaaagggccccgtggta
gctgactgcctgcgccagcagtgcaactctattaccaaggatattttacgctccctgcca
gccggagctagcctagctgacatgatcagacacgtagtaagggaggaacacctgacgccc
attcaggcagctgtccacaccctgaccaatgccatggcgtgtttcaagtgcggtgaggcg
ggtcacatcgcgatgagctgcccccagccgacacggcggcctgccgcagcgcctccgccc
caaacacgcccgcggggatcctgctggggctgcgggaggaagggacatcttgctagggaa
tgcaggtcctggctccagggaaacggaaaggggagggggcctgcgggccgcacccagcct
cctcccgctgcgaatatgaggccatccatgccaacccccaatggagcggggagccctcgt
accccattctcccacaggaagcagccaacttcatacccctgccagcgagtatcacggcac
agcctgcggcgccttcgtacccaccgccaccgcaagcagcgcctgtgccacagggtcaac
agggggcggcccaggtcgggacaacccctgggtggccctggccctaaaaatagggaagga
acccccgaaagtttgggggacatgccgcctctatggcagtcgggacccccatgtaatagg
gcttcagttttgggcagacacaggagcagactgcacaatcctaccccaagccctatggcc
ccggcactggcagtacaaggaggtccctccagtgaacggggtgggagggttgtcccgagc
ttggaaaagcacccaattggtagctataacgctccatacaaagaaaggaccagaacaaac
agtagcaatccacccctatatcttgcaaaactcctcacccctgataggaagagacatcct
tgccatgctaggagtcaggattacaaatttataatgagggccactgctgtacacccactg
ctgccaatcaaactgacttggaaatcaccagaccccgtatgggttgagcagtggcccctg
tcaaagcctcgaatgacagccttgctggaactggtcgaccgcgagctacaaaagggccac
attgaaccctccaccagcccgtggaacacccctgtgtttgtaatccccaagcgatcagga
gaaggctaccgcctcatccacgacctgagggaagtgaacaagacaattcagcccatgggt
ccagttcagacactactgcccgcgaactcagccatccccgaagggcagccatgcgcagtg
ctggacatcaaagactgtttcttttcaatacccctgcatgccgaggacaaagaacggttc
gccttctccgtcgtgttcccgaacggcgagcgacctaacctccgcttccaatggaaggtg
ctacctcaaggccttgtggacagcccgaccatatgccagattaccgtggacagggcactg
atgccagtccgacactcccaccctgctgcgaccatcattcagtacatggacgacatcctc
gtcgctgcaccatcggcaggccaagtggatcacctagtgtccacgatcacggaaacccac
caggaccaacggtctttacagacgcctcctccatgacttctaccgcagcagcagtgtggc
aaacaggagaaacatggcattgcgtcaaaacgtgtgaccccacgctgtcggtgcaacagc
tggaagcagcagcagtggtcttggcgtgcggacttttccaagacgaacacctcaacatcg
tgacagactctatattcgtggcaaagctctgcctagccatgtcaagaccaggtgtgtcaa
catccacgacggcctccatgcttgaagaggcactctcctcacgtcagggcaccgtgtccg
tcattcacgtcaacagccataacccagtcaagggcttcttccagactggaaatgacaaag
cagacgccgcagcgaagggagtgtggacgctgcaggaagctcgtcaactgcacgagtcac
tccacataggggccaaagcactggcgaagagatgcgggatctcgacggcggacgcgagac
acgtagtggccacctgccctcactgccagaagtcacccctatggaccggtggagtcaacc
cgaggggcctcaaggcgtcagaaatctggcagtcagacttcaccctctgcgaactgctaa
agccccgagcatggcttgcagtgacagtggacacctacagcggagtgatcatagcgacac
agcacctcaaacccaactccaaggccacgatccagcactggctgacagttatggcatggc
ttggtatccccaagcaaattaaaactgacaatgcttccaattttatctccaaatcagtgc
gggaattcgcctcggtgtggggtatcaccttagcgcagggaatcccatataacagcaccg
gacaggccattgtcgagcgagcaaatcagaccctaaaagccaagttagaagtattggcaa
aggcagagggctttgccaaatccatcccctcaggagaccaaacgcgcatgctagcaaccg
cgctattagcactgaaccaattccctaggggagatgaagcaaacagtcccattcgaaaac
actgggccacccagacactagaggagggcccacaggtcatggtcaaaaacgagctgggca
agtgggaacggggctggagactggtgcttacgggacgagggtacgcggcagttaaaaagg
aggacaagatcaggtggtgtccactcaggtcgatcaaacctgaccttcagaatgaaacta
atggaaaactgtgagttttcgttcgcaggacacgctcgtggaccgtccccgcgatacaca
cacccctgctccagagagagataacggaccaccaagccaccagacagaacctgagcgtcc
cacggcggtgagacccagactcgcacagtgtctctgtgcaatcctnnnnnnnnnnnnnnn
nnnnnnnnnnnnnnnnnnnnnnnnnnnnnnnnnnnnnnnnnnnnnnnnnnnnnnnnnnnn
nnnnnnnnnnnnnnnnnnnnnnnnncctgccctcactgccaaagtcaccctatggacggc
gagtcaacccgaggagcctcaaggcttcagaagtctggcagtcagacttcactctctgca
aactgctgaagccccgagcatggctcgcagtgacagtggacacctacagcggagtgatca
tagcgacacagcacctcaaacccaactccaaggccacgatccagcactggctgacagtta
tggcatggcttggtatccccaagaaaattaaaactgacaatgcttccaattttatctcca
aatcagtgcgggaattcgcctcggtgtggggtatcaccttagtgcaggggatcccgtata
acagcaccggacagaccattgttgagcgagcaaatcagaccctaaaagccaagttagaag
tattggcaaaggcagagggctttgccaattccatcccctcaggagaccagacacgcatgc
tagcaaccgcgctactagcactgaaccaattccctaggggagatgaagcaaacagtccca
ttcgaaagcactgggccacccagacactagaggagggcccacaggtcatggtcaaaaatg
agctaggcgagtgggaacggggctggagactggtgcttacgggacgagggtacgtggcag
ttaaaaaggaggacaagatcaggtggtgtccactcaggtcgatcaaacctgaccttcaga
atgaaattaatggaaaactgtgagtttttgtttgcaggacacgctcgtggaccgtccccg
tgacacacacacccctgctccagagagagataacggaccaccaagccaccagacagaacc
tgagcgtcccacggcggtgagacccagacttgcacagtgtctctgtgtaatcctgctggt
ggggcttgtggccggggggcaagccgacccaggccactaccctcaccagccgttcagatg
ggtcatgcaacatctttcaagtgacaaggtgttcaaagaggtcaccaccgcaaacgctcc
atccttcgtattccacatagccgatctgtttccagggcaaccgaaaatacggctctcaag
cccacacatcatactcatgtacatatcttactggtgcccagcgtccaacccagggaaaag
gtactgtgactacccggggtggggacattgtggatattggggctgcgaaaccattgttac
agatgccagaccatggggagacgggtggcaaccgcaggagcccgacaaattcttacagtt
cacctgggcaccctttggctgcggagaccacaatgcacagcccagactacggggatgcgt
aagttataacatgactgtcctacagccagatcaccctagctgggccacgggtagaacatg
gacagtggtcctcagaggaccgaggaggtgggtgaatgtgagaattatcaggctccagcc
gccaacacctcaaccagtgggacccaacaaaattatcaagaatgtgctgagagggaaaaa
cacaacccaccccaaaaccctgaccccaaaagccactgacaccccgaccagccttgcaga
taccccccagataggccgcacggctgagtcagacccaaacccaatctttcgtgtgctaga
agctaccttcctaaccctaaacgaaaccaaaccaaacctaactaactcctgttggctttg
ctatgatgttaaaccccctttctacgaaggcattgctttagacacccccttcagttactc
cacagccagtgccccccaccagtgcagatgggacactccccgcagaggaatcaccctgag
tcaaatcacaggacagggcagatgttttggaaatgcaaccttagcaaagcagaaaggcaa
cttctgcactaaagttgtcaaacccaacagaaaaactaacaagtgggtgatcccatctgc
gtctgggatgtgggtttgccaaaggtccggagtgagtccttgtgtgttccttgccaaatt
caatgactctaccgatttctgtgttcaagttctgattgtccccagggtcttgtatcactc
agacgaagagatataccatcttctcgaagaacctaacagactccacaaaagggaaatcat
cacaggtataactatcgcaatgctgctcggcttgggagcagctggcacggccacaggtgt
ctcagccatcgcaacccaacagcacggactctctcagctgcaaatgaccatcgacgagga
cctgcagaggatcgagaaatccatctcctacctagagaaatcagtctcttcgctttcaga
agtggtcttacaaaataggcgaggtctggaccttttgttcatgcagcagggaggactgtg
tgcagccttgaaggaggaatgctgcttttatgcagatcatacgggagtcgttaaagactc
catggcagaactccgagacagactggctcagagaaagagagacagggagacccagcagag
ctggtttgaatcctggttcaatcaatcaccttggctcaccactttaatttccgccctggt
aggtccactggcaatactgcttttagctattaccataggaccatgcctgctgaacaaact
agtctcgtttgttcaggcccgtctggaaagggcaaacattctgttcataggccaccaaca
aatgctgtaaaccaaaaaactgcaaacacagtcagtagctaaagccttcagcacctgcct
tgaaaaatttacacagatctaccaaatcaccctttccttaacaagttgcaagtttgtacc
tcactccagtgcctatacctacgactacctcattttgtatgtgataaggaggggggagat
gtggtagatagggacaggcagagcggaagaccacgggatgtcacggaaagatagacccct
ccccttctctcttccccacgttatctattaaccccagaagccccagaagcgtgtagccac
acctgccccggtaaatttccactccttactaaaccctgagaccccccaacccccctctga
cgtagcaaaaacccccaagactatttaaacccacgagataggataataaaggcttttcga
ccgtctgccatattggtatctgcgtgtgttgattagcccgagcggcctggggaggccagg
ccgccgtgctgccttacctgaaccaggtctcgcgttgccccttataaaggcaaca
>ZB-ERV41#LTR/ERV2
tgcaacgggagcacagctgtgggattcatatccagtggagtaagtttagagttgtgtctt
aagtcttctaagcctgacttctccttgcacttcacaagatgcactttggggaaaaagtaa
aataattactaaaaaaaatggaaaaagtgaaggagctgtaacaggaagtgagcctgcctt
acatgtggcagaagagattcaagtagataaattgtccttgaattctaattattgtgattg
cttttatatgatgggagttatcatgttcactgtgggtttgtgtgggttttttgttttgtt
tttttttctttacctcaagcctgtgagtaacacagcaatctcaaactgaaggttttcttc
caatcccttctgcctatggtagtattcacttctcactgatttgatgtttctgctgaattg
tcctttcttgatccctccaacctgacctcacctgttcattcacagcaatttgtggtttgg
gaatggtgttccccagtttagtgggagcatgcagacagtgcagagtccatgcatatcaga
tgtgaaaggtatcatgataacacactgaacaccttatcctgaatgaatctagactttgtt
tcttctgttatttgcactcttgaatatttttcccttgagtctgatcagttagccttgtat
tgatgtaataatttttgtgcaaatacctgccattaagaattcttcctttggttccagtga
catgttaatgaccctgtttgaggtgaggcatggcagtatcaccatctgaacaccagtgac
aggaactgcgtgtagcaagttgttttcctttgtttggtgcaaagcagttttccctgagca
tgtctgcttgaaatatcagttttatgcaataaatagataaaaagctctgttcttaccttg
ctggcagtcgttactcccagaagtggcacaggacatgcnnnancactcggattttcaggg
aggtaatctccgcatcttcacgagtagtggataagcaggcaaggtggtccaccgtgaggc
aggcagagagcgaaagcttcactctgttaatagatcgcctgcaggcagcgatagactcct
ccaccctgccggcagaggcaaagggccccgtggtagccgactgcctgcgccagcagtgca
actctgttactaaggatattttacgctccctgccagccggggctagcctggctgacatga
tcagacacgtagtgagggaggaacacctgacgcccattcaggcagccgtccacaccctga
ccagtgccatggcgtgtttcaagtgcggtgaggcgggtcacatcgcggtgagctgccccc
agccggcacggcagcctgccgcagcacctccgccccaaacacgccagcggggatcctgct
ggggttgcgggaggaaggggcatcttgttagggaatgcaggtcccggctccagggaaacg
gaaaagggagggggcccgcgggccgcacccagcctcctcccgctgcgaatatgaggcggc
ccatccatgccaacccccaatggggcggggagccctcgtaccccattctcccacaggaag
cagccaacttcatacgcttgccaacgagtctcacggcacagcccgcggtgcctttgtacc
caccgccgccgcaagcagcgcctgtgccacagggtcaacagggggcagcccaagtcggga
cccctgggtggccctggccctgaaaatagggaaggaacccccgaaagtttgggggacatg
ccgcctctatggcagtcgggacccccacgtaatagggcttcagttttgggcagacacagg
agcagactgcacaatcctaccccaagccctatggccccggcactggcagtacaaggaggt
ccctccagtgaacggggtgggagggttgtcccgagcttggaaaagcacccaattggtagc
tataacgctccatacaaagaaaggaccagaacaaacagtagcaatccacccctacatctt
gcaaaactccccacccctgataggaagagacatccttgctatgctaggagtcaggattac
aaatttataatgagggccactgctgtacacccactgctgccaatcaaactgacttggaaa
tcaccagaccccgtatgggttgagcagtgacccctgtcaaagcctcgaatgacagccttg
ctggaactggtcgaccgtgagctacaaaagggtcacatcgaaccctccaccagcccgtgg
aacacccctgtgtttgtaatccccaagagatcaggagaaggctaccgcctcatccacgac
ctgagggaagtgaacaagacaattcagcccatgggtccagttcagacactactgcccgtg
aactcagccatccctgaagggcaggcgtgcgcagtgctggacatcaaagactgtttcttt
tcaatacccctgcatgccgaggacaaagaacggttcgccttctccgtcgtgttcccgaac
ggcgagcgacctaacctccgcttccaatggaaggtgctacctcaaggccttgtagacagc
ccgaccatatgccagatcaccgtggacagggcactgatgccagtccgacactcccaccct
gctgcgaccatcattcagtacatggacgacatcctcgtcgctgcaccatcagcaagccaa
gtggatcacctagtgtccacgatcacggaaaccctccaggccaacggtttcgagatcgcg
aacacgaagatcaagagaggaccgtgcgtgaccttcctgggagtggggatcacaaactcc
tacgtgaccccacccaggataaaggtccgtcgagacatcaagaccctccacgacatgcag
cgactcgtgggatctctgcagtggctccgcaacatcgtcctagttcccccagaggtcatg
gaccccctgtatgacctcctgaaaggaaaacacccctgggaccccaaggagctgacgccg
caagcaacgaaatccctcgacttcatcgaacgtcagatgtccactagcctgcttgccagg
tggaacccgagcgtaccactggacttatacgtccacttcacacagaagggaggagtggga
gcacttgcccaaggaccttccgaaaaatcccagccgatccaatgggtggtcctcggaaga
ccaactcacgcattctccccaggagttgaatgcgttgctaacctcatcatgaaaggcagg
agactcgccctgagacacctgggaaccgagccggcaaggatccacctccccttccgcaag
cgaccaaccacggggtcaactgcgatatcggagcacctggccctcgctctcactggcttc
gggggagaaatttcctacgccaccaaaccaccttggacccagctactgaccattgtcgac
atagatgtgccaccgaaggtcatggaccgaccgcaaccagggccaacggtctttacagac
gcctcctccatgacttctaccgcagcagcagtgtggcaaacaggagaaacatggcattgc
gtcaaaacatgcgaccccacgctgtcagtgcaacagctggaagcagcagcagtggtcttg
gcgtgcggacttttccaggacgaacacctcaacatcgtgacagactctatattcgtggca
aagctctgcctagccatgtcaagaccaggtgtgtcaacatccacaacggcctccatgctt
gaagaggcactctcctcacgccagggcaccgtgtccgtcattcacgtcaacagccataac
ccagtcaagggcttcttccagactggaaatgacaaagcagatgccgcagcgaagggagtg
tggacactgcaggaagctcgtcagctgcatgagtcactccacataggggccaaagcactg
gcgaagagatgcgggatctcgacagcggacgcgagacacgtagtggccacctgccctcac
tgccagaagtcacccctatggaccggtggagtcaacccgaggggcctcaaggcgtcagaa
atctggcagtcagacttcaccctctgcgaactgctaaagccccgagcatggcttgcagtg
acagtggacacctacagcggagtgatcatagcgacacagcacctcaaacccaactccaag
gccacgatccagcactggctgacagttatggcatggcttggtatccccaagcaaattaaa
actgacaatgcttccaattttatctccaaatcagtgcgggaattcgcctcagtgtggggt
atcactttagcgcagggaatcccatataacagcaccggacaggccattgttgagcgagca
aatcagaccctaaaagccaagttagaagtattggcaaaggcagagggctttgccaattct
atcccctcaggagaccagacacgcatgctagcaaccgcgctgctagcactgaaccaattc
cctaggggagatgaagcaaacagtcccattcgaaaacactgggccacccagacactagag
gagggcccacaggtcatggtcaaaaacgagctgggcgagtgggaacggggctggagactg
gtgcttacgggacgagggtacgcggcagttaaaaaggaggacaagatcaggtggtgtcca
ctcaggtcgatcaaacctgaccttcagaatgaaactaatggaaaactgtgagttttcgtt
cgcaggacacgctcgtggaccatccccgcgatacacacacccctgctccagagagagata
acggaccactaagccaccagacagaacctgagcgtcccacggcggtgagacccagactcg
cacagtgtctctgtgcaatcctgctggtggggcttgtggccggggggcaagctgacccag
gccactaccctcaccagccgttcagatgggtcatgcaacatctttcaagtgacaaggtgt
tcaaagaggtcaccaccacaaacgctccatccttcgtattccacatagccgatctgtttc
cagggcaaccaaaactacggccctcaagctcgcacatcatactcatgtacatatcttact
ggtgcccagcgtccaacccagggaaaaggtactgtgactacccggggtggggacattgtg
gatattggggctgcgaaaccattgttacagatgccagaccatggggagacgggtggcaac
cgcaggagcccgacaaattcttacagttcacctgggcaccctttggctgcggagaccaca
atgcacagcccagactacggggatgtgtaagttataacatgactgtcctacagccagatc
accctagctgggccacgggtagaacatggacagtggtcctcagaggaccgaggaggtggg
tgaatgtgagaattaccaggctccagccgccagcacctcgaccagtgggacccaacaaaa
ttatcaagaatgtgctgagagggaaaaacacaacccaccccaaaaccctgacctcaaaag
ccactgacaccccgaccagccttgcagataccccccagataggccgcacggctgagtcag
acccaaacccaatctttcgtatgctagaagctaccttcctaaccctaaacgaaaccaaac
caaacctaactaactcctgttggctttgctatgatgtcaaaccccctttttatgaaggca
ttgctttagacacccccttcagttactccacagccagcaccccccactagtgcagatggg
acactccctgcagaggaatcaccctgagtcaaatcacaggacagggcagatgttttggga
atgcaaccttagcaaagcagaaaggcaacttctgcactaaagttgtcaaacccaacagaa
aaactaacaagtgggtgatcccatctgcgtctgggatgtgggtttgccaaaggtccggag
tgagtccttgtgtgttccttgccaaattcaatgactctaccgatttctgtgttcaagttc
tgattgtccccagggtcttgtatcactcagacgaagagatataccatcttctcgaagaac
ctaacagactccacaaaagggaaatcatcacaggtataaccatcgcgatgctgctcggct
tgggagcagctggcacagccacgggtgtctcagccatcgcaacccagcagcacggactct
ctcagctgcaaatgaccatcgacgaggacctgcagaggatcgagaagtccatctcctatt
tagagaaatcagtctcttcgctttcagaagtggtcttacaaaataggcgaggactggacc
ttttgttcatgcagcagggaggactgtgtgcagccttgaaagaggaatgctgcttttatg
cagatcatacgggagtcgttaaagactccatggcagaactccgagacagactggctcaga
gaaagagagacagggagacccagcagagctggtttgaatcctggttcaatcaatcacctt
ggctcaccactttaatttccgccctggtaggtccactggcgatactgcttttagctatta
ccataggaccatgcctgctgaacaaactagtctcgtttgttcaggcccgtctggaaaggg
caaacattctgttcataggccaccaacaaatgctgtaaaccgaaaactgcaaacacggtc
agtagctaaagcattcaacacctgccttgaaaaaattacccagatttaccaaaccaccct
ttccttaacaagttgcaagtttgtacctcaccccagttcctatatctacgactacctcat
tttgtatgtgataaggaggggggagatgtggtaggcaagggacaggcgaagcggaagatc
acgagatgtcacggaaagatagacccctccccttctcccttccccacgttagctattaac
ccctgaagccccagaagcatgtagccacacctgccccggtaaatttccactcccgactaa
cccctgagaccccccaacccccctctgacgtagcaaagaccgccaagactatttaaaccc
atgagatgagataataaaggcttttcgaccgtctgccacattggtatccgcgtgtgttga
ttagcccgagtggcctgggcgagaccaggctgccgtgctgccacctgaaccaggtcgctg
gttgccctttataaaggcaacacccagggcccgggatttgtgctgcttccgctccacaga
gatgcaggtaaggaggagaaaccaaactctttattaatggaagggaaagggaagggatga
gattgggggaaaaaaaaggggattggcagggtctgagggctggagggaaggagctgtcaa
cagggaatggggagggagctgtcaacagggaaggggaaggcagcagctatgggagcttgc
agcaggcacagctgtggccagcatcaggtgtgcctggggctccagtgacgttgagtcctg
gtgctctcttcactgtctcctggtactcttcttgggatcgtggttctgtgaatcca
>ZB-ERV42#LTR/ERV2
tgggagggggtgtggctggtgacctccctgcattgccatgggaggccacagatgtgtagt
tttcccgcctcccaagttgtctgttatctgttctcccttcccccagtttaggccaatcat
tttgtaccccttccctttgttctggaaagttcccaattccttggaacccccattggttcc
tccctcgaaaccactccttccctttatccctactggccgatgccgtgtctctttcagttg
actccaccctctgaccctctctcggttggatgctctgtgccctgaccctccttccctgtt
acagataaaaaccctgccccgccctgacttcggggctctcagagctggctcgccctctga
gtggctgcgatcccttcatccttctttcgacttcccttgatattcgtcagactaaagacg
cctgaaagacttctcgtctgatgaaagactcnnnnnnnnnnnnnnnnnnnnnnnnnnnnn
nnnnnnnnnnnnnnnnnnnnnnnnnnnnnnnnnnnnnnnnnnnnnnnnnnnnnnnnnnnn
nnnnnnnnnnntgaggaccacaaatggtccttatcagcgcctgatcctccctactatccg
ggaggatcaatggcccaggggacagtttcggaggatgggcggagcgccgacgacggactt
cgcctcctccgaagaacggccaacttagatcccggccgacgccgggtcctcaagagctcc
atgactgtcactttccaggatgaggacctggtgagaatccccgcggggttcctggagccc
cctcactgccagggcgaagcgaccgtcctcatcattggcgacgcaaggcacacacccgac
aggatctccatcatccctgaagtggtgtgtgtcccgccggggtccgaggtaacggtctca
gtcatctgccatgagcccccctacaccttgggcagaggactccccttcgccttgctctat
ctgctggactcagacgacctctctggacgggactcagaacaggacattcatgtctttctt
actcaaaatgtgactaaagacagaccaataatccgaactgtgctttctttacagggaaag
tcggtggcgatgaatctgatggcagacactggggcggatgtcaccatcattcccaggtca
aagtggccccgcgactgggagttggtgcccccttgtggcacaatctcaggagtgggcgga
gctgtcaattccatgcccagccgacgcttggtaagtgtggagggacctgagggacagata
gccacaattcgaccttttgtggtttcttcaaacatcatgctattaggcagggacgtattg
tcccagtggggtgcccgccttgacatccctagccctgcgtgggatttttagtgtgggcca
ctgcggagcgcacctccccgccgttgaattggaagaccgatgttccggtgtgggtggatc
agtggccccttgtggaggagaaattaaatgcgctcaacgaacttgtagaggagcaggtgc
gccttgggcatttaataccctccaccagcccttggaacacccctgtctttgtaattaaaa
aaccaggcaaagacaagtggcgcctgctccaggacctccgcagggtaaatgatgtcattg
aagacatgggccccctccagcctggacttccctcaccctccatgcttccccgggattggc
agctcgcagtcattgacatcaaggactgcttttttaacatccccttgtatcctggagatg
cccccaggttcgctttttccgtaccatccatcaatcgggcggaaccttataaaaggtatc
aatggaccaccttgccccagggaatgaaaaattctccagtgctctgccaaacctttgtag
cacaggttctttcgccagtccgccggcttttccctgaagccatcatattgcactacatgg
acgatgtccttgtctgcgcggagacgaccacctacctccgcgcagcactccataagacaa
taaaagccatcaaggacgcgggtttccagattgcggaggagaagatccagctctccgccc
catggaagtacttgggcatcacgatcactggaaggaccgtcgcgccccagtctgtaacca
tcaaagacgacccacggaccctgcgggatctgcagcagatctgcggcaccatcacgtgga
tccgacctctcctgggactcaccacggaggagctggcgcccctcttcgaactcctgcgag
gagacggcgacctggcttctccacgcgagctgacacctgccgcgaagagagccctggaga
gagttgcggaggccatcagatcccgccaggcgcaccgtgtggaccgggtccttcctatta
cccttgccatcttgggtaagtgcccaaacttccatgggttgctgtttcagtgggatgctg
ggcgcaaggacccactccttatcatcgagtggctgttccttccgcaccagcccccaaaga
ccatctccacacccgctgaattgatggccaaactcatcattaaaggcaggcaacgcctcc
ggaccctcgcagggtgcgatccggcgtgcatttatgtccctttaaatctggagcaattgg
agtctctcctgcaaacaaatgaaaatttacaaatttctctggatagctaccctggccaaa
tctctatacattatcctaaacataaactgtttaaggataccttctatttggccccaaaat
cctacaaaagcaaaacaccaattaaagatgctctcacagtgttcactgatgggtcgggaa
aatcccacaaatcagtgatcacttggaaggacccggagagtcagaagtgggagtctgata
tccaaatcgttgagggttccccccagatcgcagaacttgctgcggtcgtgagagcattca
agaaattccaacaacctttcaatttagttactgattcggcgtatgtagccgggatagcag
agcgggcagaacacgccatgctcaaagaaattcaaaacaaaaaactgttcgggttgctca
cggaattaatttggctgatctcccaccgcgagcaaccctatcacataatgcacgtccggg
cgcacacagacctgccaggagccatcgctgagggtaaccggagggcagaccatttagcag
cgattatcgccacaacctcttctgtacattcactcactaataccatcccagacatttttg
cacaagcaaggctcagtcatgcgtttttccaccagaacgctcctgcccttgccaggcaat
tcaaaatttccaaagagcaggccaaggccatcctcgccacttgccccagctgtcagtccc
tcgcccttccaccagtggcgtcaggggttaatccccggggactgggagctctagagctgt
ggcagatggatgtgacacattacaacgcttttggccgtctcaaatacatccatgtgtcaa
tagatactttttcaggtgccatcttcgcctctctccacactggggagaagacgaaggacg
ccaaaaaacatctattcatggcgttcgcgacactgggagtcccgaaggcaattaagaccg
acaacggcccgggactcacctcaaaacaatttgaacagttcttgcagcaatggggcatca
aacataccaccggcattcctcacaatcccacagggcaggccatagtggagcgctcccaca
aagaactcaaaagattgctcgatcaacaacatgacgcggcgttgtccatgactccggtcg
agcgcctttgtaaagcactttatgtgctgaatttcttaaactgcaccgatcgtgagccag
acccgcccgtcatcaggcactttacgaacaccacgcgagcacttttgaaggagcgcccac
cggtccttgtccgtgacccggaatcccgagccatcacagggccctttcccttaataacct
gggggagagggtatgcctgtgtttcaacagctcatggcccaaaatggattccgggaaaat
acgtgaagccattcttagaagatgccccagctgcagaaccaccatcgccacaggacccac
aggctgcgtctcccacgacaccggacgacgcagttgcgtggagaagacgaaagaagaaga
ggaccgggagccgttccaacttggtgtcccgagtcctcatcaccagactgtaccactcac
cggactcgacatctaaagataccccatcccctccagttaccttccccttacccccttacc
ttacccgctttccctatacccctgtaccctaaattgttccctttttaacccaaaaggggg
agctgggaggggagggaaccaaaccttttctgttattcacgtttatctcttgtgttaata
gaataaggatggctgcccacatgtcaccaatccgggagaaacatcaggaatcgccccact
gcacccagctggccgtcgccgtggccttcgtcaccctgtggctacaagcggcggacggct
ggattgttcagcagccgaaggaaaacgtgtgggtcacgcttgccaagtccttgcagcagg
acaatctatgtttggccatgggcagtgtggacaaccccttgtccacatgcctggtgggag
ttcccctggttgccgatgattggccagttttcaactccgacctactccgaaccacgggta
agagacccaacccggtcgacacttgggacgagtggactaaaattttgtctaatagtaagg
aggaaccccaggaattggacttgctggggtcctctcacgcagaatactgcgtcaaatttt
attatagaaggccaagtcagaattggcatggacttgacttggccaagaatacatacagaa
aggatgtaacacccctaagcaagaaatacaacagtcaaacctggtgcaattacaccagcc
aggtgatttcggtctcgtccacgcgtcctaaggtgttgcccaaggggatgtttcttatct
gtggggacagagtatggtcaggcatcccatctcggctccagggaggaccatgtagccttg
gcaagcttgcgactctaactccaaataaaacccagatattggaatggaggaaggaaaaac
aattggcccgcaagaaacgttcatacgaccaattcgatccaaattgtgattcgcagttgt
acaattggggcaagacaaagagaatcgctgcgtccatattccttccatggtacgcagcag
caaaagcccttggtgagctttctcacctggagtgttgggtaaacaagaatgccaacgcta
cgtcggccgccctttcagacctcttggcggacgaacagaccaccaggcatgcaaccctac
aaaatcgggctgctatagactttttactcttagcccatggccacagctgcgaggactttg
acgggttgtgctgcttcaacctgtcatcgagaagcaaatccattcaggcccacatccaac
agataagagagcaagtaaaggatttaaagactgagaacccatcggctgctgacccagtag
acaagacattctcgcagtggggcatccccggatgggcagcccccatcgtgaaaggactta
tttggattttagttattattttccttattttcattgctttagccatttttaaacaatatt
tagttaagactttcgggactgcttatttagttaataaagacgggggagatgtgggagggg
gtgtggctggtgacgtccctgcattgccatgggaggccacagatgtgtagttttcccgcc
tcccaagttgtctgttatctgttctcccttcccccagtttatgtcaatca
>ZB-ERV43#LTR/ERV2
tggtgccgaaacccgggacgaagagaaattcactcgggtaacgggatacgcctggacagg
agcagcggccagagcggtcagaccgtatcttggcgcagggagacgtcccaggacccgcga
gcgtcatggacagcatcgccagggtcgtaagtgcgatttataagcaatggggtatcgagt
gtaagctcaaggacttttatctttctatagcaaggctgcttgagcttggggcaattgagc
gtccagtggatgttttacatccggaaatatgggaaaaatgcacagccacgctgaccaagg
acacaaaatcctcaggcagtggcaaaaaccttaaggcatggggcaaagtagagaaagccc
cgcgcagggcaatagaagagcaggagacgtggagcgccgcgtgtacctgtttattagtta
ctcccaagctaggggtgggggcaggaacgcaaactgcacctgagaatgatctgcccggta
gcggggacccgggggggctcagcgcgacacccccttccccagatcagagcccaacccccg
ccgtagaagccccccgagacacccccgccgcggaaaacccccaaaaaacccccaccgcta
aaaccccccgagagaccgcagcttcctccgtcccgctgccgccaccagcccgcgatccgt
tgtcagagacgcagcggcgcgcggagcgcttctggcaagggctggcgaaagaagcccgag
acgcagaaaccacggctcgagaaaacacgaccgccatgccgtctccttatccccttgaaa
atggtgccgatccccgtggggaggggcggggcgcaggcagtctcggcgcgaaaacccggg
gcagtgcgcggtttcagggacgtgcgtgcgcgggagaaagaggaggagagcggcagagaa
cgcggagccaatcggcagccacaccgggcgccgctaccatttaagggagagacctccccc
tgcaggaggcagggcaagccgggggggggcgggagcggcgccacccccgcggggaggagc
gagctcggagccgaacaaaaaggcattgagccccggaaatgcgccggcatccgacttccg
actcagagtccagcagcagctccgccagctcggaagagctgccggaagccggctatgatt
tgagacggaagaaacggagccaacgcgatttaagacaaaaccgaataaagatctaagctg
caccgaaaaacaaccacaatacgaaccagcccagtttaccaactgaggagaaataaaaat
agcctgtgctgaatggtccccagcagctgccatacaagctttcccagtgaggctcaccgg
cccggaggggaaccaacaaagggtatataccccgataaacccaaaagatgtacagtcaat
tgtcaaagccatcgcagaaaaagggatcaactcggctatagtcactacgctaatcgatgg
tctttttagcaacgatgatttgcttccctttgatattgaacggatagggcgcatgatact
tgatggtgcgggaatgattgtcttcagacaggaatgggaggataattgtaggaagcagtt
agcccaagcgtctggcgcgaggcagcccctacatagatcgagcttatccagactaatagg
aaagcatgatgatatgatcacgccgcagcaacaagccacgcagatgcaggctgaggaggt
cagggcgaccactcgggctgccagagaggctatccgcgtggcctctcgagtcgtggctaa
gccggcgccgtggtccaccgtgaggcaggcagagagcgaaagcttcacacagttcgtaga
ccgcctgaaggcagcgatagactcctccaccctgccggcagaggcaaagggccccgtggt
agctgactgcctgcgccagcagtgcaactctgttaccaaggatattttacgctccctgcc
agccggagccagcctggctgacatgatcagacacgtagtgagggaggaacacctgacacc
cattcaggcagccgtccacaccctgaccaatgccatggcgtgtttcaagtgcggtgaggc
gggtcacatcgcggtgagctgcccacagccggcacggcggcctgccgcagcgcctccgcc
ccaaacacgcccgcggggatcctgctggggctgcgggaggaagggacatcttgctaggga
atgcaggtcccggctccagggaaacgggacagggagggggcctgcgggccgcacccagcc
tcctcccactgcgaatatgaggcggcccatctatgccaacccccaatggggcggggagcc
ctcgtaccccattctcccacaggaagcagccaacttcatacccttgccaacgagtctcgc
aacacagcccgcggtaccttcgtacccactaccaccgcaagcagcgcctgtgccgcaggg
tcagcaggggacgccccagaacgggacccctgggtggcactggccctgaaaatagggaag
gaacccccgaaggtttgggggacgtgccgcctctatggcagtcgggacccccacgtaata
cggcttcagttttgggcagacacaggagcagactgcacaatcctgccccaagccctatgg
ccccgacactggcagtacaaggaggtccccccagtgaacggggtgggagggttgtcctga
gcttggaaaagcacccaattggtagctataatgctgcatacaaagaaaggaccagaacaa
acagtagcaatccacccctacatcttgcaaaactccccacccctgataggaagggacatc
ctcgccatgctaggagtcaggattacaaatttataatgagggccactgctgtacactcac
tgctgccaatcaaactgacttggaaatcaccagaccccatatgggttgagcagcggcccc
tgtcaaagcctcgaatgacagccttgctggaactggtcgaccgcgagctacaaaagggcc
acattgaaccctccaccagcccgtggaacacccctgtgtttgtaatccccaagagatcag
gagaaggctaccgtctcatccacgacctgagggaggtgaacaagacaattcagcccatgg
gtccagttcagacactactgcccgcaaactcagccatccccaaagggcagccgtgcgcag
tgctggacatcaaagactgtttcttttcaatacccctgcatgctgaggacaaagaacggt
tcgccttctccgtcgtgttcctgaacggcgagcgacctaacctccgcttccaatggaagg
tgctacctcaaggccttgtggacagcccgaccatatgccagatcaccgtggacagggcac
tgatgccagtccgacactcccaccccgctgcgaccatcattcagtacatggacgacatcc
tcgtcgctgcaccatcggcaggccaagtggatcacctagtgcccacgatcacggaaaccc
tccaggccaacggtttcgagatcgcgaacacgaagatcaagagaggaccgtgcgtgacct
tcctgggagtggggatcacaaactcctacgtgaccccacccaggataaaggtccgccgag
acatcaagaccctccacgacatgcagcgactcgtgggatctctgcagtggctccgcaaca
tcgtcctagttcctccagaggtcatggaccccttgtatgacctcctgaaaggaaaacacc
cctgggaccccaaggagctgacgcctcaagcaacgaaatccctcgacttcatcgaacgtc
agatgtccactagcctgcttgccaggtggaacccaagcgtaccgctggacttatacgtcc
acttcacgcagaagggaggagcgggagcactggcccaaggaccttccgaaaaatcccagc
cgatccaatgggtggtccttggaagaccaactcacgcattttccccaggagttgaatgcg
ttgctaacctcgtcatgaaaggcaggaaactcgccctgagacacctggggaccgagccgg
caaggatccacctccccttctgcaagcgaccgaccatggagtcaactgcgatatcggagc
acctggccctcgctctcactggctttggaggagaaatctcctacgccaccaaaccacctt
ggacccagctactgacccttgtcgacatagatgtgccaccgaaggtcatggaccgaccac
aaccaggaccaacagtctttacagacgcctcctccacgacttctactgcagcagcggtgt
ggcaggcaggagaaacatggcattgcgtcaaaacgtgtgaccccacgctgtcagtgcaac
agctggaagcagcagcagtggtcttggcgtgcggactcttccaagatgaacacctcaaca
tcatgacagactctatattcatggcaaagctctgcctagccatgtcaagaccaggtgtgt
caacatccacgacggcctccatgctcgaagaggcactctcctcatgccagggcaccgtgt
ctgtcattcacatcaacagccataacccagtcaagggcttcttccagactggaaatgaaa
aagcagatgccgcagcgaagggagtgtggacgttgcaggaagctcgtcaactgcacgagt
cgctccacatcggagccaaagcactggcgaaaagatgcgggatctcgacagcggacgcga
gacacgtagtggccacctgccctcactgccagaagtcacccctatggaccggtggggtca
acccgagaggcctcaaggcctcagaaatctggcagtcagacttcactctgtgcgaactgc
tgaagccccgagcatggcttgcagtgacagtggacacctacagcagagtgatcatagcaa
cacagcacctcaaacccaactccaaggccacgatccagcactggctgacagttatggcat
ggcttggtatccccaagcaaattaaaactgacaatgcttccaattttatctccaaatcag
tgcgggaattcgcctcggtgtggggtatcacgttagcgcagggaatcccgtataacagca
ccggacaggccattgttgagcgagcaaatcagaccctaaaagccaagttagaagtattgg
caaaggcagagggctttgccaattccattccctcaggagaccagacgcgcatgctagcaa
ctgcatcactagcactgaaccaattccctaggggagatgaagcaaacagtcccattcgaa
agcactgggccacccagacactagagaagggcccgcaggtcatggtcaaaaacgagctag
gtgagtgggaacggggctggagactggtgcttacgggacgagggtacgcagcagttaaaa
aagaggacaggatcaggtggtgtccactcaggtcaatcaaacctgaccttcagaatgaaa
ttaatggaaaactgtgagtttttgtttgcaggacatgctcgtggaccgtccccgtgacac
acacacccctgctccagagggagatgacagaccaccaaaccgccagacaaaacccgagag
tcccacaccggtgagacccagacatgcacagtgtctctgtgcaatttcgctgttagggct
tgtggccgggggacaagctgacccaggccactaccctcatcagccatttaggtgggtcat
gcaacatctttcaagtgacaaggtgttcaaagagatcaccacagcgaacaccccatcctt
tgtgttccacatagccgacctgtttagaagctaccttactaaccctaaacgaaaccaaat
cgaacctgactaacccctgttagctttgctataatattaaaccccctttttacaaaggca
ttgctttagacacccccttcagttactccacagccagcgccccccaccagtgcagatgga
acactccccgcagaggaatcaccctgagtcaaatcccaggacagggcagatgttttgaaa
atgcaactttagcaaagcagaaaggcaacttctgcactaaagttgtcaagcccaacagaa
aaaccaataagtgggtggtcccatctgcgtctgggatgtgagtttgccaacgatccagag
tgagtccttgtgtgttccttgccaaattcaatgactctaccgatttctgtgttcaatttc
tgattgtccccagggttctgtaccactcagacgaagagatataccatcttctcgaagaac
ctgacagactccacaaaagaaaaattatcacaggtataaacatcgcaatgctgctcggtc
tgggagcagctggcacagccacgggtgtctcagccatcgcaacccagcagcacggactct
ctcagctgcaaatgaccatcgacgaagacctgcagaggattgagaaatccatctcctatc
tagagaaatcagtctcttcgctttcagaagtagttttacaaaataggcgaggactggacc
tcttgttcatgcaacaaggaggactgtgtgcagccctgaaagaggaatgctgcttttatg
cagatcatacgggagttgttaaagactccatggcagaactccaagatagactggctcaga
gaaagagagacagggaaacccaacagagctggtttgaatcctggttcaatcaatcacctt
ggctcaccactttaatttccgccctggtaggtccactggcaatactgcttttagctgtta
ccataggaccgtgcctgctgaacaaactagtctcgtttgttcaggcccgtctnnnnnnnn
nnnnnnnnnnnnnnnnnnnnnnnnnnnnnnnnnnnnnnnnnnnnnnnnnnnnnnnnnnnn
nnnnnnnnnnnnnnnnnnnnnnnnnnnnnnnngcagtacaaggaggtccacccagttaaa
cggggtgggagggttatattgagattggaaaagcatccaattttgtagttataatgctgc
atacaaaagaaaggaccagaacaaacagtagcaatccacccctacatctacaaaactccc
cacccctgataggaagggacatcctcgccatgctaggagtcaggattacaaatttataat
gagggccactgctgtacacccactgctaccaatcaaattgacttggaaatctctagaccc
cgtatgggttgagcagtggcccctgtcaaagcctcgaatgacagccttgctggaactggt
cgaccgcgagctacaaaagggccacattgaaccctccaccagcccgtggaacacccctgt
gtttgtaatccccaagagatcaggagaaggctaccgtctcatccacgacctgagggaggt
gaacaagacagttcagcccatgggtccagttcagacactgctgcccgcgaactcagccat
ccccaaagggcagccgtgcgcagtgctggacatcaaagactgtttcttttcaatacccct
gcatgctgaggacaaagaacggttcgccttctccatcgtgttcccaaacggcgagcgacc
taacctccacttccaatggaaggtgctacctcaaggtcttgtggacagcccgaccacatg
ccagatcaccgtggacagggcactgatgccagtctgacactcccaccctgctgcaaccat
cattcagtacatggacgacatcctcgtcgccgcaccatcagcaggccaagtggatcacct
agtgtccacgatcacggaaactctccaggccaacggttttgagattgcaaacacgaagat
caagagaggaccgtgcgtgaccttcctgggggtggggatcacaaactcctacgtgacccc
acccaggataaaggtccgctgagacatcaagaccctccacgacatgcagcgacttgtggg
atctctgcagtggctccgcaacatcgtcctagtttcctccagaggtcatggaccccctgt
atgacctcctgaaaggaaaacacccggtggaacccaaggagctgacgccgccagcactga
aatccctccgacttcatcgaacgtctgatgtccactatcttgcttgttcaggggacaccc
caacgtactgctaaatttattacatccactttcccccccannnnnnnnnnnnnnnnnnnn
nnnnnnnnnnnnnnnnnnnnnnnnnnnnnnnnnnnnnnnnnnnnnnnnnnnnnnnnnnnn
nnnnnnnnnnnnnnnnnnnnatgggaggagtgggagcactggcccaaggacttccgtaaa
aatccctgccgatccaatgggtggtccttggaagaccaactcacgtatttttccccagga
gttgaatgcattgttacctttgtcatgaaaggcaggaaactcgccctgagacacctgggg
accgagccggcaaggatccacctccccttccgcaagcgaccgaccatggagtcaactgcg
atatcggagcacctggccctcgctctcactggcttcgggggagaaatctcctacgccacc
aaaccaccttggacccagctactgaccattgtcgacatagatgtgcctccgaaggtcatg
gaccgaccacaaccaggaccaacggtctttacagacgcctcctccatgacttctaccgca
gcagcagtgtggcaaacaggagaaacatggcattgcgtcaaaacgtgtgaccccacactg
tcagtgcaacagctggaagcagcagcagtggtcttggcgtgcggactcttccaagatgaa
cacctcaacatcgtgacagactctagcaaagctctgcctagccatgtcaagaccaggtgt
gtcaacatccacgatggcctccatgctcgaagaggcactctcctcacgccagggcaccgt
gtctgtcattcacatcaacagccataacccagtcaagggcttcttccagactggcaacga
caaagcagatgccgcagcgaagggagtgtggacgttgcaggaagctcgtcaactgcacga
gtcactccacatcggagccaaagcactggcaaagagatgcgggatctcgacagcggacgc
gagacacgtagtggccacctgcccccactgccagaagtcacccctatggaccggtggggt
caacccgagaggcctcaaggcgtcagaaatctggcagtcagacttcaccctctgcgaact
gctgaagccccgagcatggcttgcagtgacagtggacacctacagcggagtgatcatagc
gacacagcacctcaaacccaactccaaggccacgatccagcactggctgacagttatggc
atggcttggtatccccaagcaaattaaaactgacaatgcttccaattttatctccaaatc
agtgcgggaattcgcctcggtgtggggtatcaccttagcgcagggaatcccatataacag
caccggacaggccattgttgagcgagcaaatcagaccctaaaagccaagttagaagtatt
ggcaaaggcagagggctttgccaattccattccctcaggagaccagacacgcatgctagc
aaccgcatcactagcactgaaccaattccctaggggagatgaagcaaacagtcccattcg
aaagcactgggccacccagacactagaggagggcccgcaggtcatggtcaaaaacgagct
aggcgagtgggaacggggctggagactggtgcttacgggacaagggtacgcggcagttaa
aaaagaggacaggatcaggtggtgtccactcaggtcaatcaaacctgaccttcagaatga
aattaatggaaagctgtgagtttttgtttgcaggacacgctcgtggactgtccccgtgat
gcatacacccctgctccagagagagatgacagaccaccaaaccgccagacaaaacccgag
agtcccacacgggtgagacccagacatgcacagtgtctctgtgcgattttgctgttgggg
cttgtggccggggggcaagccgacccaggccactaccctcatcagccatttaagtgggtc
atgcaacatctttcaagtgaccagatgttcaaagaggtcaccacagcgaacaccccatcc
ttcatgttccacatagccaacctgtttagaagctacctttctaaccctaaacgaaaccaa
accgaacctaactaactcccgttggctttgctatgatgttaaaccccctttctacgaagg
cattgctttagacacccccttcagttactccacagccagtgccccccaccagtgcagatg
ggacactccccgcagaggaatcaccctgagtcaaatcacaggacagggcagatgttttgg
aaatgcaaccttagcaaagcagaaaggcaacttctgcactaaagttgtcaagcccaacag
aaaaaccaataagtgggtggtcccatctgcgtctgggatgtgggtttgccagcgatccag
agtgagcccttgtgtgttccttgccaaatttaatgactctatcgatttctgtgtccaagt
tctgattgttcctagggtcctgtaccactcagacgaagagatataccatcttctcgagga
acctgacagactccacaaaagggaaataatcacaggcataactatcgcaatgctgcttag
cctgggagcagctggcacaaccacgggtgtctcaaccatcgcaacccagcaacacggact
ctctcagctgcaaatgaccatcgacgaggacctgcagaggatcgagaaatccatctccta
tctagagaaatcagtctcttcgctttcagaagtagttttacaaaataggcgaggactgga
cctcttgttcatgcaacaaggaggactgtgtgcagccctgaaagaggagtgctgctttta
tgcagatcatgcgggagttgttaaaaactccatggcagaactccgagacagactggctca
gagaaagagagacagggaaacccaacagagctggtttgaatcctggttcaatcaatcacc
ttggctcaccactttaatttccgccctggtaggtccactggcaatactgcttttagctgt
taccataggaccatgcctgctgaacaaactagtctcgtttgttcaggcctgtcta
>ZB-ERV49#LTR/ERV2
tgtcattcagtaactttagtaataatataaactaattagggtaannnnnnnnnnnnnnnn
nnnnnnnnnnnnnnnnnnnnnnnnnnnnnnnnnnnnnnnnnnnnnnnnnnnnnnnnnnnn
nnnnnnnnnnnnnnnnnnnnnnnnccccagcctggcagtgttcaaagcagttgataagct
gagcactgtgtaggggaatgtcctgcccatggcaggggaggttgagactagatgatcttt
aaggtcattccacctgttagcattccatgattctatgatgatttgaatatacttgtctat
ggcatatgtttgcataaagactaattttttttttcattccagatttaacaagtaattttg
ttaagaaaatgtcttcatttagatcacatctatatgtgtggtgtttttttctttaggttg
aagttctgcatgattttgaggcagctaacagtgatgagcttaatttaaaacgaggagata
ttgtactagtaattccttctgagaccacagctgatcaggtaaaaatgtggttcttgcttt
tgttgacattcttctttatctcagcttttttttcttactgattatagttaatgggaatgt
gtattcaaaattatgttactataagaaaacacaaagattttacttacgcctttgtatgta
gtttcatttgagactaaatggcacagctgactataccttacatcacagatacgtgttatt
agcagaatctgaccgctgcatttttttagggcttatttgtgctacattgtattttatact
gacatacaggtgcacaaagatttcatgcagaggatggcctacacactctgttacattgtt
ctgtatcatcttatcaacattccagtagaattgattacatgctccctaaatgttctattt
ttatgtgtgatttgtagaaataatgcagattcagccacagagagcactgagaatgcacac
aaactgtgatgttctgtacccgaaaggcacagagatgctgctctgtgttaggtgcccctg
ataaagataacttttcccctcggaagcctgaatctgaataaaacaatactttaatttaat
ttaaggcatctaattttgttctaacattgcatttcaggtgaaattttaaacaaatgtatt
ctgtatgttaaattgaattgcagtgaagtatgttgattttggctgctgcttttaaagaga
agactgtactgtacactattggcatcagccaccccatgggtatctgttagtgctgttagt
gttggtaagaagtctcccagttgatttgggtgttgagaagtgggggactggatcctgcct
gatcaggtagttaagagcacttctgaaagaagactatctcttaaaataggcctaaatact
aatgccctaagcacatatgagccctgagaactgtgtttgaaattgttttgctgattgatg
atgttctaagttaggtagttatcagtcctttagctgtgctttctttaattcaagacagga
attcttggcttttgtgagtggggtttttttacttatttcagaacaagatatttacactac
agcaggtacataactctttttatttgaatgaaatctattatccctactcaaattatgctg
tcttacctcatgggcagttcaattgatttcactgtcagtgtttgcagaatagacattact
ctaaggatagcaaaatatgctctctgactttagtctgttttttgctaggatattaggtgt
taaattcatgataatgcttggtgagtccatgaagagtatttattcttctggtgtgttttt
ttaattcccattagaaataattgaagtaaattgggtgaaagagatggagaatataaacct
ttcnnnaccgaataaagatctaagctgcaccgaaaaacaaccacaatacgaaccagccca
gtttaccaactggggagaaataaaaatagcctgtgctgaatggtccccagcggctgccat
acaagctttcccggtgaggctcaccggcccggaggggaaccaacaaagggtatatacccc
gataaacccaaaagatgtacagtcaattgtcaaagccatcgcagaaaaagggatcaactc
ggctatagtcactacgctaatcgatggtctttttagcaacgatgatttgcttccctttga
tattgaacggatagggcgcatgatacttgatggtgcgggaatgattgtcttcagacagga
atgggaggataattgtaggaagcagttagcccaagcgtctggcgcgaggcagcccctaca
tagatcgagcttatccagactaataggaaagcatgatgatatgatcacgccgcagcaaca
agccacgcagatgcaggctgaggaggtcagggcgaccactcgggctgccagagaggctat
ccgcgtggcctctcgagtcgtggctaagccggcgccgtggtccaccgtgaggcaggcaga
gagcgaaagcttcacacagttcgtagaccgcctgaaggcagcgatagactcctccaccct
gccggcagaggcaaagggccccgtggtagctgactgcctgcgccagcaatgcaactctgt
taccaaggatattttacgctccctgccagccggagccagcctggctgacatgatcagaca
cgtagtgagggaggaacacctgacacccattcaggcagccgtccacaccctgaccaatgc
catggcgtgtttcaagtgcggtgaggcgggtcacatcgcggtgagctgcccacagccggc
acggcggcctgccgcagcgcctccgccccaaacacgcccgcggggatcctgctggggctg
cgggaggaagggacatcttgctagggaatgcaggtcccggctccagggaaacgggacagg
gagggggcctgcgggccgcacccagcctcctcccactgcgaatatgaggcggcccatcta
tgccaacccccaatggggcggggagccctcgtaccccattctcccacaggaagcagccaa
cttcatacccttgccaacgagtctcgcaacacagcccgcggtaccttcgtacccactacc
accgcaagcagcgcctgtgccgcagggtcagcaggggacgccccagaacgggacccctgg
gtggcactggccctgaaaatagggaaggaacccccgaaggtttgggggacgtgccgcctc
tatggcagtcgggacccccacgtaatacggcttcagttttgggcagacacaggagcagac
tgcacaatcctgccccaagccctatggccccgacactggcagtacaaggaggtcccccca
gtgaacggggtgggagggttgtcctgagcttggaaaagcacccaattggtagctataatg
ctgcatacaaagaaaggaccagaacaaacagtagcaatccacccctacatcttgcaaaac
tccccacccctgataggaagggacatcctcgccatgctaggagtcaggattacaaattta
taatgagggccactgctgtgcacccactgctaccaatcaaattgacttggaaatctctag
accccgtatgggttgagcagtggcccctgtcaaagcctcgaatgacagccttgctggaac
tggtcgaccgcgagctacaaaagggccacattgaaccctccaccagcccgtggaacaccc
ctgtgtttgtaatccccaagagatcaggagaaggctaccgtctcatccacgacctgaggg
aggtgaacaagacaattcagcccatgggtccagttcagacactactgcccgcaaactcag
ccatccccaaagggcagccgtgcgcagtgctggacatcaaagactgtttcttttcaatac
ccctgcatgctgaggacaaagaacggttcgccttctccatcgtgttcctgaacggcgagc
gacctaacctccgcttccaatggaaggtgctacctcaaggccttgtggacagcccgacca
tatgccagatcaccgtggacagggcactgatgccagtccgacactcccaccccgctgcga
ccatcattcagtacatggacgacatcctcgtcgctgcaccatcggcaggccaagtggatc
acctagtgcccacgatcacggaaaccctccaggccaacggtttcgagatcgcgaacacga
agatcaagagaggaccgtgcgtgaccttcctgggagtggggatcacaaactcctacgtga
ccccacccaggataaaggtccgccgagacatcaagaccctccacgacatgcagcgactcg
tgggatctctgcagtggctccgcaacatcgtcctagttcctccagaggtcatggacccct
tgtatgacctcctgaaaggaaaacacccctgggaccccaaggagctgacgcctcaagcaa
cgaaatccctcgacttcatcgaacgtcagatgtccactagcctgcttgccaggtggaacc
caagcgtaccgctggacttatacgtccacttcacgcagaagggaggagcgggagcactgg
cccaaggaccttccgaaaaatcccagccgatccaatgggtggtccttggaagaccaactc
acgcattctccccaggagttgaatgcgttgctaacctcgtcatgaaaggcaggaaactcg
ccctgagacacctggggaccgagccggcaaggatccacctccccttctgcaagcgaccaa
ccacggagtcgactgcgatatcggagcacctggccctcgctctcactggcttcggaggag
aaatctcctacgccaccaaaccaccttggacccagctactgaccattgtcgacatagacg
tgccaccgaaggtcatggaccgaccacaaccaggaccaacggtctttacagacgcctcct
ccacgacttctactgcagcagtggtgtggcaggcaggagaaacatggcattgcatcaaaa
catgtgaccccacgctgtcagtgcaacagctggaagcagcagcagtggtcttggcgtgca
gactcttccaagatgaacacctcaacatcgtgacagactctatattcgtggcaaagctct
gcctagccatgtcaagaccaggtgtgtcaacatccacgacggcctccatgctcgaagagg
cactctcctcacgccagggcaccgtgtctgtcattcacatcaacagccataacccagtca
agggcttcttccagactggaaatgacaaagcagatgccgcagcgaagggagtgtggacgc
tgcaggaagctcgtcagctgcacgagtcactccacataggggccaaagcactggcgaaaa
gatgcgggatctcgacagcagacgagagacacgtagtggccacctgccctcactgccaga
agtcacccctatggaccggtggggtcaacccgagaggcctcaaggcctcagaaatctggc
agtcagacttcactctctgcgaactgctgaagccccgagcatggcttgcagtgacagtgg
acacctacagcggagtgatcatagcaacacagcacctcaaacccaactccaaggccacaa
tccagcactggctgacagttatggcatggcttggtatccccaagcaaattaaaactgaca
atgcttccaattttatctccaaatcagtgcgggaattcgcctcggtgtggggtatcacct
tagcgcagggaatcccgtataacagcaccggacaggccattgttgagcgagcaaatcaga
ccctaaaagccaagttagaagtattggcaaaggcagagggctttgccaattccattccct
caggagaccagacgcgcatgctagcaaccacattactagcactgaaccaattccctaggg
gagatgaagcaaacagtcccattcgaaagcactgggccacccagacactagagaagggcc
cgcaggtcatggtcaaaaacgagctagctgagtgggaacggggctggagactggtgctta
cgggacgagggtacgcggcagttaaaaaagaggacaggatcaggtggtgtccactcaggt
caatcaaacctgaccttcagaatgaaattaatggaaaactgtgagtttttgtttgcagga
cacgctcgtggaccgtccccgtgacgcatacacccctgctccagagggagatgacagacc
accaaaccgccagacaaaatctgagagtcccacaccggtgagacccagacatgcacagtg
tctctgtgcaatttcgctgttagggcttgtggccggggggcaagccgacccaggccacta
ccctcaccagccatttaggtgggtcatgcaacatctttcaagtgacaaggtgttcaaaga
gatcaccacagcgaacaccccatccttcgtgttccacatagccaacctgtttagaagcta
cctttctaaccctaaacgaaaccaaatcgaacctgactaacccctgttggctttgctata
atattaaaccccctttctacgaaggcattgctttagacacccccttcagttactccacag
ccagcgccccccaccagtgcaagtgggacactccccgcagaagaatcaccctgagtcaaa
tcacaggacagggcagatgttttggaaatgcaaccttggcaaagcagaaagacaacttct
gcactaaagttgtcaagcccaacagaaaagccaataagtgggtggtcccatccgcatctg
ggatgtgggtttgccaacgatccagagtgagtccttgtgtgttccttgccaaatttaatg
actctatcgatttatgtgtccaagttctgattgttcctagggtcctgtaccactcagacg
aagagatataccatcttctcgaggaacctgacagactccacaaaagggaaatcatcacag
gtataaccatcgcaatgctgctcggcctgggagcagctggcacagccacgggtgtctcag
ccatcgcaacccaacagcacggactctctcagctgcaaatgaccatcgacgaggacctgc
agaggatcgagaaatccatctcctatctagagaaatcagtctcttcgctttcagaagtag
ttttacaaaataggcgaggactggacctcttgttcatgcaacaaggaggactgtgtgcag
ccctgaaagaggagtgctgcttttatgcagatcatgcgggagttgttaaaaactccatgg
cagaactccgagatagactggctcagagaaagagagacagggaaacccaacagagctggt
ttgaatcctggttcaatcaatcaccttggctcaccactttaatttccgccctggtaggtc
cactggcaatactgcttttagctgttaccataggaccatgcctgctgaacaaactagtct
cgtttgttcaggcctgtctagaacgggcgaacattttgttcataggccaccaacaaatgc
tgtaaaccaaaaactgcgaacacagtcagtcgcaaaagccttcaagacctgccttgaaaa
aattactcaggtttaccaaaccaccctttccttaacaagtcacaagtttgtacctcactc
cagtgcctatatctacgactacctcattttatttatgataaggggaggggagatgtagta
gatagggacaggcgaacggaagatctcgggatgtgacggaaagagagacccttccccctt
tctccctgcttcacgttatctattaaccccagagcatgtaaccacacccaacccagtagt
tttccactcccgactaaccctggagaccctaccaaacccccctctgacgtagcaaagacc
cccaagactatttaaacccatgagataagataataaaggctttcgaccgtccaccaaatt
ggtgccagggtgttttgtcgctagcccgagtggtctggacaggccgggccgccgtgctgc
ccctggaaccgggtcgccgttgtcttttataaaggcaacacccgttcttcctctttgctt
cttatctgaaatttaaactattgactactttgaagaaggtgaaatgaaaaaaagagatca
attatttcctcttctctgatgtactgaaaacagtagtactgctatattttttataaggta
ctagactattcccaccatcctgttgtgtgtgagggggccttatactctgaactctgctgc
ttctcccctcaccgtctctatatttgcacttcaggattatggctttaaaaaaaagtggaa
aaaaaaattccaagttgcagtgcagcagggtttcctctgatggaacagttctgcattaat
ttcatgcttagtttgctagattggttttaattacttttttttgcttgacttatagtgaga
gatatttgttctgcagctcattacttgaggtgtctgtgtttatctagagctttcaaatta
ccactgcccatcatgaagcgtggagctgaataagagacttaggtgatctcggtgagggac
acagtagatgagcaatgttgtccattctgctctctctctgtgccttggggagggctggag
cacctggtaagggaggggctctaggagcaccttctgtgagagcagctgctcctccatgtc
ccacagagtcaattccagctgctccaggacagaccggctgctggccaaggctggcccagt
tagaaatggcggtaacgcctttgggataagagatttaagaaaatgggtgatcctggagct
gtgactgtgagcagggaggagcagggtgaggacatgtgagaggaacagctctgcacaccc
ccagggcagggcagggcagggcagggcagggcagggcaggaggggcaggagctgctccag
ctgctggagctgattgccctgagattccctgggcagtccctggtgaggcagctgggccct
gcagcccatggagggcacggagggcagagatgcacctgcagcgcctgcaggagcccatgc
cggagcagggggatgcctgagcggaggctgcgaccccgtgagaaacctgtgctggagcag
ggacctggcagggacctgcaaacccctggagccgagctcaggctggagcagggccctgcc
aggacctgtgagcccatggaggagcgagccacgctgcagcagtttgtggagaactgctgt
ccgtgggatgaactcaccgtggagaagttcatggagaagtgtctccaggagggacccctg
gcacagcagggaacgactcctctccccgagcagcaggagaaacaacaggggatgaactga
ccagagcccccattccctgtctccctgcacccactgggggggaggtagagctgggaagga
gggagggaagggcagaaggagtttttaaagctttgttttacttctcactgtcctgccctg
atccagatagcaataagttccattaatatctccaattttgaaaatgttttgcccatgatg
gcatttgctgagtgatctgtcccagtccttagctcaacccatgaagccttcattctgttt
tctctctcctgtccatctctggaggggagtgagagagcagctttnnnnnnnnnnnnnnnn
nnnnnnnnnnnnnnnnnnnnnnnnnnnnnnnnnnnnnnnnnnnnnnnnnnnnnnnnnnnn
nnnnnnnnnnnnnnnnnnnnnnnngaattaagatgagaatcctgtccatca
>ZB-ERV51#LTR/ERV1
ccccgaaaccactccttccctctatcccagttggccgttgccatgtcactctccgttgac
tccaccctcattccctcacccggttggatgctctaccccttgaccctcctcccctgtaac
tgttatataccctgccccgccctggttcggggctctcagagctggctcgccctctgagtg
gttgcgtcccttcacccccttcgccttccctttgagaagccctcagaataaagccgcctg
agagactcccgtctggtggaagactttcttcattaccatcaaagcgtgctcgaagtcccc
gactcagtcggagcggaccgagccacgctataactggcgcccgaacacgctgacccctgc
acggagtcaagcggagagcgtctcctcgaccgcttcgactccgtgagccggctgcccgag
gacttcaagcgccgttcggacctggttccacggacgacggtgcttccttttctgaagacc
cctcgcctcgtgggctgcagacacccggaggagcaggaacagcagcttcgcggaagctcc
ctcgcactccggacctgcagcgcttccacccccctttgaggccatcttcttttcgacggg
cgtccccgtggtgagtttttcgtgccccgtttggcacctgaccccgtctcttttcttttc
tgttctcctttgcctctttggggaattttttagccgttttgacataatgggcaaccgtat
gtctccggctcggcgggatttctattcccatgttaagtcatccctcgttttgggaaatat
ttcttttaacaaaagggatttaaaagccttaattaacttaatttttgaccaccttcctga
cactgcgcaggaagatttcaactcggttcagttttggggaaaagttgggcgtttattata
cgatttnnnnnnnnnnnnnnnnnnnnnnnnnnnnnnnnnnnnnnnnnnnnnnnnnnnnnn
nnnnnnnnnnnnnnnnnnnnnnnnnnnnnnnnnnnnnnnnnnnnnncaatgttaaacatg
aacactgtgcgctgcttcaggtgtggccagatgggccacatacaagcgaactgtccacac
tggcccccggagcagttctacaacccgtatatgccttccccaagacccccaccaaggaac
tctttcccgccataccagccggcgggaaacgggccgcggagcgcgaggaggggccgcgtg
aggacaacaaatggcccttctcagcgcccgagcctccctactatccgggaggaccaatgg
cccaggggacagtttcggaggattggcggagcaccgacgacggacttcgcctcctccgaa
gaacggccaacttagatcccggccgccgccaggtcctcaagagctccgtgactgtcacct
tccaggatgaggacctggtgagaatccccgcggggttcctggagccccctcactgccagg
gcgaagcgaccgtcctcatcgtcggagacgcaaggcacacacccgacaggatttccatca
tccctgaagtggtgtgtgtcccaccggggtccgaggtaacggtctcggtcacctgccatg
agcccccctacaccttgggcagaggactccccttcgccctgctctatctgctggactcaa
atgacctctctggacgagactcagaacaagacattcatgtgtttcttactcaaaatgtga
ctaaagagagaccaataatccggactgtgctttctttacagggaaagtcggtggcgatga
acctaatggcagacactggggcggatgtcaccatcatccctaggtcaaagtggccccgcg
actgggagttggtgcccccttgtggcacaatctccggagtgggtggagctgtcaactcca
tgcgcagccgacgcttggtaagtgtggagggtccagagggacaaatagccacaattcgac
cgtttgtggtttcctctaacatcatgctattaggcagggacgtattgtcccagtggggtg
cccgccttgacatccctagccctgcgtgggatttttagtatgggccactgcggagcgcac
ctccccaccgttgaattggaagaccgatgttccggtgtgggtggatcagtggccccttgt
ggaggagaagttaaatgcgctcaacgaacttgtagaggagcaggtgcgccttgggcattt
aataccctccaccagcccttggaacacccctgtctttgtgattaaaaaaccaggcaaaga
caagtggcgcctgctccaggacctccgcagggtaaatgatgtcattgaagacatgggccc
cctccagcctgggcttccctcaccctccatgcttccccgggattggcagctcgcagtcat
tgatatcaaggactgcttttttaacatccccttgtatcctggagatgcccccaggttcgc
cttttccgtaccatcaatcaatcgggcggaaccttataaaaggtatcaatggaccacctt
gccccagggaatgaaaaattctccagtgctctgccaaacctttgtagcacaggttctttc
gccagtccgccggcttttccctgaagccatcatcctacattacatggacgacgtccttgt
ctgcgcggagacgaccacctacctccgcgcagcacttaataagacaataaaagccatcaa
ggatgcgggtttccagattgcggaggagaagatccagctctccgccccatggaagtactt
gggcatcaccatcacgggaaggaccgtcgcgccccagtctgtgaccatcaaagacgaccc
acggaccctgcgggatctgcagcagatctgcggcaccatcacgtggatccgacctctcct
gggactcaccacggaggaactggcgcccctcttcgaactcctgcgaggagacggcgacct
ggcttctccccgcgagctgacacctgccgcgaagagagccctggagagagttgcgggagc
catcagatcccgccaggcgcaccgtgtggaccgggtccttcctattacccttgccatctt
gggtaagtgcccaaacttccatgggttgctgtttcagtgggatactgggcgtaaggaccc
actcctcatcatcgagtggctgttccttccgcaccagcccccaaagaccatctccacacc
cgctgaattgatggccaaactcatcattaaaggcaggcaacgcctccggaccctcgcagg
gtgcgatccggcgtgcgtttatgtccctttaaatctggaacaattggagtctctcctaca
aacaaacgaaaatttacaaatttctctggatagctaccccggccaaatctcaatacatta
tcctaaacacaaattgtttaaggataccttctatttggccccaaaatcctacaaaagcaa
aacaccaattaaagatgctctcacactgttcactgatgggtcgggaaaatcccacaaatc
agtgatcacttggaaggacccggagagtcagaagtgggagtctgatatccaaatcgttga
gggttccccccagatcgcagaacttgctgcggtcgtgagagcattcaagaaattccaaca
acctttcaatctggtcactgattcggcatacgtagccgggatagcagagcgggcagaaca
cgccatgctcaaagaaattcaaaacaaaaaactattcgggttgctcacggaattaatttg
gctgatctcccaccgcgagcaaccctatcacataatgcacgtccgggcgcacacagacct
gccaggagccatcgctgaggggaaccggagggcagaccatttagcagcggttatcgccac
tacctcttctgtacatgcaattactaataccgtcccagacatttttgcacaggcaaggct
cagtcatgcatttttccaccaaaacgctcctgcccttgccaggcaattcaaaatttccaa
agagcaggccaaggccatcctcgccacttgccccagctgtcagtccctcgcccttccacc
agtggcgtcaggggttaatccccggggactgggagctttggagctgtggcagatggatgt
gacacattacaacgcttttggccgtctcaaatacatccacgtgtcaatagacacattttc
aggtgccatcttcgcctctctccatactggagaaaagacgaaagatgcgaaaaaacatct
attcatggcgttcgcgacactgggagtcccgaaagcaattaagaccgacaacggcccggg
actcacctcaaaacaatttgaacagttcttgcagcaatggggcatcaaacataccaccgg
cattccacataatcccacagggcaggccatagtggagcgctcccacaaagaactcaaaag
attgctcgatcaacaacatgacgtggcgttgtccatgactccagtcgagcgcctttgcaa
agcactttatgtactgaatttcttaaattgcaccgaccgtgagccagacccgcccgtcat
caggcactttacgaacaccacgcgagcacttttgaaggagcgcccaccggtccttgtccg
tgacccggaatcccgagccatcacagggccctttcccttaataacctgggggagagggta
tgcctgtgtttcaacagctcatggcccaaagtggattccggggaaatacgtgaagccatt
cctagaagatgccccagctgcagaaccgccatcgccacaggacccgcaggctgcgtctcc
cacgacaccggacgacgcagtcgcgtggagaagacgcaagaagaagaggaccgggagccg
tcccaacttggtgtcccgagtcctcatcaccagactgtaccacccaccggactcgacatc
taaagataccccatcccctccagttacctttcccttacccccttaccttacccgcttccc
ctatacccctgtgccctaaattgttttctttttaacccaaaagggggagctgggagggga
gggaaccaaaccttttctgttatttacgtttatctcttgtgttaatagaataaggatggc
tgcccacatgtcaccaatctgggagaaacatcaggaatcgccccactgcacccagctggc
cgtcgccgtggccttcatcattctgtggctacaagctgcggacggctggattgttcagca
gccgaaggaaaatgtgtgggtcacgcttgccaagtccttgcagcaggacaatctatgttt
ggccatgggcagtgtggacaacccttccacatgcctggtgggggtccccctggttgccga
cgattggccagttttcaactccgacctactccgaaccacgggtaagagacccaacccggt
cgacacttgggacgagtggaccaaaattttgtccaatagtaaggaggaaccccaagaatt
ggacttgctggggtcctctcacgcagaatactgcgtcaaattttattatagaaggccaag
tcagaattggcatggacttgatttggccaagaatacatacagaaaggatgtaacacctct
aagcaaaaaatacaacagtcaaacctggtgcaattacaccagccaggtggtttcggtttc
gtccacacgtcctaaggtgttgcccaaggggatgtttcttatctgtggggacagagtgtg
gtcaggcattccatctcggctccagggaggaccatgtagccttggtaagcttgcgactct
aactccaaataaaacccaaattttagaatggaggaaggaaaaacaattggcccgcaagaa
acgttcatacgaccaattcgattcaaattgtgattcgcagttgtacaattggggcaagac
aaagagaatcgctgcgtccatattccttccatggtacgcagcagcaaaagcccttggtga
gctttctcacctggagtgttgggtaaacaagaatgccaacgctacgtcggccgccctctc
tgacctcttggcggacgaacagaccaccaggcacgcaaccctacaaaatcgggctgctat
agactttttactcttagcccatggccacagctgcgaggactttgacgggttgtgctgctt
caacctgtcatcaagaagcaaatccattcaggcccacatccaacagataaaagagcaagt
aaaggatttaannnnnnnnnnnnnnnnnnnnnnnnnnnnnnnnnnnnnnnnnnnnnnnnn
nnnnnnnnnnnnnnnnnnnnnnnnnnnnnnnnnnnnnnnnnnnnnnnnnnnaaaccactc
ctttcccttctatcccagttgccgttgccatgtcactctccgttgactccaccctccatt
ccctcacccggttggatgctctaccccttgaccctcctccccctgtaactgttatatacc
tgccccgccctggttcggggctctcagagctggctcgccctctgagtggttgcgtccctt
cacccccttcgccttccctttgagaagccctcagaataaagccgcctgagagactcccgt
ctggtggaagactttcttcattaccatcaaagcgtgctcgaagtccccgactcagtcgga
gcggaccgagccacgctatactgccca
>ZB-ERV53#LTR/ERV2
tggtcatgtgtcgccctgattcttgagttttctaaagccttctgagtttacattctattg
ggaaactttcccacacagtttctgtaaataacgtgttgttttgcattcctccatgggggt
ggagagacttgatgtactagtgctttgtccaatgtcttcggagaggtggcccattcactc
tccaatccactgtcacctttggagaagtagaaaagttggagtcagaaaataaacttgctc
ttttgccttgcaaggtggcaggtggctcgcgttgtgctttctcgtgtcctatagcgacat
ctggtgaccgccgaagtgtattgcagcttaggctggcaactgttggtgaggtctttctgt
ttgttcagcgcgttgcctgttgctggggttttttttggtaatggagagctctgagggcat
tagggaggagtctgtggctttggacgtttggagggaggtgctgaagcggaaacgcgttcc
tttttattgggatgattttgagaggctgtttttatgggcaagggaacagggattctttcc
caatcttgctgaggccctttcctgggagaattggtctcctgtgggagattgcctcatgga
cgccctgcctgataatcgttttgaagatgttgggccgctgatgatgctgtttaagaggtt
ggatgccatttggcaggggtctgagattggcagttctcgggcttctctgggggacctatc
tgtattggatgcggatgctggggaagccgagtctctgtacagttgccctgattcccctag
ccccggggggagggagccggaaggtggctcctcctctggtgtggttcgggctcccagccc
actggctccaggcatccggtcggtggagccggttcggccgcctcgccctgccccgcgtcg
caggcgtagtgggctgggcgggaaagcactttctctttgtgccttcccggcgctcggggg
tgaacgggggcccgtggatcagcccccgcctcggattgcgtctgactcggtgacggtgaa
ttgcccgaactgtggtgttacatttcccctggagaagacgcaggcgcgttcacccggccc
ggtctcgggttcatcttctgaggaggaacccgctccaatccctgagcctgcgcggcctgc
cgggcatgcgcaggcggtgggggccgccaaaggcggggccttggtcactgttccatcgga
ccccgccccggcaggcgggcagcccaccccgtcccgcctgatgggggcggtgcccaccgg
gaggctgcgcggcgcgggtccgacgctccttgggggcgtgccggactcccttgtgtcgtc
ctgcggtgacgtgtctccgcgtgccgcatctccctcttcgccccgtccttcccccgtccc
gggggatgggagcgctgcgctggggttgcggtctgcgcctccgcctgcgcccaccgcggt
gccctctgctgatactgcagacagcaccgctggggcaccggctggttcggttccgccttc
cccgcctgccgcgggggccgggactgcggcacagcggggcgctgggggttcacctttagc
gcgactgctgacgcggccggcgggagaccggtgactccccgtggccgcggattctcccag
tcgaccttgtggaccctccctgcctgccaggtgaccgtgcgtccgaaggaccacgggcgg
ttttggcaggaggtcctggataaggctgaggagatgtgcgacttcggcccctcgcggagc
ctgccggaccaaggggaaggctcctctggctctgctgatgctgcggggggcgtggtgtcc
agtgatgttgcaccacctcgcagcccaggggctgccactgtcccggagtctacgggacac
gatacagtggataatgcagccttaccagggggtcctcaggctttccctgtgcttaggggt
gttactcataacactcatcagcccttttcatttaaggtgttgaaggaaatccgagacacc
gttgcacagtatggtgttgggtctgatgaggttatgcagacgatccgattacttgttgct
aacctgctgacgccttccgatattctttctgtggctcaggctctttttaaccctgtgcaa
tctgacgtgtttgaggacaagtgggccgctttagtggccagagcagtacggaagaatgct
acgcgggggcagcaggatcccagacgtgtagctaccgccgacatgttgatgggcacaggt
aattatgttgatcctcaggggcaggctggatacaatcctctcgtgcttgagcagtgcagg
acgttaggcttagcagctgtgatccagaccttagaaatggctgctccgatggaacccttt
ctgactgttgttcaaagggccgatgagtcattcatggattttgcatcgaggttgactgcc
tcggtggagcggcaggtggtagaacctgagctaaggtgaatggtccttgcgagatttgct
aggatccactgcaacgcagaatgcaagagagtcatacaggctcttcctgaaggggctaca
ctttcacagatggcagcggcctgtgcagacctaggccccttggttcggaaggcggatgct
tgggctgctgctgcgcagccggtctgggcagcaccgcagggctggcagcagccccagggt
gctgctcaggcgagcaccaaacgggggaagaaagcacagaaaggaaaaattcccttgtat
gtgtgtggccggtgtggaaggccaggccatctagcagatgtttgcaaggcgactgttcat
gttaatggccaagcactcccaggcccgggaaacgggaagcggagcgcgaagggggggcgc
gctcagacacaagttcctctccagaccccagagcccatggaggtctgctcggccagcttg
tcgccagcacctgtgggtcagcaggtgtggatgtctgcacagcagcaacagtcgtgttag
actcttgcaaggtgcacaaggttcccctggacgcctttggtcccttgggtgaaggcatga
gcgccttcctcatggcgaggtctagtgccacccttcagggcatcattgtgcacctgggtc
tcattgatgcagacttcacagggcagatttgtgcaatggtttccacacccacaccccctg
ttacgatcccaaaagggacacggcttgctcaacttgtgccttttaagtcttctgttcgca
ggacgactgaccggttgcgaggtgatggcggttttggatccactgggccgcctcaagttc
actggactgctgtcctgaccaaagaccgtcccgagatgctgtgtaccctctccatccctg
atgcgacaccgtcagagatccgcctgcgcgggcttcttgacagcggcgctgatgtcatgg
ttctctcccttgccgcctggcctccggactggcccctcgatccagcggagacgtctgttg
cgggcctggggggaacagcacggtgttatgtgagccaacggcctgtgctggtcacaaacc
cagagggacagacggcctggattaggccttatgttacttcttttcctgctaacctctggg
gaagggatgttctatctgcgtggggggtgcgcattgggacgggtttttgatgggggccac
tgcagcgaagggcgcagagtgttctacgcctcctatacggtggccggtggatacacctgt
ttgggaaaaccagtggcccctccctcaagataaactgatcgcccttcggaaattggtgca
ggagcagctggaccagggtcgtctggagccttctaacagtccctggaacacccctgtttt
ctgcatcaaaaagaagtctgggaaatggaggttgttacaggacctccggaaggtcaatgc
tgtcatggaaggcatgggaacattgcaggcgggcatgacatcgcctaccatgcttcctgc
aggctggccgatcttcatcgtggatttgaaggattgtttctttacaattcctttgcatcc
tgatgacagaccaaaatttgccttcacggtgccagcaattgacaatgatgagcctgcaca
gcgatatcaatggaaagttctgccacaggggatgcgcaattccccggtcatatgccaatg
gtatgtggctcgtgctttgtctggagttcgcaagcagtttcctgatgcacgtctgtatca
ttatatggacgacatcttggtggctgcgtccactcaggatgagctgctgaggattcagcc
tcagttgctcgatgctttgcatgctcatgggctgcaggtggctccagaaaaggttcaaca
gcaacctccttggaagtatttgggggtcaaaattctggaacggacaatccaacaccagga
ggtgcaatttgcacacttggtcaagacactgaatgatgttcaaaaactgatgggtgtcat
cacctggttacgtccatacttgggactaaccgatgcacaactgtctcctgtgtatgatct
gttgaaaggagactctgatttaaaatcacctcgcacattgacccctgaggcacgtcaggt
gctggaggaggttcagcaagctgtttctgcccgtcaggtttatcgcattgatctttccgt
tgatgtcactgtgttcgttaccactccagattcgcatcccacaggtatcattggtcaatg
gagtaacaaatggtccggtcccttgcacatcttggaatgggttttcctgccccatcagcc
gcagaagacggcaacgacattggctgagttgattgctcggttgataatcaaatgccggca
acggtgtttgcaattgatgggtgcggatcctgcaaagatcatactcccgatatcccggga
ggactttgactggagctttgcacactgtgtgtccctgcaatgtgctctagaaaatttttc
agggcagatcacttatcatctgcccagccacaagctactgcaggtgtcaaaatctatgca
gatctctttgcggcccaaaaatagtcaggaacctgtgcaaggacccaccgtctttactga
cggttcggggaaaacaggaaaggccattgttacttggaaggatggatctgagtggaaggt
cctgaaaggtcatcaggatgggtcggcccaagtggttgagttgagggccgctgttatggc
atttgagagattttcccaggaacctttcaatttggtcacggattctgcctatgtggctga
catcgcacagcggttgggtcactcagttttcaaggaggtcagtaaccctgccttgtttca
tttactgaagaccttgtggtgtgctattcaggcccgggttcatccattttacgttctgaa
tgtgagaagtcacaccaatttaccagggtttgtagcagaaggtaacgcgagggctgacaa
gttggctaatccggcgtgggtagcaccccagcctgatacactcgcacaggccaaggcatc
acatgggtttttccatcagaatgcacatactctgcagaagcagtttcagctgacgccaac
agaggctcgtggcattgttgagtcctgtgacgactgccatgcacttgctctgcctttacc
agcaggggtaaaccctagaggccttagggccttggagctttggcagactgatgtcaccca
gattgccgagtttggccggctcaagtatgtgcatgtcacggtggacacgttctcctctgc
gatgtgggcttccgctcacactggagaaaaggctcgtgatgtcattgcccactggaggca
ggcctttgccgttctgggcataccttctgctgtgaaaaccgacaatggtcctgcttatgc
atcgcagcaggtgcggcagttcctgcagttgtggggtgtgtcacacaagtttggtatccc
ccattctccaactggccaagctattgtagaacgcgctcatggtactctgaagtgggttct
tcaaaaacaaaaacggggaatgcagggtgagaccccgcacagtcggttggagaaagcatt
gtacaccatcaatcatcttacagtgcagcagaattcaaataaccctgtcattttaaatca
tcatctctcattgcaggctgtagacaaggcacatcagcctcgagcaaaagttcgagtgcg
gaatttagtcactaaacaatgtccctatgaccttatcgcttcggggcgcgggtatgcttg
tgtttccacagatactggggtacgctgggtaccttcaaggtgtgttagtcctgatctgca
actgcagagacagaatccgacaaacgggcaacatagaagccgtgaccaaactgaaagtca
tcaaatggatggatcatcgagtgatgactcagttgaagatgacggtgggtgatcactctg
atgattcctccatgaacagacactgaaccttattcatttttccttttcttttaaactaaa
agggtgagatgtcgccctgattcttgagttttctaaagccttctgagtttacattctatt
gggaaactttcccacacagtttctgtaaataacgtgttgttttgcattcctccatggggg
tggagagacttgatgtactagtgctttgtccaatgtcttcggagaggtggcccattcact
ctccaatccactgtcacctttggagaagtataaaagttggagtcagaaaataaacgcgct
cttttttgccttgcaaggtggcaggtggctcgcgttgtgctttctcgtgtcctatagcga
cacacacctgtgcggctagagcagatctgaaagatgtccccctagaacagccagactggg
agttgttcacagatggaagcggtttcatggagaacggaatcagacacgctggatacgtgg
taacaacaatcagtacagtggtagaggcaaaagcattgccaccaaatacatccgcccaga
aggcagaactggttgctttaaccagagcactagaattaagtgaagggaaaaaggtaaaca
tatggactgattcaaaatatgcatttggagtagtgcatgtgcatggggccctatggaaag
aacgaggtctgttttcatctcaagggatgcacattaaacatcaagatgcagttctgcagc
tgataagagcagtacaaaaacctgaataagtggcaattatgcactgtaaagcacatcaat
caggaaactccaaaatttgtgagggaaatcaaaaggcagatgggacggctcgacaggctg
ctcgaaaggtgcacacaacaatggcactggtccctttaaaacttaatgtatctcaattca
cctccacagccaaaatattcagcagaagatgagatactgggacatttactgaatgcacag
aagaatccagaagggtggtatgtaaatgcacaaggacagatagtggtaccccccttggta
atgagagaggttctacaaattaaacataacgaatgtcattggggtgcagaggcattggta
aaatttctaaaacattatttggtctcagtacnnnnnnnnnnnnnnnnnnnnnnnnnnnnn
nnnnnnnnnnnnnnnnnnnnnnnnnnnnnnnnnnnnnnnnnnnnnnnnnnnnnnnnnnnn
nnnnnnnnnnngcacaactgtctcctgtgtatgatctgttgaaaggagactctgatttaa
aatcacctcgcacattgacccctgaggcacgtcaggtgctggaggaggttcagcaggctg
tttctgcccgtcaggtttatcgcattgatctttccattgatgtcactgtgttagttacca
ctccagattcgcatcccacaggtatcattggtcaatggagtgacaaatggtccgatccct
tgcacatcttggaatgggttttcctgccccatcagccgcagaagacggcaacgacattgg
ctgagttgattgctcggttgataatgaaatgccggcaacggtgtttgcaattgatgggtg
cggatcctgcaaagatcatactcccgatatcccgggaggactttgactggagctttgcac
actgtgtgtccctgcaatgtgctctagaaaatttttcagggcagatcacttatcatttgc
ccagccacaagctactgcaggtggcaaaatctatgcagatctctttgcggcccagaaata
gtcaggaacctgtgcaaggacccaccgtctttactcctggttcagggaaaacaggaaagg
ccattgttacttggaaggatggatctgagtggaaggttctgaaaggtcatcaggatgggt
cggcccaagtggttgagttgagggccgctgttatggcatttgagagattttcccaggaac
ctttcaatttggtcacggattctgcctatgtggctgatatcgcacagcggttgggtcact
cagttttgaaggaggtcagtaaccctgccttgtttcatttactgaagaacttgtggtgtg
ctattcaggcccgggttcatccgttttacgttctgcatgtgagaagtcacaccaatttac
cagggtttgtagcagaaggtaacgcgagagctgacaagttggctaatccagcgtgggtag
caccccagcctgatacactcgcacaggccaaggcatcgcatgggtttttccatcagaatg
cacatactctgcagaagcagtttcagctgacgccaacagaggctcgtggcattgttgagt
cctgtgacgactgccatgcacttgctccgcccctaccagcaggggtaaaccctagaggcc
ttagggccttggagctttggcagactgatgtcacccagattgccgagtttggtcggctca
agtatgtgcatgtcacggtggacacgttctcctctgcgatgtgggcttccgctcacactg
gagaaaaggctcatgatgtcattgcccactggaggcaggcctttgccattctgggcatac
cttctgctgtgaaaaccgacactggtcctgcttatgcatcgcagcaggtgcggcagttcc
tgcagttgtggggtgtgtcacacaagtttggtatcccccattctccaaccggccaagcta
ttgtagaacgcgctcatggtactctgaagcgggttcttcaaaaacaaaaatggggaatgc
agggtgagaccccacacagtcggttggagaaagcattgtacaccatcaatcatcttacag
tgcagcagaattcaaataaccctgtcattttaaatcatcatctctcattgcaggctgcag
acgaggcacatcagcctcgagcaaaagttcgagtgcggaatttagtcactaaacaatggg
aaggtccctatgaccttatcgcttcggggcgcgggtatgcttgtgtatccacagatactg
gggtacactgggtaccttcaaggtgtgttcgtcctgatctgcaaccgcagagacagaatc
cgacaaacgggcaacatagaagccgtgaccaaactgaaagtcatcaaatggatggatcat
cgagtgatgactcagttgaagatgacggtgggtgatcactctgatgattcctccatgaac
agacactgaaccttattcatttttccttttcttttaaactaaaaagggtgagatgtcgcc
ctgattcttgagttttctaaagccttctgagtttacattctattgggaaactttcccaca
cagtttctgtaaataacgtgttgttttgcattcctccatgggggtggagagacttgatgt
actagtgctttgtccaatgtcttcggagaggtggcccattcactctccaatccactgtca
cctttggagaagtataaaagttggagtcagaaaataaacacgctcttttttgccttgcaa
ggtggcaggtggctcgcgttgtgctttctcgtgtcctatagcgacaca
>ZB-ERV61#LTR/ERV2
tgggtatctctcaaggacaattccgttacaaactgttttagggagttgaaactgatttag
ggagttgatgttgctaggcacctaagcacctaagcgagtatctttcaaggacagttccgt
tacagacttagcaaagcatgtactcttgtggaatgcaagtaaacgtgcctagagataaca
tttcttgttttgagaggattcccagatcacagggacaaccttgaggaagactactggcct
tcatcccacgaccaccaagaggcagaaaacgaccacctagcaacagggtgcacctgcgca
gaaaagacaccagaacgtcacacatccggaagagaagacccaataagttgggggggaacg
ggggacgaaggtgcggtagttggaatgactgccgcccagcgctgatttgctttcgtttcc
taccattaataaatctttttaatcggattggaaagcctattgtgctcgttcataacaatt
tggtgccgtgactcggatcggggatctggggaacctctctctgagaggggcgccacgatt
ccgctcctttgagcggactcagaccggggtttctaccctcatcccgaccgacgaacctaa
aagcctagaaagcgaaagcaaaaaaggaaagcgggcccagggtaccccttaaattttgtg
cacaaagtccggacgaagacgcaggacgcgtaagtatagagggacccatccgggcggggt
tcgggatcccggagtacggcgagtgtgtgtgtgaatgagaggagaaccggcagccggatt
ctccaagcgagtgtggacccttagtagtgcgttttccagagctcgtgagggcctgggcca
cgaaccaggggaagcgattgtgctgtcgtgagtgattgaaggtaccccggaggacatggg
gcaggggaagagtaagagtaaatccccctccccggtgcgggtaaaacttcccccaattcc
taaggatagtcccttagggtttatgctgacaaattgggagcactttccaggagcacctgg
gaaggataaagcaaagatgatacactattgcatagaagtatggggaggacaagagatttc
taaaggtgttttttggcccatctttgggtcctcagaggactgggtaaagcaactgttaaa
tggttggataaacactaaacaaccttctaaccctgaggagagtgcctatgcccgagtctg
gacagaaaaaccggaggtgctcgtgtttaaactctcgggggtttcagggggaaagaaaaa
gaaggggcgagcggaagaagtaattattgcacccccgccctacattccccctgcgccaga
tgcaccccctcctcctccacaatcggatgaggaagaatcagactcagactctgatcaacc
ctcagactcgcgcggtccccttacccgaagtaagacgcgaggcaaactatttcctttaag
ggaaatgcccatggggggaccacagccggggattgggtttatttcggtgcccttgagttc
aggggatgttagagactttaagaaggagatgggaaatttgttagaagaccccctgggcgt
ggcagagcgggtggatcaatttttaggtcctaatatatatacttgggaggaattacaatc
tatacttaacattttattcacggttgaggaaaagaacattataagaactgctggaatgcg
ggtctgggatgctcaacccgcacatgcccagcaccgggccgataccaaatggcctctcga
gaatcccaattggaacaaccaggatccggtccatagagctaacatgcgggactttcggac
catattaattgatggcataaaagagtccgttcctaggggccagaacataaataaagcatt
taatgacagacaaaagaaggatgaaacccccactgaatggttggagaggttaaggaaaag
ttttcagctgtactcggggttaaacccgaatgacccaatgggacaggcaattcttaaagt
ccagtttgtctctaagtcctgggatgatattaggagaaagatatagaaaatggatgattg
gcaggacaggggtttagaggaattattgcgagaggcacagaaggtttatgtccgaagaga
ggatgaaagtcagaagaagcaggtgaaaatgatggttgctgcagtaagggaaagcaggca
ggcggaggaaagacagaagaaagtcactcggaatagggagggtgacaagggaaaggtagg
agaaagggtgtgttattattgtggtaagaagggacatttcaaaaaggagtgcagaaggag
gcttagggacgaggaggagttcaaaatcgaataggggaatcaggggctctactttatggg
gaccgggaaacatcaaaaagagcccttgataaaattgaaggtgggtccccagggccagga
aatagatttcttggtcgatacgggggcagaaagatctactattcaatttctgcctcaggg
ctgtaatttatcgaaacagacagccacggtaataggggctaagggggaaccatttgaagt
acaaattattaaaggggtgatggtagaatcaggaactaaaatgggggtgggtgatttcct
attagttcctgaagcggactacaatttgttagggagagacttgattgttgaattaggagt
tcaaattgaggtggtagagaaggagttaaagattagactctgttccctccgtttagaaga
cgaagagaaaataaaccctgaagtatggtataatccagggaccgtgggcaaattaaatat
aaccccatttacagtaaaaatcaggaatcctgaggtcccggtaagaataaaacagtatcc
aatttcactagaagggaggaaagggttaaaacctgaagttgaaaggctgttaaacaaagg
actgctagaaccatgtatgtcgccttttaacacccctatcctcccggtaaaaaaggcaaa
gggatcctaccgattggtgcatgaccttagggaaatcaataagagaaccgtagctcggtt
cccagtggtggcaaacccctatactcttttaagcaaactgggacctgagaacgagtggta
tagcgtcatagatctgaaagatgctttttgggcttgccctctagacgagtctagtcgaga
ttattttgccttcgagtgggaagaccctgatacaggaaggcggcagcaacttcggtggac
tgtgttaccccaagggtttacggaatcccccaatttattcgggcaagccctagaacaagt
tttacaagattataagacagcctcagaggtgaaactaattcaatatgtggatgacttgtt
aatagcagggaacgaagaagacaaagtccgggaggagagtatcaagttattaaattactt
aggatcaaaggggttaaaagtctccaaagcgaagttacaatttgtagaagaggaagttaa
atacctgggacattatttgaaaaagggagaaaagaggattgacccagaccgggtgcaagc
aattctgtctctccctctaccacaaaataaacgacaaattcgtcaagtattaggacttac
gggatattgtagacagtggattgaaaactatagtgggaaagcaagatttttatatcacaa
acttacccaggatggtcaccttaagtggacagaagaagaaagatctaaatttcaagaatt
aaaagagactttggtccacgctccagtcttgagcctcccggacctaaaaagacccttctt
tttattcgttaataccacagatggggtaacgtacggagtacttactcaggattgggcagg
gaaaaagaaacctattgcctatctatctaaaatcttagaccccgtgagtaggggatggcc
tagctgtctgcaaataattgcagggtgtgcagcgctagtagaagagtcacggaaaatcac
ttttaatgctactttaaaagtattaactccacataacatacggagtgtgatgcaacagaa
agcagataaatggatatctggtgccaggctcctgaaatatgaagggattttattagaaac
ccctaattttaccttagaaaccaccactctgcaaaatccagcctccttccttttcggaga
gcccgaaactgaatcactgatgcacgactgtgtaatcactatagaagaacaaaccaaaat
tagacctgacctagaagaagaggaattagaaactggagagaaattgtttgttgatggatc
atccagagtagtcgagggtcgaagaagaccaggatatgccatagtgggggggcctgacct
agaagtaatcgaatctggagccctagacaaaacatggtcagcccaagcctgcgagacata
cgctatcctaagagccttggagctattagaaggaaaagaggggaccatctatacagattc
taaatatggatacggggtggtacacacttttgggaaattatgggaagaaaggggcctcgt
gaactcacagggaagggacttaatacatcagaaactaatagtagccctcctgagggcttt
gagaggccctacaaggatagcggtggtccatttaaaagggcatcaatggggaatggatta
ccggagtaggggtaacaatgcggcagattatgaggcaaagaaagctgcaattattaaaac
actaactttaagtgagggagttaggaaggaccttgtggataccccaaaggaccctgagtc
gactacccaggataagcttatatttacaatagaagaacaggagaagcttacaaaattagg
aataaaagaggaatcagggaaatggctgttaaaggatgggagggaagttctacctagagc
catagcccagcggatgctcagtaaattacaccagagaacacattggggcgctcaaagact
ggtggatcactttgccacccattatatgacggtgggcctacatgacttagcgaaagggat
tactaggagttgtccaacctgtctacgggtaaacaggaaaaatctaaggaaactgcccct
gggtgggaggccagtggcaaagaagcccttttcaaatctgcaagtagactttactgagct
ccccaaggtagggagactaaaatatcttttggttatagtggatcatttaacacattatgt
ggaagcaatccccactgccagggagacagctcggacagtaacaaaagccttgctggaaga
agtaatacctagatatggggtcccagagacgatagactctgataaaggcccccgttttac
ttcaaaaataacacagatgctagcagaagctctgggcataagatgggaacaacatactcc
ctggcatccacagagttcggggagggtagaaagaatgaatggggaaattaagaaacaact
caccaaattagtactagaaactaaactatcctggataaaatgtctgccgttggcattatt
aaatgttcgaactcagccacgagctgatataggactgtccccatttgaaatgttgtatgg
gatgccctattccctagaaaaagttcaaaccaatcctaacattactgatcaaagtattaa
taaatatttaaccactttaatgaaatataaaaaacagctatgggaaaaggggatgtgggc
ccaaagaccacccctagatcttgtgttacaccaggtacaacccggcgactgggtcctcat
ccgaagctggaaggaagattcaatcaccccaaagtgggacagaccatatctggttttaat
caccactgactccgcagtccgcacagcagagaagggatggactcatgctagcagaataaa
ggggccggtggatccaactcgattccatacagcttccagggaaacgagctggaaaattga
cgggaagctgggggatttaaagttaacagtaaaaaggacttacaaataattttcatgaac
actatcaactctagggacatttgggttggagataactggggactgcaagtacaactggtt
ggagaaacaaaacccccaggatactgtaaacgtctagaggattcagcccagcagcccttt
tatcggttcatccgacttgaaaaagagcagagaccttgggaaggggagggccatgctgaa
catcaaagtattagagtaaagtgtagctggttagattgtcgttgttacccttttgcctgt
ttttcctgcaaaatctgtaaaggattgtggtgggctcactgcagaaagaagagagctcca
aaaagtgtatgtcaacgctgctggctggagcagtgcaaattgacatctgaagtactaaat
tacaaggttgccactcgggaattgactaaaggatcccctgagtggtgggaggttttcata
aaaggaataaaccctgaattccactgttaccattccaatgaacccctgggtccattcctc
acggatatagtccaggtcaagtgtcgcaaattagtcaaaaggctcaggtgcgacacccac
cccacagttgaatacgaaaaactggaactcccggagatcaaagtgggagagagggaacaa
tcccacccctgaagcatatctctgctgtcgagaagatggcttaccctgtaacttgtagca
accaagttgacaggcgagacagagaggtaggtagtggggatgaggggccctcccaaacct
tgaaaaagaacgtaaatcatcatgggtatgagaatggtgacaacggaatgagggaaaatg
ggaatgtaaaactgagcatgataagtaacatcctcccctgcagtgcgtatcactcaattc
tatgggtttttatgtttgtatggcttccccttcagagtgccacagttaatatacatgaac
cctttaaatggaccttaagcagatgggaggagaatagataaagccataagtgaactagtt
aaatcagtaaaatccctttctgaggtagtcctccaaaaccgaaggggattagatttgtta
ttcttacagcaagggagtgttgctttgcaagaagaatgctgcacttatgtagatcacacg
ggtattgtaaaagacacgatggctgaattacgcaaacaaatagaacaacgaaaaagagaa
agagaatcccagcagagttggtatgaatcctggctcacctattctccctggctaaccact
ctattatccacccttgcaggaccagtaattttactaattctagtacttacttttgggcca
tgtattcttaacaagcttattacaatagtgaagaataggttagaagctgcacatttaatg
atagtaagatcaaaatacgagccacttagcggagtagaaactgaagattatttagaattg
agcaaaaaggaattaaagcgctttagtgaacaaaaagagggttaaaataaaaagggggga
tattgttaggaaaataaggcctttttgttcataatatagagtttttacatccataaaata
gaatttttacttagagttttcacttgtctgaatatgttctcattttgccaggcattccag
tgggtatctctcaaggacaattccgttacaaactgttttagggagttgaaactgatttag
ggagttgatgttgctaggcacctaagcacctaagcgagtatctttcaaggacagttccgt
tacagacttagcaaagcatgtactcttgtggaatgcaagtaaacgtgcctagagataaca
tttcttgttttgagaggattcccagatcacagggacaaccttgaggaagactactggcct
tcatcccacgaccaccaagaggcagaaaacgaccacctagcaacagggtgcacctgcgca
gaaaagaca
>ZB-ERV64#LTR/ERV2
tgttcaagcaacaaggaggactgtgtgcagccctgaaagaggagcgctgcttttatgcag
atcatacgggagttgttaaagactccatggcagaactccgagatagactggctcagagaa
agagagacagggaaacccaacagagctggtttgaatcctggttcaatcaatcaccttggc
tcaccactctaatttccgccctggtaggtccactggcaatactgcttttagctgttacca
taggaccatgcctgctgaacaaactagtctcgtttgttcaggcccatctagaaaaagtga
acattgtgttcataggccaccaacagatgctgtaaaccaaaaactgcaaacacagtctgt
cgcaaaagccttcgagactcaccttgcgaaaattactcaggtttaccaaaccaccctttc
cttagcaagttacaagttgtgtacctcactccagtgcctatatctacntnnnggggtaat
ctatatggcgactgtaaattgactgggaaaatctgggctcctgggctgttcattcattgt
gtatggagcaaatctgaaggcattctccagttccagtaagtcccattaactggaatttat
cttcccagatttgctaatatcacttttgctcgagggtattcatgagccgatcacgagata
ttggcagtgctccatccatggctgggtgataggatgaggtaacaccagccacacccccta
gccctggtcctgcctccgccctccgttcccacgacccaccctcagggttcccacgcctct
attcccgaggggggggggtgcgggaggaagtgggggggaagggggggaagccgcgacctg
ccgcaatccccgcttgccttttctgctgcaccggtcacctacatgccgcggcagaggggc
agacccctggcacagtgggcccctatcccacaggctgtgattagggatgtttgcaaagcc
caaaaggagtttggccgggaaagtgaatactttagggggctgttaaaagtcacactttcc
tccaacgagtatgtccctgctgacatttgcgctctgtttttgtgcttgcttactcaagct
gagattttggtatgggaatccgcatggaggcgggaggtacgggatacattaccccaactg
tgggcaaaagccgagacctcctctgacaccgatggaggcatgttaaccattgatcacctg
tgcgggatgggggagtgggacgtggcaacaacacaggcggaaaagattccaagaggggca
ctggcagcaactgccaaggcggcagaaaaagcattttttaagttaagacccagtggtcct
gttgttaactgtttttctctcaagcaggagacatgggaatctttcgttagtttcgtagac
aggttgtacagagcagctgaagcacaggtgccagaggacggattgaggcagggcatggtg
aagcaaatcgccctgcagaacgccaacgaggcctgcagacaggcaatgctgagtctgccc
ctcgacccagagccaacgctccaagacatgctggacgtgtgcgctcgaagggtcaccctg
ccatcaaaggaccctcaggggacaccccaaattccatcactgagagtctccttcgccgaa
gcccacacgccacccgtggctccagctcctgcacatcgcttcactgggccaccacccaag
agattaccacccaggaaagccctgcaacctctgcaacaagaaaggacactgggcatccca
ttgccccctcaagaggacttcttacgttttaaaaaaccaacagcaagggcaaggtgctgt
tatgaacgagcacaataggctttctaatccaattaaaaagatttattaatggtaggaaac
gaaagcaaatcagcgcgctgggcggcagttattccaactaccgcacttcgtcccccgttc
ccccccaacttattgggtcttctcttccagatgtgtgacgttctggtgtcttttctgcgc
aggtgcaccctgttgctaggtggtcgttttctgcctcttggtggtcgtgggatgaaggcc
agtagtcttcctcaaggttgtccctgtgatctgggaattctctcaaaacaagaaatgtta
tttctaggcacgtttacttgcattccacaagagtacatgttttgctaagtctgtaacgga
actgtccttgaaagatatttgcttaggtgcttaggtgcctagcaacatcaactccctaaa
tcagtttcaactccctaaaacagtttgtaacgggattgtccttgagagatattcactgga
atgcctggcaaaatgagaacatattcagacaagtgaaaactctaagtaaaaattctattt
tatggatgtaaaaactctatattatgaacaaaaaggccttattttcctaacagtgccttc
aacccagggggacaatcgaaaaactaatttcccagtgcagtccctccctgcgtgaggaca
caaatttggtgggaaacataacatcagggggcaggagggacaacacattagcatacacac
ctgaggacaataactctaacactgcacatgacattaccggattggacaataggggaacaa
gagctggtgaaccagcctgtgtggggggagtcgggaatttaatctcacaggcatggcttg
gtcgggaccccgaccatcccaggcccatccttaacacccagtccgacttctctccataca
ggttggccctaaccgaacccctactgctcagggacagcaattggcactttgtcaccgtcg
acacacaggacccagggacctggaggagactccaaagtaaatacatcgtccttggggaca
caaaatactcgccacccgacatcactatcgcacccaatctaacatctgcaaaccctaaac
atctagtgctgtgtctgcactgtgctcacccgccagtctaccttcccaaagggcaaatca
tcgcccaagccatacctgtatctggggcccccatctacccagaagacctatggatgaaaa
ccgcagagaagatctacgaggtgtgtcaggcccagataattgggaaggatagacccaaaa
ttgcgtgttacatgtggaatggcggtgagcacaagtggcttaacggcctcttggacacag
gggcagacgtcacagtcattccctcacgggattggctgtcgcgttgggagttgcaggacg
tggttggacacattcaaggtgttggagaggcacaattggcaaaacaatctaaaaacatca
tcagatttgaggggccaaacagacagacatcttacctgcgtccgtttgttctagattaca
cagagcccctgtggggaagggacctgatggcccagtggggggtcacattgaccattccta
cccccgaggtttttcaggcagcggtcactgaggagcatcctacccaaaagttgaattggc
tttctgatgttctgatctgggtagagcagtggtcgctcaataaacaaaaattaaaagcgc
tccaaaagctcgtggcagagcaacttgccaagggacatatccaagaaacaacatctcctt
ggaattcccccgtctttgtcctgaaaaaaacaggcaaagacaaatggcggctgctccacg
acctccgtgccatcaacaatgtgattgaaaatatgggtcccctccaaccagggatgccgt
cccccacaatgttacccaaagattgggaattggctgtgattgacatcaaaaattgctttt
ttcatatcccactccaccctgaagacacaccacgttttgccttctcggttccgtccgtca
accgagaagccccaatggagcggtaccattggcgagtgttgccacagggcctcaaatgct
cacccaccatctgccagcggtacgtagcttcattgctgaccccagtccgtacagccacag
agggcatgatcatccaacattatatggatgatatcctgatttgtgctcccaatgacgatc
tccttacacacgcgcttaacctgacaactgatgcgttggttgctgcagggttcgagctgc
gagaggacaaaattcaaaagatgccaccctggaagtacctaggtttggaaattaccaagc
ggtatatcaccccgcaaaaattggccatcaaaaacaaaattcggaccctagcagacgtcc
agcatctgtgcggttctttgaactgggtgaggccatggttaggcattacaaacagagacc
tagcccctctttttgatttattgaaagggggaggggagccgagttctcccagggaactca
ccccagaggcccaggcagctttgattagggtccaggagacaatgtctgccagacaggccc
accggtacgatctggacctgccctttaaattcatcatattgggcaggctgccgcacctcc
atggtgtgatattccaatggacagacaccccagggaagggcaagggccaagaccgaaggg
acccactctccatcatagaatgggtcttcctaagtcaccatcagtccaagagaatgacaa
ggccacaggagttagtagcagaactgatccacaaagcaagagctcggatcagagagctag
ctggatgtgactttgaatgcattcacattcccatcaaattggaatcaggccaattcacca
aggccatgctagaacacctgttacaggaaaatgaatccctgcagttctctctagacagct
acacaggcaaaatttcagttttgagaccagcccacaaaattttcgaatcagaaattcaat
tcgcattgtccatcaaacgaattcagagcaaaaagccactcaaagccttgacagtgttta
cagacgcgtccgggagttctcacaagtctgtgataacttggaaagacccccagacacagc
agtgggaggcagatattgtggaggtggaaggctcccctcaaatagctgagttggctgccg
tcgtcagagcctttgagcgattttctgaaccttttaatttggtaaccgattcggcatatg
tagctggcgtagtgtctagagcgcaggatgctgtcctgcagggtgtgtccaacgaagccc
tgcacaaattgctctcgaaactgattcagctagtatcccaccgagagcaacccttttacg
tgatgcatatcaggtcacataccaacttgccagggtttttggccgagggcaatcggtgtg
ccgattctctcgctgccaccccggctcaggtaacaccgctcccagataagttccagcagg
ctaagatcagccaccagctttaccaccagaatgcgcccgggctggtccggcaattccacc
tcacccgtgaccaggccagagccattgtggccacctgcctgtcctgtaagtcgctccccc
taccatcggtgagctcaggggcaaaccctaggggtctgaagtcctgcgaggtatggcaga
tggacgttactcacatccattcccttgggaggatgaagtacgtccatgtctctgtagaca
ctttctctggggcagtctttgcttctgcccacgcaggggagaaagccaaagacattgaaa
agcatctgatacaggccttcgctatgctgggcgtccctaaattgataaaaacagataatg
cccccgggtacacatccaagggatttgtcagcttcctgcagcaatggggaatagagcaca
aaactggcatcgcatattccccgacaggtcaagcagtggtggaacggactcatcagagtc
tcaaacgtatgctgaaacaacaaacaccaactatgaaggtggagtccccccaagttcggc
tcgcgcgtgccctctttacactgaatttcctaaattgttcttttgaaaatctcaacccac
cagtcaccaggcactttaacaaccacgagctgagcaaggttagggaaaaaccaccagtta
tcatcaaaaatccagagacttggcagctggaagggccccatgagttagttacctggggac
ggggatacgcttgcgtgtccacgccctcaggactgagatgggtcccgtccaaatttgtcc
ggccatatgtccccaaacaccagactgataagaaaaaggatcctcaggtgaagcatgcag
ccctccgcagacggagaaagtctccccccttcctttttgattcagcaccttctctttcag
agccttccctttcaccatgcagttccctggactcacctttcccttttgatttaaacctcc
cctccccagaatgctgacttatgttgctgttaacattcattgttcttattatgagtttta
gtaatgttaaaaggtttaaaggtcatcaattccaccgtgcacatcaaccacgcagtcttc
accgccccatcagagctgacatctgctcaacacagacagacagagaagaaccgagcagac
attttggtttctttatggggaaaaggactgtaaaacctcccatttaagttattttccgtt
cttttcttttgaaaaacagaagagggagttgtggaattgtgttattatatgttctattat
gcataaggtcattccatgtatccccccgcgctctgtaagcgaccccccgggttctcccat
ttccccccgcggtttgccttcccgagaaagtgccagtcactctgtttacgtctctcagac
catctgtcagccacgcggcggggtcgggagatgacctggcacccttccatctgtctatct
cccattggacccctgcaccccactgtcccagtccccctgtggcgttatctcattggccgc
cccaggtttcccctatccagtacttatagaacgggttggggacgccccggtgctttttct
cccgcctggcccctgatcgctgctgctgcccggcccgccgccttttctcccgcctgattc
ctgcttgccgtcgcggctctctctctcgcccggcccctgactgcntnnngtttcgccgcc
caaatcctctcgtcgcatattgccaagcaccgagttggaagggagcgcggcgtggcgcag
actgccgaacacggctgtaagcgataccacggaggctccggcgtcgtggctccgaggccg
tatatggcgccgttttcaagcacgggtgtgtacggctcgcgcgtgtagccggcggcggtg
cgcacggtgtcgtggtgggaattgagcagcagcgtgggcctgtggcggtcgaaacccggc
gccacggcatagacgttgtttgccgtgcgcctcggctccattccttgcgcggcgaggtag
tcgtagatgatgccggcggtggcgtgttcctcgcgcgagtgcgacggtgtggctatcagc
cttgcgagcagctgtatgtggccgggctgccctccgagcaggctcgcgctcattttgaaa
gtgttgtgccggtgtcggacagcagattgtcggcgtgctttatcaccacgctttccaccc
cgcagtcgatggcgcggaaagcattgtcgagcttgggcagcattccccggctgacggtgc
cgcgctctttaagggcggcgtacagcgccgggttgatgtgcggtatcagcgatgccggat
tgtctatatcctccatcactcccggctgctcgaagcagtatacgagcctcgcaggcctcg
tgcgcgccattgatgtggcgatggccgaggccacggagtcggcgttgcagttgagcaggc
cgccgttgccgtcgtatgttatggcgcataccaccggcactatgccttgctctatgagag
ccgacaacagcgcggtgttgacgccctcgggcgatatgtcgccgacaaagccgtagtcga
ccggggcggcagggcgccgcgtggcctgtatggctttgccgtcggctccgctaagcccca
gggcattgcagccctcgcgctggagcagggcgactatgcgtttgttgataagcccggcat
ataccatggtgaccacttcgagggtgtcggccgatgtcacccggcgcccttcgagcatgg
tggcgggtatgcccagacgatcgcccagtcgtgtggcctctttgccgccgccgtggacga
gtatcttcgggccttccatcgatgcgaaggccgaggcgaaacgtgccagcgcttcggggc
tgtctaacacgtttccgcctatcttgactatgcttaccgttttcacagcgattcgagcat
gcgtttgagcaccacctgcgctgaaatctcgcggttggcggcttcgggtatcacaaggga
gcgcggcgattcgattacatcgtcggttactatcatgttgcggcgcaccggcaggcagtg
catgaagaacgcgttgtcggtgagtgccattttttcggcatcgaccgtccacgaacggtc
tgttgacagtatgcggccgtagttgggggcggcatacgcggcccagttcttggcatatat
gaagtcggcaccctcgaaagccttgcgctggtcatgctccacacgcgcgcgtcctgcaaa
ttccggtgccagctcgtagccttcggggtgggctatcacgaagtcgtagtcggtggcgtt
catccactcggcaaaggaattgggcacggcctgcggcagggcgcgggggtgcggagccca
tgtgagcaccactttggggcgtgccttggtcttgtgctcctcgattgtgatgaggtcggc
gaagctttgcagcgggtggcgggtggcggcttccatggagaatacggggcggcctgagta
gcgtatgaactggttgattacccgctcctcgtagtcctcgttcctgtctttcagcccggc
aaaggagcgcacgcctattatgtcgcaatagcatcccatcacgggtattgcctcgagaag
gtgttcggccttgtcgccgtccattatcacgccgcgctccgtttcgagcttccacgctcc
ttggttgacgtcgagcactatcacgttcatacccagattcattgctgccttctgggtgct
gaggcgtgttcgcaggctcgaattgaagaaaatcatcattagggtgcggtttttgccgag
tgccgtgtgggcgaagcggttggctttcagttcgagagcttcctttacggcgctgtcgag
cggtcctatgtcgtgtacgttcgtgaagtgttcatagatattctgaaagtagagagaaaa
atgtcggcgtgctctttgtgaggccgagcgcgggcagcagccgcacggtgtgcgctcctg
cgccgccggtgaatatcttgccgtcgaaaagcagttggcggcgtatggctccggcatcgc
ctgccagctctatgcctatcatgaggccgcgtccgcgcacttcggtgatgacgctgtggc
a
>ZB-ERV65#LTR/ERV2
acattagtccagcatgacatcaaatacattgccaagtccctgttgtcccccacggaactc
ctgctttgggaggttcagtggaaaaagctactgaaacctctcattataaagcacaaccta
gcagagaccctgggcacaggcgacgaggtaatggaggccattgcgggagatggagaattc
ggccagccggaggaccagatccagctaccaataccgctcctcgacgacatcagagaggct
ggccgtgccgcgctgctaaaaattccagacggcagaactccctcccaaagtttttcaact
attctccaaggacctgacgaatcattcatcaaatttgtcgaccgcctcagagaggccatc
gataagcagatagagcaccctgcggcaagggaggaactcctccgcaagatggcagtgacc
aacgcctcggcggagacaaagaagatcttgagggcgttaccgcaggaccccgagcccacc
atcacccagatggtggaggcgtgcgtcaaagcaacatccaccgaggtaacggtcgccatg
gcagtgagtaaaggggtgggggaggctatgctgaacttgaacactgtgcgctgcttcggg
tgtggccagatgggccacatacaagcgaactgtccacactggcccccggagcagttttac
catccatatatgccttcccctagacccctacccaggaactcattcccgccataccagccg
gcgggaaacgggccgcggagcgcgaggaggggccgcgtgaggacaacaaatggcccttct
cagcgcccaagcctccctaccatccgggaggaccaatggcccaggggacagtttcggagg
attggcggagcaccgacgacggacttcgcctcctccgaagaacggccaacttagatcccg
gccgccgccgggtcctcaagagctccatgactgtcaccttccaggatgaggacctggtga
gaatccccgcggggttcctggagccccctcattgccagggcgaagcgaccgtcctcatca
ttggcgacgcaagacacacaccggacaggatctccatcatccctgaagtggtgtgtgtcc
cgccggggtccgaggtaacggtctcggtcatctgccatgagcccccttacaccttgggca
gaggactccccttcgccttgctctatctgctggactcagacgacctctctggacgagact
cagaacaaggcattcatgtgtttcttactcaaaatgtgactaaagagagacctataatcc
gaactgtgctttctttacagggaaagtcggtggcgatgaacctgatggcagacactgggg
cggatgtcaccatcattcccaggtcaaagtggccccgcgactgggagttggtgccccctt
gtggcacaatctccggagtgggcggagctgtcaattccatgcgtagccgacgcttggtaa
gtgtggagggacctgagggacagatagccacaattcgaccttttgtggtttcttcaaaca
tcatgctattaggcagggacgtattgtcccagtggggtgcccgccttgacatccctagcc
ctgcgtgggatttttagtgtgggccactgcggagcgcacctcaccaccgttgaattggaa
gaccgatgttccggtgtgggtggatcagtggccccttgtggaggagaaattaaaggcgct
caacgaacttgtagaggagcaggtgcgccttgggcatttgataccctccaccagcccttg
gaacactcctgtctttgtgattaaaaaaccaggcaaagacaggtggcgcctgctccaaga
cctccgcagggtaaatgatgtcattgaagacatgggccccctccagcctggccttccctc
accctccatgcttccccgggattggcagctcgcagtcattgatatcaaggactgcttttt
taacatccccttgtatcctggagatgcccccaggttcgccttttccgtaccgtcagttaa
tcgggcggaaccttataaaaggtatcaatggaccaccttgccccagggaatgaaaaattc
tccagtgctctgccaaacctttgtagcacaggttctttcgccagtccgccgacttttccc
tgaagccatcatcttacattacatggacgacgtccttgtctgcgcggagacgaccaccta
tctccgcgcagcacttaataagacaataaaagccatcaaggatgcgggtttccagattgc
ggaggagaagatccagctctccgccccatggaagtatttgggcatcaccatcacaggaag
gacagtcgcgccccagtctgtgaccatcaaagacgacccacggaccctgcgggatctgca
gcagatctgcggcaccatcacgtggatccgacctctcctgggactcaccacggaggaact
ggcgcccctcttcgaactcctgcgaggagacggcgacctggcttctccacgcgagctgac
acctgccgcgaagagagccctggagagagttgcggaggccatcagatcccgccaggcgca
ccgtgtggaccgggtccttcctattacccttgccatcttgggtaagtgcccaaacttcca
tgggttgctgtttcagtgggatgctgggcgtaaggacccactcctcatcatcgagtggct
gttccttccgcaccagcccccaaagaccatctccacacccgctgaattgatggccaaact
catcattaaaggcaggcaacacctccggaccctcgcagggtgcgatccggcgtgcattta
tgtccctttaaatctggaacaattggagtctcttctacaaacaaacgaaaatttacaaat
ttccttagacagctaccccggccagatcttaatacattatcctaaacataaactgtttaa
agataccttctatttggccccaaaatcctacaaaagtaaaacaccaattaaagatgctct
cacagtgttcactgatgggtcgggaaaatcccacaaatcagtgatcacttggaaggaccc
ggagagtcagaagtgggagtctgacatccaaatcgttgagggttccccccagatcgcaga
acttgctgcggtcgtgagagcattcaagaaattccagcaacctttcaatctggttactga
ttcggcgtatgtagccgggatagcagagcgagcagaacacgccatgctcaaagaaattca
aaacaaaaaactgttcgggctgctcacggaattaatttggctgatctcccaccgcgagca
accctatcacatattgcacgtccgggcgcacacagacctgccaggagccatcgctgaggg
taaccggagggcagaccatttagcagcggttatcgccacaacctcttctgtacattcaat
cactaacacaatcccagacatttttgcacaggcaaggctcagtcatgcgttttttcacca
aaacgctcctgcccttgccaggcaattcaaaatctcgaaggaacaggccaaggccatcct
cgccacttgccccagctgtcagtccctcgcccttccaccagtggcgtcaggggttaatcc
ccggggactgggagcattagagctgtggcagatggatgtgacacattacaatgcttttgg
ccgtctcaaatacatccatgtgtcaattgacacattttcaggtgccatcttcgcctctct
ccatactggagaaaagacgaaagatgcgaaaaaacatctattcatggcgttcgcgacact
gggagtcccgaaggcaattaagaccgacaacggcccgggactcacctcaaaacaatttga
actgttcttgcagcaatggggcatcaaacataccaccggaattcctcacaaccccacagg
gcaggccatagtggagcgctcccacaaagaactcaaaagattgctcgatcaacaacatga
tgcggcgctggcgatgactccggtcgagcgcctttgtaaagcactttatgtgatgaattt
cttaaactgcaccgactgtgagccagacccgcccgtcattaggcactttacaaacaccac
tcgagcacttttgaaggagcgcccaccggtccttgtccgtgacccggaatcccgagccat
cacagggccctttcccttaataacctgggggagagggtacgcctgtgtttcaacagctca
tggcccaaagtggattccggggaaatacgtgaagccattcctagaagatgccccagctgc
agaaccaacgacgcaacaggacccgcagactgcgtctcccacgacaccggacgacgcagt
cgcgtggagaagacgcaagaagaagaggaccgggagccgtcccaacttggtgtcccgagt
cctcatcaccagactgtaccactcaccggactcgacatctaaagataccccatcccctcc
agttacctttcccttacccccttaccttacccgctttccctatacccctgtgccctaaat
tgttcctttttaacccaaaagggggagctgggaggggagggaaccaaatcttttctgtta
ttcacgttgtctcttgtgttaatagaataaggatggctgcccatatgtcaccgatccggg
agaaataccagaaaccaccccactgcactcagctggccgtcgctgtggcctttgtcatcc
tgtggctgcaagcggcggaaggatggattgttcagcagccgaaggaaaatgtgtgggtca
cgctcgccaagtccttgcagcaggataatctgtgtttggccatgggcagtgtggacaatc
ccctgtccacatgcctggtgggggttcccctggttgccgacgattggccagttttcaact
ccgacctactccgaaccactggtaagagacccaacccggtcgacacttgggacgagtgga
ccaaaattttgtctaatagtaaggaggaaccccaagaattggacttgctggggtcctctc
acgcagaatactgcgtcaaattttattataggaggccaagtcagaattggcatggacttg
acttggccaagaatacgtatagaaaagacgttacacctttgaacaaaaaatataatagcc
aaaccctggtgccaattacaccagccaggtgaatttcggtcttccgtccacacgtcctaa
ggtgttgcccaagggggtgttctgttatctgtggggacagagtatggtcaggcatcccat
cnnntctaacagctttgtccgctctgctgagctctgtctagcaggtcggtctgtggcagt
ctccctgccctcagggcgctgtttacctcctacactaaaaactacctgtactgtgtttac
aataacgtgccaatatctatcatttatgttggacagtgtgtttctatcttcaaccaacag
aaaagtgtcaccatcacagcaagacatggagagcaaaaagaaggagaagaaggtcaggac
acacccagatccctccaccttgtcccattgaaccccgtattttaaaatgttaaaattcta
cttttccaccctgtgttaattcacctaccacgctactcaaacccttgtgccttgtaattc
ctcatacaaagttgccaattttctccaggggctacaaccaaagccaccggtgttcttgac
accatgccaaggtctctgaggcccctgccagggtctcgagccatccagggcagccagagg
gatgtcctggattctgacaccccccaattaccgagcagtgggagccccccgggcactacc
ccccactcaccaagcaccgggatagggaccggacccccctcgaaccctgggaaccccaca
agcaccaggaccccccaagcagcgccacccccgtgcaccgggacagggaccaggcccccc
tcgtgcaccgaccccgccgagcactgggcccggaccccctttgtgcccccatccatgacg
gaggttccatcccctcccctttgaccccccagagccgcgggacccccaggaacagtgcag
ggactgtggggaccccaagggctgggggggcacggggggttcaccagcactaggggagtc
ccttagggtttggtccttcccccccccgttatctcccaaggcccactattatcatcaggg
tcccccccaatttactgggatccccccattaactgcttccccccttcaccaagcccccca
aatcgctgggaacacccaagctatgagcccctcccagtgcaccaggaccccccactcacc
tcccatcccccatctatgggaacccccccaaatcacagcagcacaaggagaaagatccac
actttccccaccacccagcatggatcaccgaggaccacggatcagcaggctctgccccac
ggggtcactggtgatcatcagcccggatctttccatggaggatgggagctnnnnnnnnnn
nnnnnnnnnnnnnnnnnnnnnnnnnnnnnnnnnnnnnnnnnnnnnnnnnnnnnnnnnnnn
nnnnnnnnnnnnnnnnnnnnnnnnnnnnnncccggcctgggcagtactccactcccacct
ccccaaattcccctcgcgggggcgatggggccgagggggggagtccagttggggaaggct
cagagggccagggagatgtacacaagggagtgacaggagaagaaatcggtttcagaaaat
gttatcagttgatgacacagactgctgctcagccaaggccctgctctattcatgaacttt
cagaagaacaacaaagacttaacagagccatgaatatcatttgctatataaaagcaggga
gcatattaagttgggtatgtagtaggtggattgggaagtctgtagctctcaagtgcttca
gccaatggggaaagcagagggagatgtggccaggagaattagggtgaaaaggaggctgtg
tcctccaacaattggagagatcccatggggaatgtcccatggcctctcccatttttagga
atgaaattaatttcacaggactcctctgtctgctttgtggacagaatcctctggtgatgt
caattttcccgcacaccctggggcagggagtgcagctgaaggtgcctcacccactttggg
tgatcggctcccttggctggcggtgacaccggggattgatttgggacccgggagcgacca
ggagacagacgagtgacacatcaggggggtctgtgaagagtcagcagggagagagcactg
aaaatctcatcagtgagtgccctgggatcttcggggagtgaacatggcagggcacccatg
gaggggagaaaagggaaagcc
>ZB-ERV66#LTR/ERV1
tgggtatctctcaaggacaattccgttacaaactgttttagggagttgaaactgatttag
ggagttgatgttgctaggcacctaagcacctaagcgagtatctttcaaggacagttccgt
tacagacttagcaaagcatgtactcttgtggaatgcaagtaaacgtgcctagagataaca
tttcttgttttgagaggattcccagatcacagggacaaccttgaggaagactactggcct
tcatcccacgaccaccaagaggcagaaaacgaccacctagcaacagggtgcacctgcgca
gaaaagacaccagaacgtcacacatccggaagagaagacccaataagttgggggggaacg
ggggacgaaggtgcggtagttggaatgactgccgcccagcgctgatttgctttcgtttcc
taccattaataaatctttttaatcggattggaaagcctattgtgctcgttcataacaatt
tggtgccgtgactcggatcggggatctggggaacctctctctgagaggggcgccacgatt
ccgctcctttgagcggactcagaccggggtttctaccctcatcccgaccgacgaacctaa
aagcctagaaagcgaaagcaaaaaaggaaagcgggcccagggtaccccttaaattttgtg
cacaaagtccggacgaagacgcaggacgcgtaagtatagagggacccatccgggcggggt
tcgggatcccggagtacggcgagtgtgtgtgtgaatgagaggagaaccggcagccggatt
ctccaagcgagtgtggacccttagtagtgcgttttccagagctcgtgagggcctgggcca
cgaaccaggggaagcgattgtgctgtcgtgagtgattgaaggtaccccggaggacatggg
gcaggggaagagtaagagtaaatccccctccccggtgcgggtaaaacttcccccaattcc
taaggatagtcccttagggtttatgctgacaaattgggagcactttccaggagcacctgg
gaaggataaagcaaagatgatacactattgcatagaagtatggggaggacaagagatttc
taaaggtgttttttggcccatctttgggtcctcagaggactgggtaaagcaactgttaaa
tggttggataaacactaaacaaccttctaaccctgaggagagtgcctatgcccgagtctg
gacagaaaaaccggaggtgctcgtgtttaaactctcgggggtttcagggggaaagaaaaa
gaaggggcgagcggaagaagtaattattgcacccccgccctacattccccctgcgccaga
tgcaccccctcctcctccacaatcggatgaggaagaatcagactcagactctgatcaacc
ctcagactcgcgcggtccccttacccgaagtaagacgcgaggcaaactatttcctttaag
ggaaatgcccatggggggaccacagccggggattgggtttatttcggtgcccttgagttc
aggggatgttagagactttaagaaggagatgggaaatttgttagaagaccccctgggcgt
ggcagagcgggtggatcaatttttaggtcctaatatatatacttgggaggaattacaatc
tatacttaacattttattcacggttgaggaaaagaacattataagaactgctggaatgcg
ggtctgggatgctcaacccgcacatgcccagcaccgggccgataccaaatggcctctcga
gaatcccaattggaacaaccaggatccggtccatagagctaacatgcgggactttcggac
catattaattgatggcataaaagagtccgttcctaggggccagaacataaataaagcatt
taatgacagacaaaagaaggatgaaacccccactgaatggttggagaggttaaggaaaag
ttttcagctgtactcggggttaaacccgaatgacccaatgggacaggcaattcttaaagt
ccagtttgtctctaagtcctgggatgatattaggagaaagatatagaaaatggatgattg
gcaggacaggggtttagaggaattattgcgagaggcacagaaggtttatgtccgaagaga
ggatgaaagtcagaagaagcaggtgaaaatgatggttgctgcagtaagggaaagcaggca
ggcggaggaaagacagaagaaagtcactcggaatagggagggtgacaagggaaaggtagg
agaaagggtgtgttattattgtggtaagaagggacatttcaaaaaggagtgcagaaggag
gcttagggacgaggaggagttcaaaatcgaataggggaatcaggggctctactttatggg
gaccgggaaacatcaaaaagagcccttgataaaattgaaggtgggtccccagggccagga
aatagatttcttggtcgatacgggggcagaaagatctactattcaatttctgcctcaggg
ctgtaatttatcgaaacagacagccacggtaataggggctaagggggaaccatttgaagt
acaaattattaaaggggtgatggtagaatcaggaactaaaatgggggtgggtgatttcct
attagttcctgaagcggactacaatttgttagggagagacttgattgttgaattaggagt
tcaaattgaggtggtagagaaggagttaaagattagactctgttccctccgtttagaaga
cgaagagaaaataaaccctgaagtatggtataatccagggaccgtgggcaaattaaatat
aaccccatttacagtaaaaatcaggaatcctgaggtcccggtaagaataaaacagtatcc
aatttcactagaagggaggaaagggttaaaacctgaagttgaaaggctgttaaacaaagg
actgctagaaccatgtatgtcgccttttaacacccctatcctcccggtaaaaaaggcaaa
gggatcctaccgattggtgcatgaccttagggaaatcaataagagaaccgtagctcggtt
cccagtggtggcaaacccctatactcttttaagcaaactgggacctgagaacgagtggta
tagcgtcatagatctgaaagatgctttttgggcttgccctctagacgagtctagtcgaga
ttattttgccttcgagtgggaagaccctgatacaggaaggcggcagcaacttcggtggac
tgtgttaccccaagggtttacggaatcccccaatttattcgggcaagccctagaacaagt
tttacaagattataagacagcctcagaggtgaaactaattcaatatgtggatgacttgtt
aatagcagggaacgaagaagacaaagtccgggaggagagtatcaagttattaaattactt
aggatcaaaggggttaaaagtctccaaagcgaagttacaatttgtagaagaggaagttaa
atacctgggacattatttgaaaaagggagaaaagaggattgacccagaccgggtgcaagc
aattctgtctctccctctaccacaaaataaacgacaaattcgtcaagtattaggacttac
gggatattgtagacagtggattgaaaactatagtgggaaagcaagatttttatatcacaa
acttacccaggatggtcaccttaagtggacagaagaagaaagatctaaatttcaagaatt
aaaagagactttggtccacgctccagtcttgagcctcccggacctaaaaagacccttctt
tttattcgttaataccacagatggggtaacgtacggagtacttactcaggattgggcagg
gaaaaagaaacctattgcctatctatctaaaatcttagaccccgtgagtaggggatggcc
tagctgtctgcaaataattgcagggtgtgcagcgctagtagaagagtcacggaaaatcac
ttttaatgctactttaaaagtattaactccacataacatacggagtgtgatgcaacagaa
agcagataaatggatatctggtgccaggctcctgaaatatgaagggattttattagaaac
ccctaattttaccttagaaaccaccactctgcaaaatccagcctccttccttttcggaga
gcccgaaactgaatcactgatgcacgactgtgtaatcactatagaagaacaaaccaaaat
tagacctgacctagaagaagaggaattagaaactggagagaaattgtttgttgatggatc
atccagagtagtcgagggtcgaagaagaccaggatatgccatagtgggggggcctgacct
agaagtaatcgaatctggagccctagacaaaacatggtcagcccaagcctgcgagacata
cgctatcctaagagccttggagctattagaaggaaaagaggggaccatctatacagattc
taaatatggatacggggtggtacacacttttgggaaattatgggaagaaaggggcctcgt
gaactcacagggaagggacttaatacatcagaaactaatagtagccctcctgagggcttt
gagaggccctacaaggatagcggtggtccatttaaaagggcatcaatggggaatggatta
ccggagtaggggtaacaatgcggcagattatgaggcaaagaaagctgcaattattaaaac
actaactttaagtgagggagttaggaaggaccttgtggataccccaaaggaccctgagtc
gactacccaggataagcttatatttacaatagaagaacaggagaagcttacaaaattagg
aataaaagaggaatcagggaaatggctgttaaaggatgggagggaagttctacctagagc
catagcccagcggatgctcagtaaattacaccagagaacacattggggcgctcaaagact
ggtggatcactttgccacccattatatgacggtgggcctacatgacttagcgaaagggat
tactaggagttgtccaacctgtctacgggtaaacaggaaaaatctaaggaaactgcccct
gggtgggaggccagtggcaaagaagcccttttcaaatctgcaagtagactttactgagct
ccccaaggtagggagactaaaatatcttttggttatagtggatcatttaacacattatgt
ggaagcaatccccactgccagggagacagctcggacagtaacaaaagccttgctggaaga
agtaatacctagatatggggtcccagagacgatagactctgataaaggcccccgttttac
ttcaaaaataacacagatgctagcagaagctctgggcataagatgggaacaacatactcc
ctggcatccacagagttcggggagggtagaaagaatgaatggggaaattaagaaacaact
caccaaattagtactagaaactaaactatcctggataaaatgtctgccgttggcattatt
aaatgttcgaactcagccacgagctgatataggactgtccccatttgaaatgttgtatgg
gatgccctattccctagaaaaagttcaaaccaatcctaacattactgatcaaagtattaa
taaatatttaaccactttaatgaaatataaaaaacagctatgggaaaaggggatgtgggc
ccaaagaccacccctagatcttgtgttacaccaggtacaacccggcgactgggtcctcat
ccgaagctggaaggaagattcaatcaccccaaagtgggacagaccatatctggttttaat
caccactgactccgcagtccgcacagcagagaagggatggactcatgctagcagaataaa
ggggccggtggatccaactcgattccatacagcttccagggaaacgagctggaaaattga
cgggaagctgggggatttaaagttaacagtaaaaaggacttacaaataattttcatgaac
actatcaactctagggacatttgggttggagataactggggactgcaagtacaactggtt
ggagaaacaaaacccccaggatactgtaaacgtctagaggattcagcccagcagcccttt
tatcggttcatccgacttgaaaaagagcagagaccttgggaaggggagggccatgctgaa
catcaaagtattagagtaaagtgtagctggttagattgtcgttgttacccttttgcctgt
ttttcctgcaaaatctgtaaaggattgtggtgggctcactgcagaaagaagagagctcca
aaaagtgtatgtcaacgctgctggctggagcagtgcaaattgacatctgaagtactaaat
tacaaggttgccactcgggaattgactaaaggatcccctgagtggtgggaggttttcata
aaaggaataaaccctgaattccactgttaccattccaatgaacccctgggtccattcctc
acggatatagtccaggtcaagtgtcgcaaattagtcaaaaggctcaggtgcgacacccac
cccacagttgaatacgaaaaactggaactcccggagatcaaagtgggagagagggaacaa
tcccacccctgaagcatatctctgctgtcgagaagatggcttaccctgtaacttgtagca
accaagttgacaggcgagacagagaggtaggtagtggggatgaggggccctcccaaacct
tgaaaaagaacgtaaatcatcatgggtatgagaatggtgacaacggaatgagggaaaatg
ggaatgtaaaactgagcatgataagtaacatcctcccctgcagtgcgtatcactcaattc
tatgggtttttatgtttgtatggcttccccttcagagtgccacagttaatatacatgaac
cctttaaatggaccttaagcagatgggaggagaatagataaagccataagtgaactagtt
aaatcagtaaaatccctttctgaggtagtcctccaaaaccgaaggggattagatttgtta
ttcttacagcaagggagtgttgctttgcaagaagaatgctgcacttatgtagatcacacg
ggtattgtaaaagacacgatggctgaattacgcaaacaaatagaacaacgaaaaagagaa
agagaatcccagcagagttggtatgaatcctggctcacctattctccctggctaaccact
ctattatccacccttgcaggaccagtaattttactaattctagtacttacttttgggcca
tgtattcttaacaagcttattacaatagtgaagaataggttagaagctgcacatttaatg
atagtaagatcaaaatacgagccacttagcggagtagaaactgaagattatttagaattg
agcaaaaaggaattaaagcgctttagtgaacaaaaagagggttaaaataaaaagggggga
tattgttaggaaaataaggcctttttgttcataatatagagtttttacatccataaaata
gaatttttacttagagttttcacttgtctgaatatgttctcattttgccaggcattccag
tgggtatctctcaaggacaattccgttacaaactgttttagggagttgaaactgatttag
ggagttgatgttgctaggcacctaagcacctaagcgagtatctttcaaggacagttccgt
tacagacttagcaaagcatgtactcttgtggaatgcaagtaaacgtgcctagagataaca
tttcttgttttgagaggattcccagatcacagggacaaccttgaggaagactactggcct
tcatcccacgaccaccaagaggcagaaaacgaccacctagcaacagggtgcacctgcgca
gaaaagaca
>ZB-ERV79#LTR/ERV1
tgcaaacagcgaagggacacagctgatgcaagataagatcacaacaaccattcacaccag
agactgcttctacaaacacaagataacggcaggaattggcttgcaaattccagggagaca
aaagaagaaattggaataaaaggagaccgtttgagcgaatcaaggtagcagtcagtggag
ctttggtttttgaagttctgtctactgcccagcgctgttacccttgttcatatcctactt
gctgtaaattattaaaattcttaattggattatgttccgttgtggtgcaaatttataaca
atttctggtgctgtgactcggataaggaagggtgggcttttgatcctccggggaaaggcg
ccccgcgacatttcgtggccccgtgatcaacagcttaccccaaccttaccgacgaaccta
aaatctaggataatgaacaaaggaaaaaaccggtaaaatcccataaaaattctgtgcacg
ggagtccggacgaagatgcaggacgcgtaagtatattgcgaaattattcgcagagcgaaa
ttgttcgcggcgaaattgttcgcgggtttgccgttcgggcgggattgggtttcgtggaat
ataacggatgagaggttcgatatactgaaccaagcaagtgtggactcttaagtactgcgt
tttccatctcccgcgagggactgggccaggaacaagaggagcgagtgagtgtgtgtttgt
ggatattccagaagatgggggtgaagggcagcaagccttcgactcccatggggggggtac
cctctgtacctaagaatacccctctggcatatatcttagataattggagatatttccctg
gaaccctagggaaagataagcaaaaaatgatagaatattgtactaagatatggggaggga
agaagatttctaaaaatgtcatttggccagtctatgggtcagaagaagattgggtaagac
agcaattaaacctctgggttaataataaaaaaatctttaacccggaggagagtcaatatg
cggaagtgtggctagaaagaccgggggctagactttatccgttgagtgaaataaaaacta
aacaccagaaaaagaaggaagagttagacgaaacccttctaaccctccctccttatattc
ctcctcctgttcccgcagccctccagaggtccccagagcgcccactcccccaccagaatc
agaacaagggtccccaccccctcctagacgtgtaactagaagtcaaagaggggcagctca
gatgtaccccctaagggaagtacctatgggaggacctcaacctgtggttggatatatttc
tgtacccttaaattctgccgacttacgagattttaaaagaaccgagatgggaaatttagt
tgaggacccactcggagtagcagaaagactagatcaatttttgggaccaaacctttatac
ttgggatgagatgcaatctgtccttggtcaattatttactaccgaggaaagagatatgat
tagatgagcaggaatgagactgtgggatgctcagcatgcccagggacctcaagcagatat
taaatggccactccaaagacctaattggaataatcaggatccggtgcatagaactcacat
gcaggacctgagaactatagtaattcagggaattagagaagcagtaccccgtgggcagaa
tatcaataaagcatttaatgaaatgcaaaagaaagatgaaagtcctactgaatggctgga
acgactgaggaaagcccttcagctgtactctggggtaaacccaaacgatcctttaggaca
agcgctcctcaaaactcagtttgtggcaaaatcatgggaagatatcagaaagaagattga
aaagttagagaactggcagaatagagggttggatgaattagtgagggaagctcagaaagt
ctacgtaaggcgggaagaagagagcagcaagcgacaagtaagaatgatggtagcagcggt
cagagaggatcgcaaagggcgaactggtgaacacagatctactaggatgaaacaaggaaa
ggtagtaatagaaaaggaacagagatcttgtttttactgtggaaagaagggacatataaa
gaagaattgcagagaaaggatcagggacgaggaaaatttgaaaacggaataggaaagtca
ggggatctatattttaggggaccggagccaccgtgagcccttgataaaattaaaaatagg
tccccataaacaagagttcacctttttggtagacactggggctgagaaatcaactattaa
gcaaatacctgagggatataaagtttcccctgaaaaggtacaagtaattggggcaaaagg
ggaaccctttaaggtaagtaaaatcaaaaatgtggtattcgaaactgaaaataaatttgg
aatgggtgaactcttgctcgtccctgaagcagaatttaatctgtcaggacgagatttaat
tgttgaactgcaattagaaattaaagtaaaaaatcaagacttggcagtatctgcttatct
tttgactgtggatgatctaaaacaaattaaccccaatgtctggtactctccggacacaat
tagtagactggaaatgccaccgattaaaatccaaatttccgaaccccacgtacctgtgag
ggtaaggcaatatcccatatccttagaaggacggagaggattgaagccagaaattgatcg
attgttggcacaaggaatcttagagccttgtatgtcaccctttaacacccccattttgcc
tgtaaaaaaacctaatgggaaatatcggctcgtacatgatctaagggaaataaacaaaag
aactatcactcggttccctgtagtagcaaatccatatacattgctaagcaaactaggacc
acataattcctggtatagtgtgattgatttaaaggatgccttttgggcctgtccgctggc
agaagaatgccgtaattattttgcttttgaatgggaagacatagagacgggccggagaca
gcaattaagatggaccgtgctcccccaagggttcactgaatccccaaatctgtttggaca
ggctctagaagaactcttaacagaatatcaggtacaaacgggaaatgtgctgttacaata
tgtagatgatctgctcatagcagggaataataaggagaatgtaaagaaagaaaccattcg
actcctaaactttcttgcacaaaagggactacgggtatcacaagaaaagttacaatttgt
ggaggaaaaagtgaaatatctgggacattatctgttgaacgcccagaagatattagatcc
agagcgtattaaaggaattctggaattacctatgcctgtcactaagaggcaaattcggca
ggcattaggactatttgggtattgtaggcaatggatagagaactacagctttaaagttaa
attcttatatgaacaattgcctaaaggcaaaatacccaagtggactcctcaggatcaaga
gcagtttgccagcctcaaaagggagctaagtcaagcaccagttttaagtctcccagattt
aaaacggccattccatttatttgttaacatacatgaaggaacggcattcggagtgttaac
tcaggaatgggccggacaaaagaaaccggtggcatacctatcaaagctgttagaccctgt
cagcaggggttggccgagctgtttacaaatcattgttcctgctgccctattacttgagga
aacaaatcgcattacttttaatggagaagttatcttatatgcgcctcataacatcagggg
agtgctacaacaaaaagcagaaaaatggcttacagatagccgattactaaagtatgaggg
aatacttatagaatcccctaaattatctttaaaaactattggagcagttaaccccgctga
atttttgttcccaggagaaggtaatgaactattgcacaattgttttcaaacaattgaaca
acaaacacgcattaggtcagacttagaagaagaagaactaccatgtggagaagtattatt
tctagatgggtcatcacgaatagtggaaggtaaacgattgtctggatatgccatcgttaa
gtgggaaaaaggagaatttaagataagagaatcaggccccctgagtgccagctggtcggc
acaagcctgcgagctgtatgcattgtggaaagcattagtgtcactgaagggaaaggatgg
aactatatatacagactcatgttatgcgttcggagcagtacacacttttgggaaaatatg
ggaggaaagaggatttattaactcacagggaaaagagctggtacaccaggaattaattcg
gcgagttctgggggcattgaaaatgccaaataaaatagcagttgtacatataaagggaca
ccagcaaggtacaagttatcaagttaggggaaataatgcagctgatacagaagcaaaacg
agtggcaggcaattataatataattctgactatgcaacaagtacctgttagtaaaaattt
gagttttgagactgcagaaaaagaaaaattagaacaaatgggagctaaggaacaggatcg
gaaatacatattgccagatgggagagaagtcctgccgaagggcatagcaattgaaatatt
ttcaaaaatacacagcaaaacacactggggaactcaggcgttagttgatcatttcaatcg
acagtatgcctgtataggcgtatataatatagcaaagacagtcacggcagcctgcgagac
ctgtcaaaaggttaatcgaaaaaacataaaacagagacctcttgagggacgttccccagc
atacagacctttctcacatatacaagtagattttactgaactacctagggtagggcgtta
caaatatttattagtaatggtggatcatttaacacattatgttgaggcttttcctacctc
cagggcaaccactaaccaagtcactaaagtgttacttgaacatgttatacctcaatatgg
agtacctgaagtaatcgactcggacagaggaacacattttgtgtcaaaaattgttagaga
tctgacagaaagcttgggtattaactgggaataccatacaccatggcatccacaaagttc
aggaaaagttgaaaggatgaatggagaaattaaaactattttgactaaactaatgataga
aaccaaattatcatggattaaatgcctacctatggcactattaattctcagaaccagacc
ccgagcagatgtaggaatatcagcatttgaaatggtgtatggaatgtcctacagaattga
aagcccacaaacaaatgttttaattagagaccgtgtgattaatgaatatgtttcacaatt
agcagaacattgtaaccagctttgggaacatggactgattgtgcaacgacccccgttgga
cttaaaaatacacaaagttaaacctggggattggatattgattaaagtgtggaaggaaga
aaccctaaaacccaattgggagggaccttatctcgttttgttgacaacagaaacagctgt
ccagactgctgagcgtggatggactcatgccagccgcattaaaggcccagtgacaagacc
ccactggaaagtaatcagtactccaggtgacaccaagataactctgaaaagataacgaaa
tgataaagactttattcgatttttttgctgcattaccttttggtataaagtgtgtattgc
tgtttatatttgctataattatttccttttttatctattatatatggaagcgtacaacgt
gtgctgaaggaaattgttaggcatatgtagccacacaatagtgaatatgaaagatatgct
gatgtaaataatatatgtactctagatatacgaattagttgtaatgatttaaactacagt
tgttttccatttgcttgttttaggcataaggtatgccgggataaatggtggacacgctgt
gaatgtggataccctcaatattattgttaccattccaatgaaccagtcctctttgtggct
gaaatcttggttataaagtgtagaagggaagtactaactgtgtcttgctttgccccatta
gttcaagctgcaaagtgggaagcctatgtaaacaggcagaaatcccgaaacagctgttct
cctgaagaattcccttgctgccgagaagatgttgcaccctgtgactcgaagcaaccgagt
cgacgggcgaggcagaagaggaacagactgtggagaaaagaatcagaacaatgggacaca
aaagcaggaacaacagagcttccccaggattggtaaaaatctacttaaattggtaaaatt
gacagacaccctttttcctggtataccgttagtcttgatattgataataaccctggcaga
agggggaaacccacatgaaccattcaagtgggaactaatatcttgggaaggaacgagaac
aatagccacttttagcaacacaggtccacctgaattcatagtaaaactttgtgatttann
nnnnnnnnnnnnnnnnnnnnnnnnnnnnnnnnnnnnnnnnnnnnnnnnnnnnnnnnnnnn
nnnnnnnnnnnnnnnnnnnnnnnnnnnnnnnnnnnnnnagtacctgttactaaaaatttg
agttttgagcctgcccagaaagaaaagctagaacaaatgggagctaaggaacaggatggg
aaatacatattgccagatgggagagaagtcttgccgaagggcatagcaattgaaatattt
tcaaaaatacacagcaaaacacactggggaactcaggcgttagttgatcatttcaatcga
cagtatgcctgtataggcgtatataatatagcaaagacagtcacggcagcctgcgagacc
tgtcaaaaggttaatcgaaaaaacataaaacagagacctcttgggggacgttccccagca
tacagacctttctcacatatacaagtagattttactgaactacctagagtatggcgttac
aaatatttattagtaatggtggatcatttaacacattatgttgaggcttttcctacctcc
agggcaaccgctaaccaagtcactaaaaagcttgggtatcaagtgggaataccataccct
ggcatccacaaagttcaggaaaagttgaaaggatgaatggagaaattaaaactattttga
ctaaactgatgatagaaacccactaaagtgttacttgaacatgttatacctcgatatgga
gtacctgaagtaatcgactcggacagaggaacacattttgtgtcaaaaattatcatggat
taaatgcctacctatggcactattaattctcagaaccagaccccgagcagatgtaggaat
atcagcgtttgaaatggtgtatggaatgtcctacagaattgaaagcccacaaacaaatgt
tttaattagagactgtgtgattgatgaatatgtttcacaattagcagaacatcgtaacca
gctttgggaacatggactgattgtgcaacgacccccgttggacttaaaaatacacaaagt
taaacctggggattggatattgattaaagtgtggaaggaagaaaccctaaaacccaattg
ggagggaccttgtctcgttttgttgacaacagaaacagctgtccggactgctgagcgtgg
atggactcatgccagccgcattaaaggcccagtgacaagaccccactggaaagtaatcag
tactccaggtgacaccaagataactctgacaagataacgaaatgataaagactttatttg
atttttttgctgcattaccttttggtataaagtgtgtattgctgtttatatttgctataa
ttatttccttttttatctattatatatggaagcgtacaacgtgtgctgaaggaaattgtt
aggcatatgtagccacacaatagtgaatatgaaagatatgctgatgtaaataatatatgt
actctagatatacgaattagttgtaatgatttaaactacagttgttatccatttgcttgt
tttaggcataaggtatgccgggataaatggtggacacgctgtgaatgtggataccctcaa
tattattgttaccattccaatgaaccagtcctctttgtggctgaaatcttggttataaag
tgtagaagggaagtactaactgtgtcttgctttgccccattagttcaagctgcaaagtgg
gaagcctatgtaaacaggcagaaaacccaaacagctgttctcctgaagaattcccttgct
gccgagaagatgttgcaccccgtgactcgaagcaaccgagtcgacgggcgaggcagaaga
ggaacagactgtggagaaaagaaccagaacaatgggacgcaaaagcaggaacaacagagc
ttccccaggattggtaaaaatctacttaaattggtaaaattgacagacaccctttttcct
ggtataccgttagtcttgatattgataataaccctggcagaagggggaaacccacatgaa
ccattcaagtgggaactaatatcttgggaaggaacgagaacaatagccacttttagcaac
acaggtccacctgaattcatagtaaaactttgtgatttagtaccgatacattgtgaaaaa
ggacctccattttatatatgcccggcttctggaccgtcttactnnnnnnnnnnnnnnnnn
nnnnnnnnnnnnnnnnnnnnnnnnnnnnnnnnnnnnnnnnnnnnnnnnnnnnnnnnnnnn
nnnnnnnnnnnnnnnnnnnnnnnttacaggtctgcgtgacgtggattatgtagcttcacg
ggacaaggaagtctgtacccgcatcaaatttcaagtattacatcccctaggagacaagtg
gttagtaggactaacatggggaatacgtgtctatggaggaattcctaaagacggaggagg
gcattttctcataagaaaagttaaaataccacatgattcactccctgttgggccgaataa
agtattgaattcacccatttcccctacgaaaaagatagtccctgcaagtgttacaaccac
ttgtccaaaccccttatcgataacaaatagaacagctaatgacgtggtggctgttaggga
ttcaggtgtgttaaaatccaaagaccctttatgggatttaatgcaagcctcttatcgtgc
ccttaatgaaagcaaaccaaatttaactaaggaatgctggttatgttataatgttagacc
accatattttgaggtgattggaaaaccagctaagattcaatggtctagtggttcaaaccc
acgagaatgcccatggaatgaccagaaaaaccatgcgcagggaattactattcaattagt
aacaggtcaaggaaaatggatcggtacagtgcccaaaaattatcagcctttgtgcaacca
aacgacaataatcactacaaaaactataaataaacacaagaatagaaatgacaaatgggt
tatcccaacaccaggagctaaatgggtttgttcagacatcggagtaacgccttgcctatc
cctaaacgtgtttgatcaatctcagttttgcgtacaggtgataattgttcctcgtctgat
ctatcacacctctgaggaagtgttatgccactttgaaggagacctgaatatacaaaaacg
agaaccaattacagtggtaaccttagctacactgctgatagcgggtggagttggagcagg
tacaggcatagcctccctagtaaaaagtcaggaattacaaagtttacagacggctgtaga
tgaagatttagcaaaaatagaacaatctatccaaaatttagccacttcagtaaagtcttt
atcggaagtagtactgcaaaatagaagaggattagatctattattcctaaaagaaggggg
gttatgtgtagctctcaatgaagaatgttgctcttttgctgacgatacgggagtagttca
ggacactatgtctgaactctggaaaaggttaaatcaacgtagaaaagatcgtgaggcggg
caggacatggtatgaaaattggtttaatgtttcaccttggctaaccaccttgctgtctgc
cttagcaggactgcttattatattgattctcggacttatattcgggccttgtatattacg
ctgtattgtacacgatattaaaaaacgatttgacatagctaaactgctaattttaactac
gaggtcgggggaaaaatataaaaatgcatctattaatgagaatgaagattgttgtgaatg
tgttatgccacgagggggctacgcctattgtaattgtgaagtattaccatgtgagtgtta
tgataaatgttgggattgtggaaaaaggtttatttgcagtgccgagaatgaaagcaatgt
ctaataaacaataataggataaaaagaaaaaggggggaattgtaagaaactacagattga
gatattgtttattaagatatatgtaaaggttagacaactgtgagaaaaatacagactgag
gtatggtctattgagataaggttaggccacggaggtatgcaaacagcgaacggacacagc
tgatgccaggtaagataacaaccacttacaccggagactgcctatgcaagataagataac
aacaaccattcacaccagagactgcttatacagacacaagataacggcaggaattggctt
gcaaattccagggagacaaaagaagaaattggaataaaaggagacagtttgagcgaatca

>ZB-ERV80#LTR/ERV2
tcaactattctccaaggacctgacgaatcattcatcaaatttgtcgaccgcctcagagag
gccatcgataagcagatagagcaccctgcggcaagggaggaactcctccgcaagatggca
gtgaccaacgcctcggcggagacaaagaagatcttgagggcgttaccgcaggaccccgag
cccaccatcacccagatggtggaggcgtgcgtcaaagcaacatccaccgaggtaacggtc
gccatggcagtgagtaaaggggtgggggaggctatgctgaacttgaacactgtgcgctgc
ttcgggtgtggccagatgggccacatacaagcgaactgtccacactggcccccggagcag
ttttaccatccatatatgccttcccctagacccctacccaggaactcattcccgccatac
cagccggcgggaaacgggccgcggagcgcgaggaggggccgcgtgaggacaacaaatggc
ccttctcagcgcccaagcctccctaccatccgggaggaccaatggcccaggggacagttt
cggaggattggcggagcaccgacgacggacttcgcctcctccgaagaacggccaacttag
atcccggccgccgccgggtcctcaagagctccatgactgtcaccttccaggatgaggacc
tggtgagaatccccgcggggttcctggagccccctcattgccagggcgaagcgaccgtcc
tcatcattggcgacgcaagacacacaccggacaggatctccatcatccctgaagtggtgt
gtgtcccgccggggtccgaggtaacggtctcggtcatctgccatgagcccccttacacct
tgggcagaggactccccttcgccttgctctatctgctggactcagacgacctctctggac
gagactcagaacaaggcattcatgtgtttcttactcaaaatgtgactaaagagagaccta
taatccgaactgtgctttctttacagggaaagtcggtggcgatgaacctgatggcagaca
ctggggcggatgtcaccatcattcccaggtcaaagtggccccgcgactgggagttggtgc
ccccttgtggcacaatctccggagtgggcggagctgtcaattccatgcgtagccgacgct
tggtaagtgtggagggacctgagggacagatagccacaattcgaccttttgtggtttctt
caaacatcatgctattaggcagggacgtattgtcccagtggggtgcccgccttgacatcc
ctagccctgcgtgggatttttagtgtgggccactgcggagcgcacctcaccaccgttgaa
ttggaagaccgatgttccggtgtgggtggatcagtggccccttgtggaggagaaattaaa
ggcgctcaacgaacttgtagaggagcaggtgcgccttgggcatttgataccctccaccag
cccttggaacactcctgtctttgtgattaaaaaaccaggcaaagacaggtggcgcctgct
ccaagacctccgcagggtaaatgatgtcattgaagacatgggccccctccagcctggcct
tccctcaccctccatgcttccccgggattggcagctcgcagtcattgatatcaaggactg
cttttttaacatccccttgtatcctggagatgcccccaggttcgccttttccgtaccgtc
agttaatcgggcggaaccttataaaaggtatcaatggaccaccttgccccagggaatgaa
aaattctccagtgctctgccaaacctttgtagcacaggttctttcgccagtccgccgact
tttccctgaagccatcatcttacattacatggacgacgtccttgtctgcgcggagacgac
cacctatctccgcgcagcacttaataagacaataaaagccatcaaggatgcgggtttcca
gattgcggaggagaagatccagctctccgccccatggaagtatttgggcatcaccatcac
aggaaggacagtcgcgccccagtctgtgaccatcaaagacgacccacggaccctgcggga
tctgcagcagatctgcggcaccatcacgtggatccgacctctcctgggactcaccacgga
ggaactggcgcccctcttcgaactcctgcgaggagacggcgacctggcttctccacgcga
gctgacacctgccgcgaagagagccctggagagagttgcggaggccatcagatcccgcca
ggcgcaccgtgtggaccgggtccttcctattacccttgccatcttgggtaagtgcccaaa
cttccatgggttgctgtttcagtgggatgctgggcgtaaggacccactcctcatcatcga
gtggctgttccttccgcaccagcccccaaagaccatctccacacccgctgaattgatggc
caaactcatcattaaaggcaggcaacacctccggaccctcgcagggtgcgatccggcgtg
catttatgtccctttaaatctggaacaattggagtctcttctacaaacaaacgaaaattt
acaaatttccttagacagctaccccggccagatcttaatacattatcctaaacataaact
gtttaaagataccttctatttggccccaaaatcctacaaaagtaaaacaccaattaaaga
tgctctcacagtgttcactgatgggtcgggaaaatcccacaaatcagtgatcacttggaa
ggacccggagagtcagaagtgggagtctgacatccaaatcgttgagggttccccccagat
cgcagaacttgctgcggtcgtgagagcattcaagaaattccagcaacctttcaatctggt
tactgattcggcgtatgtagccgggatagcagagcgagcagaacacgccatgctcaaaga
aattcaaaacaaaaaactgttcgggctgctcacggaattaatttggctgatctcccaccg
cgagcaaccctatcacatattgcacgtccgggcgcacacagacctgccaggagccatcgc
tgagggtaaccggagggcagaccatttagcagcggttatcgccacaacctcttctgtaca
ttcaatcactaacacaatcccagacatttttgcacaggcaaggctcagtcatgcgttttt
tcaccaaaacgctcctgcccttgccaggcaattcaaaatctcgaaggaacaggccaaggc
catcctcgccacttgccccagctgtcagtccctcgcccttccaccagtggcgtcaggggt
taatccccggggactgggagcattagagctgtggcagatggatgtgacacattacaatgc
ttttggccgtctcaaatacatccatgtgtcaattgacacattttcaggtgccatcttcgc
ctctctccatactggagaaaagacgaaagatgcgaaaaaacatctattcatggcgttcgc
gacactgggagtcccgaaggcaattaagaccgacaacggcccgggactcacctcaaaaca
atttgaactgttcttgcagcaatggggcatcaaacataccaccggaattcctcacaaccc
cacagggcaggccatagtggagcgctcccacaaagaactcaaaagattgctcgatcaaca
acatgatgcggcgctggcgatgactccggtcgagcgcctttgtaaagcactttatgtgat
gaatttcttaaactgcaccgactgtgagccagacccgcccgtcattaggcactttacaaa
caccactcgagcacttttgaaggagcgcccaccggtccttgtccgtgacccggaatcccg
agccatcacagggccctttcccttaataacctgggggagagggtacgcctgtgtttcaac
agctcatggcccaaagtggattccggggaaatacgtgaagccattcctagaagatgcccc
agctgcagaaccaacgacgcaacaggacccgcagactgcgtctcccacgacaccggacga
cgcagtcgcgtggagaagacgcaagaagaagaggaccgggagccgtcccaacttggtgtc
ccgagtcctcatcaccagactgtaccactcaccggactcgacatctaaagataccccatc
ccctccagttacctttcccttacccccttaccttacccgctttccctatacccctgtgcc
ctaaattgttcctttttaacccaaaagggggagctgggaggggagggaaccaaatctttt
ctgttattcacgttgtctcttgtgttaatagaataaggatggctgcccatatgtcaccga
tccgggagaaataccagaaaccaccccactgcactcagctggccgtcgctgtggcctttg
tcatcctgtggctgcaagcggcggaaggatggattgttcagcagccgaaggaaaatgtgt
gggtcacgctcgccaagtccttgcagcaggataatctgtgtttggccatgggcagtgtgg
acaatcccctgtccacatgcctggtgggggttcccctggttgccgacgattggccagttt
tcaactccgacctactccgaaccactggtaagagacccaacccggtcgacacttgggacg
agtggaccaaaattttgtctaatagtaaggaggaaccccaagaattggacttgctggggt
cctctcacgcagaatactgcgtcaaattttattataggaggccaagtcagaattggcatg
gacttgacttggccaagaatacgtatagaaaagacgttacacctttgaacaaaaaatata
atagccaaaccctggtgccaattacaccagccaggtgaatttcggtcttccgtccacacg
tcctaaggtgttgcccaagggggtgttctgttatctgtggggacagagtatggtcaggca
tcccatcnnntctaacagctttgtccgctctgctgagctctgtctagcaggtcggtctgt
ggcagtctccctgccctcagggcgctgtttacctcctacactaaaaactacctgtactgt
gtttacaataacgtgccaatatctatcatttatgttggacagtgtgtttctatcttcaac
caacagaaaagtgtcaccatcacagcaagacatggagagcaaaaagaaggagaagaaggt
caggacacacccagatccctccaccttgtcccattgaaccccgtattttaaaatgttaaa
attctacttttccaccctgtgttaattcacctaccacgctactcaaacccttgtgccttg
taattcctcatacaaagttgccaattttctccaggggctacaaccaaagccaccggtgtt
cttgacaccatgccaaggtctctgaggcccctgccagggtctcgagccatccagggcagc
cagagggatgtcctggattctgacaccccccaattaccgagcagtgggagccccccgggc
actaccccccactcaccaagcaccgggatagggaccggacccccctcgaaccctgggaac
cccacaagcaccaggaccccccaagcagcgccacccccgtgcaccgggacagggaccagg
cccccctcgtgcaccgaccccgccgagcactgggcccggaccccctttgtgcccccatcc
atgacggaggttccatcccctcccctttgaccccccagagccgcgggacccccaggaaca
gtgcagggactgtggggaccccaagggctgggggggcacggggggttcaccagcactagg
ggagtcccttagggtttggtccttcccccccccgttatctcccaaggcccactattatca
tcagggtcccccccaatttactgggatccccccattaactgcttccccccttcaccaagc
cccccaaatcgctgggaacacccaagctatgagcccctcccagtgcaccaggacccccca
ctcacctcccatcccccatctatgggaacccccccaaatcacagcagcacaaggagaaag
atccacactttccccaccacccagcatggatcaccgaggaccacggatcagcaggctctg
ccccacggggtcactggtgatcatcagcccggatctttccatggaggatgggagctnnnn
nnnnnnnnnnnnnnnnnnnnnnnnnnnnnnnnnnnnnnnnnnnnnnnnnnnnnnnnnnnn
nnnnnnnnnnnnnnnnnnnnnnnnnnnnnnnnnnnncccggcctgggcagtactccactc
ccacctccccaaattcccctcgcgggggcgatggggccgagggggggagtccagttgggg
aaggctcagagggccagggagatgtacacaagggagtgacaggagaagaaatcggtttca
gaaaatgttatcagttgatgacacagactgctgctcagccaaggccctgctctattcatg
aactttcagaagaacaacaaagacttaacagagccatgaatatcatttgctatataaaag
cagggagcatattaagttgggtatgtagtaggtggattgggaagtctgtagctctcaagt
gcttcagccaatggggaaagcagagggagatgtggccaggagaattagggtgaaaaggag
gctgtgtcctccaacaattggagagatcccatggggaatgtcccatggcctctcccattt
ttaggaatgaaattaatttcacaggactcctctgtctgctttgtggacagaatcctctgg
tgatgtcaattttcccgcacaccctggggcagggagtgcagctgaaggtgcctcacccac
tttgggtgatcggctcccttggctggcggtgacaccggggattgatttgggacccgggag
cgaccaggagacagacgagtgacacatcaggggggtctgtgaagagtcagcagggagaga
gcactgaaaatctcatcagtgagtgccctgggatcttcggggagtgaacatggcagggca
cccatggaggggagaaaagggaaagcc
>ZB-ERV81#LTR/ERV2
tgctctgccaaacatttgtagcacaggttctatcgccaatccgccgacttttcccggaag
ccgtcatcctacattatatggacgatgttcttgtctgcgcggagacgaccacctacctcc
gcgcagcactcagtaagacaatcaaggccatcaaggacgcgagtttccagattgcggagg
aaaagatccagctctccacgccatggaagtatttgggcatcaccatcacgggaaggaccg
tcgcgccccagtctgtcaccatcaaagacaacccacggaccctgcgggatctgcaacaga
tctgcggcaccatcacgtggatccgacctctcctgggactcaccacggaggagctggtgc
ccctctttgaactcctgcgaggagacggcgacctggcttctccacgcgagctgacacctg
ccgcgaagggagccctggagagagttgcggaggccatcagatcccgccaggtgcaccgtg
tggaccgggtccttcccatcacccttgccatcctgggtaatgcccaattttacatggctt
gctgtttcaatgggatactggccggaaggacccactcctcatcatcgagtggctgttcct
tctgcacagcccccccaaaccatctccacacctgcggaattgatggccaacttatcatca
aaggcagacagcgcctccagaccctcgcagggtgtgatccggcgtgcatctatgtaccct
tgaatttggaacaattggaatctctcttgcaaacaaatgaaaacctacaaaattctctag
atagctatcctgaccaaatctcgatacactatccgaagcataagctattcaaagacacct
ttctatttggctctaaaatcatacaaaagtaaaacaccaatcaaaagatgctcnnnnnnn
nnnnnnnnnnnnnnnnnnnnnnnnnnnnnnnnnnnnnnnnnnnnnnnnnnnnnnnnnnnn
nnnnnnnnnnnnnnnnnnnnnnnnnnnnnnnnntccgtcgagttctgccccagcatcggg
tcctgcaccatccggcgagttgatggtgtcatggtaggggacccgccccttctgtcccct
tgaccgcgcccctgggtgggcccccggtgggagggaccggcctacaggaagctcacgccc
ctgtgggtgggaaccccctgccagaaggccccgccccgggaggtgggcctagccccgcct
cccccctctccagccacttctggttctcacgctactggaaccggaagtcggcctggacgg
aagcaggccatcttggcctgcagggctcaacgctaccggagcccaacggtcagggagagg
ttcaaggccctcacccatcctgcttcatcctctgaagaggatgaggacagtgacagcccc
cggcccacatctaggtcgggaggcgggtgggccaagatcagggcggcggccatcgaggac
ggagacctggacctagccagagatctcgggtctttcacagcaccggtggtcagggagagg
ggaaagcggccccgatgagaacaaataccatatgcagaggtgaaggagctgcggaaagtg
gccaaggactatggccgcgagtcgccattttttaagaatgtcttagacctctctttttct
ggacggacactagtacagcacgatttacggtacattgcttagtccctgttgacccccacg
gaactctttttatgggaggttcagtggaaaaagctgctgaaacctctcatcaagaagcac
aacctctctgagacactgggcacaggtgatgaagtgatggaggcaatggctggggaggga
gaattcagccagccggaagatcagatcctgcttccaactccactgctcgacgacatccgc
gaggctggccgagccgtgcttctgaagatcccagatggcaagactccctcccaaagcttc
tctacaatactacaaggaccggatgagtcttttattaagttcgtggaccgcctcagagag
gcgatcgaaaagcagatagagcaccctgcggcaagggaagagctcctccgaaagatggca
gtgaccaacgcctctgcggagacgaagaagatcttgagagtgttaccgcaggaccccgag
cccaccatcacccagatggtggaggcgtgcatcaaggctacatctacagaggtaacggtt
tccatggcagtgagcaaaggggtgggggaggcaatgctgaacttaaacaccacgcgctgc
ttcgggtgtggccagatgggccacatacaagcgaactgtccacactggcccccggagcag
ttttaccagccgtatgcgccttccccaagatccccacccaggaactctttcccgccatac
cagccggcaggaaacgggccgcggagcgcgaggaggggccgcgcgagaacatcaaatggc
ccttctcagcgcccgagcctccctaccatccgggaggaccagtggcccaggggacagttt
tggaggattggcggagcaccgacgacggacttcgcctcctccggagaacggccagcctag
atccaggccgccgccaggtcctcagaagctccgtcaccgtcaccttccaggatgaggacc
tgtgagagtccccgcggggttcctggggccccctcactgtcaaggcgaggcgactgtgct
cctcgttggcgacgcaaggcacacaccggacaggatttccattgtgcctgaagtggtgtg
tgtcccgccggggtccgaggtaacggtctcggtcatttgccatgagcccccttacactct
gggcaaagggctccccttcgccttgctctatctgctcgactcagacgacctctctggacg
ggacccggaacaggacattcacatttttctcacccaaaacgtcaccaaagacagaccaat
aatcagaactgtcatttcattacagggaaagtcggtggcgatggacctgatggcagacac
tggagctgatgtcaccatcattcccaggtcaaagtggccccgtgactgggagttggtgcc
cccttgtggcacaatctccagagtgggcggagctgtcaattccatgcgcagccgacgctt
ggtaagtgtggagggcccagagggacaaatagccaccattcggccgtttgttgtgtcttc
aaacatcatgttattaggcaaggacgtgttgtcccagtggggtgcccgccttgacatccc
tagccctgcgtgggatttttagtgtgggccactgcggagcgcacctccccaccgttgaat
tggaagaccgatgttccggtgtgggtggatcagtggatcagtggccccttgtggaggaaa
aattaaatgcgctcaatgaacttgtagaggagcaggtgcgccttgggcatttgataccct
ccaccagcccttggaacactcctgtctttgtgattaaaaagcctggcaaagacaagtggc
gcctgctccaggacctccgcagggtcaatgatgtcattgaggacatgggccccctccagc
ctgggcttccctcaccctccatgcttccccaggattggcagctcgcagtcgttgacatca
aggactgcttttttaacattcccctgtatccaggagatgcccccagattcgcattttccg
tcccctccatcaatcaggcggaaccttacaaaaggtatcaagggaccaccttgccccagg
gaatgaaaaattctccagtgctctgccaaacatttgtagcacaggttctatcgccaatcc
gccgacttttcccggaagccgtcatcctacattatatggacgatgttcttgtctgcgcgg
agacgaccacctacctccgcgcagcactcagtaagacaatcaaggccatcaaggacgtgg
gtttccagattgcggaggaaaagatccagctctccacgccatggaagtatttgggcatca
ccatcacgggaaggaccgtcgcgccccagtctgtcaccatcaaagacaacccacggaccc
tgcgggatctgcaacagatctgcagcaccatcacgtggatccgacctctcctgggactca
ccacgggggagctggtgcccctcttcgaactcctgcgaggagacggcgacctggcttctc
cacgcgagctgacacctgccgcgaagggagccctggagagagttgcggaggccatcagat
cccgccaggtgcaccgcgtggaccgggtccttcccatcacccttgccatcctgggtaagt
gcccaattttccatggcttgctgtttcaatgggatactggccggaaggacccactcctca
tcatcgagtggctgttccttccgcaccagccccccaaaaccatctccacacccgcggaat
tgatggccaaacttatcatcaaaggcagacagcgcctccagacccttgcagggtgtgatc
cagcgtgcatctatgtacccttgaatttggaacaattggaatctctcttgcaaacaaatg
aaaacctacaaatttctctagataggtatcctggccaaatctcgatacactatccgaagc
ataagctattcaaagacaccttctatttggctccaaaatcatacaaaagtaaaacaccaa
tcaaagatgctctcacagtgttcaccgatggatcgggaaaatcccacaaatcagtgatca
cgtggaaagacccggagagtcagaagtgggagtctgacatccagattgttgagggttccc
cccagatcgcagagcttgctgcggtcgtgagagcattcaaaaaatttcaacaacctttta
atctggtcactgattcggcatacgtggccgggatagcagagcgagcagatcacgcaatgc
tcaaagaaattcaaaacaaaaaattattcgggttgctcacggaattaatttggctaatct
cccaccgagagcaatcctatcacataatgcacgtccgggctcacacagacctgccaggag
ctattgctgagggcaaccagatggcagaccatttagctatggccactgttgccacgacct
ttctcacacatacactttcaaacactactcctgacatctttgcacaggcaaagctcagcc
acgcgttcttccaccagaacgctcctgcccttgcaaggcagttcaagatttcaaaagagc
aggccaaggcaatcctcgccacttgccccagctgtcagtcccttgcccttccaccagtgg
catcaggggtcaatccctggggactgggagcactggagctgtggcagatggatgtcaccc
attacaaccccttcggccgcctcaaatacatacatgtctctatagacatgttttcaggtg
caatcttcgcctctctccatacgggggagaagacgaaagatgccaagaaacatctatata
tggcattcgccacactgggagtcccgaaagctataaaaacagacaacagaccgggactca
cctcaaaacagttcgaggacttcctacagcaatggggcatcaaacataccaccggcattc
cccacaatcccacagggcaggccatagtggagcgctcccacaaggagctcaaaagattgc
ttgaccaacagcatgacgcagcactcgcgatgaccccggtcgagcggctttgtaaagcac
tttatgtgctgaattttctaaattgcaccgaccgggagccagacccgcccgtcatcaggc
actttaccaatagcactcgagcacttttgaaggagcgcccaccggtgcttgtctgggacc
cagaatcccgtgcaatcacagggccttttcccctaataacttgggagagagggtatgcct
gtgttcaacagctcaggaccgaagtgaattccgggcaagtacgtgaagctctttcttgga
ggatgccaccattgcagaaccaccaccgcgacaggaccnnnnnnnnnnnnnnnnnnnnnn
nnnnnnnnnnnnnnnnnnnnnnnnnnnnnnnnnnnnnnnnnnnnnnnnnnnnnnnnnnnn
nnnnnnnnnnnnnnnnnnaccggacgacgcagtcgcgtgagaaagacggaaaaaagaaga
ggaccgggagcgccccaactggtgtcttgagtctcatcacagactttactaccaaacacc
ggactcgacaccccaaaataccccatccccagcagtttcctttcccttgcccccttacct
tacccgttttccctttgcccctgtaccctaagttgtctttattttaacccaaggcgggag
ctgggaggggaaagaaccaaaccctttctgttatttacactttctcttatgttaatagaa
tgaggatggctgcccaagttacatttgcccgggagaaacacctgaaaacgtcccactgcg
cccagctggccgtcgctgtggccttcgtcatctcgtggctgcaagcggcggacagctgga
ttgttcagcagccgaaagagaatgtgtgggtcaccctcgtcaagtccttgcagcaggaca
atctgtgtttggccatgggcagcgtggacaacttcttactcttagcccatggccacagct
gtgaggactttgacgggttgtgctgcttcaacctgtcatctagacgcatttccatccaag
cccacatcaagcagatccgcaaacaagtaaaagatttaaaaatggaaaatccatcggctg
ctgaccctgtggacaaggctttttcgcagtggggcatccccagataggcagcccccatcg
ttaaaggactcatatggattttagttattatttttcttattttcgttgctttagccattt
ttaaacaatatttagttaagaattttgggactgcttatttagttaataaagatgggggag
atgtgggagggggtgtggctgatgacctccctgctttaccatgggaggctacagatgtgt
agtttcccgcctccccagttgtcagttttctgttatcccttccccctgttcatgtcaatc
attttgtactccttccctctgttccagaaagttctgagttctttgtacccccattggttc
tccccccgaaaccactccttccctctatcccggttggccgttgccatgtcgctcccgact
gactccaccctcaagccctcacccggttggatgctctgtaccctgaccctccttccctgc
tactgttataaaccctgccccgcccctggttcggggctctcagagctggctatccctctg
agcggctgtgtcccttcgctacccacctcaccttccctcgctgaagccctcggaaataaa
gccctctgagagtcacccgcctggtggaagtttcttctctctacgaccatcgacgcctcc
tgaggtcccggacctgcagctatccgcagcgatctgggggagtgggaaccctcggaacgc
tttaccacttcgcttatttttttcatttcccactgtttacctgagatctgcctgtgcttc
tttattacttttgtatcacagaagtaactttctttcctctcttatgtccaaattttgaat
ctctggacagttgcatttctcttcagggtaacttaggattatactgctgtgactgaagga
agctacaacacagttgtactgccaacagctcaaagatggtaaccaacttcagacatttga
aaacaccttccttcaaaagcctccagattctaattctaatgaaaccttacagcactaaat
gcagcagtttgttaaggtaccagatattgtcaaagaacattgctttctttggctgcgtgc
acaacctgctactctttccatcttctgagcaataaagtcatgacattttcaccaaagcct
ccaccggagtctggcctgagaaattgaatccctctcaccccaagcaggctgtgtttcttt
ttccctgtacaacacacactggccacaagaactacaataagtacagtccagcacagaaga
gcagacagactatatttaaatcaatccgaactttatttataattgaattcagcaaaaatg
aaactatatagaggaagaactatatacgtaaagaaacaagtctctacgctgcctattggc
caagatccatctcagtctgtcctgagaagcactcataaataaatgggaaaatatactgct
gcattgagttccacccagcagatggcatatgtgagcagcctcaaggcaatagggaggcat
ctactgcagaagacactaagctgatttgcaacttccagcacaacatnnnnnnnnnnnnnn
nnnnnnnnnnnnnnnnnnnnnnnnnnnnnnnnnnnnnnnnnnnnnnnnnnnnnnnnnnnn
nnnnnnnnnnnnnnnnnnnnnnnnnncgaagccaaggattactaccgagccgcggcttgt
gagaatctggattataaagccagctctcaccaaaaacactccgcgaaaaggaagcgcctc
tgacaaaaggaaatctgatcagcggcggcggcgggacggaaacagaagccgcggctaatc
ggaaattgtgtgcgacacgagttcccagggtgttttccgcgacgggggtgtctcaggggg
ctgccgcggcagggttcggcgccgctctgctcggcgcgccggcggggaagcggcgcggag
ccgcgggcgggtccgggtcccggcgggagcagggccgcgccactcggaacgcgccgctcc
gggctccggcggcagcggtcctctgtgccgggctgggctcagatccgcggcggggccagg
ctgcgctctgatctgggggagggggtgccgcgctgagcccccccgggtctccgctccccg
gtggaccctcctcagggacggtccgcgcttttgccccctgttccaatcctgggtctaact
aataaacacgtacgcgctgtactccgcgtctcttgtttttctattgccttgcgcggggtt
ttttctaccttgccccgtgccgtaacgctctcgccactgcctgaggattttgattccccg
gctagcgtggctgtacactgttcccatattcttggatgcatggcatccactgagcattcg
gttgctccaagcccaggcagccttgctatagcaagataaaagtccctgagcttaaactcg
atactccattgcttcatactcacgacccatgcgacgctgcctatgacgctcgcgggtccc
gggacgtctccccttgcgcctagatacggtttgaccgttccggccgctgctcctgtccag
gtgtatcccgtccgccggggggatttttccttttttttcttcttttgtcccgggtttcgg
caccagtatgttgcctttataaaggacaaccagggacctggttcagggaacagcacggca
gcctggtcttgcccaggctgctcgggctaatcaacacacgcagacaccaatatggcagac
ggtcgaaaagcctttattatcctatctcgtgggtttaaatagtttttaggggtctttgct
acgtcagaggggggttgggggtctcaggggttagtcgggtagtggaaagttaccagagca
ggtgtggctacattcttctggggcttctggggttaatagataagtggggaagagagaggg
ggaggggtctatctttccgtgacatcccgtggtggtcttccgctccgcctgtccctatct
accacaaccttgccccagggaatgaaaaattctccagtgctctgccaaacatttgtagca
caggttctatcgccaatccgccgacttttcccggaagccgtcatcctacattatatggac
gatgttcttgtctgcgcggagacgaccacctacctccgcgcggcactcagtaagacaatc
aaggccatcaaggacgcgagtttccagattgcggaggaaaagatccagctctccacgcca
tggaagtatttgggcatcaccatcacgggaaggaccgtcgcgccccagtctgtcaccatc
aaagacaacccacggaccctgcgggatctgcaacagatctgcggcaccatcacgtggatc
cgacctctccttggactcaccacggaggagctggtgcccctctttgaactcctgcgagga
gacggcgacctggcttctccacgcgagctgacacctgccgcgaagggagccctggagaga
gttgcggaggccatcagatcccgccaggtgcaccgtgtggaccgggtccttcccatcacc
cttgccatcctgggtaatgcccaattttacatggcttgctgtttcaatgggatactggct
ggaaggacccactcctcatcatcgagtggctgttccttccgca
>ZB-ERV83#LTR/ERV2
tggatcctcctccctgccccaacggggttggcagggagccaggagagcccaccctgtcca
aaacctatatagacccctgaaacttcctgctctttcccttttgccccgctctccatggac
accacagaataaagagggctgttccaacttccctggggtaagggcctcttttgaatactt
ttccctctccttgtatttcctcccctcacagccccatatctctgagctggtcggatccta
gagggggctgcatggagggggggaaaacaatagaaattacagttggcgcccaacgtgtgc
tgcctccgagcccacgaagaagctggaccccatatatcaggggaattcaatagcttttgg
gacagtcaactgccctggtactctagctgcctttaaaagctttgagtgacagggacaagt
cggggacctctgcctgagtaccccaggaagagctgactggagagggaacccccagagggt
ttcacagacgaaccctgcagtgcacaggcttggtgagttctccgttcgcggcacccggga
ccgcgcctggctgggaggagttaccataagtgactgggggggctgcttgcgaggggggtg
ccagggaccctttgcaagtcagcgtggaaccggtgggctgcgcatacccacgttccaggg
ggaatagacacgggaggagcgggctgaagccgccccggcagctgcgggacgagcgcccct
ccccctgtgcccccccgctcaggttttccacggagggaaattcgaataattcgtgctgtg
ttattagctctggtggagagtagaccagtgataggattaagatcatgggtactgacctgt
cacttgaacaaaagagtatattaacacatcttagcaatattttaaatgatgtatcattct
ctaacaagcttctcctgcgttttgtgtgctggctaaaggcagaaataccaaatcttactg
tgcgagaactgaattcgcttgctttttggaatcaaattggacagatattaactttaaaag
tcgaaaatggttaacataaagtttctcgatttattccgatatttttacaaccacgcaaaa
agattttagaagcagaaaagagcatgcaaacgcagaaacgcagttctaataatccctttt
ccccaacctgcccacctcctcaataccccagccctgaaaacccctcacccaccccttatc
tccctataacaccttgtttttccgagaaatgtagcccggagtttgtcttaaagagcagtg
cggcgtctctagaccacacgcggccagataatggcggcggccatgtgcttccaccggcgc
tggccgttccaccccccactccccctcccactcacattcctttgcttcccccgccctccg
ccacctcctccgcccccaccccctcctccctcccctcctctgaggcttccttatctccca
tagcaacaccccaccctccttatcagtgccagaccccgtgttgccacgggaacaggggcg
gggccggcccctgccctcctccgagccccagcgccaaggacggcagggcgggggcagggg
acagcagcccagcggctcagagccggggcggggaccgagtctccaccgcggagcagacag
accggggcgggggggcgagctgcccctcaccagggcggggggggcgcgggggggacataa
gcctgtctctaccgaggaatctataccatctgtagctccagtggtttatttagggagaag
aaatggtacaagaacataccaacctctcccatacagggacaaaacagaaatctgtaaagt
tcagagagaatttgggaggtctaatgagatttttaaaggtatgatcagagcaaccttcaa
ttcaaatgaaatggtaccgaaagatataagtgatttgtttaaatgtttactaacatcctc
tgaatatgaaatatgggaaaataagtggaaatttgctttggaaacagttttgcaagaaat
acagtgtacacccagtgcggccactgacactgatggccagcccattacaatacatcattt
atgtggtacaggggacatacaatgtccagaaaaacaaaccatactgttatctagatcggt
cttggaaaaaatctgtattgctgcagaaaagactctgtatcaattaccaggaactgaggt
taaatgcagctatattaacatcaaatagtttccttctgagaggtttttacagtttgtgga
ttgtttgagaagccaagttgcaaaacaggtgcaacacaccagtgtgcaaacagagttgat
taaagaaatggctcagaggaatgccaatgagacctgtcgtaggattcttctcagccttcc
tcttgatccagcacctactcttgcccaaatgatcgaagcatgcgccaagagagcagagtt
gcttgatagtcctgtcagtcatagggcatctacagaaatacagcctgttgcctgttgcca
ctgctgcatcaagcccaaggaagccacccagatcatcacaacagctgcagcacatcatct
gcctgcgttgcaagaaaccaggacactttgccaaaaactgtcctcaaaaccagagccaga
gacagatcaacaaacaaaaaacctaaatgcacagcgcatgcccaccgctaagcgcaaaga
tataaatgtagcgggaccaaaatgcgacaatgcctctctcttaacaaataagggggaggg
tgggtactatggtggggggggagagaaaaataaaaatgtgaaatgtattactaacaaggt
ttggcaaccactaggccggtcacgtctagtgactgccaaaggatttcatttcagaaccac
tgattggaaagtcattgtagtgcacctgccaaacagctcacaagacctgcaggtgtacga
tatggaactggacagtgagtattttgttattggggacacagcatacacacctccagagat
cgaaatagttcccatgactactaagggaaaaatatccagccttatgctgttggcacgttg
cttgcaccctccattctatctagaaaaggggcaaattctggcaaaagccattcctatccc
agtagaaatcacagtagaaggaaaatctccagaagtctactgggcagaagtagtaggaga
ggataaaccctccacggcatgcaacctagcacatgggtcagagcaccttcaggtggaagg
tgttctggacacaggtgcagacatcacggtgatacccaaaaccatgtggccatcacactg
ggaattgcaacctgtggcaggcaaacttcagggtataggaggaactacattggcaaaaat
ttctaaaaatgtagtgcaaattgagggacctgatgggaaatcggcaagtgttcgcccatt
tgtggcagactataaggctcctctgtgggggagagacaccatgtcccagtggggagtcca
attaatcattcctaggacaccccaggattttcggaagtagccgctgtggagcgccatgcc
cacaagttaaagtggttggataacaccccaaagtgggtagcacagtggcctttgagtaga
gaaaaactcgaggcgcttgaaaaacttgtggaggagcaggtagctcaaggacacctgcaa
gaaacagacagcccttggaatttcccagtctttgtaataaaaaagcctgggaaggacaaa
tggagattgctccacgatctcagagagataaacaaaattttggaggacatgggacctctc
caaccagggatgctgagtccagctatgcttccccaggactggaaattggctgtgttagat
ataaaggactgcttcttccaaattccattgcaccctgaagatgccccgaggtttgcattc
tcagttcctactgtcaatagagaagcaccgatgaaacgctaccactggaaagttttgccc
caaggtttaaaatccagccctttcatatgccaacagtatgtagcagcactactgtctcca
gtacgtgcagagagaaaggatgccatcatcctacactatatggatgacgtgcttgtgtgt
gctcccaatgactctatactccaatacacgcttgacctagtggttaaagttttaacctct
gctggattccaattgcaggaaaacaaagttcaaagaatgccagcttggagatacctgggc
ctggaaattcctgcaaggactattgtcccacagaaattggagataaattgcaaccccaaa
acactagcagacctccacttgctgtgtgggtctttaaattgggtaaggccctggctaggc
ctcacaaatgaagatctggaacctcttttcaatttattgaagggggagagggagctggcc
tcccccaggcaactgactccagaggcaaagacagcaatcgaaaaggtacagaaggccttg
tcagaaaggcaggcacacaggtgtgacccaaatctgcctttccagttcattgttctagga
aagctgccacacctgcatgggttgattttccaatggatcaaggggcagaaggacccactc
ttaatcatagaaggggttttcctatcgctccaaagatccaaaaccatcactaggccacaa
gagctgatagcaaagctgattcagaaggccagggtgaggttgtgtgaattagcagggtgt
gacgttgcatgcattcaccttccagtcaggctttctgaggagggaaggaactctcctgag
agactgaccaaagggatgtttgagcatttgctccagagcagtgccagtctccagctatct
ctggacagctataggggacaaatatcagtccatgccccgtctcacaagttgttcaatgag
gaattccaccttattcctcaagagaaaaggagccggagggcgctcagggctctcacagtg
ttcactgatgcctctggggcttcccacaagtcggtgatgacttggagaaatccacagact
cagctttgggaagctgatgttgagtttgtggagggatccccccaggtggctgaactggct
gcagtggtgagagcttttgagaagttttccgagccgttcaacttggtgacagactctgcc
tatgtggcaggtatagtgtccagggcggagcaggctgtgctcagagaaatagaaaatgaa
catctcttcgggttactctcaaggctaatttatttaatcttgcaccgagaacatccattc
tttgtgatgcatgtgaggtcacacactgatttgccaggtgagattgcagaggggaaccga
aaagcagactccttcgctgcaccagtcgaaaaggcaagtctccctgatgttttccaacag
gcaaagctgagtcaccagcattaccaccagaatgtgccaggtttgattcgacagttccag
ctaacacggagtcaggcccgagccattgtgaccaactgtcctaattgtcagctccaggcc
gtgccattgctaggcatgggggtaaaccctagaggcgttagcagctgtgaggtatggcag
acagacatcacacacattcagagttttggtcgccttgaatgcgttcatgtaagcgtggac
acattctcaggtgcagtgtatgcctctgcccatataggacaaaaggctgcacatgtcaaa
caacacctagtacaagcattttcagtactgggggtgccaaaaacgatcaaaacagataat
ggcccagcgtatgtatccaaggagttcctagaatttctccaacagtggggagtggaacat
aaaactggcattgcccactcccccacaggtcaagctgtagtcaagcgtgcacaccagacg
ctcaagcaggtattgaaaaaacaaaacagctcagctccgtggatgtctccacgagaaaag
ctctgtaaagctatgtttactatcaattttctgaattgttcattcgaaaatatgagtcca
cctgttgtacgtcactttaacagtggcaagcagtttaaattgtctcagcatccaccggtc
ttaattagggatccggaaacttgggaaaccaagggtccctatggacttgtaacctggggt
cgtggctatgcgtgtgttgctactccctcaggccctcggtggattccccagaagtgggtg
aaaccttttgtccccaagaatccaggtcgaacagaagggcacaagaagcaagtatctgat
gcttcaaagagaagacgccgccggaggggagaagaagaaagttcctaggcatgaattcct
tccggcagaaacagaaactttaacatgttcttaaaatgtttgtttttcccttttagagaa
aacctaccttccactcaaccctgtgatgaaccccatccgagttgtcatcctgctattgtt
gaacagtcaggcagccgcatggatcgtccctcagccacgtcaaaacatctgggtgaccct
ggcacagacgctacagcaggaaaacatttgcttgtccactgcagcagcaaaagaccctat
gtccacctgtctggtaggaattccatggcaggctggagtatttccagcaggcctggacac
atacaggtccaatgaaatcccagagtcatacaccccacgaccacacaaagatcagaagca
agtcggggggatcctaaaatccttagaggagtggttgcggggtttgcccaagatagccca
ggaaccccaagagttagagctattgggttcctcccctgcagcttactgtgtacactttgc
tgtgttcccaaaaccttctaacactgacgaataccacgtcataaaacaacaccgtgggga
gttcactgcaaggaggtggtgtcagaacacaagccatatcggggcagacaacccatctca
ctccaaccccaaaggtctccctaagggattgtttttaatttgtggggatagggcatgggc
aggaattccgtctcggcttttaggaaggccatgtacgatcaggaagctgtccatattgac
acccaaccaaactctaattggtgaatggactcacaaaaataaatcggcaaacaaaattca
aaagaggagtgcagaccctttggacccaaattgtaactcagaaatttttcattgggccaa
gtcaaaaagagttgctgtgtccctgtttcttccgtgggtcgcagcagccaaagctctagg
tgaattgggccacctagagtgctgggtagtcaaacaggcaaacttaacatctgctgccat
cagctccctcctagaagatgaggaaattaccagacaggccacgctgcagaatcgtgctgc
aatagatttccttttgctactgcatggacatgaatgcaaggaatttgaaggactttgttg
catggacctgacttcaaaagctccaaacgtccatgctgcccttcgaagcatgaacagcct
gattggacaagtgaagcaagagtctgaagattggtttacagaactgttcaaggtatgggg
attcacggggtggtggacatctgttgttagatcaattttgttagtctttgttattctctt
gtaaccctagcgttcgggaccaactttactcagggttaaattaagcccagtgaattcctg
taaccttgtttaacaaataagggggaggtgttacagtgagctcatgggcaccctgtgccc
cccttccccgggaccctgtgactctgatcaagataaccctggacccctccttcctgcccc
agcggggttggcaaagagccagggaagcccaccctgtccaaagtctatatagacccctga
catttcctgttcatcctcttttgccccgctctcccctaggatatcacagaataaagagag
ctgatccaacttctggggtaagagcctcttttgnnnnnnnnnnnnnnnnnnnnnnnnnnn
nnnnnnnnnnnnnnnnnnnnnnnnnnnnnnnnnnnnnnnnnnnnnnnnnnnnnnnnnnnn
nnnnnnnnnnnnnctttgttattctgttctttgtaaccctagcggtcgggatcctgcgtc
acttgatttttcaaggctatcaagggcctcataccttctacctcagaggtcaaccacata
gagttggctaacctgaggaggcctgactacgccaccaacatggggtggtgggaaacccat
attcagggttgaattgagaccagtgaattcctgtaaccttgtttaacaaataagggggag
gtgttacggtgagctcctggacacccttttgccccccttccctaggggctctgtggctct
gataatgataacccctggatcctcctccctgccccaacggggttggcagggagccaggag
agctcaccctgtccaaaacctatatagacccctgaaacttcctgctctttcccttttgcc
ccgctctccatggacaccacagaataaagagggctgttccaacttccccggggtaagggc
ctcttttgaatacttttccctctccttgtatttcctcccctcaca
>ZB-ERV103#LTR/ERV2
tttctttcccttcgcggcttacctccaacctccgcaggttgcttcgctctcgcttttctt
cggcaaggcagcagctccgctccagctctccggccccggccacgtccacacccgctgttc
gggtcctttgtgaacgccgaggtcttcccactgctccaacggactctcgcaaacaaacaa
caatgcgaagagtctttttcctcccgttgggaaacggcccaattcggagtttggagactt
ctgctccgttccacctgatccccgttcacaaaaagtgaatttgggatcccggtcccgtca
ccatgaggcgatttggacctgaattttcgtcgcgcgactcaaactcagctgcccgttact
ctaaaagtaatttggcagccttttcggagcctcctgagtccctggtccgggcgccactta
aagccagggaatctcagaaaaacggaaagctggacaagacaaacgcaggttcaaaccaat
gtggttcatcaagcgttttccgtttattcaagataaggtggtagtttatataagcttcca
catagtttacagaaacaaagacactctgattggtaggctaacattgtttacctttccctt
aaaacggccaacactttacaccataaaaacctatactaatttcacacccagaataactca
gttggtcctcacaacacctnnnnnnnnnnnnnnnnnnnnnnnnnnnnnnnnnnnnnnnnn
nnnnnnnnnnnnnnnnnnnnnnnnnnnnnnnnnnnnnnnnnnnnnnnnnnnnnnnnnnng
ctagacgctgcgaaggccggagatggaggaggacgcgctttagggtcctgttccctctgc
aataagaaaggacactgggcatctcattgccccctccaagaggacttcgtattgtttatg
aaccaaagcgagggcgaggtgcctgcctttagggggacaatcgctttctaatttcgcatt
gcaccccctgcctgggtgaggacagggagtgggtgggagacataacatcaagggggggga
gagacaacacattatcctacccacctgaagacaagaactctaataccagaaatagcgtta
ctggattggacaataggggaagtagagctggcgaaacagcctgcgtggggggagtcagga
atttaatctcgcaggcatggcttggtcgggaccccgaccatcccaggcacatccttaaaa
cccagtccaacttctctccatacaggttggccctaaccgaacccctactgctcagggaca
gcaattggcactttgtcacagttgacacacaggacccagggacctggaggagactccaca
gtaagtacatcgtccttgggggacacaaaatacacgccactcgacatcactatcgcaccc
aatttaacatctgcaaaccctaaacatctggtgctgtggctgcactgtgctcacccgcca
gtctaccttcccaaagggcaaatcatcgcccaagccatacctgtatctggggcccccatc
tacccagaagacctatggatgaaaaccgcagagaagatctacgaggtgtgtcaggcccag
gtgattgggaaggatagacccaaaatttcgtgttacatgtggaatggcggtgagcacaag
tggcttaacggcctcttggacacaggggcagatgtcacagtcattccctcacgggattgg
ccgtcgcgttgggagttacaggacgtggctggacacattcaaggtgttggaggggcacaa
ttggcaaaacaatctaaaaacatcatcaaatttgaggggccaaacagacaaacagcttac
ctgcgtccgtttgttctagattacacagagaccctgtggggaagggacctgatggcccag
tggggggtcacattgaccattcctaccccccaggtttttcgggcagcggtcactgaggag
cgtcctacccaaaagttgaattggctttctgatgttccgatctgggtagagcagtggtcg
ctcaataaacaaaaattaaaagcgctccaaaagctcgtggcagagcaacttgccaaggga
catatccaagaaacaacatctccttggaattcccccgtctttgtcctgaaaaaaacaggc
aaagacgaatggcggctgctccacaacctccgtgccatcaacaatgtgattgaaaatatg
ggtcccctccaaccagggatgccgtcccccacaatgttacccaaagattgggaattggcc
ataattgacatcaaaaattgcttctttcatatcccactccaccctgaagacacaccacgt
tttgccttctcggttccgtcccttaaccgagaagccccaatggagcggtaccattggaga
gtgttgccacagggcctcaaatgctcacccaccatctgccagccgtacgtagcttcattg
ctgaccccagtccgtacagccaccgagggcgtgatcatccagcattatatggatgatatc
ctgatttgtgctcccaatgacgatctccttacacacacgcttaacctgacaaccgatgcg
ttggttgctgcagggttcgagctgcgagaggacaaaattcaaaagatgccaccctggaag
tacctaggtttggaaattacaaagcggtctatcaccccgcaaaaattggccatcaaaaac
aaaattcggaccctaggagacgtccagcagctgtgcggttctttgaactgggtgaggcca
tggttaggcattacaaacagagacctagcccctctttttgatttattgaaagggggaggg
gagccgagttctcccagggaactcaccccagaggcccaggcagctttgattagggtccag
gagacaatgtctgccagacaggcccaccggtatgatccggacctgccctttaaattcatc
atattgggcaggctaccgcacctccatggtgtgatatttcaatggacagacaccccaggg
aagggcaaggcccaagaccgaagggaccccctctccatcatagaatgggtcttcctaagt
caccatcggtccaagagaatgacaaggccacaggagttagtagcagaactgatccacaaa
gcaagagcgcggatccgagagctagctggatgtgactttgaatgcattcacattcccatt
aaattggaatcaggccaattcaccaaggccatgctagaacacctgttacaggaaaatgaa
tccctgcagttctctctagacagctacacaggcaaaatttcagttttgagaccagctcac
aaaattttcgaatcagaaattcaattcgcattgtccatcaaacgaattcagagcaaaaag
ccactcaaagccttgacagtgtttacagacgcgtctgggagttctcacaagtctgtgata
acttggaaagacccccagatgcagcagtgggaggcagatattgtggaggtggaaggctcc
cctcaaatagctgagttggctgctgtcatcagagcctttgagcgattcgctgaacctttt
aatttggtaaccgattcggcatatgtagctggcgtagtgtctagagcgcaggatgctgtc
ctgcagggtgtgtccaacgaagccctgcacaagttgctctcgaaactgattcagctagtc
tcccaccgagagcaacccttttacgtgatgcatatcaggtcacataccaacttgacaggg
tttttggccgagggcaatctgcgtgccgattctctcgctgccgccccggctcaggtagca
ccgctcccagataagttccagcaagctaagatcagccaccagctttaccaccagaatgct
cccgggctggtccggcaattccacctcacccgtgaccaagccagaggcattgtggccacc
tgcccatcctgtaagtcgctccccctaccatcggtgagctcaggggcaaaccctaggggt
ctgaagtcctgcgaggtatggcagatggatgttactcacatccattcctttgggaggatg
aagtacgtccatgtctctgtagacactttctctggggcagtctttgcttctgcccacgca
ggggagaaagccaaagacattgaaaagcatttgatacaggccttcgctatgctgggcgtc
ccaaaattgataaaaacagataatgcccccgggtacacatccaagggatttgccagcttc
ctgcagcaatggggaatagaacacaaaactggcatcgcatattccccgacaggtcaagca
gtggtggaacggactcatcagagtctcaaacgcatgctgaaacatcaaacaccaactacg
aaggtggagtccccccaagttcggcttgcgcgtgccctctttacactgaatttcctaaat
tgttcttttgaaaacctcaacccaccagtcaccaggcactttaacaaccatgagctgagc
aaggttagggaaaaaccaccagtgatcatcaaaaatccagagacttggcaactggaaggg
ccccatgagttagttacctggggatggggatacgcttgcgtgtccactccctcaggcctg
agatgggtcctgcctaaatttgtctggctatatgtccccaaacaccagactgataacaaa
aaggatcctcaggtgaagcatgcagccctccgcagacagagaaagtctccccccttcctt
tttgattcagccccttctctttcagagccttccctttcaccatacagttccctggactca
cctttcccttttgatttaaacctcccctccccagaatgctgacttatgttgctgttaaca
ttcattgttccttttatgagctttagtaatcttaaaaatttaaaggtcatcaattccacc
gcgcacatcggccacgcagtcttcaccgccccatcagagctgacatccgctcaacacaga
cagccagagaagaaccgagcagacattgggttcaacgatggggaaaaggactgtaaaacc
tcccatttaagttattttccgttcttttcttttgaaaaacagaagagggagttgtggaat
tgtgttattatatgttctattatgtataaggtcattccatgtatcccctcttgatctgta
acgacctcccgggttctcccatttccccccgcggtctgccttcccgagaaagtgcccagt
cactctgtttacgtctgtcagaccatctgtcagccacgcagcggggttgggagacgacct
ggcacccttccttttgtccatctcccattggacccctgcaccccactgtcccagtccccc
cgtggcgttatctcattggccgccccgggtttcccctatcccgtacttatagagcaggtt
ggggatgccccggtgctttttctcccgcctggcccctgatcgctgctgctgcccgacccg
cgggcttttcctcccgcctgattcctgcgtgccgccgcgggcttttcctcccgcctgatt
cctgcgtgccgccgcgggctttttctcccgcctgattcctgcgtgctgccgcggctctct
ctctctcgcccggcccctgccgcaaccgccgccgctgcctcgggcgatcgcggccgcctc
ggactgtcctgcgatcgctgccgcagcctcaccgccaccgtcgccgctgccacggtcgct
gcagctcccgcacgtgccggcagcagcgccgcggctccacacgccgcctctcttggatcg
tggccagattcggagcgcgccgccccgcccccgaatcggccaggcggcacggacaaactc
gaacttagcacgcagcagcattttcggtttttgccttcccaaccaagccgcaataaaccg
agatatcgcccgcgggggaaaaaagtctctctccttttattcgcctcgggactcgcctcg
ctcccaaacccacgcagcaccggcagatacccgcgagggttcgccggaaaacacggaagt
tgccagcgctccccccccctcacggagctagctgggacaaaaggggggacaagagagcgc
taaggcagcaaagcctccttaagaggcttgaatgtaaataatgatttctagtaatgacta
caggattgtttttattggagttttaatggcgatcaatgaggttagactggagaatacaaa
ttaagaagggaaattcaggagatttattccttcactctgtaagactttgtaagggaagat
gaagaaccctg
>ZB-ERV106#LTR/ERV2
gctttgggtgtggggcacaaaggacattttaaaaggaattgcccacaacttgcaaagccc
aacaagccaccagacctctttcctcgatgcaggagaggggagacatctcgcaagtgagtg
ccactcacggacagacgtggatggaaaaacctctttccagttccgggaaaacgggaaaaa
agagcgggaattgacgccagcgcgcaccgacacaaattctggcggtgactcagactcagc
aggagcaatcctcggggaaccacaaacagaatccttcagcagagcaatctccaaaatccc
cagcgacccagacttggtaccacccggattccaatgcgtcctggcaacctccaaattgac
gtgttttttggacaatagccatgcagtgatacccacaggtgtcacagggacttcttggaa
aaggcaggattttttaataatggccagagacagaagcagcattcttggacttgttgttta
cccatctttgatttcagcaaaccgtaatgaggagctgatggtcacagcaaaagccttgcg
accacctttgacaattccacaaaatacaccgattgctcgagccatggctttgccatctca
tccagaaagggaagtcatgccagtgttcaacacacgggactctttttctggtgatcaagc
agaagtgcatgcatcttgggtgaaacatgtgagccgagatcggcctgttgttacttgtca
gttgacttgtaacgaaaagacaattactatcacgggaatgcttgacacaggagcagatgc
tacagttatttcatacattttttggccccgggaatgggacttggttgcacctttgggctc
tctctcaggcataggaggaagttccctatgcatgcagagtgaaaatgcaatcgttgtcag
aggcccgggagggaaaacagcagtcatccgtcctttcatcgtgcaaaagcccatcacagt
gtggggaagggaccttttggcacaatggggactgaaattagaattggatttttgacaggg
gtcactgtggcactcgccactctgaagctgacctggaaaacaaatgatcctgtttgggtg
gatcagtggccccttgagcgaaagaaattgagtgccttgaaaaagctggtccaggaacag
ctgcagaagggacacatcaaacccacagacagcccatggaattctccagtgttcgtcatt
cacaagaaaacttcagggtcttggagactgcttcatgatctcaggaaaatcaacgaggtc
atcgaggacatgggaccacttcagcttggactcccatctctctcaatgatcccgagagac
tggtcacttgtgatcattgatctcaaggactgttttttcagcattccacttcatccagat
gatgctccacgctttgcattttctgtcccaagcatcaacagagaagaacctctgcaaagg
tactattggacagttcttccgcaaggtctcaaaaattctccaaccatttgtcagtggtac
gtggcccaagcattgcatccagcacgagagaagcatccaaaaccaaaaattattcattat
atggacgatttgctcattgcagcaccgacaaaaaaggaggtgcaagaggttcgtgactgt
gtgattgcacaggtgcaaaaggcaggactggaaatcagtgcaccaaaaatacaagaaatt
gcaccttggaaatatctgggctggaaaatctcgaagcaaacaataagaccacaaaagctg
gagatcaacacaaaggtcaccaatctgcaggatttacagcagcttttgggggagatcaac
tggatgagaccaatcctgggaatcaccaatgatgacatctcgtcactgctcgatcttttg
agaggggacaacaacatcaaatctcccagaactctgacacctgaagcaagaaaagatctt
gagaagatcacagacatgattcaacagagacaagcacatcgctttgtggaatcattgcct
tttcatttagcagtgttgggggaaacagcacagttatatgggttgatttttcaatgggat
ttgtctcaaatggaccctcttttgttgatagagtgggtttttttagcttacaggccctca
aaaacaattcttacagatttagaaatgatagcacaaattattattaaggcgagaaccaga
ttgctggtgatgtcaggcagggatttctcagtcattcatgtacctttaaagaaagtatat
tttgagtgggcgatgcagaaatcacaggattttgcaattgctttgttagggtatccagga
gtttgtacagttcattttccggtgcacaggatgttaaatgcaaaagtgagtttcagggaa
aagccaaaaataagccaggaaccagtggaggggatgacaatattcactgatggttcaggg
aaaactcacaaatcagtggtcacatggcaaaatccaaaaacaagggaatgggaatcagac
ataaaaatagtacagggttcaccacaaattgtggaactggcagcagtggtcagggttttt
caattgtttcaggaacctctcaatctgatcacagattcagcatatgttgcaaatgtggtc
aaacgattggagggatcacttttgaaacacactgacaatgaaattttatattcatatttg
ttatgcatgaggacaattctagaaaacagagaacacaaatattttgtagcacatatcagg
gcacattcctcacttccagggttcctagcagaagggaatgctcacgcagataggctcaca
atgaccatatcacagacattgccagatatttttgagcaggcaaaattgagccatgcattt
ttccatcaaaatgcacaggcgctgatggaatcctttcgcctttctaaaagtcaggcaaag
gaaatcatcagtgcttgcccagattgtcagcttgtgcagcctcctgcatccacaggagct
gtcaatccaaggggactgcagagtcttcagctgtggcacgctgatgtcacaaaataccca
tcttttgggaggctcaaaaatatccacgtttcagttgacacattttcaggggcaattttt
gcatcattacatacaggggagaccgcagaacatgcctgcagacattttctacaagcattt
gcatcactcggggtgccaaaagaaataaaaacagataacggtccaacttacacaggcaag
gtgcttgacaaatttctgaaaaaatggggagtcaaacacatttttggtattccttattct
ccctcaggtcaagcaatcattgaaagaacacatcacaccctgaaatccctcttggataaa
cagaaaaggggggaagcaggtgcaacaccacacatgcggttgaacaaagctctgcatgtg
ttgaatttttttaatggttccttttcagaacccactccaccaattgttaggcacttcaca
aacagcacacaagcaaagctaagggaaaatcctttagttttgatcagaaacccagagtcg
ggacaaattgaaggtccatttacattaataacttggtgcaagggtttcgcttgtgtttcc
acagggcaaggaccgaagtgggtgtcagcaaggcacgtgaaaccttatcgggtgcagacg
ccagtggacgtggacccgaggagcacagaagcaagcacgcaaacgaaggcagacgacgac
gccgcagacgtcacatcagacaacgattgatcacccagagacttggggggttttcttttt
cctgggaaatcaagtgttgtttgggtgttgcaaggtctctcacagaggttgggggcatgg
acatgggattcagacagataatgttcatgtgcttcattctcttgcctattgccttgggca
attggacagactttcccatgaaacaaccaaaggaaaatgtgtgggaaactttggcaaagg
cagcgggtctggacagcatttgtctgactcattcgaagccggggaaaccattttcaacat
gtttagtaggtgtgccagtgaaggaatggccaattccaaaagacgtccctccaaagattc
tgaaaactttttcagatcctgtggaaggatggcaagtttggacacagtaccttcctgtgg
ctcacttggaacctccggaattggacattttcgggtcaacaaaaatgaaatgttgcatca
aatttgattcatcntnnnggggatgggatgggatgggatgggatgggatgggatgggatg
ggatgggatgggatgggatgggatgggatgggatgggatgggatgggatgggatgggatg
ggatgggatgggatgggatgggatgggatgggatgggatgggatgggatgggatgggatg
ggatggggccaagctggctgcaggcaccagccctgtggcccagctctgccactcaccctt
ctgcagtggctggaactgctccacctcttcaggctgctgtgctggggcagctccaaggcc
ttctttctcctccttcccccaggccagcttgggcacactcgcaggtctgtgctctatgtc
actgcctggattcatggctacttgcagaaggtgaaaaggaaaaggtctgagtcagcaagt
gctgcagttgtgccttgaggacacctgcaagagtgaagtctgggcaaggctacaggacag
caagtcctgcactctggtcttgggggctccagccacaaggacaggagactcctgtcaagg
acggtgcaaagcaaataccacagtctgtcctcgagagcagctgcagaagagatgccttgg
gaaggccagaggtcaccaagtgttctggtctggccacgaggtcacctgcaggagtaatac
ctcgggaaagctccaggtcagcaaggaacgagtggctgtgcgagggctcctcacagcacc
gctctctccgtcctgtcctgtcgcgtgcacagagcactgtggagtggccttgtcactgcc
aacacctttgccacagcatgtcacaaagggcccttggataccctgtcccgttccgttcca
cggtgaccatgctgcaccgtgtcacaaagggcccttggataccctgtcccattccattcc
acggtgaccatgctgcaccgtgtcacaaagggcccttggataccctgtcccgttccattc
cacggtgaccatgctgcaccgtgtcacaaagggcccttgcatgcactgccacctgccctg
gggccacccccagccccccagagtggcccaggttggaaggaatgctttgccccaggtgtg
tcagacagcccaacagatctttagaatggctcagaccatcagcaaacgctgccctgctct
gcgggctcagagcagcaggagcccccagggctgccgacgcagccnnnnnnnnnnnnnnnn
nnnnnnnnnnnnnnnnnnnnnnnnnnnnnnnnnnnnnnnnnnnnnnnnnnnnnnnnnnnn
nnnnnnnnnnnnnnnnnnnnnnnnctcctcgggacacgtcccacatggtggccatcataa
gcacggctgtgtgtcacagaccaggaacgtgtgggctcgagacacgtcccacgtggccaa
agcacgcgtgtgacacagaccagaacggtggacagggcaggaatgctgctctgaccctgg
ggcccggggagcgctgacatcagccgctgaggcacagtccccgccgaagcagagttcccc
cgagccctggcagcaccggtgcccgtctgctgccccagaaacctgtgccccaaaagggct
tctctgccagagggcagccaaagctggtgtgtgttgcagcatttttcagagaaagaggac
atgagttatgagatttgagctactccagtgtaggcctcagatttgggccttgtgaggcct
tcaagcctctgacgcagttagaaattcagagcttgtggcgcaaatagaaatagtattaag
gtgtgacggggaccactgggctgtctgggtgtgaattagtatacatttatagtgtaaggc
tcaagccactttaaggaaaaggtaaacaatgttagcctaccagagtgcctttgtttctgt
aaactatgtagaagcttatataaactaccatcttatctcgaataaacggaacatttgatt
aaccacattggttcagatctgcgtttgtcttgtccagtttcccattttcctgagattccc
tggcttttggtgtgcactgggggctgtgctctgtcctacaggggatgttggtagcagcac
ctggagcaactggtggcaacacttggtgcgtgtcagatgttgttgctccttcccggaatg
attttttcatggaagggattagcagcagcacagaaacaccaacagctactcaacttcaca
ggacaaagagaatctaccgaaacactgtcatgtttccttgtgcttttgcgtttttcttgc
attcgaaaagaaaaagaattggcccaagccctgctattcaaatctccagctgctgcgtgt
cttcctgtggcagctcacgtgcaaacacaactggctgcctgctcagctcggcactggacg
gccacaaacagggagggccctg
>ZB-ERV111#LTR/ERV1
catttacctgattggacagacatgcagttactacttgatgctttaacagaaacagagaag
cagttggttttaaaggtatccaaggacttagctgaggatgcttgtgtatcaacacaagag
gatattaaagatgtatttcctcttcaggacccgatgtgggatcccaatgaacctgatgaa
ttagcacagcttaagagatatcaagactttatagtgaaaggactagaacgagcaattcct
aagaccataaactggtcagctttgtatgctgttaaacaaggtccctctgaaacaccctct
gattttttagatcacctacgagacgcgatgcggcgatacaccactctggaccctggatca
gaggaaggaatacaacaactaataaatttgtttttaagacaatccacaggagatatcagg
cggaaacttcagaagatccggggcccaaacagccgagacttggagactctattagatgaa
gcatgaagagtctttagtaaccgggagaaaggatataaacaagggatgaggaaattagta
gcagtagcaaggggagaaggaaaggaaagatgtgagcaagacccgccaagacaaggacca
ccccgactgggaaaagatcaatgtgcattttgcaggaaatttggacactggaagaaccag
tgcccagaacgaagaagaggtgacgaacaaagaaaaagcgatcgggggggagaaagagtg
gttgctcacgcgaaggaggactgaggaggaccggagggccctaccctaggggaccctctg
gttatagttaaactagggaataaagaaaaggaagtggaatttttagtagacacaggggca
acattttcagtgttaaataaggccctaatacctttaacaaatgattatgttatggtaaaa
ggagctactggccaatctgagagagcatatttttgcaaaccgttaaaatataaattggga
aagcaatggggaattcaccggtttttatatatgcctaatgctccatctgcacttttgggc
agggatctgctagagcagctagatgcaaaaataatatttaaaaatggagacattagcttg
gaggtaaaggaccaacaatacgtggagttgctgagcctaatgttaataaccaaagaactt
aaaactgtaagtgaagaagagaaaaacttcaagaaaataatggatcaagtattccctggg
gtatgggcttctaatataccagggagagcaaagaatgcagtacctatacaaatcaagctt
aaggagggggaacgggcagtaagggttaaacaataccccctgaagaaagaagatagagaa
gggattagcccaattatagaaaactttttgcaaataggactgttaaaagagtgtcaatct
gattttaatacccccattttgccagtaaagaagcctgatgggtcatacaggttagtacaa
gatttaagggctgttaacagggtaactgaagacttgtacccagtagttgctaacccttat
accttgttaactcgtttaacacctgaactaacatggtttaccgttttagatttaaaagat
gctttcttttgcctccctctccacgaagccagccagaaaattttcgcatttgaatgggag
aaccccaaaactggacggaggaaccagctcacatggtgtgtattaccacagggatacaag
aactctcctactatatttggggaacagcttgccaaggatttagaatcttgggaacctcca
ccaggagaaggacagttgcttcagtatgtggatgatctcctgatagccacccagacccaa
aaaacatgtgtagattggacggtaagcctcctaaactttttgggcctgcaggggtatcga
gtatcccagaagaaagcccagatggtgaggcaaacagtcatttacctgggttatgaagtg
agtgctggacaaaggaccttgggccaagatcgcaaagaaacaatatgtcagaccccgaga
cctcaaacagtgaaagaactgagaacctttttaggcatgacagggtggtgcagactatgg
atttataactatgggttacttgttaaacctctgtatgccctgatcacagaagagagcaga
gatctccagtggacaaaggaagcaacccaagccttcgaccaactaaagaaggctctcatg
tcagctccagccttaggactcccagacgtaagtaaaccatttttcctgttttcccacgaa
aaacaagagatcgccttgggaatactagcacagaacttaggcccgtaccggagagcagtg
gcttatctctccaaacagctggatacggcagctaaaggatggccagggtgtctcagagcc
gttgcagcagtggcagtgaacatccaagaagcacacaaattcaccctgggccagaagatg
actgtgctagtatctcacacagtgtctgcagtccttgaggcaaaagggggacattggctc
tctccacagaggtttctaaagtaccaagctatactagtggaacaggatgatgttgaaatt
gtggtaactaacattgtgaatccagcttcctttctcagcgggagtatgggagaaccagtg
atccacgactgtctggagaccattgaagccacctactccagccgtccagatctgaaggac
atcccactcgaaggtgctgagacttggtttactgatggaagcagctatgtcatcagtgga
aaaaggcatgctgggtatgcggttaccacaagcagagaggtaatagagtctagaccatta
tcagcaaacacctctgcacagaaggctgaaataatcgccttaactcgagccttagagttg
gcaaaaggaagagagattaacatttacacagactcaaggtatgcatttggggtagttcat
gcacatggagccatttggaaagagagaggactgttaaattcgcaagggaaaaatattaaa
cattcacaagaaatactgagactactagatgcagtgcagctacctgagaaggtagccatc
atgcacattaaggcacaccaaaaagtgagctctgaattagaagaagggaatatgctggcg
gacagagaggcaaaagacgcagccaaaggtgaggtatttgaggagacagtagaagcaaca
ttaatcccagatggaaagatttctattgaaggtaagcctgtgtacaataaaaaggataag
aaacttattaaggcagaaaaagcaaattttaatcaagaaggatgggctataacagaagaa
gggagacttgtggtgccctcctatttgttgtggacattagtgcaaaaagagcatgaaaaa
acacactggggaatagatgccctgtataaccatctgaaaggaaaaattatagctaggaaa
ttacagggcacaataatacaagtaactcgtcagtgtagcctttgcctccgaactaatcct
aaaaacatcccaaggcctaaagttagacaaattgggaaaggttgtggacctgggcaacag
tggcaaatcgattttacagaattacctaagaaggggggatatcgttatctcctagtattg
actgataccttttcaggttggccagaagccttttctactaggactgctaaagcacgagag
gtaaccaaagcactgttgcaagaaataataccgaggtttggagttccagccactatatcc
tcagatagagggccgcattttatctccaaaattgtgcaacaaattagccatcacctgggg
atagattgggagttacataccccatatcatccccaatcgagtggccaagtggagaagatg
aatcatttgattaaacaacagattgtaaggttgggacaagaagcaaacctaccttggccc
caagctctcccattagcattattgcgaatccggacaaaaccaagaacaaaagaaaaatta
agcccctttgaaatattatatgggagaccatatacagttcaagaaggaatcacaccaaca
caggtaggggaagaaaccctacataaatatataatagccctgaacaaacaattaagagaa
attgaaaaatatgtggctggagctcagactagagaattagatgggccagtacatgatgta
caacctggggattatgtatatgttaagtcttttgcagaaaaaagcctagaaccacagtgg
gaaggaccctacctagtgctcctcactacctttact
>ZB-ERV114#LTR/ERV2
ccccctccgccctacagccaacccctcccactcccaagacttttccacccacccctcccc
tccacccccttctggcacctcccctaatgaatcattcatcagtcctccctccgaccccgc
ccctgcaggtgaggtaacaccagccacaccccctagccctggtcctgccttcgccctcca
ttcccacgacccgccctctggttcccacgcctcggttcccgagggggggggggcggagga
ggagggaggggggaacatgggcataaggggtttacatttatgttctactgaatataaatt
gcgtttatccttacatccagaagtatcaagaaggaagttctttcacatatgaaatcaaat
aatgttaaatacttttcaattgtgtgaatttacttacccacagtataacagctaacacaa
acataagctaagactccttgtacttttattgagcttgttacgactctgatgagctgtttt
aaagaataaaagttaaaacttnnnnnnnnnnnnnnnnnnnnnnnnnnnnnnnnnnnnnnn
nnnnnnnnnnnnnnnnnnnnnnnnnnnnnnnnnnnnnnnnnnnnnnnnnnnnnnnnnnnn
ntattagtaacgcacacaatcaccttacaccccgccggctgaagggaccagaaccttggc
accattggagccacccatctcaccaagctgtaattagagatgtttgcaaagccccaaaag
actttggtcgggaaagtgaatactttcagggacttttaaaagtcacactttcctccaacg
agtacgtccctactgacattcgcgctctgtttttgtgcttgcttactcaagccgagtttt
tggtatgggaatctgcatggaggcgggaggtacgggatgcattaccgcaactttgggcaa
aagccgagacctcctctgacaccgatggagggatgctaaccattgatcacctgtgcggga
tcggggattgggacgtggcaacaatacaggctgaaaagattccaaggggggcattggcag
caactgccaatgcggcagaaaaagtattttttaagttaaaaccccgtggtcctgttgtta
actgtttttctattaagcaggagacacaggaatctttcgttagtttcgtagacaggttgt
acagggcagctgaatcgcaggtgccagaggacggattgaggcagaggcatggtgaagcag
atcgccctgcagaatgccaacgaggcctgccgacaggcgatgctgagcctgcccctcgac
ccagagccaacgctccaggacatgctggacgtgtgcgctcgaagggtcaccctgccttca
aaagaccctcaggggacaccccaaatgccatcacggagagtctcctttgccgaagcccac
acgccatccacggctccggctcctgcacgccgcttcactgggccaccacccaaaggttac
catccaggacggccctgcaacctgtgcaataagaaaggacactgggcatctcactgcccc
ctcaaagaggacttcttgcattttaaaaaccagcagcaagggcaaggtgcctccaactca
gggggacaatcaaaaaactgatttcccagcgcagtccctccctgcgtgaggacacaaatt
tggtgggaaacataacatcagggggcaggagggacaacacattagcatacccacctgagg
acaataactctaataccaaacatgacatttctggagtgcacaataggggaacaagagctg
gtgaaccagcctgcgtgggaggagttgggaatttcatctcacaggcatggcttggtcggc
accctgaccattccaggcccttccttaacacccagtccaacttctctccatacaggttgg
ccctaaccgaacccctactgctcagggacagcaattggcactttgtcacagtggacacac
aagacccagggacctggagaaaactccaagtaagtacatcgtccttggggacacaaaata
cacgccactcgacatcactatcgcacccaatttgacacctgcaaaccctaaacatctggt
gctgtggctgcactgtgctcacccgccagtctgccttcccaaagggcaaatcatcgccca
agccatacctgtatctggggcccctgtctacccagaagacctgtggaggaaatccgcaaa
gcagatctacgaggtgtgtcaggcacaggtaattgggaaggatagacccaaagttgagtg
ttacatatggaatggcggtcagcacaagtggcttaatggcctcttggacacaggggcaga
cgtcacagtcattccctcacgggattggccgttgcgttgggagttgcaggacgtggctgg
acacattcaaggtgtcggaggggcacaattggcaaaacagtcaaaaaacatcatcaaatt
tgaggggccaaacagacagacagcttatctgcgtccgtttgttctggattacacggagcc
cctgtggggaagggacctgatggcccagtggggggtctcattgaccattcctacccccca
ggtttttcgggcagcggtcactgaggagcgtcctacccaaaagttgaattggctctctga
tgctccaatctgggtagagcagtggccgctcaataaacagaaattaaaagcgctccaaaa
actcgtggcagaacaacttgccaagggacatatccacgaaacaacatctccttggaattc
ccccgtctttgtcctgaaaaaaccaggcaaagacgaatggcggttgctccacgacctccg
tgccatcaacaatgtgatcgaaaatatgggtccactccaaccagggatgccgtcccccac
aatgttacccaaagattgggaattggctgtgattgacatcaaaaatcgcttcttttatat
tcccctccacccagacgatgcaccacattttgccttctcggttctgtcccttaaccgaaa
agccccaatggagcggtaccattggcgagtattgccacaaggcctcaaaagctcgcccac
catttgccagcggtacgtagcttcattgctgaccccagtccgtacagccaccgagggcgt
gatcatccaacattatatggatgatatcctgatttgtgctcccaatgacgatctccttac
acacgcgcttaacctgacaaccgatgcgttggttgctgcagggttcgagctgcgagaaga
taagattcaaaagatgccaccctggaagtacctgggcttggaaattaccaagcggactat
tactccgcaaaaattagccatcaaaaacaaaattcggaccctagcagacgtccagcagct
gtgcagttctttgaactgggtgaggccatggctaggcattacaaacagagacctagcccc
tcttttcgatttattgaaagggggggaggagccgagttctcccagggaactcaccccaga
ggcccaagcagctttgattagggtccaggagacaatgtctgccagacaggcccaccagta
tgatccggacctgccttttaaattcatcatattgggcagactgccacacctccatggtgt
gatatttcaatggacagacaccccaagggagggcaaggaccaagaccgaagggacccact
ctccatcatagaatgggtcttcctaagtcaccatcggtccaagagaatgacaaggccaca
ggagttagtagcggaattgatccgcaaagcaagagctcgggtcagagagttagctggatg
tgactttgaatgcattcacattcccatcaaattggaatcaggccaattcaccaaggccat
gttagaacatctgttacagaaaaatgaatccctgcagttctctctagacagctacaaagg
caaaatttcagttttgagaccagcccacaaaatttttgaatcagaaattcaattcgcctt
gtccatcaaacaaattcagagcaaaaagccactcaaagccttgacagtttttaaagacgc
gtccgggagttcccacaagtctgtgataacttggaaagacccccagacgcagcagtggga
gacagatgttgtggaggtggaaggctcccctcaaatagctgagttggctgccgtcgtcag
ggcctttgagcgattctctgaaccttttaatttggtaactgattcggcatatgtagctgg
tgtagtgtctagagcgcaggatgctgtcctgcagggtgtgtccaacgaagccctgcacaa
gttgctctcgaaactgattaagttagtctcccaccgagagcaacccttttatgtgatgca
tatcaggtcacatatcaacttgccagggtttttggctgagggtaatcggcgtgccgattc
tctcgctgccgccccagctcaggtagctccgctcccagataagttccagcaggctaagat
cagccaccagttttaccaccagaatgcgcccgggctggtctggcaactccacctcactcg
tgaccaagccagagccattgtggccacctgcccgtcctgcaagtcgctccccctaccatc
ggtgagctcaggggcaaaccctaggggtctgaggtcctgcgaggtatggcagatggacgt
tactcacatccattcctttgtgaggatgaagtacgtccatgtctccgtggacactttctc
tggggcagtctttgcttctgcccacgcaggggagaaggccaaagacattgaaaagcatct
gatacaggccttcgctatgctgggcgtccctaaattgataaaaacagataatgcccccgg
gtacacatccaagggatttgccagcttcctgcagcaatggggaatagagcacaaaactgg
catcgcatattccccgacaggtcaagcagtggtggaacggactcatcagagt
>ZB-ERV117#LTR/ERV1
catttacctgattaggcagacatgcagttactacttgatgctttaacagaaacagagaag
cagttggttttaaaggtatccaaggacttagctgaggatgcttgcgcatcaacacaagag
gatattaaagatgtatttcctcttcaggacccaatgttggatcccaatgaacctgatgaa
ttagcacagcttaagagatatcacgactttatagtgaaaggactagaacgagcaattcct
aagaccataaactggtcagctttatatgctgttaaacaaggtccctctgaaacaccctct
gattttttagaacacctacgagacaatttgcggcgatacaccactctggaccctggatca
gaggaaagaatacaacaactaataaatttgtttttaggacaatccacaggagatatcagg
cagaaacttcagaagatccggggcccaaatagccgagacttgaagactctattagatgaa
gcatggagagtctttagtaacggggaagaaggatataaacaagggatgaagaaattagta
gcagtagcaagggaggaaggaaacgaaaaatatgagcaagacccgccaagacaaggacta
ccccaactgggaaaagatcaatgtgcattttgcaggaaatttggacactggaagaaccag
tgtccagaacgaagaagaggtgacgaacagagaaaaagcgatcggggggtagaaagagtg
gttgctcatgcgaaggaggactgaggaggaccggagggcccaaccctaggggaccctctg
gttatagttaaactagggaatgaagaaaaggaagtggaatttttagtagacacaggggca
acattttcagtgttgaataaggccctaatacctttaacaaatgattatgttatggtaaaa
ggggctactggccaatctgaaagagcatatttttgcaaaccgttacaatataaattggga
aagcaatggggaattcaccggtttttatatatgcctaatgctccatctgcacttttaggc
agggatctgctagagcagctggatgcaaaaataatatttaaaaatggagacattagcttg
gaggtaaaggaccaacaatacgtggagttgttgagcctaatgttaataaccaaagaactt
gaacctgtaagtgaagaagagaaaaacttcaggaaaataatggatcaagtattccctggg
gtatgggcttctaatataccagggagagcaaagaatgcagtacctatacaaatcaagctt
aaggagggggaacgggcagtaagggttaaacagtaccccctgaagaaagaagatagggaa
gggattagcccaattatagaaatttttttgcaaataggactgttaaaagagtgtcaatct
gattttaatacccccattttgccagtaaagaagcctaatgggtcatacaggttagtacaa
gatttacgggctattaacagggtaactgaagacttgtacccagtagttgctaacacttat
accttgttaactcgtttaacacctgaactaacatggtttaccgttttagatttaaaggat
gctttcttttgcctccctcttcacgaagccagccagaaaattttcacatttgaatgggag
aaccccaaaactggacggaggaaccagctcacatggtgtgtattaccacagggatacaag
aactctcctactatatttggggaacaacttgccaaggatttagaatcttgggaacctcca
ccaggagaaggacagttgcttcagtacgtggatgatctcctgatagccacccagacccag
gaaacatgcatggattggacggtaagccttctaaactttttgggcctgcaggggtatcga
gtatcccagaagaaagcccagatggtgaggcaaacagtcatttacctgggttatgaagtg
agtgctggacaaaggaccttgggccaagatcacaaagaagcaatatgtcaaaccctgaga
cctcagacagtgaaagaactgagaacctttttaggcatgacagggtggtgcagactatgg
atttataactatgggttacttgttaaacctctgtatgccctgatcacagaagagagcaga
gatctccagtggacgaaagaagcaacccaagccttcgaccagctaaagaaggccctcatg
tcagctctatccttaggacttccagatgtaagtaaaccatttttcctgctttcccatgaa
aaacaagggatcgccttgggaatactagcacagaacttaggcccgtaccagagagcagtg
gcttatccctccaaacagctggatacggcagctaaaggatggccagggtgtctcagagcc
gttgcagcagtggcagtgaacatccaagaagcacgcaaattcaccctgggccagaagatg
actgtgctagtatctcacacagtgtctgcagtccttgaggcaaaagggggacattggctc
tctccacagaagtttctaaagtaccaagctatactagtggaacaggatgatgttgaaatt
gtggtaactaacattgtgaatccagcttcttttctcagcgggagtatgggagaaccagtg
atccatgactgtctggagaccattgaagccacctactccagccgtccggatctgaaggac
atcccactcgaaggtgctgagacttggtttactgatggaagcagctatgtcatcagtggg
aaaagacatgctgggtatgcggttaccacaagcagagaggtaatagagtctggaccgtta
tcagcaaacacctctgcacagaaggccgaaataatcgccttaactcgagccttagagttg
gcaaaaggaagagagattaacatttatacagactcaaggtatgcatttggggtagttcat
gcacatggagccatttggaaagagagaggactgttgaattcgcaagggaagaatattaaa
catttacaagaaatactgagactactagttgcagtgcagctacctgagaaggtagccatc
atgcacattaaggcacaccaaaaagtgagctctgaattggaagaagggaatatgctggcg
gacagagaggcaaaagacacagccaaaggtgaggtatttgagaagacagtggaagcaaca
ttaatcccagatggaaagatttctattgaaggtaagcctgtgtacaataaaaaggataag
aaacttattaaggcagaaaaagcaaattttaatcaagaaggatgggctataacagaggaa
gggagacttgtggtgccctcctatttgttgtggtcattagtgcaaaaagaacatgaaaaa
acacactggggaatagatgccctgtataaccatctgaaaagaaaaattatagctaggaaa
ttacagggcacaataatacaagtaactcgtcagtgtagcctttgcctccgaactaatcct
aaaaacatcccaaggcctaaagttggacaaattgggaaaggttgtggacctgggcaacag
tggcaaatcgattttacagaattacctaggaaggggggatatcgttatctcctagtatta
actgataccttttcgggttggccagaagccttttctactaggactgctaaagcacgagag
gtaaccaaagcactgttgcaagaaataataccgaggtttggagttccagccactatatcc
tcagatagagggccgcattttatctccaaaattgtgcaacaaattagccatcacctgggg
atagattgggagttacataccccatatcatcctcaatcgagtagccaagtggagaagatg
aatcatttgattaaacaacagattgtaaggttgggacaagaagcaaacctaccttggccc
caagctctcccattagcattattgcgaatccggacaaaaccaagaacaaaagaaaaattg
agcccctttgaaatattatatgggagaccatatacagttcaagaaggaatcacaccaaca
caggtaggggaagaaaccctacataaatatatagtagccctgaacaaacaattaagggaa
attgaaaaatatgtggctggagctcagaccagagaattagatgggccagtacatgatgta
caacctggggattatgtatatgttaagtcttttgcagaaaaaagcctggaaccacagtgg
gaaggaccctacctagtgctcctcactacctttact
>ZB-ERV126#LTR/ERV2
atgggcaaccgtctgtctccggcacggcagaatttttacagccatgttaaatcatccctt
gtgttggggaacatttcttttaaaaagggtgatcttaaagctttaattaatctcattttt
gaccaccttcctgacaccgctcaggaagattttaattctgttcagttctggggaaaagtt
gggcgactgttatacgatttgcaagttaatgggaactttcgggttgggcgtttttttcct
ctttttcattctattttcactttatttaaacaaaaacgggagagttgggcccccagttca
cctatccctcgttccgccccctccattcctaaccctccttcccctaagggtgggtcaggc
ggcagaccctgccaagattcggcacagggctgccaccgtctccctgctgccccccgtccc
atcctgtccacttttcggcctgggactggccaccccagtcaaccctttcctcatcccaaa
accgttagacccctgtccccagtttaaaaccttgttgttcgatacccaacatctgccagc
accaacaacaagatggcgccggccgcatggccgagctggcttctaatgcgccacaaaatg
gcgtccttgcacctccttgctcccctcgggatcccgccatttccccattgacccctccct
ccttcgctgagtgccgcccctgcgtcgggtcccgccccatcccacgcgtcgatgatgtca
gcgtcaggacccgccccctccatccccttgaccgcacccctgggtggacccccggtggga
gggaccagcctgcatgaagggcacgcccctgtgggtgggaacccccaaccggaaggcccc
gctccgggaggtgggcctagccccgcctccccctccagccactttcggtccccacgccaa
cagaacggaagtcggcctggcccggaagcaggccatcttggcctgcagggcnnnnnnnnn
nnnnnnnnnnnnnnnnnnnnnnnnnnnnnnnnnnnnnnnnnnnnnnnnnnnnnnnnnnnn
nnnnnnnnnnnnnnnnnnnnnnnnnnnnnnnaatgtatttagtcagcctcagtgagcata
aaccgacccccatcctgatgcttcatcccagtgtcatgaagggatgtccaggtgtcctca
tctggatacgagtcatgttcagcatgttctcgttgcaaagattatctttagggtgtcgtg
cagtactgaagtaagcatctagatgcaaccaagctcatggcctgttccttgggtcccccc
agggctagtgggtataggtgagtatcaaccctctttctcttagttgtacacgtattcaga
gagacatcagctccttttatcatgacaggaaccttgtggaagtagcttacctcaggagga
cagcaaaggaagagcgctctcaatagggagtcctatgatctactcacaaaggggaaaggc
aacagaacaatccgaagagcaaggaagagcagctataggaagcatttgctgagctagcca
tattaaacacatgcagcagtagtttcgtaggaaagaaaacagaaaaggaagagggagtag
gccacctccccctctccagccacttctggtccccacgccaacagaaccggaagtcggcct
ggccggaagcaggccatcttggcctgcagggctcaacaccaccggagcccaacagtcagg
gagaggatcaaggccctcacccgtcctgcctcatcctccgaggaggatgaggacagtgac
aggccccggcccacacctaggtcgggaggcgggtgggccaagatcagggcagcggccatt
gaggacggagatttagacctagcgagagatcttgggtcgtttgcagcaccggtggtcagg
gagaggggaaggcagcccaggtgggagcaaattccatatgttgaggtaaaggagctgcga
aaagcagccgaagactatggcagggactcgccattcttcaaaaatgtactggacttgact
ttttccggactcactctggtccaacatgacctacgttacatcgccaaatccctgttcacc
cccactgaactactgctgtgggagatccagtggaaaaaattacttaaaccactggtcaaa
aagcacaatctaacagagaccctaggaacaggtgaggaggcgatggaagcgattgcgggg
gagggannnnnnnnnnnnnnnnnnnnnnnnnnnnnnnnnnnnnnnnnnnnnnnnnnnnnn
nnnnnnnnnnnnnnnnnnnnnnnnnnnnnnnnnnnnnnnnnnnnnnattcaagccaactg
ctccagagccccatgagcatttggtaccacccatatgcactttccccaaggtcaccaccc
aagaactcatttccagccataccagccagcgggaaacaggccgcggagcgcgaggagggg
ccgcgcgagaacaacaaatggcccttctcagcgcccgagcctccctaccatccgggagga
ccagtggcccaggggacagttccagaggactggcggagcagcgacgacggacttcgcctc
ctccggagaacggccaacttagatcccggctgccgccaggtcctcagaagctcagtcacc
atcacgttccaggatgaggacctggtgagagtccccgcggggttcctggggcccccacac
tgccatggcgaggcgaccgtgctcctcctgggcgacgcaaggcacacactggacaggatt
tccatcgtgcctgaagtggtgtgtgtcccgccggggtccgaggtaacggtctcagtcatc
tgccacgagcccccgtacaccttgggcaaagggctccccttcgccttgctcttgcttgac
tcggacgatctctctggacaagactcagaacaagacattcacgtttttctaacacagaac
gtgacaaaagaaagacctataattaaaactgtgctttcgttgcagggaaagtcggtggcg
atgaacctgatggcagacactggggctgatgtcaccatcattcccaggtcaaagtggtcc
cgtgactgggagttggtgcccccttgtggcacaatctccggagtgggtggagctgtcaac
tccatgcgcagccgacgcctggtaagtgtggagggcccagagggacaaatagccacaatt
cggcccgccttgacatccctagccctgcgtgggatttttagtgtgggccactgcggagcg
cacctccccaccgttgaattggaaaaccgatgttccggtgtgggtggatcagtggcccct
tgtggaggagaaattgaatgcgctcagtgagcctgtagaggagcaggtgcgcctggggca
tttaataccctccaccagcccctggaacactcctgtctttgtgataaaaaaacctggcaa
agacaagtggcgcctgctccaggacctccgcagggtcaatgatgtcattgaagacatggg
cctccttcagcctgggcttccctcaccctccatgcttccccgggattggcagctcgtagt
cattgacatcaaggactgcttttttaacatcccgctttatcctggagatgcccccagatt
cgctttctctgtcccgtccatcaatcgggcagagccttttaaaagatgccagtggaccac
tttgccccagggaatgaaaaattctccagtgctctgccaaacatttgtggctcaggttct
attgccaatctgccggcttttcccagaagcaatgatcttacattacatggatgatgtcct
cgtctgcgtggagacgaccacctacctccacgcagcactttccaagacaatcaaagccat
caagaacgcgggttttcagatagtggaggaaaaaatccagctctccgcgccatggaagta
tttgggcatcaccatcacggtcgcgccccagtctatttccatcaaagacaatccacggac
cctgcgggatctgcagcagatctgtggtaccatcacatggatccgacctctcctgggact
caccacgaaggagctggcgcccctcttcaaactcctgcgaggagacggcaacctggcttc
tcctcacgagctgacacctgccgcgaagggagccctggaaagagttgcggaggccatcag
atcccaccaggcgcaccatgtggaccgggtccttcccatcaccttcaccatccttggtaa
gtgcccaaacttccatggtttgctttttcagtgggatgctgggcggaaagacccactcct
catcatcgagtggctgttccttccgcaccagccccccaagaccatctccacacgcgaatt
gatggccaaactcattatcaaagccagacaacccctccggaccctcgcagggtgtgatcc
ggcgtgcatctatgtgcctctgaatttggaacaattggaatctcttttgcaaacaaatga
aaatctgcaaatttttttagatagctatcctggccaaatttcgatatattacccgaaaca
taagctgtttaaagataccttatatttggccccaaaatcattcaaaagtaaaacacctat
caaagatgctctcatggtgttcactgatggatcgggaaaatcccacaaatcagtgatcac
gtggaaggacccggagagtcagaagtgggagtctgacatccaaatcgttgagggttcccc
ccagatcgcagaacttgctgcggtcgtgagagcattcaaaaaatttcaacaaccttttaa
tctggtaactgattcagcgtatgcggctgggatagccgagcgggcagaacacacaatgct
caaagaaattcaaaacaagaaattattcgggttgctcacggaattaatttggctgatctc
ccaccgggagcaatcctatcacattatgcacgtccgggctcacacagacctgccaggagc
catcactgagggcaaccggagagcagaccatttagctatggccactgttgccgcagcctc
ttccgcacacgcactttcgaacaccatcccagacatttttgcacaggcaaggctcagcca
tgcattcttccaccagaacgctcctgcccttgcaaggcaattcaaaatctccaaagaaca
ggccaaggcaatccttgccacttgccccagctgtcagtcccttgcccttccaccagtggc
atcaggggttaacccctggggactgggagcattggagctctggcagatggatgtcactca
ttataacccttttggccgcctcaaatacatacatgtgtctatagacactttctcaggggc
aatcttcacgtctctccatacgggagagaagacgaaggatgccaaaaaacatctgtacat
ggcatttgctacactgggagtcccaaaggcgataaaaactgataacggaccgggactcac
ttcaaaacaattcgaagagttcctgcaacaatggggcatcaaacatattacaggtatccc
acataatcccacaggacaggccatagtggagcgctcccacaaggagctcaaaagactgct
agatcagcagcacgacgcggcactggcgatgaccccggttgaaagactttgcaaggcact
ttatgtgctgaatttcttaaattgcacaaaccgggagccagacccaccagttcttaggca
ctttcataacagcacaagagcgcttttacaggagcgcccaccagtgcttgtccgggaccc
ggaatcccgtgtcatcacagggccatttcccctaataacttgggggagagggtatgcctg
tgtttccacagcacagggactaaagtggattctgggcaagtacgtcaaacccttcctgga
agatgccaccgttgcagatccaccaccacaaaatgaccccaaaactgcatcaccctcaac
accagacgacacagtcgcgtggagaagacgaaaaaggaagaggaccaggagccgccccaa
cctggtgtcccgagtcctcatctccagactataccttccctcaccggactcgacacttca
gataccccatcccctccagtttcatttcccttgcccccctacctcacccgttttcccttt
gcccctctgccctaagcttttattttaacccaaggggtgagctgggaggggagggaacca
aaccctttttgttattcacattccctttcattttaatagaatgaggatggctgcccacat
tacacctatccagagggaacatctgaagaggccccactgcgcccagctggccatcgctgc
gcccatgtcgccatcctgtggctgcaagcggcggacggctggattgtccagcagccgaag
gagaatgtttgggtcacactcgccaagtccttgcagcaggaaaatctgtgtctggccatg
ggcaatgtggacaacccattgtccacatgcctagtgggagttcccctggttgccgagatt
ggcctgtttacaactccgacctgctccgaaccacgggtaagagacctaacccggtcgaca
cttgggacgagtggaccaaaattttaccaaatagcaaagaggaaccccaagaattggact
tgctggggtcctccaacgcacagtactgcgtcaaattttattataggaggccaagtcaaa
attggcatggaatcgacttggccaagaacacttacaggaaaaacgtaacaccgctcaaca
aaaaatacaacagccagacctggtgcaattacaccagccaggtcatttcggtctcttcca
cgcgtcctaaggtgttgcccagggggatgttccttatctgtagggacagagtacagtcgg
gaattccatcccggctccagggaggaccatgtagccttggcaagcttgctatcctcactc
caaacaagacccaaattctggattggagaaaagagaaacaattggctcgcaaaaaacgat
catacaaccaattcgatgcaaattgcgattcggaactttataattggggcaagacaaaga
ggatcgctgcatccattttccttccgtggtatgcagcagccaaggccctcggtgagcttt
ctcacctggagtgttggataagcaagaatgccaacgccacgtctgccgccctctccgacc
ttttggcagacgaacaaaccaccaggcatgccaccctacaaaaccgggctgccatagact
ttctactgttagcccatggccacagctgcgaggactttgacagactgtgctgcttcaatt
tatcatctagaagcacatctattcaggcccacatcaaacagatcaaactgaaaatccagt
ggctgctgacccagtggacaaggccttctcgcagtggggcatccccggatgggcagcccc
catcgtcaaaggattcctgtggattttcgttatcattcttctcatttttgttgccttagc
catctttaagcaatatttagttaagactttcgggaacgcttttttagttaataaagacgg
gggagatg
>ZB-ERV140#LTR/ERV2
agacttctccacccacccctcccctccacccccttctggcacctcccctaatgaatcatt
catcagtcctccctccgaccccgcccctgcgggtgaggtaacaccagccacaccccctag
ccctggtcctgcccccgccctcggttcccgtggcccgccctctggttcccatgcctcggt
tcccgagggagggggggggacggaggaggagggagggggcgggaccagggctagggggtg
tggctggtgttacctcacccgcaggggcgtaccattcttcttcagccatttatctttata
ccaatctaaagtaacttccatgtatttgtaagcttttcaatgaaaaaaattactttttct
gccgggcttagcgccgctatggtattaacacgagaaaacttatttacggtatcttttcca
cttaattgctttccagcctatttcgttggcctaagggtgctgggaaggtagctgcgaaaa
aagaaatgtatggaaaggtaaaatgcaggaagggtgggatatagtacaatactcttattt
tattcattctcnnnnnnnnnnnnnnnnnnnnnnnnnnnnnnnnnnnnnnnnnnnnnnnnn
nnnnnnnnnnnnnnnnnnnnnnnnnnnnnnnnnnnnnnnnnnnnnnnnnnncctttcatt
tagaccctccgtgtgacaccccaatcgccatcactgagaagttttcttttgctgaagcca
cacgcccatcacgctccggctcctgcacgccgcttcactgggccaccacccaaaggctac
catccaggacggccctgcaacctgtgcaataagaaaggacactgggcatctcactgcccc
ctcaaagaggacttcttgcgttttaaaaaacagcagcaagggcaaggtgcctccaactca
gggggacattcaaaaaactgatttcccagcgcagtccctccctgcgtaagcacacaaatt
tggtgggaaacataacatcagggggcaggagggacaacacattagcatacccacctgagg
acaataactctaataccaaacacgacatttctggagtgcacaataggggaacaagagctg
gtgaaccagcctgtgtgggaggagttgggaatttcatctcacaggcatggcttggtcggg
accccgaccatcccaggcccatccttaacacccagtccaacttctctccatacaggttgg
ccctaaccgaacccctactgctcagggacagcaattggcactttgtcacagtggacacac
aggacccagggacctgtagaaaactccccagtaagtacatcgtccttggggacacaaaat
acacgccactcgacatcactatcgcacccaatttgacacgtgcaaaccctaaacatctgg
tgctgtggctgcactgtgctcacccgccagtctaccttcccaaagggcaaatcatcgccc
aggccatacctgtatctggggtttctgtctacccagaagacctgtggaggaaaaccgcaa
agcagatctacgaggtgtgtcaggcccaggtaattgggaaggataaacccaaaattgagt
gttacatgtggaacggcggtgagcacaagtggcttaacggcctcttggacacaggggcag
acgtcacagtcattccctcacgggattggccgtcgcgttgggagttgcaggacgtggctg
gacacattcaaggtgtcggaggggcacaattggcaaaacagtcaaaaaacatcatcaaat
ttgaggggccaaacagacagacagcttacctgcgtccgtttgttctggattacacggagc
ccctgtggggaagggacctgatggcccagtggggggtctcattgaccattcctacccccc
aggtttttcgggcagcggtcactgaggagtgtcctacccaaaagttaaattggctctctg
atgttccaatctgggtagagcagtggccgctcaataaacaaaaattaaaagcgctccaaa
aactcgtggcagaacaacttgccaagggccatatccaagaaacaacatctccttggaatt
cccccgtctttgtcctgaaaaaaccaggcaaagacgaatggcggttgctccacgaccttt
gtgccatcaacaatgtgatcgaaaatatgggtccactcctaccagggatgccgtccccca
caatgttacccaaagattgggaattggctgtgattgacatcaaaaattgcttctttcata
ttcccctccacccagacgatgcaccacgttttgccttctcggttccgtcccttaaccgag
aagccccaatggagcggtaccattggcgagtattaccacagggcctcaaatgctcgccca
ccatttgccagcggtacgtagcttcattgctgaccccagtccgtacagccaccgagggcg
tgatcatccaacattatatggatgatatcctgatttgtgctcccaatgacgatctcctta
cacacgcgcttaacctgacaaccgatacgttggttgctgcagggttcgagctgcgagaag
ataagattcaaaagatgccaccctggaagtacctgggcttggaaattaccaagcggacta
ttactccgcaaaaattggccatcaaaaacaaaattcggaccctagcagacgtccagcagc
tgtgcggttctttgaactgggtgaggccatggctaggcattacaaacagagacctagccc
ctcttttcgatttattgaaagggggggaggagccgagttctcccagggaactcaccccag
aggcccaagcagctttgattagggtccaggagacaatatctgccagacaggcccaccggt
atgatccggacctgccttttaaattcatcatattgggcaggctgccacacctccatggtg
tgatatttcaatggacagacaccccaaggaagggcaaggaccaagaccgaagggacccac
tctccatcatagaatgggtcttcctaagtcaccatcggtccaagagaatgacaaggccac
aggagttagtagcggaactgatccgcaaagcaagagctcggatccgagagttagctggat
gtgactttgattgcattcacattcccatcaaattggaatcgggccaattcaccaaggcca
tgctagaacatctgttacaggaaaatgaatccctgcagttctctctagacagctacacag
gcaaaatttcagttttgagaccagcccacaaaatttttgaatcagaaattcaattcgcat
tgtccatcaaacaaattcagagcaaaaagccactcaaggccttgacagtttttacagacg
cgtccgggagttcccacaagtctgtaataacttggaaagacccccaaacgcaacagtggg
agacagacattgtggaggtggaaggctcccctcaaatagctgagttggctgccgtcgtca
gggcctttgagcgattctctgaaccttttaatttggtaactgattcggcatatgtggctg
gtgtagtgtctagagcgcaggacgctgttctacagggtgtgtccaacgaagccctgcaca
agttgctctcgaaactgattaagctagtctcccaccgagagcaacccttttatgtgatgc
atatcaggtcacataccaacttgccagggtttttggcagagggcaatcggcgtgccgatt
ctctcgctgccgccccggctcaggtagctccgctcccagataagttccagcaggctaaga
tcagccaccagttttaccaccagaatgcgcccgggctggtccggcaattccacctcactc
gtgaccaagccagagccattgtggccacctgcccgtcctgcaagtcgctcctcctaccat
cggtgagctcaggggcaaaccctaggggtctgaagtcctgcgaggtatggcagatggacg
ttactcacatccattcctttgggaggatgaagtacgtccatgtctccgtggacactttct
ctggggcagtctttgcttctgcccacgcaggggagaaggccaaagacattgaaaagcatc
tgatacaggtcttcgctatgctgggcgtccctaaattgataaaaacagataatgcccccg
ggtacacatccaagggatttgtcagcttcctgcagcaatggggaatagagcacaaaactg
gcatcgcatattccctgacaggtcaagcagtggtggaacggactcatcagagt
>ZB-ERV142#LTR/ERV1
agagcaaaggaccaaaagcgcaagcgcagaggaggagagttcaaaagttcaatgctgagg
aagactaggatataaataaaaagaccaccagggacccccataagaaaccctcacaaagaa
ctacgcgtgcccagaaaggcgtggacctatttagcatgggaagcgaagacaggcggggcc
aggggttgaatatgcatagaaaaattgtgtaatgtattgcatatggaacacctttgtgaa
taaagtcagggggcaaacttcagctcggggcacaagacttcagagagttatctcacttgt
gccgagcgctcccatacatacccacttcataactacctcgagttgtggagtctatttatt
tagtccggatatcgcttcatttggcgaccgcggcaggacttctctgctcacctgtgggtt
cggtggagggcagacaccctcaggcgccgcggggcattttccccggagggattctggacc
tcggctgtacactacagggagcagagcacggcccgtcgataaacggacaaaagtggtatg
tattattttcttttgtttaaaaacggcactgataagtcgcattaaaacgcttcttgcgct
caggtttgccaaaggggcttgcaagcagaccgccaccaagggtaagaccggcggagaggg
tgttcccccccctttttttttgttttgagctgattgcgcggctaaagggggaggaaaggg
ttaaaattccggagctgattgtgcagctccagaggagaaagagaggccccgcctctcctt
tttgttttgagctgattgcgcggctaaaggagggctgattgtgcagctcccgaggtgaaa
gagagagatctccgtttcagtgtggtgtgtttgttacgtccggacgtgcgtgcttgtata
tatgtgtgtctgtgtgagtgaaacagtaagagccgcggcgctaccggaagtcgccgtgta
gcgttgctaagcgacgcggcgaagccgggaagcctcggcgctaccggaagtcgccgcgta
gcgttgctaagcgacgcggcgaagccgggaagcctcggcgctaccggaagtcaccgcgtg
gcgttgctaagcgacgcggcgaagccggaaaagcgcagcgcttttgttgctaagataccg
cgacgcggcgcgggctgtctctggtgagcaagaacgcagcccaaacttgctaactactag
cgcagctagtaaaaggcaggacttgcaaacaccacttacaagcatcactagttcctaggt
agtcgttgtgcaaaatcaagaacatttgctgctgagtcctaactaacaaaaaaaaaaaaa
aaaaaaaaaaaaaatttttttttgtttctcttcttccctccccagtggcctggattactg
gattacatttgtaaggctctaggaggcataatgggagcaaaacaaagtacagaaatatcc
aaggccagcccattagggtgtatcttagctcactggaaggaaatagcaggtaaagggggc
gtggaaaacaaaaagagcttgatcaaatattgctcccattggtggccactctatcgccta
gaggagggggccagatggcctcctacaggtacattggagtataataccttgctgcaattg
atgctatttttacgaagggaagggaaatgggaggaagtttcttattgtgatatgtttttc
tcccttagaaataaccctgattggcaaagggactgtggcatcagggccccctctgatccc
ctcgttctggctctggaaagagaaaacagaggcaaaatggggaaacttaaacggtgctgc
tcagcctgtagtataggacagaggtgcaccaggacagataaagtttatcgcacagcacta
gaagagcaagaacaagatctaagtaatctatttagtcctcacctaagaaggcaagaagga
agaggtgagaactcaggacaggcatcaccactatctagaacacctccactacatacccca
ccagcatcacctgaattacctgcagtacctgcagtacctgcagcacctgcagcacctgct
gcacctgcagcacctgcatcacatacacctgttccacccaccccttctcttcctttagaa
agaacacacgctctaacccctacagatagcccaattgcatcccgaaccagaggacagata
ctgcaagcccctttaagagagacagtgacattagagggagaaaaggtactagtcaaggta
ccattctccacccttgatttggaagcatgggaaagggttgcaggagattaccgaaatgac
ccagtcaacactgctaaacgtttacgatacattatgaagcaacacaacccagactggggt
gacattcaattgttattagatgcgttcactgaaacagaaaagcagttggttctaaaaaca
gcaggagatctggtagcagaccattttagagaacaagaagtagatctaagggaacatttt
ccacttcaagacccaggctggaacccaaaccagctagaagagagacaaaagctaaaaaag
taccaagactgggtaatattgggagtggaaagagcaattcctaagaccataaattggtca
gctctatatgctatcaaacagggaccctcggaatcccccacagagttcctagaccgtttg
agaaatgcaatgcggcgctatacaccactagaccctgcatctgaggtgggaatacagcaa
ctagttaatctatttttgggacagtccacaggggatatcaggcgcaagctccagaagatt
cgaggagaaaacgcccggaatctagaaaatctactgggagaagcctggggggtctttagc
aacagggaggaaggatataagcgagggatgaaaaatttagtagcaatagtacaggaggag
cggagaggaaaacatggaaacaggcaggagccatccaggcaaggccccccccgattgggc
agaaatcaatgtgcaaactgtcggaaacagggccattggaagagggactgtccagaatgg
aaacaaaatggtcaagggaatcaaaggggggcaatggtggcccatgtgcaagaagattag
ggaggaccggaggagactaccccagcaggccctctggttgtaaatctgaagctgggggaa
atggagaaagaagtaagattcctaattgacactggggctacatactcagttctaaataca
gctttgatgcctataggagatgattatgttatagttacgggtgcgactggccaaactgaa
aaggcatttttcttcaggccactcaaatacaaactgggaaagcagtgggggattcacaaa
ttcctatatatgcctaactcccctgagccacttttgggcagggatttgctagcacaatta
caagcaaccattacatttaaaaatggggaaatgactctggaggtaaacgatcaaaaatat
gtagaaatattaagtttgatactaaccactaacgaaatcacgagagaaactgaaattaat
gaagaagtaatggatcaggtattccctggggtgtgggcctctgatgtaccagggagagcg
aaaaatgcttcccctatacagatccggctaaaagaaggaaaacacccggtcagggttaaa
cagtatcccttgaggagggaggatagggaagggattagcccaataattgaaaacttctta
cgtctaggaattctcaaggaatgtcagtccgattttaatacccctatcctaccggtgcgc
aaacctgatgggtcataccggttagtacaagatctgcgagctgtgaacaaggtaactgag
gacctgcatcctgtggtagccaatccttacacgttattaacttgcttaacacccgaatta
acttggtttaccgttttagatttaaaagatgccttcttttgccttcctatccatgaagcc
agtcagaaaatttttgcatttgaatgggaaagccccaaaagtgggcggaagacccaactt
acgtggacgagactcccacaaggatacaaaaattcacccactctgtttggagagcaactt
gcgaaggaattagagacttggaaagcccctcccgaagaaggaaagctgttacagtacgta
gatgacatcctgatagccacacggacaaaggaagcatgcgtggcctggacggtaagcctc
ttgaactttctggggctccaagggtaccgggtatccaggaaaaaggcccaagtagtcaca
caaaaagtaatttatctgggttacgaagtcagtgctggacaacgtagcctgggccaaggc
cggaaggaggcaatatgtcaaaccccaaaacctcaaactgtaaaggagttacgaactttc
ctggggatgacagggtggtgcagattatggatctataattatggactgcttgtaaagcct
ttatatgaactaattgcaactgaaagcagggacatccagtggacaaaggaaactacacag
gctttcaaccaactgaaaaaagccctcatgtcagctccagctctgggactgccagatgtg
agtaagcctttccttttgttctcccatgaaaagcaaggaattgccttgggaatattagca
caggacctcggtccataccggagagcagttgcttatttctctaaacagttagatacagcc
gctaaagggtggcctgggtgcctcagggctgtagcagcagttgtaatgaacatccaagaa
gcacgtaaattcaccctgggccagagaatgactgtgctagtgtctcacacggtgtctgca
gtactggaggtgaaaggcggacactggctttccccacaacgattcctgaggtaccaagct
attatggtagaacaagatgatgtagagatagtggtgactaacattgtcaacccagcttcc
ttcctcagtggaaaccgaggagaaccagtggagcatgactgcctagagaccattgaggcc
acctactccagccgctctgacctgaaggaaacccctctcgagaatgcagaagcctggttt
acggacggaagcagttatgtcgtcaatggaaaacggcacgccgggtacgcagtaaccacc
tgcaaagaggtaatagaatctggacccctgccaacaaatacctctgcacaaaaggccgaa
atattcgccctaactcgggccttagaattggcaaaagggaaagagataaatatatataca
gactcaaagtatgctttcggaatagtgcacgctcatggagccatctggaaagagagggga
ctgctgaactctcaagggaaaaacattaaacatgcatctgaaatactgcgacttctggaa
gcagtgcaattgccagagaaagtagcgatcatgcacattaaggcacaccagaggataaac
tcagaactggaagagggaaacgagctggcggataggaaagcaaaagaagcagcaaggatg
gaggtaataactgaggtagcactgatcccagatgggcagatttccctcgaaggtaagccg
aaatacaacaaattagacacaaaattgattcaagagcaaaaaggacattataactcagag
ggatgggctaccatagaaggaaagttagtcatacccttctatttattatggtccctagta
agggaagagcaccagaaaacacattggggaatagatgccttgtataaatatctgaatgag
aagatcatagctagacatttacgagccaccatcactcaagtgactcgacaatgtgatctt
tgcctccagacaaaccccaagaatattcccaaaccaaaacttggccagattgggaagggc
catgggccaggacaacaatggcagattgatttcacggaattaccaagaaaaggggggtat
aagtttttactagtcctaacagataccttttcaggatggccagaagccttccccaccaga
acttctaaagctcgagaggtaactaaggtattggtacaagaaatcataccacgatttggg
gtcccggctacaatctcctcagatagaggatcacattttattgcaaaattagtacaacag
gtgagccaatacttgggcatagactgggaacttcacaccccatataacccacaatcaagt
ggtcaagtagagaaaatgaatcatttgatcaaacaacaaattgtacggctgggacaggag
gctaatttgccatggccccaatccctcccactagcactactgcggattcgaaccaaaccc
aggaccaaagaaaaactgagcccttttgaattgctttatggaagaccatatggggtgcag
aagggaacgtctgcccaggacgtatcactaacctcctatatgatcgctctaaataaacaa
cttagagcaatcgagaaatatatagccggaactcggggtacgggactcgatgcaccggta
catgatgtacaacctggagactatgtatatattaagtctcttacagagaaagccctggaa
ccacagtgggagggaccataccaagtactccttactaccttcactgcaatcaagattaaa
gaacaaagcgcctggatccaccacagtcgggttaagaaagctccagaagccacttggaag
ataacaccgggtgatggtgaactaaaactaaaatttactcgaacaaaatgagtatgtcat
ggtgggtggggacttttactgaaatattgtttacaatcttagctgcattccaacaattag
aaggtaaacctagtcagaacgacgttaaatggccttggtcccaagcctttactcaataca
ctggatccatggggaaaacttccgatttagaaggtttaaatctaacaactctggtcatac
acagtaatcaaatatatacccaacaagagtggcaaaaccagggtttgtggtcactccaag
ggaccataggagaagtaattgaagtagggtgtcgaatgattaatgggactacccacaaca
aagtgactcaaatcagtgtaaatgatcgccaagagatttgcaaccatccaagtgaattag
actgttggtgcaaattcaaattagaacaaactagtaaagtggtttgcctctgggcccgtg
acactattgggctgtcctttaaatttataataaatgctatagccaaaccagctgcgaccc
actccagcactcaagcgcaaacccaaaatacaccatccaatcttgaacctagagtttatg
aaatcgggccatatgttataaggaatacgggccaacaaaaactgttatttaacccagaat
ggtcccttaaacgcgttgaactgttaatgcaaattaatatctcgacagttcagccagcct
gctcccctttcctaaggtcgtccttcgaaggatggacaaagtggctacaaaaacgagtac
acctccgagatagaatgcaaagggatttgactgggatcttagggaccgggttaggagttc
tgaacgggattgactctgaaatattgatgaataaattagctatagcaactagtgacctaa
caaaattaaaacaacccttacagtcatctctattagcactaggaaatagtcagtggcaag
tttcaagagtattgccaaaatggagaaactttgaagatcatgaccatagtttactgatag
atgcattaggaggagcacaagagaacatatctttagcccttagttgtatacaagcgcaat
tatggatacagtcaacagctgctctaatcataagggaaggaagtgaaggggtgtttccag
tagaaatacgaaaagttgtctgggacagtgctacagactttgagagagacctccagtctt
ggtggaccatggtaaattttacatatgatcccaccactaccacagctactgccttcgtgc
tcaccgttcgtaatgccacggttcacactattcaccccatcattgctctaggattaagtc
atgaaaagtcagtactctacccctcagaacacagagcatgggcctggaaaaaccaaggga
aatggcaaaccatcaacctagagccttgcattgctcgagagcaacaaggattcatctgtg
agagtaatctgattagtgctcaagacgtatgccttgacactgatcagggtatttgccact
ttgaaatccatccagacaacaaccaacaaactatactagtatacataggcgatggctgtg
tgtgtttgagaactgtgtgtaacgttatagaaattgataaaaacaaagtccccttgtcta
gtaaaaatcattcaaatttctgtatttgtaatttcatcaagattaccgggtgtgatttta
tatactcagcaccagtcgtatcccaccagttaatgaagtcaaactacacaacctacgatg
aattacctcccacaactattgggatgaatctgaccctagtaaaacaattaatgaaacatc
aagatctaatcaaaattatagaggaggttcataaaaatgggcagagaactctggttacag
tccatcatgacgtaactgaaataaacaaagtcctgcaaagaataaaacaagatgggagtc
ataactggtgggatgcattgtttgggtggtcaccgactgcgacgggcatcatgaacactc
tatgtcaccccattattgttttactaatattggttaccataagtttgaaaatgtctattt
taacacttgtgtggaattggaatatgttacaacgtgtagccattctaacttcactttcta
gaactcatgggatcctgataaaagaagactatcatgatagtaagctaggaatgaaaccag
aacccctgtagtaaaagaatttactatgttttaagaaaaggggggactgaaacaaaagat
tttccagagatcacttaaactaacaaaatgaatgtatcagaaatgaatgtatcaaaaata
gatgtataaaaagaatgtatcaaaaatgagtgtatcagaaatgaatgtattatgtttgta
gaattgtgtgttgaattttaagaaacccctgcacagaagggcataggaaagaaaaacaaa
gatctctaaagctgcttgcaaaggacaaataccggaatggacaaagaatgctaagacccc
agacgaggaagccctatgtcgccagcatgtcaaaattgatgaacttatccagataagaga
gcaaaggaccaaaagcgcaagcgcagaggaggagagttcaaaagttcaatgctgaggaag
actaggatataaataaaaagaccaccagggacccccataagagaccctcacaaagaacta
cgcgtgcccagaaaggcgtggacctatttagcatgggaagcgaagacaggcggggccagg
ggttgaatatgcatagaaaaattgtgtaatgtattgcatatgtaacacctttgtgaataa
agtcagggggcaaacttcagctcggggcacaaggcttcagagagtgatctcccttgtgcc
gggcgctcccatacatacccacttcataactacctcgagttgtggagtctatttatttag
tccggatatcgcttcactgcca
>ZB-ERV150#LTR/ERV2
gccatcgcagaaaaagggtttaactcggccatagtcaccacattaatcgatggtcttttt
agcaacgatgacttgcttccctttgatatcgaacgaatagggcgcatgatacttgatggt
gcgggaatgattgtcttcagacaggaatgggaggataattgtaggaagcagttagcccaa
gcgtctggcgcgaggcagccactacacagatcgagcttatccagactgataggaaaacat
gatgatatgatcacgccgcaacaacaagctgcgcagatgcaggctgaggaggtcagggcg
accactcgggctgctagagaggctatccgcgcagcctcccgagtcgtggctaagccggca
ccgtggtccaccgtgaggcaggcagagagcgaaagcttcacacagttcgtagatcgcctg
caggcagcgatagactcctccaccctgccggcagaggcaaagggcccgtggtagccgact
gcctgcgccagcaatgcaactctgttactaaggatattttacgctccctgccagccggag
ctagcctggctgacatgatcagacacgtagtgagggaggaacacctgacgcccattcagg
cagccgtccacaccctgaccaatgccatggcgtgtttcaagggcggtgaggcgggtcaca
tcgcggtgagctgcccccagccggcacggcggcctgccgcagcgcctccaccccaaacac
gcccgcggggatcctgctggggttgcgggaggaaggggcatcttgctagggaatgcaggt
cccggctccagggaaacggaaaggggagggggcccgcgggccgcacccagcctcctcccg
ctgcgaatatgaggccgcccatccatgccaacccccaatggggcggggagccctcgtacc
ccattctcccacaggaagcagccaacttcatacccttgccaacgagtctcacagcacagc
ctgcggcgccttcttacccaccgccaccgcaagcagcgcctgtgccacagggtcaacagg
gggcagcccaagtcgggacccctgggtggccctggccctgaaaatagggaaggaaccccc
aaaagtttgggggacatgccgcctctatggcagtcgggacccccacgtaatagggcttca
gttttgggcaaaaacaggagcagactgcacaatcctaccccagccctgtggccccggaac
tggcagtaaaagtgcccctcagtgacggggtgggagggtgtcccgagcttgaaagcaccc
aattgtagctatatcgctccatacaaataaaggacagatcatcgtagcaatccaccctac
tcttgnnnnnnnnnnnnnnnnnnnnnnnnnnnnnnnnnnnnnnnnnnnnnnnnnnnnnnn
nnnnnnnnnnnnnnnnnnnnnnnnnnnnnnnnnnnnnnnnnnnnncgcacggtgagtcag
aagccaaacccaatctttcgtatgctagaagctaccttcctaaccctaaacgaaaccaaa
ccaaacctaactaactcctgttggctttgctatgatgtcaaaccccctttttatgaaggc
attgctttaaatacccccttcagttactccacagccagcaccccccactagtgcagatgg
gacactccccgcagaggaatcaccctgagtcaaatcacaggacagggcagatgttttggg
aatgcaaccttagcaaagcagaaaggcaacttctgcactaaagttgtcaaacccaacaga
aaaactaacaagtgagtgatcccatctgcgtctgggatgtgggtttgccaaaggtccgga
gtgagtccttgtgtgttccttgccaaattcaatgactctaccgatttctgtgttcaagtt
ctgattgtccccagggtcttgtatcactcagacgaagagatataccatcttctcgaggaa
cctgacagactccacaaaagggaaatcatcacaggtataaccatcgcgatgctgctcggc
ttgggagcagctggcacagccacgggtgtctcagccatcgcaacccagcagcacggactc
tctcagctgcaaatgaccatcgacgaggacctgcagaggatcgagaagtccatctcctat
ttagagaaatcagtctcttcgctttcagaagtggtcttacaaaataggcgaggactggac
cttttgttcatgcagcagggaggactgtgtgcagccttgaaagaggaatgctgcttttat
gcagatcatacgggagtcgttaaagactccatggcagaactccgagacagactggctcag
agaaagagagacagggagacccagcagaggtggtttgaatcctggttcaatcaatcacct
tggctcaccactttaatttccgccctggtaggtccactggcgatactgcttttagctgtt
accataggaccatgcctgctgaacaaactagtctcgtttgttcaggcccgtctggaaagg
gcaaacattctgttcataggccaccaacaaatgctgtaaaccgaaaactgcaaacacggt
cagtagctaaagcattcaacacctgccttgaaaaaattacccagatttaccaaaccaccc
tttccttaacaagttgcaagtttgtacctcaccccagtgcctatatctacgactacctca
ttttgtatgtgataaggaggggggagatgtggtaggcaagggacaggcgaagcagaagat
cacgggatgtcacggaaagatagacccctccccttctcccttccccacgttagctattaa
cccctgaagccccagaagcatgtagccacacctgccccggtaaatttccactcccgacta
acccctgagaccccccaaccccccctctgacgtagcaaannnnnnnnnnnnnnnnnnnnn
nnnnnnnnnnnnnnnnnnnnnnnnnnnnnnnnnnnnnnnnnnnnnnnnnnnnnnnnnnnn
nnnnnnnnnnnnnnnnnnnggagtcaggatttacaaattaataatgaggtccactgctgt
acaccactgctgcaatcaaactgacttgggaaatcaccagaccccgtatgggttgagcag
tggccctgtcaaagcctcgaatgacagccttgctggaactggtcgaccgcgagctacaaa
agggccacattgaaccctccaccagcccgtggaacacccctgtgtttgtaatccccaaga
gatcaggagaaggctaccgcctcatccacgacctgagggaagtgaacaagacaattcagc
ccatgggtccagttcagacactactgcccgcgaactcagccatccccaaagggcagccgt
gcgcagtgctggacatcaaagactgtttcttttcaatacccctgcatgccgaggacaaag
aacggttcgccttctccgtcgtgttcccgaacggcgagcgacctaacctccgcttccaat
ggaaggtgctacctcaaggccttgtggacagcccgaccatatgccagattaccgtggaca
gggcactgatgccagtccgacactcccaccctgctgcgaccatcattcagtacatggacg
acatcctcgtcgctgcaccatcagcaagccaagtggatcacctagtgtccacgatcacgg
aaaccctccaggccaacggtttcgagatcgcgaacacgaagatcaagagaggaccgtgcg
tgaccttcctgggagtggggatcacaaactcctacgtgaccccacccaggataaaggtcc
gccgagacatcaagaccctccacgacatgcagcgactcgtgggatctctgcagtggctcc
gcaacatcgtcctagttcccccagaggtcatggaccccctgtatgacctcctgaaaggaa
aacacccctgggaccccaaggagctgacgccgcaagcaacgaaatccctcgacttcatcg
aacgtcagatgtccactagcctgcttgccaggtggaacccgagcgtaccactggacttat
acgtccacttcacacagaagggaggagtgggagcacttgcccaaggaccttccgaaaaat
cccagccgatccaatgggtggtcctcggaagaccaactcacgcattctccccaggagttg
agtgcgttgctaacctcatcatgaaaggcaggagactcgccctgagacacctgggaaccg
agccggcaaggatccacctccccttccgcaagcgaccgaccacggagtcaactgcgatat
cggagcacctggccctcgctctcactggcttcgggggagaaatttcctacgccaccaaac
[truncated: 185,068 more chars]
