# Supplementary material for: Low diversity, activity, and density of transposable elements in five avian genomes
Source: Funct Integr Genomics. 2017 Feb 11;17(4):427–39. doi: 10.1007/s10142-017-0545-0 (PMC5486457; doi:10.1007/s10142-017-0545-0)
Supplement: Supplementary file 7 — The repeat library in chicken for RepeatMasker annotation (FAS 709 kb) [file 10142_2017_545_MOESM7_ESM.fas]

>rnd-2_family-26#LINE/CR1 ( Recon Family Size = 35, Final Multiple Alignment Size = 30 )
TGAGCCGGCGGGGAAGAAGACCGGCGTGGATGAACAGGGAGCTNTTACTGAGGCTCCGGG
AGAAAAAGAGGAATCTACCTCCTNTGGAAGAAGGGACGGGCGACCCGGGAAGAGTACAGG
GAAGGTNNCNAGATTATCAGGGAGAAAATCGGAAAGGCAGAAAGCCCAGCTNGAACTCAA
CCTGGCCGNCGGNGTAAAAAANAACAAGAAACGTTTTTACAAATATATCAGCAGAAGGAG
GGCNAAGGAGAATCTCCACCCTCTANTGGATGNGGCGGGGAACGTGACCACCGAGGATAA
GGAAAAGGCAGAGGTTCTCAATGCCTTCTTTACGTCTGTCTTTAAAAGTCAGACCGGTTA
TCCTCGGGNTNCTCCACTCTCTGACCTGGNAGNCTCGGNTGGGGAGCAGANTAAACCCCC
CACGATTCAGGAGGAAACAGTCAGAGACCTGCTACTCCANCTGGACTGCCACAAGTCCAT
GGGGCCGGATGGGATCCACCCGAGGGTGCTGAGGGAGCTGGCGGAGGTGATAGCCGAGCC
GCTTTCCATCATCTATCAGTGCTCCTTGTCAGNCGGGGAGGTCCCGGAAGACTGGAGGCT
TGCCAGTGTGACTCCCATCTACAAGAAGGGTCGNAAGGAGGATCCGGGGAACTACAGGCC
TGTTAGCCTGACCTCGGTGCCGGGGAAGGTTATGGAGCAGATCGTCTTGAGGGAGATCAC
ACGGCGTGTGCGGGACAACCGGGGGATCAGGCCTAGCCAGCATGGGTTCACGAAGGGCAG
GTCCTGCTTGACCAACCTGATCTCCTTCTATGACCAAGTGACCCGCCTGGTGGATGAGGG
AAAGGCTGTCGATGTAGTCTACCTAATTCAGCAAAGCCTTTGACACTGTCTCCCACAGTA
TTCTCCTGGAGAAGCTGGCAGTCCGTGGCTTGGACAGGTACACTCTTTGCTGGGTAAGGA
ACTGGCTGGANGGCCGGGCCCAGAGAGTTGTGGTGAATGGAGTTANATCCAGCTGGCGAC
CGGTCACGAGTGGTGTTCCCCAGGGGTCGGTNCTGGGGCCGGTNCTGTTCAATATCTTTA
TCGATGACCTGGACGANGGGATTGAGTGCACCCTCAGCAAGTTTGCNGATGACACCAAGC
TGGGNGGAGNNGTCGATACGCCNGAAGGNAGGGAGGCCNTNCAGAGGGATCTGGACAGGC
TGGANAGGTGGGCCGAGGCGAACNTGATGAGGTTCAACAAGACCAAGTGCAAGGTCCTGC
ACTTGGGTCGGAACAACCCCAGGCANTGCTACAGGCTGGGGGNAGAGTGGCTGGAAGACA
GCGCTGNGGAGAAGGACCTGGGGGTNCTGGCGGACGACAAGCTGAACATGAGCCAGCAGT
GTGCCCNTGCGGCCAAGAAGGCCAACGGCATCCTGGGCTGCATCAGAAANAGTGTGGCCA
GCAGGANCAGGGAGGTGATCGTCCTCTCTACTCNGCCCTGGTGAGGCCGCACCTNGAGTA
CTGCGTCCAGTTCTGGGCCCCTCACTACAAGAAAGACATTGAGANCCTGGAGCGTGTCCA
GAGGAGGGCNACAAAGNTGATNAGGGGTCTGGAGCACNNGTCCTATGAGGAANGGCTGAG
GGAGCTGGGATTGTTCAGCCTGGAGAAGAGGAGGCTCAGGGGTGACCTTACCGCTCTCTG
CAACTACCTGAAGGGAGGCTGTAGCGAGGTGGGGGTCGGCCTCTTCTCCCGGGTAACTAG
CGATAGGACAAGGGGGAATGGCCTCAAGCTGNANCAGGGGAGGTTTAGGTTGGATATTAG
GAAGAANTTTCTTCTCACTGAGAGAGTGGTGAGGCACTGGAACGGGCTGCCCAGGGAGGT
GGTGGAGTCACCGTCCCTGGAGGTGTTCAAGGCCAGGTTGGATGTGGCNCTGAGCGACAT
GGTCTAGTGTGCCGGTGGNCATGGGTGGATGGTTGGACTNGATGATCTTNGAGGTCTTTT
CCAACCTTAGCGATTCTATGATTCTACTATGTTTGATTCTTATTTTTTTTTTTTTTTTTT
TTTTTTTTTTTTTTTTTTTTTTTTTTTT
>rnd-2_family-6#LINE/CR1 ( Recon Family Size = 23, Final Multiple Alignment Size = 20 )
AACCATCAACAGCATGAAGTTCAACAAGAGCAAATGCCGGGTNCTGCACCTGGGACGGAG
CAATNCCGGACGNCGCTACAGGCTGGGGAAGAGTGGCTGGAAGACAGCGCAGCAGGAAGG
GACCTGGGGGTGCTGGTTGACAGCAGGCTCAGCATGAGCCAGCAGTGTGCCCTGGCGGCC
AAGAAGGCCAACTGCATCCTGGGNTGCATCAGAAATAGCGTGGCCAGCAGGNCAGGGAGG
TGATTNTTCCNCTGTACTCAGCACTGGTGCGGCCGCACCTCGAATACTGCGTCCAGTTCT
GGGCCCCTCACTACAAGAAGGACGTTGAGGCCCTGGAGCGCGTCCAGAGGAGGGCAGCGA
AGCTGGTGANAGGGCTGGAACGCATGTCCTGCGAGGAGNGGCTGAGGGNACTGGGGTTGT
CCAGTCTGGAGAAGAGGAGGCTCAGGGGNGACCTTATTGCTCTCTACAGCTACCTGAAGG
GAGGNTGTAGNGAGCTGGGGGTCGGCCTCTTCTCCCGGGTAACTAGTGATAGGACGAGAG
GGAATGGCCTCAAGCTGCGCCAGGGGAGGTTCAGACTGGACATTAGGAAAAACTTCTTCN
CTGNGAGGGTGGTCAGGCACTGGAACGGGCTGCCCAGGGAGGTGGTGGAGTCCCCGTNCC
TGGCGGCGTTCAAGGAGCGTTTGGATGTTGCNCTGAGNGACNTGGTCTAGCGTGAACCAT
TGGTGANGGGGGACGGTTGGACTGGATGATCTTGTGGGTCCCTTCCAACCTTAACGATTC
TATGATTCTGTTCCATGCTTCCCAAGCGTTANCATGCAAGCCTTTTTTTTTTTTTTTTTT
TTTTTT
>rnd-2_family-47#LINE/CR1 ( Recon Family Size = 19, Final Multiple Alignment Size = 16 )
GCNTGGGTAATAAACANGAGGATCTGGAGGCCNNTGTGTGNTCNNAGGGCTACTGTNTCG
TTGCCGTCACGGAGACATGGTGGGACGGCTCCCACGACTGGAGTGCTGCGATGGATGGCT
ACTGACTTTTCAGGAAAGACAGGCCGGGNAGAAGAGGTGGTGGTGTNGCTCTCTATGTTA
AAGAGTACATTGAATGTACTGAACTTGTNACGGGGTGAATGATAGNGTTGAGAGCTTATG
GGTNAGNATNAAGGGAAAGGCCGACGAGACTGACATNNTTGTGGGCGTCTGCTACAGGCC
GCCCGACCAGGATGAAGAGGCGGACGAGGCTCTATAAACAGCTGGNNGAAGCCTCNCGGT
CACNAGCCCTCGTTCTCGTGGGGGACTTCAACNTCCCNGACATNTNCTGGGANTACGATN
CAGCNCANAGGGAGCAGTCCNGGAGGNTCCTGGAGTGCATGGAGGACAACTTCTTGACGC
AGCTGGTAAGAGAACCTACGAGAGGAACTGCCCCGTTAGACCTGCTGTTCGCAAACAGAG
AAGGTCTGCTGGGAGATGTAGAGGTTGGGAGCTGTCTTGGGCAGAATGACCACAACATGG
TAGAGTTCTCGATTCTTGGTGGAGGCAGGAGGGGGAACAGCAGAACTGCTACCTTGGACT
TCCGGAGGGCGGACTTCGAACTNTTCAGGAGACTAGTNGGGAGAGTCCCCTGGGGNNCAG
TCCTAGAGAATAAGGGGGCACAGGANGGCTGGNCGTTTTTTAAGGGAAGTNTCCTAAAGG
CGCAAGAGCCTGGCCGTCCCCATGTGACGGAAATGAGCCGACGGGCAAGAAGACCGGCGT
GGCTGAACAGGGAACTATCTGANCTCGAGAACAAAAGGANAGTCTGCTCCCTGGAAGAGT
GGACGGGCTACCCTGAGATGACAGGAAGCGCAAGCTGTGCAGGGAGAAAATCAGAAAGGC
CAAAGCCCAGCTNGAACTGAACTTGGCCGCTGAAGTAAAAGGGAACAAGAAACGCTTTTA
CAAGTATATCAACAGCGAGAGGAAGGCTAGGGAGAATCTCCATTCCCTGTTGGATGCGGG
CAANCTGGTCACCGAGGACAAGGANAAGGCTGAGGTACTCAGTGCCTTCTTCGCCTCNGT
GTTTAAGGTAAGAGCAGAATAAACCCTCCACGATTCAGGNGGAGACAGTTTNGGACCTGC
TANNNNANCTGGACNTCCACAAGTCCATGGGACCGGACGNGATNCACCCGAGAGTGCTGA
GGGAACTGGCGGATGTGGTCGCCAAGCCGCTCTCCATCATCTATCAGCGNTCCTGGCCGA
CNGGNGAGGTCCCAGATGACTGGAAGANTGACAATGCGACGCCATCTTTAAGAAGGTGAA
AGGACGATCCAGGNAACTACAGGCCTGTCAGCCTCACCTCAGTGCTAGGNAAGGTTATGG
AACNGATNATCTCGGGNGCNATTACACGGACCANCTGCGGGNCAACCAGGGGATCAGGCC
CAGTCAACACGGGTTTACGAANGGNAGATTCCGCTTGACCAACCTGATCTCATTCTATGA
CGNNGTGACCCGCNTGGTAGATGAGGGTNAGACCGTCGATGCGGTCTACCTNGACTTCAG
CGAGGCCTCTGACGCTGTCTCCCATAACATTCTCATAGANAAGCTGGCAGNCTAGGGTCC
GGACGNGTGNACACTNCGCTGGGCGAAGAACTGGCTGGATGGCCGGACCCAGAGAGTCGT
GGTCAATGGAGTTGAATCCAGNTGGCGGCCGGTCGCNAGCGGTGTTCCCCAGGGNTCGGT
CTGGGGCCGTTCTGTTTAATATCTTCATTGATGATCTGGATGAGGGGATNGAGCGCACCC
TCAGCAAGTTTGCNGATGACACNAAGCTGGNAGGGAGTGTTCATCTGCCAGAGGGGNAGG
ANGGCCACTNCAGAGGGACCTGGACAGGCTGGANCGATGGGCCGAGANGAACCTGATGAA
GTTCAACAAGGGCAAGTGTNGGGTCCTGCACTTNGGGAGGAACAACCGCAGGCAACAGTA
CAGGCTCGGGGAGGTGTGGCTGAAAGGCNNTCTGCGGAAANGGACCTAGGTGTNCTGATG
GACANTAGGCTGAACATGAGCCAGCAGTGTGCCCTTGCGGCCAAGAAGGCCAATGGCATC
CTGGCTTGTATCAGAAATAGCGTGGCCAGCAGGANCGGGGAGGTGATCGTCCCCCTGTAC
TCNGCNCTGGTGAGGCCGCACCTCGAGTACTGTGTCCAGTTCTGGGCCCCTCACTACAAG
AAAGACATTGAGGCNCTGGAGCGTGTCCAGAGAAGGGCAACGAAGCTAGTGAAGGGTCTG
GAGCACAAGCCTTATGAGGAGNGGCTGAGGGAGCTGGGNCTGTTCAGTCTGGAGAAGAGG
AGGCTCAGGGGAGACCTCATCGCTNTCTACAANTACCTGAAGGGAGGTTGCGGNGAGGTG
GGGGTCAGCCTCTTCTCTNTGGTGACTAGTGACAGGACAAGAAGGAATGGCCTCAAGCTG
CGNCAGGGGAGGTTCAGACTGGACGTTAGGAAGAACTTCTTCACCGAAAGGGCGGTNAGG
CACTGGAACAGGCTGCCCAGAGAGGCGGTGGAGTCNCCGTCCCTGGAGGCGTTCAAGAGC
CGTTTGGATGCGGTGCTCGGGGACGTGGTTTAGCGCGATGTTGGGGTAGGGTACCGTGGC
CAGCCGCGGTTGGACTGGATGATCTTTGAGGTCCCTTCCAACCCGGGCNATTCTATGATT
CTATGATTCTATGATAACAAAGCTGTGAATCAGNCTTTGGAGCAAGTACTGACTCTTCAA
GGTACTCAAGGAAGCAGTCTNCAGAATAGATATCTGNCTTTTTTTTTTTTTTTTTTTTTT
TTTTTTTTTTTTTTTTTTTTTTTTTTTTTTTTTTTTTTTT
>rnd-3_family-1#LINE/CR1 ( Recon Family Size = 281, Final Multiple Alignment Size = 242 )
ACATTCNCCTTTATCNTCCCTCCTACGTGCNCAAGAGAGCCTTGTTTTCACAGAATCACA
GAATCGTTGAGGTTGGAAGGGACCTCTGGAGATCATCTAGTCCAACCTCCTGCTCAAGTG
GCCCATGCGAACCTGATGAGGTTCAACAAGGCCAAGTGCAGGGTCCTGCACCTGGGTCGG
GGCAACCCCANGCATCGNTACAGGCTGGGGGANGAGCGGCTNGAGAGCAGCCCTGCGGAG
AAGGACCTGGGGGTNCTGGTGGACGAGAAGCTGAACATGAGCCAGCAGTGTGCCCTCGCG
GCCCAGAAGGCCAACGGTATCCTGGGCTGCATCAAAAGNAGCGTGGCCAGCAGGNCGAGG
GAGGTGATCCTCCCCCTCTACTCNGCNCTGGTGAGGCCNCACCTGGAGTACTGCGTCCAG
NTCTGGGGCCCCCAGTACAAGAAAGACATGGAGCTNTTGGAGCGGGTCCAGAGGAGGGCC
ACGAAGATGATCAGAGGGCTGGAGCACCTCTCCTATGAGGANAGGCTGAGGGAGCTGGGN
TTGTTCAGCCTGGAGAAGAGAAGGCTCCGGGGAGACCTCATNGCGGCCTTCCAGTACCTG
AAGGGAGCTACGACAGGAGGGGGANCGGCTCTTTNCANGGGTGNATAGTGACAGGACAAG
GGGGAATGGCTTCAAACTGNAACAGGGGAGGTTTAGGTTGGATATTAGGAAGAANTTCTT
CACNGAGAGGGTGGTGAGGCACTGGAACAGGCTGCCCAGGGAGGTTGTGGATGCCCCATC
CCTGGAGGCGTTCAAGGCCAGGCTGGATGNGGCTCTGGGCAGCCTGGTCTAGTGGGGACC
CTGCNCATGGCAGGGGGGTTGGAACTNGATGATCTTTGAGGTCCCTTCCAACCCAAGCCA
TTCTATGATT
>rnd-3_family-26#LINE/CR1 ( Recon Family Size = 110, Final Multiple Alignment Size = 88 )
GAGANGTNGAGGTTGGGGGCNGTCTTGGGCNGAAGTGACCATNACNTGGCTAGAGTTCGC
GACTCTTGCTGGAGTCAGGAGNGCGAGCCTGGCAAAAAGTAGAGTCNGCTACCCTGGACT
TCNGGAGGGCAGACTTCGAGCTCCTCAGGNGACTGCTGGGNGGGGTCCCCTGGGGNNCNG
TCCTTAGGGAGCANAGGGGTACAGGACGGAACTGNCNGCTCTTTAAGAAGGACACCCTTC
TGAGGGCGCAGGAGCNCNCCGTCCCCCTGAGCNGCAAAATCGAGNNGGGAACGCGGANGA
AGACCGGCGTGGATGAGCAGGGGNCTGCNGCTNAGGCTCCAGGAGAAAAAAGAGGGAAAT
CTACNNCNNGTGGAAGCAGGGACGGGTAGCCTAGGAAGAATACAGGGATGNTGTCCGGAT
GTGCAGGGACGGAATCAGGAAAGCCAAAGCNCAGATGGAACTGAACNTGGCNAGGGATGT
GAAAAACAACAAGAAAGGNTTCTACAAGTACATAGGANGAGAAAGGCCAAGGAGAGTGCT
CCCCTCTGCTGNATGAGGATGGAATGTTTTTTTTTTTTTTTTTTTTTTTTTTTTTTTTTT
TTTTTTTTTTTTTTTTTTTTTTTTTTTTTTTTTTTTTTTTTTTTTTTTTTTTTTTTTTTT
TTTTTTTTTTTTTTTTTTTTTTTTTTTTTTTTTTTTTTTTTTTTTTTTTTTTTTTTTTTT
TTTTTTTTTTTTTTTTTTTTAACTGGACTGCCACAAGTCCATGGGACCGGATGAGATTCA
CCAAGAGTGCTGAGTTTTTTTTTTTTTTTTTTTTTTTTTTTTTTTTTTTTTTTTTTTTTT
TTTTTTTTTTTTTTTTTTTTTTTTTTTTTTTTTTTTTTTTTTTTTTTTTTTTTTTTTTTT
TTTTTTTTTTTTTTTTTTTTTTTTTTTTTTTTTTTTTTTTTTTTTTTTTTTTTTTTTTTT
TTTTTTTTTTTTTTTTTTTTTTTTTTTTTTTTTTTTTTTTTTTTTTTTTTTTTTTTTTTT
TTTTTTTTTTTTTTTTTTCAGCATGGCTTCACCAAGGGCAGGCCCTGCCTGACCANCCTC
ATCNCCTTCTATGATCNCGTGACCCGCCTTGGTGGACGAGGGAACGGCCGCTCATGTCGC
CTACCTGGACTTCAGCAAGGCCTTTGACACGGTCCCCCACAGCATTCGTCTCTCCAGAAG
CTGGNAGNNTGTGGNTTNGACGGACGCACTCTTCGNCGGGTGAGGAGCTGGTTCTGGAGG
GCCGNGCCCAGAGAGTGGTGGTGAATGGCTCAATGTCCGGNTGGAGNCCAGTCACGAGCG
GTGTCCCCCAGGGGTCGGTGCTGGGGCCTGTCCTNTTCAATATCTTTATTGATGACCTGG
ATGAGGGGATTGAGTGCACCCTCAGTAAGTTTGCAGATGACACCAAGCTGGGTGGAAGTG
TCGATNTGCCTGAGGGNAGGGAGGCCCTACAGAGGGACCTGGACAGGCTGGATAGNTGGG
CTGAGGCCNATGGGATGAGGTTCAACAAGACCAAGTGCCGGGTCCTGCACTTTGGTCACG
GCAACCCCAGGCANCGCTACAGGCTTGGGGAAGAGTGGCTGGAAGGCTGCGTAGAGGAAA
GGACCTGGGGGTGCTGGTNGACGNTNAGCTGAACATGAGCCAGCAGCGTGCCCAGGCGGC
CAAGAAGGCCAACGGCATCCTGGCCTGCATCAGAAATAGTGCGGCCAGCAGGAACAGGGA
GGTGATCGTCCCCCTGTACTCAGCNCTGGTGAGGCCGCACCTCGAGTACTGTGTTCAGTT
CTGGGCCCCTCACTACAAGAAAGACATNGAGGCCCTGGAGCGTGTCCAGAGAAGGGCAAC
GAAGCTGGTGAGGGGTCTGGAGCACANGTCTTATGAGGAGCGGCTGAGGGAGCTGGGATT
GTTCAGTCTGGAGAAGAGGAGGCTCAGGGGAGACCTCATCGCTCTCTACAACTACCTGAA
GGGAGGTTGTGGCGAGGTGGGGGTCGGCCTCTTCTCCCGTGTGACTAGTGATAGGACNAG
AGGGAATGGCCTCAAGTTGCGCCAGGGGAGGTTCAGGTTGGACGTTAGGAAAAACTTCTT
CTCTGAGAGGGTGGTCAGGCACTGGAACGGGCTGCCCAGGGAGGTGGTGGAGTCACCGTC
CCTGGAGGTGTTCAAGGAGCGTTTGGACGTGGCGCTGAGGGACATGGTTTAGTGGGNANC
ATTGGTGATGGGTGGACGGTTGGACTGGATGATCTTGTAGGTCTTTTCCAACCTTAGCGA
TTCTATGATTCTA
>rnd-3_family-6#LINE/CR1 ( Recon Family Size = 41, Final Multiple Alignment Size = 32 )
AAAAACTCTGCGCTTATGAGGCNNCATCTGGAGTACTGTGTCCAGGTTTGGTGCCTTCAG
TACAAGAGAGACGCGGAGCTGTTGGAGCGGGTCCGGAGGAGGGCCACAAAGATGATCGGA
GGACTGGAGCACCTCTCCTNTGAGGACAGGCTGAGGGAGCTGGGNTTNTTCAGCCTGGAG
AAGAGAAGGCTGCAGGGAGACCTCATTGCGGCCTTTCAGTATCTAAAGGGAGCTTATAAG
CAGGAGGGGAGCAACTCTTTAAGGGTAGACNGCGANAGGACAAGGGGGGGGGGAATAGCG
TTAAACTNAAGGAGGGGAGATTTAGNTTAGATGTCAGGGGGAAGTTCTTCACTNAGAGGG
TGGTGAGGCGCTGGAACAGGCTGCCCAGAGAAGCTGTGGATGCCCCATCCCTGGAGGCGT
TCAAGGCCAGGTTGGATGGGGCCCTGGGCAGCCTGATCTAGTGGNTGGCGGCCCTGCCCG
TGGCAGGGGGGTTGGAACTNGATGATCCTTGAGGTCCCTTCCAACCCGAGCCATTCTATG
ATTCTGTG
>rnd-4_family-12#LTR/ERV1 ( Recon Family Size = 84, Final Multiple Alignment Size = 68 )
GCACGAGAGGCTCTTGCTTCTAAGTCACATGAGGAGACAGTTTCCCACCCAAGCCCAGAG
CCAAAGGGAAAGTCCTCTGACAGCGACACAGGGAAACTGTTGACGTCCAGAAGCCACCCT
GTGCGGGCAGAGCAGCTCGAAGCTGACGTTCCTCACTTGACTGCAGTTGCGCCCACGAGT
CTGAAGCTCGTGCCTACCTGAAAGCCACGCTTGCCTCTCCACCAGGGGCTCNGCTCCTTT
GCTGGCATAGCAGTAACGCACACCAGGTCTCCCACCTGCAAGAGATTGCAACATCAATCC
CAGCGTCAGCACAGCTGGGAGGAAAGCACAGCTGAAATGGCACCCTTCTTCTGCACTGCC
AAAGAGCGCACAGCTTGAGAGCAATTGCACCGGGGCAGCTCTTCAGGCATTTCCCGTGGG
AAAGCTGGGCTTGGAGGTACAAGAGCCGCTGCCTTACACACCANACAGAATACAGTGCAA
GCATGCCAAATGAAACCGTCTTTTAGACATGGCTGAACTCCTCCCTGCATCCAACCCAGT
GCAAGTCCTATCTGGACCTGCATCTTCTGGGCTTCGCCTCACAAGGCATTCTGAAGGTGT
CTGAGAATATTCCTGATGCATTCACACGGTATACTCTTCTGTCCGTGACAACAAGGAACG
CCTTCTTTATCTGCTTACCTCCAAGGAGAGCTCATCCGCTGCCTGGGCAACGTATCTCTT
AATAACATGGCCAGCAGCAATAGCTGGGANACTAAGAGACGCACTACACCCTCNTGGGCC
AGCAAAGGCTTCCCCTGGTTCTCAGGCTGAAACAGAGAGCACAGGCCATGGTGAGGAGCT
GAGGACAAACAAGGAGGATTTCAGGGTGCCATCTCGATGCCACTAGCAAGNAGATGAAGC
TTTCCCAAGTGCCGCNCTNCAGGACACCGAGAGAGCCGGAAGGATGCTCTCTCTCTTGAA
AAGCAGGAGAGCACACCGGTGGCTCATTCTGCTGGCTCAAGTCAGGGAACAGAGACCAAG
CAGAGCTTCACACTGTACCTCCGTCAACGCCCGGTCAGGCCCACGGCTGATCTCGCTGCT
CGCGATGCCCATCACAGCAGGCGCGACAAGCTGCAACAGAAAAGAAACACATTTCCTGTG
TTCACACAGCACTGGATCGAGAGACTTCTTCAGAACTACTTCTAGAAACAACCACTNTGT
GCAGTCTANTCAAACGGGACAGCCGTTGCAATACGCAGCACTGGACCAAGTCGCTGTCCC
TCTGCTAGCAGATGGGGACTCTGGCACAAAGCAGCAGATGCATTTGCCCGCAGCACGCTG
AGAGCGCAGTAGCAGGCCAGGGAGAGGTGTCACTGCTGGGGCTGGAGCTGCTCCCCAGCC
CCCGGCTCCCAGCAGCAGCCTCACCACCAGCGCCGGCCGCAGCCTTGCCCACGCATTTCC
TCTGCCTGCATCTCTGCTGTGCTCCCTACAGCTGTCGGGCACACTCACACAGCCAAAGCA
TGCACGCTTGTGCCCCTGGCTCACGTTGTGCAGCTCTGCACAGAGTGGGGCTAGGGCTCT
TTGCCTAAGGGATTGCCTTCCTTCACACTAGCTGCTCCCAGCACTACAGGCAGAGCATCC
TGCCGAGGGCTGAGCTGGAGGGGAAGTGGAAAAAACCCACACGTTTCCAGTGCCGCATNC
NAGCTGGACGAGGCTGTGTTACTACACACGGTGTGACTAAACACGGGCTGCTGAACCATG
TGGCAATACAAAACATGGCACGTACCTGGCAAGAGATCAGAACAAGGGAGAAGAAGATCC
TCGAACCCGCAGCCGTTCCTTGTCACTTTGCTCTGATCTTCCGCGAGCAAAAGCTGCACC
AAGGGAGCAGGCGGAGGGTGGGCGGGGGAGGGAGAAAGAGCAGGTCAGTGAGCCTCCACA
ATTNAGCAAAGGGAAGGACGAGGGAAGAACCGTNGGACAAATGCCATCTTGATGGATGGC
TTTGGAAGTGATGGCCTGGGGGAAAATGGCCTCTGACGGTCCAGACGAAGCAATATGATC
CTAGGAGCTCCGCCAGCCAGCACTTCTCAAGCCCTCGCTGCCCACCCGTCTATCCCGCAC
CGTCTCAGCTTACCTACAAGGCGCTGCGCAAGACGGGATGAAGACAAACGGACTCAGTCG
ATGCACAAGTGCAACAAGCCACGTACTCACGCCGAGCTCAAGCGCTCCAATGAAGGGAAG
CAGCACGCGCTGCTCCTCCCCTCATTCTAGCCGCTTATGACATCACTAAGGGCCACCCGG
CTGCTCCACCATGGACGGACAAGGTGGGGAGGCAAGACCACGTCACAAGACCACAGGATT
CCAAAAGGGCACCCCAGCGTTCGAGAAATCAGTGCGTGGTTGGAATTCTATCTCAGNNNN
NNNNNNNNNNNNNNNNNNNNNNNNNNNNNNNNNNNNNNNNNNNNNNNNNNNNNNNNNNNN
NNNNNNNNNNNTTGGTGGGCCTATGGCAAATCCACACTAGGGTCCTTCTTTGCACCCAAG
GGCGGCTTAGAGCAGCCATCTCTTTCACCTGGATGGAAATAAAGGAAGAGAAACACAGCA
CTACTACCAGACTGCTTTGCCAGTTTCTTTCCCGAGCGCATTTTTGCCTTTAGGCTTCCA
TGACGACCTCATTTCCTCCTCCTTTTCTTTGGGGGGAAGCTGCCCCCAGTGCCTGAGCTT
CACAAGACAGCATGAAACACGACACTAAGACAAACACTTGCCCTGGGTGCAGGGTGGCTG
TGCTTTGCCAGGCATATACAGGAGGTAGCGGGCTAGGAAGCGCCACGTGGCAGCCCCAGG
CCAAGTCTGCATTCAGTCACTGTGGCCACAGCTGCTGCCTCACTGCCAGAACGTATCCGA
GGGTACAGATGGACGCAGGCACTCCTGCTCCTTCTGCAAAGCCCTCCTCTGCACAGCCCG
TTAGCTGCTGCTCACTGCTACGCCAACCGGGCTCCCCTTTACAGCAGCCCTGGGATAAAC
ACGCCTGTACTCTTCCGTGCAGCAGCGAGCTCCAGGGATGAAGCAGCACAGAGGAAACCA
ACAGAATCTACTGCTGCTGAATCCACCAGCTCCTTCTGCCCACCAAGAGTAATACCGTGG
GACAGAACACAAGGGGGAAAAGCGCTTCCGCTCACACACGGACAAAGGGAATCAAAACGG
CTCCTTCGAGAAGAGCTCGTTGGGTAAACCCAGCCTCAGAGACACAAATGCATCTGGTTC
CAGTAAATATTACGGCACCTTGGTGATGAAACGCTGTTCTGCTGCTCGGAGAGCACGAAG
CATGCTGTGTTGACAGGCACAGCAGCGCGATGCCCAAGCTGAGCACGCAAACCTCCCCAG
CACCCCTGGCCAATGCTGCCAGGGAAATGCACGACCTGCAGCCCCACACGGCTCGCTGCA
CGGACACTGGGGGGCTGTCNNNNNNNNNNNNNNNNNNNNNNNNNNNNNNNNNNNNNNNNN
NNNNNNNNNNNNNNNNNNNNNNNNNNNNNNNNNNNNNNNNNNNNNNNNNNNNNNNNNNNN
NNNNNNNNNNNNNNNNNNNNNNNNNNNNNNNNNNNNNNNNNNNNNNNNNNNNNNNNNNNN
NNNNNNNNNNNNNNNNNNNNNNNNNNNNNNNNNNNNNNNNNNNNNNNNNNNNNNNNNNNN
NNNNNNNNNNNNNNNNNNNNNNNNNNNNNNNNNNNNNNNNNNNNNNNNNNNNNNNNNNNN
NNNNNNNNNNNNNNNNNNNNNNNNNNNNNNNNNNNNNNNNNNNNNNNNNNNNNNNNNNNN
NNNNNNNNNNNNNNNNNNNNNNNNNNNNNNNNNNNNNNNNNNNNNNNNNNNNNNNNNNNN
NNNNNNNNNNNNNNNNNNNNNNNNNNNNNNNNNNNNNNNNNNNNNNNNNNNNNNNNNNNN
NNNNNNNNNNNNNNNNNNACGAGGGCTGCAAAGCAATGGCAGCAGACGTGCAGTGCACTG
TCATAAGTGCACATGTACATAAGCAGATGCTCTCATCCACACGTGCAAATCTGAGGGCGA
GGAATAAAAGGCTCGCTGGGCCATGGGCAAAGCAGGGAGCAGATGATAGGCAGGAAACAG
GAAGGAGTTCAAGACCAGCTCTCCTACACCAAAGACAGGGAGAGCTGAGTCAGCACCACG
GGGGGACTTACGACACAGCTTGAGAGCTTACAGAGACCTGAGGTTGCCAAAGGAGGCCGC
CAGGGTAACTCTCACCAGTCTTTTGCAGGGCTCTCACGGATGCTTGCGATGCTGACTTCC
ACTGCCTATGGCATCGGTAGAAAGCCCAGGTGGCAAATGCTCAATTGGTCTGGGTAACGC
TTCTATGCTTCCACGGTTAGGACTGAAACAAAAGGAAAAAAAAAAGCATGCAGCCCTATG
AAATTTGTCTCTCTACTGCTGCTGTCAGCGTGACATCTAAGATGAGCATTACGCGTCCCT
GCACCCGACTGAAGATTCATCCAAGTCTGTGGGCACTGTTAGCAGCAGTTCCCAGAACAT
CTTGCGCCACAAAATGCAGCACGCTCCTTTTTTTCACAGGCCCCTCGTTTCTCTCATCAG
CCTCAGATTCACTCCACTTCAAATACACCCATCAGAACAGCCCTTCCGTTCTGCTGAGGT
AGGAACCCACTGCTGGGATGTCCCCCACTCCCGTTCCCCGCTATGTCCAGCACCGGGGGG
GAAAGGAGGAGACACTGCCATCACCTACCCAGACTTCTTGCAGGGCCTTCCAGACGCTCT
CACATCACAGGGAGAAGCGGCACAGCTCTCGTGGCACAAAGCTCAGAGAAGGCTGCAGAA
ATCAAGGTTGCCGCCAAGGTGCTGCTTTCAAACAACGTGACTTAGCGGGCACGAGACGGG
AAAGACAAGGTTCCGGTTCAGAAGCCTCCAATCCCCGTGGATGTGGCTGTCTGCAAAGAC
CACAGCTGCCTGCTTTCCAGCAGGGGGACGCTCACCCAGCAAAGCACTCACCCAGCAGAT
GCCTTTCCGACNNNNNNNNNNNNNNNNNNNNNNNNNNNNNNNNNNNNNNNNNNNNNNNNN
NNNNNNNNNNNNNNNNNNNNNNNNNNNNNNNNNNNNNNNNNNNNNNNNNNNNNNNNNNNN
NNNNNNNNNNNNNNNNNNNNNNNNNNNNNNNNNNNNNNNNNNNNNNNNNNNNNNNNNNNN
NNNNNNNNNNNNNNNNNNNNNNNNNNNNNNNNNNNNNNNNNNNNNNNNNNNNNNNNNNNN
NNNNNNNNNNNNNNNNNNNNNNNNNNNNNNNNNNNNNNNNNNNNNNNNNNNNNNNNNNNN
NNNNNNNNNNNNNNNNNNNNNNNNNNNNNNNNNNNNNNNNNNNNNNNNNNNNNNNNNNNN
NNNNNNNNNNNNNNNNNNNNNNNNNNNNNNNNNNNNNNNNNNNNNNNNNNNNNNNNNNNN
NNNNNNNNNNNNNNNNNNNNNNNNNNNNNNNNNNNNNNNNNNNNNNNNNNNNNNNNNNNN
NNNNNNNNNNNNNNNNNNNNNNNNNNNNNNNNNNNNNNNNNNNNNNNNNNNNNNNNNNNN
NNNNNNNNNNNNNNNNNNNNNNNNNNNNNNNNNNNNNNNNNNNNNNNNNNNNNNNNNNGC
AGTGCACTTCCACTCTAAACGGTTCCTTCTTACCGCTCGGATCCTCCCTTAGGGCTGGAG
CTCAAGAGGTCAACACAACACAAAGAACACAACGTGCAACTGGAAGGCATGTCTCAAAGC
CTGAAGAGTGAGAACAGGACCCTGCAGTTANAGAGAGAAGGGCCTCACAGGATGCCTGGG
GAAGGGGACCTGCAAGTCGNACGCGAGGGAAGAGCAACAGCTCTCCCTCAGTGATTGGTA
ACAGGGGACTTTTTCAAATGGTAACGTGATTCTCCCGAGATAGTAGTGGGAGTTATAGGT
TGTGTNATTGTTATCACCATCTGCTGAGTGTTCCGTACCGTGGATCTAATCATTTCAGGT
CCAGCTGACTTTCGGAGAAACCTGAAAGCTTACAACCGATTGACTNATGTACTAGCNTTA
TNAAGATNCCAGCTAAAAGACGTCGTCAGCATTGTGNACTACGTNNAAACCATGGCTTTT
GTTCTAAACGTCAGAGTGAGTGTGGTGTGAGTGAGATGCGTTCCTTGCAGGGAATGAGTG
TCAGCCCGTTTGCGTAGTACTGTGTTCCGATTGCGGGGAAGCGTGTNAAGGAAGGTGGAC
AGGCTTCTGTGAGATCTGTNAGATCCAAGTGTTCACANCTGAACAANATCAGTANGCGGT
GTCNAGGGTTGCCTGTGGAAACTCTGAGGAAATNAGGAATCAAGAAGAATTTTGTCAACA
TCGTGGGAGGCTCCCAGGGGAAGGAAATTCCCAAACAAACCCCNTTGGGATGCGCATTGG
CACATTGGTGGGATATTGCAGGGGAACCTGGAGGCACCCTGAGTAAGAAAACTTTAATCA
AGTATTGCAATCAGTGGTGGTTAATATATAAGTTAGAAGATGATGAGAAGTGGCNTCGGA
ATGGGACCCTAAACTATAATACCTTCTTACAGTTNCTGTTATTCTTAAGGAGGGGAGGTA
AATGAAGTAACATGAACAGTTTTTATAATTGAGTGCTCTAATCACGAGACTAAGTACTGG
GTGTTTATGGAAACTGAAGAACTGTACTGTTTGATTTGTGGGTTCTGAAGGGAATGGGAC
AAACGGTTTTGATGGTAAGTAAGTGTAATTGCTAATGGTAAACAGAAGCATGATTGAGGG
TATGTGGAAGTGTAACTGAGGGTATGAATAGTGGACAAAGGAAAAAGGGTTAAAGAGAAA
GTGAGTTTATCTGCGCCGGCATGAGAGCAACCCCCCACACCCCTGCCCCAGCCTCGNAGG
TCAGAGAGTGCTGTTGTAAACAGCGTTACTTGCAAAGGGGGGGAGGTGGAGAGGATGGGG
CACTGGAAGTGAGAATAGCCTTCATGTGCAGAGATCTAGGAAACCCAAAATTCCAGTGTT
AGCACTGGAAGCCTCCGGAGAGGAGGAGGTGAAACTGAAATGTAATGTTAGTAGTTTATG
TAATGATGAGAGTTTGGAAAGTGAAAAGTTTGGGAAGGACACAGGCTGAGGAAGGCAAAG
ATGAGCAAGGTGTAACAGGGATGTCAGAACCGAAGAGAGGTGAGCAAGANAAAGAAAAAA
ACTGATTGAGGAACAGAGATAGTAAGGAAATTGGGAAGAGCAACAGCTGTTACTGTTGCG
GCGCTAGAGTAGAGCCCTAGGACCCAGAGGTCCCCTCAGAAAGAGGTAGGGGAGGGCCTG
GAAGAGCCCGTGGAGGGGGAGGGTTCCAGCCCCGCTGGACCGAAAGCAGTGTGCAAACTG
CAGGGAAATGAGACAGCGGTGNAGAAATCCAACCGTCTCTGATTGCAAAAGCTGAANGAT
GGGAACCTGGGAAGTTATTCCNAGCAAATCCACCGGTGAAATTGCAGCTAGGAGAGCAGG
AGAAAGAGGTTTCTTTTCCGGTGGGCACGGGTGCCTCTTACCGCCCGTAGATGATTTTGC
AACAGNAGTNGGAGCTACTGCCCAACAAGAAAAGGCTTNCCTTTTGGGATCAACTNAANA
CGGGCTGAGAAAATAAGNAGGAATACATANATGCCTGTAGATGCCAGGCTCCAAAACCGT
TNCTCTGGCAAGACTTATCAGAACAAATGGATGCAGAGAGTNAATTCAATAANACTGGAG
CTAAGGGTCAAACAAGATGAACTGACCGAAAACGGTAAGTCTGGCTTNNATACAAACTGG
GACGAACAGTGGTGTACCCCCAGAAGTTACAGAAATCTTCACTAAGGTATGCTTAGCNGT
GTGGGTATCGGGGATGCCTGGTAGAGCCAAAATGCAGCCCTAAGNTNAAAGCAAGAGCTA
CGGCTAGCCCAGTCAGGGTAAAGCAGTGCCCTTTGAGGATATGCAACTGNAGAAGGANAA
AAGAAACNATAGATAACTTTTGGATTTTGGATTACTAATTGAATGTGAATCCAAATACAA
TACTCCAATCTTGCCGATGAAAAATCGGATAGCGAGTGCTATAGTTTAGTACAAGATTTG
AGGGCAAGTAATAGAACTGTTGAATGTATCACTCCGTGGCGGCAAATCCATACACTTTAN
TAACTAAGTTAGGGAATGAGTAGGTGGAGTTTGCCTTCCGGATNTGAAGGATGCCTTTTC
TGCCTGGTTTGGCCAAAGGAAGCCTAAGGTNATTTGCCATTGAATAGGAGAGCCCCAGTC
CGGGACAAAAAAGACTCCGTTNACCTGGACAGTGTTAGCCAGGGCTGTGAGAACAGCCCA
AGGATTTTNGAGAACTGGTCAACTCGTGAGCCTGAGATTTGGGTTCCTTCATCATCACGA
CCTACTACGCACGCGCAAGGGGGGGAGGGACTGCATGCTAATGGGCTCTCGGGAATGTAA
TGAATTTCTTGGTTTCAATGATGATCGACTTTCTCAACAGAAGGCACCAAGAACTCAACG
GCAAGGGACCTATCTGGGAAGGAGATTACAGCTGGACTTNGAACCTCAAGGACTGCCAGG
AAAGAAGCCATCTGCCAAAGNCCTGAGCCACAAAGTGCCGAGGAACTCCGTACATTCTCA
GGAATGACAGGAGGGTGCCGACTGTGGATACACAGCTACGGACTGTTGGTAAAGCCCCTT
CATGAAGTGAGTAAGAGATGGCCAGAGTGCTTGAGGGCGGTGGCTGCACCAGTGCTCAAN
ATTCAAGAACCCGGTAAATTTACGCTAGGCCAAAGAATAACAGTTTTAATATCTNATACA
GTGTCTACTGTATTGGAGGTAAAAGGGGGGCATTGGCTCTCACCCCCAGAGGTTCCTGAA
ATACCAGGCCATCCTGGTACAGCAGGATGATGCAGAAATAACTGTAACTAATATTGTCAA
CCCAGCATCTTTCCTTAGCGGAACTCCTGGAGAACCAGTATTTCATGACTGCTTTGAAAC
AACTGAAGCTACGGACCGTTGCCAGTCGGACCTGAAAGACGAACCCTTAGAAGATGCAGA
AGACACCTGGTTTACTGACGGAAGCAGTTTTGTGAGACAAGGAAACCGTAAGGCAGGATA
TGCAGNAACTGCTACTGACAAGGTCACCGAAGCACAACCATTACCTGNGGGGACTNTCCC
TNGGAAGGCTGAAATAACTGCCTTGACAAGAGCCTGACATAGACGACAGATGCTAATTAT
GNAGTTGGGATGCTACACGCTCATAGNACCATCTGAAGAGAGCAAGGATTGCTCACGCAC
AAGGAAAAACAGCCTGATGTAAATCACCAAAGAGCGTGGCTATCATCCATTGTCAAGGAC
ATCAGAAAGGGAACACCGTACCGGAAACTGGAGAGAAGATGGTGGATCAGGGGGCAGAAC
AGGTCGTTGAAGAGGGCTTTAATTCCAGACCGTAAACTTAAAATCGCTGAACCTGAGTCA
GAACCTGTAAAATATTTTAAAGAGGATAGCAATCTAATTAATGATTTAGAAGGAAGAGAG
CAGGCTGACAGATGGACACGTTGTTTTGCCCTTTGGTATTCTATGGAAATTGGTTCTAAG
GGAGGATAAGAAAATGTATTGGGCAAACGGACATTACAAAGTACGATCCTAGTACCAGGA
AAGGGCTACAAGTGGGCCTATTGGGAAAGGGAACCTTCCAGGGCAACAGTGGCAAANTGA
CTTCCTGAAACCCCCAAGAAAAGGGGGGGATCGCTGNATGTTGGCACTAACTGATACCTT
TTNGGGATGGCCAGAGGTATTTCCCTGNAGGACTNNTAAGGCTCGGGAAGTAACGAAAAT
GCTGTTACATGCTGTTAATTCCAAGGTTCGGGGCTCCTGTAGCAATCTCAGCAGATCGAG
GCCCACATTTTTGCCAAGGTGGTCCAACAAAGAATAAGCACATTACTGGGAATTGATTGG
CAATTGCACACACCTTATAGACCGCAGTCAAGCGGACAGGTGGAAAAAACGAATCACCTG
ATCAAATTACAGATAGTAAAACTTGGCCAAGAGGCTGGGATTCCCTGGCCGCAGGCACTG
CCTTTGGCACTTCTGAGAATTCGGACTAAACCCCGAACCAAGGAAGGATTAAGCCCACNT
GAGATTCTTTATGGGCGACCTTATACTGTACAAAAGGAAATCTCTATGCAGGTGGGGGAT
GAGGTGTTGAGTGAATATATGGTCAGCTTGGCGAAGCAGTTAAAGAAAATTGAACAAGCA
GTATTCGGTGCCAGGGCACGAGGCCTAGACGGTCCAGTGCATGATGTATTGCCAGGCGAC
TATGTTTATGTTAAACCTCTCTCTCAGATTCACCTCTGGAACCAAAGTGGGAAGGACCCT
ACCGACTTCTCCTGACCACCCACACCACGGCCAAGGTAGAGGGACTTACACCGTGGATAC
GTCATACCCGCCTGAAGAAAGCACCAGGACCACAGCGGACAGCACAAGAGAGAGGACCAC
TGAAAATCAGGATCCGAAAGCACGTATAAGANTTTGATAATAGTCAGTATGATTGGAGCA
GTAGTCACAGCTTGGCAAGGGAANAGCTACTTACGAATAACTGAGAAAATTGGCCAGGCT
CTCAACAAATCTTGTTGGATATGCACTGCCCTCCCTAGAGGGGAGGGAAAGGTGCCCGTT
TATGGGATAGTGGCACTANATTGGACCATTCCAGATTGGGTAGAGCACGGAAAGTGTAAG
TTTGGGATAGAAGACAAGTCACAAAAGGGACCTAAGTTTGATTTACTAGTTACTAACTCT
ACTAGGTCTATCTCTGTAGACAGAAAAACTGACGGTAAAGGTGGGGTGGGGGTTGGNTGA
CGGAACTTGACAGGCATAGGGTGTAGTTGGGAATATGGAAATTCTGGGGCAGTATCAGGG
ATCAGTGAAGCTGGAAGGTGGAACCAAGGTGGGGGGTGTGATCCTAGAATCGATAAGGAG
TCACACTGGGTCTCAGATAAGAACGTACTCGGAATTGTAGGGATGGGAGCATCGTTCACT
CTTCAGGAAAAGATGGCCAGGCCATGTCAGTTACCTCATGGATACCACATGGTGGTTATG
TGGGGACGCTCAGGCACGGAANGCAGTACCTTTAAATTGGACAGGGACTTGCACTACAGG
ATACTTAATAGCCCAGACCACGGTGCATGAGGAGATCCCTCGGGGACTCCTGAGGACCCC
TNGAATTAGAACTAAGCGTACATACAACCCCCTAGCTATATAGAACAAGGGATACCACAG
CTTTCCGAGAGCTCTTATCCCGGCTCTAGGAGTTACCCAGCTAGAAAAAGCTATAGTCAA
TATCTCTGCAACTCTGGAAATNATGGAGAATGCCACAACAGATGTATTACGGGCAATCCA
AGAAGAGGTATCCTCTTTATCCAAAGCAGTNCTCCAGAATAGGATGGCACTAGACCTATT
AACAGCCAAGGAAGGAGGGGTNTGTACGATAATAAATCAGAGTCGCTGTGCTTACATCAA
GAAGGATTTAAGAATCGAGAGAGATTTATGGAAAGTTTGGGAACAGACGAAAGTCCTGCA
TAGGACAAGTCAGGATGACACCAGCTGGAANGAAGATTTATGGAACNTGCTTACTAGCTG
GCTACCGAATCTAGGATGGTTAAAGCAGCTCTTCCTAGTTTGCATCATCTTGGTGCTGNT
TGTAGGTTTTACCTGCGTGATGATGAGGTGCTCTGCCTGCCTGTGCCGGAGTACTAGAAA
GAAANAGGAGATATGGAAGAGACATGAGCTGAGGCAAAAGGTGGGAAGTGGGGCCTATTT
TGGGACACGTAGAACAGANTCAAAATGATCTAGCAGGTAGAAGCCCTGCTAGACTATAGA
AAAGGGGGGA
>rnd-4_family-65#LINE/CR1 ( Recon Family Size = 54, Final Multiple Alignment Size = 46 )
ATCAGGAGGGTGAAGGCTAGGTTCCNCCCNCAGAGCGCACCAGGTGAGTAACCGTTGTTG
CCGNCCACTGAGAACAGGGAGGNTCAGTGAGTGAGCACAGCCCGCACTGCCCATACAGTG
CCGCAGCNGTNGGTGCGGGAGGCGGGNCGAGCGGCGAGGAGGGCAGAGCGTCNCTCCCCG
CTCGGGAGACCGGCTCNCCTATCGACNGCCTCCGAGACAACAAATCTGAACGCGGTCTCC
ACCAGGCAGAAGGCTTGCCCCAAGAAGAATGTGGCGACCCAGACGGAGNGCCTGCCCAGA
AATGTGGCCGTNCAGGTCTCCGGCTGCAGGGAGTGCCTGAGCCTGCTGCTGCCNGGGGAG
GGCGGCAGGGATTCCACCTGTGTGAGGTGTGAGCAGGTGGATGANCTGCTCAGCCTGGTG
GTGGAGCTCAAGGAGGAGGTGGAGAGACTAAGGANCATCAGGGAGTGTGAGCGGGAGATT
GACTGGTGGAGTGACTCCCTGCGTGCCGGAGGAGGAAGGGCGCAGGGAGATACCCCCCAA
ANAGTGGTGGACCCCCTNCCCTGTCGCAGTCGGGCAGAGGGAGGCGACCTGAGAGANGAG
GAGGANTGGAAGCGGGTCCCGGCTCGGCGTCGCAGGCGACCCCCATCCTGACCTACCTCG
GTTCCCCAGGTGCCCCTACGTAATAGGTTTGAGGCCCTGGAACTGGAGGGAGAGGTGAGT
GAGGATGCGGTGGGAGGNCCGCCTCCAAGTGTGCCTAGGGCGAGGCGGTCGGCTCCACGC
CTCGAGACTGCCTCCGCCAGGAAAGAGAGGAGGGTGGTTGTCGTAGGCGACTCCCTTCTG
AGNGGAACGGAGGGCCCGATATGTCGGCCGGACCCTACCCGTAGGGAAGTGTGCTGCCTC
CCTGGGGCCCGGGTCAGGGATATTACTAGGAAACTCCCTGGTCTGGTNCGCCCCTCTGAT
TACTATCCNTTACTGATAGTTCAGGCCGGCAGCGATGAAGTCGCCGAGAGAAGCCTGAGG
GCTATCAAAAGGGACTTCAGGGCACTGGGGAGGTTAGTTGACGGAGCGGGAGCACAGGTN
GTGTTTTCCTCTATCCCTTCAGTGGCAGGGAAGGACACTGAGAGGANCGGGAAAACCCAT
CGCATAAACGCGTGGCTNAGAGGCTGGTGCNANCGCAGGAATTTCGGGTTCTTTGATCAT
GGGGCGGTTTACTCGGCGCCTGGCCTGATGNCTGCGGATGGGNCCCACCTGTCTCAAAGG
GGGAAACGGATCCTAGCCCAGGAGCTGGCGGGGCTCGTTGAGAGGGCTTTAAACTAGGTA
TGANGGGGGAAGGGGATAAAACCAGGCTCGCTAGAGATGAGCCTGGGGGAGCGATGACGG
GGTTGGGGGTGAGGCAAATGGCTCAGCTGAAGTGCATCTACACCAATGCACG
>rnd-4_family-6#LINE/CR1 ( Recon Family Size = 41, Final Multiple Alignment Size = 34 )
GCGGCCGCCTGCGGGGGGTTTGAGCTGCGAGGCTGTGGGGAACGGTGCCTTTTGAGAACG
GTGTTTTTCTGAGCGTTTTATCTTCACCGGGTGGTTTTCTTCCTCGATGTGTCGAATGAA
CGGCGATGGAGAGCNCACAGAATTCCATCCGCNCCCGAAGCCCGTCATTATTGACAAGCA
GAAGCAGAGAGAGGAGAGGAGGTAGAAGGGGTAGGCCGCGGTGGGGGCCGCCCTCAGATT
CCTCNGGGCTCTGAGGCATTGGTACTCGAAAAGTGCGTGTCGGAAGGTGACAGAGACACG
GGCCCTGCCTCTGCCTTTGCCTCACATCTCGAGGTCAGCTGGGAGCTGAGTGCAGGTATT
CCTGTTTGTGAAATGGAATTCCTCTTCTGCTAAGCATTTTTTCATGTCTCCGAAACCCAC
CTGCACTGCTTTAAGTGGCACAGTGTTTAAAGTGGTGGTGCTGCCTNNNNNNNNNNNNNN
NNNNNNNNNNNNNNNNNNNNNNNNNNNNNNNNNNNNNNNNNNNNNNNNNNNNNNNNNNNN
NNNNNNNNNNNNNNNNNNNNNNNNNNNNNNNNNNNNNNNNNNNNNNNNNNNNNNNNNNNN
NNNNNNNNNNNNNNNNNNNNNNNNNNNNNNNNNNNNNNNNNNNNNNNNNNNNNNNNNNNN
NNNNNNNNNNNNNNNNNNNNNNNNNNNNNNNNNNNNNNNNNNNNNNNNNNNNNNNNNNNN
NNNNNNNNNNNNNNNNNNNNNNNNNNNNNNNNNNNNNNNNNNNNNNNNNNNNNNNNNNNN
NNNNNNNNNNNNNNNNNNNNNNNNNNNNNNNNNNNNNNNNNNNNNNNNNNNNNNNNNNNN
NNNNNNNNNNNNNNNNNNNNNNNNNNNNNNNNNNNNNNNNNNNNNNNNNNNNNNNNNNNN
NNNNNNNNNNNNNNNNNNNNNNNNNNNNNNNNNNNNNNNNNNNNNNNNNNNNNNNNNNNN
NNNNNNNNNNNNNNNNNNNNNNNNNNNNNNNNNNNNNNNNNNNNNNNNNNNNNNNNNNNN
NNNNNNNNNNNNNNNNNNNNNNNNCCATGCTGTCTGAAACACAGTGACCCCANGCAAATA
ATCTGTTGGTAGTGGCCCTCTGGCCAGTACTGTGTCAGGAAGCGTGCCTTCAACTTAGCT
GCCAGACNGTTGAACTCCAGAGCATAAGGAGATTTCTATGGCACGGTATNATTCATCGGA
GCAGAAAAGAGTTTTAAGAGTCCCCTTAAGCTTTGCCAACACAAGATAACCACTTGAATG
TGGTGTCTCCTGNAGGCTCTCCTCAGCTGTTTGTAAAAAACAGTAGGAAAAAAATTACTA
TATTTTACTATCAAGTGATGAAAAAGCTGTTTTTTCATCTGTGTCTCATTTAGACCNTGA
AGAAATTCCTGTAAACAAGGCAGGAGTTTAATTTTTTAGTGGGAACGTAGGCGATAATTT
AGTTAACTTTCTGACTGATACNGGGATTATATCAGGATGGTGAGCAGTCACCTGGGGTTT
CTGCAGGGCTCCATTTCGGAACCGGATGGAGGACTGCGTCAGGGGAGGGTCAGGGTAGGA
AAAGNTTCTGCACCAGAGGNTGACCATGCACACGATATGACAGAGTTCAAGGAGCGTTTG
GACAACGCTCTCAGACATAGGCGGCTGGTTTTATGTGGGGCAGGGGTTGGTCCTGTGTGG
AGCCAGGAGTTGGACTCGGTGATCCTTGTGGGTCCCTTCCAACTCGGGATATTCT
>rnd-4_family-9#LINE/CR1 ( Recon Family Size = 35, Final Multiple Alignment Size = 32 )
ATCTTATCAATGCTTATAAATATCTAAAGGGCGGGNGTCAAGTGGACGGGGCCAGGCTCT
TTTCAGTGGTGCCCAGCGNCAGGACAAGAGGCAATGGGCACAAACTGGAACACAGGANGT
TCCATCCGAACATCCAGGAAGCACTTCTTTACTGTGTGGGTGACGGAGCACTGGCACAGG
CTGCCCAGAGAGGTTGTGGAAGTCCCTTCTCTGGAGATATTCAAAANCCGCCTGGACGTG
GTCCTGGGCAACCTGCTCTAGGGACCCTGCTTGAGCAGGGGGTTGGACCGGATGACCTCC
AGAGGTCCCTTCCAACCCCTACAACTCTACGATTCTGTGATGTTCTGCT
>rnd-4_family-21#LINE/CR1 ( Recon Family Size = 34, Final Multiple Alignment Size = 27 )
TTCTTCTCCGAAAGAGTGGTCAGGCGCTGGAATGGGCTGCCCAGGGAGGTGGTGGAGTCA
CCGTCCCTGGAGGTGTTCAAGAANCGTTTGGATGTGGCGCTGAGGGACGTGGTTTAGTGG
GGAAATATTGGTGGTAGG
>rnd-4_family-179#LINE/CR1 ( Recon Family Size = 26, Final Multiple Alignment Size = 23 )
AACTTTAAGGTCCCTTCCAACCCAAGCCATCCTACGGTTCTNTGATCTTTAAGGACCCTT
CCAACCCAACCATCCCATGGTTCTATGATCTTTAAGGACCCTTCCAACCCAACCATCCCA
TGGTTCTATGATCTTTAAGGTCCCTTCCAACCCAAGCCATTCTATGATTCTATGATTCTG

>rnd-4_family-68#Satellite/macro ( Recon Family Size = 23, Final Multiple Alignment Size = 22 )
TCTGATGGGTGTATTTGAAGTGGAGNGNATCTGACGCTGNTNAGAGAAACGAGGGGCCTG
TGGAAAAAAAGGAGCGTGCTGCATTTTGTGGTGCAAGATGTTCTGGGAACTGCTGCTAAC
AATGCCCAGCAGGCTTCCTTTTTGCTGGGGAGAGGTTTAGCAAGGACTTCTTATATGAAA
AGGGTTCATCCTATATTTCCTTTCCATTGACCTTTCGTACGTACTGCTTGAGAAATTGCT
ATTTCTTGCTGTAGAGAATGCGCATGCACCCTGCACTTGTATCTGCACAAAGAATCTTCT
AAACATCTCTGTACGTGTTTCTTTTTGGCACTGGGATGGAGCTGTGTGGAACACAGACTT
GGATGTCACGCTGACAGCAGCAGTAGAGAGGCAAATTTCATAGGGTTGCATGCTTTTTTT
TTTTTTCCTTTTGTTTCAGTCCTAACCGTGGAAGCATAGAAGCGTTACCCAGACAGANTG
AGCATTTGTCACCTGGGCTTTCTACAGATGACATAGGCAGTGGAAGTCAGCATCGCAAGC
ATCCGTGAGAGCCCTGCAAAAGACTGGTGAGAGTTACCCTGGCGGCCTCCTTTGGCAACC
TCAGGTCTCTGCAAGCTCTCAAGCTGTGTCGTAAGTCCTCCCGTGGTGCCGACTCAGCTC
TCCCTGTCTTTGGTGTAGGAGAGCTGGTCTTGAACTCCTTCAGCTCCTTCCTGTTTCCTG
CCTATCATCTGCTCCCTGCTTTGCCCGTGGCCCAGTGAGCCTTTTACTACTCGCCCCCAG
ATTTGCACGTGTGGATAAGAGCATCTGCTTATGTACGTTTCTTTTCCGCCTGTGGTGTCA
GGCTGAGCGACAGCTCCCAGCCGAGCTTGTGGTTAGCGAGACACGGAGTAGCTGGAGATG
GAGTTCTCTGTGTCACTAAAGCATGAGCTTGATGGCTGCCGTGAGCCAAAGCAAGAGAGT
TTGTGTGTTTGACACACCGCTGAGCGGGTAGAGCAGGGCAAGGGGGCTGATTTGGACGTG
CTGCTTTCCCAATACGGTGCTGTTTGCGTGGCAGTGCTTCTGGCGTTGCAAATTGTGTCA
GATGTCAATGAATTCCTTGGAATCTGTTGAGTTGACTTGTGCAGGTTTCATTGTGGAGCT
GAACCCTTCCTGGCCGCTTGTGTGCATAGCCATGGCCTTTGCTTCTTTCTTGCCTTTTTT
TCTTGGTTGCGTTTGGCACTGTGCAAGCCGTGAATTGCCAGGGAAGAGCTGGAAGTGCTC
TGGAGTTGTGGGGGACAAACTCCCAAGAAACAATGTGCAGCTTCAAAGCCCCAAAGTTTG
GAGAGATGAGAGATGCGCAGCGCCTGCCTGGTGCAGGACATGATGCGCTCTGCAAGGCGC
TTTCCACGAAGACCTCAGATCTGCGCTCAAACTGCATCCAAAGCAACCCAATGCCCCGTG
CTTGTTGTACCCGGAGGTATCGGTGCCAGGAGTTGCTGCTGTGTTTGCAGTGCCATTGTG
TCGGCAGGGTGACGTTCATGGGGTGCGATGCCCTCAGTCATTCAAAGCATCCTTGCAGAT
GTTCCTAGCGAGGGCCATGTTTCATTGACAGCATAGGTTGTTTTCTGGAAAATGAAAGAG
TGGGCTTGCGTACCTCCAGATCGTTTTCATTTCCCGCTGACCCCAGCGCACTTCACGTCT
GCTGCCATTGCCCCACGGCCCTGTTGTGGTTTAAGCCGGTGGGTGGCTCAGCACCACACA
GTCCTTTGCTTACTGCCCCCTTCCCGGTGGGAGAGAATTATGGGGGAAAAAAAAAAGAAG
GTGGAACTTATGCGTTGAGAGAAATCTCTTTCCAGAGGTAGAGAAAAGGACAGAAGTAAT
GGATGCACACACACACACACACTCATATATATGAATGTATGTAAGAAGTGATGTAGAAGC
AGTGGCTCAGCACCTCCCAAGCAATGGCCAAGCAGAAAAAGAGGGTGAGATGAGCTCCCA
CCCTCGTTAAAATGCCTTCCACTTGATGTCATATGGTATGGAATATCCCTTTGGCCCGTT
GACATCAGCTGTCCTCATTTGGTTTCCTCCCAGCTCCTTCTTGAGAGCTTTGCTGAGAAC
GGCCTTGGCTCTGTCCAGGTCTGCTTCTCAGAAACTATAAACACGAGAGTGTTCTCACTG
TTGTAGCATCATAAGAGAGACTGAAGAAAAATGGATCCCACCTGAGACTAAGACAGCCCC
CCAGTGTCCGCGCAGCGAGCCGCATCGGGCTCCCGTGGGGCTGCAGGCGGCGCATTTCCC
TGGCAGCATTGGCCAGGGGTGCTGGGGAGGTTTTCGTGCTCAGCTTGGGCGTCGCGCTGC
TGTGCGTGTCAACACGGCATGCTTCGTGCTCTCCGAGCGGCAGAACAGCGTTTCATCAAC
AAGGTGCCGTAATATTTACTGGAACCAGATGCATTTGTGTCTCTGAGGCTGGGTTTACCC
AACGAGCTCTTTTCGAAGGAGCCGTTTTGATTCCCTTTGTCCGTGTGCGAGAAGCGCTTT
TCCCCCTTGTGTTCTGTCCCACGGTATTTGACTCTTGGTTGGCAGAAGAAAGAGCTGGTG
GATTCAGCAGCAGTAGATTCTGTTGGTTTCCTCTTGCTGCTTCATCCCTGGAGCTCGCTG
CTGCACGGAAGAGTCAGGCGTGTTTATCCCAGGGCTGCTGTGAAGGGGAGCCCGGTTGGC
GTAGCAGTGAGCAGCAGCTAACGGGCTGTGCAGAGGAGGGCTTTGCAGAAGGAGCAGGAG
TGCCTGCGTCCATCTGTACCCTCGGATACGTTCTGGCAGTGAGGCAGCAGCTGTGGCCAC
AGTGACTGAATGCAGACTTGGCCTGGGGCCGCCACGTGGCGCTTCCTAGCCCTACCCTCC
TGTATATGCCTGGCAAAGCACAGCCACCCTGCACCCAGGGCAAGCGTTTGTCTTAGTGTC
ATGTTTCATGCTGTCTTGTGAAGCTCAGGCACTGGGGGCAGCTTCCCCCCAAAGAAAAGG
AGGAGGAAATGAGGTCGTCATGGAAGCCAAAAGGCAAAAATGCGCTCGGGAAAGAAATTG
GCAAAGCAGTCTGGTAGTAGTGCTGTGTTTCTCTTCCTTTATTTCCATCCAGGTGAAAGA
GATGGCTGCTCTAAGCCGCCCTTGGGTGCAAAGAAGGACCCTAGTGTGGATTTGCCATAG
GCCCAGCAAGAGGCTCAACAGGACCAAGCGCCGTGTCCTGCACTTTGGTCCCGACAACCC
CATGCCAGCTTCTCCAGGATTTGGCTGAGATGGAATTCCAACCACGCACTGATTTCTCGA
ACGCTGGGGTGCCCTTTTGGAATCCTGTGGTCTTGTGACGTGGTCTTGCCTCCCCACCTT
GTCCGTCCATGGTGGAGCAGCCGGGTGGCCCTTAGTGATGTCATAAGCGGCTAGAATGAG
GGGAGGAGCAGCGCGTGCTGCGTCCCTTCATTGGAGCGCTTGAGCTCGGCGTGAGTACGT
GGCTTGTTGCACTTGTGCATCGACTGAGTCCGTTTGTCTTCATCCCGTCTTGCGCAGCGC
CTTGTAGGTAAGCTGAGACGGTGCGGGATAGACGGGTGGGCCGCGAGGCCTTGAGGACTG
CTGGCTGGCGGAGCTCCTAGGATCATATTGCTTAGTCTGGACCGTCAGAGGCCATTTTCC
CCCGGGCCATCACTTCCAAAGCCATCCATCAAGGTGGCATTTGTGCCAGGGTTCTTCCCT
GGTTCTTCCCTTTGCTCAATTGTGCAAGCTCACTGACCTGCTCTTTCTCCCTCCCCTCCC
CACCCTCCGCCTGCTCCCTTGGTGCAGCTTTTGCTCGCGGAAGATCAGAGCAAAGTGACA
AGGAACGGCTGCGGGTTCGAGGATCTTCTTCTCCCTTGTTCTGATCTCTTGCCAGGTACG
TGCCATGTTTTGTATTNCCACATGGTTCAGCAGCCCGTGTTTAGTCACACCGTGTGTAGT
AACACAGCCTCGTCCAGCTGGGATGCGGCNCTGGNNAAAACGTGTGGGTTTTCTCCACTT
CCCCTCCAGCTCAGCCCTCAGCAAGGATGCTGCCTGTAGTGCTGGGAGCAGCTAGTGTGA
AGGAAGGCAATCCCTTAGGCAAAGAGCCCTAGCCCCACTCTGTGCAGAGCTGCACAACGT
GAGCCAGGGGCACAAGCGTGCATGCTTTGGCTGTGTGAGTGTGGCCGACAGCNGTAGGGA
GCACAGCAGAGATGCAGGCAGAGGAAATGCGTGGGCAAGGCTGCGGCCGGCGCTGGTGGT
GAGGCTGCTGCTGGGAGCCGGGGGCTGGGGAGCAGCTCCAGCCCCAGCAGCGACACCTCT
CCCTGGCCTGCTACTGCGCTCTCAGCGTGCTGCGGGCAAATGCATCTGCTGCTTTGTGCC
AGAGTCCCCATCTGCTAGCAGAGGGACAGCGACTTGGTCCAATGCTGCGTATTGCAACGG
CTGTCCCGTTTGAATAGACTGCACAGTGGTTGTTTCTAGAAGTAGTTCTGAAGAAGTCTC
TCGATCCAGTGCTGTGTGAGCACAGGAAATGTGTTTCTTTTCTGTTGCAGCTTGTCGCGC
CTGCTGTGATGGGCATCGCGAGCAGCGAGATCAGCCGTGGGCCTGACCGGGCGTTGACGG
AGGTACAGTGTGAAGCTCTGCTTGGTCTCTGTTCCCTGCCTTGAGCCAGCAGAATGAGCC
ACAGNTGTGCTCTCCTGCTTTTCAAGAGAGAGAGCATCCTTCCGGCTCTCTCGGTGTCCC
TGAAGAGCTGCCTTAAAAGCTTCATTTCCTTGCTAGTGGCATCGAGATGGCACCCTGAAA
TCCTCCTTGTTTGTCCTCAGCTCCTCACCATGGCCTGTGCTCTCTGTTTCAGCCTGAGAA
CCAGGGGAAGCCTCTGCTGGTCCATGAGGAGTCATCTCTTAATATTCCAGCTATTGCTGC
TGGCCATGTTATTAAGAGCTACGTTGCCCAGGCAGCGGATGAGCTCTCCTTGGAGGTAAG
CAGNTAAAGAAGGCGTTCCTTGTTGTCACGGNCAGAAGAGTATANCGTGTGAATGCATCA
GGAATATTCTCAGACACCTTCAGAATGCCTTGTGAGGCGAAGCCCAGAAGATGCAGGTCC
AGATAGGACTTGCACTGGGTTGGATGCAGGGAGGAGTTCAGCCATGTCTAAAAGACGNTT
TCATTTGGCATGCTTGCACTGTATTCTGTCTGGTGTGTAAGGCAGTGACTCTTGTACCTC
CANGTTCAGCTTTCCGACGGGAAATGCCTGAAGAGCTGCCCCGGTGCAATTGCTCTCAAG
CTGTGCGCTCTTTGGCAGTGCAGAAGAAGGGTGCCATTTCAGCTGTGCTTTCCTCCCAGC
TGTGCTGACGCTGGGATTGATGTTGCAATGTCTTGCAGGTGGGAGACCTGGTGTGCGTTN
CTGNTATGCCAGCAAAGGAGCAGAGCCCCTGGTGGAGAGGCAAGCGTGGCTTTCAGGTAG
GCACAAGCTTCAGACTCNTGGGCGCAATTGCAGTCAAGTGAGGAACGTCAGCTTCGAGCT
GCTCGGCCTGCACAGGGTGGCTTCTGGACGTCAACAGCTTCCCTGTGTCGCTGTCAGAGG
ACTTTCCCTTTGGCTCTGGGCTTGGGTGGGAAACTGTCTCCTCATGTGACTTAGAAGCAA
GAGCCTCTCGTGCTCAATACGCAGTCAGGAGTTGACCATCTCTGTCCTTNGTACAAGCAC
GGAGGACAGCCATCTTATGCNCCGTCAGTTGCTTTTGTAGGTCTTCTGGCTGCAAATGTT
GAATGAGGGTTACTTTTCTGCAGGCCATTCTTTCTTGGTTGAACAGTTGAGGCCTGAGAA
ATGCTGCATTCAGTATTCCATCCGTCTTTTTGTTCTTGTTCCAGGTTGGGTTTTTCCCTG
GTGAGTGCGTGGAGCTCATTAACGGAAAACTTCCTGAGGCCCTCATCAATTCAGCGCCAA
AGCCAGGTACGGATGTTACATGTGATGGCGCGGGGAAGTCAAATGGAGTCTTTTTCTGGG
TGTGTTCTGTGTTGAATACCTCCTTTATCCATCCCACGTTCTCCTCTGTGTTGATGATCC
TTCCTGCATCCCACGGGGCGTAGGGCTGCTGTTTTGTAGGCAGTGAGAATGAGGGCTTGG
GCAAACGNTNGGATCCTTGTAGAATGGCTTGGGATGGAAGGGACCTCAAGGATCATCAAG
CTCCAACCCCCGTGCCTCAGGCAGGGCTGCCAACCTCCACTTCGAATGCCAGACTAGACC
AGGCTGCCCAGGGCCCCATCCAACCTGGCCTTGGACTCCTCCAGGGACGGGGAAAATCTG
TTGTTGTAGGTACTTGTTGGCAATGTTCTTCCCGCTTTTACGTGCTCTGTCGAATGTGTG
ATGCTCGGCCTGGTCCCACTGAGCCCAACCTGAAATGAACTGGTTTCTTCCTTTTGTTGT
GCAGTGCCAAAGAAGCGTGGCAAGCTCCTCAGCTTCCTTCGTTCCTTCGTGAAGGCCCGC
CCAGAGGAACCGAAGCAGCGGGAGATGGAGCTGGAGAAGGAGAAGGGAGGGGTGTTTGGC
TGTGACCTGGGAGAGCATCTTCTCCACTCTGGCCGTGATGGTAAGGAACAGCCCATTCCT
GAGAGCTTCCTCCCTCTGTTGGGCATGTAAAGATGAAAGGGAGATCGTGTCTAGCAAGGG
GCAGGTTGATAGCGGTGGAGAAACGTGAAATGGGAGTTGATGGCTGNAAGGGAAGCTGAG
GCTAATGCTCATAGGAGGCCGGCACACTTGTATTTGCTTAAAGCCAAAGGTGTAAGCCAA
TCCCACGCTAGCCTGAAAACCAAGGAAGCCTTTTGGCCCAAGAGAGTGTAGTGCGTCAGT
TTCCTAGCTCTTCTGGACATGAGGTCTCACGCCTCCATTGCGGTGGGAGCTGTGATGGGA
CTTGTGGCAGTGTCTCTGGCTTCCCCAGAATTACTTTCTGCAGGCTGCTTGGCAGGTCCT
GGCATTTCTTGAAAGCCAAGAACACGTCCGTGTCCAGTTTTGTCCCCGGCTCCTGCCTGT
CTGCGCCGTCTGCGACAGCCTTTTTTCTCCTCTACGGAGGAGGCAAGCAGTAGCCCGGCT
GGGCTTAGTGGATGGGATGTGACAGGGGCAGCGGCTGAAGCAGGACTTGAATCAGGAGCT
CAGCTAAGCGCTGGCCCTTGTTCTGTAGTCCCCCAGGTCCTGCAGAGCTGCGCTGAGTTC
ATCGAGCAGCACGGCGTGGTGCAGGGGATCTACCGCCTGTCCGGCGTGGCGTCCAAGATC
CAGAAGCTGCGGTAAGAGTGCTTCTGGACTGTATGTTGTCTTGCTTTGGAGTTGTTTTCC
TCTTTCTCCAAGCCCTCTGTTTTTGTGTCCTTCTCTCCAGCCATGACTTTGAGTCGGAGC
AGATTCCGGAGCTCACCGTCCGGGACATTCACAGCGTGAGCTCCCTGTGCAAGATGTACT
TCAGGGAGCTCCCGAGCCCTCTGCTGNCCGAGCAGCTGCATGGCAAGTTCTCGGTAAGCA
CAAGGCAATGGCCTTCATGTCCCTCTTCCCTGTGGCCTGTCCCATCCACACACACGCCTG
CGCACCTTTTTTTGGTCTTTTTTCTGTTGAAGTTGGGGTTTTGATGGACATCCAGTGGGT
GTCTGTGTACAACAAGCAGCTCGTGCTTCCTGCACACCGCGTGCACCGTAACACCTGGTG
TNAGCATCCTGCCATTGGAAATGTGGGAGATGGGAGCAGCAGTGCCCTCTGCAGCTCTGA
GGCCCTTTTTCTGTTAGCCCCATACGCTTGACTCGCATGATGTGTGTCTCANTCCCTTTC
TGCTTTCTTCCAGGACGCTGTTTGTGCCGGTACAGATGAGGAGCGGTTGCTCCGAGTGCA
GGAGGTCATCCAGCAGCTGCCTGCGCCTCACTACAGGTCAGAAAACTGCTGCCCTCGGTC
TGGGGAGCTCAGCCCTGCTGCACTTCAGAGGGCGATGATGCGATGGCAGGCTTTGTGTCA
CGCTGGCAACGTGATGCCTGTGTGTGTTGAAGTGGTGGATGGCTGCGTGGGGTGAATGGA
TTGGGTCAGCTCCTGGGCACGGGGGCACGGCTGGTGCAGCTGATGGCTGCGGCTGTGCTG
TGCTGGGGCTTGGTGCTGCAGCGTGGCACTTGGGAAAGCTTGATCTACTTGCTAGTAGCA
AGAACAGTGAGGTTTGTTTGGTGAATGTGAGCACGGCGTGCTCAGTGGTGCTGAAGGTTT
GGCTCTTGCTTTCCAGGACGCTGGAGTACCTGATGAGACACTTGGCTTGTCTCGCTGGGA
GCTGCTCCATCACAAACATGCCCGCTAAGAACTTAGCGATTGTGTGGGCTCCCAACCTCT
TCAGGTAAACTTCTTTTTCCGTCTCAGCACAAGGCTTAGATCTGTTCTCCCCACGGGCAC
ACTTTCGAGAGGAGGACAATTTGTGCTCTCTTGGTTTTGTCAGATGGGGCTGGTGTGTCC
TTGATCANCCGGGAGAATGTCTTCAGTGGCATCAGTGCTTGCCCACTGCGGAAGTCTCCA
GAGCCCAACTGGACAGCCTTTGGCTGCCCAAATGCCCAAACGTGGGGAAACGATCTCGGG
TCAATGACTTCTCCAATCTGCCTTTTCTACAGATCCCAGCAGAACGAGGCTGCCTGCGCC
AGCGGAAGAGCTGCCTGCGTGGAACTGCAGAGGCAGTCGGACGTGGTGGAGTTCATCATC
AACCACACCGACGTCCTCTTCTGCTCCAGCTCCACGTCAGGCATCGGAGATGGAGCAGGT
GAGCGTCTTCCTGCATGAGCTTTGTCTTGATGAGACACCTTGATCAAATGCAGGCCTTCT
CCAGGATTGTTGAGATACGCTTTTGCTATCGAGGGGCCAGCAGATTTGTGGGCTTAGATG
AGAATATGGCATCCTCTGTGGCTGGATGCGGAGAATGTCCAAGCCCAAAGTTGAGCATGA
GAAAACCGTCCCTGTCATGGTGATGTTTTGCGTGCAGGTGAAGCTTGATGAAAGGGTTTT
GACCTCCTCTTTTTCCAGTGGTTCGGATAAGCAAGGCTGAGAGATGTGCGGCACCTCCCC
CAGAACTGTGATGGCTGTGCTGCTGCTTTCTGATCCTCCCTCTTAGCTGTGGTCTTCCCT
TCCAGGGCGCAGTTCTCCATCAGGGCCCAAGTCTGTGCGGGTGTCTTCTCCTGCCACCAA
GCTGCTCACCCTGGAGGAGGCACAGGCACAGAGGGGAGGCCACAGCAGCTCTCCCGCTGT
GACACACANCCGGGACATGGAAGTGGAAGAAGGCCCCGCAGCTGCGCGGGGGAAATTCCA
CACAATCATTGACTTTCCGTCTGGAAGGTAAAGAGGACTTTCTTTTCCAGCAGCTTCCTA
TCAGACTTGGTTGGGTGGGCTTTTGTGGGTTTTTCTCCACTATTGCTAGTGCCAAAACTT
GCAGAAGCTACGTGACGCTAATGGGGCGTGTGGTGGTGTACTGAATGTCCCCTCCCTTTG
GACTCTGAGGTTCAACTAACANGCAGTTGCCTGACGGGCTCAGTTTAGCCACCAGAGGGG
GCCNATTGCTAATGTACGTGTCAGAGATGCTTTTGAACTCCCTCTCTGGCTGCACGGTTC
CTCAGCAAGCAGTTACGCCTGCCAGCTCAATCAAAGCCCTCCGTTCGATGCTGTCCTGGA
CAGCTGTGCAGCCTCTGCTCGCATGCTCTGCATCTGGGTTGACATGGCTGAGGGGAATGT
AGCCAGCAAGACTCCAGGGCTGAGCTCTAGGAATGGAACCGTCCTCAACCGTGTGAATCA
GAGCGAGCTTCTAAGTTGTGTTTCAGCAGGAACCAGGCAGTGCTAGGAACAAGCAAGTGT
TGGCAAGAGCTCAGGGCAGCTCTTCCCTCACCCTGCACCATGCACGACTCACACCGCTCC
CTCTTTTCTCCCTCCAGACCAAGTCCACCCAGCAGGGTGAAGGAATCCCCAGCATGCAGT
TGGTGTTCCTGTTTCAGGCCCAGAAAACCATCCTCTGTGGCCAAACGCCAACTGCAGCGC
GATGCCAGGGAGCCCTCGGAAACAGAGGTGGTGGTCCTGGCAGGTAAGGGTGCACATCCA
GCTGTCAAAACCCTGCTTGTCAGCGCCATGGAATTCATGCTTGGAGTCCACACAAAAGAG
AAAGACAAACAACAAAAGCGCAACAGTTCCTTTCGAGACAGTGCTCCTCCTGTTGCTATT
GTCCTATTGGCTTTGTCCTGCTGCCACTGCAGAAGCAAATCTCAAGAACCACTCTCATCA
TTCAGCTTGTGCAAGTTTGCCACTAACTGTTTGCCTGTGTATCTACTCCTTCCTAGGTGA
ACCGAGCCCTCGTCCACGCAGAAGAGCCAGAGCGTATAGCGATGGTTCACTGTGTGCNTC
CATCAATGGAGAGCTGCTAGGAAGCACGAATCGCTGCGGCTCGGATGACAGCCTGCCATA
TAACACCAGTGAGGGAATGAAGGTGCTCATCCAGGTNGAAGCCCTCATCTCTCCCGGCGG
TGCAGAAGACGCTGACCTGAGCCTGCCAGAAACAGCGGTCACCGAGCTGGACTGTGACGG
GGCACCATTGCAGTGCAGCCCAGCCCAAGCACAGCCCGAGTGCCCCGACAGCAGCAGCTC
CATGCAGGAGCAGGTCAGCGTCAGCCAGGAGGAGCCGAGCCTGGTGGAGGGGGACGTAGA
ATCAGAGCTCCAGTCCCAGGCACCGGGCAGCAGCACGAGCTCTGAGCCCCTCTCTCCTTC
ACCAGAGAGGATGAGTCCCCTGTGTACACCGGACCTCTCACCAAAAAGCCCTCCTGGCTN
TTAAGGAATAAAAGCACGCTGGTGCTGGATCAACGCCTTGACTGCCTTCTGAGTCTTCAT
TCCCAGGGATTGGGATGGATGCAAGCAACAGCAAGGCAGCTCATGTTGCAAGGCTATGGC
TGTGGGCTGTGCGTGCAGCAGAGCTGCGGGTTTGTTCCCATTTTGTCTGGCTGTGGGATG
CCTGCAGCGAGAGCTGTGCTCCCGTAGTGTATGGTAGCAAAGAATCTCCAGCATCCGGGA
TGCTGCTCATGATCATGCCCAGCTTGCTGGCTGTGGCTTTGTGATGCTTTTGAGTGAGGG
CTTTTGGATGCTCCTGGATGCCTCGGCTGGTCCCCGCCAGCTCTCTCCTCTCTCCCGCCG
TGTCCATTCCTGGCTCCCAGCTACGAGCTGGCCCTGCAGAGCATCTCCAGCCCTGTCAGC
ATCAGCATCCAGCAGCGGCAGGAGGAGCTCCCCCTGACCAACGCCAGGCAGTACTGCTCG
GTCTGCAGGTTAGCTGCCATTTACCTGTAGGTGGCTCTTGCAGAAGAAGACTCAAACAGC
AGAGCGTTTTCCTCATCTGCAGCACGCAAATGCTACAAAAGCAGAAACAACCCAGGAAGC
TGTGGGTTTGCGAGTCTGCATGGACATGCACTGTCTGTGTTGATGGTGCTCTGCCATCCT
TTATTTCCTTCTCCTTGCTCGTCCATAAGCTGCTCAGGATTGGAAAGCTGCATGTCCCAT
AATTCCCCGGAACCCAACTTAGGTGACTGGTGTCCTGAACAGGTAAGGTCCATGTACATA
TACAAATCTTCCCCATTGCACAGCGTGCCAGTGCTGCCAGACTTTGTTATGGCTCTTTAG
GGCACCTTCCAAGCTGTGTGTCATTTTCNTCTCACCTTTCCCTTTCTTTCCCCGAGGTTT
TGCCTTGCTTTGCCCTTTTATTCCTGCTACCTTCCTCTGTGTTGCTCAGGTGTTGCCGTT
CCTTCGTGAATATCAAATCCTGAATTGCGTTGCTTCACTTCTGAAGGCCCAGGGCCTTTT
TCTGGGNGCACAAGAGCAGATTGAGGGGTGGAGCTGTCGAGCAGATTGAGGTGGAAGTCA
AAGACTCAAATCCAATGTTGCGAAGCCACTGCAGATGCCAAATCCCTGCACGGGAGACCT
GG
>rnd-4_family-225#LINE/CR1 ( Recon Family Size = 18, Final Multiple Alignment Size = 17 )
GGGGAAGTTCTTTACCCAGAGGGCGGTGAGGCGCTGGNACAGGCTGCCCAGAGAGGCTGT
GGATGCCCCATCCCTGGAGGCGTTCAAGGCCAGGTTGGATGGGGCCCTGGGCAGCCTGAN
CTGGTGGGTGGCAACCCTGCCCAT
>rnd-4_family-281#LINE/CR1 ( Recon Family Size = 20, Final Multiple Alignment Size = 17 )
AACACCGTGACCAGCTAGCGTGACAGACAGGCTGAAACCAGATAGGGGGNCCACAACCTT
TCCGGGCTGACGCACGCATCCAGACGGACCTCCCGAGGAGTGAGAGAGCTGNCCAGACCT
TCGGCTGCAGGGAACTCCGGAATCTGGANGTCCCTAAGGCCTGAGGGCACGAGGNAGGGT
GACATGAGTGCAAATGTGCCCANCTNTATGAACTTTTTGAGCAAGTTGCCAGGTTGCAAG
AGGAAATCGCCGGGCAGCGTAGTANCCGGGAATCGGAGAGAGATTGATGCGTGGTATCGT
GTACTGACACGGACGGACTGGNAGCCNTGCCTTAGGNCCCNGCGAGGGGAAGAAGTAAGC
NGGCTTCCAACCTGACGATAAGGAACGCAAACACGCAAGANGAGGGAGACTGGACCCTCG
TCTCTGCTCGGGGCGGAAGGAGAAGTCCCCCTCTTGCCCTCAGCTGANGGTGCCCCCGCG
CAACAGATACGAGGCTCTGGGGCTGAAAAGAGAAGGGTACGTAAGTGGTTCAAGACCCAG
GAAAGGGCAACCGCGTTAAGTCGGTCCAACAAGAACCCGTGTCNCAANCANTGCCNCTGC
CAAGAANGGAAGAAGGGTNNTAGTCATAGGNGACTCCCTTCTGAGGGGAACNGAGGCGCC
CAATATGCTGTCCAGACCCTNTCCACAGGGAGGTTTGCTGCCTGCCNGGGGCCCGGGTTA
GAGACATTAGAAGAGGCTATCGCGTCTCGTTAAGCCAGANGACTACTATCCACTTCTGGT
CTTTCAAGCTGGGTCACACGAGGCTGCGACNAGAGGAANGCAAAAAAGCAAAAGGGACTT
TGCGTCCCTTGGGAAGACGTTGAAGGGATCGGGAGCGCAGGTAGTGTTCTCCTCTGTCCT
CCCAGTCGGNGGCGGGATCCGGCAGAAGGAGAAAACGGTACCAGNTGAATGACTGGCTGC
ANGGATGGTGTCATGNTCAGGGCTTTGGGTNCTATGATCTTGGACGCGCCTTTGAGAAAC
CGGGTATGCTGACGCCGGATGGGATNCAACTGACCAGGTGGGGCAAAAATGTTCTNGGGA
GCAAGCTGGCTGGACTGGTTACCAGGGCTTTAAACTAGATTCGACGGGGGAAGGGGGANG
NGTTCCGNGTGACAGAGGAGGTCCAGGAATCGCTGTCACTTTNGGAGGCNGCAGGGAAAA
ACCTCTGANTTGTCCCAATAGGATCTTGCGAGGGCTCCTCNGAGAAGGTAACGCNGCCAA
TAGCCCGGCTGAAGTGCCTCTATACCAATTTTTT
>rnd-5_family-403#LINE/CR1 ( Recon Family Size = 66, Final Multiple Alignment Size = 52 )
AAGAGAAGACTGAGAGGTGACTTGATCACGGTNCGTAAGTACCTNCATAGGAGAAAATAC
CAGGTACTAGAAGGCTCTTTAATCTAGCAGAGAAAGGCATAACAAGAGCCAGTGGCTGGA
AGCTGAAGCCAGACAAATTCAAATTAGAAATAAGGCATATATTTTTAANAGTGAGGGTAA
TTAACCACTGGAACAAATCCTCAGGGGAGACTGTGGATTCTTATCTCTTGACGTCTTCAA
ATCAAGACTGGATGCCTTTCTGGAAGATGTACTTTAGCCAAGCACAAGTTATTGGGCTCA
ATACAGGGGTAACTGGGTGAAATTCNATGGCCTGTGATACACGGGAGGTCAGACTAGATG
ATCTAATGGTCCCTTCTGGCCTTAAACCT
>rnd-5_family-921#LINE/CR1 ( Recon Family Size = 54, Final Multiple Alignment Size = 49 )
TTCTTCACCAGAGGGCGGTCGGGCACTGGAACAGGCTNCCCAGGGCAGTGGTCATGGCCC
CAAGCCTGCCAGCGTTCAAGAGGCATTTGGACAATGCCCTCAGTNATATGCTTTAACTTT
TGGTTAGCCCTGNAGCGGTCAGGCAGTTGGACTCGATGATCCTTGCGGGTCCCTTCCAAC
TCAGGATATTCTATGATTCTATGGACAACACTT
>rnd-5_family-934#LINE/CR1 ( Recon Family Size = 52, Final Multiple Alignment Size = 47 )
CCCTGGAGGCGTTCAAGAANCGTGGAGATGTGGCACTGAGGGACGTGGTTAGTGGGCATG
GTGGGGATGGGCTGATGGTTGGACTNGATGATCTTAGAGGTCTTTTCCAACCTTAATGAT
TCTATGATT
>rnd-5_family-507#LTR/ERV1 ( Recon Family Size = 49, Final Multiple Alignment Size = 46 )
AAGAAAAGGGAAAGTAGCTTCACAAAGTAGAAATAAGGGGCAAATAGAGATAGTTTATGT
AGAGAGTGTTAGAAAACAAGGGATTCCAAGCACTTTCACAGACACTAGGTCCGGAATAAC
AAGGAGGATGAAGGCCATAAAGATAAGGACTGGAGAGCAGCTCGAAAACATTTGGCAGGG
AGGTGATTAGATGTCTACAGGGCAAGCTAGTGTGCAAGTTAGGTGGAGCGATCCCCCTTG
CACCAGGGTGTACGCGCGTCACCAATAAACACATGCCTGCTCTATATCCTTACCGGCTAT
AGGGTCTGATTTCCGCACGTCAAGCCCAGAACAGACACCTCTCTCACCTTGGGCACAGCT
CACCAACCAAGAGCCAGGCCTTGCCAACTTGGTTGATCTGAGAAGACGGGAGGGGGCCGC
ACATCACACCAGAAGCATCCATTTCACTTGCGGCTCCATGGAGAGAACAACACCAACTAA
CAGGCCTGAATGAATTCGCTCACAAGATGAACAATGAGATTGTTCTTCATTAAAAAGCAC
ACAGAGATTCCTAANCCAAAAAGAGAACGGCAGCACNTCAGATCGGCCAAAGAGGTTCCT
GTTCCTACGCCTCATCCTCTTACCCCAGCTTGCCTCGCCTCATCCCCTTCCCCTACTCCT
CCGTGATGCCCACAGGCTTCAAGTCAGGTCGCAAACACATAGGACTCCTTCCACACGACT
CCAGCACAAAGGATGTCACACTTGTTCCATACACTCAAACGGACCAAGCAGTGCTATCAC
ACTCACTTAACACACGCAGAAGCAGCCAAACCCTGAGCACGTACGTCCCCTCCTGCACTA
CTGGAGCCCACNGCTCACCTTCACGCCTCCGTGNATTTCTGCTGTTTTACACTGACGCAG
CCTCGCTACAGCTCCATGCGTGTCACACAAGGCCTGCAGGACGGACCTCTTGCTCCGCAA
ACCCCGTCTGCAGGCATTGCTTCATGAGGTTCACCACCTGCCCTCCTGAGCAAAAACAAG
CACTGAGAACGACAGCAAAGCGCACTGGATTCCACCTGGCCTGCTCCCCCACAAGCCTCA
NTCCTGCCACACACATACCCTGCTACGCAGACTCAGCCCCAAAGCCTGGCTGGGCATCAG
CACATGCATCATTCTTCAAACGCCCCAGCCCAGCAGCAAGGGAACAAAGCGTTGCGACAG
CTGAAACAAAAATGCTCGGGGACATTCCTGCTAGCGCTGAACGTGAACAAATCTACCACT
GAGCAACAGGACGTGGGACAAACAGCAGAAAACAACCAACCTGCANAACTAACTCGTTGC
CGGTTGGTCCAGATGTCTGTATGCTCCCTCCCACGGCCCAGGCCAAGCTTGCTGAGCTGC
TCCTCCTTTGTGCAGGGCGACAACGGTGCNCATGGCATGCGGTGGCTATGCACAGCGTGC
CTTCTACTTGCTTTTCCTCTCTCCGTCTTCCATCACCAAACAGCACCTCCAATCTCTCCC
GGCTAAAAAATCACTTGGGTAAAAAAAGAACTGGCAACCTTGCTTTTAAAATTACAACTT
GATGCTTTAAAGCAGAAGCTCACCTAGCAAGGACACCTACCTTACACAAGCTCAACCTAC
ACGGAAAAGTTATTCCTCTGCGTCTGCACACTTGGCACGCATTTTCAGCTGCAATAGTCA
GCCCAGTTCTCAGCACAGCTTTACCATCCACAGAAAGCCAGTTCACCGCCGCCATCTTTT
TCTCTCTTCTGAAACACTCTACTGCTGCAAGAAGCAACGATNNNNNNNNNNNNNNNNNNN
NNNNNNNNNNNNNNNNNNNNNNNNNNNNNNNNNNNNNNNNNNNNNNNNNNNNNNNNNNNN
NNNNNNNNNNNNNNNNNNNNNNNNNNNNNNNNNNNNNNNNNNNNNNNNNNNNNNNNNNNN
NNNNNNNNNNNNNNNNNNNNNNNNNNNNNNNNNNNNNNNNNNNNNNNNNNNNNNNACNNN
CCGCCCATGATCTCCCCACAGCCCCCTATGGCNCCAAATCCTCCTATGGCTCACCACAGC
CCCAGATCCCCCCTAGAGTCCCCCTCAGCTCCTTATAGACCCATACGCCTTAACAGTCCC
TGCACAGCCCCCTACAGTAGCCCCATATCCCCCTGTAGCCTCCCCGCAGCCCCCAGTAGC
CACAGGCCCACCTTAGCCCCGGTTCTGGGGGGCTGCAGGGGGTCTGGGGGCACCGGGAGC
AGCGCTGGAGGGGTTGGGGGTGGGGCACGGCCCAGATGCTGGCAGCAGCACTGTGGCGCT
GGGGGACCCGAGGCCTCCATCCGTCCCAAACCCACGGCCCATCCCACAGCCCGTCCACCC
TCATCCCAATCCCACAGCCACAGCCCAACCCCACGGGGGTTCCACGGGGGAGGGAGGGGA
GGGCAGTGTGCTTGGGGGGCCGCGCAGGGCTCCTCTCCCTCTCCCGCTCCCGTTCTCCCG
CACACCTCCGGCGGAGCTGTCCTCAGCACTCGCTCCCGTTGTGCCGCGGCTTCCGGCTCG
GTGCTGCCCGGACAGCTCCGGCTGACGCCGCGCTCTCCTGCGGGGCGGCCCGGGCTGCCG
GGAGCGGCGCTTCGCTGACGAGAGCCGCGCCTGACACTGCCGGCTCCCAACGGCCGCTCC
CGCGCACGGCGGCTCAGCCAATGGGAGCCGGCG
>rnd-5_family-1055#Unknown ( Recon Family Size = 50, Final Multiple Alignment Size = 41 )
TGGGAATACAAGAAAAACTGTTCAGAGCAGCAGCTGTGGAGCAAGATAAACAGCATGAGA
ACCAAGGACACCTCTAGAAGAAGAAAGAACGGCTCGCGGCTCTGATTGGATAAGCGCCCG
CATGAACGGTTGAAGAGTGTTTGTAGAATGCTTTGTTGACATGTAAAGGTGGATGGGAAA
GTTGTAGGGGCGGATGGGAAAGCTAGAAAAAGAAAACTTGTGAAGGTATATAAGTGATGT
GAGAACTTGTAATAAACGATTTGGATCGTTCACATCTGAGTCCGTGCATCAGATGCTGCA
AATAGCGCCCACTGCGTGGGGCAAATCGAGCCGAGGCTGAGCGAGCCCGGTCCGGCAGCG
CCGCCCGACGGGACTATGGAGAGATTGTTTGGCGGGCGCCCGCACCGCTCTGCAGGACAG
GAGGTGAGCAGTCGGGAGCTTCGGGGAGCTCTCTAACGACGGAGCAACAAGGAAATCTTC
AAGTATTACGGCTCAAGTTTCAGAATCGGCCTCTACCTACTTCAGCGTTAGCTACTTTTC
TTAAATAGATAAGCAAAAATGCCCCTGAATTTCCGAAAACTGGGTTCTCTCTTGAACGAG
AGCGCTGGGACAAAATCGGCACAAAGCTCTGCGAGGCTTCTATTACTAAACGCAGAACGG
CTGCTACACTTTTACCCGTTTGGCGCCAAATAATGGAAGGGCTCCAACAGATTCGACAAG
GAAGAATTTCTATCGACTTCCCCATCGCCCTCCCTCCCACCCCCGCCGCCGCCCCTCAGT
CCGGGAAGCAGGCCCTGCCCGGATTCTGCGGGTCGAATGCGCCGGGGAGAAGGGAAATGG
TGACTGCCCCCGGCGCTGCCGCCCTCCGCCCCGCCTACGTCGCGTCACTGCAGCCCCCGT
GTAACCCGGATAAAGACAAGGACGGACCGGAACCAGAGGAACTTTTTGATCCTGGTGCAG
TAGATCCGGAAGACGAACCGAACATTTTCCCTCCTGATGATAATTTGAAGGGTGCGGGAA
AGAAAAATTCTTCTACAGCGTACCACGGTGCACTACAGCAGTGCAGAAAAGAAGCAATGT
TCTGGGGTGATGCTGATACGCTGCAAGCCTTTCCTGCGTCGTATCATCCAAATCAACCAC
CCCATGGGAATCCCTGCCTTGTGAGGCAGTAAAGGAGCTACGGAAATCAGTGCAAGCTTA
TGAGTTCAGTCTGCCTTCATATACAATATTTTGCATCTATGCAATCTTCTTTGCAGTTGG
TGACAGTTATGCCGTGACCCCTCACGACTGGGAAATTTTGTTACGAACGATTCTGTCTCC
CATGC
>rnd-5_family-132#Unknown ( Recon Family Size = 37, Final Multiple Alignment Size = 34 )
AACCCCTCACTCTTCTTCTCTTCTTTTTTTTTTTTTTTCCCTGCGTTACCATTTCATTTT
TTCAGTGGTTTGGGGACGGTTTGCACCTGTACATTGGCCATCCGTTCATCTGTCCTTCTC
CGGCTGGATCTCCTGCTCCTGGGGCTGCATTTTCCCCAAGAATTTGGGGAATTTTTCACA
AAAGTTTGGACAAATACATCCANAAATGATAATTCTACCAGAAATGATGACAAAAACATT
TGGAAATGGGAAATCTCCTCCCAGAGGTTGGTGAAAACCCTTCAGATCCAAGCATTATCC
CCAGAAGAAGGAATGAAAACCTTCAGAGGTAGAGGAAGGGTAAAACTTCCAGAAATAGGA
ATCCTCCCTCACAAAGCAGAATGAAACACTTTGGAATCAGAATTCTCATCCAGGAATGTG
GGATGAAACCCTCCAGAAATGGGAATCCTGCCCCAACACCACGGTGGGTCGGGTGCTGGT
TTGGGATGTGGAGCTGGAGATGCGCACACGGGAGGGACATGTGTGTGCTGTGGGGACAGA
CGAGGCGCTGATGTGGGGCACATGGTGAGGACACACGTACACAGTGAGGACACGGATAGT
GCAGGCACAGGGAGCAGATGTGCACCGTCCCTCCGAGTGGGTTTGGAGGGAGGTGAATCT
TTCTCTGCCTCCTGAGTCGCACCTCTCCCAGTCAGCTGGGGTGGATACCACGACGGAGTC
AGCCAAGGCTCGGAGCAGGAATACACATCCATTTGTGGANNNNNNNNNNNNNNNNNNNNN
NNNNNNNNNNNNNNNNNNNNNNNNNNNNNNNNNNNNNNNNNNNNNNNNNNNNNNNNNTCC
TGCGTTCCTTACCAGTCTCAGAAAGCATGCTAAGGACACACGCATGCACTACTGTGCACA
TATACTGGTGTACACACGTGGCATCGCACAGACACAAAGGAACGGAGTTAATCACGCAGT
GCACATCTGTGTACANCTGTTGTGCGCATGNGATGGCGCACACGCANGTAACATACGAAC
ACATGCAGTGGTACNTGCATGCAGTGCACACGTGATGGTGAGCACACACAACACAAGCGC
ACTGTGCACGCTGGAAGCACGTGTGTGCATACAACACACACGTGTTTGTGCACACGTATG
GAGGCATCAGTGGCGCCCCCGAACGGCCACCTCGGTGTAGATAACAGAGGGCTGTGGGGC
GGCGGGGGGGCTGGGGGGCTGTGTGCTGGGGGTCACAGCTTGCAGCTCCAAGTAGGTCAG
ACCCTCGCTGTCACTGGAAGGCACCTGGGGACGCAGCTGGAATACAGAGTGCCACCATGG
GGGTCCCAAATGTGATCTGGGAGGGACACCCCGCGGGTGATGTTTGGGGTTCCTACTACA
TGGCGTGAAAGTGCCCATGGGGTCCGAGGGGTGTTTAAGGATCAGAGGGGTCAGGGGGAT
CAGGGGGCTCAGATCTGGGTCCAGGGTGTTTCCTCGATGCGGATTTGGAGTTCCTCGTGG
GCTGGGTTTGGGGGTGTGCTTAACATTAGGGCAAAGCATGAGAGGGTGGGGAGTCCCCTG
GGGTCCCCATGGACAGAGTTTGGGGCTCTATGTGGGACTGGGAGCACTTCAAGGGTCAGA
CTGGGATTTGGTGCTCCCTGACCCAGTCACTTACCTGGAACTCCACGGCCTCAGGCTTTT
TGGGGGGGGCACCTGTGTCAAAACACGGAGGGGGATGAGATTATGGGGGAGCCTGAGGGA
CGTNTGAGGGGATCTACTGAGAAATAAGGACATTTAACCCCTTCCCCACCAGGGCTCTCA
TCTCTCTGTGTCCGACGTCTGCGGGCAGAGAGGAGGAAGAAGATGATAAGGACGAGGATG
AAGACAAAGGCAGCAGCGCAGCCACCAACCACTGCCACCACCAGGTTCCCACGAGAACCG
CCTGCAGCACCTGTGGGGTCGGAGTGCGTGGGTNACCACATCCCCAGCCACCACCNCCAT
GGGGACGGGATGCGGTGACACNGCCACCCATGGGTGGCACCGGGGGCACNCAAATGGGGG
TCAGACCCACCTGGGGGTGCAGGTGTGGGTGTCACCTCCAGCGTCACGCTGTCCCCAAGG
GGTGAGGACACGAAGGNGTAGCCCCAGGGGCGGTAGGAGCACCTGTAGGTGCCACTGTCA
GCTGGGGTCACCCCAAAGAGGGTGAAGGTGGCTGTGCCCCCACCACTGGGGTCCTGGCGC
TGGANAGGGTCTGAGCTCCCATCCTTGTGCAGGAGGAAGGCGGCCCCGTAGTCCTTGTTC
CAGCAGCGGATGGTGACATTGGTCCCCGTTCCCACATGTTGCTCGGGGCGAAGGGAAATG
CCGGATGGGGGATATCTGNGATCTGCATGAGGGAGGGGACAGCAGTGGGACACGGTCCTG
TGGGGAGCAGCCAGAGCCATTTGCTGTCCCCAGTGTCCTCACCTGTCAGCACCAGCTCCA
CGGGGTCACTCTTCNCTGACGCCCCNGCTGACTCAGACACCCGGTACTGACACCGATAAC
GACCTGCGTGTTCCCGCNGTGCGCTAACAAAGGAGAACTCGGCCGCGTCCTGCTCCTTCT
CCTTCCCCTTGNTGTACGACCAANNTCCTTCCCGGTACAGCCAGACCCAGGCAGCCGGCC
GGGGCAGGTGGCAGCGCAGGGTGACANTGTCCCCCAGGGACACCCCCTGGCTGGGGTGCA
GCGACAGGGAGGGTCGGGGCACTAGGACAGGGGACAGCAGTCAGCCTTGTCCCTGCACAC
CNTCCTGGGCCCCTCTGCTCTCCCCCTGACCACGCTCCCCTCCCTCTGTCCCCATTCTCC
CCCTGTCCCCATACTCACGTTGCTGTGCCCTGCTCGCTGCCACCAGCCACCAACCTGCAA
GGGACACGGTCCTGGTCCCACACTGGGCCACCAACCCCCGTGGCACCACGTCCCCATTGT
CACTCACCGAGAATGAGGGCCACCGCCATTGGTGCCATGAGGCAGGAGCAGCTTGGGGAC
AGCGAGACTGCAGNGGGGAAAGGAAGTGGCCGGAGAGCTGCTGTCAGTTCCCCTTTTTGG
NCAGGATGATGTGATGTCACCTCCTGATGTGGACATATTAGCCCATAGGGGTGGTTGCAC
TGTGGGGCCCCTCTGGGGTGCGACAAGCGGAGAGATGCACTCTGCACACTGCGCCTGTTG
AGGTGCCCCACACGCTCTCAACCCTGGGNTGTCACACGCTGTCCCCAAAGGGCTGCCAGT
GTGTCCCCTGGCACGGTGTCCCCCAGCGCATGCCACACTCTCTGCACAGTGACCCTGTAG
GGCAGTCCGTGCTTTCCTNAACTCTCCAGGGCAACAGAGTCAGACAGGGAATCAGAGGAA
CGACAGAAGACCATTTATTGAACTGTCCACCATCAGCCAATCAACTGCCCTGCACTGAAA
TTAGGGGACGTCCTCGTAACAGTGAATGAACGATACAGATAAAGGATACTTTGGCACTGG
TGTTATTGCCTTCTCTGTTACCTCCAGGGAAATTGAGGTTCATGGCTGCTGCAGGAGAAG
CGTAAAAGATGACTGGGAGGAAAATGAGGAAGAGAGAGGAAAAGAAAGAAAGAGAGGAAN
TGGAGAGAAGCAGAGAAGGAACGTAAGAGAGAGAGATGCAGGGAGGAAAGCAATCGTGGT
CCGTTTTGAGGAGCTGCAGTGCTGGNGCAGAAGGGGGGATGAGAGCGCTCATGCAATGAT
TGAAGTCACCACCTGGCAAAAAGGAGACATCAAGAAATGCAGCTTCTCTGGGCATCCCTT
TGTGCCTGCTGGTGGGCGGCTGCAGCATCGNAAGGATGTAAAGAAGTGAGTTCACAGTGC
CACGNTGGTCAGAATGTGTCTGTACCAGAGAGGTNCTTGNGGTGAAGCAGTGCCATTGGT
GGTCNCAGACAAAGGCTGTCCGGTTATCTCACGGCATCTCGTGCATTGCAGCCTCTGTTG
TTCCGGCAAGAGCCTTGCCCTCACCTGTCACCACCAGCTCCACGGGGTCACTCTTCCCTG
ATGTCCCCGGTGGCTCCAAAACCCGGTACTGGCACCGATACTTCTCTGCGTCTTCCTNCT
CTACGCTAACCAAGGAGAACTCGGCCGCGTCCTGNNGCNTGTCCATGTCCTTGTTGGATC
TCAAACGTCCGTCCTGGTAGAGCTCGACCCGGGCAGCCGGCCGGGGCAGGTGGCAGCGCA
GGGTGACAGTGTCCCCCAGGGACACCCCCTGGCTGGGGTGCAGCGACAGGGAGGGTCGGG
GCACTAGGACAGGGGACAGCAGTCAGCCTTGTCCCTGCACACCCTCCTGGGCCCCTCTGC
TGNCCCCCTGNCCGCGCTCCCCTCCCTCTGTCCCCATTCTCCCCCTGTCCCCATACTCAC
GTTGCTGTGCCCTGCTCGCTGCCACCAGCCACCAACCTGCAAGGGACACGGTCCTGGTCC
CACACAGGGCCACCAACCCCCGTGGCACCGCGTCCCCATTGTCACTCACCCAGGATGAGG
GCCACCGCCATTGGTGCCATGAGGCAGGAGCAGCTTGGGGACAGCGAGACTGCAGTGGGG
AAAGGGAGTGGCCGGAGAGCTGCAATNTCAGTTCCTCTTTGGGGACGGGATGGAGNCATG
ANGTCNCCNCCTCATGTGATAATTGCCGTCCCCAAGGNGTGGTGGCGCTGTGGGCGCCCA
GGGTGAGACAGCACGCAAGACCGCACCCACATCCCTTGCNGTGCCCCACGCAGGCTGTCA
CCTTCGCTCACACGCGGTCCCCAAAGAGCCGCCATCATGTGGCCTNGCACTCTGTCCCCC
ATGGGATGCCAGGCGCAGCATACATGGCTCCAATGGGCTGTCCCACATGGCATGCCACGT
GCCATCCCCAGCACATCCAGCCTGCTGTCACCACGCACTTTGGGTANCACACTCTTTCCC
CACTGCACTTTCCTCTGCCATCCCCACTGGGGACAGCAGCACGGACCTTTGGGGGCACAG
TGACACCCACATAGACATGGGGCACCCTCTGAGGACTACACGTACAGCGAGTATGCACTT
GTAGTGTCAGTGTTTGGATAGATGCTAAAAACAGAGGTGTGCGTCATAGTATACCCATAT
CTTGTGTACACATGACATCGTGCATACAGACATGGAGGCGCGCTAGTAGGTTTGTGATAC
ACGTGTACGTACGTCTCTTTTGCCCACGTGACAGCACACACGCGTAATGTGTACGTATCA
TATTCATGCAGTGCACGTGATGGTGAGCACACACAGCACACCTTGCAATTGGCAGTGCGT
CGTGCACCCAGCATACACGTTTTTGTGCACTAAAGTAGCTTGCACATGTGTTGTGTGTAA
GGCATGGCCACACACCNCCCTGGTTTTGTGGATCTTTGGGTTGGANTGGNGCAGATTTTG
GCTGTCCCACAGAAGAATGGTGGTGGGANTTTGGAGTCGCTTGGGAATAATTGGAGGTTC
TCAACCGGTGGTAAGGAATTCATGGTGCGTAAGGAAGAACGTTGGGGTGAGAAACGAGCC
TTGGAGGGTAACTGATGTTATCCAA
>rnd-5_family-699#LINE/CR1 ( Recon Family Size = 39, Final Multiple Alignment Size = 34 )
CCGTCCTTGGAGGCGTTCAAGGTCAGGCTGGACGGGGCTCTGAGCAACCTGATCTAGTGG
GTGCGACCCTGCNCATAGCAGGGGGTTGGAACTAGATGATCTTTGAGGTCCCTTCCAACC
CAGGCCATTCTGTGATTCTATGA
>rnd-5_family-258#DNA/CMC-EnSpm ( Recon Family Size = 33, Final Multiple Alignment Size = 32 )
TATAGTAATCACTGTGGGAAANGCACTGGNNTATGCACACAGAGACAGAACCTTTGCTGG
ATAAAACTCTGTAGTGTCATGGCTATCATGTGTGTGTATTCATACGGTATATAAGCATAT
ATGNCATGTAGTATATATATACATATATGTGCGTGTATACACACACATACATACGTATGT
ATATATATATATGCACATACGACACGCTTCTTTGTGCGTGCGTACATTATATACGTATAT
ATGTAGTGCGTATGTATATGTGGCATGTATATATGTATATGCATATATATACACGCATAA
TATGTATGTGTATACTATGTATATGTATATGTGTATGCATATACGTATATACACGTATAT
GTGTATGCATGAGCATTCCGCCCNACCAGTTGCTTTCTTTTTTTTTTTTTTTTTTTTTTT
TTTTTTTTTTTTTTTTTTTT
>rnd-5_family-410#LINE/CR1 ( Recon Family Size = 35, Final Multiple Alignment Size = 32 )
CAGCTAAGGCTGAGTGGTTCNTGCAGTACAGGGATGTCCCAGCAGAATTCAAAGAGGCTG
TGCTGTTCAGCATACTCGCGAGCGGTCTGGAAAAGGGGAGAGAAGTGAAGTGACAGAGTT
CTGTTGTTGATACAGAATTATTCAAGGCAGTAAGGACGAGGGCAGGCTGTGAAGAACTGC
AGAAGGACCTCGCGAGACTGAGCGACTGGGCAATAAAATGGCAGATGAAATTCAGTGTAG
ATAAATGTGAAGTGATGCACGTGGGGGAAAAACAATCCTAACTTCACATATANAATGATG
GGCTCTGAGCTGACTGTTACCGCTCAGGAACGAGATCTTGGGGTTATAATGGATAGTTCN
ATGAAAACGTCAGCTCAGTGCTCAGCAGCAGTCAAAAAAGCAAATCAAATGTTAGGAATT
ATTAGGAAAGGAATAGAGAACAAAACAGAACAATCACTATGCCGCTGTATAAATCCGTGG
TTCACCCGCATCTTTGATACTGTGCAGTTCTGGCCTCTCCTCCGAAAGAGGATACATCAG
AACTGAAAAGGATCAGAAGAGGGCAAAACAACAGCTTGGCTTCTGTAAGCAAAGGGNCGA
GTGTAAGCTTGCGCCCCTAAAACCTGGTAAGACAATAGAGGAATGTTGACAGANGTCTAC
AAAATCATGAGCGNGTTGGGAGGGGTGGATNCGNNGCNGTTGCCTCCGGCATGACCGCTG
TGGGCCATCAAATGAAGCTNGCAGGTGGCNGGCTGCAGAGGAGCAGAAT
>rnd-5_family-520#DNA/hAT-Charlie ( Recon Family Size = 32, Final Multiple Alignment Size = 30 )
CCTCTCGCGCCCGCCACACACTCAGTCGAATCGAAACCCGCGTGTATTACACGTTACATG
CGCTTGTGCCGCTTGGTGAGTAAAACGCAGTGATTGCCAATAATATTTCAACCTACCTGA
TGTCATCTCAAAAGAAAACAGAACCCAAAACGAAAGANAAGAAAAATTGTGGACGAAGGA
AGAGCGTTCAACGAAAAACGGACAGATGAGTANTTTTTGTCGAGACAAATAATATGGCAC
TATGCTTAATTTGTAAGGAAATGTGTCAGTTTTCAAAGATTACAATTTGAAAAGACATTA
TATGCAGAAACATGCTGCCAAATTCGATGCATATCAAGGAATGTTTCGTAAAGACAAAAT
AGCGGAACTGAAAAAAAATCTGTCACCTCAACAATTTTTAAAAAAGTTANAACTCAAATG
GACTCTGTTATAAAAGCTAGTTATGTGGTAGCAAATCTGACTGCAAAAAAATCAAAACCA
TTTNCTGATGGTGAGTTTATTAAGCAATGTATGGAAAGCACGGCAGATATAATGTGTCCT
GATTAAAAAAAAAAAAAAAAAAAAANANATTTTTCTAAAATCAGTTTGTCTCACCAGACT
ATAGCCAGGCGAACTGAAGAAATAGGAAAATCTATCGAAAGAAATTTGGAGAGTAAAGCT
GCTAATTTCAAATTTTATGCTTTGGCGATAGATGAAAGTACTGATGCTACAGATACGGCT
CAACTTGCCATTTTCATTAGAGGTATTGATAACGAATATAATGTCACTGAAGAAATGGCT
TCTTTGGTGCCATTAAAAGACACAACTAAATCTCTTGATTTGTACGAAGCAGTAAAAATT
ACATTAAAGCGATTTTCTTTAACCTTTGTCAACATATCTGGTATAGCTGATGGCGCCCCG
GCGATGGTTGGTAAAAAAGAGGGACTTATAAAATTAATAGAAGATGATGCAATTGCCGCC
AGCATCGCACATCAAGAAAATTTATGTGCGAAAGCTTTAAAAATGGATAATGTCATGCAA
ATCGTCATCAAAGCTGTGAATTTCATAAAGTCCAAGGGACTGAATCATCACCAATTCCAG
GAGTTCCTTAAAAGTATGGATGCTGATTATGGGGACATCGTTTACTTTTCTGAAGNAAGG
TGGCTAAGTCGGGGTAAAATGCTAAAAAGATTTTATGATTTGCGAAATGAAATCAAGTCN
TTTATGGAATCAAAAGGAAAATTTGTGCCAGAACNTGAAGATGAAAAATGGCTCACAGAT
TTAGCATTTTTGGTGGATTTGACCGCTCATTTAAATGAGTTAAACATGCGTCTTCAAGGT
GAAAATCAACTTATCTGTGCTATGTTTCAAACCGTAACAGCATTCGAAATGAACTTAAA
>rnd-5_family-1954#LINE/CR1 ( Recon Family Size = 33, Final Multiple Alignment Size = 30 )
AAAAAAAAAAAAAAAAAAAAAAAAAAAAAAAAAAAAAAAAAAAAAAAAAAAAAAAAAAAA
AAAAAAAAAAAAAAAAAACTACAGAGGGGTGCCANNNNNNNNNNNNNNNNNNNNNNNNNN
NNNNNNNNNNNNNNNNNNNNNNNNNNNNNNNNNNNNNNNNNNNNNNNNNNNNNNNNNNNN
NNNNNNNNNNNNNNNNNNNNNNNNNNNNNNNNNNNNNNNNNNNNNNNNNNNNNNNNNNNN
NNNNNNNNNNNNNNNNNNNNNNNNNNNNNNNNNNNNNNNNNNNNNNNNNNNNNNNNNNNN
NNNNNNNNNNNNNNNNNNNNNNNNNNNNNNNNNNNNNNNNNNNNNNNNNNNNNNNNNNNN
NNNNNNNNNNNNNNNNNNNNNNNNNNNNNNNNGGATGAGGACAGGAGAACAGACTGAAAC
AGAAAAGGACACAGCTAAGATGTTAGCAGAAATACAGGAGTGCTGTAGAAACGCTTACTT
ACTGAGCATCTGTCAGCAGTGTCAGTGATTTTCCCTTGGCCATGTGCCAAACACTTAAAA
TTTTCTTCATTCCTATACTACTTGCCATGTAAACTGAGGTCATATGCTAGTTTCTATGGC
GCTATTCTGTGTTCATTTCACTCCTCTTGCTATCGATCCTTGAAATAATGCTCTAGGTGT
GGGTGAAAAAAAAAAAAAAAAAAAAAAAAAAAAAAAAAAAAAAAAAAAAAAAAAAAAAAA
AAAAAAAAAAAAAAAAAAAAAAAAAAAAAAAAAAAAAAAAAAAAAAAAAAAAAAAAAAAA
AAAAAAAAAAAAAAAAAAAAAAAAAAAAAAAAAAAAAAAAAAAAAAAAAAAAAAAAAAAA
AAAAAAAAAAAAAAAAAAAAAAAAAAAAAAAAAAAAAAAAAAAAAAAAAAAAAAAAAAAA
AAAAAAAAAAAAAAAAAAAAAAAAAAAAAAAAAAAAAAAAAAAAAAAAAAAAAAAAAAAA
AAAAAAAAAAAAAAAAAAAAAAAAAAAAAAAAAAAAAAAAAAAAAAAAAAAAAAAAAAAA
AAAAAAAAAAAAAAAAAAAAAAAAAAAAAAAAAAAAAAAAAAAAAAAAAAAAAAAAAAAA
AAAAAAAAAAAAAAAAAAAAAAAAAAAAAAAAAAAAAAAAAAAAAAAAAAAAAAAAAAAA
AAAAAAAAAAAAAAAAAAAAAAAAAAAAAAAAAAAAAAAAAAAAAAAAAAAAAAAAAAAA
AAAAAAAAAAAAAAAAAAAAAAAAAAAAAAAAAAAAAAAAAAAAAAAAAAAAAAAAAAAA
AAAAAAAAAAAAAAAAAAAAAAAAAAAAAAAAAAAAAAAAAAAAAAAAAAAAAAAAAAAA
AAAAAAAAAAAAAAAAAAAAAAAAAAAAAAAAAAAAAAAAAAAAAAAAAAAAAAAAAAAA
AAAAAAAAAAAAAAAAAAAAAAAAAAAAAAAAAAAAAAAAAAAAAAAAAAAAAAAAAAAA
AAAAAAAAAAAAAAAAAAAAAAAAAAAAAAAAAAAAAAAAAAAAAAAAAAAAAAAAAAAA
AAAAAAAAAAAAAAAAAAAAAAAAAAAAAAAAAAAAAAAAAAAAAAAAAAAAAAAAAAAA
AAAAAAAAAAAAAAAAAAAAAAAAAAAAAAAAAAAAAAAAAAAAAAAAAAAAAAAAAAAA
AAAAAAAAAAAAAAAAAAAAAAAAAAAAAAAAAAAAAAAAAAAAAAAAAAAAAAAAAAAA
AAAAAAAAAAAAAAAAAAAAAAAAAAAAAAAAAAAAAAAAAAAAAAAAAAAAAAAAAAAA
AAAAAAAAAAAAAAAAAAAAAAAAAAAAAAAAAAAAAAAAAAAAAAAAAAAAAAAAAAAA
AAAAAAAAAAAAAAAAAAAAAAAAAAAAAAAAAAAAAATATCATCTTGAAGCAGGCGGAA
AAAAAGGAAAAAAAAAAAAATTATCCAGAGTAGTAAGCAGAGATTTGCTAAGAAAAAACA
GTGCTTGACTACTGTGGTAGCCTTTGTAGATGTCATGTCATGACTGGCTGGGTAGGTGGC
TTAGTAGCCTGGCTTAATGCTGGATCTGATAGACATTTTGNNNNNNNNNNNNNNNNNNNN
NNNNNNNNNNNNNNNNNNNNNNNNNNNNNNNNNNNNNNNNNNNNNNNNNNNNNNNNNNNN
NNNNNNNNNNNNNNNNNNNNNNNNNNNNNNNNNNNNNNNNNNNNNNNNNNNNNNNNNNNN
NNNNNNNNNNNNNNNNNNGTGGGGGCTCTCCCATCAGCTGGATGAGCAGGGATGCTCCAG
TGTGACTCTAGGACTGCAGCCCTGGACAAGGGACAGCTCCTCTCCTGTCTCTGGCATGGT
GCCCGTTGACCTGCCAGCAGGTCAAAGAAAGCAGACCTCGGAAGTTTGCCTGAAGCACTT
TGTATGCAGGCTTGAAGGGAATCATGCCCTTCCTATGCCACTTTGCCTCGGGGAATTGTA
GAANNNNNNNNNNNNNNNNNNNNNNNNNNNNNNNNNNNNNNNNNNNNNNNNNNNNNNNNN
NNNNNNNNNNNNNNNNNNNNNNNNNNNNNNNNNNNNNNNNNNNNNNNNNNNNNNNNNNNN
NNNNNNNNNNNNNNNNNNNNNNNNNNNNNNNNNNNNNNNNNNNNNNNNNNNNNNNNNNNN
NNNNNNNNNNNNNNNNNNNNNNNNNNNNNNNNNNNNNNNNNNNNNNNNNNNNNNNNNNNN
NNNNNNNNNNNNNNNNNNNNNNNNNNNNNNNNNNNNNNNNNNNNNNNNNNNNNNNTCAGT
CAGCACACGCACTAGAAACGCCGGCTGTGCTGTCGACCCGCAGACCTTTACTAGACTCTC
TGCTGCGACGCCCCGGCACGAGCGCGGTGCGAAAGGCCTGAGGGAGGCCATGCTTGCTCC
CTGCTGGCGCAAGCACCCTGCTGATGCAAGCACCCTGCTGATGCAAGCACCGGGCCCAAC
GCTCTGCGCTGCCCACAGGAGCTGCCGCCCTCTCGCGTGGGTGCCGCGCCCTCAGCCCCG
TGAGGTGGTGGCCGTGATGTCACAGTGGTGTCAGGGAGCGGCCATTGTGACGCGCGGGGC
TGGGAGCAGAGCAAAGGCTGCTGGGCTGGGGCCGTGCTCAGTGCGGCCTGGCGAGGCGTG
GAGAGAGCAGCGACTCTCTTGTTTCTCGCCGTCGATGCCGAACATGTCCGGAAGGAAGAA
GGAGGCCCCCAAGTCTGGGGAGCCAGGTGGGAGCACCGTATCCCTGCACGCGGCTCCCCG
CTGCCGGGCACAGGGCTGCTTGGGGTCTGCCTGCGGCTGGGAGGGGAGGAAGGGGCGGGC
AGGGGCTCCCCAGTGCTGCGGGCAGGCGGGGCCGTCCCGCTCCTTGGGCAGGGGGCACAG
CTTCGGCTATGGCTGCTCGCTGGGACTGCTGGACCTGCGATGCCCCCTTCCCCTCCACCC
CCTCCAGCCCTACCCCTCAGCCGACACGGCAGGCCTGGAGCAGGCCCCGGGGACGGCCCC
CAGGGACACCCGGCCCTGCCAGGTGCTCACCGCTGCTCACGGTTGCTCTCTCCTTCCTCT
CCAGTGTGCGTGCTGTGCCGCAGGGCACGGGTCGACCCGGACATCTGCGGGCAGACATCT
GCCGACGGTGGGCTCTGTGCCCACCGCTTCTGCTTGGTGAGTTCCCTCCAGAGCTAGGGC
TCCTGCCGGGGATGCTCACTTGCTTTCCGGCTTCACGAGATCCCGCTCTTTTCTCTCCTA
CAGTTCTTTGCCAACGGCCTTTTGAAATGGAAACGCCCTACGGGGGGAATTTTTGGCTTC
CCCCCGGATGCCGTCCAGCGCGCAATCCAGCTGGCAGACCAGAAGGTGAGGACCTGAACG
GAACAGGGAGGTTGGTGCCGGCAGAGACTCGCACCGGCTTCGCCTTGGCCCAGAAAAAGC
GATCGCGGCCCTTCCAACCGGCTCCAGGACATAGGCCCACCACAGCAAACGAGCCTCGTC
TGCCTGGCCGCTCCGCGGAGTGTGAGGCAGCAGTGCCCACACCCTGCGCCCTGCCCGGAG
CAGTGGGGCCGGCCGCGGAGGCCCTGAGCCCATCGCTGATGGGGGCTGCTTTGCTCTTTC
CAGCGCTGCTTTGTCTGTCGCGGGAAGGGAGCTGCCATCAGCTGCGCAGAGACAGGCTGC
GAGCGCAGCTTCCATCTGCCCTGCGCCGAGAAGGGGGAATGCGTCACGCAGTACTTTGGG
CAGCACAGGTAAGGGCTGTCAGCAGCAGCCAAGCTGCCGTCCCTCCCTGTTCCTCCCAGG
GACGAACNCGCAGCCACACCTCCCAGCACCCTGCCAGGGCCGGAGCCCAGGCCTGGCGCT
CCTTCCTGGTTCTCTGCCCTCCTCGCAGCACTTCTCACCTTGCCCGCCCCTTCTGTCCTC
CTGCCCAGGTCCTTCTGCTGTGAGCATCGCCCTCGGCAGGCAGCGGAGGCAGCTCCATCT
CACAACACCCTCTGCGTCATCTGCCTGGAGCCCGTGGGGGACAGCACGTCCTACCACACC
ATGGTGTGCCCCGCGTGCAAACAGGCCTGGTTCCACCGGGGCTGCATCAGGGTAGGAGCC
CTCCCCTCGCCCGGTGGGCACGGCCGGTGCTCAGCAGCACCCAGCCCCGCTCACGCTCAT
GCCGCTTGTGCTTCTCCTGCAGAAACAGGCCNTGCACGCTGCCACCATGCTCTTCGTCTG
CCCCGTCTGCGGAGGAAAAGCGCGATTCCGTGCCCGAATGGCTAAGCTGGGGATCCAAAT
TCCGGTCAGGTTGGTGTCCTTCTGCCCGGCTCTGCGGACGCTCAGGCGCAGGTGCNGCGC
CTGCCCAGGAGCTGCCCCGGCAGGCCCGGTCCCTTGCCACCCTGCGAGCGTTGGTCTCAG
CTTCATGGAGAAACTGGGAATGAGCTCAAGGTGGATGAGCAGGGATGCCCTGGATCCGCC
TCACGCCTGGGGCAGCGGGGGCTCATCACATTCCCTCTCTTCTCTGGCAGACGACCTCGG
TGGGGGACGACGCGGCATACCAGCCGCAGGCGCACGGTCCTCCGGGGCCATCCCAGGCAC
CNGCGCCCAGAACAGCATCCCAGGCAGCGGGGGGGCGGCCGCACAAGAAGCCGCTCCCCA
TTGCAAGGCCGGGCCCCGGGCTCCCAGAGTCGGCCCCGAAGACGCCGTGGCGGGAGCCAT
GCAACAGCCCCAGGGGCTCAGAGNAGCACCCGCACCTCGGCCGCACCAGCACGACCGAGG
TCCTCGAGGGCTTCCCCTCTGCCTGCACGCAGGAGGCAGTCCAGGCAGCGAGGGCGGGCC
CACACTCGAAGCCGATCCCCAGTGGGGCGTCGCGCTTCNACTTCCCGCAGCCGGCCCCGA
GGAGGCCGTGGGAGCCGGTCCAGGCAGCGGGGACCGGCCCGGGCACGAAGCCGCTCCCGG
GCCCAACATCGCAGAAGACNTCCCCGCAGCCGGTCCCGAAGGCGGCGCTGAAGCAGCCAC
CCGTGTTCCATCCCCACGTGACGGCTGTGCTTCCAAGCGGCAAAGAAAATAAACCGTGAA
GANAGTCCACACAGTGTTGGCTTCACNCTCCNGTGGACCAGCCCGGGCACAAAGCCGCTC
CCGGGTGCAGCAACAGAGAAGACGTCCCCATAGCCACCAGCATCACAGAAGACGTCCCCA
CAGCCAGTCCCAAAGACGGCGCGGAAGCGGCCGTGTCCCATCCCCGCGTGACGGCTGTGC
TTCCAGGGCAGCAATAANAATAATAATAATAAACCTTCAANATACTCCNCACGCGTTGGC
TTCATTCTTCTCTGCTTGTCCTGCGGTGGGCACTGTTAGGGGCTGAGACCGCGGCGTTGT
CTTCTCCCCAGCACCTTCCCAG
>rnd-5_family-207#LINE/CR1 ( Recon Family Size = 32, Final Multiple Alignment Size = 29 )
CCTGCTCTCTATAAATACATCAGGGGGATAAACACCAGAGAGGGAGAAAAGCTATTTAAG
CTGAAGGACGATGTTGGCACAAGAACAAATGGGTATGAACTGGCCATGAATAAATTTAGG
CTGGAAATTAGAAGAAGATTTCTAACCATCAGAANAGTGAGGTTCTGGAACAGCCTTCCC
ATTGGGGGCAAGAAACCTAACTGGTTTCAAGATGGAACTTGANAAATTTATGAAAGGGAT
TGTATGATGTGATTGCCCGTGACAGCAGGGGNCTGGACTTGGTGACCCAGGATCCACTTC
CACGCGTCTGATGC
>rnd-5_family-512#LINE/CR1 ( Recon Family Size = 31, Final Multiple Alignment Size = 29 )
GAGATGAGGCGGTTCCCAAGGCGCTCCAGCTTCATGGAGCGGATGTGCAGCTCCAGGCAC
TCGCGCTGCTCCTCATTCAGGAACAGAGCCTGACGGCTGGGGAAGTATCTACGAACCGTC
TGGGATCTCGGTGCTCTGGTGCCAGCTGGGCAGGCAAGGGGCGCCCCACGCTGCTTCTGC
ATGGACCTCCGCACTACCACAGGGAAGCGTTGAAGCTTTACCTCCAGGCATTTTCTGGCC
ATGTGCATGGAGAGCTTCCCAAAAGCCGCCTGACTGAGCTGCAGCTTGGAGATGATAGCA
AGCGCTGCGCTGCGGCGCTGGCTCCTGGCTTTGATGTCACCCACACGCAGGCCTGCAGAG
TCCGTTTGACAGCTGGCGCCCTTTAGCAGCGACGTGCTGGCCGGGCCAGGAGGCGCTGCG
CTAGCCGTGGGACGCTCTTGCTCCTTGGCTGCTGCGTGGCTCGGAGGCAAAGGAATCTTT
GCCGACTCCTTGGGGCGGCACTGCTGCCTCTTCGTGGGATGCCCCTGTGCCTCAGCCTGG
CCCTGGAAACGAGCTTTCCGCTGGANNNNNNNNNNNNNNNNNNNNNNNNNNNNNNNNNNN
NNNNNNNNNNNNNNNNNNNNNNNNNNNNNNNNNNNNNNNNNNNNNNNNNNNNNNNNNNNN
NNNNNNNNNNNNNNNNNNNNNNNNNNNNNNNNNNNNNNNNNNNNNNNNNNNNNNNNNNNN
NNNNNNNNNNNNNNNNNNNNNNNNNNNNNNNNNNNNNNNNNNNNNNNNNNCTCGCTTCCC
TCATGATCTATGAGGGATCTATGAGGGACCCCCGCGAGAACAGAGCGGCTGCAGCTCTCG
GCCGGGCAGCTCTCGCGAGAGCGGCTGACGCGCCGCGGCGTGGCGTTGCCACGGCAACGG
CCGGGGAGTTAAACGGGCGGGAAAGCGGAAGCAGCCCTTGATCGCCGAGGTTCGCTGCTT
CGGAGCTGTCCCGGNCAGAACCGCAGCGAGTCTTAGCGAGGTACAGGGGGGTTTCGGTGG
GTTCCTTCATCNGGGGANCCCCGAGANAACAGAGCGGCCCAGCCTGGCAGCTCTCGCGAG
AGCGGCTGACGCGNCGCGGCGGGCGTTGCCAGGGCAACGGCTCTGCATCCACGCCCCCCT
GCCTAGAAAAAGCCTTCGAGAGGGCAGCGTCGCTGCCCATCAGAGACGGAGAGGAGGAGT
CGGGGTGTGTGAACCACGTGGGCNGTTCAGACGGGGTGAAACGGCAAGCCACCGTTTGAC
GGGACTNCNCAGGGAGGAGGGTTGTTATCGCTGTGAAGCGAGTGATA
>rnd-5_family-114#LINE/CR1 ( Recon Family Size = 30, Final Multiple Alignment Size = 29 )
TTTNAGCTAGCCAGATGCTCNCTGGTTTCNCTGGNAGGGCTTTAAACNGGTTTGAAGGGG
GAGGGGAGTGATAGCGAGCCTNCCCATGATAAGGTGTGGGATGGCATAGCTANAGTTAGA
GGGACAGGGTGCTAGCAGGGGCCTTGAAGGACCCGCTGCCTTGAGAGGTGCTGGCAACAC
TGCAGCACGCACGAAATCCTATGACGATGAGGCAGTGGCCGCTGGGGCAATAGGAGAAGG
CAACGGGGAAACTCAAGGGAAATACTTACAAAGGAATTAAGGAGTTATCCTTTAAGGAGG
TGACAAGACCGGCTGCCCAGCTGAAGTGCCTCTACACCAATGCACACAGCATGGGAAACA
AGCAGGAGGAGCTGGAAACCGCGGTGCAACTAGAAAACTATGACCTAATTGCTATCACNG
AAACGTGGTGGGATGANTCNCACGACTGGAATACCGCGATTGANGGCTACAAGCTNTTTA
GAAGGGACAGGCGAGGNAGGAGGAGAGGAGGAGTTGCCCTCTATGTTAAGAAGTGGATAG
ACTGCGAAGAGCTGTCTCTGAGAAACAGTCACGAACAGGTCGAGAGCCTGTGGGTNAGAA
TTAGGGACTGGGNCAGTAAAGGACGTCTNGTGGTTGGGTCTGCCACCTGATCAAGGGGAG
GCTGTTGACGAGGCCTTCTTGCTTCAGCCGCAGGAGGCATCGTGCTCGCGGGCTCTCGTC
CTGGTGGGATT
>rnd-5_family-3026#LTR/ERV1 ( Recon Family Size = 32, Final Multiple Alignment Size = 27 )
ACAGGCTGGTTTAGCAATAGGGATCAGTATATTAGTTTAAGGACCAATATATTAGTTTAG
CAAAAGGAATCAATGAGTGCTAGTTCTAAAACTTTCCANTTCAGCTTTGCTTGGTGTGTG
AACAGCCTTGTTTTCCCAATTCTGCTTCACAGAAGCACTGGAGTCACAATAGATACTTTT
ATCTTTGCATCCACCAGGTGCAAGGACNTTTTCCTCGGATTTCACATANATTGTTTTGTT
AGGCACCAAGAAGAAAGTTGCTCATTATGGCCTAACAAGCAATGGAAATTTNCCAAACTG
GGGAAAAAACAGCTGAAGGTCGGCCAAAGGTCNCTGTGATGAAGCTGATGGGAAAACGGG
GAGGAAGTAGGTGGTCTNAGACCACCATAGGCCCATACCGCGCATGCCCAGAGGGACATT
AGCATATATTAATGAGTCCTTGGAAAAGAATGAATATGTATGCCAGTGTATTGCATATGT
ATGTCTTAACTGTTTAAATGTAGAACCTGAACTCTGAGAGNGCGCGCTTGTTTGTCAAGT
CGCCCGGTACGTATCGTGAGGAATAAAGGAATGCCGCTTTCTAACACCACATTGGAGTTA
GAGAGTTTTCTTCCCGGATTTCGGATG
>rnd-5_family-831#Unknown ( Recon Family Size = 30, Final Multiple Alignment Size = 27 )
ATCCTCGGAAAGGGGTAAGCGATTCCTTCTTTATTACTGGATTGTGACCTCTGCCTTTCT
TGGGTGATCCGAAACTGGTTTAAAGCAGCTGTATCTGCTGCCGCCTATCCTT
>rnd-5_family-428#LINE/I ( Recon Family Size = 28, Final Multiple Alignment Size = 26 )
ATGTAAGGATGTATGGAAGGAGAGCGTCTGCTCCTTTAAGGNTACCTGGTCAAGGACCTT
TTTCAATGCAAAACGGAGAATAAAGTAAGAAAAGGAGGAAGTAAGAATAACACAGNGACA
CAGACCTGACCGGCAAATGATAGGGNAGCAGTGACGAGAACGAAACCTGGTCAGTCGCAC
TAATTGATGAGGGTATGTGGAATGTGGGAATGTTTATTCCAGCAAGGTTATCTAACTGGG
GACTTTGTCGATTGGTGAAANAGGTAAAGGAAAAAGGGAAAATGCAAGACACAAANCTGA
CAAAACAAACACGGAGACAATGACAAGAAACAAATCTCCCAGTCATAACTGGTGGGCTAT
CAAGAAGCATAAGCATCGCTTCCAGGAAGGCCAGCTGGACCTTGCAAATCGTGAGATCGN
AGANATGGAGGCTGGGGTGCGGAAACTGCAGAGCTNTGCAAACCCATGAAGGNGCGTGCA
GGGGAAGGGGAGACGGGGAGGAACAAAGAGGGGGAACAGGTAGGAGAAAAGAATAAAAGA
GGNCAGTTACGTGTAAAATGGGGCCGGTCAGTACGCTTGTCTGACTGAGCCCTGCGCCTG
ATCACCACAGTCTGTCCTATCTTCTTATATTTTCTCATTAAATCTTTTCTTAACTATCTC
TCTGCGTANTCNCACTCTCTTCCATGTGTATGTGTGCTGCAAGGACTACGTGCAGCTACC
GGTGAGACGTGTTGTGAGTGAGGTCTGGTGCCAGTCAGACCATGGCGGNANGCACCCCAG
ACTGGAGGAGCGGGGGTCCTAGCGTCAGTAGTTGGAGGGGCCACAGCTCCCCGGACCAGG
GAGNGTCCTACAGACTTTGCGGCCCGGAGTGCCAGCTACTGGGAGAGACCAGTGTGAGTG
AACTGGGTGCCAGCTACTGGAGTCAGACTGAGGGTGTAGGTACCTCNAGCTTGCGGTGCC
AGTTACTGGAGCGAGTGGGCCACGGGCTGAACGGGAGCTGTGNAGGTCCTAAAACCAGCG
ACTGAGGAGACTGNAGTGAGTCAGCTCCGCATCAGCTGCTGGAGTAGAACCACGCGTCAC
AGGGCCCNCGTGCCCAGNTGNCAGCCNCTGGAAAGGGGGCCANCGTNTTCATCTTCCTCG
GACANCATGTGCATGGGACGTACACGNATATTCGTAGCAAACGTGNGGCTAGGCTTCAGG
CGGAGGTCTGAGGTCCGGCCTACAGGGGTATCAAGCGGGTNCAGTGTCCGTGCTGGCACT
TCACGGGGACCTGTNAGTGTGGGGTGCCTGTGGGACAAGTGTGATGAGTGCTATNTGTTT
GCTAGCGAGTATCAAGCCGGACAGTGGTCGCTGAGCAAGGGGGCTGTGAGGTGCTAAGAG
GGCTCGGTATCCAGGCGGGTAGACAGAGAGGNATATGCCGGTACTGAGNGAATCTGCGAA
TGTGTGCCTGCTGAGCCTAGAGAGTATCGTGTATGTGCCTTCATCAGTAANCTCTAGTCT
CTACCAGCCGNAGAGGAGGGAGCTTGCAGAGTCTGTCTGTGTTTATGTGAGTCCTGTGAC
AAAGGCGCTTGTGCGGCAGTCTGCGTGACCGGCTATGTCAGTGTTNTGTACGTGCGCTTG
TGTCTCTGGGATACGTGCTCAGCTTCGNTACCGGCTGAACCTGCAAGTGGGAAAGCAGCA
GCTGCGCCCGTCAGCCTGGGCNGAGNCCCCGGGTCCCTGGGCAGACTGGACTGGGCTCCA
GCGGCCAGGCAGGAGGAACTCCCGGGCCCGGAGCTGCTGGAGGAGGCCGACTGCTTCTAA
CAACCC
>rnd-5_family-1545#Unknown ( Recon Family Size = 27, Final Multiple Alignment Size = 25 )
AGAGGCCGGCACCGGCCCCGGGGCCTGAAGCCACATCCACAGCCNGACAGGCCGGCACCG
GCCCCGGGGCCTAAAGCCANAGCCAGAGAGGCCGGCACNAGCCCTGGGGCCTAAAGCCAC
AGCCCGAGAGGCCGGCACCAGCCCCGGGGCCTAAAGCCACAGCCAAGCCAGAGAGGCCGG
CACCGGCCCCGGGGCCTAAAGCCACAGCCCGAGAGGCCGGCACCGGCCCCGGGGCCTAAA
GCCACAGCCCACAGCCAGAGAGGCCAGCACCGGCCCCGGGGCCTGAAGCCACAGCCNGAG
AGGCCGGCACCGGCCCCGGGGCCTAAAGCCACAGCCACAGCCAGAGAGGCCGGCACCGGC
CCCGGGGCCTAAAGCCACAGCCACAGCCCGAGAGGCCGGCACCGGCCCCGGGGCCTAAAG
CCACAGCCCGAGAGGCCGGCACCGGCCCCGGGGCCTAAAGCCACAGCCAGAGAGGCCGGC
ACCGGCCCCGGGGCCTGAAGCCACAGCCCGAGAGGCCGGCACCGGCCCCGGGGCCTAAAG
CCACANCCACAGCCAGACAGGCCGGCACCGGCCCCGGGGCCTAAAGCCACAGCCCGAGAG
GCCAGCACCGGCCCCGGGGCNTAAAGCCACAGTCAGCCTNAGAGGCCGGCACCAGCCCCG
GGGCCAAAGCCACAGCCCGAAAGGCTGGAACCAGTCCAGGGGCTTAAAGCCACAGCCCCA
GCTAGAGAGGCCAGCACCGGCCNTAGGGCCTAAGGCCACAGACACAGCCGGGGAGGCCGG
CACTGGCCCTGGGACTTAAAGCCACAGCCGGAGAGGCCGACATCGGCCCCGGGGCCCAAA
GCCCCAANCAGAGATGCCGGCACNGGCCCTGGGTTTCGTTTTCTACGGGTTCCTCTGGGA
CTCCATTGACCACTACGAGGCCATACTGGTCTTGACTGGTTTTTATTGGGCTGCACAAGA
GTCATCTTCACTTCTCCATTATTTTCAAATAACCCCATTGGGTGACCCTGGTGTTGGTTT
CCTAAGATGTGGATCTGGGAGGCGTCCGTTTCCTTCGCTTATGACGAAAGCACGGAAGCG
ATGCGGGCACTCGCTGAGGTCACAATCACTGCTGGGGTGGGAGCGTTTGCGCCACAGCTG
GTGAGCAGAGCTGGTGCTCTGGTGAGCGTGCTGCACGCGAGACTGAGCTCTGGGCCTTCC
TTGGAACGGATCACCCTGTGAGAGCCCGTCAGAAGCACCGCTGTGGCGTGTGCATGAGCT
GGGCACAGCTTGGGCTGAGCGGGCCGAGCAGGTGAGCTGGGTTTGGTGCTGGGTGGTTGC
CGGGAGGTGTCTCGGCAGAAAAGCTGGGCTGGGGAGGAGCTCCCAGCTCCCGCGGTGCCC
CTCAGCATGGCTGTTTCCAGGGGAAATGGGTTCTTGTTGAGATCCCATCCCACGATTTGG
TGAGGATGACGAGATGTCATTCCTCCCCTGGAAATCTGCTGCCGGGCCCCCACCTTCACC
ACCTTTCCAGCCGAAAGGCTGGAACCAGTCCAGGGACTTGGAGCCACAGCCCCAGCTAGA
GAGACCAGCACTGTCCTTGGGGCCTAAAGCCACGCACACAGCTAGGGAGCCTGGCACTGG
CCCTGGGACTTAAAGCCAGAGCCTGAAAGGACAACATCTGCCCCAGGGCCTAAAGCCCCA
GCCAGAGGGGCTGTCCTTGGGGGCCTAAAGCCACACACACAGCTAGGGAGCCTGGCACTG
GCCCTGGGACTTAAAGCCAGAGCCTGAGAGGACAGCATATGCCCCGGGGCCTAAACCCCC
AACCAGAGATGCCAGCACCGGCCCTGGGTTTTGTTTTCTACTGGTTCCTCTGGGACTCCA
CTGACCACTAGGAGGCCATACTGATATTTACTGGTTTTTATTGGGCTGNACAAGAATCGT
GTTCACTTCTCCGTTNTNTTGCTTCANAGAACCCCATTGGGTGAGCCTCCTGTTGGTTTC
CTAAAATTTGGATCTGGGAGGCGTCCGTTTCCTTCACTTATGACGTAAGCAACGAAGCGA
TGTGGGTAATCGCTGAGGTCACAAACACTGCTGGGGTGGGAGCATCTGTGCCGCAGCTGG
TGAGCAGAGCTGGTGCTCTGGTGAGCGTGCTGCACGCAGACTGAGCTCCGGGCCTTCCTT
AGAACAGATCACCCTGCGAGTGCCCATCAGAAGCACCGCTGTGGCGTGTGCATGAGCTGG
GCACAGCTTGGGCTGAGCGGGCCGAGCAGGTGAGCTGGGTTTGGTGCTGGGTGGTTGCCG
GGAGGTGTCTCGGCAGAAAAGCTGGGCTGGGGAGGAGCTCCCAGCTCCCGCGGTGCCCCT
CAGCATGGCTGTTTCCAGGGGAAGGATGGGTTCTTGTTGAGATCCCATCCCACGATTTGG
TGAGGATGACGAGATGTCATTCCTCCCCTGGAAATCCGCTGCCGGGCCCCCGCCTTCACG
TCAGACATGGAAAAGGAAGGAGAGTGCAAACTTCACAGGGAGCAACTTGCGCCTCACTGC
CCCACGGATGGCTGGGTGCAGAAAGGCTACTGAGGAGATGGAGAAGAGCACCGTCTCACA
AAAGCCATGGCAGTCGGACACCAAGCTGGAGCTAGTGNTGGGCAGCTCTTGCNGCCAGCT
GGNTTCCATGGACATTGCCCTCCTCAAGAGACTACATTGCCTGGCAGAAGAAAGCTGGGA
AAATGCTTCTTCCTCACAATTTTCCACTCGTCGGTACTCTCTGCAGGGTTCCTGTCCCAA
GGGAGATTTCGGGATCGAGGCGGTCTNAGGAAGAGGGAGGCCAGCTCTTTCAAGGGCGGG
GAAGTTCCTGCGGAGAGAGGCCTGGGAACTTCGGCTTCCTCTGAGCCTTCAGCGGCCATG
TCTCAGCAAGGAGACGACCGCGGTTCCAATTNCTGCCGCGTGAGTGGCGAGGTACGGCTG
GGCTTCTTCTGCTTGGTTCTTCCTTTCCCTTGCTCTCAAGGGGAAGGGACGGAGCAGGGG
GAGCCCTGCTGGTCCTCGGTGACCTCAGTAACCGGTTGGATTCAGCGCTCACTGCTGACA
GCCTGGGCTAACGNCGCGGACGTGGCTCAGGCCGTCTTTTCCCTTAGTGATAATCAGCGT
CTCAGCACTCTGATATCCCATCTTGGCACGATCTGGAACCTCTCTGCAANCCTTGGCTGC
CCGTTCCCACCACCGTTTCTTCCTTTCTCTCTTCAGAAGCGGCGCGGCGCGGTTCCCCGC
GGTTGGGAGCAGCAGCCAGCAGGCTGCCAGAGATCCGACCGCGCCTTNCAGCGCACAGAG
GGACGCGACGGGGACGGACCGTCCTTCCTGCCATGCGAAAGTGAGTTTCTTCAGCCCTCT
GTCGTGAAGCGTGGAGGAATGAATTTTGAGTATTCCTTCTGGGCGGGTGCAGCGCTGCAG
GGGATGTCAAGTGAGCATCCATTTGGAGTGCAGGAAGGAGCAGTGAGAAGTGAACTTCAA
TCAGTTTGTGTTTGGGCTGTCAAAGTAGCATCTTTCTGTTTTCTGGGGGGACGTGGGCTA
CTGGGCAGTGCTTCTGCTGCCTGCTGGCGTCTGTGAAATCAACACACCATCTGTTGTGTA
GGGACGGAGCCTGCGCGTCCGCGGAGTGGTGCTGGGCAAGGGGGGAAACGGAAAGCCTCC
GCAGGTAAGAAGAAGCTGTTGTGAGCTGCGGTGTGGGTACGTGCCTCTAAANAGGGCCGC
GTGAAGGGCAGTGCGTGCGATGGAGGAGAGAGGAAAGGGCATGGCAGTTCTGCGCCGACT
GCGGAAGTGGCACAAGTTGTAGCAGCGTAAAGGCAAACTGAAGAAACTGNTCTTGAAGAC
CGGAAGTTTGTGGTTGGCTGTGCTCAAATCTTCCTCCAAAGAGATGCTCTTCATGTCTTT
CTTGTCTCCTTTCGTCAGAAGCTGACGCGAGCGGC
>rnd-5_family-1989#DNA/TcMar-Mariner ( Recon Family Size = 26, Final Multiple Alignment Size = 24 )
ATTTTATTATGTTGGCCCACGACGTCAGAGGCGGATGTTGGTGGTATGGCAGTAGAGGTT
GAACCTTCCCACCAATATTCCGTTACATTTTGTTGCCGTGCGACAGATGGCAGCAGAGGG
GCAGTCTGACAA
>rnd-5_family-436#DNA/Sola ( Recon Family Size = 26, Final Multiple Alignment Size = 24 )
ATTAGGGGAAAACATATTATGCTGGATCCGGCAGCCCGANAGAGGCGAGGCTGCCGCAGC
TCCGTGTCCCCAGGTCCAGCCGGTAGCGAGGCTGAGCGTGTATTCCCAGTAGGCACACAC
AAGCGTGCATATACCTACATACGCACGTATACATACACGCACGGCCGGCCACACAGACNA
CAGAGGACACACGAGCACTCACACAAGCAGACAGCACCAACGGCCTCATCCTGTTCCCTC
CTCTGGCTGANCAGGATGAAAGTCTGTTAGTGGGAATATACATACATACTGTGCAGGTGG
ATCCCTCCAGCAGCTGGGCTCAGACACTCAGTCTGCCCAGTAGCTGTCCCTGGATCCCAG
TCTCCCCAGTTGCTGGCATTCAGGAACCCTGAGCCGCAGCCCCACTCCAGTTGCTGGTAC
AGTGTGATACNTGTACACACGCACGCATGCACATGTGCACACACCCANGCGTGCNTGCAC
ACACACACACACACACCAAT
>rnd-5_family-230#LINE/CR1 ( Recon Family Size = 34, Final Multiple Alignment Size = 23 )
AGAGATGTTCTACTGGATCTGTCTTTGCAAACAAGGAGGAACTGGCTGGAGNTGCGAAGG
TCGGGGGCAGCCTTGGCTGCAGCGATCGTGAGAAGTGGAGCANGGCAAANAGCAGGATCG
CAACCCTGGACTTCAGGAGAGCAGACTTCGGCCTNTTCAGGGACCTGCTTGGAAGAATCC
CGTGGATAAGTCCTGGAGAGAGGGGTCCAGGAGAGCTGGCTGATCTTCAAGGACCGCCTC
CTCAAAGCNCAAGAATGGTCCATTCCAACATGCAGAGGAAGTCAAGNGTGGCAGAAGGCC
NGCATGGATGAACAAGGAGCTCCTGACTGAACTAAAGCTTTT
>rnd-5_family-286#Unknown ( Recon Family Size = 32, Final Multiple Alignment Size = 23 )
GACACTGGCTCAAGGAGTCCCAAGGCTCAGAGTGCNCCCACATCCGACGTAACCTTCTCA
AGGCACAAAGGTAAGGAGCNTCGNTGCGNCTGGGTCCACTCCTAGTCCACTGGCTTGGCC
AGGGGNTNACGTCAGAGGGATCNTATGTNCACAGTCGCNNNAAGACATAACCTTAGAGAA
GCTCACAAAGCTCCAAAGTAACCACGAGTCTNNTACAGAAGATCTGTATCAAGAAGGAGT
CTCGACATCAAGCTGCGAGGGATCTCTGTGCAGNTGTGACCTCGAGAGCCGTCCCTGCTC
GAGGGCAGATCCTGTCGTGCAGCGCGCTGCTGTGCAGGAGAGCTCGAGGGGTGCTTGGGC
TGCTCCCTGTTTTGGGGTGAGATGACCGACTCCTTGCCATGCTTTGTTTTTAGGCACGCG
CTCCGTTGGCCCTCAGCTGTTGAAGCGGGTGTCNGCTATNAGTTCTCTCAGCCCCCCAGT
TTGAGACAGNTTTGTGGTGGTTCATCTGTTTNAGCCAGAGCGTTAGCAGTGCTGGTTGTC
TTCCTGTGCCAGGCCTGGTGTGCCATCCCGGAGGCAGTGCCCTGCGGATGGGCTGGGGAG
GGCTGGGCTGGGACAGGGACTGCTGCGTTGCCTCCCAGCTGCCCTGCCCTTTCTCTTGTC
CCTGCAGGCTCCAGTTCAACTTGTGCCTTCCAGGCGTGATCATCCCAGGCTGCAGGAGAG
CAGCAAATGGCCACAGCACATCGGTGTCAGGTAGGGGCTGTGGGAAGCAGGCAGGAGAGG
CCAAGGGGCGAGGGATGTGAATGCAGGGGGAGAGGGAGGTGCCCTCAGCCAGCATGCGTG
TGCTGGGGCCGGAGAAGCGGCTGGGACGGGAGTTTGTGTCGTGTGCGAGCTGCTTCCCTG
GGCCTTGGCTGTTGCCAGCAAGGAGCCTCTTTGCTTGCAGGAGCCCGTGAGCTTTGCGGA
GGTGGCCGTGTATTTCAGCAGGGAGGAGTGGGCGCTGCTGGACCCTGCGCAGCGAGCGCT
CTACCGGGACGTGATGCTGGAGACGTACCAGTGCGTGGCCTGGCTGGGTGAGGGCTTTGC
TGCCTTTCCTCCTCGTTAGGGCTCCTTTGGCTGTGCTGAATGAGCCTCTGCATGCCGGGC
CTNGAATAACCGCCATGCAGTTACATATTGACCAACGCCACAGTAACAGCAACAAANGAA
ACACAGAGNAGCGTGAGTTTCAGGAGGCCTTNTTGTGCTCAGCACTGTGATAAAAGCCCA
GAGTCAGTGCTGGCNAGCAGGCANCAGCCGGNAGGGGGANGATCAGCTTCCTGTAAACAG
CCCTTGTGTTGCTGCATTGCNTGATGCCACCAGCTCCAGCAACTGGACGACTCGCTGGTT
ACTCCTTTAGAATTTAGGATTTTCCATTCAATTGCCATAAATATTTTGATGCCACGNTCA
CTGATATATTGTAAGCAAGTAAGCATGCTGTTGTAAAGTTAATTTTAAAGCAAATATCCC
TTCATAATTTCCGGAGATGTAAAAGCTTTCTTTGCTCCAAAGGGAGCTGTGGCCCCAGTG
TCATTCAGGCCCAAATGGTGCTTTCTCCGTGGGGAGGGACACACAGTGGAGATGTTGAAC
AGTCACTGTGCCGCAATGATGGAAATGCTCTCATCTCCCCTGTTTCTGTCATTGAAGCTC
CACTTCCAGCCCCCAAACCCGGGCTGATCTCCCTGCTTGAAGGAGGGGAAGACCCCTGGA
TCCCAGATGTGCGTAGCCCNGAGGCCGTGCCAGGAGACCTGAGCCCAGGTGAGTTGCTGG
AGGGAGGGAAGGAGGAGGCTGGGGCTGGAAGAGTCCTCTCTGTCTGTGTTTTATTTTGGG
CACCGTGTGCNATTTCTGGATTTCCTCTTTCCTCCAGCAGGAACTGGGATTACAGATATA
CTGGAGGATGTGCAGGAAAGTGGTGTGGCCGAAAGGCGGTGGGGTAGTGCCTGTGTGGGA
G
>rnd-5_family-527#Unknown ( Recon Family Size = 23, Final Multiple Alignment Size = 22 )
AATTATACNACATTGCATAAAGGCACCAGGCAGGTGCCTCCATCAGTGCCCTTATTTGGT
TGTATATGAACACAATTCCACAGCAAGAAATCANGATGTTAATTATAGGCCGGTAACTGG
CAAGGAACATGATAGCTTTTAATCCCTTATACAGCGCTCCGACAATAAAGAGCAANCTCA
TAGCTGGTAGCTGCTAAAGNGAGGGGGGGAGAGAAGGAAAAAACAANAAAAAAAACGGAA
ACCACTCGGTACAGTGTCCGGAGTTCGGCGGACTGCCCAGGCTATAATCTAATCTATGAA
GGTCACACCAACACCAGCAATGCCTTGCAGTCTCGCAGTCTGGCTTAAAGAAATCCTTTT
TTCCTACTAACGTTAAAAGCTTCAGACTGCCCGCATTCTCCACCAAA
>rnd-5_family-1170#LTR/ERV1 ( Recon Family Size = 24, Final Multiple Alignment Size = 20 )
TGAGAGGTAGATTGTGTTTTTGCAGTGGAAATTTCCAGTATTTCTGTATGTAGCGTAGGA
TAAGTTGCTTTTCACAAAGAAAGCTGCTGAACAGAGTAAAGTTGAGACTGGGGCGTTCCG
ACCTGGGTAGAATTGGCACAGGCACTAGGTAAGGTAATTATATAGGGTAGGGGAGAGCCC
AGCACAGGACAGAACGAGTGTGCAGACTGTTGAAAATATTGTCCTCCTATCGCCATAAAA
AGTACAGAACATACCCAAAGACAACGGGTTGGTAACAGACNTTGTATGGAAATGTAACGT
AGCAGCGTAGCAACAGCGTCGGAAGATTGTGAGCCTGAGATGCTCAACCAATGAGTGCCA
GGAGAGGCTTTACCTGCGTCGGACCCAGGGTATATAACGGGATGGATTTCACTGACTAGT
TGCGCAATTTCTCCCTTGTCAGTAGGGGGCGTGCGCCCATTACTGCAATAATGAATAAAC
TGCTCTTCACAGAGATCTTGGCCTGATTAGAAATTGTTGATCTTGAGCGTGTTTCTCAC
>rnd-5_family-1859#Unknown ( Recon Family Size = 22, Final Multiple Alignment Size = 20 )
GGCTGGTGGATGGCCCNAGCCGCTGTGCCGGGAGAGTGGAGGTGCTNCACGACGGGCAGT
GGGGNACGGTGTGCGACGACGGCTGGGACCTGAATGATGCCGNNGTGGTGTGCCGGCAGC
TGGGCTGCGGGGCGGCGGTGTCAG
>rnd-5_family-251#Unknown ( Recon Family Size = 27, Final Multiple Alignment Size = 20 )
AAAAAAAGAAGNGCGAATACCCAATTCGGTGCTACAGATTCAGTCACATTCGAATGGGCT
CNCACGACCACCCTTAAGGAGTTTGGCCGCGCCCAATGAGAACTCTCACGGCTAGNTTAG
TGAATAGTGCNGTTTATTGAAGCAACAGATTACAGATTCTTTTGGATTGCCGGTGATAAA
TACACTGTCTGCAAAGCACGTGCGAGTACCAAGAACGTGAATAATACGGCCGACTACAAA
CGCGTTAAATTATGGAATAACTCTATAGAGATTTCTAAGTTTCCCAGGGAAGCACTCGGT
ATAACCGAGCGTGTGAATCTTACCCAACAGGTATCCCTATGAGGGGGGGAAAGAGAGGCT
CAGCCCGTCGACTGGTCCCGGAAGTCAGCGGTGTCCTCTCGACTTGTCTGCGATGGTATC
TTCCCCGAAATTCCTTCTCTCTTAAGCCATTTTTACACTATTTTCTTACTTTCAGGTGGA
GCTTGAGTGGCTCTAGTCAAACATATCTTTNTTGCGACTGGTGTGACAGAAAAATGAAAA
GCTGCTGACTCAGGGCGACAGCTANGCAGTTTATCAGTTCCATAGTATCATCCCTGCAGT
GTTATCACAGAGTCTGGCCGCGGGGCTTCCACCCCGCTCCACACTCCGTGCTGTATCTCT
TAGAGTCAGCATACCAGGCTCCCCTGGTGTTGCTAACAGCTAAGGTTTGCAGGTCACGTT
GCTTAGGGAACCGTCATGGAACGGATTTTGCATATCCACCACATTCCACCCTGGAGGTTT
CAATTACCTTCTCTCAAGAGGTGGACATCTCAGTAAGTCACCTCCAGTAANTATTCCACA
TAATCCACCCCGAGACTATAGTCACTCAAGCTTCACAATATTTAGAAGGAACTGGGGAGA
TCACATGCAGTCTCGTTATGAGGATTAGAGCTCAAGGGGCTCTTGGGCTGCTCACTATTT
ATGGGGTAAGATGATTGACTCGTAGTCATAGTATTTAGCGGGACAGTGTTATCAGTCCTG
AGCAAGGCCTTGGGCATAACGGCCAGGCCGAAGGAGGAGGCTGGGGGCAGGGGGGAGCAC
ACCGTCTCA
>rnd-5_family-514#LINE/CR1 ( Recon Family Size = 24, Final Multiple Alignment Size = 20 )
GTGGCGCCCGAACAGGGACCCGGGAAAGCCGCACAAGTTGCCACAGCGGTTCGACGTGGA
GGCAGCGGGATGCTCGAGAGTTGCCACAGCGGTTTGACACGGAAGGCAACGAGAGCGGGG
AAGGATGCAGCGGGTAAGCTCCATGCCGAGAAGGCGGCAGCTCAGAGCGTTGTGTGCCGG
ACGCACGTCGAATTTGACCCGCGGTGGGGTGAGTGCCGTGTGCCGGGATGGGCGGCCACT
CGGGTAGGAAGATTGCGCAGCTTCCTCCTCGGCCACTTGCTGCTAGCATGGATGTGGAAT
TTGCAGCAGCACTGACACTGCTTCTCAGTATCCTCGCTAAGCGAGGGGAGACAGTGAAGG
ACAAAGACCTAGCTAAGCTAGTAACGTGGGCTCAAGAACAGGGGTTCTTGAAGGCTCCTC
CGCTCATTTTCGTAGTGGAAGAATGGTGCGAAATTGGGGACTGTATGTTTGACAGAGTCC
TTCAGGGCAAGACGAAGGATGCTCCAGCCCTCGGTTCTACCTGGCGAATCGTGATTAATA
CGCTTAAGACTATGAGGGTGGAGGCAAAAGTGGCTGCTGCTGCTACTCAACTTATAGCCA
CTCCTGCGGCAGTTCCAGCTTCAGCTACCACCAGCGTGTCCGCACAGGAGAGAGACCCTA
CCAGTGCTCCGAGTGTGAGAAGAGCTTCAAAACCTCTTCCTACCNGATTGTCCACCAGCG
AATCCACACAGGAGAGAGACCCTACCAGTGCTGTGAGTGTGGGAAGAGCTTTAGCAGCAG
TTCTAAACTCAACTCCCACAAGCACATCCACAGAGGAGACAGTCCACAATAGTGCCCCGA
GTTNGTGCGGAGCGTCACTTTCAGTTCCTGCCTCCTTAGCTACCCGCACACCCTCGCAGG
AGACAGAGCCTGCGAGTGCCCCAGAGAGCGTACTCCTTCCCCTGACGGGTGGTGCGGTGC
AGCCGGCAGGGAGCGCTCCCTGGAAACAAGATGTGTTCCAGCGTGTGTTAACTGCGAGCT
ACGCTGTGAGCCCAGCAGGGAAGGCTGCGTGTGGCTGAGAGCAGGGAAATACAAACCCCG
TCCGTGTTTGGGTACCCGACCTCGGTTGCAGGACAGCTCCAACCCCTTCTGTTCGCCTCC
TTACTCTGGTTATCACTGATGAAAATTCCCTTTTGGAGAATTGCTGTTTGGTGGCATCTC
ACTGCTGCTACCAAGTNAAGTTACAACNGCTGTAACACAGGGTGCTGGTCACTTTGTAAG
AGCCATCTCTTAAGAGCACCGGAGAAGGCATTTTCAAACAGTTGGGAGTCAGGAAGCAGG
GCCGAAGTCCAGCTCATCTGAGCAGCTTTTCTTCCTGAGTTTAGGTGGAAAGGAATGTGA
ATGGACACTGGCAGCCAGATCAGGCCACATGGGGGAGCTACAGAAATGCTGTCTGCCATT
CTGAGGGGAGTATTTATGCTATCAAACTCAGTTGGAGCNGAAGCTGGNCAGCANTGTNGG
AGGCNANGGAAGGNCTTCTTAATGTGTTAACAGNAAAAGGAGAACCGNAGANAACGTTGC
TTCATTACTTGACGAGGTTGGTCACCTCATAAACAGGGACANTGGNCAAGCAGAGACGTT
NAATGCCTATCTTTTCACCTCTGTCTTCAGCACTGGTGATGGGTCGTGGGACNCCTGGAG
CCCTGGGNTGAGGACCACGACTGCGGTAACGATAAACTCCCAGCGGACNNCGAACTTGNG
TGGGATTTGCTGCTCCAGCTGNATGCGTATAAATCTATGGCCCATGGGGTTCATCCAGGG
ATCTCGGGAATTGCAAGATGTCCCAGTTGACTGGAAGCTGGCAAACAGCCGAGTTTCCAG
GCAGGACAAGAAGGAAGACCTTGTCAATTCCAGGCCTGCCAGTCTCCCTTTGGTGCCTGG
CAAAATCACGGAGGAGGTCATTGTGAGAGTTACTGAAAAACGCTTCAAAGACAGCACAGT
CATTGCTGTCAGTACAGGTTAGGGCTGACTTTCTGGAAAGGAGGTTTGAGGNNNNNNNNN
NNNNNNNNNNNNNNNNNNNNNNNNNNNNNNNNNNNNNNNNNNNNNNNNNNNNNNNNNNNN
NNNNNNNNNNNNNNNNNNNNNNNNNNNNNNNNNNNNNNNNNNNNNNNNNNNNNNNNNNNN
NNNNNNNNNNNNNNNNNNNNNNNNNNNNNNNNNNNNNNNNNNNNNNNNNNNNNNNNNNNN
NNNNNNNNNNNNNNNNNNNNNNNNNNNNNNNNNNNNNNNNNNNNNNNGGAATCAGACATT
TCCTGGAGTGGTGAGCATGGGGCGCCCTGATACACTGTGAGATGAGGTCAGTGTGGCCAT
AGCCATCAGCACACCCTCCACTGCCCCATTCATTGCTCACCTTCTGTACTGCGCAGGGAG
TAGAAGGGCCACAGTGCCAGGCAGATGAGCCCCGACACCGAGACCTCCCCGCCCATCAGC
AGCTT
>rnd-5_family-382#Unknown ( Recon Family Size = 22, Final Multiple Alignment Size = 19 )
AAAAAAAAAAAAAAAAAAAAAAAAAAAAAAAAAAAAAAAAAAAAAAAAAAAAAAAAAAAA
AAAAAAAAAAAAAAAAAAAAAAAAAAAAAAAAAAAAAAAAAAAAAAAAAAAAAAAAAAAA
AAAAAAAAAAAAAAAAAAAAAAAAAAAAAAAAAAAAAAAAAAAAAAAAAAAAAAAAAAAA
AAAAAAAAAAAAAAAAAAAAAAAAAAAAAAAAAAAAAAAAAAAAAAAAAAAAAAAAAAAA
AAAAAAAAAAAAAAAAAAAAAAAAAAAAAAAAAAAAAAAAAAAAAAAAAAAAAAAAAAAA
AAAAAAAAAAAAAAAAAAAAAAAAAAAAAAAAAAAAAAAAAATTTTTATATGAAGAAGAC
CGTGTCTGGAAGATGGAGGGAAGGCATTATCCNGAGTAGTGCCTCCAGGAGCCAACACAA
GAAAGACGTCANNAATCTGGAGTCGATAAAAATNTGTTAACACACTTCTCAACTTCGAAT
ATTCTCACGTGTCCCCTTTCTTTTTAAGTTGAGAACGCGGCTCTTCGAGGGAATTTTGNG
TCTTCGTTTTTTTATTTTTATTTTATTTTTGTTTTCTTTTNAGAAAAGGCAGTGTTTTCC
AGAACTGTGTTTNCAGGACACAGATGCCTTCAGGTACAGGGACACAGACAGCGGTGCCAG
TGCCAATGCCCTGTGACTAATGCCCAGCGTCCACCGCTGCTCTACCCTGCTGCGTATTTC
ATGTCCCTCATCCTCCAGGGGTCTCCAGCTCTCCTTAATACATGACCATGCTGAAGGGCA
TGTTTTCAGCAGGCCATCTGGACACACGCTCTTCCCACTGCTCTCCACATTTCCCCATCC
CTTGCTCTTTCTTCACTCAGATACCTCCCAACTNTCTGGCTGATCTGCGACCTTCAGGGA
GATTACTGGAACCTGCTCCATCTCTCCAAAGTCTGATGGACTCTCTTGTCAACTCCTTCA
CTGTGATTATATCTGTCCCTTCCTATCTCTGTCTAACTCATTTCTTGTACAAGTATTCCC
TGTGAAAGACAAACCTCAGTAGATGCGGCTTGGACAGGGCATGCAGTTGATCACTGTGTT
TTTCCGTTCATTCAATTGCATCACGTTTCCTTCTGTTTGTTGGCAAAAAAGAGAAATCTT
TCATTGCCCACGTGCAGCTGGTTCTCTGAGGAAAGCCAGTGGGAGTTGGTGCAAAGGAGG
TTTAACANTNAGCGGGTGACTCCAGAGGAGAAGAGTGATGTGAGGAAAAGCGATGCAAGT
CCCATGGGGCCGACGGGAGTNAAAATGGGGTGGGGAAGTTGAGGAGGACGTTTGTCCACG
ACAGTGACAGAGCAAAGCTCATTAGGGGACATCCTGGATCAGTATCAACTGCCAAGTGCT
GCTTTAACTTCTTGTTTAAACACAACCATAAATAAATAAATAAATAAANAGACTTCTTAA
ATGCCCATCGGACTCTTCCTCTTTAAGCTCTCTCCAGATACCTCTCCAGTTAGCTGTACA
AGTTCTGAACACCTGAAGAAGATGACAGGAAGGCACAAGGCACAGGAGGGCTCCTTAGGC
TGTAATGGGCCCCAGGGGGCATTCGCTGCTGAGTCCATCGACCNCCAGTGCAGAGAGGAG
ACTGCACAAAGTGCTCAAGAAGACCAAGTCAGAAGGAACAGAGAAGTTTCTTGGAGTATT
AATGGGCCCCACTGAGGGCCACTAACAAGCAAGCCTCCCCAGGGACTTGTTAGAGCAGAT
AATTGGAAGCCGTGNTGACAGGCGGGCAAAGGCACTGNGNTGGTGGCTCTGATGCTGAGA
AAAGCCTCCTTTGTGTTACGAAGCAGAAAGGCCAAGCCCTGATCCCCAGACCCTTGGCAG
GGAGATCCTGTCCCTCACGCTGGCTCAGGGCCCTTCCTGGGGCAGTGGGATGGGGGTTTG
CGTGAGGTCAAATGAAAGACAAGGGGACAGCAGCTCCCAGGCTCTGCATGGGGCGCAAGG
ATGCCGTGAGGCCCAAGTCCCACGCGGGCAGTGTGTCCCGTCNCAGNCTGTGGGATGTGA
GAAGGGCCCAGTCTGAACAAGCAGTCAGTGACAACGAAACTTTGAA
>rnd-5_family-1803#Unknown ( Recon Family Size = 21, Final Multiple Alignment Size = 19 )
AAAAAAAAAAAAAAAAAAAAAAAAAAAAAAAAAAAAAAAAAAAAAAAAAAAAAAAAAAAA
AAAAAAAAAAAAAAAAAAAAAAAAAAAAAAAAAAAAAAAAAAAAAAAAAAAAAAAAAAAA
AAAAAAAAAAAAAAAAAAAAAAAAAAAAAAAAAAAAAAAAAAAAAAAAAAAAAAAAAAAA
AAAAAAAAAAAAAAAAAAAAAAAAAAAAAAAAAAAAAAAAAAAAAAAAAAAAAAAAAAAA
AAAAAAAAAAAAAAAAAAAAAAAAAAAAAAAAAAAAAAAAAAAAAAAAAAAAAAAAAAAA
AAAAAAAAAAAAAAAAAAAAAAAAAAAAAAAAAAAAAAAAAAAAAAAAAAAAAAAAAAAA
AAAAAAAAAAAAAAAAAAAAGTCTCTCGTCCGTCCATGTGCCCATCANTCTGTTGCTTAT
CAGNNNNNNNNNNNNNNNNNNNNNNNNNNNNNNNNNNNNNGGCCTGCTGGATCTCCTGCT
CCTGGGGATGCACCTCCTGATCCAGTATGGACACAACAAATTCAAGCCACCTTCTGCCTG
TTCGTCTCTCTATCTTGCCACCTGTTGGCCCNNCTATCCACNCANACACCTNAANTATGT
TTCCTANCGTCNATCTGTCCGTCCACTCCCAAAACCTCCACTCACCCCCAAAATCCCCAA
CCAGACCCTAAAAAACTCCAATCGACCTACAGCATCTNCGTTCTGACCCCAAAACTTCCA
TTCATCCCAATGATCTCCACCCATTCCATCTCACACCAAACTCCGCATCCAGCTCCACAA
TCTCCATCCAGCCACCCCAAATTCTTCATCCAGTCCCAACATCCACACCCCACACCACCC
TCCANACACAGCCCTCCAAAACCTCAATGAACCCCAGGACCTTCAGCCCCAAAAATCATC
ATCCACCCCAAAAAAACTGCATTCAGTCCACACATCCACCATCCGGCCATACAAATGTCA
CCCATCCCCCNAAACCTCTGTCCCCTCTGAAACCTCCNTCCTGCCCCTAAATCGACACCA
ACCTCTGATCTGTACAGCCAGACCCAATCTCTACATCCAGGCCCCCAAGACTCCATTCAA
CCACAAAATCCATCATTCAAACCGTAATACCCCATCTACACCAAAACCTCCATCCACCCC
AAAATCCTCCACTCAGACCCAAAGCCTCCAACCAACCCAACATTTCTATCCAGCCCCAAA
CCTCCATCGAGAAGACTGCAGATCCTTCATGCAGCTGCCAGATCTCCCTGTGGCCCCACA
GGTCTCCATCCAGCCCCCCCACAATCCTCCGTCTGGACTCCATAATCTCCATCGAGCTCA
CAAACTCTCCAGCATTTCCCCTTCCACCACCAAAAGGGGGAAGTCAGCTCTCCTGCCCTT
CCCCNCACTGCTGCTCCCACACACAGCCCTCCCACACACAAACTTCCTCTTCTCCCCCAC
TTTCTGGAAAACCCCACAACCCCTCTGTCCTGTTCCCAACCGTCACCCGAAGCAATTTTC
CCTCCTCACCACAAATCCTGCCCCANCACCACTGTGGGATGGGGGCTGGTTTGGCTTGTG
GAGATGGAGATGCGCCGTGGGGAGCACACGGNAAGGACACGCGTGTGCTGTGGGGACAGA
TGTGGTGCAGGCACAGGGCACGTGTTGATGACATGCATGTGCTGTGGAGGCACACGTATA
GTGCAGACCCAGGGAGCACATGCTAAGGACACACATGAGCAGCAGTGTGTACAGCTGGTG
GTGCACACATACGGCATCGCACAGACACACACAGAGGCACAGAGTTCAGCGTGTCCCACA
CGTGTGTTTGTACACCTGTTGTGCACATGGGATGGTGCACACCCGTTTAATACACATCCA
CGTGTTCACACGCACAGGTACATGGCTGTAATTCACACGTGGTGGTGAGCACACCGAGCA
CACCGGCACTGTGCACCCTTGAAGTCCATGTGTGCACACAACACACCCGTGTTTGCGTAC
ACATCTGGGGGCATCAGCGGGGTCCCCGCGTGCCCACCTCGGCGTAGATAATGGGGGGTT
CAGGGGTGGTAGAAGAGCCGGGGGGGTGGGTGCTGGGGGTCACAGCTTGCAGCTGGGCGT
AGGTCAGACCCTCGCTGTCACCGGGGGACACCTGGGGACACAGGGACAGCAGTGTGACCA
TGGGATCCCAACATGCCTGAGGGGATGACGGCACTGTGTAATGGGTGGGGGGCTGTCCAG
GAGAAGGGGGTTGGGATTGTGGGGTGGTGTAGATTTTGGGAAGCTGTGGCTGTGACACTG
GGGTTCCCTGTGGGTGGTGTTTGGGGGTCCCACTATCATTTGAGGGTGCCCATGGAGTCT
GGGGATGTTTAAGGCTTGGAGCATGCCAGGGGGCTTCAGTTTGGGGTGTGGGGCATCCCC
ATGGTGGAGATTTGGAGGTCCCCATGGGCTGGATTTGGGGGTGCACACAACGTCATGGGA
AGNCATAAAAGGGAGAGGGCTCCTTGGGGTTCCCACGGGCAGGGTTTGGGGTTCCCTGTT
GAGGTCTTGAGGGGGGTGGGCAATGGGGCATTTTGTTGTTAGGGGTCCCCTGACCCAGAC
ACTGACCTGGAACTGCACGGCCTCGGGGCTTCTGGGGGTGGCACCTGAGTCATAAAGGGG
AGGGGAGAAGGGTGGGATTATGGAGGGCCCAAACAACACCAGTGGGGATCTATAGGGGAT
CTATGGGGGATCAAAGCCATTTAACCCCTTCCCCACCAGGACTCTCATCTCTCTGCATTT
GTCTTCTCTGGGCAACGAGGAGGAAAGAGACAGTGAGGACGATGATGAAGACAATGGCAG
CAGCACAGCCCCCCGCCACTGCTGCCACCAGGTTCCTGCTGGGACCCCCATTGACACCTG
TGGGGTCGAAGTGCTTTAGGTGTCCCCGTACACAGCCCTCACCACAGTGGATGAGGGATG
CAGTGACACTGTCAGCCATGGGTGAGAAGGGGAGCACGGAATGGGGGCTCAGACCTACCT
GGGGGTGCAGGTCTGGGAATCACTTCCAGGGTCACATTATCCCCAAGGGGTGAGAACAGA
AGGCAGCAGCCCCCGACGCGGTAGGAGCACCTATAGGTGCCGGAGTCAGCTGGGGTCACC
CCAAAGAGGGTGAAGGTGGCCGTGCCCCCATCATCGGGTTCCTGGCGCTGGATAGGGGCT
GAGTGCCCGTCCTTGTGCAGGAGGAAGGCGGCCCCATANTCCTTGTTCCAGCACCGGATG
GTGACGTTGGTCCCCATCTCCACGTGTTCCTCGGGGCTCAGGGAAATGCCAGGTGGGGGA
TAGCTGTGATCTGAGCACAGAGAGGTAACAGAGATGGAACACAGCCCTGTGGGATCAGCC
CAGGGCCATCTGCTTTCCCCAGTGCCCTCACCTGTCACCAACAGCTCCACGGGGTCACTC
TTCTCCGATGTCCCTGCAGGCTCCAACCCCTGGTACTGGCACTGATATATCACTGCATCT
TCCTGCTTNATNCCAGCCAAGGAGAACTCAGCCACGTCCTGCACGTCGTCCTTCTGCTCG
NTGNATGTCGGATTTTCGTNCTGGTAGAGCCGGACCCNGGCAGCCGGCTGGGGCAGGTGG
CAGCGCAGGGTGACATTGTCCCCCAGGGACACCCCCTGGCTGGGGTGCAGCGACAGGGAG
GGTCGGGGCACTAGGACAGGGGACAGCAGTCAGCCTTGTCCCTGCACACCCTCCTGGGCC
CCTCTGCTGGCCCCCTGACCACGCTCCCCTCCCTCCGTCCCCATTCTCCCCCCGTCCCCA
TACTCACGTTGCTGTGCCCTGCTCGCTGCCACCAGCCACCAACCTGCAAGGGACACGGTC
CTGGTCCCACNCAGGGCCACCAACCCCCGTGGCACCACGTCCCCATNGTCACTCACCNAG
GATGAGGGCCACCGCCATTGGTGCCATGAGGCAGGAGCAGCTTGGGGACAGCGAGACTGC
AGCGGGGANAGGGAGTGGCCGGAGAGCTGCTNTCAGTTCCCCCTNGGGACAGGAAGTGNC
GTGATGTCACCTCCTCAGTGTGGCAATTGCGGTCCCCAAGGGGTGGTGTCTTTGGGGATC
GCCATGGGNTCCNCTGGATGAGGCTGGAACTGCACACTGTCNCTGTTGNGGTGCCCCACA
CAGGCTGTCAACCCTCGGGTGTCACACGCTGTCCTCAAAGCGCTGCCAGTGCGTGGCNTT
GCACGGCGTCCTCCAANGGNATGCCAAACACAGNACACGTGGCTCCAGTGGGGCGTCCCA
CATGGGATGTCACAGGCGGTCCCCAACACGTCCAGCCTGCTGTCTCCACGAACTTTGGGT
TCCAAACTCTGTCCCCACTGTGCTTTCCTCCGCCGTCCTCGATGAGGACGCAGCAGGAAC
CGCTGGGGACACAGTGACACCCACACAGACACGTCGCACGCTAAGGACACGCACATGTGC
ATTATTTTGTACGTGTATCAGTGCACGCACACGATGTCACGGACACGCAGAGGCAGAGCA
CTAAGCATGNAGTACATGCGTGTACGGCTGCTGCGAGTATGCGACTGTGCCACGCTGCAA
TATACATGAAGACACGCAGTGGCACACACGGGATGCAGACATATGGGTGCGCACACGTGT
GGTTGGGAACATGGACTCATCGAGGCCTTGGGGTGGCTGGGGACAGATCTGGNGTCCCAC
AGGACTGGTGATGTGATGTTGGGGTGGATTGCNAAGAGTTCTGTTTGCCAGAGGCACGGT
GGGTGTATTTCTGGGCAGGACTGGGAAGGCGTGAGGGATCCCTGGGGAACGAGGAGTTCC
TCTGGGGCAGATGGGGAAGGAGTGCGG
>rnd-5_family-819#SINE/MIR ( Recon Family Size = 20, Final Multiple Alignment Size = 18 )
TCAANTTGACTATTCAAAATTAGTGGACGTTTTTGCAGCATCTTTCCCTGTGCCTCAGTT
CCCTACTTGTAAAATGAGGATAATNGCATTCATCTCACCTCACAGGGGTGCTCTGAAGAT
AAGATCATTAATGTTTGTGAAGCATTTGGATATTACAGTAATNAGCACCGTAGAAAAGCC
CACGAGGAAATTAATAATTCTGTCTTCAGAGCAGNGTTTGAATAGCGCGCAGTAAGCAAG
GCNNCGGGCCGCGCAATGCAAAGAAGAAAACAAAATCTGGCAAAGCTGCTCNTTGATTAA
GCACTGTCTGCCCTGTGCGCTGAATGAGGCAGGGGTCCTGCGGAAAAGACGGTGTGCGAT
CATGTAATTAAAGTAGTATCGTNACGCGTGCACAAGGAGGCCGAATTAAGNCTGCACGGG
CAATCNTAATTCTGGCATTTCCTAACTTTTGAGTACTTGACTTTACACGCNTAACGTTCT
TTTGCANATTTNNGGTGTGTT
>rnd-5_family-3024#LTR/ERV1 ( Recon Family Size = 18, Final Multiple Alignment Size = 17 )
ATCAGGAGCTCAGGTGGGTCTAGGGTTTGAACATATAGGGGTTAAATAAGCTAGCTTTAG
AAACTAGGGAAGGAGAACGACATCTCAACATTTCATGGTCAGCTGTGCAAACACAAAGAA
AGGAACAATACAAAATGAATGGCTTTGACCGGTTTGAATGCACCGTAAAAAGGTCAGACC
GAGGAAGACGTCGAGCCTTCGCGAGGAAGACTTCTGACTTCATCCCCACGACCACCAGAG
GGAGACCCCTACTACGGACAACGCATGCGCCAGGGGAGGGGCAGTATGTAAACGAATTCC
TGGAAGGATAATGAATATGTAGATGGGTTCCAAGAATTCTGCTGAATATGTATGGACTTG
GCTTACAAATTTGTAGCGCTTTTGCTTGCTGGTGTGCAAGTTTGGTGGAGTGATCCCCCT
TGCACCCGGCTGTTGCGCAATCGCCGAATAAATCATACCTGCTTTATAACCTAACTGGGT
TATAGAGTTTGATTCCGCACGTCAATTTGGCACCCCAGATGGGACAATCTCTGTCCGCCT
GCAGGACCAGCTGAGGAGGGGGACGCCTTAGGCGCGCCCCGAGGTTTCTCGGAAGGACTC
CCCTTCCTCTCCTGATCGCTGCGGGGATAGAAAAGGACCATCTATCGGCGGACCAGGTAT
GTGAATGGGAATAAGGGGAACCCGTAAGTCGTGAGGAGACGTCCTACGCTGGGTATAGCC
ATTTGTGCTGCCCCCGAGGTAGTGGNCTCACAGGTTAGTCTAGGTTGCCGGTTGGGGTAG
GACAAAAGCTCCTGGGAGGGAGTTCCTACT
>rnd-5_family-40#LINE/CR1 ( Recon Family Size = 22, Final Multiple Alignment Size = 17 )
AAATCAGAAGAGNCAGGCCAAGGAGAGCGTACCTCCTTCGNTAAATGAGAANGGAGAACT
GGCCACAACGGACGTGGAGAAGGCCGAGGTACTCAACGANTTCTTTGCCTCAGTCTTCAC
TGGCAGCCAGGCTTCCCCTGAACCTCTAGACGAGGGCTGGGGGAGCGAAATCCCTCCCAC
TGTAAGAGGAAGAGCAAGTCCGAGACCGCCTNATGAGNCTGAATGTGTACAAGTCCATGG
GGCTGG
>rnd-5_family-119#Unknown ( Recon Family Size = 23, Final Multiple Alignment Size = 17 )
AAAATGGGGTGACCCCAAAGAGAACTCCCCATAGACCCCATTACGGCCCTCATTGACTTC
GGTGNCCCCATANNCCCCAGGTGACCCCAACGACCCCAACCTGGANGCAGCCTGGGGGAA
ACGTNTCCTGGNTCCGGTCATGCAGCGCCTGAGCGAGAGGGTGACCCAGCCTGGCTACAC
AGCAATCGTGTGTATTTCTCTGTTCTGNTGCTTCACAGAACCCCATTGGGTGAGCCTCCT
GTTGGTTTCTTCAAATTTGGTACCAGTCCTCGGGACCAAAGCCACAGCCTGAAAGGCTGG
AACCAGTCGAGGGGCTTAAAGCCACAGCCCCAGCTAGAGAGGCCAGAAGCAGCCAAGGGC
CTGAGGCCACAGACACAGGCGGGGNGCCCAGCACTGGCCCTGGGACTTAAAGCCACAGCC
GGAGAAGGCTGACATCAGCCCTGGGACTCAAAGCCCCAAACACAGATGCTGGCACAGGCC
CTGGGTTTCGTTTTCTACAGGTTCCCCTGGGACTCCATTGACCACTCGGAGGCCATACTG
GTCTTGACTGGTTTTTACTGGGCTGCACAAGAGTCGTCTTCACTTCTCCATTATTCAAAT
AACCCCATTGGGTGACCCTGGTGTTGGTTTCCTAAGATGTGGATCTGGGAGGCGTCCATT
TCCTTCGCTTATGATGAAAGCACGGAAGCGATGCGGGCACTCGCTGAGGTCACAATCACT
GCTGGGGTGGCAGCGTTTCCGCCACAGCTGGTGAGCAGAGCTGGTGCTCTGGTGAGCGTG
CTGCACGCCGAGGCTGAGCTCTGGGCCTTCCGTGGAACAGATCACCCTGTGAGAGCCCGT
CGGAAGCACCGCGTGTGCACTCGTCGGTACTCTCTGCAGGGTTCCTGTCCCAAGGGAGAT
TTTGGGATCGAGGCGGTCGGAGGAAGAGGGAAGCCAGCTCTTTGCAAGGGCCGGGGAAGT
TCCTGCGCACAGAGGCCCGGGAACTTCATCATCCTCTGAGCCTTCAGCGGCCATGTCTCA
GCACGGAGACGACCGCGGTTCCAATTGCTGCCGTCTGAGTGGCAAGGTATGGCTGGGCTT
CTTCTGCTTGGTTCTTCCTTTCTCTTGTTCTCAAGGGGAAGGGACGGAGCAGGGGGAGCC
CTGCTGGTCCTTGGTGACCTCAGTAACCGGTTGCATTCAGCGCTCACTGCTGACAGCCTG
GGCTAACAACGCGGACGTGGCTCAGGCCGTCTTTTCCCNTAGTGATAATCAGTGTCTCAG
CACTCTGATATCCCNTCTGTGGCACGATCTGGAACCTCTCTGCAAGCCTTGGCTGCCCGT
TCCCACCACCGTTTCTCCCTTTCTCTCTTCAGAAGCGGCGCGGCGCGGTTCCCCGCGGTT
GGGAGCAGCAGCCAGCAGGCTGCCAGAGATCCGACCGCGCCTTGCAGCGCACAGAGGGAC
GCAACAGGGACGGACGGTCCTTCNTGCCATACAGAAGTGAGTTTCTTCAGCCCTCTGTCG
CGAAGTGTGGAGGAATGAATTTTGAGTATTCCTTCTGGGCGGGTGCAGCGCTGCAGGGGA
TGTCAAGTGAGCATCCATTTGGAGTGCAGGAAGGAGCAGTGAGAAGTGAACTATCAATCA
GTTTGTGTTTGGGCTGTCAAAGTAGCCTCTTTCTGTTTTCTGGGGGGACGTGGGCATACT
GGGCGGTACTTCTGCTGCCTGCTGGTGTCTGTGAAATCAACGCACCATCTGTTGTTGTAG
GGACGGAGCCTGCGCGTCCATGGAGTGGTGCTGGGCAAGGCTGGAAACGCAAAGCCTCCG
CAGGTAAGAAGCTCTTGCGAGCTGTGCTGTGGGCAGCGCCTCTAAACAGGGCGCGTGGAG
GGCAGGTGGCGATGGAGGGGGAGGAAAGGGCACTGCAGTCCGTGCTGACTGCAGAAGCGG
CATAATGTTGTAGCAGCAGAAAGGCAAGCTGAAGAAACTGCTCTTGAAGACCAGAAGNTT
GTGGTTGGCTGTGCTCAAATCTTCCGCCACAGAGATGCTCTTCATGTCTTTCTTGTCTCC
TTTCTGCCAGAAGCTGATGCGAGCGGCCTTCCAGCGAAGCGCAGCCTTGCAGAAAGGCNA
GGCAGAAGCGCCCAGTGTGGCANAGCACCNAAGAGAGGTACAGACACACAGCAGGCACCT
GGGTTTGGTGCACTGTCTCTCTAGTGAGGCTTTCTGTCCGTCCTTTCCTGGGACTGTGGC
CGTTGTGTGTTGGTTGTGGTCTTAATCCCTGGCATNTACANTTAGCATTCCTGTGCTGAT
TAGAANTGTGAACCCACAGTTCAGCCGAGATCCTAAGATCCATGACCGTGAGCACTCGAG
ACGAGATGTCCCAGGATTGTGACCCGTTTTGCAGACTGAAAGTANTGTTGGGCTCTCATT
AATCTCCTTGTCTTTCCTTTCTTAACAGAGATTGGTGCCGAGCCAAACGGAAAGATCTAC
GTCAAAGCGGTCCAGCAGGTCCATACTGAGAGAGCTTTCAACGGCAGCATCAAGCTCCTC
TCCAGGCTGGAGGTCTTCCTAGAAGAGCAGGTCCCAGCACAGGGGGAAGACCTTCCCCTG
CCGTGTGCCCCCGCTCTGTCTCCAACACCNTGGCTGGATGTAAACGCAAGGCCTTGGAGG
AAGGGAAACCAACAGCAGCTCAGCTGCCTTCCAATAAGAGAGTGAGGGGGCCGAGCGGAG
ACGGCGTGCCGGCTCCAGCAGCACACCCTGGGCCTGCTGCAGCGCGGAGCTCCAAGCAAA
GAGGTGAGAAGGTGCTGTGGTACCCGCCGTGCTGAGGCGCTTCCCTNTNCGAGCACACTG
AGTTTGCTTAGGGTNGGCTTTGCTTTTTCCTTCTCTGCGGAGGGGAAAAGAGTGGCTACA
AAGGCTACAAGGTCCAAAGGCAGTGAGNTGCCAGAACGTGTAACCGTCTCTTCCCGTAAA
CTCTATGGCAGNCTTCTGCACGTCCCCCTGGAAATGTCATTCACTGGGAGGCTTCCTAGT
CCCATTTTCCTCCGTCTTTTTGCTGCCTTCTGCCTTGTACGGCAGATGNATGTTTCTGCC
GTTTCACTGTAGACAAAACGAATTCATCTCTTTTTCTTGCCTTACAGNAAGAAGACGACA
ACGGAAAGAGAGGAGAGTGGAGCTGAAGAAGGCTGCCCTCAGAGCTGCCGCTGCACGTGC
AGAGGTGAGTCCTTGGTGAACACAGACACGGCTCTNGTTGTTCTCAGGGCCTCCGTCTGT
CACACATGAAAGGAAGAGACTGTAAAATCCCGAGGGAAGCGGTGTCCTGTTTCTACCCTC
GCTCCGTTTCTTCCCAGGCCTCCGCAGTGGACAGCCTTGTGGAGATGATGCAGAAGCTGC
AGCTGAAGGACTGAGAGGAGGAGCGTCAGCAGGCAGCAGCTTCTGCAGTGCGCGGCGTTA
CAGGGCAGCGCTGAGTGCCGCCCANCTCGGCACTCCACCTTCANACGTAGTCAATAAAAA
CCAGTCAAATTTATAGATTCACAGAGAGCGCACGGCCTGATTTGTCCAGCGGCACTCGGA
GAGCTGCTGCACCACCTCCTCGTTATTGGTCTCGCGGCGCTCGCTCAGAACTNCCACAGC
TCCGTCAGCGAATGCTGCCGTCCAGTGATGCAGCGGAGGCAGCAGTCCTTTGCACTGCCC
ACAAACAGACTGTCTGCAAAGCACGTGCAGAGAGCTGCGGGGAACAAAGCCTGGCCACGA
GCGTGCTAACTTGGAGAGCAACGCTGTGGAGATNGCTGAGTTTCCCAGGGCAGCGCCGAG
CGTTTTTGGCTTTGATGACGAGTGTATAATGAGCAAAGTTCAGCAAAAGGACGGCGTTTT
CTGAAAAAATGACAGGCTGTTGGTCCAGAGCGGCATCTCTGCAGCTTAGGACCGCCAGGC
CGCCATCCCGGCACTGTTCTGCTCTTGCAGACAGCGCTCCCCGTGCTGCGGCACTCAGAG
GGCGTCCCTCTGCCGTGCAGCCCTCCCCAGTGCCTGCCTGCCTGTCACTGTTGNNNNNNN
NNNNNNNNNNNNNNNNNNNNNNNNNNNNNNNNNNNNNNNNNNNNNNNNNNNNTCAGCGCT
CCGTGCCGTCCTGCAGGCTGTTGTGCAGAGCGCAGTGCTGCGGAGCTGCGCTTCCCGGCC
CTGTGCTCTCCAGCACTCTCGCGGGAGTTCCGCCGCTCCCAGCAATCTCCTGTTCCCAGG
AGCCTCCGCTGCTCCCTTGCACGCGCATCTGTGTGCANGGATGTGTGCAGAACCATACAC
CCACGTGCAAAGACTTCCCTGCACACACACCTGCGCATTCACACACGCGTGCAANCGCAT
CCTTGCACAGCCCTGTGTGCGTACTCCATCCATGTGCACGCAAAAGTGCGATAAAACCAA
AGGCCTTGTGCAAAGACCTTGATGCACTCTCCCGTGTTCATGCATACACACAC
>rnd-5_family-1906#LTR/ERV1 ( Recon Family Size = 18, Final Multiple Alignment Size = 17 )
TGGGAATTGAATGTTGTTTCTGCATCAGAACAAGATAAGAATTTTGTTAATTTCATGGCC
TCCGCTACCATTTGGGTCCTTTATTACAATTAATAGCTCTTTTCAGGGGTCTTTCTACTT
TATCAGGGTTCTCTGGTAGTTTTCATTGCTCATCCTCTAGATAAACCTTCCCCAACAATG
CATACTCAGTATATAAGTAAAATATATACATACATATATAGATATATCCATAGAGATTAG
GTAGATGGAGTAAGTTATAAGCACAAAGACTGAAGCTCCTGTCTGTCCAGCCGTCTGAAA
AACTTCTGGGCCTTCAGTTAAAGGCAAGTTAGACGTAATAGATATCTTTACAAATCAGAA
ACCCCTTGATGTTGGAAAACTACTAGCTTTTGGTGCTGGATAGACAGGACCTGAGTAACA
GAGAATTAAAGGAGGAGAAGTTAAACAATTAGCAGCATACATATATAAGCTAGTAACAAC
TTATGTATAGCCAGCATGAAAAAAATATATGTCACACACATTGCAAGAATATCCTGCACA
AATTAAAAGGACAACTCGTGACATGCCTTAGGGAGTGCCTGAAGAACGTATTGAGGAAGA
TCTGGCACCCCCCTCCGTACTCTTTGTCTAACAAAGACTGAAGAAAATCACCATATCAAT
ACGAATGAGAAGGGTACTGAGACATCTTGGAGACAACAGGACCGCTACTGACTGACACCA
GATAACACACGAATTAACAAGTAATTAACAAATGTAAACCTTTTGATAAGATTGTGAACC
TGGAGTACCCAGCCAGTGGGGAAACAGGGGAGGCAAGGGGGTGGGNGGGGGGGGGAAACA
AGGTACAAAAGCTGTCATATCCGTGCCCATAAGCGCGCTCTCCTGCTTGCGGGACGCCCG
CCATTGCAATCGCGAATAAAATCTGCTTTTATCAGAGATACCGTCCTGACAAAATTATTT
GGATATTTCCAACA
>rnd-5_family-55#Simple_repeat ( Recon Family Size = 18, Final Multiple Alignment Size = 16 )
AAAAAAAAAAGGGTGTGTACTGGTGTGCGTAGCTCGCGNTCGGAGCAGGTGTGCACGTCT
GCACGTGGGCGTGCCGGCGTGCGTGACGCGCACGCGTGCGNGGCGTGCACGTNTGTGTGC
GTCGGGTGCTGGCACGTGTGCGCGCACGTGTGCTCGCGTGTGTGCGCGCGTGTGTGTGCG
TGCAGCTGTGCGCNTGTNCGCGTGTGCACGCAAGTGTACGTGCACGTGCATGCGTGTGCG
NCACNCTCGTGCATGCGCGTGCAGGTTGCGCGCGTGCACGTGCGCGTGCGTGCAAAAGCG
TGTGCGTGTCCACGGCTCTGCATGCGTGCGCGCGGGTGCGTGCGCGTGTGCACGGCTGCA
GGTGTGTGCACGCATGTGTGTGCACGCGCGCGTGTGCACGGCTGTGCCCACGTGCACGCG
TGTGCNTNCGTGGCCGNGCACGTGTGCGCNGCGTGCGCAGCCCTGCGCGTGCTGGCGTGC
GTGTGCACGCGCGCACGTCTGCGTGCACGACGCGTGCTCGTGCATGTGCACGTGTGCATG
TGTGCACGTGCATGTGCGTGTGCATGTGTGCACGCATGCACGTGTGTTTGCGCACGCGCA
TGTATGCGTGCGTGCAGGNNCTGGCGTGTGCACGAGCTCTGTGCGTGGAGCAACGGCCGT
GTGTGCACACGCNCAGCGCTGCGCGCGCTCTGCTGGCCGTGTGCGGTGCGTGTGTGGGAG
GTGCAGGGCTCCCTTTGGCCACCGA
>rnd-5_family-1329#Unknown ( Recon Family Size = 18, Final Multiple Alignment Size = 16 )
ATACTCATCCTGGTCTTCCTCTGCAGTCGGTGGAGAGAAATAGGCACTTCTNGAGTGCGA
CTCATCTCATCCTAAAGTAGACGTCTAAAATAGGTNAGATGAATCGCGCTCTGGAANTGC
CTGTTTCTCTCCATCGACTATAAAGGGAGCCTAGGGAACTAGCTCAGNTGCGGACGTCTA
CATTCTGCACGTACAAGTTAGGTGAGATGAATCCCACCCTTCA
>rnd-5_family-133#Unknown ( Recon Family Size = 17, Final Multiple Alignment Size = 16 )
AAATTGAGAGGTCATCAGATGGCCATCATGCATTGACTGCAAACAGGTACAAAAACTGCA
CACCCTCTGAAAGCAGATCTAACCCTCGTGCAGATGGTTCTGCAAACTGTGCTGTGCTAT
CCGTGCATGCAAGCACACCTTTGGCTCAACTTCCAGTTCAGCTTGCAAACTCCTTATCAC
CGCTCTCAGTGACTCAGTTCCTCATTTGGTTTGCTGCGCAACACATCTATCTTCCTGCAC
TGCTATCACTGCGGCACCTCAAACTCCACAATGCAGCTGCCACAGAGCTCAGACATGGCC
CAAACAAGAATCCTTCTTTCTCAACTCAGGTTATAGCCCTTCTGGATTCCTCTTGCTCTT
TATCCAGGGCATTCTGCCCATGATGCCAAGGAAAATGTCCCGTCCCACTCGGTGAGTTGT
GAGAAAGGTGAATCTTAGGAACCTCTCAAACAGGGCACTCCTTTCTGAACCCAACTGTCC
CTGGATTCCTCCTGGCTGGTGGAACTGGAATTGCCAGAGTCGGTCAGCCAATTCCTCCAC
CACTTGCTCCTCATTCCAAACACCATTCCGGATCATCATTCCGAACACCATTCTACACCA
CCTCCAGCACAGCTCGTTCCCTCCCATACTGGATACCTCTTTCCATGCTGCTCTCCCGTC
ANNNNNNNNNNNNNNNNNNNNNNNNNNNNNNNNNNNNNNNNNNNNNNNNNNNNNNNNNNN
NNNNNNNNNNNNNNNNNNNNNNNNNNNNNNNNNNNNNNNNNNNNNNNNNNNNNNNNNNNN
NNNNNNNNNNNNNNNNNNNNNNNNNNNNNNNNNNNNNNNNNNNNNNNNNNNNNNNNNNNN
NNNNNNNNNNNNNNNNNNNNNNNNNNNNNNNNNNNNNNNNNNNNNNNNNNNGCGTTGCTG
TGCTGGACAGGGGCTGAGTGCCCACCCTGGTGCAGGGAGATGGTGCCCTGATAACCCTGG
TTCCAGCACTGGATGCTGATGTTTGTCCCTACCTCCACCTGTTCCTCAGGCGTCGGGGAA
ATGCTGGATGGGGGGTATTTGGATCTACGTACAGAGAGAAGACAGTTATGGGACACAGCC
CCACAGCGCCGCACCTCCNATTTTTGTACATTTACGCCAATTTTGGGGCTCCCCACCACC
ACACAGCAGACGTTTGCTGTTCAGGAAACGCCACGTTTCCTCCAGTGTCACCGCTGCCCC
GTAGGACACCCCCNTGAAGTGACCGCCCCTCTGTCACCCACCCTACACACCTGTGGGGTG
TCCCATAAAAAGTGCNCCCCAAGATTCCGCCCCCCCCATNTTTTTCGTCCCCACAAATCT
CCCTCGAGTGNTGTCNCCCANCCCAGGNNNCNTCCCCACCCCATGACAAAGGAGAAAGGG
CCTCTGCGGAGAGTGGCCCCCAAGTGTGGCCCCACCCCTGTCAGTTCCTCACTTAACCTA
TGGGGCGGGACCCAGCTCCCCACAGACACTGANGCAAACAGAGGAGGTGAGCACGTGGGG
GGTTCCTGGTGGGCTGAGGGATGTGNGGCAGCAGTGCGGCACTGGGGAAAGGTGAAGAGN
CGTGGGGTTATCGGGAGGGATATGGGGTNATGGGACTCATGGTGGCAGGATGTGGGGTTG
TGGTAGTATGGGTTGGAGATATGGGATCATGGTGCTCTGNATCTCGATACAAGGCCAACG
GGCTGGACATGGGGCAAGCGGACAGCACGTGGAGCTCTGGGGTGGGATGGGGGGTCGTGG
GGCTGTGGGGCTGTGGGGCAGGACATATGGCTGTGGGGTAGCAGGGAGGGTTTTGTGGTG
GGGCATGAGGTTTTGATGAGTTGTGGGGTGTGGAGAGCTGTGGGAGAGCGGTGGGATTTG
GGGGCAGTGATGGGTTTCCAGATGGGGAGGCTCAGTGCCCTGCTCCTCGTCNTCTCCTCA
CCCTGAGCAGGAAATGCCCTTCCCATTCACCCCACAGCTCTGTCCCCACAGCCTTCCCTC
CCCCATCCATCCTCATTCTTTGGGAATGGTATGAGCCCATATCCTGCCCCATAATCGCAT
ATATGCCCCATGANACCAAATCTCACCCCATGTCCTGCCCCACAGATCCGTATCCTGCTT
CATAGCTTTCTGCCCACAGCCCCGGAGCCTTCCTCCTGCCGTGCTCATCCTCATNTCTTC
GGGATTACTAGGACCACATACACCTTCCCATAGCCCCATATCACGCTTCATAGCCCCATA
NCTCTTCCCNCTGCCCCATATCATGCCCCATAGCTCCACATCCAACCCCATATCCTCATT
GCCTGTCCCATTCCCCCAGAAATTGACATATCACCCCACGGCCCCATTTGTGCCCCATAG
CCCTGCCTCATAGCCCCATGACTCCATAGTCCAACCCATAGCTCTGCTATCACCCCTTAG
CTCATCCTATAGCCCCAGTTTGATACCATGGCCCATCCTGTAGCCCCAGTATGACCCCCT
AGCCTGCCCTACAGCTCTGTGCCCTTTGTCCCACAGCCTTCCTCTCGCCATGCTCGTCTT
TGCTGTCCACGCGCTGACCTTCGCCTTGGGATTTCCTGCCAACGTCTTCACCTTCCTCAC
CCTCCTCATCAAAATCCGATGTCACCGTCCTCATCCCCACCTCACCGCTGCCGACCTCCT
CCTCCTCAACCTCATCACTGCCGACCTCCTTGTCCTCCTCTTCCTCCCCTTCAAGATGGC
CGAAGAGGCAGCCATGATGGTGTGGCCCTTCCCCACAGCGCTCTGCCCCATAGCAAACTT
CTGCTTCTACTCCAGCATCTACCTCAGCACTCTCTTTATGGCTGCCCTCAGTGTGGAGCG
CTACTTTGGGGTCGTGTTCCCGCACCGCTACAACCGGCGCCGGAGGTTATGGCGGACGAT
GGCTGCCAGCGCCGTCCTTTCGGTGATGGCATTGTCCCATTGTTCCATCGTCTTTGTGGC
AGAATATCACAGAGAGTTTGGGATCAATGGGTCTGTGGCNGATGGGGAAGGTGGTTATGG
GAGTGAATGTGACCAAGACCAGGGAATCCGGGATCCGCAGGATCTCCAGCCCCAACACCA
ACTGCAACATCTCCAGCCTCAAATCCTCTGCCTGCACAACCCCAAACACACCCCACATCC
CCACCACCACCCCGTGGACTTCCCAGAATGCCTCTGAGACCCAACCAAGCCACTGGGGCT
ACCACTGCTACGATGACTTCTCTCAAGCCCAGCTGCACTTCGTCCTCCCGCTGCGCCTTT
CTCTCTTCCTCATCCTCTTCCTCATCCCCTCTGCCATCACCATGTTCTGCTACATCGGCC
TCATCCGTGCCCTCCTCACTCGACCCCAAATCCCGCTGCAGAAGAAGTACCGCACTGTGG
GGCTGGCTGTGGTCACCATGGTCAACTTTGGGATCTGCTTTGGACCCTACAACATCTCGC
ATGTGGTGGGCTTTGTGCAGCAGCGCAGCCCTGAGTGGAGGCCCTACGCTCTGCTCCTCA
CCACCCTCAGCGCTGCGCTCGACCCCTTCATCTTCTATTTCTCCTCCAGTGCAGTGCGGA
GGGCGGTCAGTGGGATGGTGGGAGCAATTCGGGGCACAGTGTGTGGGTTTTGGGGTTGGT
GTTGGCAGAGACAATGAGCCCCAACCTGGAGGAGGTTATGGGGTAAATGAGGTTGTTGTG
ATTGGAGTGGGTTTAATGGGGTAGGAGGTCAGAAATGGGGATGGGTCCAGATTCCTTGTG
GTCAGCGTGGTCCCGCAGACGTGTCCAATGTTTGTGGGTCAACCAATTCTTGGTCAGTGT
ATCATTGTCCCATGGGGTTGGGGTCAGCATGGAAACATGGTAGAGATCAGTGGGGTCAAT
GAGATCCCATCGATGTGACCAGTGTGGTCAATGCAGAATCGTGAGTGTGACTTAATGTTG
TCCCCGATGTCCAATGGGGTTGGGATCAATGTGGACCAAAGGATCAATGTGGACCCAGCG
TTGCTTCATCCCCACTGTCCCCAATTCCTTCCGTGTCCCCCATGTCTGCAGTGCCCACAA
TATCCAGGAATGTCTGCAGTTCCTCCAANNNNNNNNNNNNNNNNNNNNNNNNNNNNNNNN
NNNNNNNNNNNNNNNNNNNNNNNNNNNTGACAGCTGGCAATAACTTCAGGGCCATCAGCA
CTTCATGGAGATCCCTCAGCACACGGCCCCTCTCTCCAGGGAAGGCGGCTGTTCCCAGAT
CAGAGGACATCTGCGGCCTCAAAGCAGAGTCCCAGCAGCCCACCGCCATCAGGATGTGCC
CTGTACCCTGTAGGGCTGATCANAGGTGCNATAACAAGGCAGAAGTGCTAATTAAAACCT
ATTCAGCAGCCATGTATTTGTCTGAGAGTTCCTGGTCTCGTGGC
>rnd-5_family-1698#SINE/MIR ( Recon Family Size = 18, Final Multiple Alignment Size = 16 )
TTGTCACTGGCTTGCTGTCTGACCTTGGGCAAGTCACTTAATCTTTGTGCCTCAGTTTCC
CATCTGTAAAATGGGGATAATAATGCTTACCACTTTGGAAAAGCGCTTTGAGCGCNACAG
ATGAAGCACTNTATNGGT
>rnd-5_family-5305#Unknown ( Recon Family Size = 17, Final Multiple Alignment Size = 16 )
GCTACTGAGGGCCTCCCATCCCATTCCGCAAGCCCGTGTGGGCTCTGGCATGGTAAGTAA
GCTGTTGCCCCCTTCCTCCTTGTCTTGTTGCAGAAAATCTGGAGAAGAAGAACGGTGAGT
GGGACAGTACCGTGGCAAGGCATTCCTTCCACCNATATGCAGGTTTATTTGTCATGGTGT
TGTGCTGGTGGTGAGATGTGCACGTAGGAGTGTTTGGAAGAGCTGAGAGTGCAGGAGGGG
CTGTGGAGGGAAGACAGAGCTGGGGAGCGTGGAGATGGAGGGCCTGAGCCGTCCTTAATG
GTGCCGGTGAAGCGGAGNCTGGTGCTGGTGGCAGCGAGGCAAGCCAGGTGTNGGGGGACG
TGAGTGGTGGTGTGTCAGGGCATGAAGCCAAGTCCCTCCAGAGAAGGCCTTTGCTAGAGG
CATGGGTGGGAGTTGCCNGTGGGCTGTGGCCTGGGACCTGTGTTTCTTGGGCCTGACTTG
TTGTCTTCTTTTGTGGTGGCTGTGGTGACTGTGCAGAGGAGCTCCGTGCCAAGTCTGGTG
AGTCCTTGTGCTTGCCCTCGGTCATTTGCTACTGAGGG
>rnd-5_family-772#Unknown ( Recon Family Size = 18, Final Multiple Alignment Size = 16 )
GTGTCAGGGCGCCACAGGTGGCTAGCGGCTCCNTGGAGCCGGGCGGAAGCAGTGGGGGCT
CCCCATGGGGNCATCAGGGCAGGGCCTGGCAGCAGGGCCCGTCCCACCGCCCCAGCCAGG
AGCAGGGCAGCCGGGGACACGGGCAGCCCGGGCACCGGGCACCTCCCTGGGGACGGGGAA
GGCCAGGCCGAGCCGTGGGCCCGCGGTGGGCCCGGCTGGGCTGGGCCCATGGCTGGGCAG
GGCAGGGCTGTGGGGAGCTGGAGNCCGGCCCTGCTGTGGCCTTGCTGGGGCGGGGCTGAT
GGCCCCGGGCTGATGTGGGGTCCTGGGCTTGGGCAGGGCGTCGGGAGCCCAGGGGTGG
>rnd-5_family-656#LINE/CR1 ( Recon Family Size = 18, Final Multiple Alignment Size = 16 )
GGATGAGAAATAACGGGCTTAAATTGCAACAAGAGAGATTTAGGNTAAACGTGAGAAAAT
ACTGTTCCAGCAGNAAGGATAACGAAGCACTGAAATAGATTGCCTGGGGAAGCTGTCGAA
TCTCCATCATTGGAGGCTTTTAAGAGCAGGTTAGACAAACATCTGTCAGGAATGGACATA
GTAGTTGATCCTGCCTTGGGGCAGAGNATGGACTGNACGACCTCCCGAGGACCCTTCCAG
CCGTGTCTTTTGTGATT
>rnd-5_family-567#Unknown ( Recon Family Size = 17, Final Multiple Alignment Size = 16 )
AAGCCCCTCTTGTTACGGCGCTGCAGCAAGGAGACCAGCTCTGACACAGCGCTTCATATT
GCCGCCTACTGACTGCAGCCCCGGAGTGCCGCTGTAGAGACAACAGGGCTGTGGTGAGAC
ACACAAGACCTTCAGGTCTGCACAAATGCAAGGACTTGAGAGCAGCGTAAAGAGAGCAGG
AATGAAAAGAGCGCGTCGTGCTGCTGTCCGTGGCTGTACCTCCCCCAGATCCAGACCCAG
GCAAGGCAGGAAGAGAGAAGAGCAAAGGAAAAGTANTTTTTGCAAGCTTTTTTAGTGTCT
TTTAACCTATTCAGGGAACCTGGTTCCATATTTGCATGAGCTCTTGGCTTGTGAAAATAG
AAAGTAGATGGAAAAAAGAAGTGGAAAAANTGCAACGTTTNTTTACAGATTACAGTATCA
CACNNACACAAACAAAAAATNAAACACATATAAAATAGGAAGAACAATGACTGGGAATCA
TGTGAGGAAGATGTGCACTTTACTGAAGCCGGAATAGTGCATACTGCAACACTTCGCTGA
GGGCATNCTTGACCTCCTTGTTCCTCATGCTGTAGATGAGGGGGTTCAGCGTTGGAGGNA
CCACTGAGTACAGAAATGCNACCGCCAGGTCCAGGGATGGGGAGGAGATGGAGGGGGGCT
TCAGGTAGGCGAAAANGNCAGTGCCGANAAACAGGGAGACCGCGGCCAGGTGAGGGAGGC
ACGTGGAGAAGGCTTTGTGCCGTCCCTGCTCGGAGGGCATCCTCAGCACGGCCCTGAAGA
TCTGCACGTAGGAGACGAGAATGAAGGCAAAACGCCCAAAANAGACAAGGACACTGAANA
CGATAAGCCCAGCTTCCCTGAGATAGGATTCTGAGCAGGAGAGCTTGAGGATTGGGGGAT
TTCACAGAAGAANTGGTCCACAGCATTGCCTTGGCACAGAGGCAGGGAAAATGTATTGGC
AGTGTGCAGCAGGGAATNGAGGACCCCAGTGCCCCAGGCAGCTGCTGCCATGGTGGCACA
AGCTCTGCTGCCCAGCAGGGTCCCGTAGTGCAGGGGCTTGCAGATGGCAACGTAGCGGTC
ATAGGACATNACGGCGAGAAGGGAATACTCTGCNGNNANNAANAAGACAAAGAAAAAGAC
CTGTGCAGCACATCCTGCGTAGGAGATGTGCCTGGTGTNCCAGAGGGCATTGGCCATGGC
TTTGGGGAGAGTGGTGGAGATGCAGCCCAGGTCGAGGAGGGCGAGGTTGAGGAGGAAGAA
GTACATGGGGGTGTGCAGGCGGTGGTCGCAGGCTACGGCTGTGCTGATGAGGCCGTTGCC
CAGGAGGGCGGCCAGGTAGATGCCCAGCAAGAGCCAGAAGTGCAGGAGCTGCAGCTGCCG
CGTGTCTGCCAACGCCAGGAGGAGGAACTCGCTGATGGAGCTGCTGTTGGGCATCTGCGG
CTCCTGGGCACGGGGNCCTGTTCAGAGTGCAGGAGATAATGACAAGA
>rnd-5_family-1087#LTR/ERV1 ( Recon Family Size = 16, Final Multiple Alignment Size = 15 )
AAGGGCAAAATCAGGTCCCTGCAGTATAGAAAGAAGGGCTTCATAGCAAGAAAAGGGAAA
GCAGCTTCACAAGGTAGACATAAGGGGCAAATAGAGATAGTTTATGTAGAGAGTGTTAGA
AAACAAGGGATTCCAAGCACTTTCACAGGCGCTAGGTCTGGAATAACAAGGAGAATGAAG
GCCATAAAGATAAGGACCGGAGAACAGCTCGAAAACATTTGGCAGGGAGGTGATTAGATG
TCTGCAGNGCAAGCTGAAACCGGTTCGGGGGATGCCCCCCCTTCGGGGTCAGAAGTTTGC
AGCGAGGAAGACTACGAGCCTTCGCGAGGAAGACTACGAGGAGGAGACCCCCACTGCTCA
TGNNNNNNNNNNNNNNNNNNNNNNNNNNNNNNNNNNNNNNNNNNNNNNNNNNNNNNNNNA
TGTATCCGAATTCCTGTCAACTATTGATTATGTATTAGTTCGACCTATATCTATAGCACG
ATTTCTCCTGACGGTGTGCAAGTTAGGTGGAACGATCCCCCTTGCACCAGGGTGTACGCG
CGTCACCAATAAACACATACCTGCTCTATATCCTTACTGGCTATAGGGTCTGATTTCCGC
ACGTCAATTTGGCACCCCAGATGGGACCCACTCTGTTCGGCTGCAGGACCGGCTGAGAGA
GGGGACACCTTTGGCGCGCCCCAAGATTTCTTGGAAGGACTCCCTTCCTCACCCGATCAC
TGCGGGGACAGACAAGGACCATCCATAGGCGGACCAGGTATGTGTATGGGAAAGGGGGAA
CCCGTAAGGCGTGAGGAGACGTCCTACGCAGGGTATGAAGGAGCGTGCCTGCTCCCCCCC
CCGAGGTATGTGAGCTCACGGGTTAGGTTGCCGGCTGGGGTAGGAAGACTCCTTGGGGAG
TTCCTAC
>rnd-5_family-240#LINE/CR1 ( Recon Family Size = 17, Final Multiple Alignment Size = 15 )
TAGGAGGCACTCGTGAAACTAGTTTAAGAAATCAGCTTAAAACAGATAAAAGAAAGTATT
TTTACGCAGCAGGTAGTGAACTTCTGGAACTTGCTGCCACAGGAGGCTGTGGAGGCAGAC
AGTATCAGCAGGTTCGAAAAAAGGATTAGACAAATTCGTGGGCAAGGTCCGTAAACGGAA
GAGAGNCAGAGGTGCGTACCCAGCCTTCCTCATGCAGCAGTTGTGGATGCCGGGAAGTGC
AAGGGGAATGGACCATGGCTAGTGCTCTCCCTANACAGCATCTCCTGCTGCCGCTGTCGG
AGGCAGAATACTGGGCTAGATGGACCGCTGGTCTGA
>rnd-5_family-47#Unknown ( Recon Family Size = 17, Final Multiple Alignment Size = 15 )
AGTCCTGTCCTGAAGGGAGGGAGGGGTGACCAGATTCGCAAATCCCCCTGGTTAGATTAA
GGTGAAACGACACTCAAGGTCCAAACACAATCATCAATTTTAATGAGAATCTCTGTACTA
CAATTATCTTAAAAGTATTGGCACTCTTACAATTATATCTATCTAAGCTGTGCAGTGTGA
CTTTATAAGAAATCGAAATAAGCCTTGCGTTACTTAACAACTTTAAAGAAGGAAAAGAGA
GAGACGGACAGGGAAGGAGATCACCGGTCCGGGTTCCAGCCTTGGTCCTTAGTCCGTGAG
AGCGCTGTCAGAAGTTCCAAAGTTGAAGTCTCGAGGTCCTCCGAGCTTCTCTCGGGCATC
CTTTTACGCCTGCTAGATTTACGGNGTTCGTCCAACAAGTTCGCCGTAAACAAGTTTGCA
GTCAAAACTTCTGCAGCAAACGGGAGTTTTGGACAGAGCAAGGCCGTCCCGTCCCACAGG
GCTCCCTCCTCCGACCACGTCTTCAGCCTTCAGCCTGTTGTCACGGCGATGGTCTTATCT
TGCAAGTGTTTGAGACAATTCCAGGCATACCACAGATAAAGTGTTTTTCATTGGTCTGCT
ACAG
>rnd-6_family-255#LINE/CR1 ( Recon Family Size = 169, Final Multiple Alignment Size = 114 )
TGCCAAGCCGCTCTCCATNATATTTGAAAAGTCATGGCNGTCAGGTGAAGTCCCCGGTGA
CTGGAAAAAAGGAAACGTCGCACCCATTTTTAAGAAAGGNAGAAAGGAAGACCCGGGGAA
CTACNGGCCNGTCAGCCTCACNTCTGTGCCCGGGAAGATCATGGAGCGGATCCTCCTGGA
AGCTATGCTAAGGCACACGCGAGACGAGGAGGTGATCTGAGACAGCCAGCATGGCTTCAC
CAAGGGCAGATCGTGCCTGACCAATCTGGTGGCCTTCTACGATGGAGTGACGGCATCGGT
GGACAAGGGAAGGGCGACTGATGTCATCTACCTGGACTTNTGCAAGGCCTTTGACACGGT
CCCNCACCACATCCTTATCTCTAAATTGGAGAGATATGGATTTGAAGGNTGGACTATTCG
GTGGATAAGGAATTGGTTCAAGGATTAAGTCAGTCTTGGGACCGGTGCTCTTCAGCATCT
TTATCAATGACATAGACGATGGNATCGAGTGCACCCTCAGCAAGTTTGCAGATGACACCA
AGCTGAGCGGTGCAGTCGACACANTGGAAGGAAGGGANGCCATCCAGAGGGACCTGGACA
GGCTCGAAAAGTGGGCCCATGNGAACCTAATGAGGTTCAACAAGGCCAAGTGCAAGGTGT
TGCACTTGGGTCGGGGCAATCCCAGGTATNTATACAGACTGGGAGAAGAACTCNTTGAGA
GCAGCCCTGCGGAGAAGGACTTGGGGGTCCTGGTGGACGAAAAGCTGGACATGAGCCAGC
AGTGTGCNCTTGCAGCCCGGAAGGCCAACNGTATCCTGGGCTGCATCAGAAGAGGGGTGG
CCAGCAGGGAGAGGGAGGTGATTGTCCCCCTCTACTCNGCCCTTGTGAGGCCCCATCTGG
AGTACTGCGTCCAGGCCTGGGGCCCCCAGTACAGGAAAGACGCGGAGCTGTTGGAGCGGG
TCCAGAGGAGGGCCACAAAGATGATCAGAGGGCTGGAGCACCTCTCCTACGAGGAAAGGC
TGAGGGAGCTGGGCTTGTTCAGCCTGGAGAAGAGAAGGCTCCGGGGAGACCTCATTGCGG
CCTTCCAGTACTTGAAGGGAGCNTATAANCAGGAGGGGGACCGACTTTTTACGAGGGTNG
ATAGTGATAGGACGAGGGGGAATGGCTTTAAGCTGAAAGAGGGGAGATTTAGGTTGGATG
TTAGGAGGAAGTTCTTCACNCAGAGGGTGGTGAGGCACTGGAACAGGCTGCCCAGGGAGG
TTGTGGATGCCCCGTCCCTGGAGGCGTTCAAGGCCAGGCTGGATGNGGCCCTGGGCAGCC
TGGTCTGGTGGTTGGCGACCCTGCNCATGGCAGGGGGGTTGGAACTAGATGATCTTTGAG
GTCCCTTCCAACCCAGGCCATTCTATGATTCTATGATATTTCTATCTTTTCTGTTGCNCG
NCTCTGGCATAAATTTCAGGAACCTTTTTATTACACAAAG
>rnd-6_family-780#LINE/CR1 ( Recon Family Size = 83, Final Multiple Alignment Size = 69 )
AAGGGANCAGCCACGTGATGCCAACAAGGTACTGGACTTCAGAANGGCTTTTGATATGGT
CCCCATCCTTCTCTCCAAATTGGAAAGATACGAATTTGATGGGTGGACTGTTCAGTGGAC
GAGGAACTGGTTGCAAGATCGAGCCCAGAGAGTGGTGGTCAATAGCTNAACGTCCGGATG
GAGATCAGCGACGAGTGGTGTCCCCCAGGGGTCGGTGCTGGGACCGGTGCTCTTTAACAT
CTTCATCANCGACATCGACGGTGGGATCGAGTGCACTCTCAGCAAGNTTGCAGATGACAC
CAAGCTGNGTGGTGCAGTCAACACGCCAGAGGGACGGGATGCCACCCAGAGGGACCCAGA
CGGGCTTGAGCAGCGGGCCCAGGTGAACCTNATGAGGTTTAACAAATCCAAGTGCAAGGT
CTTGCACCTGGGCCGAGGCAACCCCNANTACGAATACAGGCTGGGAGATGNNAGGCTGGA
GNGNAGCCCTGNNGAGAAGGACCTGGGGGTNCTGGTGGACGCAAGCTGGACATGAGCCAG
CAGTGTGCCCTCGCAGCCCGGAAGGCCAACGGTATCCTGGGCTGCATCAAAAGAAGCGTG
GCCAGCAGGNCGAGGGAGGTGATCCTGCCCCTCTACTCTGCNCTGGTGAGGCCCCATCTG
GAGTACTGCGTCCAGNTNTGGGGTCCTCAGTACAGGAGAGACATGGANCTGTTGGAGCGC
GTCCAGAGGAGGGCCACAAAGATGATCCAAGGGNTGGAACACCTCTCCTATGAGGACAGG
CTGAGGGAGCTGGGGCTGTTCAGCCTGGAGAAGAGAAGGCTCCGGGGAGACCTGANAGCG
GCCTTTCAGTATCTAAAGGGGGGCTGCAGGAAGGAAGGGGACAGACTCTTTANCAGGGTC
TGTNGTGATAGGACAAGGGGAAATGGTTTCAAACTGAAAGAGGGGAGGTTCAGATTGGAT
ATNAGGAAGAANTTCTTTACGGTGAGGGTGGTGAAGCACTGGAACAGGTTGCCCAGAGAG
GTGGTGGATGCCCCGTCCCTGGAGACGTTCAAGGCCAGGCTGGACGGGGCCCTGAGCAAC
CTGATCTAGCTGTGGGTGTCCCTGCTCATTGCAGGGGGGTTGGACTAGATGACCTTTAAG
GTCCCTTCCAACCCGAACGATTCTGTGATTCTATGATGCAATCAGAAAATAATCCTGGGG
TTCCATTTTCACTAGCTGTCCCCTGTAAATACTTCTTTTTTTTTTTTT
>rnd-6_family-1367#LINE/CR1 ( Recon Family Size = 44, Final Multiple Alignment Size = 42 )
AAAAAAAAAAAAACTTAACCTCNTTTATGTCAAAGTTACCCATCTAGTCGACAAAGAAGC
CAGTTGATGTAATCTTTCTGGATTTTAGCAAAGCTTCTGATGCTGTTCTCTCACGGTATT
CTNCTGGACAAAACGTCCAGCATACAGCTAGACAAATGCATAATGCGATGGGTGAACGAT
TGTCTGGTGGGTCGGCCCCAAGTGNTACATAAATGGGGTTANATCGGGCTAGCGGCCAGT
CACTAGTGAGGTTCTACAGGGCTCCACTTTGGTGCTGTTCTCTTTAATGGTTTNNTNTNT
GATNTGGATGNAGGAGTTGAATGCACAATGAGTAAGCCTGCGGATGATATTAAGCTCGTT
GANTCCCTCGAGGATAGAGAGGCCNTGCAGAGAGATCTTGACAAACTGGAGGGCTGGGCA
ATCACCGACCGCACGAAGTNTAACAAGAGCAAGTGCTGGATTCTGCACCTGGGATGGGGC
AACCCTGGCTGTAATACATACAGATCGGGGGGCGAGGGGCTGGANAGCAGCCCCGTGGAA
ATAGATCTGGGGTTTCTAGTCTGACANCAAATTGAATCATGAGTCAACAGCGTACCCTGG
CAGCCTGCAGGGCCAGCACTGCCAGCCGGGCGAGGGAAGGGGTTGTCCCTCTCTGCTCTG
CGCTGNATGCGGCCTCGCCTCGAGCACTGGGTGCAGTTTGGGGGCCATAATATAAGAAGA
GTCGTAAAACTGTNAGAGAGCATACAAAGCTAAGGGATGGNGAAGGGTCTGTAGGGCAAG
ANGTGTGAGGAGCGGCTGAGGTCCCTGGGTTTGCTCAGCCCAGAGCAGAGGAGCTGAGGG
GAGGCCTCATGGCGGCCGCAGCTCCTCACAGGGAGCGGAGGGGCAGCGCTGAGCTCTGCT
CTCTGGTGACAGCGACAGGGCCCGAGGGAACGGCATGGAGCTGCGTCAGGGGAGGGNCAG
GTTGGGGGTTAGGGAAAGGTTCTTCACCAGAGGGTGGTGGGCACTGGAACGGGCTGCCCA
GGGCAGTGGGCACGGCCCCGAGCTGCCGGAGTTCAAGGAGCGTTTGGACAGCGCTCTCAG
ACATAGGGTTTGAATTTTGGGTGGTCCTGTGTGGAGCCAGGAGTTGGACTCGGTGATCCT
TGTGGGTCCCTTCCAACTCGGGATATTCTGTGATTCTGTG
>rnd-6_family-216#LINE/CR1 ( Recon Family Size = 45, Final Multiple Alignment Size = 41 )
AGATTCCTCAGNTTGGAAAAGAGATGGCTGAATGAAGGGAGACGACAAAGGTCTGTAAAA
TCAAAGTGNCACTGGAAAATAAGGAGCGATTGCTCACTGTCTCTTCCAANACGAGAGCAA
GGGGGCATCAAATGAAACTAGCAGGAGGCAGGTTCAAAACAAACAAGGGAAATGATTCTT
CACACAGTGCGTAGTTAAGCTGCGGAACTCCTTGCCACAAGATGTTGTAGATGCTANAAA
TTTGCATGAGTTCAAAAAGAACTGGACAAATTCATGAAAGAAAAAATCACCATGAGCTGT
TAAATACAAAGANACCACCTCTGGCTCAGGAAGTCCCCGAGCCGCAAATCTCTAGAGTGA
GACGGGAGAGTATTCTGAGGAAGTCTCACTTGGCTCTCTTACTCTTCCCTAGGCATCCAT
TTGTTGCTGGGAGTCAGAGACAGGTAAGTGCTTANATGGGCCCTTGTACAGCTGGTACAA
TCTTTCCAATTCATGCNATTCTT
>rnd-6_family-2269#Unknown ( Recon Family Size = 38, Final Multiple Alignment Size = 35 )
AAAAATAATTAAACAGTGCCAGGGAACGTTCCAAGCACTGGAACTCAATCGTCTGTNCTG
TTAAACTGTTAGAACAGTCCCTGGCACGGTTTTGGCTGGCCAATGCTAGCGCTCTCCCAA
ACAATTCCCGGGCACGGTTCGGGAGTTAGCACGGGCCAGGGACCATTCCCAGTAGGCAGT
TTGNATGCAGCCACCCTGTTTTGGAGGNTAAGAGAGTTTAATAGCATGGACGCAGCCAGN
CCGTGCCAGCTGGCCTCAGCGCCAGGGAACANTCCTAGGCACGTTTAATTTACTAGTGTA
GATGT
>rnd-6_family-439#Unknown ( Recon Family Size = 39, Final Multiple Alignment Size = 35 )
GATCCTGGATGAGTGTGTTTAACCCTACCCTCTATGCAGTAAATAATCAAGTGTACCCNG
CCATCTCGAATCTTGTTAAGTTGCTGTTAAATCACTACATTATATTATATCAATAAATAT
ATTCCTGCTTCTCTCTTACGAGTGAAGTGTATAGTGTAGTTGCTTCCA
>rnd-6_family-109#LINE/CR1 ( Recon Family Size = 44, Final Multiple Alignment Size = 31 )
ACTTGAGTTCACCTGATGGGTTTCACCTGTCTCAAAGAGGGAAGAGGATCCTAGCCCAGG
AGCTGGCAGGGCTCACTGAGAGGGCTTTAAACTAGATNTGAAGGGGGAAGGAGNTAAAAC
CAGGCCACTAGAGATGAGCCTAGGGGTAGCCAGAGTTAAGGGTGAGACNAGNAGCTCAGN
TGAAGTGCGTCTACACCAATGCACGCGGCACGGNCAANAAACAGGAGGAGCTNGAAGCNA
TTGTGCGNNAGGAAAACTATGACTTAGTCGCCGTCACTGAAANATGGTGGGATCACTCNC
ATGACTGGANTNCTACAATGGAGGGCTATAAGCTCTTNAGAAGAGATAGGCAAGGAAGGA
GGGGTGGTGGCTGGCTTTCTGCGTCAGAGAGTACTTCGATGTTGTTGAGCTCGGTGCTGG
GAATGATAANGTCGAGTCTCTATGGGTAAGGATCAGGGGGAGGATCAGCAAGGNTGACAT
CNTGGTGGGAGTCTGTTACAGACCNCCNAGTAGGATGAAGAGGAAATAATTCTTGAATAG
CTGGCAGAACACTGCGCGATCGCNGGCCCTTATTCTTATGAGAGACTTCAACTTNCCTGA
TATNTGTNGGGAATACAATAACAGCAGAGAAGAANCAGCCCAGGAGATTNCTGGGGTGTG
CGGAAGATAANTTCCTGACGNGGCTGGTGGGGGAGCCTACAATGGCAGGAGAAGTTAGAC
CTTTTGATTACAGAGGACCGATGGGAGACATGGTGGTCAGAAGCTGTTTTGGGCACAGTA
GTCATGAAATTGTACAGTATTTCNNNNNNNNNNNNNNNNNNNNNNNNNNNNNNNNNNNNN
NNNNNNNNNNNNNNNNNNNNNNNNNNNNNNNNNNNNNNNNNNNNNNNNNNNNNNNNNNNN
NNNNNNNNNNNNNNNNNNNNNNNNNNNNNNNNNNNNNNNNNNNNNNNNNNNNNNNNNNNN
NNNNNNNNNNNNNNNNNNNNNNNNNNNNNNNNNNNNNNNNNNNNNNNNNNNNNNNNNNNN
NNNNNNNNNNNNNNNNNNNNNNNNNNATTTTCTNGANGCTCCAGCAGAGAGAGGGAACCT
ACNTNNTGTGGAAGACTAGGGACGGGTAACTCGGGAGGAGTACAAAGAAGTTTGTTAGGA
TATGCAGGGAGAAAATTAGAAAGGCAAAAGCCCAGCTTGAACTCAACCTGGCCACTGGAG
TTAAAGNGAACAAAAAACTTTTTTACAAATATATTAACAGCAGGAGGAGGGCTAAGGAAG
ATCTCCATCCNTTACTGGATGCGGNGGGGAACACNACCACTGAGNNTAAGNAGAAGGCTG
AGATTCTCAATGNCTTCTTTACNCCTGTCTTCAANNANCAGACCGNTTATGCCCTAGGGA
AAAAAAAAAAAAAAAAAAAAAAAAAAAAAAAAAAAAAAAAAAAAAAAAAAAAAAAAAAAA
AAAAAAAAAAAAAAAAAAAAAAAAAAAAAAAAAAAAAAAAAAAAAAAAAAAAAAAAAAAA
AAAAAAAAAAAAAAAAAAAAAAAAAAAAAAAAAAAAAAAAAAAAAAAAAAAAAAAAAAAA
AAAAAAAAAAAAAAAAAAAAAAAAAAAAAAAAAAAAAAAAAAAAAAAAAAAAAAAAAAAA
AAAAAAAAAAAAAAAAAAAAAAAAAGAGCAAGAAGGAGGATCCGGGGAACTACAGGCCTC
AGCCTNACCTCGTGCCGAGGAAGGTNATGGAGCAGATCATCTTGAGGGAGATCATCACGG
CATGTGCAAGAAACTGGAGGATCAGGCCCAGCCANCATGGGTTCACGAAGGGCAGATCCT
GCTCGACCAACCTAATCTCTTCTACGATTCAGAGTGATCCGCCTGNTGGATGAGGGAAGG
GCCGCTGATGTAGTCTACCTAGACTTCAGCGAAGCCTTCGACACTGTTTCCTACAGTATT
CTCCTGAAGAAGCTGGCGGNCCGTGGCTTAGACGTGCACTCTGCTGGGTGAAAAACCGGC
TGGATGGCCGGGCCCAGAGAGTGGTGGTNAGTGNAGCTAAATCCAGCTGGTGACCGGTCA
CGAGTGGTGTTNCTCAGGGGTCGGTACTGGGGCCGTCCTGTTTAATATCTTTATCGATGA
NCTGGATGAGGGNATTGAGCGCACCCTCAGTAAGTTCGCAGATGACACAAAGCAGGAGGT
GTNGATCTTCCTGAGTGGGTAGGAAGGTCCTACAGAGGGATCTGGACAGGCTGGATCGGT
GGGCCGAGGCCAACTGNATGAGGTTCAACAAGNCCAAGTGTCGGGTCCTGCACTTTGGTC
ACAACAACCCCAGGCAATGCTACCAGNAGTGTGCCCAGGTGTCCAAGAAGGCCGATGGCA
TCCTGGCTTGCATCAGAAATGGCGCGGTGAGCAGGACTAGGGAGTAATCTGCCCCTGTAT
GGCACGNTGGCCGACCTCGGGTACTGTGTTCAGTTCTGGGCCCCTCAGTACAAGAAAGGC
ATTGAGGCGCTGGAGCANGTCCAGAGAAGGGCNACGAAGCTGGTGAAGGGTCTGGAGCAT
AAGCCNTACGAGGAGCGGCTGAGGGANCTGGGTTTNCTTAGTCTGGAGAAGAGGAGGCTG
AGGGGAGACCTTATTACAANTACCTGAAAGGAGGTTNTAGCGAGGTGGGGTCGGCCTCTT
CTCCCNGATGACAGTGATAGGACGAGGGAATGGCCTCAAGCTGCGCCAGGAGATTCCAGG
TTGGATATTAGGAAAAATTTNTTCTCCGAGAGAGTGGTCAGGCACTGGNACAGGCTGTCC
AGGGAGGCGGTGGAGTCACCGTCCCTGGAGGTGTTCAAGAANCGTGCGGATGTGGCACTG
AGGGACATGGTTTAGTGGGCGCNNTGGTGGTAGGCGGGTGAGTTGGACTNGATGATCTTA
GAGGTCTTTTCCAACCTTAATGATTCTATGATTGCACTTCCAGNTCGCATCTCAAAATNA
NATNTTCATCAAGG
>rnd-6_family-1462#LINE/CR1 ( Recon Family Size = 32, Final Multiple Alignment Size = 31 )
GGGTGGAGCAGGGAGGGNGCGTNGTGTCCTGNATGAAGAACATGCCAAAGTTAGTCGACG
AGANCCCCCNGGGAAACTGTCCNCGNGGACANAGGAGGNGAGNANNGCTGGCAGNTCTTT
TCTTAGACTGCAAGGAAGCTTTCCTTAGCTCTCCATCCCCAGGTGCANNAAGTCAGGNAA
GGGAGGNAGGAGGCCAGCATGGCTGGACNAGGACCAAAAAAAAAAAAAAAAAAAAAAAAA
AAAAAAAAAAAAAAAAAAAAAAAAAAAAAAAAAAAAAAAAAAAAAAAAAAAAAAAAAAAA
AAAAAAAAAAAAAAAAAAAAAAAAAAAAAAAAAAAAAAAAAAAAAAAAAAAAAAAAAAAA
AAAAAAAAAAAAAAAAAAAAAAAAAAAAAAAAAAAAAAAAAAAAAAAAAAAAAAAAAAAA
AAAAAAAAAAAAAAAAAAAAAAAAAAAAAAAAAAAAAAAAAAAAAAAAAAAAAAAAAAAA
AAAAAAAAAAAAAAAAAAAAAAAAAAAAAAAAAAAAAAAAAAAAAAAAAAAAAAAAAAAA
AAAAAAAAAAAAAAAAAAAAAAAAAAAAAAAAAAAAAAAAAAAAAAAAAAAAAAAAAAAA
AAAAAAAAAAAAAAAAAAAAAAAAAAAAAAAAAAAAAAAAAAAAAAAAAAAAAAAAAAAA
AAAAAAAAAAAAAAAAAAAAAAAAGAGCTGGCTGAGTGACATCGTTGCCAAGNCNCCTTT
GNTGTCATNTTTCTGAAAAGTCATGGTGGTCACAAAAACTCCTTGATCGCTGNAAAAAAA
ACAGGAAACGCTGTGCCCACTTTTTAAAAGATAGAAAGGAAAATCCGGGGAACTAGCAGC
CTGTCAGCCTCACCTCTGTGCCNGGGAAGATCACGGAACAGATCCTCCTGGAAGCTATGT
TAAGGCACATGGAAGACAGGGAGGTGATACAGCCAGCGTGGNTTCACCANGGGCAAATTC
TTANCTGAATAATCTGGTNGCCTTCTATGATAANATTAACTGCANNAGCCGACGAAGAAA
GTAGCCANTGTTATGTGTCTTGGTCTTAGCATGGACTTCAGTAAAAAAAAAAAAAAAAAA
AAAAAAAAAAAAAAAAAAAAAAAAAAAAAAAAAAAAAAAAAAAAAAAAAAAAAAAAAAAA
AAAAAAAAAAAAAAAAAAAAAAAAAAAAAAAAAAAAAAAAAAAAAAAAAAAAAAAAAAAA
AAAAAAAAAAAAAAAAAAAAAAAAAAAAAAAAAAAAAAAAAAAAAAAAAAAAAAAAAAAA
AAAAAAAAAAAAAAAAAAAAAAAAAAAAAAAAAAAAAAAAAAAAAAAAAAAAAAAAAAAA
AAAAAAAAAAAAAAAAAAAAAAAAAAAAAAAAAAAAAAAAAAAAAAAAAAAAAAAAAAAA
AAAAAAAAAAAAAAAAAAAAAAAAAAAAAAAAAAAAAAAAAAAAAAAAAAAAAAAAAAAA
AAAAAAAAAAAAAAAAAAACCCCCGCTATCAGNACAAGCTGGGGGACGTGAGGATGGAGC
ACAGCCCTGNCANAAAGGACCTGGGGGTACGGGTGGATGCCAAGCTGGACATGAGNCAGC
AGTGTGCCCTCGCAGCCCAGAAAGCCAACCGTANCCTGGGCTGCATCGAAAGAAGCGTGG
TCAGCAGGNCGAGGGAGGTGATCCTGCCCCTCTACTCTGCGCCGGTGAGACTTCACCTGG
ANTACTGCATCCAGATGCGGAGTCCTCAGTACGGGAGAGACAAGTAGAGACATGGATCTG
TTGGAGTGCATCCAGAGGAGGGCCACAAAAATGATCCAAGGGATGGAACACCTCTTCTGC
GAGGACAGGCTGAGAGAGCTGGGGCTGTTCAGCCTGGAGAAGAGAAGGCTCCGGGGAGAC
CTGAGAGCGGCCTTTCGGTATCTAAAGGGGGGCTNTAAGAANGAAGGGGACAGACTCTTT
ANCAGGGTCTGTNGTGATAGGACAAGGGGAAACNGTTTCAAACCAAAAGAGGGGAGATTT
AGATTGGATATAAGGAAAAANATCTTTACAGTAAGGGTGGTAAGGCACTGGAACGGGTTN
CNCAGAGATGTGGTGGATGCCCCGTNCCTNGAGACATTCAAGTTCAGGGGCTGGATGGGG
CTCTGAGCAACCTGATGTAGCTGTAGGCGCCCCTGCTGATTGNAGGGGAGTTGGATGACC
TTTAAAGATCCCTTCCAACTCAAGTGATTCTATGATTCTGTAATTGTTGATGAAATGNCT
TAAANTGTCTAACTCACAAAGGCTGGTGAT
>rnd-6_family-1083#SINE ( Recon Family Size = 35, Final Multiple Alignment Size = 29 )
AGCTGGTAGCACCGCCTACTGTTAAGGTCGCGCCTGACGCTTCCCGTTACAAGACCCTGT
TTTCAGTTGCTTATAACTTTGCCAGACTTTAACCGTTCGGGCTGAAATTTTCCATGCCGG
GTGTCTGCCTCAGGCTGAATTTTTTTGGAAAGTTTCAGCGAAAATAGTTCAGCCGTTTCC
GAGAACAAGGCTAGGGAAAAATACATTGTTTTGTCATGTTAAAAAAAAATGCTCTTACAA
CTTACTTTTCTTTGAAATNTCCNACCTTCGTCTTTGGAGCAGGCATGGACCAAATTTGGC
GAAGTGGGTTGCTGGGGGGGTGGGATTNGCGTNGAGGACGTGCCTTTTGCTGTCCCTGTG
AGAANCCACGCAAATTTGGCCAAGTTGACAACTCTTGA
>rnd-6_family-142#LINE/CR1 ( Recon Family Size = 30, Final Multiple Alignment Size = 29 )
AATTAANAGGAGCAATCAGTCCAAAACAAACAAAAGGAGGTGGTTCTTGCGNCAAGTAAA
CTGCGGAACTCCTTGCCAAAGGATATTGCGGATGCTNAAAGTTTACACGGNTTCGAGGAG
ACGCTAATGGAAGAGAAATCCATTGAAGGCTGCTAAATACACAGAACCACATCTGGCTCA
GAAACTGCGNTCGAAAATAGCTGGAGGCTGGGAGAGCATACTGGGAGAAGCAATGTGCTC
ACTTTGCCCTGTCCTTATGCTCTTCCCTAGGCATCTGCTTNCGGCCACTGTTAGAGACAG
GATGCTGGGCTAGACGGACCTTTGGTCTGACCAAATGGTT
>rnd-6_family-93#Unknown ( Recon Family Size = 35, Final Multiple Alignment Size = 28 )
GGCATGACCCTAGACTTCTCTGATGCCATTCAAATGAGAGCCCAGAACAAACTGAGGTGT
CATCAGTGAAAGAATGTAGGTGTGCCANAGCTTTGTAATGCCTTGAACTCCAGAGTATGC
CACAGACGGAGCAGAGAGGAAGATCTGGCTCTTCTGTTGTGAGCTCATCCATTTGGTCAG
CAGAATAACACNACATGCTCCATGGGGACAGGTGCAAAAGGCACACTGGGTGCCCTAAGC
ACAGGGCTGTGGTGGCATTTAGGATGGCCAAGAATACCTCCCTTCTGGCCCTCAGCTGAT
GCTCAGGAAGGAGGTGTCTATCTCAGAGATTTTCCACCACACTTTACAAGCACCAGCACA
CAACTAGGATCACCCCAGGCACCTTGGGCATCACTGAGCGTCTCTGTGAGATGAGTGAGC
AATGCAGTCCCTGTTGAATGAAGACCAAGCATTCAGATGAGGGGCTCACACACAGACACC
TCACTTGTGCACATCTGAACTCAACTAAGAGGACTTCCGGCTCCCATGGACCTCTGGGGA
ACTGAACCCATTTCAGTCCCAGGGTTTCCATCAGCGGATGAGATGCCTAATCCTAGGGTT
GGGACGAGATGGTCTGGNNNNNNNNNNNNNNNNNNNNNNNNNNNNNNNNNNNNNNNNNNN
NNNNNNNNNNNNNNNNNNNNNNNNNNNNNNNNNNNNNNNNNNNNNNNNNNNNNNNNNNNN
NNNNNNNNNNNNNNNNNNNNNNNNNNNNNNNNNNNNNNNNNNNNNNNNNNNNNNNNNNNN
NNNNNNNNNNNNNNNNNNNNNNNNNNNNNNNNNNNNNNNNNNNNNNNNNNNNNNNNNNNN
NNNNNNNNNNNNNNNNNNNNNNNNNNNNNNNNNNNNNNNNNNNNNNNNNNNNNNNNNNNN
NNNNNNNNNNNNNNNNNNCAGATGGGGAAGTNANCCCCTCCCCGTCCTTGTCTGTNTGTC
NTTTTTGTTACGGGTCATGAGCAGAGGTTTCCAGATTTGGCATTTGCTTCTCTCGTGGTC
AAACTTCTTTTGGTAGGAACATCCATGCTTTTGGAATCCTGTGGACGTGTTGATTAATNG
AGCTGACTTCGAAGTACGTTCTGCAGTGATGACCGTGCTGCCTTGCAGGAGCTGTCAGCT
CAGGAGGGCCGTGGATATCTCCAGGGAGAGCTGTGGGGAGAAGGAAATCACCTCCTCTGC
TGCTGAGCTGGGCCGGGCTCCTGGGACACAGGGAGCTGATACAAGTGGGCAGCGCTGCAG
AGAGACAGCTGTGCCCAGGAGCAGCTCCTCTGCACAGCACAGCAGGGCTGGGGGCATGAT
CTGCAGGTGATGGGGAGGAGAGAAGGAAGAGATCTTACAGGCTGTGTGGCACAGTGAGCA
GGCTGTGAGCTCACTGGAGGCGCATTNCTCACTGNCCTTGACAAGGTAAGTCGCTTGCTG
CAGGCAATGAATCTGATTTTCCTGGAGGGATCACTAAATCTGGGACATCCCATAGCANAT
CAGGCTGNAGGCGCTCCGTGTTTCTTTACTGTGGAGAAAGACCTGCTCCAGNTGAGGGCT
TCCGTGCTGCAGCGTCAGAGCACAGCCCTGAGGGCTGCGTGTCCCAGGACGGCTGCAGGC
TGTGCAGCCGGGGGTGCAGCCGGGTGCCCAGGGCTGTGGTGCAGAGCAGGGTCCCTGCTG
TGCCCCAGGGGCTGTGTGCCGGGGCAGGGACTCTGCCGCCTGCCAGGCTCAGCACTCAGC
CTGCCCGGGGAGCTGCCCAGGGCGCTGCGGGGAGACGTGTGGGGGGAAGGAGCCCCCCCG
GGCAGGGCAGGGGCCTTCTGCTGCCACAGCTGCTGCCTGGGGCAGGGGGATCACAGCTAC
GCTGCACCCCAGAATGTTTCCAAGGGCACTTGCAAGAGGAGAGACAAGGCAGGGATTTTC
CTTTTNCTGTTCTTAGGGAAGGGGAAGGAGCTGGAGGCAGAAATCTGAAAGGAGCCGTCA
AGTATGANCACANCTCTGAGACTCCTGAATTGTACCTTTCTCAATTTTCTGTTATGTGAA
CAATCTCCTCGAATGTGCTTTCAGCCTCTCCTTTCCCAAAGGACGGNACCAGCTGAAATT
ATCGTCGTTTTCTGCNAACATGAATAATGCANCTACCCTGCAAACAGGCAGCTTTCCCTA
AGAGAAATTGAAGTGCACAGAGTTNGGGATTGGGCGCCCTGAGTGCAGNCANGGTAAAGA
TATGAGACATGGAAACAGCTCCTAAGAGGAAAATATCCAGGAGGCTGGGATANGATTAGG
AAATGAGAGGAAGGCTAAAGCTCCTTNAGCTTCTACTTCTTATGGAATNNTGAACCTCAT
GAAGTTAAATTCAAGTGATGGAGCTAAATGAACACTGTCCTAAAAGAAAGAAAGTCTTTA
TAGNATAGCGGGATGAGTGTCACTGAGAATGGTC
>rnd-6_family-1940#LINE/CR1 ( Recon Family Size = 32, Final Multiple Alignment Size = 26 )
TTTTGGCGAGGTACTCGGCTCTGGAGCGGACGCATTCCGCGCCGAAGCAGGGAATCGCCT
CGGCTGGTTGAGGGGTAGCCTGTCAGGGAGCAGCAGCTGCCAGGCGCCATTGTCCTCCGC
GTGGCAGCGGCGTTCTGACGTCGCGGGGGCGGAGCCAGGAGCAGCGGCGGGATCACCCCC
TGCGTGTACAAAAGCNGCCNCCAGGGAGCGGAGCGACCCAGGAGCGCGGCGAACAGGACG
GGCAAACAGGGCGTGGTGCGGCAGTTTGCGCGGGCAGTTCACA
>rnd-6_family-2079#Unknown ( Recon Family Size = 32, Final Multiple Alignment Size = 25 )
CAGGGCCCTGACAAACACAGTGCCTTAATGGCCCTGACCAGCCTCACCTGGGGCCCACAC
CCATGGGNCCCAGGAGCCCCATTTAAGCTCAGCCCTGGGCCTTCTCTCCTTGCGCATGCT
GTAANGGAGTGCTGGTCTCCAGTATAAGCGCAGCCATGCTCCGCGCCTGGCCACGGANCT
CNTTGATCCAGACCCCGACCCGCGGGCTGGCTTCCNGCTTGGCCCGGNCTGTCCTTTGTC
ACCGTGGACCTGCCTGGTGATCACTGGACCTGATCCTANCCCTGACCTACAGATTGACTT
CCCGGCTTGACCTCGGACCTGCCTCATCACCGTGATACTGTCTTATGATCTGGACTCTTG
GTTGGACCTGGCCACCGCCTCCGGGTCTGCCCTGCTCGCCTCGCTATGGCACTCTGGGAC
TGGGCCTGGCTGGCGAGGCCCCGTCCTGGCTCCTGGCTCACCTTCCCTTAGGGAGCAGCC
CAGGGGAGGCCCTTGCTCTTGCNGCTCCCTG
>rnd-6_family-44#Unknown ( Recon Family Size = 27, Final Multiple Alignment Size = 24 )
AAAGCACTTTCTGCCATAGTAGTGTCTGGAAATGCAGTAGAGATCAAAGCACGCAGAGGT
GATGGAGACTCCATCACAGNTGAGGATGCTGTCAATCACAGCAGAGGTGGAGGATCCCAC
AAGGNTGTCCTNCAGGNNAGGAGCTGAGGGCGAGGCCNAGCAGGGCCGCTATCATGGGAN
GGGGTTTAATGACAATGACACTGCATATGTGTTGCAGCTGTTGGCTGGTGAGTTTGTAGC
ATNGGACGGGCATGGGCAGGCCNTGGTCGTAGCAGGGCATGTCTCAGAGANGTAAGAGGG
TTTCCTGGCTTCATCCAGACAGGACACTTTCTTTTCATATGACGGCCCTGNACTGNCCTC
TGCCCTGGGGTAGCATCCACAGGAGTGACCATTCTCTGCAGCGTTTNNAATGAATGGAAA
GCATCCCAGCTAATGATACGGGCTGTGTGGCTGTTTCCACTTACACGGCCTTGCCACCTT
CTGGATTTTGTCANACCCGTTCCCTNACAGAAGCTTCACCTGAGTGTTAGGATTGAGAGG
CCCCAGGATTTCTAGGCCGNGTATGAGACAGAAGAGAAAAAGTCAGGACCAAGAAAAATT
CTGTACTTGAGAGACTGTAATTTGTAGCTCACTTCCGGGAAGGGCCATGAGGAATGGCTG
AATGAATGCCTGGAGGAGGATGGACAGATCTTTCTATACCTGTGTCTGTGGAAGAAGTGA
GAGAGACAGGAGATGGAGAGAGACCGANACCAGCAGTGATCAGCAGAGGCCATGAGAGNA
CCATGTAAGCCAGGAAAAGACATCCTGTTTGAAGTTTGCTGCTGCTCTTATTGAGCTATA
ATAGCTCACTCTGACANTGTCTCCTTCCTTCTGAAAGCGCAGAGCCATGGCAAAGGAGAG
CAGGACTTTTGTGCTTGAACGCATTCTCCTGGGCTAAACAGACCATCCCANGTGTCACAC
GGTCCTGTTTGTCACTACCTACTCCAGGTCTCTCCTAATCCTGGCCTCACCTTTGTCACA
GCAGAGAGTGATCAGTACCTGTGGATCTCAACATTGTCCTTTCTGCCGGGGTACAGACGG
AGTACCAGGAATATCACAGTCAGTTTCTACTGGGATGATGGGCCACTTCTGGGGTACAGT
CTGGCTTTACCCTTGGCTTTATGGCTCCTATGCTCATGCTGTGCTTTCCGGGATAGTTTC
CTACATCTGCATCACCTCCAGAGTTCTCTCTGTTCCCTCAGATTTCTGTCACCAGAGGGC
ATCCTTTGCCTGTCCCTCCCATCTCANCATGGTTCCCTCTATCAGAGGCCAAGGCCGGAT
CCAACACTGAAAGGATCCTACCTGAAAGTTCCACCCCTTGAATGCCNTGGACCTACAAGG
AGCCATGCAGGGCAGGNGCAGTGCATTAGGTTGGGCCATAGAGACGTACACGTGCAGCAC
AGCAAAGGGAGGGCTGTGCTATTGTGCAGAGGGCACTNGCCANGGGCCAGGCCAGANCNG
TTCTTTATGGTNACACNGGGCTTTGGTGGGCTTGGTTCTGATGCTCGTTGTCTTGTGATC
CCACCTGAGCCAGCACTGCCTGGCACAGAACCGCTGNCCTCAGNAGAGGTGCCGCCATCT
TCGCNACATATGGGAACGACCCCATTCTNCATGCCANTNCTGTGGTGCTGGCNNCATGCG
GGATCNGTGTGAAAGCAAAGCNCCCACAANACAGATCTGCGGGTTGTGCTGNTGTGTGAA
GNCGCNGGTGTGTTAGTGGAGAGCAGCGGTACTGCATGGAGCACAAGGNCTATTTCATCC
CCAGGGCTCAGGGNACGCCGAAGGATCTTGGTGCCTGGGGGAAGACACCCCAGTGTGAGT
CCTGNANTTGAGCTGGTGCATNCCCCGCGTGACTGGGGGAATGTACACGGATGCTGCNGA
GTGCAGAATCTGGTCNCACGGTCATTGGCATGTCTCAGTGCGGGTGGNGACATCTGCTCT
CACAGAGGGTCTTCNGTGGACAAGGGTAAGGTTGGGGCACTTTGTAGGGTCCTCTGGATC
CTGAGCCTGAGGAGTGCTGTTCCACGTTTGGGGAAGACATGACACCACTGAGAAGCTGTG
AGTGATTTGGCCATGAGTCGGCTAGCCTGGGCCTTCCTGCACTCACANGAGTGTTGCAGC
TGAAGAGGGACTGGGGGCTTCAATGTGTGGCCCTCCGTATCTGGTAGCAGTGGTGACCTG
TGGAAGCCTTCGACCATAGGCAACTTGGCAGAGTATGGCAGGGCCAGGAGCTCTGCGACG
GCTGCTAGAACCACACAGGGAAGCTGTACCCTCAGTGACGGGCGAGTGGAAGCGATAGGA
ACATACAATATGAGACATAGGCCAATACCCATGAAAAAGATGCCTTCCCNGTTCCCGATG
GCTTTGTGGGAACATCATTCTCTGAGTCTTTTTCCCCAGCACTGCTCCTCCCAAAGCCAG
AGGAACAGATTTCCCCAAGAGTCNGATGGGACTTCTGTCTTCNCTGGGCCTCCCCCATGC
ACAGAGATCCTCTCATGAGGATGTCATTCGTCAGGATTCCCATTCACNTGACGTGGTCAA
GGGTCAAGGAGATCTGTGTAAGGAGAAACACGTCAAGGCAGGGACTGACGGCCATTGGTG
GCGGAGGAACATCTAGGAACGTCTTCCTCTCCTTCAAGAGAGTGTGCTTGAAAGATGAAT
GTCTGCAGTGTGCACTGACCTCCAGTAACCTGAGGAGTGATGGAGTCTCCCTAGCTTGTT
CTCACCAAAGGCATCGCTTTCTCCTTTGNNCACCTCTATGGAGGCGAGNAAAAAAAATCC
ACACCAACACGGAAGGAAACACTAAGGGATGCAGAAAGTGTTTAATGAGTCTGAGGAGAG
AAATGACGTCACTCCAAGCAGAGGCCCTGTGTGCGGCGAGCAGCAGGAGCAGGCAAGAAT
CTGTGCCCCTTTCCAATGGCAGCATTGCCACAGAGCTGTATCTCCCAGCCCAGAGCTTAT
GGGAGGTGAGCAGGTCACTCAGGGCTCGTTTTGGGGGGTACTAACAGAGATCTCTAAAGG
GAAAAGACCAGNAATGATATTAGATAGGAAGAGTGAGCGGTAAAGAGATATCGGTAGACG
TTCTCCATGTTGNCAGAGAGCCAAGATACTGGCCATCACACGTCTGTCTTGCAGGGCAAA
AACAGCAACACANTTCTTTTTCTGTCCAATGCCATGTTCAGAGTTCCTGGGTGTCCTTGT
CTGGGGCAGCGTCCAGCACCTTTAGCAGGGGTTGCACCTTCTGCCACAGTAGCGGTTGGA
AATGCAGGAGAGGTCAAAGCCCCCCGAGGTGATGGGCACGCCCTCAGAGCTGAGGATGCT
GCCAACAGCAGCGGAGGTGGAGGATCCGACGGCGGTGTTCTGTGGGAAGGAGCTGAGGAT
GGGTCCAGGCAGGGTCACCACCACGGGAGAGGGCTGGATGACGATGGTGGAGNNCTGGCA
CTGCCTGACACAGGGCTCATTGCAGCTGCTGGCCAGAGGAGTCGGGCCACAGGGCTGGCA
TGGCTGGCACTGGTCACAGCAGGACATGTCTCAGGGATGGAGGTACACCTGGGAGAGGGG
GCAGGGAGGAAGCAGAACATGGGGATGCATGAGGAGCAGCCTATGAGGGAATCAATGCAC
ATGCAGTGCTGGGAGCTGAAGACAGTTCAGGGATGTGCAAGGGATTCTTGGTCTCATCCT
GACAGAGCCCAGTNGAAGCCACTGGGAGTTATACATAGTACTGCCTAGACCNNANCCCAC
AAGNCACCTCCTTACAGGCCCACNCTCCTCCCATGGCAAACGTTCACCCCACTTCCCTCT
CCCATGATAAGCAGAGGCAGGCATGGAACAGAGCCGATAGCAGCTGAGANTTCCGCTGAG
CTNTGAACTCTGTTTGGAGAATGAAGAGAANAAGAAGGGGCTTCACACTCACCTGGTTCC
CCAGAAGAAGGAGGCGAGAGAAGTGGATGAGAGGGCAAGGAGCTGGGCTGGCTTTTATAA
TGGACCCAAGCTGCCCCATTTCCAGAGGCATCCCTTGCAGCAGTGATTATTTTCTGACAA
GATCCTCTTGAATGCAAACCATCCCAGCTAATGATATGGGCTGTGCGTTGGTTTCCTGTG
CTGATGTTTTTCACATCCTGATTTATGTCATTCCCATTCCTCACGGAAGGCATCTTTGGA
GTGGCAGGAAGGAAGGCCCAAGCGTTTCCAGGCAGCGCACGTCAGTGTGGGCAGAACACT
CAGTCCACGTGCTGGAAGAATCCGGCAAAAGCAAATGATACCAGCATGCTTAGTAGGCTA
TAGACGTGAAACAACTAGAGCCCGTGTGCTGGATTTATGCAAGTGCCTGTGGGTGTAGAG
GTTTGCATGATTCCACGTGTGTGTGCATGAGCAGGTGAGTGTTTGTGTGACTTGTGTGTC
CACATAACAACACGTATTCTGGTCACATCAGNGGCACTCTCCAGTGCTCTGCCCTTGGAC
TCCTGAGAAAAGCCCTGAGCAGAAGGGGCCTGAGCATGAAATGCAGACTTCTGTATCTTC
AGTCCTCTTTTTCCAAGCCTACAAAGTTCACCCTCCAATACTGCAAAACTTAGGCTTCAA
CAAGGACCGCCTCACACCAGTTTGTATCGTGAGCTTAATTCCCCATCGTAGTACTGGGAA
TGTATGAATGCAGTGACATTCACNCTCCCCCCACTCCCGATTCCCCCCTTCCCCCCCGTC
CCCCGAATCTCGAGGCCAAGACAGAACAGCTCTCTCCAAGACTCAGAAGTTCAAAANGCT
GGGGTTAGATTAATGTACAGTGAGAAAGCTGAGAGATCCTGCCCACGNTGTGTGAACCCA
CTGCCAAGTAGGCATGCTCCCATTGCATTCTCAGTGCTGTGTAGGGCAGGACACATGTCC
CCCGTACTGCAAGCAATGACAAGTATACTTCCACAGCTCATGGGCCTGGTGTGGACTCAT
GCCAGGGCTGAACACTTGGGCAGTTGCTACATCAAAGCAGAGGAACATGGGTCCTGGGGT
TGCGGGGCCATGGGAGGAAGCACTGATTCCATGTCAAACTGGTGAAGAGTCCTTTGGTCA
TCAGCCGCCAGCACCTTCATGTCCCTCACTGGAATTTGAGNCTAAGTGCCCAGGAAATGC
TCCTGGGATTGGAAGAGACACCCTGTTCATGGCACACTCCCCAGAGCCTGCTGTGATCCC
CCAACAGTGTCAGGAGGAGGCCGTCCTNCTGAGAGGGTTCCTGGGATGTGCATTAAGTTC
CAGAGTGTGTTCCATCACCCACACNTTTGTCTCCTTGGGCTCAGGTCCAGGTTAGAGATA
GCACAGTCGAGGACTGTCCCCTTCTGTTGGGTGACTGTGGAGAGGTTATTCCCAGACAGC
TGTCTGGGGAGGCCTCAGGTNTGCCTGACCCTCATGGAACCATGCAATAGCAGGGGGTTC
CCAGCCTACGGGTAAGCAGACGTCACAGCAGTCAACTTGTAGCCTTCCATAATACACTCA
AACATGGAGGCCATATTCATTAAGGAATTAGCCGTAGNAGCATGTGGAAGTAGTATAAAG
GCANTCTGAGGTAGCCTAACTACCAGTTTAGACCGACATTGATGTGCTTAACAAAGTAAT
CAATAACAGTATATATATCAATACGTATTCAAAATATCACTGGAGATTCAAAGTGATTCC
AGGAGGGCAGCAGTCTAGGTCAGACCAACATCAGTGGGGTCACGTTAAGAAACTGACCTC
AGAGAGANTGACCTCAAGAGTATGTATAAACTGATCACAGAAGAGACCAGCTATCCCCAG
GAATGGGACCAAAAGAGAATCACAGTAATGGACAGAGTCTCTTTACAAAGCTGATCTCTC
TTATGGGCTGTGGATTATCATAGGGTTCAGGAGTCATTATCATAGCACTCCAGAGTTAAC
TCAATGCTTGAGTGAATCTTCATCCTCTTTAAGGAGGAAAAAAAAATGGGGGGAAAAGAA
AGAAGNAAACAAACAATAAAGACGGGAGCATACTCAGTGTTGGAANCGTGTAAGAGAGAG
GGTCTCCATTTGNGCAGAGCTCAAGTGCTATTGATACCATTGATGCATAAATGGGCATAG
GACATCATCACCACTTCAGGCAACCAATAGATTCTGTTCATCTCCATCCTCCTGCTAATA
GAGTTAGTGGAGAGGAGAGNNNNNNNNNNNNNNNNNNNNNNNNNNNNNNNNNNNNNNNNN
NNNNNNNNNNNNNNNNNNNNNNNNNNNNNNNNNNNNNNNNNNNNNNNNNNNNNNNNNNNN
NNNNNNNNNNNNNNNNNNNNNNNNNNNNNNNNNNNNNNNNNNNNNNNNNNNNNNNNNNNN
NNNNNNNNNNNNNNNNNNNNNNNNNNNNNNNNNNNNTACCAGTTGCAGCGATATTGTTAA
GCTTGCTAACGCTCCTTGATGGATAGCCCTGTAGTTTGTTTAGANAACGGGAAGAATCTG
TGCCCTTGCCTATGTAACATAAGTGTTAAACAAGGTGGAACTATCCCCCATGCATCCAGC
ACCGANAATAAAAAATNTCTGCTTTCTAACACTCCACCTTGAGTCTTACGGTGTTTCATG
ATCGACGGATTTACAGTATC
>rnd-6_family-4636#LINE/CR1 ( Recon Family Size = 25, Final Multiple Alignment Size = 21 )
TGCGGAGACCAGCTTCAGGGCAGGTAAGACTGCGCTGGGCAAGGGACCTAAAGCAAAAAG
GCCGACCAAAAAGCTCTTTTTAGGGCTTTTTTGAAGCCAGCAAAAGCGCTGTGCCNGTGC
CGGGGGGCTGGCAGCTTGTGGGTGGGCTGCTGAGCCAGCAGGGGCGGAGCTGGCACTGCC
CACTCTTATCTCTCGAGCTCGACCTTGACCCTTTGCTGTGCGGCTAGAAG
>rnd-6_family-1962#Unknown ( Recon Family Size = 20, Final Multiple Alignment Size = 19 )
TTCAGTCGCTTACGTGCAAGCATCTTGTGACATTTGAGNCGCCGTAGGCTNTCCCCCTGG
CCTCCAGCTGCCGCTCCAGAAGGGCGCGGGTCTCCCNTNAGGTCCTGTGTCATATCTGCC
AGCTCCGTGCAGATGTCTCAGATACCCCGAGGCACCTCAAGTGGCACTAGACGCCTATGT
TTAGGCAACTGAATTCTGCCTCCGAACCGANTCGCTTAGCTCCGAGTTNCGATCTTAGAC
AAACCACAGTTTAGCCATTAAACANCAGCTTCTACTGAATTCTNAGATGCCTGAANGTNT
CTGAGACATCTGCANAGGCTGGCAGATGCGACGCAAGACCTAGGGGCTGCACCCGTCTGG
AGAAGNAANCGGAGGCCAAATGGNAAATCTCATTGCAGTNCTCAGAAGCAGCACAGAGTG
CATGCATGNAGGGA
>rnd-6_family-1739#LINE/CR1 ( Recon Family Size = 21, Final Multiple Alignment Size = 19 )
TGTGCTCCTNCAGAGCTNTGATTCTACCTGGACANACTGGAGAGTTGGGCAGGGGGGAAC
CTGATNGGGTCCAACAGGAGCAAGTGTAGAGTCCTGCACCTGGGGAGGAGTAACCGCATG
CATCAGTACAGGTTAGGGGNTGACCTGCTGGAAAGGAGCTCTGCAGAGAAGGNCCTGGGT
GTCCTGGTGGACAACAGGTTGGCCATGAGCCAGCAGTGTGCCCTTGCGGCCAAGAAGGCC
AACGGNATCCTGCGGTGCATTAGGAAGAGCGTNGCCAGCAGNTCGAGGGAGGTGATTCTT
CCCCCTCTACTCNGCNCTGGTGAGGCCACGTTTGGAGTACCGTGTCCAGTTTGGNCTCCC
CNGTTCAAGAAAGACAGNGCTNCCAGNGGANGTCCAAGANTCCAGCGGAGGGCCGCGAAG
TTGNTGAGGGGCCTGGAGCGTCTCCTGTACGAGGAAAGGCTGAGAGGGGATGTCTGAGCA
GTGCTTATAAATATCTNAAGAGGGGACAAATNAATGGGGCCAGGCTCTTCTCGGTGGTGC
GCAGCAGCAGGACAAGGGGCAATGGGCACAAACTGAAACATGGGAAGTTCCATACNAACA
CGAGGAAGAACTTATTTACTNTGAGGGGGACAGAGCACTGGAACAGGCTGCCCAGAGAGA
GTTGCGGAGTCTCCTTCTCTGGAGATATTCAAAACCCGCCTGGACGCTTTCCTGTGCGAC
CTGCTTAGGGAACCTGCTTTAGCAGGGGGGTTGGACTNGATGGTCCTTCCAACCCCTACA
GTTCTGTGATTCTGTGATTCTGT
>rnd-6_family-962#Unknown ( Recon Family Size = 23, Final Multiple Alignment Size = 19 )
TCTTCCCCATTTTCCCTTGTCGTTTCCAACNGCTGCAGTATCTTGAGAGAAGTGGTGCAA
AGCCACAACAGGCAGTCACTATTTGCCCAAGGTTTATTGTTACTCAGGAGCCGTTTGCCA
CCAAGCCCTGGTGAGGCTGGTGAGCGCTTCGTGGGGAGAAGATGGATGCCTTGATTAAAA
GCCAGCACTTACCCAGCAGTTGTCCCAGGAAGGCAGTGAGGACGAGATAGCNGCGGTGCA
TGCTGAGACCGAGCCTCCTGTTTGCTGAGTGAGAAAGAGGCAGAAAACCACCTCCCAGCC
CCAAGGTGACAGAGCTGCCGGAAATGACTCTGCTGGCTCCACAGGCAGGGCACTCCCTGT
GTGTGACAAGTGAGTGCACACCCCCGTGGAAGCACACACTTTCACCCACNAGCTTCACAA
GCACTCCCACAGTCACACAGCCCATCAGTGCCAGCACGGGCCCTCAGCACATCGGTTACC
TCCGCCTGGAGCCTGCCTGGCTTCCCTTACCCAGCATTCGGGTCTCCTTTGCTCAGGATA
GGCCAGCCTGCTGTTCACTGGCCAACAGATGCATGTAGTCACCCACTCCTCTCACACACA
TCCCCACACTCATGCTGATTCCCCAGATATTACCATGGGATCTCAGCCTGCTGAACCTCC
ACTTCCAGGCTTTGTGTTTCCTCACACACCTCTCTCCGAGAATCTAAAACACTTTCCTCC
CAGTCACTGGTTTAATCCTGATGTGCTGTGGATGTTGTTCTGGCCAGTGGCACTCAGATC
TCTCCTGCACAGCAGTCACTACATCTACTGGCCTAGACCGTGGGGTGCTCCCACATGAGA
AAGAGAGCACAGTTTCAGTGCTGCACAGACAAGTCGGGAAATAAGAAGAAGACAGGTTTG
GCTGTGGTGGTCATGCATAGGGCTCATCCCTGAAGGTGTATGGACTGGAAATTTGTGTCC
TCCCTCCTCTGCAGTGCATCCCATTGTTCCTCCCTACAAGCCATTTCGTGACANCTTTGA
CTTTTCCGTAAACATTCCTTAAAATGTGTGCGTAGCCCCACAAGTCCCTCAAGAGCATTG
CTCATCTTTTTTCTCATCTTGTCACTTGAACTTCACAAAGCTGTAGGTCACTCCTAATCT
AACAGCTGTGGTTCCCTAACCGCCTATCAGTGAGGGGCTGAAGTGTTCTGACCTCCATCC
AGGTGTTTGTGACCTCGACATGCCGTGCTCAGCAGGGTGTGCAGCTGGAACGCCTTACTC
CGGAGGATGCGGAGCCGTGAGAGGGACATGTTCCCTGTCAGCAATGTCAGCTCGGGCGGG
ACCGGGAGGGAGGAGCGGCAGCGCCCCCTGCGGGCCCGGACGGCNCCGTGCCGCCCGCCC
CGCCCAAAGCGGTTCGTGCCCGGCCGCAGCCCCGGCTTCGCTCCCCGTGGGTCCANGGCG
CAGTAATACACCGCCGCGTCCCCGAGCCGGGGCCGGGCGAGCCACAGGGCGCTGGAGCGC
CGGTCTGCCGACACCGACAGCCGCCCCTCCGGGTCCGGCACCTCCTTGGAGTCTTTAACG
GCGCTGACGAGGAATGCGGGNGCTCGGCCCGGGAGCTGACGGTACCACTGGATGAATANT
CGGNCTGTACGTTGGGGTGTGAGCAGGTGATGTTGATGCCGGTGCCCTCGCTGGTCTCTG
CCGACGGCTCCTGCTGCACCTGGGCTCTGCTCACAGCCACTGCCGAGAAGAAAAGAAGCA
GCAAACTCACAAAATCCATTTTCTCCCACTGAAATTTCATGCAGAAGAGAGAGGTGCACG
NGGTCGGAAAGAATCCAAGGGGACGGACAAAGGCGAGCGCGGCCGCGGCNACCCTCGGAC
CCCCGCAGCCCCCGCAGTTCCGGCCCCGCCGGCGGCAGCCCCGCGCACCCAGGAGCACCG
CGGCCAGCCCCGCCAGCCCCTCGGCCCGGCACTGCCGCGTCCCGCCGCTCCGCCGCCCGC
GCCGCGCTGCCGCCGCCAGCCCCGGCTCTGCTCCTCCCGCCTCCTCCCCGCCGCCGCCGC
CAGCTCCGCCCCGGGGCTGCGCCCTGCGCCGGCGTCACTCGGGGTTGCTCCGGGCTGCGA
GCGCTGGGCGCCTGTGCTCGGGTAGCGGGGTTTGGGCTNTGCGTGTCCTGCAGCGTAGCC
CGGGCACGGCCGAGTAGGCGGAGAGCTGAGGGACAGCTGCCTTCAGTATAGAAGAAAGCA
GCTGCCCGCCTGCAGTGTCCNCAGCGAGAGGGGCACAGACGGGACGGGAGTGGTCGGGGA
GCGCGACGTGGCCGAGCCCTGTTCCCCCGCTGTGCCCGGCGCTGTCGCAGATCCGAAACC
CGGCAGCGGGAATTGGTCGTGTGCTGCTGCCCGGGAACGCGGCACCCCGAGAGCTCCCCG
GGTCCCGCAGGCTGCTGCTGCCCATGGTGCTGATGTCGCCGCTCGAGGAGCCCGGGAAAG
GACGGCAGCGACGCCGGGGTGGGCGACTGGGGTTATGGGGCACGAGTGTTTGAATTCACG
GGAGAAACGAACAGGGGGCCTGGAGGCGCGCTTGTAGAGACCCCGAGAGTCTCAACCGGA
ACCAGATGTGTGCCAGGATCTCAGAGGTGCTCTGACCCTTTGATGGAGATTCAGACAGCC
CATCACCACCCTCATCTTTCTGCACATGGCCGGTGACCAACGATTCCACTGCNTTTCAGC
AGGCTAAACCTCGCATCACTCACCTTTGGCAGTTTACCCGGTTACTTGTGGGGATAAAAC
CCTCGCTAGCCACACTTCCTTGGGTGCCAAGACCTGCCCCTGTTCCATTAGAGACATAGG
GACCATACTTGTTACAGCAGCTGAACCCCATGCAGCAGAAATTCTGGGGAAATGTCAGTA
AATGACAATGTCCTAAGTGTGTACCTGATGCTGTATGGTATGACCTTGACTAGATTAGTC
TGCTCTGTTGGGCCTTTCGTTTAGGGACCGAGAAGCCCTTCCCTTGTCCCTGAGGGACTG
CAGTAATGGAATCAGCCGGAGTGCACCATGCCTGGATGTGCTCCGTGCGCTGGAGGGTTT
AAAGAAAGGGAGTCTCACTCCACAAGGAGAAGATAGAACTCTCATGGAAAGGATCTACGC
AGTGCGGCTAGGGTAAATTTCATCTGATTCTGTCTGATGCAGAACAAAGATGTGGATTCC
CAGCACCGGAAGGGAGTTGGGATGTATTTGCTGTCTCTAGAACTCTTCCCATTGTGTTTT
ACTAAATCCGTCACTTAGTTTCACAATTTAGTGCTGCGCCNTTCTTTGGGGATCTGGAAA
GGACCGTGCACCACTTCTGCACCCATACTCTCATCCCTGGGGCAGAACAGGAGGAGGCAA
AAGAGGCCAGCAGAATTTTCCTGAGAGCAGTGTGAGGTGGGATAAGGTCAAACCCAGGAG
CTTGCCAGAAGGGCCCCAAGGAGCCCTTAAGGAGCCACTCGGCATGAGATCGTTTGCCTT
TGCAGGACACTTCCTGCAGTGCAGGATCTGAATCTTTTGCCCAAATGAATTTCTATGGCC
CGGTATCTCCTNCTGCCACTCATAGGGTGCCTTCAGCAAAAACGGAACATAGCATAAAGC
TGGACATGAAAATGAGCTGCATAGGAAAACAACGTGCAGTGTATTTCTGGAATGTTTTGA
ATTCAAGTGGAGCTTCTGAGAAAACACTGTTGCTGTCTTTTCCCCTCAGAGATCTCTGTT
AGAACCCCTCAAAACCAGCCTCAAGTGACCTGCTTGCCTCTCTACAGTTCTTGGCCAGGA
AATGCAGGCCCTGTNGCAATGCTGCCGTAGGAATGATTCTTGTCTGTTCCTGCTGCTCCC
CACANTCGGTGACCNCTCTTGGAGTGATTTTATTTCCTTCTTCCGACTCATTAAACATTT
TCTGCATCCTTTAGTGTGTCCTTCCCTGCTTCTGTGGAAGAAGGGTGGCTTCTACTAAAT
CCAACAACAGGGGCAGAAGCTAACTGGACATAGCAGNGGCTGCCTGTGAATAACAAAAAC
AAGTACATGTAATGTATCCAAAGGAAAGGTTAAATCTGGCAAATGCCAAAGCATTCTGTC
TGGGCATGTTCTNNAAGGGAAAGATTTTCAAGGCATANCAAGNATGTTTTTTTTTTTTTT
TTCTTTTCCCCNGTGGAAGGANGTTAATTAATACAAGAGNTCCCATGCATTCCCCAGGCT
ATGTGCACCTGCAATCAGATCTGCTCTTCAGACAAGCCTCAACAGCGCACAAGGGCTGCT
GCTGGGAGGTCTCTGGTGNGGTTGTATTTGNGNGATGATGGCAGGGCTGGATTTGGNCAG
TGTTGCATGTGATGGTGTTCCAAGCCATAGCACTCTTCAGCACAGTGTCTTGCTTGGCCC
ACTTGTTCCCATGATGGCAGGATGCACAGGTTCCCTGTGGCTTGCCTTTCCTGCTGTTTT
CCACTTAGAAANCCGCAGCAGTCACACCTTCAGCCAGGCCACTCCTGTGTCCTCTTTTTG
NTAAAAACNATCAGNGTATCCNCAGNTCATCTCGNCATCTGTGAAATGCAGGGAATGAGG
GAATCATANCATACCCCGAGGTAGAACAGGCAAACAGACAAAGTCGGTGACTCCATCATC
TTTCTCCACACAGGCTTAAGGAAATACTGAACCACAATACTCTTGAGTTCTGTCTCAATT
GCAACGCATTGTTTTGNATCTATTTCAAGAAATCTAAAAAAGAAGTGGGAACCATGATGT
GACGGAAGCACAAGTGGAGAATGCCTTCTGGNGAGAGAAAGTAGAGGGGGCAGGGAGAAC
TGTGAAGATGATGCCGATGTCAGAANCTATNATGAAAAGCAGAGCATTATGGANAATGAG
GATCAGAAACAACAAGTTCCTGTCCCAACGCCCANGCTCNGAAGAGGCCCAGCACCACAG
GAGAAACGGACAGTGATACTCCTGGCGTCATGCATTATACTGCANATGTAAATCAAAGAG
CAACACTGAGAAGACTAGACATTCAGAGATTCCCAGATGACTGCCTTTCACCTGGAAACG
CTAATGCTTCTCCTGACGACACAGANATTCTCCAGTTTTGGGAACAATGGCATAGCAGCT
CTCCACGAAGACGGACTTGCTAAGGAAGATATAGACTGGGATCCTCGGGTGCNTTTCACT
TCCCGCNCTGACAAAGGNGAGGCCATTCCCATCAGGATTAGGAGAGGCATGGAGNAGATA
ATGACAAACAGGACCATGTGACATCCTGGGGTTTTCAAGGGTCGCTGCTGTTTTGTTGAA
GCCATTGCACTCAGACTCAGTGTCATCACATCCCTCCTACTGGTTTCTCTACGTATTTCC
TTCCCTCCCAGCTGCTGCATCCTCTGAGAAACAGCCCTCTGAAAATAAAGGCTACATCAG
TGCACTCGCAAAAGCACAGGCACACACGGAAACAAAAGCTCACACACACCTCAGGTACGT
GTGTGCACTGATCGCCCCTGCTCATGCATACACGTGGCTGGAGAGGCAGGGGCTGAGGCC
ATGGGGTGCTGACTGAGGAGACACTGGGGACCTTTCTGGAAGAAGAAAGCAAAGGTGAGC
AGCTCTGCAGGGAAGGCTCCAGGCTGCCAACACGGTTTACAAATGTGCACAGACGGCCCA
GTGAGGGGAGACCAAGGATTTACGCAACTTCTCCAGAGGGCAACTTGATGAGGAAGTGAA
TTGAAACCCAGCAGNCCAGCCCATCTGCCTTGGNATCCGAACATGAGACCAGTGGAGCAA
GTTGGGATGGAGAAAAAGAGGAAGACATGGNAGATCTGCGTGCAGGGTAGCTCTGGGCCA
GCATCACTTGCCTGAGATGGAACCATCTCTGCACTTGAGCTGAGTCTTCTGCCACCACTG
ACTCATTCCTGGCCCAGAAGTCCTGGGGCCTCTCAATCCCAGCACTCAGAAGAGTGCTCC
ATGAGGGAACGGGTGTGGCANAAGCCAGGAAATGAANAGGCAGCGTTAAGTGGAAGCAGC
CACACAGCCCGTGTCATTGGCTGGGATGTTTTCCATTCATCACAAGCGCCGCAGAGAATN
GTCACTCCCGTGGATGCTACGCCTGGGCNTGGGGCNGTTCAGGGCCANCATAAAAGGCAG
TGTCCTGATTCCTTCACCCTCTAATCAACATCTCTCACCTATTTCTGCTTGGTAACCACA
TGAGTCCGAAGCCCTTCTCCCACGTCCTTTCCTGATCATGCCTGAGTGGGGCTTGGCTGA
GATGCATTCTCCACTGAGAGAGACAGCAGCCTTGTTGCATTTGGCCGGCCTTTTCATATC
ACACCTTTAGGAGTGATATCCTTTAGGGCTATCTTTTATCCCTTTCTTCATTCTTNNNNN
NNNNNNNNNNNNNNNNNNNNNNNNNNNNNNNNNNNNNNNNNNNNNNNNNNNNNNNNNNNN
NNNNNNNNNNNNNNNNNNNNNNNNNNNNNNNNNNNNNNNNNNNNNNNNNNNNNNNNNNNN
NNNNNNNNNNNNNNNNNNNNNNNNNNNNNNNNNNNNNNNNNNNNNNNNNNNNNNNNNNNN
NNNNNNNNNNNNNNNNNNNNNNNNNNNNNNNNNNNNNNNNNNNNNNNNNNNNNNNNNNNN
NNNNNNNNNNNNNNNNNNNNNNNNNNNNNNNNNNNNNNNNNNNNNNNNNNNNNNNNNNNN
NNNNNNNNNNNNNNNNNNNNNNNNNNNNNNNNNNNNNNNNNNNNNNNNNNNNNNNNNNNN
NNNNNNNNNNNNNNNNNNNNNNNNNNNNNNNNNNNNNNNNNNNNNNNNNNNNNNCAGCCA
ACTAAATGGNTCATTGGTGTGCTCCTGGGAGTTTCATGGATGGCTCCTCNAGTATTCATA
AGCTCTGCTTTCTCCTCTGCATCTCTCCCAGGTCCAACTTCAGCACTGAGACATGCCCTG
CTATGACAAGTGCCTGCCCATGGCCGTCCNATGCTACGANCTCACCGGCCAACAGCTGCA
ANTACACAGTGAGAACTCATTGTCATAACCGCCCCTTCCCATGACAGCGGCCCTGCTTGG
CCNCGCCCTCAGCTCTTACCCTGCAGAACACCGTTGTGGGATCCTCCACCTCTGCTGCGG
TTGGCAGCATCCTCAGCTGTGATGGAGTCCCCATCACCTCCGGGTGCATTGANCTCTCCT
GCATTTCCAGACGCTACTACGGCAGAAGGTGCCCNNCGTGCTGAAGCCACTGATGAGGTC
CTGGGCAACGTCCCCTCTGAACCCGGAGGGGATGCTGAACCGAGGACTGAGATCCTGGCC
ATGGATGTCAGAAAGGCCGAGTGTCTAGTGCTCCCTTCTAAAAGGACGGGGCAGTCCNGG
GCTCNCTNAAAACATGGCTAANGCCTNTCTATTCCCCTGTCATCTACTCTCTCTTCTCTC
TTCCCTCCCTTCTACCCTTGTAGACCTGATGACCACAGAGGCCTTCCTGGGGTTCTGCTG
GCTGCTCTTGCTCTGTGGGGCAGGCAGATAGGTGCCTGCCAGGGAATAAGGTG
>rnd-6_family-1098#LTR/ERV1 ( Recon Family Size = 22, Final Multiple Alignment Size = 18 )
GGGCTGCAGGTGGGACACTGGGGTATGCTGTGGTATGGGGACGTAGGGGGTATGGGGGGA
TGTGGGGAGCGGTTNGGGGTAAAAAGGGGGGGTGCGGGGCGGTGTTGGAGTGCTTTTATT
TCTTCCTGAGAGGGGACTGGGGGTCCCNGTGGCCCAAAGGTGGGGCCCTGAGCCGTAACC
CCACGTGAGCCGTAACCCAAGATGAACACAGAACCCTGTATGTGCGTGACCCCATGGCTG
CACGTGACCCACAGCCCTGGGNGAACCATACCCCCACACGACCCTGTGACTCCCTGACNC
TGCCTGCCCCCATCACNCTGCGACCCGATGCCACGTGGCCCCAGAGCTCTGGGATCCCTG
CCCCCACCTCACCCCAACCACAGAACCCTAGAATAACTCCACGCCACCCCATCTGAGCCT
ACCATCCCATCTGACCCCATCGCTGTGACCCAGAACCCCACCTGACACCAAAAACCGTGC
CGCTCCACTGACTGCACGTNACCCCGTAACTCNGTGACCCTGCAGGACCCCCACGTGACC
CATGACCCCGTGTCCTGACCCCATGTGGCCGTAGAACCAGCTGTGTGTGGGGAAAAGGCA
TCCTCTCCTCGGGGTGGGGCTGCCACAGAGCTGCCCCAAAGAAGCCGTGGGGCGGGCTGC
AGCCGTACGCCTAAGTTTGGATTGCTGGGAACTGGCCAAAGGGGCNAGNAGAAGGACACG
AATACGGCTTCTGTAGGGAAATACCNGNCNCAGGGTTTGCTGGGTTGGTAGCTTCTGTTT
CTCTAAGNGGACGAGAACAGAACAAACCGATCCCACTGAGACTGGGGAAGGGACTGGAGC
TNGGCTGCTGCGGTGCTGCGTGGCAGCGAGGGATACCTGANCCAGGAATGGAGCTGGGAC
GGACGGAAGCAATCAACTCCAAGTCAGCTGCAGAACGNACAACGCAACTCCTTACAAAAG
GGCGTCCCAGACTGGGGCCGTTGCAGCAGCAGGGGCGGTGCCTCTCGGAAGGGATCTCGC
GGTGGGGAAGAAACTGCTCCAACGTCAGCACTTGCAGCAGCTGCTGCAACGACCCCGAGA
AATGGGCANAGCACTCTGAGGGCAGCGCAGCACGAGGAGGAAGGAATGCACGGTGGTGCA
GAACGAGCGCAGAAGGATGGGGAGAGCAGCGGTGGGATCCCCCTTTGGCACGGCCACCCA
CCGCTACGGGACTGCAACAGGGAGCTGCACCCTGCCGTGGTCAGCACGGCTCTGTGTGCC
AGCTGTGTGCT
>rnd-6_family-3632#Unknown ( Recon Family Size = 18, Final Multiple Alignment Size = 17 )
TGTCGCCGAGCGACTGTCCGAGGTCCCCTGGAGAGCAATATTCAGCCGAGGCGCGGCATG
GACGAGGCCACACACCAATATGGTTACTAGTAGCCAAGCCATTTAATAACTGCACACAGC
CGTTTATATAGAGCGGTACAAATAACATGCTAAGTACAACAAGGCACGGTTCTCATAACT
TGCAGTTGCTTGCAGCTTGTCTCACGGCACCTGGCACAGCGGTCTCTATCGCAGCTCCGC
ATTCCTTTCGCCTACTCCCATCGTTGTTCTGTGTGAGACAGTGATCCATAGCAGCTGTTT
TGCTCGCAGTGACCCAGGGGGAGATAAACATGACCTCCCTGGGTCAGCCGTCCATCCACA

>rnd-6_family-407#Unknown ( Recon Family Size = 17, Final Multiple Alignment Size = 16 )
GAAAAGGCTGGGTTATTACAATGAGTCCCCAAAATGATTGACATTCCCCCCCTCGCCCCG
AGTCTCAGCTCTTTTACACGTGTATCTCTCGGTGGTCTTTCCGATGAAGGTCGTCGTGTT
ATTTTCTTGGGCTTGGGTCAGGATGGAGGACGCTTGGCTGGCTCTGGCTGGTCGTCTCAT
CGGCCACAACTCCGTCCACCAATCCGCTGCTTCTTCGTTAATTTGTGGTTTTACTGTCCG
AGCCTGCTGCCTTGCATTCCAGAGATAGGATAGCTAACGATGTTATTTGGAAAAACAGGA
GACCCGCTGTCTGCACTAATTGTCTAAGTCTGTAGAAAAGCATCTGTTATCGGCAGCGAG
AACCTGGCTTAGCAAGGTCAGACCTGCAGCTGCCGATTCAGCACCCCATGAAGGCACATA
ACTTTTAACCTAACTTACTTTCCTTAATTC
>rnd-6_family-1863#Unknown ( Recon Family Size = 17, Final Multiple Alignment Size = 16 )
CATAGTGACTACGAGTACTTCCGGTCCGCCGGCGCCAGAGCGCAGGGTGGCTACGGCAAG
CTCGGAGGGCCAAAACTGCCCTCAGCGCGAAGCGGAGCTGTGTGTCGCTCTACTCCTAAC
CCCTTCTGAGCTCTGTTCAT
>rnd-6_family-1075#Unknown ( Recon Family Size = 17, Final Multiple Alignment Size = 16 )
CGGCACGCCATCAGTGATGGCAGAGCACTGCAAGAACAAGGGTCTCTTTGATATTCAACA
CCTTGTCATGCGGAAGCACGTCTCTTGGGCCCAAATACTCAGCTCGGCACTGCTCTACTT
GAGGAAACGACTGACAAAGGGCATAAAGCAGGCTCTTCTGCTGCACCCCTCTGTCACTCC
TCCCATCACAAGTGGTCTCATCACAAAGAGAACCAGCTGTGCAGCAGACTTCAGGGCCTG
CAAAGGGCCCCCTACAAAACGCTCCCGCGGCTGTGTTCCCCGCTCCCTGAACAGGCCAGC
AGCGTGACTTACACTTTGACACGGCCTGTGCAATTCCTTCTTTTGGGAAAGCACGCCACC
TTTCTTCTAGCACACGCAAAGAAAACTCTGCTCTCTCATTCCGGCTTCCACGCCGTGGTT
TCTGGCAACTCCAGAATTACCCAGCATCAGCACTGGCCAAACAAAAACAACCGGAGCTCA
CCATTCCTAAAGGGACTCGTCTCACTCACAACAAGCATCTGTTCCAAGCAGTGGTGGTTG
TCCCGGCACATGACTTTGGTACGGCTAGAAGAAGACCATACTCCGTACCGTTTCACGTCA
TGCACAGCAAGGAAAGAGGGCCTNNNNNNNNNNNNNNNNNNNNNNNNNNNNNNNNNNNNN
NNNNNNNNNNNNNNNNNNNNNNNNNNNNNNNNNNNNNNNNNNNNNNNNNNNNNNNNNNNN
NNNNNNNNNNNNNNNNNNNNNNNNNNNNNNNNNNNNNNNNNNNNNNNNNNNNNNNNNNNN
NNNNNNNNNNNNNNNNNNNNNNNNNNNNNNNNNNNNNNNNNNNNNNNNNNNNNNNNNNNN
NNNNNNNNNNNNNNNNNNNNNNNNNNNNNNNNNNNNNNNNNNNNNNNNNNNNNNNNNNNN
NNNNNNNNNNNNNNNNTGAAACCCCAACGAGAAAGCATTTGTCAGAGTGCAGAAATCAGA
CCCGCGCGGATCCTCCTAAAGCACACGTATGGAAGGGATAAGACATTCCCTGCGGATACC
CTCAGGGCCTTTGAGCCATGCTGATAGATTGCTGGCTCTGCATTTTTGTGGCTGCTGAAG
GCGCGGCGGCAGCAGTGAACCCTGCGTTTTCAGTAGTGGCTTTGAGCCACAGAAGGCAAG
GTTAGCCACTCACGTGTCCCTGCTGAAACACCTGGGGACTTGTCGCCCGCTCGGAACCAT
GAAAAAAGACGTAAGCACGCACCGCACCACATAAGCACAGTCACGACGTACAGGTCACTC
TTTCTCTCTGCTTCCCTGCCGAGAGCGGAAACCGCACGCCTGGGGGTCTCCAAAGGAGCA
AAGAACTACTCGCCAAAACTCTCCGCCCGCCCCTTTCCTGCTCCCGGAATTTACCCTTTC
AAGCGCTTTGACTAAGGCTGGTGCGCAACACAGCGCTCCTTACCCACTGACCGGCCAAAC
GCTGACAGCTCTGGCATGCAGAGCTGACGCTGCTGTGGCTGCAGCTGCTCCGCAGACCCG
CACCTCCGGCCTGCCGCTCTGCCCGCTCACCAGCTGGCAAGGCTGCACGGAATGCGGAAT
GCGTGCCGGGATGGGAAAAGTGCTGCGGGTGAAGGACCGGACCTGCTGCCGATTGGCTAT
TGCCCGGAAGTAGGTGGGGCCATAACCGGAACTCCCTCCCACCTACCTACATAGGGAGGC
GCCATTTTGTTGGAGCCTGCGTTCCACTCTGAGGAGCCGCCATTTCATGCCACTCCGTAC
GCCACGTGGTTTTCTACTGCTTAGGGCTTGGCTCCCTGGCTTTTTCTTTAGCTCCTTCAT
ATTCCCAGGCCTCCCTCTGACTGCGTGCCCAATTCCCTTGCTCCGGGAAGTGCTCACATG
ACAAAACAGATCCATTCCTGCGCAGTCGCACCGGGCAAAGGCGTCCCGGTGCTGGCGCTG
GGGGCTGCCTCGTGTCTGACACGGGGGTTTCTGGAGACCAGCGGTACTACGGGCGCTTTG
GTCCCAGCTAACAGCTCCGCCGGCTCCACTTCTCGGTTGGCAACAGCAACTCACTCGCAC
CTCCCGC
>rnd-6_family-2636#Unknown ( Recon Family Size = 24, Final Multiple Alignment Size = 16 )
ATTATTTGGCGAGCTGTTGTAAGAGCGATGGAAATCTCTCTTGTTGTAATAAGAGATGGA
AAAAAGCAGGGGAGTTACCTCGTAGGAAAAAAGAGCTCAGGGAGCTTGAGACAGTGTCTC
AGAAAAGGCGTGCTTTTGCTTAGCATTGCTCTGTGTCTGAGTTTTCCTTGCTATTTGTGC
ATGAAGCCCTCAGATGGGAAACCCAGCCTCCCCCTCCAAGTGAGGACATTGCCCTAGCAG
CCCCTGGGGCTTGGCCTGAAAAGAAGGAAAAAAAAAAAAAAAAACCNNANCAAACAACCA
AAGCAGTGCAACGCAAAGCAACAGAGAAATAAGCATAAAAGAAAGAAAAGATGTTAAATA
GCAAAAGGAAAAGCAAAGAAAAACCACACGACATGGAAAGAACAAAGGCAAAGACAACTC
TCGGGATGGAATCAAAGAATGCCCTCAGGCATCCGTCCCCTCCCCTGAACCTTCCTCCGT
CCCAAGAGTTTCTGCCCGGCGGGACCACGTGCAGGACAGCAGGCTTTGGCTTGATGGGCT
GCAAGGCCAAAAAAGGGCGGCTCCAGGCCCCCCAGAGGATGTCACAGCTGACATCACCCA
CGCTCCTGGAACCTTTGTGCTGTTACAATCAGTTTCCATGACGATGACGGGCCGTCCACA
AGGACAGCTGGCAGATGTTTACAGGCACCTCAGCTGGGAGATGCACTGCCCGCAGCCGCT
CGCCGTGCCCTGGGGCTGAGAGCAGCCCTGGCAGAAGACAAGCTCGGCCTCATCCCCTGC
TGGATTACGGTTAAGTGCTACTATTTAGTCTTACTACTAACTGCGGACCGTTACCCTTTG
GCATCAGATNGNCGGGTTACTGGATTAGATAAGGCTTCACGTGGAAATGCTACCAAGTTC
AGTCAGCGCAAAGGCTTNAGGAAAACCCCTAAGGATNGGCTTAAAGGTTACTGTTAGAGG
CTAGCGTTTAGGATGAAGAGTTACCATAGTAGGTTAGGATGAAGGGCTTCCCTTCAGTGA
CAGGTGAACGGTTACCACATCGGATCAGAGTTAACCATAACCGAAATGGGAATCCTTCAG
GGCTACCCTTTGGTGTTAGGACTAAGGGTGGCCCTTACTTGATGAGGGCTAACGCCATCC
CTGTTGCGTTTACAGAAAAGGCTTAAGGGCTACCCATTAGGAGGGTTAAACATTACCTGT
GTGTATGGCAAACAGATTGTAAGTCAAATAGGTAAAGGAGCNNNNNNNNNNNNNNNNNNN
NNNNNNNNNNNNNNNNNNNNNNNNNNNNNNNNNNNNNNNNNNNNNNNNNNNNNNNNNNNN
NNNNNNNNNNNNNNNNNNNNNNNNNNNNNNNNNNNNNNNNNNNNNNNNNNNNNNNNNNNN
NNNNNNNNNNNNNNNNNNNNNNNNNNNNNNNNNNNNNNNNNNNNNNNNNNNNNNNNNNNN
NNNNNNNNNNNNNNNNNNNNNNNNNNNNNNNNNNNNNNNNNNNNNNNNNNNNNNNNNNNN
NNNNNNNNNNNNNNACCTGTGTGATTTAGAGTTCAGACTTTNGGTTTATACATTTGGATT
AGTGTTAGGAGCTAAAATTTCTAGTACAAGAGAAAGGAAAAGAAACGCTACTAGGAAAAA
NATACAGTGCAAAGAAATGAACAGCAAAGAAAAAAAGAGCACCAAACTGAGAAAAAGAAC
AAAAAAACCCCAAGCACATCAAAGAAAGCCAATAACAATAAATGAAACAACAACAAACAC
CAAATTCAAAAACAAGCAACCAACGCTAACAGAACAGAATACACTCTCAC
>rnd-6_family-988#DNA ( Recon Family Size = 16, Final Multiple Alignment Size = 15 )
TCAACAGGTGTAATTAAGTGTAGGGAGGCATGTGGTGCCAATGCTTCATTACTGGCACGG
AGGNAGGACTTCCTGCAGAAGAAAAANGCACTTGCAGCGTTNTGCAGGCTGCCCATCTAA
GCCTCATNATTGCTTGGCACCTATGCCCCAGNGNAAGGGTCCNACCAACTTGCGAGCGGG
CANCATGCCATCTNAACAGATGGGCACGAGTGCAGGCAGCCAGAGACCATGTATGCGCAT
CAAGTGTGTTTGCNGAGGGCAGGATTCCCAGCCGAGAATGTCNNAGCGGCTGTCTG
>rnd-6_family-1221#LINE/CR1 ( Recon Family Size = 21, Final Multiple Alignment Size = 15 )
AAAAAAAAAAAAAAAAAAAAAAAAAAAAAAAAAAAAAAAAAAAAAAAAAAAAAAAAAAAA
AAAAAAAAAAAAAAAAAAAAAAAAAAAAAAAAAAAAAAAAAAAAAAAAAAAAAAAAAAAA
AAAAAAAAAAAAAAAAAAAAAAAAAAAAAAAAAAAAAAAAAAAAAAAAAAAAAAAAAAAA
AAAAAAAAAAAAAAAAAAAAAAAAAAAAAAAAAAAAAAAAAAAAAAAAAAAAAAAAAAAA
AAAAAAAAAAAAAAAAAAAAAAAAAAAAAAAAAAAAAAAAAAAAAAAAAAAAAAAAAAAA
AAAAAAAAAAAAAAAAAAAAAAAAAAAAAAAAAAAAAAAAAAAAAAAAAAAAAAAAAAAA
AAAAAAAAAAAAAAAAAAAAAAAAAAAAAAAAAAAAAAAAAAAAAAAAAAAACATTCATA
ATGGCCCCAGGTCTTGATGGGACGCACCTACGCGTGCTGAGGGAGCTGGNAGAGGTGATT
GCTGAACCACTCTCTGTCGCCTTTGAAAAGTCNTGGNGAACGGGAGAGGTGCCTGAAGAA
TGGAGGAAAGCCAACGTCACTCCAGTCTTTAAGANTGGCAAGAAGGATGATAAGGGGAAC
TACAGGCCGGTTAGCTTCACNTCTGTTCCTGGAAAGGTAATGGAACAACTNGTTCTGGAT
GCCNTCTCCAAGCAACTGGAAGAGAAGGTTATCAGGAGTAGTCAACATGGATTCAACGGG
AAATCGTGCTTGGCCAATCTGGTGGCCTTNTATAATGNNATCAGTGACTAGAAAGGGAGA
GGACGGTGGATGTTGTTTACCTTGACTTCAGCAAGGCGTTTGACGCGTCTCCCACAACAT
CCTTGTTGAGAAATATGGAGTCTGAGAGTGAGTGGACGGCGAGGNAGGCTGANAACTGGN
TGACTGTCAGAGCTCAGAGGGCTGTGATCAGT
>rnd-6_family-2980#LINE/CR1 ( Recon Family Size = 17, Final Multiple Alignment Size = 15 )
AAAAAAAAAAAAAAAAAAAAAAAAAAAAAAAAAAAAAAAAAAAAAAAAAAAAAAAAAAAA
AAAAAAAAAAAAAAAAAAAAAAAAAAAAAAAAAAAAAAAAAAAAAAAAAAAAAAAAAAAA
AAAAAAAAAAAAAAAAAAAAAAAAAAAAAAAAAAAAAAAAAAAAAAAACATTGCGGNCTT
CCAGTACNTGAAGGGAGCGTATAAACGGGAGGGGAACGGCTGTTTACGGAGTGGATAGTG
ATAGGAAAGGGGGGGTNNNNNTGGGGNGGNGCGGGGGNGCTTTNCGCNNCGNGNGGGGNG
ACGCNCTNCCCCCAGAGGGCGGCGANGCGCTGAACAGGCTGCCCAAGGAGGTTGTGGATG
CCCCATCCCTGGAGGCGTTCAAGGCCAGGCTGGATGTGGCTCTGGGCAGCCTGGTCTGGT
GGTTGGCGACCCTGCACATAGCAGGGGGGTTGGAACTAGATGATCATTGTGGTCCTTTTC
AACCCAGGCCATTCTATGATTCTATGNTCTTTTCCTCCAAAGCTNNNCATCTCTTACNAA
CNTCATTAAGCAGNCCTTCC
>rnd-6_family-2471#DNA/hAT-Charlie ( Recon Family Size = 18, Final Multiple Alignment Size = 15 )
CAGGCATGTCCAACCCGCGGCCCTGGACAGCTAGTAATGCGGCCCCACAAGATCGTAAAC
TTTTAACGTTATTATGTGATTTTTAGCGATATTTTTCATGAGTCGATTGCGCGTAGCTCG
AGCGCAGACTGCATAGGCGACAACGGAACGCTGTGGAGGGGAGGGCGCAGTGCAGNGCTG
ACCGCATCGCGCGCCTATCACACACTCTCAGTAGAATCCAAACCTGTGTGTTTTCATATT
ACATTTGCTTATGTCATTTGGAAAGTAAAACACGGTAATTACTGATAATACTATTTTAAT
CAATNTACTTGGACACGTGTGNATGCCTGTGAAGACACGNATTTTTTGTTATTAAGCAGA
CATGTAAGTTTTCTTATTTAATTATTAAACTTGGGCTTGTGTTATTTCGTAAAATAATTT
AATAAGTTAACACGTTCACTGCGGAAGAAATATCCAGAATACTCGTGCGGTGCTGACAAA
TTTTGTAATNTTCAACGTCTCAAAAAGCTCACAAAAGGTATAAGATAATTTGNGATATGT
TTTAATTAGTTTTGTAATATGTATTCGATTAGT
>rnd-6_family-1942#LINE/CR1 ( Recon Family Size = 16, Final Multiple Alignment Size = 15 )
AAAAAGTATTTCATTATGTGGGCCCAGAGTTTCTAGAGTGGGGCAGGGGACCTNGTNAGA
CAGGGCGTGGAAAAGNCTAAAGTACTGTTCTTTTTTNCCTCAGTCTTCACCANCAAGGTA
TGACCAACTTTCAGGAATGNCGNGTCCCAGAGACCAGGANGAAAAGCTGAGGCAAGGAAN
ACGTACCCTTGGCGGAAGAGGATCAAATCAGGGAATACTTAAGCAAGCTGGGCATACTTA
TGTCCATGGCCCTGAAGGGATGCACCCACANGTGNTGAGGGAGNTGGCATGATGTCACTG
CGAGGCCACTCTCACTAATCCTTNNTCNGTTATGGCGACTGGGAGAAGTGNATGAAAACA
ATGGAGGAAGTCNAANGTNACTTCTATCTTATGGAAGGGCAACAAGGAGGAGCTGGAAAA
TNATAGTTGAANCACCTNATCCTGGAAACTGTTTCCAGGCACATGAAGGACAAGAAAGAG
GTCATCAGTGGNCATCAGTATGAATTCCCTGGTTATCCTGATAAACTTACAGGAGCAGCT
TGGCAGACCAGCGGAGAACAGTGGATNTTGTCTNCTTTAGGACTTCAGTAAGGCCTTCGA
CAGTTCCCGTAAGATCCTCATATGAGACTGATGAATGGGGTGGACGATAATAGGCAGTGA
GGTGNATTGAAAACTGGCTGAACNGCTGGGCCCAGAGGGCGGTGGTCAGTGGCACAAAGT
CTAGCTGGAGGCCAGTAACTAGCAGAGTACNCGCTGGACAACGAGTCCAGTCCTATTTAA
CANCANCAGTCTATAATATGGAAGTGAGGGCAGAGCGTACCCTCAGCAAGTCTTGTNTAT
TACACAAAGCGTTGCAGGGGGAATAGTCCATNACNCGNCAGAGGGTCGNGCTTCCATCCA
GAGGGACCTTGACAGGTCGGAGAAACGGGCCAANAGAAACCTCGTGCAGTTCAACAAGGA
GAAGTGCAAAGTCCTGCACCTGG
>rnd-6_family-118#LINE/CR1 ( Recon Family Size = 17, Final Multiple Alignment Size = 15 )
TTCTTCAGTTCGGGAAAAGAGATGGGAGNGGGTNTAGANAGAGGTCTATAAAATCATGAA
TGGCATGGAGAAGGTGAACAGGGAACGATTATTCGTTATTTCTCACAGCANAAGAATNAG
GAAGTACCCAGTGAAATNATCAGGCAGCAGNTTCAAAACAAACGAAGGGAAGTACTTTTT
CACGCTAGTAATNCATAATTAAATTGCGGAATTCATTGCCGCAGAGTGTTGCGGANGCCG
AAAGTNTAAACGGGTTCAAAAGCGATTAGACAAATTCGTGAAGGCAACTTTCATCTAGGG
CTATTAAGCACGATGATGGGNATTGGGGATCCCAGAANCACAGGAGATTTCACGGGAAGA
TGAAACGCTGCTGGTTTTTTTTTTTTTTTTTTTTTTTTTTTT
>rnd-6_family-599#Unknown ( Recon Family Size = 16, Final Multiple Alignment Size = 15 )
TTTGCACCAGGAGGTGCTGGTCCGTTATGATCCCAGTAAGAAAGGCACTCAGACTCTGTA
AAGTACATTTAGAATGCTACTTATTAGAGCTAACACTATAAAGAAACAGTATAGATAATC
TTACGTCCCTTCGGATGCTGGGAACCCCGAGTNGTGTAGCATCAAACGGNCTCCGATCCA
CACGCAGCACGCCGTGCAGACCTCGTCCGTGGAAGAGGTTACCTCATTTCGGTCATTCGA
GCTACTGTAGGATTTTCTTANAAGAAATCCTCTATTCATCATTTCTACTGTCAAACAGAA
AGGATGTTCACACGAGAACTTNTCGCTGCGCTTTTAGATAAAGACAAGGNCACGCAGGCG
GTGTAATCGCCGGTACCAAGGGCGGGAGCTGCCTGCGGGCTCCTCTGTTGCAATGAGCCG
GCTAAGTTTATCCTGCGGCCAAGGGATNTGTGCGGCGCAGCACAGGCCTGAAGGCCANGC
TGTATGTGCGGCACAGCACAGCAGCATGTCTGTGCCGCTCGAGTTAANTCGTGATGGATC
TCTAACTCCTCNGTGTACAGTG
>rnd-6_family-114#LINE/CR1 ( Recon Family Size = 20, Final Multiple Alignment Size = 15 )
TCTTCGGAAGGTTGTGGAGANCAGCGGATGTCCCTAGCAAGTTCNGGAGAATAGCCAGAT
GTCGCTCCACTCTTCAGAAAAGGATGNAAGGACGACCGGGGGAACTACGGGCCGGTCAGC
CTCACCTCCGTTCCTGGGAANGTCATGGAGCAGNTTNTCCCGGANGTTATCTCCNAGCAA
GTGGAAGAAGGGAAGGTGTCAGGAGTAGCCAGCGTGGATTCGCCAAGGGNAAACCATGCC
TGANAAAACCGGTNGCCTTCTATGAAAGTNACGACTATCAGGCGGATGAAGGGAGAGCAG
CAGATGTCGTCTACCTCGACTTTAGCAAGGCTTTCGACATTGTCTCGCATAACATCCTTG
TCGTCAAAGTGGCTTAGNAAGTGTGATGACTAGATGAGTGGACGATGAGGTGGATTGAGA
ACTGGCTGACTGGTNGCGCTCAGAGCGCTGTGATCAGTGGCACGGAGTCCGGCTGGAGGC
CNGTAACAAGCGGTGCTCCCCAGGGNTCGGCGCTGGGTCCTGTCTTGTTCAGTATCTTCA
TCAATGACCTGGATGATGGGANAGAATGCACCCTCAGCAAGTTTGCTGATGATACAAGCT
GGGAGGAGTGGCTGACACACAAGAAGCTGTGCCAGAAGAGCGTAGCAGGGGGGTGCAGAG
TCCTACACCCGGGGAAGGAATTACTCCATGCATCAGTACAGGTGCTGGGGAGCTCTGCGA
CGAGACCTGGGCGNCTTTGTGGACAGCAGGTTGGNCATGAGCCAGCAGTGTGCCCCTGTG
GCCAAGAAGGCCAATGGTATCCTGGCTGCATTAGACGATGTATGGCCAGCAGGTCGAGGG
AGGTGATCCTTCCTTCACTCTGCGCTGGTGAGGCCTCACCTGGAGTACTGTGTNCAGTTC
TGGGCTCCCCGTTCAAGACAGGGAACTTATAGAGAGAGTCCAGCGGAGGGCCACAAAGAT
GGTTAAGGGCCTGGAGCATCTCCCCTNCGAGGAGAGGCTGAGGGACCTGGGACTGTTCGG
TCCGGAGAAGAAGGCTGAGGGGGGATCTTATCAATGCTTCTCCACATAAAAGATGGGNAA
GAGTGAGTGGGGTCGGCCTCTTCCATGCCCAGCGACGGGACGAGGGGAATGGCCACGAAN
TGGAACGCAAGAAGTTCCGNNCGAACATGAGGAAAAACTTTTTACGTTGAGGGTGCCAGA
GCACTNCAACAGTGCCCAGGAAAGTTGCATAGNCTTCCTCTTTGNCGTGTATACT
>ck15#LINE/CR1
TATAAAGAGGTGATTTGAGACAGCCAGCATGGCTTCACCAAGGGCAGATCGTGCCTGACC
AATCTGGTGGCCTTCTATGATGGAGCTATGGCGTCGGTGGACGGGAGAAGGGTGGTGGAT
GTTATCTACCCGGACTTCAATGCCTTTGACACGGCGTGGACATTGCCTGGACAACAGCGG
GAGATATAAATGGGCTCCAAACCCAGAAGAAGACGTTTGATCTCCAATCTCAGCTGCCTC
AGAGCCGTCCCGGACGGATCAGCAGCGACCGACCATGTGGTTCAAGGGGATTTCAGACAG
TTTCTTCACTCAGGGAACCCCGGAGACAGTGAAGCAGCCTGGCAGCTCACTCCAGAGTGG
CTGACACAGCATGTGTGCGTTGCCTAGGGCACGACATTGCATTCACACCCCGTGCCTTGA
AAAAGCCACTGCCCACCAGAGACAAAAAGGAGGGGTCGGGTCTGTGAATCTCGTGGCTTC
CTGTAAAGTGCTGGTAAATATTCTGCTTAGCCATGGCCGTGCTCCATGGCTAACATGGAG
CTAACACAAAAGGAAGTGGTGGCCAAGAAGACTGTGGAGACCCAGACTGAGGCCCCACCC
ATGTATGAAAGGAAGGTTGCTGCCAAGAAAAATGAGGATACTCAAACTGAGATCCCAAAC
CAAGATGCTGGTGGGCAGTTCTCTGGCTGTAGTGAGTGCCAGAGCCTGGCGCTACAGGCC
TTTGCAGTGCTAGGTGAGGGAGGCAGCGATTGTGTACGATGTGACCAGGTAAACTACTTA
CACAGCCTTATGGTCAACCTGAAGGATGGGGTGGAGAGGCTGAGGAGCATAAAGGAATGT
GAAAGGGAGATTGATTGCTGGTACCAAACCCTATTGGCCCCTTGATCTAGGCAGCCAGAC
GTGGCTCTGCATGGAGTAAGTCACCCCCGCTGCCTTGTAAACAGGTGACGGAGGGGAACC
AGCATGCAGACAGTGTTCCTGTTGCAGTGAACCCACTATCCTCTCCTCCCTCCAGGAACA
ACGGTGAAGAATTGGAGGATGTAGGGCAGTGGCATAAGGCCCCTGCTTGGCAATGCAGGC
GTGCCTTTCTGGTGAGTCCCCAGCTTCCACAGCTGCCCCTGAAAAACAGATACAGTGTTC
TGCAGGGACAAGTGGACAATGGTGGTGATGACGGTTCTCCCCAGTTGGTGGTGCTCCCCA
AGTCTGACCAGTCCTCGCCTAGCATTAAAACTTCATTGACTAGGAAAAAATGACGGGTCA
TTGTTATTGGTGACTCTTTGCTGAAGGGAGCAGAAGGGCCAATATGTAGACCAAACCCTC
TACGCAGGGAGGTCTGCTGCCTCCCGGGAGCCCGGGTTAAGGATGTGAGGAAGAAACTTC
CTTCCCTAGTCCGGCCCACTGATTACTATCCCTTGCTGTTTTTTCAGGTTGGTAGTGATG
ATTTAGGCAGAAGTTCCCTAAGGACTCTGAAAAAGGATTTCAGAGCCTTGGGGAGACAGG
TAAAGGCTTCAGGAGCACAAGTTGTGTTCTCCTCTATCCCTCCAGCTATAGGGAATAATG
AGGGACTTGATATAATGAGCCAATGGATTAATACCTGGCTCAGAGCTTGGTGTGCCCAGT
AGGGGTTTGGGTTTTTTGACCTCGGCTCTGTTTGCAAGAGCCTGGGCCAGCCATCAGCCA
ATAGGAGTGGCTTCTCCCACCGGTTGAGAGGAGTCTTAAGGCAGGACTTGGGTTGGTTCA
TTCACAGAGCTTTAAACTAGGTATGAAGGGGATGGGGGTGTAACTGGGGTTACTAATATG
GAGCCTGAACGTAACATCCCTGTGCTTGAAGGAGAGTGATGTGCTTGTAAGACCCCATGG
TCTTGTGCCTTGGTGAAAGAGGACGATGACTCATCTCGTTGTAGGAAGAACACGAGGGCA
TGTATGAGGTTGGTGGCTGTGGAAACACCTGAGTGTGGTCATGAGGGTATTAGGGTTACT
GCCACTCGCAAGGAGACCAACTCAGGTGCCTTTACACCAATGCACACAGCATGGGTAATA
AACAAGAGGAGCTGGAGGCCATTGTGTGTTTGGAAAGTTATGATATAGTTGCTATCACGG
AAATGTGGTGGAACGACTCCCACAGCCGGAGTGCAGTTATGGAGGGCTACCAGCTTTTCA
AAAGAGACGGGCTGGGTAAGAAAGGTGGTGGCGTAGCTCTCTATGTTAAAAAAGACTATG
AATGTGTGGAAATTAATAATGTTGATGATAAGGTTGAGAGCATATGGATCAGAATAAAAG
CAAAGGCCAACAAGACTGGCGTTATTGTCGGAGTCTGCTACAGGCCACCCACCCAGGATG
AAGAGGTGGATGAGAGGCTTTATAAACAGTTGAGTGAGATCTCTAGGTCACTCCCCCTTG
TTCTGATGGGAGACTTCAACTTCCCAGACATCTGCTGGAATTATAATACAGCTGACAGGG
AACAGTCCTGGAGGTTCCTAGAGTGTGTGGGAGATAACTTCCTGACACAACTGGTGAGGG
AGCTGATGAGAGGAAGTAATATCCTGGACCTGTTGTTTGTTAACAGAGAAGGTCTGGTGA
GGGATGTAAAGGTTGGAGGCCATCTGGGGCAAAGTGATCACGAGATGCTAGATTTCTCTA
TCCTAGTTGAACGACGGAGGGGAGTCAGCAGAACTGCCACCTTGGACTGGAGGGTGGACT
TCAACCTCTTTAGGACCATGGTTGAGAGGGTCCCTTGAGAGGTAGTTCTGGAGAATGTGG
GAGCCCAGGAAGGCTGGGAAGATTTGAAAGAAACTGTTTTAAAGGTGCAGGACCTGACCA
TCCCCATGTCACGGAAGACGAGCCAATGGGCAAGGAGGCTGGGCTGGCTGAACAGAGACC
TTTGGCTGGATCTCAAGAACAAAAGGAAAGTTTATGGTCTCTGGAAGAGTGGGCAAGCTA
CTTAAGAGGATTACAGGTATGTAGTGAAGCTGTGCAGGGAGAAAATTAGAAAAGCCAAAG
CGGAGCTAGAACTGAGCTTGGCCACTAAACCAAAGGAAAACAGTAAATGCTTTTATAAAC
ACATTAACAGCAAGAGGAAGGCTAGGGAGAATCTCCACCCCTTGTTGGATGCCGAGGGCA
ATCTGGTCACCAAGGATAGGGATAAGGCTGAGGTACTTAATGCCTTCTTTGCCTCAGTCT
TTAATAATAAGACTTGCTACTCCCTGGGAACACAGTCTCCTGTGCTGGTAGATAAGGATG
GGGAACAGAATAAGGCCTTCATGATCCATGACGAGATAGTTTTGGACCTGCTGCGAAAGC
TGGATGCTTACAAGTCCATGGGACTGGATGGATTGCACCCTAGAGTGCTGAGGGAGTTGG
CAGATGTGGTTGCCAAGCCACTCTCCATCATTCTGCAGCAGTCTTGGCTAACCGGGGATA
TCCCAGTGAATTGGAAACTGGCAAATGTGACACCCATCTTCAAAAAGGGCCGGAAAGAAG
ATCCTGGTAGCTACAGGCCTATCAGTCTCACTTCGGTGTCCGGGAAGGTTATGGAGCAAA
TAATCTCAGCAACCATCATGGACCAGTTAAAGGTCAACCAGGGAGTCAGGCCCAGTCAGC
ATGGGTTTGCGAATGGTAGATCCTGTCTGACAAACCTGATTTCATTCTATGACAAGGTGA
CCTGCTTAGTAGAGGAGGGTCAGGCTGTCGATGTGGTCTACCTGGACTTCAGTAAAGCCT
TTGACGCTGTCCCCCATAAAATTCTCATGGAGAAGCTGTCTGCCCACGGTCTGGATGGGT
GTACACTCCTCTGGGTGAAGCACTGGCTGGATGACCGGGCCCAAGGAGTAGTGGTCAATG
GAGTTAAATCCAGTTGGTGGCCGGTCATGAGTGGTGTCCCCCAGTGCTTAGTGCTGGGGC
CGCTTCTGTTAAAAATCTTCACTGATGATCTTGATGTGGAGATTAAGTGCACCCTCAGTA
AGTTTGCAGACAACACCAAGTTGGGAGGGAGTGTTGATCTGCCTGAGGGGAGACGGGCAC
TACAGAGGGACCTGGATAGACTGGATCAATGGGCCAAGATTAATGGCAGGAGTTTCAAAA
GGGCCAAGTGTCGGGTGCTGCATTTTGGTCACAACAACCCCAGGCAACCCTACAGGCTTG
GGGAGGAGTGGCTGGAAAGCTGCCTGATGGAAAGGGACCTTGGTGTACTGATAGAGGGTT
GGCTGAATATGAGCCAGCAGTGTGGCCAGGTGGCCAAGAAGGCCAATGGCATCCTGGCTT
GTATCAGGAATGGTGTGGTGAGCAGGTCTAGGGAAGTAATCCTGCCCCTGTACTCGGCAC
TGGTGAGGCCTCACCTCGAGTACTGTGCTCAGTTTTGGGCACCTCAGTACAAGAAGGACA
TGGAGGTACTGGAGCAGGTCCAGAGAAGGGTAACAAGGCTAGTGAAGGGCTTGGAAAATC
AGCCCTATGAGGAGAGGCTGAGGGAGCTGGGGCTGTTTAGTCTGGGGAAGAGGAGGCTGA
GGGGAGACCTTATTACTCTCTTCCAGTACCTGAAGGGTGCTTACAGTGAGAGTGGGGTAG
GTCTCTTCTCACTGGTGACAGGTGACAAGACGAGGGGAAATGGCCTCAAGTTGCTCCAAG
GTAAGTTTAGGTTGGATGTTAGGAAACACTTCTTTACAGAAAGGGTGGTTAAACACTGTA
ACAGGCTCCCCAGGGAGGTGGTTGAGTCACTGTCCCTGGATGTGTTTAAGAGCCATTTGG
ATGTGGTGCTCAGAGATATGATTTAGCAGAGGGTTGTTAGAGTTAGGGTACTATGGTTAG
GCTGCGGTTGGGCTTGATGATCTTTGAGGTCCTTTCAACCTGAATAATTCTATGATTCTA
TGATTCTATGGTCCCTCACCACATCCTTCTCTCTAAATTGGAGAGGTGTCAATTTGAAGG
ATGGACTGTTCAGTGGATTAGGAAATGGCTGGCTGGTTGCAGCCAAAGGGCCAATGAAAA
CCTAAGGAGGTTCGATAAGGCCAATACAGGGTGCTGCACTTGGGCCAGGGCAATGCCAGG
TATTTATACAAACTGGGGTATGATCTTGAGAGCAGCCCTGTGGAGAAGGACTTAGGGGTC
CTGGTAGACGAGAAGCTGGACATGAGCCAGCAGTGTGTGCTTGCAGCCTGGAAGGCCAAC
TGTGTTCTGGGCTGTATTAAAAAAGGGGTGGCCAGGAGGGGGAGGGAGTGATTGTCCCCC
TCTACTCAGCTCTTGTGAAATCCCATCTGGAATACTGTGTCCAGGCCTGGGGCCCCCAGT
ACAGGAAGGATGTGGAGCTCTTGGAATGGGTCCAGAGAATGGTCACTACAATGATCAGAG
GGCTGGAACACCTCTCCTGTGAGGAAAGGTTGAGGGAACTGGGCTTGTTTAGTTTGGAGA
AAAGAAGGCTCCGGGGAGACCTGATTGTGGCCTTACAATACTTGAAGGGAGCATATAAAC
AGGAGGGAGAACAGTTGTTTGTGAGAGTGGATAGTGATAGGACAAGAGGGAATGGTTTTA
AACTGAGACAGGGGAGGTTTAGGTTAGATATTAGGAGGAAGGTTTTCACACAGAGGGTGG
TGACACACTGTAACAGGTTGCCCAAGGTGGTTGTGGATGCCCCTTTGCTGGAGGCATTCA
AGGCTAGGCTGGATGTGTCTCTGGGCATCCTGGTCTAGTGGTTGGTGACCCTGCACATAG
CAGGGGGGTTGAAACTCGTTGATCATTGTGGTCCTTTTCAGCCCAGGCCATTCTATGATT
CTATGATTCTAAGAAAATTAAAAAATGAAAATATGAATGAAAATAAAAGTGAAAATAAAA
ATGGAAATAAAAATGGAAATAATTTAAAATGGAAATAAAATAAAATAAAATAAAAATGAA
AATAAAAATAAAAATAATAATAAAACAATCATACCCAAGGTATTGGCTGGATATAAAGAG
CTGATAATTACCCTCAGAATATGTAAGGACATTACATTTTTTTCATTGAGAGTGAATAAA
CATAACTTTTTAAGAAACAGTTCAGTATTCAGGTTTTCACAGACAAAAACAGGTCTTAAT
AAACAAAGATTCACATAACTGCCATCTCTTTACTGTGTTCCATTCCTTTCTTTCTCTTAT
GCACACATACATATGTGCATGTCTGCTAATTGGTATTGCAAATGATAAACATAACATCAG
GGAAAGTGAAAACAAGGTTTAGTACATTCTTGTGACATGAATATTTCTGTTCTGTGTGCT
TTAGGACTGGTTTCACAGATAGTCCCCGTATAACCATGGCTGAAATTATTTTCTGGATAA
ATAGTTAACGGAAGGCAGATGAGATTTTAGTAACAGAAATAAATATATTGTAATAGAGTA
TTTGAGCTGTTTCATTCAGAGAGAGAGAAAAAAAAGAAGATAAATATTTTTATTGTCTCT
TAGTTTAGTGTACAGTTACATTTGGCACAAATAGCTGACCATACATACTTCATGCTTGAC
TTCATGAGATTCTGATCAGTTGCTGATTGCCTCAGGATTAGAAGATAA
>ck41#LINE/CR1
AATATATATATATATATATATATAATTGCTACTTTTAAAATGTTGGGTTTTTTGTTTTTG
ATTTTTGTTTGTTTGTTTTGTTTTTTAATAAATCTAATAATGGGAGTAGTGGAGTTGATT
CTGGGCACTAGGTGAGAAAAGGGTGTTACCTTCCACTGTTAACAGGAAGGGAGTCAGTGT
GTGAGCACAGCCCACCCTGCCCATACTGCAGAATAGTTTTGAAAGCACAGCATTGATAGA
ACTGATTATTATCAGTTTAATACATATATATATAATATATATATATATATAAATTAATTT
ATCAGATTAATATTATGATTGATAGAACTCCATTGCTGCGGAGACCAGCTTCAGGGCAGG
TAAGACTGCGCTAGACAAGGGATCTAAAGCAAAAAGGCCAACCAAAAAGCTCTTTTTAGG
GCTTTTTCGAATCTAGCAAAAGCACTATACCGGTGCCCAGGCGCTGGCAGCTTGTGGGCG
GGCTGCTGAGCCAGCAGGGGCAGAGCTGGCACTGCCCACTCTTATCTCTTGAGCTCGACC
TTGACCTTTTGCTGTGCAATTAGAAGCATCTTTGGGAGGGTGGAAGCTAGCTTCCTCTCC
CTTAACGCACTAGGTGAGAAAAGGGTGTTACCTTCCACTGTTAACAGGAAGGGAGTCAGT
GTGTGAGTACAGCCCACCCTGCCCATACTGCAGCAGCAGGTGTGGGAGGTGGGTCTTGTG
GCAGGATACGTGAGTGTTTCTTTTGTTCCTTTTGTCTTCGCTTAGGAGACCAGCTCTCCT
ACGGACAGTCCCTGAGACCTGCAGTTTGAACATGGTCTCTACCAGGCAGCGGGCTTGCAC
CAGGAAGGCTGTGGCGACCCAGACAGAGGGCCTGCCCAGAAATGTGGCCATGCAGGTCTC
TGGCTGCAGGGAGTGCCAGAGCCTGCTGCTGCCGAGGGAGGATGGGAAGGATGCCACCTG
TGTGAGGTGCAAGCAGGTAGATGAGCTGCTCAGCCTGGTGGTAGAGCTCAGGGAGGAGGT
GGAGAGATTAAGAACTATCAGAGAGTGCGAGCGGGAGATTGACTGGTGGAGTGACTCTCT
GAGAGAAAGATGCAGAGATTGCACCCCCCAAACCGTAGTGGACCCTCTCCCTTGCTGTAG
TCAAGTACAGAGAGCTGATTCGAGAGGAGAGGAGAGCAGAGGAGAGGAGAGGAGTGTGAT
GGCAGCAGGTCCCAGCTCGGAAATGCAGGCAACCCCCACCCTGACCTACCACGGTTCCTT
AGGTGTCTCTACATAATAGGTTTGATGCCCTGAAACTGGAGGGAGAGGTGAGTGAGGATA
AGGTGGGAAGACTGCCTCCAAGTGTGACTAAGGTGAGGAGGTCAGCTCCACGCTTAAAGA
CTGCCTCCTCCAAAAAAGAAAGGAGGGTGATAGTTGTAGGTGACTCCCTCCTGAGTGGAA
CAGAGGGCCCGATATGTCGGCCTGACCCTACCTGCAGGGAGGTGTGCTGCCTCCCTGGGG
CCCGGGTCAGGGATATTTCCAGGAAACTTCCTGGTCTGATCCACCCCTCTGATTACTATC
CGTTATTGATAGTTCAGGCTGGCAGTGATGAGGTTGCTGACAGAAGCCTGAGGGCTATAA
AAAATGATTTTAGGGAGCTGGGGAGGTTAGTTGACAATGCAGGCATACAAGTAGTATTTG
CAGGTATTCCTACAGTGGCAGGGAAAGATAATGCAGTAACCAGGAAAACCCATCACATAA
ACACATGGCTGAGAGGCTGGTGCAAATGCAAGAATCTTGGGTTCTTTGATCATGGGGCGG
TCTACTCGGCACCTGGCCTGAGGTCTGCAGATGGATATCACCTGTCTCAAAGGGGGAAAC
GGACCCTTGCCCAGGAGCTGGCAGGACTTGTAGAGAGGTCTTTAAACTAGACATGAGGGG
GGAAGGGGATAAAACCAGGCCCAGCTAGAGATGAGCTTGGGGGAGCGATAATAGGATTAG
GGGTGAGGAGAGAGGCCCAGCTAAAGTGTGTCTATACCAATGCACGCAGCATGGGCAACA
AACAAGAAGAGTTACAAGCCATTGTGCAGCAGGCAAGCTATGACCTAGTTGCCATTACAG
AAACGTGGTGGGACCACTCCCATGATTGGAGTGCTGCAAGGGATGGCTACAAACTCTTCA
GGAAGGATAGGCAAGGAAGGAGGGGTGGTGGCATGGCTCTCTATGTTAAAGAGTGCTTTG
AGGTTACTGAACTTATGACTGGGGAAAATAAGGTTGAATCCTTATGGGTTAAGATCAGGG
GAAGAGCCGACAAGGCAGACATCCTGGAGGGCATCTGTTGTAGACCGCCAAACCAGGATG
AAGAGACAGATGAGGTGTTCTATGAGCAGCTGGCGGAAGCTGCGCGATCGCCGGCCCTTG
TCCTCATGGGGGACTTCAACTTCCCTGATATATGCTGGGAATACAGTTTAGCACAGAAGC
AGCAGTCTAGGAGGTTTCTGGAATGTATGGAGGACAACTTCCTGATGCAGATGATAAGAG
AACCTACAAGAGGAGCTGCCCCGTTAGACCTGCTGTTCTCAAACAGAGAAGGTCTGGTGG
GAGATGTGGAGGTTGGGGGCTGTCTTGGGCAGAGTGACCACGACATAGTAGAGTTCTCGA
TTCTTGATGGAGTCAGGAGGGGGAACAGCAAAACTGCTACCTTGGACTTCCGGAGGGCAG
ACTTTGAATTGTTCAGGAGACTAGTAGGGAGAGTCCCCTGAGGCTCACTCTTAGAGAGTA
AAGGGGTACAAGATGGCTGGTTGCTCTTTAAGAATGAAGTCTTAAAGGCACAGGAGCAGG
CTGTCCCCCTAAGCCACAAAATGAGCCGGCGCGGAAGAAGACCGGCATGAATGAATAGGG
AACTATTCTTGAGGCTCCAGGAGAAAAAGAGAATCTACCTCCTGTGGAAGAAGGGACAGA
CAACCCGGAAAGAGTACAAAGAAGTTGTTAAGATGTGCAGAGAGAAAATCAGAAAGGCAA
AAGCCCAGCTTGAACTCAACCTGGCTGCTGGGGTAAAAGGGAATAAGAAACTCTTTTACA
AGTACATCAACAGTAAGAGGAGGACCAGGGAGAATCTCCATTCTCTACTGGATGAGGCTG
GGAATGTGACCACTGAGGATAAGGAAAAGGCAGACATTCTGAATGCCTTCTGAATGCCTT
CTTTACATTTGTCTTTAAAAGACAGACCAGTTATCCTCAGGTTTCTCCACTCTCTGACCT
GGCAGCCTTGGCTGGGGAGCAGACTAAACCCCCCACAATTCAGGATGAAACAGTCAGAGA
CCTGCTACTCCAACTGGACTGCCACAAGTCCATGGGACCGGATGAGATTCACCCAAGAGT
GCTGAGGGAACTGGCGGAGGAGATAGCCGAGCCACTTTCCATCATCTATCAGCACTCCTT
GTTGACGGGTGAGGTCCCAGAAGACTGGAGGCTTGCCAATGTGACTCCCATCTACAAGAA
GGGCTGCAGGGAGGATCCGGGGAACTACAGGCCTGTTAGCCTGACCTCGGTGCCGGGGAA
GATTATGGAGCAGATTGTCTTGAGGGAGATCACGTGGCACGTGCAGGACAACCAGGGGAT
CAGGCCTAGCCAGCATGGGTTCATGAAGGGCAGGTCCTGCTTGACCAACCTGATCTCCTT
CTATGATCTAGTGACCTGTCTGGTGGATGAGGGAAAGGCTGTTGATGTGGTCTACCTAGA
TTTCAGCAAAGCCTTTGACACTGTCTCCCACAATATTCTCCTGCAGAAGCTGGCAGTCTG
TGGCTTGGACAGATACACCCTTGGCTGGGTAAGGAACTGGCTGGAGGGCCGGGCCCAGAG
AGTGGTGGTGCATGGAGTTAAATCCAGCTGGCGACCGGTCACGAGTGGTGTTCCCCAGGG
GTCGGTGCTGGGGCCTGTCCTGTTTAATATCTTTATTGATGACCTGGATGAGGGTATTGA
GTGCACCCTCAGTAAGTTTGCAGATGACACCAAGCTGGCTGGAAGTGTTGATCTGCCTGA
GGGTAGCGAGGCCTTACAGAGGGATCTGGATAGGTTGGATAGCTGGGCTGAAGCCAAGGA
GATGGGATTCAACAAGACCAAATGCCGGGTCCTGCACTTTGTCCACAATAACCCCAGGCA
ACACTACAGGCTTGGGGCAGAGTGGCTGGAAGACTGTGTAGAGGAAATGGACCTGGGGGT
GTTGATTGACGCTAGACTGAACATGAGCCAGCAGTGTGCCCAGGTGGCCAAGAAGGCCAA
TGGCATCCTGGCTTGTATCAGAAATAGTGTGGCCAGCAGGAACAGGGAAGTAATTATCCC
CCTGTACTCAGCATTGGTGAGGCCGCACCTTGAGTACTGTGTCCAGTTTTGGGCCCCTCA
CTGTAAGAAAGACATTGAGGCCCTGGAGCGTGTCCAGAGGAGGTCAGCAAAGCTGGTGAG
GGGTCTGGAGCACAGGCCTTATGAAGAGCAGCTGAAGGAGCTGGGATTGTTCAGTCTAGA
GAAGAGGAGGCTCAGGGGAGACGTTATTGCTCTCTATAACTACCTGAAGGGAGGTTGTAG
TGAGCTGGGGGTCAGCCTCTTCTCTCGTGTGACTTGTGATAGGACTAGAGGGAATGGCTT
CAAGCTGCGCCAGGGAAGATTCAGGCTGGACGTTAGGAAATACTACTTCTCTGAAAGGGT
AGTCAGGCACTGGAATGGGCTGCCCAGAGAGGTGTTGGAGTCACCGAGCCTGGTGGTGTT
CAAAGAGTGTTTGGATATTGTGTTGAGGGACATGGTTTAGCGGGAACCATTGATGAAGGG
CGAATGGTTGGACTGGATGATCCTGTGGGTCTTTTCCAACCTTAGCGATCCTATGATTCT
ATGATTCTGTGATGTTGCGAAGCTAAACATGAAGACATTAGTTTGTCTAGTTTCCTGTCT
GGTCCATCCAGATCATTACCAGGGATCATCTACTGCTCTTACCTAGGAGGCATTTCACGT
AAGAGACGCTGCTGAGATACACGTACATTCACATGCCTACTTCTTAAGAGATCAGTCTAC
TTCTAGTATATTACATCTAAAAAAAATCTTCCCCACTGAACAGGTTTTGAGATGAAGATG
ACATCTAGAGAGTATATTATACAGCTATATAACTGTGTCCAACTAAGCTTCCTACACTCA
CCTCTGTGCCTGCTTTCTAAAACTCTTGACCTTTTTACATTTATATTTTCAGCTTTGCAT
CTGCAGAGGGTTTTGACTAACCTAGATATGCTGTCACAGTGTAGTTTGATACTGAACTCA
ACGGGAAATATTAGCTTGGCTGTACAGAAATGGCCAGAGTTTGGAAACAAGCTAGAAAGA
TTTGCCAGTCTTCCCTCTGCAGTTTTCAACAATTCATCAAATAATAAATAATGTTGGTGT
CATGTCTCTCCCCTGTGCCCTCCAGTCACTGGATTATAATGATCACTTATCTACAAATCT
TTCCTACATTTTATTTCTATTACAATAAATATTCTTTCATCAGGATTATCAGCAAAAGCT
GCAAGATGTTTTATCTGGCTGCTATTCAACTTCATGTGGGGGTGCTCATATGCACCCTGT
GGTATTTTCTGCAGTTATAAGCAATTTATGAGATATGTAGAAGTACATACTTCCATAGTC
TTCAGACTTAACTCTTTGCTTGAATCCAGTGACTGACAATCTCAGTACAAGATGTCTGTA
TAAACCAGGCTCTACATCCTAAGTGGTGTTGACTTCTATTCTGCATGCAGCTCTAACACA
CCTTTATGCATTATTTAAAATAAATTAATAAATAAAGTTATACAGACTTACTGGGTAAGT
AACTCATCCGTTACGCCTTCCTGGAGTTACACCTGGCATAAATTCATGGTGTAGCCACCA
TAGCCCCAGTCTCCCCACCTCAAACAGCACGTACCCTGAAAGCTGCAGAATGTGACATTT
CCTAGGGAAGCGTGTAGATCAAACACTGTAAGACAGTGAGCAAGCAAGTCCCTGGGGAAA
CGTTTATGTGTTGTGCAGGTTTGCCCTTACAAGGGGTTCCCCTGAGACCATCCATTGTAG
AAGAACTTGTAAAGGATTGAGCGGAAATCAGTTATTCGGTACAGACAGCTTCATGAATCT
GCCCTAGTACAAAGACATCAGTTCCCTGCAGCTTCTAGAAATACTGCATCTTTCCAATCC
AGTGCCTCTATCTGTGTGTCTGTGCCCATGCCTCCAGAACAGTGAACAACTGTGGAATCT
TTGGAGAAACTATAAACTTGTTTTGTAGGATGGACAGGTTTCACATCATGGTATAAATGT
AATTATTTCACTCCTCTCTGATTGCAACAGTTTTTTTTTTCTGTACATTCCTACAGGGGC
TAGCAAGTTGGAGACTAGTGCTGTAACCTTAACACAATATTATTACATATACATTAACAA
TGAATGCTACCTGTGCTAGCAGAAAATGGCGGGACATTATCACCTGTCCGCAGAAACTTT
TTGTGCTAAAAAACAGCTGTAATGTAGCTATATTCACTTGGAGGCTTCTCAACAAAGAAA
AGG
>ck50#LINE/CR1
TCCTTTTCCTTCGGGAACATTGATTATTGTTCTGTCTGGAGCATTCTTCTAACATGAGAG
CAAAGTAGGCATCCACAATGCAACAGGAGATCTAAACTCAGTTCTTGCAGTGCTGAAATA
AAGGCTGTGATCACCCAGTCCCTGTAGCTAGAGGGCAAAAATGTCACACTGGAGCGATTG
GGAATAAGACAGGTTTTTATCTTATGAGCTCTCATACAGCTCTGTTTCTATTTATCTCAT
ACCAGATATGAATTCACACCCAAGTATCACAAAATCCTGTGGTTTAATTTGGGCCCAGAA
GAGACATGAATATTAAGAGACAAAAATTAAATATAGTTCTTGGCAATCTGATTGGCACAA
ACGCGGTATAGTTTAAACACCCTCCTCATGTGTGAAGTGGTCATTGCTGTGGAGACCAGC
TTCAGGGCAGGTAAGACTGCGCTGGACAAGGGACCTAAAGCAAAAAAGCTGATCAAAAAG
CTCTTTTTAGGGCTTTTTCGAAGCTAGCAAAAGCACTATACCGGTGCTGGGGGGCTGGCA
GCTTGTGGGTGGGCTGCTGAGCCAGCAGGGGTGGAGCTGGCACTGCCCACTCTTATCTTG
GGAGCTCGACCTTGACCTTTCACTGTGCAAATAGAAGCATCTTCGGGAGGGTGGAAGCTA
GCTTCCCCCCCCTTAACGCACTAGATGAGAAAGGGGTGTTACCTTCCACCCTTAACAGGA
AGGGAGTCAGTGTGTGAGCACAGCCCACACTGCCCATACCATACTGTAGCAGCAGGTGTG
GGAGGTGGGTCTTGTGGTGGGATATGTGAGTGTTTCTTTTGTTCCTTTTGTCTTTGCTCA
GAAGACCAGCTCTCCTACAGACAGTCCCTGAGACCTCCAGATTGAACATGGTCTCTAGCA
GGCAGTGGGCTTGCACTAGGAAGACTGTGGTGACCCAGACAGAGGGCCTGCCCAGAAATG
TGGCCGTGCAGGTCTCTGGCTGCAGGGAGTGCCAGAGCCTGCTGCTGTCGAGGGAGGATG
GGAAGGTTGCCACCTGTGTGAGGTGCGAGCAGGTAGATGAGCTGCTCAGCCTGGTGGTAG
AGTTCAGGGAGGAGGTGGAGAGATTAAGAACTACCAGAGAGTGTGAGCGGGAGATTGACT
GGTGGAGTGACGCTCTGAGAGAAAGAAGCAGAGATTGCACCCCCCAAACCGTAGTGGACC
CTCTCCCTTGCTGCAGTCGAGCACAGAGAGCTGACTCGAGAGGAGAGAAGGAATGGCAGC
AGATCCCAGCTCGGAGACACAGGCGACCCCCACCCCGACCTACCTCAGTTGCTCAGGTGT
CTCTACGTAATAGGTTTGACGCCCTGATACCGGAGGGAGAGGTGAGTGAGGATAAGGTGG
GAAGACTGCCTTCAAGTGTGTCTAAGGTGAGGAGGTCAGCTCCACGCTTAACGACTGCCT
CCTCCAAAAAAAGAAAGGAGGGTGATAGTTGTAGGTGACTCCCTCCTGAGAGGAACAGAG
GGTCCGATATGTTGGCCTGACCCTACCCGTAGGGAGGTGTGCTGCCTCCCTCAGGCCCGG
GTCAGGGATATTTCTAGAAAACTTCCTGGTCTGATCCAGCCTTCTGATTACTATCCATTA
TTGATAGTTCAGGCCGGCAGCGATGATGTTGCTAACAGAAGCCTGAGGGCTATAAAAAAT
GATTTTAGGGGACTGGGAAGGTTAGTTGACAATGCAATGACCAGGAAAACCCATCGCATA
AACACATGGCTGAGAGGCTGGTGCAAACGCAAGAATCTCGGGTTCTTTGATCAGTGGGCA
GTCTACTTGGCACCTGGCCTGAGGTCTGCAGATGGGGATCACCTGTCTCAAAGGGGGAAA
TGGATCCTTGCCCAGGAGCTGGAGGGACTTGTAGAGAAGTCTTTAAACTAGACATGAGGG
GGGAAGGGGATAAAACCAGGCCTGCTAGAGATGAGCCTGGGGGAGCGATAATAGGATTAG
GGGTGAGGTGAGAGGCCCAGCTAAAGTCTGTCTATACCAATGCACGCAGCAGGGGCAACA
AACAAGAAGAGTTAGAAGCCACTGTGTGGCAGGCAAGCTATGATCTTGTTGCCATTACGG
AAACGTGGTGGGACTGCTCCCATGACTGCAGTGCTGCAATGGATGGCTACAAACTCTTCA
GGAGGGATAGGCAAGGAAGGAGGGGCGGTGGCGTGGCTCTCTGTGTTAAAGAGTGCTTTG
AGGTTACTGAACTTATGACTGGGGATAATAAGGTTGAATCCTTATGGGTTAAGATCAGGG
GAAGAGCTGACAAGGCAGACATCCTGGTGGGTGTCTGTTATAGACCACCGAACCAGGATG
AAGAGACAGATGAGGTGTTCTATGAGCAGCTGGCGGAAGCTGCGCGATTGCCGGCCCTTG
TCCTCATGGGGGACTTCAACTTCCCCGACATATGCTGGGAATACAATTTAGCACAGAAGA
AGCAGTCTAGGAGGTTTCTAGAATGTATGGAGGACAACTTCTTGATGCAGCTGGTAAGAG
AACCTACAAGAGGAGCTGCCCTGTTAGACCTGCTGTTCACAAACAGAGAAGGTCTGGTGG
CAGATGTAGAGGTTGGGGGCTGTCTTGGGCAAAGTGACCACAACATGGTAGAGTTCTCGA
TTCTTGGTGGAGTCAGAAGGGGGAACAGCAAAACTGCTACCTTTGAATTGTTCAGGAGAC
TAGTAGGGGGAGTCCCCTGGGGTTCAGTCTTAGAGAGTAATGGGGTACAAGATGGCTGGT
TGCTCTTCAAGAAGGAAGTCTTAAAGGTGCAGGAGCAGGCTGTCCCCCTGAGCCGCAAAA
TGAGCCGGCGCGGAAGACTGGCATGGATGAATAGGGAACTATTCTTGAGGCNNNNNNNNN
NNNNNNNNNNNNNNNNNNNNNNNNNNNNNNNNNNNNNNNNNNNNNNNNNNNNNNNNNNNN
NNNNNNNNNNNNNNNNNNNNNNNNNNNNNNNGGTTCTCCGCTCTCTGACCTAGCAGTCTG
GCTGGGAGCTGACTAACCCCACAATCAGGNGGAAACAGTCAGAGACCTGCTACTCCAACT
GGACTGCCACAAGTCCATGGGACCAGATGAGATTCACCCGAGAGTGCTGAGGGAACTGGT
GGAGGTGATAGCCGAGCCGCTTTCCATCATCTATCAGCGCTCCTTGTTGATGGGTGAGGT
CCCAGAAGACTGCAGGCTTACCAATGTGGCTCCCATCTACAAGAAGGGCTGCAGGGAGGA
TCCGGGGAGCTACAGGCCTGTCAGCCTGACCTCGGTGCTGGGGAAGATTATGGAGCAGAT
TGTCTTGAGGGAGATCATGCAGCATGTGCGGGACAACCGAGGGATCAGGCCTAGCCAGCA
GGGGTTCACAAAGGGCAGGTCCTGCTTGACCAACCTGATCTCCTTCTATGATCTAGTGAC
CCGTCTGGTGGATGAGGGAAAGGCTGTTGATGTAGTCTACCTAGACTTCAGCAAAGCCTT
TGACACTGTCTCCCACAGTATTCTCCTAGAGAAACTGACAGTCCGTGGCTTCGACAGATA
CACTCACAGATACACTCTTGGCTGCGTAAGGAACTGGCTGGAAGGCCGGGCCCAGAGAGT
GGTGGTGAATGGAGTTAAATCCAGCTGGCGACCAGTCACAAGTGGTGTTCCCCAGGGGTT
GGTGCTGAAGCCTGTCCTCTTTAATATCTTTATTGATGACCTGGATGAGGGCATTGAGTG
CACCCTCAGTAAGTTTGCAGATGACACCAAGCTGTCTGGAAGTGTTGATCTGCCTGAGGG
TAGCGAGGCCCTACGGAGGGATCTGGATAGGCTGGATAGCTGGGCTGAAGCCAATGGGAT
GAGATTCAACAAGATCAAATGCCAGGTCCTGCACTTTGGCCACAATAACCCCAGGCGACG
CTACAGGCTTGGGGCAGAGTGGCTGGAAGACTGCGTAGAGGAAATGGACCTGGGGGTGTT
GATTGACACTAGACTGAACATGAGCCAGCAGTGTGCCCAGGTGGCCAAGAAGGCCAATGG
CATCCTGGCTTGTATCAGAAATAGTGTGGCCAGCAGGAATAGGGAAGTAATTGTCCCCCT
GTACTCAGCACTGGTGAGTCCGCACTTCGAGTACTGTATCCAGTTTTGGGCCCCTCACTG
TAAGAAAGACATCGAGGCCCTGGAGCGTGTCCAGAGGAGGGCAACAAAGCTGGTGAGGGG
TCTGGAGCACAGGCCTTATGAAGAGCGGCTGAAGGAGCTGGGATTGTTCAGTCTAGAGAA
GAGGAGGCTCAGGAGAGACCTTATTGCTCTCTATAACTACCTGAAGGAAGGTTGTAGTGA
GCCGGGGGCCAGCCTCTTCACTCATGTGATAGAACTAGAGGGAATGGCTTCAAGCTGCGC
CAGGGAAGATTCAGGCTGGACGTTAGGAAATACTACTTCTCTGAAAGGGTGGTCAGGCAC
TGGAATGGGCTGCCCAGAGAGGTGGTGGAGTCTCCGAGCCTGGTGGTGTTCAAAGAGCGT
TTGGATGTTGTATTGAGGGATATGGTTTAGCAAGAATCATTGGTGAAGGGCAAACGAATG
GTTGGACTGGATGATCCTGTGGGTCTTTTCCAACCTTAGTGATTCTATGATTCTATGATT
CTATGATTGCATGGCTTTTATTCTTTTATGAGCTCATGTTATTCCATTTGGAGGAGACCA
GAAGCAGTCTCATAGCTAGCTTAGCTCTGGTTCCTTGGGTGGGCCCAGGAGAATTGGTAG
GTCTTGTCCACTTCCAGGTCATTTCATAGAGTTATAGAATTGTTTGAGTTGTAAGGGTGC
TTTAAACATCACCTAGTCCAACTCCCCTGCAGTGAACAGGGACATCTACAGCTTGATCAG
ATTGCTGAGGTCACTGGGTCCTACAGTGAACAATAGCTGGTGTGAATGCACTTGAAGTGA
TTTGCTGTTTGAGTCTTCACACCTCATTCATATTATATTGCCCTGTTTGGAGACTAGTAA
AAAAAAAAATTGTCTGTAGGACACATTATTCGTACATAGGATGTTTTTAGATAGCATAGT
TCGTGTTCATTTTTACTGGCCTCTGACAGATCTCTTAATCTGGTCAGAGGAAGCAAGTAT
AAGACAGGGGCCATACATTCAGTCAAAAGAGCTTTCATTTCATTAATTATTGCTGTGTGT
ACAGCAGTTGAATCTGCTGGACGGTTGTGTCTGCAACCCAGAGGGATTATAATTGAGATA
TCCAAAGCCAACTAACAGATTTAAGATTTAAAAACAAAACAAAACGAAGCAAAAACCCTG
AAACAAGCAAACCCCTCCTGTGAATTTGAAGGAAAATATTGTTAAATCCTGTAATCGGCT
CCAAGACGGACCTGTAGGCAACATGTTCAAGGTCACATAGGGAGCCTGTCACAGAAGGAT
GCTAACCTAGATCTGCTGGGCCCTGACCACGCAGCATCTTCTGTTTACCTGGCTTAGGGA
ACAGGTAATCCCTCTGAGTAGTTCTCTCTCCAGCAAGGGATGGACAGCACCCATCTGCAT
GGCCATCCCCTCCATGGAAATAATCCATGGCGGTTCAGCTGAGAATAGAAAAAATAGTAA
TTTGAAAGACCCCAAAGGACTAAACCTGAGGTAAACTCACACCCAAAATTTTCTTAGGTG
GGGAAAAAAGCTCTGGACTGAGTAGTTTGTTGCAGTGAATGTCACTATCATGCCTCCCCC
ATCTTCAAGCCAGACGGCTCAAGTCTGCGTTAATCTCCCTTCCATGCATAAGCCTCCCCA
AATCCCTTGGTTTGCAATCCCCGGGTGACGAGTGATCACCCTTGTTAGAGAAGGAAGCAC
CGAAGCAGATTTTACAGGGCACAGATGTGAACACTTAATGGTATTTCCCTGTTTTTATTA
CGGAAAGCTCACACCCAGGGCTGTTTGATCAATAATTGCAGGCACAATTGCTGCTGCAAG
GTATAAGTTATTTGATTTTGTTTATGCAGAGAGGACCAGGGATATAAATAGCCTTGTGCA
TACTGTTGTGGAAACTGAGCTCTGGCTGTGGGCTGTGTTTACGTTCAGAGCATGGGATGG
GGCTACTTGGGGGGAAGCATTGCAAAGGTGACTCCCAGTTCTCCTGATGACTAATGGCTG
CAAACTGATACAGCAGATTCTTTGCAGCGTGGAGCAGACTGAGGGATGTTGTCAGTGCTC
ATAGGTGATCTGAGGGCATTTCATGCCAGAGGAGTTTCAGTAAGTGCCAACTATACTGTC
ACATGGAGATGGAGCTGTTTAGCATCTGTATCATGTGCTGGGAGGTGAAGCTTGCGTGCT

>ck80#LINE/CR1
CAGAGGAGCAAGGCAGACATGGCTGCTGTAGCATGATTTCTATAATGCACTGTTCTTGGA
GGCATTTATTCCCCCTAAAATGTTTTCTGTGCAGTCTTTGCTCATTGTCAGAGCACATAA
AACACATGCATAGAAGTCACCAGTACAAGCAGCATGGTGCGTCAAACACAAATTGGCAAA
AGCGTTTCAAAACCTGAGTCAGGTGCAGGTCTTAAGTAGCAAGTAGGAACGTAGTCTTTG
CAAGTTTATAGAGAAACAAAAGTCTGGATCTACAAAGAAATATTTAATTCTGCGGAATGT
TAGAAATGTACCCCACAGTTCACGGCACAATTAAGAATGTTTAATATAAACTAACTCAGA
AATAAAGTCTAAAGGGGACAGTATTAATAAAACCAAGGCACAGTTTATTAGTTAAAGGGC
TTTTTGGTTTGGCAGTAAATCTGTTTCATCAGAAAGAGCTGCCACCATCAAATTCTATTC
TCTTTACACTAAATCTCAGGGTTTCTTTGCCTTAGAAGTGGGTCAAGCACACACCACACA
GTAAGAAGCAGAAGCCTTACTTCACACAGCACTCTTAGCCAACACCTGAGTATCAAGATG
AGACCTTAGACTACAGGAGGCTAAGAGTTGCCTTGAGAAGTGTGTATGTTCTGCTCTGGG
GAAGCAGAGCAAAACCACAAATAAGATTTTTCAAAGCTTCTTGATTTTTAATAGATGATA
TGATAGATTGATGACTCCTAAACATGCTAAACTTAGTGGAGAGGTCTCTCTAATTCACCA
CCCACTATGACATGACTGAATCTCCCCATGTTGTCTGAATATCATTACCTGTATGTCACA
AGCAAAAACGAAATGGAATCCCCAAGAAACTGCAATCAGATTTGCAGAATTGTACTGGAG
CAACAGCTGTCATTGTACTTTACAGAAAGCTTGCAACACCTTTGAGGCTAAGCTTTTAAG
CCAATTTTATTAAAAGAATATAACAGATGTAAACAAAATATGGTTAGATGCCTCCTTGAT
TAAATTTTTCTATTTGTTTTTAGAAAGCCTTCACAGATAGTAGTTCATCTAACATAAAGA
GAAGAAAACTATGACTTTTTAATAATATTTAATGTATAAATTACAAACAGTGATAGCCAT
TGACACTGACAGTCCTCCTGGACAAAACAGTTGTTTTCACATAATTTCCAGTTCTTTTGG
TTTTGGGTTTGTTTGTTTCATTTTTTGGTCTTCTGACAAATCTTAATTTCTTTCTCTCCA
AATGTAAGAAATGTCAATTAACAACAAATTTCATTCACATTTTTTATCCTACTGCAGACT
CTCATACTTAAAACGTAACATGAAACTGGTCACATGCAAAAATCTAGGAAGATGTACTTT
TTGCTATGTGGTTGTATTTCTATCAATAGCTTAGATGCAGACGAGATGTAACAGTGGCCA
TGCTATGGATTACTTAGACAAGTAAAGAGAGTGAAATCAGAATTTTGAACAGGATCCAGA
AGGAAATGGAAAGAAACCAAGCATACAGAATACAGGTGTGATCAGTTCTCACTTGACTCT
TTTACTTAATAGCAAGGCTGTGCATCCTAAAGCAGCCAAAATAAGTGGTAAGTTTTGAAT
GCTGGTCTGTCATATAGGTAGATTGCTCCGTGAGTAATGCCTCCTACTTATTTCCATGGA
CAGAACAACAGATACAAAGAGTGCAATAACACTATTTGACAAAGCAAATTCTCAACTATA
CAACACTATTTTTTAACATAGTCACCACCATCAGCCAATTTGTGTGGATGAGCTGATTGA
GACACTCTTTATTTTGTGGTGTGATAGCTGTGCATGTTTATATGCAACATGGCTTGTTTT
TCATGTTGTTGTTGCCACTTCTGAAACACACCATCCGCTGCCTCACTGCGCTCACACCCA
CTGTTTGGTCTCCACAAATGTTTCGCAAGCGTCAATGAATGTCAATGGGTGCCATTTTTT
TCCACATGGAGGAATTCAATGACACACCTTTGCTTCATCCATACTCTCATGTCAGCCGCC
ATTTTGCCAGACTGCTCCTCAGCTGCCGTCTGTCATATGGCAACAACATGTAATGCAATA
TTGGTCGGAAGGTTCAACCTCTACTGCCATACCACCAACATCCACCTCTGACGTTGTAGA
CCAAAATAATTAAACAGAAGGCATTACTTTCAGAGCAGCCCTTGTATTAATCATCTTTCC
TTTTCTCCTAAAGGACAGACAGAAAATGGCAATAGCAGGTGTCCTTAGCTTCCTAAAGGA
AAAGGAAGAAAAAGCAGACCAAGAGATAGGGGTATAGTACAGGCCACCTGATCAAGGGGA
GGCTGTTGATGAGGCTTTCTTGCTCCAGATGTGGGAGCCGTTGTGCTCACGGGCCCTCGT
CCTGATGGGGGACTCCAACCATCCGGACATCTGTTGGAAAGACCACACAACGAGCTGCAA
GAGATCCAGAAGGCTCGTGGAATCCATTGATTATAACTTTCTGGTCCAGGTATTGGACAG
ACCAACCAGAGGTGAAGTGTTGCTGGACCTGCTGCTCACCAGTGTGGAAGAGATCAGCAA
AGGCGTCAACACTGGAGGCAGCCTGGGCTGCAGCGACCATGCCCTGGTTGAGTTCGTGAT
CTCAAGGGATGTGGGCCTGGCAAAGAGTGGGGTCAGGACCCTGAACTTTGGAAGAGCGAA
CTTTAAGTGAACTTTAACAATGGATTGTTGGCCAAGATCCCCTGGGATGCTGTCCTTAAA
GATAAAGGTGTTGAGGAGAGCTGGCTACTCTTCAAGGATGCCCTCCTGAAAGCACAAGAG
GTCTCCATCCCTCTGAATAAGAAAGTGGGCAGATGAGATAGGAAACCGGCATGGCTTGGC
AAGGACCTGCTGAGCACACTGAGGGCAAAGAAAGGTGCGTACAAGCTCTGGTAACAAGGG
CGTGTCACCTGGGAAGAGTACAGGGAGGCTGTCTGGACTTGCAGATGTAGGATCAGGAAA
GCCAAGGCGCAGATAGAACTGAACTTGGTGAGGGACGTGAAAAACAGTAAGAAGACATCC
TACAGGTACATTGGCCAGAAGCGACAGGCCAAAATGGGGGTACCTTCTTTAGTAAATTTA
AAAGGAGAACTGGCTTCAACGGACGAAGAGAAAGCTGAGGTACTGAATGAGTTCTTTGCC
TTGGTCTTCACTGGTGGCCAGGATTCTAATCTTTTTCACGTCCCTGAGCCCTGCACCCCC
AAGCCTCGAGGTGGGGATCAGGGGGGTAAATCCCCTCCCACTGTAAGGGCAGAGCAAGTC
CAAGACTGCCTCATGAGACTGGATGAGTACAAGTCTTTGGGGCTGGATGGCGTGCATCCC
AGGGTTCTGAAGGAGCTGGCTGAGGTGGTTGCCAAGCCGCTCTCCATCATATTTGAGAAG
TCGTGGCTGTCAGGCGATGTCCCAAATGACTGGAGGAAGGGTTACGTCACTCCCATTTAC
AAGAAAGGGAGCAAGGAGGACCCGGGGAACTACAGGCCAGTGAGTCTCACCTCTGTGCCT
GGGAAGATCATGGAAAAGATCCTCCTGGATGACATGCTTGATCACATGAGGAATAAGCAT
GTGATCCGAGACAGCCAGCACAGATTCACCAGGGGGAGGTCATGCTTAACCAATCTTGTG
GTCTTCTATGATGGAGTGATGGCATTGGTGGATGAGGGGAAGGTGACCGATATCATCTAC
CTGGACTTGACCAAGGCCTTTGACATGGTACCCCACCCCATCCTTATCTCCAAATTGGAG
GGATGTGGATTTGATGGGTGGACCACTCGTTGGATAAGAAATTGGTTGAAAGGCCGCAGA
CAGAGGGTGGTGATCAATGGTTCCATGTCCACATGGAGGCCGGTAACGAGCGGAGTCCCC
CAGGGGTCTGTCTTGGGACTGGTGCTCTTTAACATCTTTATCAATGACACTGACGATGGA
ATTGAGTGCACCCTCAGCAAATTTGCTGATGACACCAAGCTGAGTGGTGCGGTTGACACA
GAGGAAGGAAGGGATGCCATTCAGAGGGACCTTCACAGACTTGAAAGATGGGCCCAGGTG
AACCTAATGAGGTTCCACACGGCAAAGTGCAGGGTTTTGCACTTGGGCCAGAGGAACCCC
AGGCATCTATACAGACTGGAAGGAGCAGTCCTTGAGAGCAGCTCTGCAGAGAAGGACCTG
GGGGTCCTGATGGATGACAAACTTAACAGGAGCCAGCAGTGTGCTCTTGCAGCTTGGAAA
GCAAATGGTATCCTGGACTCCATCATGAGAGGGGTGGCCAGCAGGGACAGGGAGGTGATT
TTCCCTCTCTACTCTGCTCTTGTGAGGCCCCATCTGGAGTACTGTGTCCAGGTATGGAGC
CCTCAGTACAAGAAAGACAGTGAGCTGCTGGAGAGGGTCCAGAAGAGGGCCACAAAGATG
ATCAGAGGGCTGGAGCACTTCCCTTACAAGGACAGGCTGAGAGAGCTGGGCTTACTCAGC
CTGGAGAAGAGAAGGCTGCGGGGTGACCTCATTGCAGCCTTTCAGTACCTGAAGGGAGCC
TATAAACAGGAAGGGAGTAAACTCATTGAAAGGGTAGATAACAGCAGGACAAGGGGTAAC
AGTTTTAAGTTGAAAGAGGGAAGATTTAGGTTGGATGTTAGGGGGAAGCTCTTTACCAGG
AGAGTGGTGAGGTGCTGGAACAGGCTTCCCAGAGAGGTTATAGATGCCTCGTCCCTGGAG
GTGTTAAAGGCCAGGTTGGATGGGGCCCTGGGCAACCTGGTCTAACAAATGGGGAGATTG
GTGGCCCTGCCCGGCAGGGGGGTTGGAGATTCATGATCCTTGAGGTCCCTTTCAACCCAT
GCCATTCTGTGATTCTGTGATCCTTCTTCAAAGGAGAGGTGACAGACTGCCTAGCTGAGA
TGAATATTCTCTGTCAAACAAATACGCAATTCCACATGTTTCCAGGAGGGCTTGAAGCTC
CATGATTTCTCATGAAGAACCATATAATATCCTAAATTGGAAGGGACCCATGATGATCAT
TAAGTCCATCTCCTGCCTCCACACAGGATCACACAAAAATTGCTCCTCCATATAGTTGTT
CTTGGAAAGTTTTTGTTCTTTGTTGTGAATGAAAATCATAAATCAGTTTCAGTTTTAGCA
GCCACATTTATAAATGGAGCACTGGATACAAGAAAACTAGGCAACTTTAACAATATTTGT
CATTTTTGTCTTTGAATTTTTTGTCAGAGTTTCATCAGAAATAAGAGCCGCAACATAAAA
GATAACTGAGGTCAAATAGTACAGAAAGATAGACTACTACTCTCTTACTATGCTACTCCA
ACTCATCTTTCAATGCAAGACTCTCCTTATCCATTCAAATACATAAACAATACAATATTT
TTAACAAAGTTTTCTGAAAAATACCGTCAGGTATGCCCACATACAGAGCAACAAAGTTAG
CCTTCCAAGAAATAGTATTACCTTGCCTTCTTTAAATTCAAGATTGCTTTTGTGTTTGGT
AAAGGTTGGTTCATTTTTTTTCCATTGAAATACAGTGTATTTGCCAAACTTCTTGGTTCA
AACAAAAAATACTTCAGTGAACACTCATTTTATCAATGGTCAGAATGGTCAAATACATCA
TATGAAAGAGCTATACTAGTTTTCATCTCCATGTTGTCCTTGTGCAAAGTGATATGGAAA
TACTTCTGAGATTTTAGTATAGCAATTATTTAACTCAAGACCAGTTTTCCTAATTAAAGG
CATGCAGTCTGTCATTTCTGTCTCACAACTTACACCCATATGACACTTCTGTACAACTTA
AAATCAGTGTAATCATTTTGATTCTATTTATATTTAGCTAGTCCCTCATGAAAGAGCCCA
GAACTCTAGCCTAACCTAGGTCCTTTGTATGCCATATGTATATGCAATCTATTACATCAG
TCAAAACAGCTCACAGTTCAGACCATGTATACACAAATAAATGTTCTTTACCTAGAGGTC
AAAATAATTTCTGTACGAGCACAGTATATTTTCTTGTTTTTAGCTACCTCCCACAGCCAT
GAAATATAAAAATTTAACAAGCTGTAAGACAACAAATTGAACACCATAGATTGAGTTTCT
TTAGTGTCATGCAAGGAATGCTATAATTATAAACACAAATACTCTTCAACTTTTAACTCT
GTTTTTACTCTTTATTCTTTCTATATTGAGGCTTTTGGTGGCTTATGCCAGCTTTATTAC
AAAATATGATTATGAGAAGGAAAGGTGAAAAATATAATAAATTCAGCTACTCTGAGATCA
CATATGTAGGAACTAAGTTGTCAATTTTGGCTTTCTAAGATAGAAATAAGAAAAAAGATG
TAGACACTATCTCAGCTTTTGCAACCACATAATATAGTCTGGGGGATCACCATGACAGTG
GATAAATTAGAATTTCACTACCATGAAGTCTGAATTGTTTCTTAACAAGATATGAATCAG
TGCTGTTCTGATTTGACAGAACTATGAGACTTTAAAAACTGCACTTTCAATACATTAAGT
ACAATAGCT
>ck83#LINE/CR1
ACAAAAGTCTTTGTGGAATATTTAGAGATTTAAATATCCAATCAACTTTAGGAGCTGAGT
AATAATAATGATATTATTATATCCAAGTATTATTTCTTTTCAGTTTGTGAATTTACTTTT
TGTATTGATTACCAAGCTTGGTTATTTCCGATCTATGATATTTCCTGGTAATAAATAAGA
ATTCTATTAATCAGCAAGCTCTCCAGATACATAACCCAAAAGCCTATTATTTATATCTAA
TGGACTTCATCTACTACTGAACCCATGTCTTTTTGCTAAAATTTGACATTTCCTGTCATA
GTTAGTCAATGGCATCCTTTCTGAATTAAAGAATGTGTTCTAAAATATAAATGGAGAAAG
CTTAATATACTGTAAATATTTGCATATACTGTACATCTAAAATACTATGTAATAAATATA
AAAATAATACATGATTTTGCAAAAATTATGCCATCTGATTATGCGACTGACAAAATAAAA
ATCACTAGCAAATTCTATGTGATCTTATGAGCACATTTGGTAGAATCAGAGTATGTATTA
TATAGAAACACCATACGTAATGTTATTTTCCAGATATTCAGTGACTACATTATGTTTCTT
TCTATGTTCATAAAGATCCATAATACAGTGGCAATCTAACTGTAATTTCTCATTAAGGTA
TATAGGAATGTAGTGAAACTTCCTTTAAACCAATATTATCCTACATTGAATTCTCACTTT
TTAAGGACTGTCTGCTAGGGTATTTATTTGATATCATGGCATGTTCTTCATGAGCGTGTT
CTTCATGAGCATGTTCTTCTGTGTGCTGATGGTGCAGAGCACATGTTCCTGCCAACTACA
AAATGTCTATGCTGAGTGGAAAAAAACAAACCAAACCAAGCAAAAAACACCCATTAACCT
GTGATACACCACGAAAACAAAAACAAACAAACAAACAAGCAAAAAACAAAACAAAAGGAA
AATGCATTGATCATTTTCCATCTACCCTTCAACATGCAGCCACGATCCATTTTGTATTTT
GTTTACAGGGTCATTACTGGTGTGACAATATCATTCTTTTTTTTTTTTTTTTTTTTTTTT
TTTAGTCTGTCATCCTTTGACTGAAGGAGTTGACTTTGAGGGTGAGTGCTGATAAGGATA
TGGAAGCTGTTTGGAAATTCCTAGCAGAATGAAGGGATCTGTTTTAAGTCTGAAGCAGCT
GCATAGCCTCACTTACACCTGTCTGCAAAAAAAGGGATTTGGTAAGGCATCCCATCACAG
AGTCTTCCTTACCCTGATGTTTTCACATTTGCTGTCAGTTCTGATGGAAATGGAAAATTA
TCGTATACACCATATCAAAATCTAAACAGAGGACAACCTGACCTTTCTTTACTGTGCAGA
AGAATTTATTTAAATGAAGAGAAATAATACTTTGAAATGGAAACAAAGGAAAAGCTCAAT
TTTTCTGTACAATTTCCTAGCTGCTGTTGGTTTATTCCTCTGCTACCAAGAACAAACAAA
TCAAGAACTGTCATGACAACCACAGGTGATATAATCAAATATTTTAGGTGTTGCAATGGG
ACAAATGCTCTGTTTGCAAGAGCCTGGGACGGCCAGCAGCTGATAGGAGTGGCTTCTCCC
ACCGGTTGAGAGGGGTCTTAAGACGGGAGTTGGGTAGGTTCATTCACAGAGCTTTAAACT
AGGTATGAAGGGGGGTGGGGGTGTAACTGGGGTTACTAATACGGAGCCTGAGCGTAATAT
CCCTCTGCTTGAAGAAGAGGGATGTGTTTGTAAGACCCCATGGTCTTGTGCCTTGGTGAA
AGAGGAGGACGACTCACCCCTTTGTAGGAAGAACACGAGGGCAAGGTTGGTGGCTGTGGA
AACACCTGAGTGTGGTGATGAGGGTATTAGGGTTACCGCCACTCGCAAGGAGACCAAGCT
CAGGTGCCTTTACACCAATGCACGAGGCATGGGTAATAAACAAGAGGAGCTGGAGGCCAT
TGTGTGTTCGGAAAGTTATGATATAGTTGCCATCACGGAAATGTGGTGGAAAGACTCCCA
CAGCTTGAGTGCAGTGATGGAGGGCTACCAGCTTTTCAAAAGAGACAGGTTGGGTAGGGA
AGGAGGTGGTTGTAGCTCTCTATGTTAAAAAAGACTATGAATGTGTGGAAATTAATGATG
GTGATGATAGGGTTGAGAGCGTATGGATCAGAATAAAAGCAAAGGCCAACAAGACTGACG
TTATTGTGGGAGTCTGCTACAGGCCACCCACCCAGGATGAAGAGGTGGATGAGAGGCTTT
ATAAACAGTTGGGTGAGGTCTCTAGGTCACTCCTCCTTGTTCTGGTGGGGGACTTCAACC
TCCCAGACATCTGCTGGAATTATAATACAGCTGACAGGGAACAGTCCCGAAGGCTCCTAG
AGTGTGTGGGAGATAACTTCCTGACACAGCTGGTGAGGGAGCCAACGAGGGGAAGCAATA
TCCTGGACCTGCTGTTTGTTAACAGAGAAGGTCTGGTGAGGGATATAAAGGTTGGAGGCC
ATCTGGGGCAAAGTGATCACGAGATGCTAGATTTCTCTATCCTTGTTGAACTACGGAGGG
GAGTCAGCAGAACTGCCACCTTGGACTTCCAGAGGGCGGACTTCAACCTCTTTAGGACCA
TGGTTGAGAAGGTCCATTGGGAGGCAGTTTTGGAGAGTGTGGGAGCCCAGGAAGGCTGGG
AATATTTTAAGGAAACTGTTTTAAAGGTGTAGGACCTGACCATTCCCATGTCACGGAAGA
CGAGCCGACGGGCAAGGAGGCCGGGCTGGCTGAACAGAGACCTTTGGCTGGATCTCAAGA
ACAAAAGGAAAGTTTATGGTCTCTGAAAGAGTGGGCAAGCTACTTATGAGGATTACAGGT
ATGTAGTGAAGCTGTGCAGGGAGAAAATTAGAAAAGCTAAAGCAGCTAGAACTGAGCTTT
GCCACTAAAGCAAAGGAAAACAGTAAATGCTTTTATAAACACATTAGCAGCAAGAGGAAG
GCTAGGGAGAATCTCCATCCCTTGTTGGATGCCAATGGCAACCTGGTCACCAAGGATAGG
GATAAGGCTGAGGAACTCAATGCCTTCTTTGCCTCAGTCTTTAATAATAAGACTTGTTAC
TCTCTGGGCACATAGCCCCCTGCGCTGGTAGATAGGGATGGGGAACAGAATAAGCCCTTC
ATGATCCATGACGAGATAGCTTTGGACTTGCTGCGAAAGCTGGATGCTTACAAGTCCATG
GGGCCGGATGGATTGCACCCTAGAGTGCTGAGGGAGTTCGCGGATGTGGTTGCCAAGCCA
CTCTCCATCATTTTTCAGCAGTCCTGGCTAACTGGGGATGTCCCGGTGGATTGGAAACTG
GCAAATGTGACGCCCATCTTCAAAAAGGGACGGAAAGATGATCCTGGTAGCTACAGACCT
ATCAGTCTCACCTCCGTGTGCGGGAAGGTTATGGAATGGATAATCTCAGGAACCATCATG
GACCAACTAAAGGTCAACCAGGGGATCAGGCCCAGTCAGCATGGGTTTACGAACGGTAGA
TCCTGTCTGACAAACTTGTTTTCATTCTATGACAAGGTGACCCGCTTAGTGGATGAGGGT
CAGGCTGTTGATGTGGTCAACCTGGACTTCACTAAGGCCTTTGACACTGTCCTCCATAAC
ATTCTCATGGAGAAGCTGGCTGTCCATGGTCTGGATGGGTGTATGCTCCACTGGGTGAAG
CACTGGCTGGATGGCCGGGCCCAAAGAGTCGTGGTCAATGGAGTTAAATCCAGTTGGCGG
CCGGTCACAAGTGGTGTCCCCCAAGGCTCAGTGCTGGGGCCGCTTCTGTNNNNNNNNNNN
NNNNNNNNNNNNNNNNNNNNNNNNNNNNNNNNNNNNNNNNNNNNNNNNNNNNNNNNNNNN
NNNNNNNNNNNNNNNNNNNNNNNNNNNNNNGATCTTGATAAGGGGATTGAGTGCACGCTC
CGTAAGTTTTCAGACGACACCAAGCTGGGAGGGAGTGTTGATCTGCCAGAGGGGAGAAGG
GCACTACAGAGGAACCTGGATAGACTGGATCGATGGGCCAAGGTTAACGGCATGAGTTTC
AATAGGGCCAAGTGTTGGGTCCTGCATTTTGGTCACAACAACTCCAGGCAACCCTACAGG
CTTGGGGAGGTGTGGCTGGAAAGCTGCCTGATGGAAAGGGACCTTGGTGTACTGTTGGAC
GGCTGGCTGAATATGAGCCAGCAGTGTGCCCAGGTGGCCAAGAAGGCCAATGGCATCCTA
GCTTGTATCAGGAATGGTGTGGTGAGCAGGACTAGAGAAGTCATCCTGCCCCTGTACTCG
GCATTGGTGAGGCCTCACCTCGAGTACTGTGTTCAGTTTTGGGCACCTCAGTACAAGAAG
GACACGGAGGTACTGGAGCAGGTCCAGAGAAGGGCAACAAGGCTAGTGAAGGGCTTGGAA
AATCAGCCCTATGAGGAGAGGCCGAAGGAGCTGGGGCTGTTTAGTCTGCGGAAGAGGAGG
CTGAGGGGAGACCTTATTACTCTCTTCCAGTACCTGAAAGGTGTTTACAGTGAGAGCGTG
GTAGGTCTCTTCTCACTGGTGATAGGTGACAAGACCAGGGGAAATGGCCTCAAGTTGTGC
CAAGGTAAGTTTAGGTTGGACGTTAGGAAACACTTCTTTATAGAAAAGGCGGTTAAACAC
TGGAATAGGCTCCCCAGGGAGGTGGTTGAGTCACCGTCCCTGGATGTGTTTAAGAGCCGT
TTGGATGTGGTGCTCAGAGATATGATTTAGCAGAGGGTTGTTAATGTTAGGGTACTATGG
TTAGGCTGCGGTTGGACTTGATGATCTTTGAGGTCCTTTCCGACCTGAGTAATTCTGTGA
TTCTATGATGCAGTTCTGATTCATATACTCATGTTTATCTTCCTGGGTTGTATGTGTTGC
TTTATTTTACATCACTGTATTTGTAAACATTCAGTTTTGATTTTCTGTTTGGTTTCATAA
AAATATTTTTTGGGGAGAGGATGAATAAGAGGATTGTTTCTATTGCAGGAAATATTGTTA
AAGCATTTTTAATGAGTGATTTTTTTCCCCCCGAATTGTGCATGCTAGTGTTTCTAGTAC
TAGACTAACTGGTGGCCATAAGCTACCATTTGAATGACAAAAAAAATCTGCAGTGTGGTA
TACTTTTGTGTACTCATACTGAGAATTGTTTGAGTTGAAACTCACAAATTATACAGCATG
CTTAGTATCTGTTTGATTTCAATACTGGGTAATATGTGTGTTTTAATTAAATCAGCAACA
TGCTCAATTCCTTATTCTCCTGAATTATTCCAGCGTGGCATAAATCGGTTGAAATGTCTA
AATATTTGTTTCATAGAAATGTAAAGAAGAGTGAAGGGACCTTTTGCAACTGGTAATATT
TTTTTACAGAGGGAGGAACTCTTACAGGACCAGAAGCCAGGGACTCCTTGCTTGCTGTAT
ACGTTAATGTTTCTGTAAAGTCCTGATGACACTGACTTAATAACTTGAGCTTAAAAATGA
AGGAAAAATATATCCATCACAGTGACATGAACAAACTAGCATTTGTCAGAGAGAGACTAA
TTCCTGTGGGTTTCATGGAGCTATTATTGTTAATTACATTAATTACAGCAGTGACTAGAA
ATCCCTGAGAAAGTGACCCTTCTATATTAGTCTGCTCAAGCACAGAGTACTCAGTGAGGC
TTACAATTTACATAGGTAGGACAGACATTAGATGAAAGAAGGAACACACTTGTGGGATTT
ACCACTCTGAGAGAAGTATGTAAATAATATGGTAATTCATATTATATTTGTTTACATTAA
TTTGGAAATAACTTTCTTTGTCTTAGGTTAAAATGGTAGTATGAAGTCTAGCACATGCTA
TCCTAACCAGATTGAGGCTTGAGTGCTGTTTATTAACAATATAGTTACTACCTGTAATGT
AATACAGGGATTCTGTTGCTTTTTATGAGATGCTGTTAACTAAAACAGATTACCCACTCA
GATGTCCTCATACAGTTTTTAAACTTGTACTTAAAAGCAGGACTTTTTATTTGCAAAGTG
TTCACTTTGACCCAAATTATAATTTCTGGTGTAATATAATTTCTGTATTAGAAAAATGCA
TAAAGAAATGCTGGAACATGAAAGTGATAATCCTACCATGGTACTTTTGCCGAAAACACC
AGTGATGATGCTTAGTCAGAGTGGTTGGAGTTTGGATTAGGAACCTCTTAAAATTGTTCT
TCGGTTCCCAAGAGATGAGAGTGCATTGAAGTCTTAGTGTTTTTCAGGCTGTTATGTATA
CAGCTCTTCTGTATAGAACTCAAAATAATAGTAGGATTAAGAACCAAATTCCAAATTTCT
CTCTTGATTGCCCTTAACCTCCAACCTCAAGGGTCGTGCCCAAGCTCTTTCTCAGTGAAT
TAAGTTAGTTGTGTAGAGTCCTATTTCATGCACGTTTGTACCCAGGAGTGGATCCTGGGG
AAAACAGGACAAGTGGTCAAGTGAATGAAAGCTGTGCTATACAACCTTGTGAAA
>ck100#LINE/CR1
GAACCACCAATGTTTTTCCATTAGAAATATCACAGAGATTTCTCACTCCACCTTGTTGTT
GTTGCCTTTTAAATGCCACGCTGCAGTACTTGGTTTAATAATGAGATGCACCACTGACAT
CCTGGAGAGCAAAGAGTTATCACTGGCATGCCAATTACAGTTAACAAGGAGAAGCTTGGT
CTGTTGGCAAGGCTACAGGGTGCCTTATGTTTTAATGACAACGGTGATCAAACACTGCAT
GAGTATGCTTCAGAATTAATATATTAATAGTGAGCAAAAGAGGTCCCTGTCCATGTGTAG
GAGATGCCGTTACAGAAATAATGCAAATATTGATAGTAATTAGTCATGGGGATCTCAGTG
TAGTCTCTCTTTCTCTTGTATTCCTTCACAATGTCATGTCTTAAAAGAATCGTTGGCTTC
TATGGTTAATTTTTTGTACTTGGAAATTTTATTTTCATTATCCTTTCATGCAGTGTTTTA
GACCTTGGGATTATCAGGACTGCATTATGTCATGTATGCATCATGTACTTCAGAAACTTT
TTAGCAGATCACTTCAGAAGCAGAAGTTGGGATATTAGCAGGGAGGGGTCACGGCTATAT
TGTCATTCAAGAGACTGACAGGCACTTAGGCCAGTTCTGATGAAGCGACCTAAACAAAGT
GAGATGCTTTTGGAGGGCTGTAGATCTCTCATGTTCTCCCCCCATTAGTCCTGACTAATG
TAGGAGCAAGTGGGTCTTGTGGCAGTATACGTGAGTGTTTCTTTTGTTCCTTTCGTCTTC
GCTTAGGAGACCAGCTCTCCTACGGACAGTCCCTGTGACCTCCAGTTTGAACATGGTCTC
TACCAGGCAGCGGGCTTGCACCAGGAAGACTGTGGCAACTCAGACAGAGGGCCTGCCCAG
AAATGTGGCCGTGCAGGTCTCTGGCTGCAGGGGTTGCCACAGCCTGCTGCTGCCGAGGGA
GGATGGGAAGGATGCCACTTGTGTGAGGTGCGAGCAGGTAGATGAGCTGCTCAGCCTGGT
GGTAGAGCTCAGGGAGGAGGTGGAGAGATTAAGAACCATCAGAGAGTGCGAGCGGGAGAT
TGACTGGTGGAGTGACTCTCTGAGAGAAAGATGCAGAGATTCCGTCCCCCAGACCGTAGT
GGACCCTTTCCCTTGCTGTAGTCGAGCACAGAGAGCTGATTCAAGACAAGAGAAGGAATG
GCAGCAGGTCCCAGCTCGGAAATGCAGGCGACCCCCACCCCAACCTACCACGGTTCCTCA
GGTGTCTCTACATAATAGGTTTGATGCCCTGAAACCGGAGGGAGAGGTAAGTGAGGATAA
GGTGGGAAGACTGCCTCCAAGTGTGACTAAGGTGAGGAGGTCAGCTCCACGCTTAAAGAC
TGCTTCCTCCAAAAAAGAAAGGAAGGTGATAGTTGTAGGTGACTCCCTACTGAGAGGAAC
AGAGGGCCTTATATGTCAGCCTGACCCTACCCGCAGGGAGGTGTGCTGCCTCCCTGGGGC
CCGGGTCAGGGATATTTCCAGGAAACTTCCTGGTCTGATCCACCCCTCTGATTACTATCC
ATTATTGATAGTTCAGGCTGGAAGCGATGAGGTTGCTGACAGAAGCCTGAGGGCTATAAA
GAATTATTTTAGGGGACTGGGGAGGTTAGTTGACAATGCAGGCATGCAAGTAGTATTTGC
AGGTATTCCTACAGTGGCAGGGAAAGATAATGCAGTGACCAGGAAAACCCATCACATAAA
CACATGGCTGAGAGGCTGGTGCAAACGCAAGAATCTCGGGTTCTTTGATCATGGGGCGAT
CTACTTGGCACCTGGCCTGAGGTTTGCAGATGGGTATCACCTGTCTCAAAGGGGGAAACG
GACCCTTGCCCAGGAGCTGGCAGGACTTGTAGAGAGGTCTTTGAACTAGACATGAGGGGG
GAAGGGGATAAAACCAGGCCTGCTAGAGATGAGCCTGGGGGAACGATAATAGGATTAGGG
GTGAGGCGAGAGGCCCAGCTAAAGTGTGTCTATACCAATGCACACAGCATGGGCAACAAA
CAAGAAGAGTTAGAAGCCATTGTGCAGCAGGCAAGCTATGACCTAGTTGCCATTACAGAA
ACGTGGTGGGACCGCTCCCATGACTGGAGTGCTGCAATGGATGGCTACAAACTCTTCAGG
AAGGATAGGCAAGGAAGGAGAGGTGGTGGAGTGGCTCTCTATGTTAAAGAGTGCTTTGGG
GTTACTGAACTTATGACTGGGGATAATAAGGTTGAATCCTTATGGGTTAAGATCAGGGGA
AGAGCTGACAAGGCAGACATCCTGGTGGGCGTCTGTTATAGACCGCCAAACCAGGATGAA
GAGACAGATGAGTTGTTCTATGAGCAGCTGGTGGAAGCTGCACGATCGCCGGCCTTTGTC
CTCATGGGGGACTTCAACTTCCCCAACATATGCTGGGAATACAATTTAGCACAGAAGAAG
CAGTCTAGGAGGTTTCTGGAATATACATTCCAGAAGGAGGACAGCTTCTTGATGCAGATG
ATAAGAGAACCTACGAGAGGAGCTGCCCCATTAGACTTGCTGTTCACAAACAGAGAAGGT
CTGGTGGGAGATGTAGAGATTGGGGGCTGTCTTGGGCAGAGTGACCACGACATGGTAGAG
TTCTCGATTCTTGGTGGAGTCAGGAGGAGGAACAGCAAAACTGCTACCTTGGACTTCCAG
AGGGCAGACTTTGAATTGTTCAGGAGACTAGTAGGGAGAGTCCCCTGGGGTTCAGTCTTA
GAGAGTAAAGGGGTACAAGATGGCTGGTTGCTCTTCAAGAAGGAAGTCTTAAAGGCGCAG
GAGCAGGCTGTACCCCTGAGCCGCAAAATGAGCCGGCGCGGAAGAAGACCGGTGTGGATG
AATAGGGAACTATTCTTGAGGCTCCAGGAGAAAAAGAGAATCTACCTCCTGTGGAAGAAG
GGACGGGCAACCCGGAAAGAATACAAAGAAGTTATTAAGATGTGCAGGGAGAAAATCAGA
AAGGCAAAAGCCCAGCTTGAACTCAACCTGGCTGCTGGGGTAAAAGGGAACAAGAAACTC
TTTTACAAGTATATCAACAGTAAGAGGAGGACCAGGGAGAATCTCCATTCTCTACTGGAT
GAGGCTGGGAATGTGACCACTGAGGATAAGGAAAAGGCAGACGTTCTGAATGCCTTCTTT
ACATCTGTCTTTAAAAGTCAGACCAGTTATCCTCAGGTTTCTCCACTCTCTGACCTGGCA
GCCCTGGCTGGGGAGCAGACTAAACCTCCCACAATTCACGAGGAAACAGTCAGAGACCTG
CTACACCAACTGGACTGCCACAAGTCCATGGAACCAGATGAGATTCACCCGAGAGTGCTG
AGGGAACTGGCAGAGGTGATAGCCGAGCCGCTTTCCATCATCTATCAGCGCTCCTTGTTG
ACGGGTGAGGTCCCAGAAGACTGGAGGCTTGCCAATGTGACTCCCATCTCCAAGAAGGGC
TGCAGGGAGGATCCGGGGAACTCCAGGCCTGTTAGCCTGACCTCGGTGCCGGGGAAGATT
ATGGAGCAGATTGTCTTGAGGGAGATCACGTGGCACGTGCAGGACAACCGGGGGATCAGG
CCTAGCCAGCATGGGTTCACGAAGGGCAGGTCCTGCTTGACCAACCTGATCTCCTTCTAT
GATCCAGTGACCCGTCTGGTGGATGAGGGAAAGGCTGTTGATGTAGTCTACCTAGATTTC
AGCAAAGCCTTTGAAACTGTCTCCCACAGTATTCTCCTGCAAAAGCTGGCAGTCCGTGGC
TTGGACAGATACACTCTTGGCTGGGTAAGGAACTGGCTGGAGGGCCAGGCCCAGAGAGTG
GTGGTGAATGGAGTTAAATCCAGCTGGGGACCGGTCACGAGTGGTGTTCCCCAGAGGTCG
GTGCTGGGGCCTGTCCTGTTTAATGTCTGTATTGATGACCTGGATGAGGGCATTGAGTGC
ACCCTCATTAAGTTTGCAGATGACACCAAGCTAGCTGGAAGTGTTGATCTGCCTGAGGGT
AGAGAGGCCCTACAGAGGGATCTGGATAGGTTGGATAGCTGGGCTGAAGCCAATGGGATG
GGATTCAACAAGACCAAATGCCGGGTCCTGCACTTTGGCCGCAGTAACCCCAGGCAATGC
TACAGGCTTAGGGCAGAGTGGCTGGAAGACTGTGTAGAGGAAATGGACCTGGGGGTGTTG
ATTGACACTAGACTGAACATGAGCCAGTGGTGTGCCCAGGTGGCCAAGAAGGCCAATGGC
ATCCTGGCTTGTATCAGAAATAGTGTGGCCAGCAGGAACAGGGAAGTAATTGTCTCCCTG
TACTCAGCACTGGCGAGGCTGCACCTTGAGTACTGTGTCCAGTTTTGGGCCCCTCACTGT
AAGAAAGACATTGAGGCCCTGGAGTGTGTCCAGAGGAGGGCAACAAAGCTGGTGAGGGGT
CTGGAACACAGGCCTTATGAAGAGTGGCTGAAGGAGCTGGGATTGTTCAGTCTGGAGAAG
AGGAGGCTCAGGGGAGACCTTATTGCTCTCTATAACTACCTGAAGGGAGGTTGTAGTGAG
CTCGGGGTCAGCCTCTTCTCTCGTGTGACAGTGATAGAACGAGAGGGAATGGCTTCAAGC
TGCGCCAGGGAAGATTCAGGCTGGACATTAGGAAATACTACTTCTCTGAAAGGGTGGTCA
GGCACTGGAATGGGCTGCCCAGAGTGGTGGTGGAGTCACCGAGCCTGGTGGTGTTTAAAG
AGCATTTGGATGTTGTGTTGAGGGACATGGTTTAGTGAGAACCATTGGTGAAGGGCGAAT
GGTTGGACTGGATCCTGTGGGTCTTTTCCAACCTTAGCGATTCTATGATTCTGTGATTCT
GAGTTTGTTGAAACCTGCAGAACAGCTGCCATGTCCTTCCACTGAGAGGCTGTGGCTATT
CCTCATTTAATTGTCTGTCGACACTCTGTCAAACAGCAAGGGAGGCACTCTGTTTGCACC
TGTGAACAAGCTGTGCCTCAGCGAATGCTCATATTCTCTCAGAAGATGCATGTTCCCAAG
GAGAAAAGACTTTCAGTGTCAAATCTTCCACACCTATTAGTGGCTAAGCCTCCAGGCCCA
TGTATACATGTTTCTGATGGGCTGACAGATTTTTGGTGTCTCAGCATCCGTGTTCAGAGC
AACTGAGAATGCTTCAAATGGCAGGATCATCCTCAATCAATAAGTTTAGTACCACTGCTG
CCTGCTATTTGCATCATAAGAGAGTCTTGATGGACTGCCTTTAATTCATATGATACAAAT
ATCTATAAAAATCACTCTTTTGTATCTAGTGGTTTTTTTTGTTTGTTTGTTTGTTTGTTT
GTTTTTTTGTGGGATTGTTTTCATCACATCTCAACATATTTAATAAAGTGTATAGGACTC
CTTGGAGGACTTGCTGTTATCTGACATCTTAGCATGATTAGAAACACAGATCTTACAGGG
AGAATCTACTGTGTACTGGAGCTCTTTATCAGATATTCTTCCTCCCCTTTAGCAGGAGGC
TTGATCAGGTTTTTCATTTTGAGAATCACATTGAAGAGATAAAGGGTTTAACCCTTTTTG
CTTTCTGCACATGTGTGTTTCTGTGCATACACTTCCATGTGGGCTCCTATTACCTTGCAG
CAGAAGCAGTGTCTAGCAGAAATTGTGGATGAGAGAGGTCACATCCCAGCTCTGATAGAG
CCCTGTGGGCAAGGAGCTGGCAGAGCACCACTGTTTTCTTTTCTTCTTTCTTTCCCTTCC
TTGCAGGAAAAAATGACTATTGGATTCCATGTCTGGCAGAGAGTTGGTCTTATCTGTGGA
CTCTAAAGACACAGGGCAGAAGAGATGAATTGCTAAAACATAGCCTGAAGGCAGGTGGAC
AAGTTTTTTGACAAGTTTTAAAATTGTTCAACATTTCAGCTGGGGCTACAGGAGGTCTTT
AGTAGCACAGTGCTTGGGACTGACAGTGCTCTGCAAACGCTGCTGTTGTTTGCCACTTGT
CCCAGCCTTCATATCGTTACCTGATTTTGCCATTCTTTGCAGGTAAGGAAAGAAATGTCT
GAAGGTATAAAGTTTTAGTGGTTGTAGGTATGTTACTGGCCTGAACTGATGATTGAGCAC
CTGGTGAAGGGAATGGCTTGCCTAGGAAACACTGGTGCAAGAAATTCACTGTAGAACAAA
TGAAGGCAATGACAGAGCCTTTATTTGAGAAATAGGCACACGAGGAAAAGATATCAAAGG
AATTGACTCACCCCTCCCGGTAACAGCGCGCAGAGAGAGACGAGCTGAGGAATGTGTCCC
TCCCCCGTTCGTACCGTTGCGCCGCCGGAGAGAAGGGTGGGGGCAAAGAGAGGGACCCGC
ACAGACTCAGACTGCACAGGAAGTATTGCAGAGACAGAAGGGGTGGCTCCAGACCACCCT
CCCCCATTCCTGGCACTCACATACTCACATAGCCCATCCATTGGTTCAGGCTGTGACCCT
GGAATTCCACTACATTCACCTATGCTTCCCACATGACCCTTCATATCCTTCCCCCCCAGT

>ck101#LINE/CR1
TTGCTGATTTGTTTTGAGAATCTGATGAAATACACTGAGAGGAGACAAGACTGGGACATC
AGTCACTGGTTCTGGATGTTCTTGCCTTCTCGGATGCGCCAGAGGTGGGTTGTGTAGGTA
GCATACAGGGTGGCTTGAGCACAGAAACATGCCACCTCATGCCATCCTGGGAATGATGCC
TCTGGTTACTCTTCTCAGGCAACTGGGGGTGCTGGGTTGGTTTTGTGCTGAGAAAATAGA
CGTGGTCCATGGGAGAGTGGGTAATGTCTTCCAAATCGATAGGTGCTGTGTTTAGGGGTG
ATTTCCCAATTGGAAGTGGAAAGAAGGTTTAGTTTTTTGGCCAAATTTTTAATGCGAATA
TAAAGAGTATTGCTGTGGAGACCAGCTTCAGGGCAGGTACGACTGCGCAGGACAAGGGAC
CTAAAGTAAAAAGGCCGACCAAAAAGCTCTTTTTAGGGCTTTTTCGAAGCTAGCAAGAGC
ACCATACTGGTGCCGAGGGGCTGGCAGCTTGTGGGAGGGCTGCTGAGCCAGCAGGGGCGG
AGCTGGCACTGCCCACTCTTGAGCTCGACCTTGACCTTTTGCTGTGCAATTAGAAGTATC
TTTGGGAGGGTGGAAGCTAGCTTCCCTTAACGCACTAGGTGAGAAAAGGGTGTTACCTTC
CATTGTTAACAGGAAAGGAGTCAGTGTGTGAGTACAGCCCACCCTGCCCATACTGCAGCT
GCAGGTGTGGGAGGTGGGTCTTGTGGCAGGATACGTGTTTCTTTTGTTCCTTTTGTATTC
GCTTAGGAGACCAGCTCTCCTACGGACAGTCCCTGTGACCTCCAGTTTGAACATGATCTC
TACCAGGCAGCGGGCTTGCACTAGGAAGACTGTGGCTACCCAGACAGAGGGCCTGCCCAG
AAATGTGGCCGTGCAGGTCTCTGGCTGCAGGGAGTGCCAGAGCCTGCTGCTGCTGAGGGA
GGATGGGAAGGATGCCACCTGTGTGAGGTGTGAGCAGGTAGATGAGCTGCTCAGCCTGGT
GGTAGAGCTCAGGGAGGAGGTGGAGAGATTAAGAACCATCAGAGAGTGCAAGCAGGAGAT
TGACTGGTGGAGTGAGTCTCTGAGAGAAAGATGCAGAGATTCTGCCCCCCAAACGGTAGT
GGACCCTCTCCCTTGCTGTAGTCGAGCACAGAGAGCTGATTCAAGAGGAGAGGAGGGATG
GCAGCAGGTCCCAGCTCGGAAATGCAGGCAACCCCCACCCCGACCTACCACGGTTCCTCA
GGTGTCTCTACATAATAGGTTTGATGCCCTGAAACCGGAGGGAGAGGTGAGTGAGGATAA
GGTGGGAAGACTGCCTCCAAGTGTGACTAAGGTGAGGAGATCAGCTCCACGCTTAAAGAC
TGCCTCCTCCAAAAAAGAAAGGAGGGTGATAGTTGTAGGTGACTCCCTCCTGAGTGGAAC
AGAGGGCCTGATATGTCGGCCTGACCCTACCTGCAGGGAGGTGTGCTGCCTCCCTGGGGC
CCGGGTCAGGGATATTTCCAGGAAATTTCCTGGTCTGATCCACCCCTCTGATTACTATCC
GTTATTGATAGTTCAGGCTGGCAGCGATGAGATTGCTGACAGAAGCCTGAGGGCTATAAA
AAATGATTTTAGGGGGCTGGGGAGGTTAGTTGACAATGCAGGCATACAAGTAGTATTTGC
AGGTATTCCTACAGTGGCAGGGAAAGATAATGCAGTAACCAGGAAAACCCATCGCATAAA
CACATGGCTGAGAGGCTGGTGCAAACGCAAGAATCTCGGGTTCTTTGATCATGGGGCAGT
CTACTCGGCACCTGGCCTGAGGTCTGCAGATGGGTATCACCTCTCTCAAAGGGGGAAACG
GATCCTTGCCCAGGAGCTGGCAGGACTTGTAGAGAGGTCTTTAAACTAGACATGAGGGGG
GAAGGGGATAAAACCAGGCCTGCTAGAGATGAGCCTGGGGGAGCGATAATAGGATTAGGG
ATGAGGAGAGAGGCCCAGCTAAAGTGTGTCTATATCAATGCACGCAGCATGGGCAACAAT
CAAGAAGAGTTAGAAGCCATTGTGCAGCAGGCAAACTATGACCTAGTTGCCATTACAGAA
ACATGGTGGGACCATTCCCATGATTGGAGTGCTGCAATGGATGGCTACAAACTCTTCAGG
AAGGATAGGCAAGGAAGGAGGGGTGGTGGCGTGGCTCTCTATGTTAAAGAGTGCTTTGAG
GTTACTGAACTTATGACTGGGGAAAATAAGGTTGAATCCTTATGGGTTAAGATCAGGGGA
AGAGCTGACAAGGCAGACATCCTGGTGGGCGTCTGTTATAGACCGCCAAACCAGGATGAA
GAGACAGATGAGTTGTTCTATGAGCAGCTGGCGGAAGCTGCGTGATCGCCGGCCTTTGTC
CTCATGGGGGACTTCAACTTCCCCGACATATGCTGGGAATATAATTTAGCACAGAAGAAG
CAGTCTAGGAGGTTTCTGGAATGTATGGAACACAACTTTCTTGATGCAGATGATAAGAGA
ACCTACAAGAGGAGCTGCCCTGTTAGACCTGCTGTTCACAAACAGAGAAGGTCTGGTGGG
AGATGTAGAGGTTGGGGGCTGTCTTGGGCAGAGTGACCTCGACATGGTAGAGTTCTCGAT
TCTTGCTGGAGTCAGGAGGGGGAACAGCAAAACTACTACCTTGAACTTCCGAAGGGCAGA
CTTTGAATTGTTCAGGAGACTAGTAGGGGGAGTCCCCTGGGGCTCAGTCTTAGCAAGTAA
AGGGGTACAAGATGGCTGGTTGCTCTTTAAGAAGGAAGTCTTAAAGGTGCAGGAGCAGGC
TGTCCCCCCGAGCTGCAAAATGAGCCGGCGCGGAAGAAGACCGGCGTGGATGAATAGGGA
ACTTTTCTTGAGGATCCAGGAGAAAAAGAGAATCTACCTCCTGTGGAAGAAGGGACGGAC
AACCCAGAAAGAATACAAAGAAGTTGTTAAGATGTGCAGAGAGAAAATCAGAAAGGCAAA
AGCCCAGCTTGAACTCAACCTGGCTGCTGGGGTAAAAGGGAACAAGAAACTCTTTTACAA
CTATATCAACAGTAAGAGGAGGACCAGGGAGAATCTCCATCCTCTACTGGATGAGGCTGG
GAATGTGACCACTGAGGATAAGGAAAAGGCAGACGTTCTGAATGCCTTCTTTACATCTGT
CTTTAAAAGACAGACCAGTTATCCTCAGGTTTCTCCACTCTCTGACCTGACAGCCTTGGC
TGGGGAGCAGACTAAACCCCCCACAATTCAGGAGGAAACAGACCTGCTACTCCAACTGGT
CTGCCACAAGTCCATGGGACCGGATGAGATTCACCCGAGAGTGCTGAGGGAACTGGCGGA
GGAGATAGCCGAGCCGCTTTCCATCATCTATCAGTGCTCCTTGTTGACGGGTGAGGTCCC
AGAAGACTGGAGGCTTGCCAATGTGACTCCCATCTACAAGAAGGGCTGCAGGGAGGATCC
GGGGAACTACAGGCCTGTTAGCCTGACCTTGGTGCTGGGGAAGATTATGGAGCAGATTGT
CTTGAGGGAGATCACGTGGCATGTGGGGGACAACTGGGGGATCAGGCCTTGCCAGCATGG
GTTCACGAAGGGCAGGTCCTGCTTGACCAACCTGATCTCCTTCTATGATCTAGTGACCTG
TCTGGTGGATGAGGGAAAGGCTGTTGATGTGGTCTACCTAGACTTCAGCAAAGCCTTTGA
CACTGTGTCCTACAGTATTCTCCTCCAGAAGCTGGCAGTCCGTGGCTTGGACAGATACAC
TCTTGGCTGGGTAAGGAACTGGCTGGAGGGCTGGGCCCAGAGAGTGGTGGTGAATGGAGT
TAAATCCAGCTGGCGACTGGTCACGAGTGGTGTTCCCCAGGGGTCTGTGCTGGGGCCTGT
CCTATTTAATATCTTTATTGATGACCTGGATGAGGGTATTGAGTGCTCCCTCAGTAAGTT
TGCAGATGACACCAAACTGGCTGGAAGTGTTGATCTGCCTGAGGGTAGCGAGGCCTTACA
GAGGGATCTGGATAGGTTGGATAGCTGGGCTGAAGCCAATGGGATGGGATTCAACAAGAC
CAAATGCCAGGTCCTGCACTTTGGCCGCAATAACCCCAGGCAACACTACAGGCTTGGGGC
AGAGTGGCTGGAAGACTGTGTAGAGGAAATGGACCCAGGGGTGTTGATTGATGCTGGACT
GAACATGAGCCAGCAGTGTGCCCAGGTGGCCAAGAAGGCCAATGGCATCCTGGCTTGTAT
CAGAAATAGTGTAGCCAGCAGGAACATGGAAGTAATTATCCCCCTGTACTCAGCACTGGT
GAGGCCGCACCTTGAGTACTGTGTCCAGTTTTGGGCCCCTCACTGTAAGAAAGACATCGA
GGCCCTGGAGCGTGTCCAGAGGAGGGCAACAAAGCTGGTGAGGAGTCTGGAGCACAGGCC
TTATGAAGAGCGGCTGAAGGAGCTGGGATTGTTCAGTCTAGAGAAGAGGAGGCTCAGGGG
AGACTTTATTGCTCTCTATAACGACCTGAAGGGAGGTTGTAGTGAGCTGGGGGGGTCACC
ACTTAAGATAAATGCAATAATCTAAAGGTTAACGCAGGGAAAAGAAGGATGGGGGCCCAA
ATGTGATTATAATGCAAGTCAAATATTATCAAATATAATTCTTAATGCAGGAGGGGATGT
GGGAGTGCAAAATGTGTTTGATATGGTAAAATTTTCGCTGTTCTGTAGTTCTCAGCCTAA
AGTTCTGCACCCACTGAAGATTTTCAAAGTTGGAGCTTTGGAATTGCTTTAATGAGAAAT
ATTTATTTTTACATTACAAAGAAAATAATGGCCTAGAAAAGAAAAAATTCAGGAAAGTAT
GCACAAAACACCAGGATTAGGACTATGAAAAACTGCACAGAAAATTGCTTTTGGGTTCAC
ATTTCAGAGCCGAAGTGGCCTGAGTTCTCAGATATGACAAGCAATCACCAGCTCCTCTTC
AACTCTACAGGAGCTGTGGAGTGTTCAGCATGTGTTTGAAAATGAGGCCACTGATTTGGC
TGCCGCGTAGGGACTTAATGGGCTGATCTGAGACATCCACTTCAGGAAGTTTTGACTGGA
TTCACATAAGCCCTTCAAGTCAGAGTGTATCATTTCATATTTCCTGTGGTCCGTCACCGG
TTAACTCTTTTTAAGTTTCTGATGCAAAGCTTGCTTATAACCCTGGGAGGATGGCAGGTA
TTTTTAAGCAGTGCTGCTTTGACAACTGGTCAGCCTCTCAGAACTTATTTGCTCCTGTGT
GCTGAGCGTAGTGAATGTTGATGACCACTCTGGCACAGGCTAGCTTGGGACTATGCTGGT
TCCCACCGTAGCTGGTGAACTTAACTGAAGACTTGATGGTACAAAAGTTCTTCAGCAGAG
CAAGTCCTGCCACATTGTCCAGCCACAGGTAGGTAATTCCTGGCAGTAATTTTTCCATCC
TCTTAGCAGTCTCTGGCGATGGATGCTCTCCTGCCACTCCAAGCAATCTTGCTAGTGCCT
CATGGTGGCTGTTGTTGAAAAGCTTCCCCTCCTATTGTTCTGATTCTCTCTGCTGACATA
TAATCTCAATATTCTTTCCCCTTCCTTCAGGGAGATAATATCTAGATTATTCTTGCCTAG
TTTTGAAGTGTCCTTCTTATGTCTGACAGGTAGCAAACTTTCCTTTGATATTCCCTTTTT
TGGCACTGGAAAGTTGAAAGAGTTATGACAGCTTTATTTACTTTGGAACTTTCGGCTCTC
TTCAGTTGACCCACAGCTTTGTAAATGCAGTGTTTCAGAGGAGGTCTAAGGACTTCTGGG
TTTGTTGTTACTGTCAATCCATGGAGATTTCCTATATGTACTGCGTTTTATGATTTAAGC
CTTCCCTGTTTCATATGGGATCTATCCTGGCTAAGCATAGGGCATAGCATTTTTCTTCAC
TAGAGTACAAACTGGGTTACATTTCTAAGGCTGTTTGTTCTGCCGATTTGTCAAAATCAT
GTTCATTTTAGCTCTGTCTTCAAACTTCCTTAATGCTTTTGTCATCTGCAGAATTAGTGT
GTTCTTTTCCATCCTCCACATTATTTATGAAAGTATTCAAGTCATCTAAGACAGATCATG
GAAAATAGCCTTTCAGTTTGACAGTGAAGCACTGATACTGCTCTCTGAGGACAGAGTCTT
GAGCTTCTGTGCTCTAGGTCGTGTTTCCCTCTTTAATGACTCTGTCTTCAAGACTGCCAA
AAAAAAAAAAAAGCCTTGCTGAAGGTAGAATCTGTATCATTGCTTCTTTGACTTGTTTTC
AATGAGAGGAAGCGTACAGCACAGCCATGGATACTCGTGGATGTTTGTCCGATCCTATGA
TTAACCCAATTAAGATAGGGACAAGCACCTTATATCTGATGGGCAGGCCAAGGTGAAAGG
AACAGGTAGAGGGAATTTACATCCTCCCTTTTGTTTCCTCTGAGTCCGATGGGATGTGGA
CGACCAGGGCAACAACACACAAACATGCTCTCCCATTGGTCAGCT
>ck116#LINE/CR1
CATCTTGCTGTCAATAGCAACTCAGTTATTTTAGCAAGTCAGAAATCTTCTCCTGATTGT
CTGTGTTCCATACCAAGAACTGATTTTCCTCCTCGAGCATCATGCTGTCCACCCTATAGT
ATCTGAGTGGTGGAAGAGGGTCCACATAAATTTGATATTCTGCAGTGTTGAAAAAATGGG
GGAAATAACCTTTGTAGTCATCAGTACTGGAAGACTGAGGACAGTTATTTAGTTTCCTGC
ATAAAAAATTTAAAGAGGCTATGAAATATATGATCAGGCTGGGTACTTCTATGCACACAG
GCTTGCAACCTTGGGTGATTAATTGCACATCCATCTTTTCCTTCAGAACCATAGAATAGA
TTGAGTCGGAAGGGAACTTAAAGATCATCTACTTAATGACCTCCCTGCCATGGGCAGGGA
ACCCTTCCATTAGACCAGGTTGCCCAAAGCCCCATCCAGCTTGACCTTGACCACATCCAG
GGATGGGGCATCAACAATTTCTCTGGGCAACCTGTTCCACTGCCTCACCACCCTCAGAGT
GAATAATATCTTCCTAATTCCTAATGTAAACCTATCCTCTTTTAGCTTAAAACCATTACC
CCTTGTCCTATTGCTACGCTCCCTGATAAAGAGTCTCTCTCCATCTTTCCTGTAAGCCCC
CTTTATGTAAAGGGAGGATGCTATAAGGTCTCCCTGAAGCCTTCTCTTCCCTAGATTGAA
CCCCAACTCTCTCAGTCTCTCTTCATAGGAGAGGTGCTCCAGCCCTATGATCATCCTTGT
GGCCCTCCTCTGGAGTTGCTCCAGACAGGTCCATGTCCTTCTTACACTCGGGGCCTCAGA
GCTGAATGCAATACTCTAGTTGGGGTCTCGTGAGAGTGGAGTAGAGGGGAATAATTACCT
CCCTTGACCTGCTAGCTACATTTCTTTTGACGCAGCCCAGGATATGGTTGGCTTTCTGGG
CTGCAAACACACATTGCAGGCTCATGTTGAGTTTTTCATCAACCAACACCTTTGGGTCCT
TCTCTGCAGGGTTGTTCTCAATCCATTCTCCACTCAGCTGATATTTCTGCTGAGGATTGT
CCTGAACCCAGTTCAGGACCTTGCACTTTGGCCTTTTTGAACTTCAATGAGGTTTTCACA
GGCCCGCCTCTCAAGGCTGTCAAGGTCCCTCTGGATGGCATCCCTTCCCTGCAGCGTGTT
GTCAACAGTTTAAGGTCCGGTTTGGCCCAGTTTCGTGACTAATGGGGTAGGGGGATCCAT
GGAACCCATGCTCCGGGAAAAGGGAAAGGGGGAAAGGCAGGGAGATGGGTCTAAACACAA
AACAGCAGCAATGATCTGAGGAGAAAAGCTAAATTACTAAAAAGATATTGGAATGCAAGA
TAACACACTATAATGCAATATAATTGGAATTGAACCTAATAAATCAAAGAAAATGAGAGA
GCGTGTCCAAAAACCAAAGGCCGTGCTCTAATGCTGAACGCGAGATGTCTAGCTTGGCTG
AGCAGAAAGGCAAAAGAGAGGGAGTCTCATGATCTGTGAACAGTTTTATCTTTCCCTCTG
AACGGAATATGGAAACAGAACAGCGAACAGTCCTCTGGGGTATACAGTTCTTCTCTTCTG
AAAACCAGGTACCCAGAACTATCCATGATAGTTCTGGAACTGGAGCATTAACTCTTTAAC
TCACAGTGCACTACATGATGTTATGATGCAGTACACAGAAAATGAAAAATCATATAACCA
TGACATATATTGTCCGTGCCACACAACTTGGTGTTGTTTCCAAACGTGCTGAGAGTGCAC
TCAGTCCCACAGTCCATGTCTCCAACAAAGATGTTAAATACGTAGTTCCCTCCCCAAGTA
ATGCTTCCTGTTTTTTTCCATGGAAACTACAACACATACAAAGAGAACAATAAAACTATT
TGATAGAGCAAATTCTCATCTACAAAACACTTTTTTAACACAATTACCACCATTACCTAT
GCATTTTCACCAGTGATGAACAAGATCTTGCATGCCATGCTCGTAAAACTCCACATGGCT
GTCTAAAAGGTGGCTTTCACATTTCCATCGCCACTGCTGAAACACACTACCCACCACCTT
GCTGTGCTAACATCCACTGTTTGGTCTCCATAAACATTCAACAAGCTCTGATGAATGTCA
ATGGGTACAACTTTTTTCCACATGGAGGAATTCCATTACACACCTTTGCTTCATATGCAC
TTTGATGAGCAACTGGTGGAAGCTGCGCGATCCCCAGCCCTTGTCCTCATGGGGGACTTC
AACTTTCCTGACATATGCTGGGAATACAATTTAGCACAGAAGAAGCAGTCTAGGAGGTTT
CTGGAATGTATGGAGGACAACTTCTTGATGCAGATGATAAGAGAACCTACGAGAGGAGCT
GCCCCGTTAGACCTGCTGTTCACAAACAGAGAAGGTCTGGTGGGAGATGTAGAGGTTGGG
GGCTGTCTTGGGCAGAGTGACCACAACATGGTAGAGTTCTCGATTCTTGGTGGAGGCAGG
AGGGGGAACAGCAAAACTGCTACCTTGGACTTCCAGAGCGCAGACTTTGAATTGTTCAGG
AGACTAGTAGGGAGAGTCCCCTGGGGCTCAGTCTTAGAAAGTAAAGGGGAACAAGATGGC
TGGTTGCTCTTCAAGCAGGAAGTCTTAAAGGCGCAGGAGCAGGCTGTCCCCCTAAGCCGC
AAAATGAGCCGGTGCGGAAGAAGACCGGCATGGATGAATAGGGAACTATTCTTGAGGCTC
CAGGAGAAAAAGAGAATCTACCTCCTGTGGAAGAAGGGACGGGCAACCCAGAAAGAATAC
AAAGAAATAGTTAAGATGTGCAGGGAGAAAATCAGAAAGGCTAAAGCCCAGCTTGAACTC
AACCTGGCTGCTGGGGTAAAAGGGAACAAAAAACTCTTGTACAAGTATATCAACAGCAAG
AGGAGGACCAGGGAGAATCTCCATTCTCTACTGGATGAGGCTGGCAATGTAACCACTGAG
GATAAGGAAAAGGCAGATGTTCTGAATGCCTTCTTTACATCTGTCTTTAAAAGACAGACC
GGTTATCCTCAGGTTTCTCTACTCCCTGACCTGGCAGCCTTGGCTGGGGAGCAGACTAAA
CCCCCCACGATTCAGGAGGTAACAGTTAGAGACCTGCTACTCCAACTGGACTGCCACAAA
TCCATGGGACCGGATGAGATTCACCCGAGAGTGCTGAGGGAACTGGCGGAGGTAATAGCC
GAGCCGCTTTCCATCATCTATCAGTGCTCCTTGTTGACGGATGATGTCCCAGAAGACTGG
AGGCTTGCCAATGTGACTCCCATCTACAAGAAGGGCTGCAGGGAGGATCCGGCGAACTAC
AGGCCTGTTAGCCTGACCTCGGTGCCAGGGAAGATTATGGAGCAGATTGTCTTGAGGGAG
ATCACGCGGCACATGCGGGACAACCGGGGGATCAGGCCTAGCCAGCATGGGTTCACAAAG
GGCAGGTCCTGCTTGACCAACCTGATCTCCTTCTATGTTCCAGTGACCCGTCTGGTGGAT
GAGGGAAAGGCTGTTGATGTAGTCTACCTAGACTTCAGCAAAGCCTTTGACACTGTCTCG
CACAGTATTCTCCTCCAGAAGCTGGCAGATCGTGGCTTGGACAGATACATTCTTCGCTGG
GTAAGGAACTGGCTGGAGGGCCGGGCCCAGAGAGTGGTAGTGAATGGAGTTAAATCCAGC
TGGCGACCGGTCATGAGTGGTGTTCCCCAGGGGTCGGTGCTGGGGCCTGTCCTCTTTAAT
ATCTTTAATATCTTTATTGATGACCTGGATGAGGGCATTGAGTGCACCCTCAGTAAGTTT
GCAGATGACACCAAGCTGGCTGGAAGTGTCAATCTGCCTGACGGTAGCGAGGCCTTACAG
AGGGATCTGGATAGGTTGGATAGCTGGGCTGAAGCCAATGGGATGGGATTCAACAAGACC
AAATGCCGGGTCCTGCACTTTGGCCACAATAACCCCAGGCAACGCTACAGGCTTGGGGCA
GAGTGGCTGGAAGACTGTGTAGAGGAAATGGACCTGGGGGTGTTGATTGACGCTAGACTG
AACATGAGCCAGCAGTGTGCCCAGGTGGCCAAAAAGGCCAATGGCATCCTGGCTTGTATC
AGAAATAGTGTGGCCAGCAGGAACAGGGAAGTAATTATTCCCCTGTACTCAGCACTGGTG
AGGCTGCACCTTGAGTACTGTGTCCAGTTTTGGGCCCCTCACTGTAAGAAAGACATCGAG
GCCCTGCAGCGTGTCCAGAGGAGGGCAACAAAGCTGGTGAGGGGTCTGGAGCACAGGCCT
TATGAAGAGTGGCTGAAGGAGCTGGGGTTGTTCAGTCTAGAGAAGAGGAGGCTCAGGGGA
GACCTTATTGCTCTCTATAACTACCTGAAGGGAGGTTGTAGTGAGCTGGGGGTCAGCCTC
TTCTCTTGGGTGACTAGTGATAGAACGAGAGGGAATGGCTTCAAGCTGCGTCAGGGAAGG
TTCAGGCTGGACGTTAGGAAATACTACTTCTCTGAAAGGGTGGTCAGGCACTGGAATGGG
CTGCCCAGAGAGGTAGTGGAGTCACTGAGCCTGGTAGTGTTTAAAGAGCGCTTGGATGTT
GTGTTGAGGGACGTGGTTTAGCGAGAACCATTGATGAAGGGCGGATGGTTGGACTGGATG
ATCCTGTGGGTCTTTTCCAACCTTAGCGATTCTATGATTCTATGATTCTATGATGTCAGA
AAGCATTTTGTCAGACTGCCCCTCTGCTGCCATCTGTCATACGGCAACAAAATGTAATGG
AATATTGGGGAAGGTTCTACCTCTACTGCCATACCATCAAGATCCACCTCTGTCATTGTG
GGCCAACATAATAAAATAGGAGGCATCATGTTTGGAGCAGCCCTCATAATACCCATCCCA
ATACAGACCCCTGAGGGACACCATTCATCAATCGTCTCCACCTCAACATTGAGACATTTA
ATCACAACTCTCTGAGTGCGACCATACAGCCATTTCTTTATTCACCAAGTAGTCCATCCA
TCAAATCCATGTCTTTCTGACTTAGAGACAAGAATGTTGTGTGGGACAGTGTCAAATGCT
TTGCACAAGTCCAGATAGATGATGTAATTTGCTCTTTTCTTATCCAACAGTGCTGTAACC
CCATTGTGGAAGGCCATCAGATTTGTCAGGCACAATTTGACCTTAGTGAAGCTATGTTGG
TTGTCACCAATCACCTCTCTGTTCACGATGTACCTTAGCATAGTTTCCAGGAGGACCTAC
TCCACGATTCTGCCAGGCACAGTAGTGATACTGACTGTCCTGTAGTTCCCCAGTTTTCTT
TTTTTTTCCCCTTTTTAAAAATGGGGAGTTTTCTTCCCCTTTTTCAGTCAGTGGGAACTT
CACCAGACTGCCACAACTTCTCAAATTCGATGGATAGTAGCTTAGCAACTTATCTTCCAG
TTCCCTCAGGACCCTTGAATGCGACCCCCATCAGGTCCCACGGACTTGTGCACATCCAAG
TTCTTTAGATGGTCTTGATCTTGATCTTCTCCTACAGTGGGTGGTTCTTCATTTTCCCAG
TCCCTGCATTTGCCTTCTGTGATATTTAAAACATTTCTCTTGCTTGCAACTCTCCATATA
TTTGCACTGGTAGTTCAGTGACTATCAGTCATAAAACTATTCTTCTGTGAAAAGAGTCAT
TCTGAAATGAATTTCCAGGTAGAACAAGCAGATGAAACCATCTACAGACAGGTAGGAGCT
GCCTCACTTTCATAAGCCCTGGTCCTCATGGAGGACTTCAACCATCCCCAAAATATGTGG
GAGGGAAAACACATCAGGGCATAAGCAATCCAGGAGGTTCATGGAATGCACTGATGATAA
CTTCCTTCTCCAAGTGACAGAGGAGCCAACGAAGAGAGGTGCTCTGATGGACCTCTTTCT
CATAAATAAAGAGGGGCTTGTTGGGAATGTGGCAATCAAATGTTGTTTCTGCATTAGAAT
TAGATAAGATTTTTTTTTTATTTCATGGTCTCCGCTGCCATAGTTCTTTTTGGGAGTCTT
TCTACTTTACTTGGGGGGGGGGGGGTGTCTCTGATAGTTTGCATCACTTATCCTCTATAT
GAACCTTCCCCAGGAATGCACAGGATAGGCAAAGGGGGAAACAAGGTACAAAAGCTTGGG
GGCTCATCCAGGATTGTTATCACCTCTTTGGGGGTCCCCCTACTGCCCTGGACAGGATAG
GTGCACCCCGCTGATTTCAGTGGTCCTATCTGGGTGGTGAGGTGACTCCTTGGGATAGCC
AATAGGAAACCGAGACTGTTACATAAAGGATGGACTCTGTGAAAGCTAAGGGGCACATAG
GCACGGATATTGACCCCTGCAGACCTGGTAACTTTGTGCACGGAC
>ck144#LINE/CR1
ACTTACATATTTTTTAAAGCCTTCTTTGGGGTATTTTTCTCAATTTCAAAGCAGTGCTGC
GGAGTTTACACTTTGTGGCTGACAGCCCTCTCACTGCAGCTCTGTGCTTCTGAGATGTTA
GCTGAGCTTTTTAGGTATCAACATTCAGTATTGCATAGTAAGTTTGCATTTGCAGTACAG
AGAGCCCAAAATACAACCCAGTGTGGGCCGAAACAGACTAAGAAAATGAGACAACTCCAG
AGTTGGGTCTTTTTCTCAATTTCTACCATGGGCTGCATGCTGCTGAGTAGCCTGTGGAAG
CTTTTTGTTGCCTGGTTATAATTCAGAGTAGTCTGAAAGCAAATGTACCCTGTCCAGAAA
ATAGGCTAGGGCCGGACTCCAGCAGTCTCAACTCCACTCATTTTGGGAACGGATGGGCAT
TTCCAGCCCTGTCTTATACAGCCATTACAATTATTGGAAGTAGCGCTGAGTAACTGTTGT
TAATGAGAAATAAAAAGAACTACGACACTTGAAAACTGATAAATGATCTTTCACATCAGT
GAAACCACAGTTGTGCTCTGCTTCCTCACACTGAATCAACAAACAGCTAAAACCTAAATC
AGCTGTTTTCAAATTGGGGCATATGTTAAATACAACAACCATCCTGGCTTGTGCAGCTCC
ATAAACTCTTCCCTTTGCATAGGGAGAAATGTCTGTAGCTTGGATGTTTTCCTCACAATT
TCCTATAGTGTGACAGTGTTTTTAAATGCTTTCAGACTAGCCATAGCTTTTAATGCTGCT
AGATATGCAGGGATGAAGCATGGATTAGAGCTGACAATCAGACTTAATATTTTAATCAGA
ATTAGTATAATAAAAATAGCTCAGAAATCCAAAGGAAAAGGATTGTAGCATTTGCAATAA
CCCAGATATGAGGTAGCAAGTGTACCCCTATGAGGTAGCAAGTGTAACTCACTCTGTTTA
CTCCTATACCAAAGTAGAGCTAACTTGAACATGCCAAGATTATTCTTATTTTGCTCTGAA
ATTTAATAGCTTATACCAGAGGAAGAATTTGCTGTTTAGAAATGTTGACTGATTAAGTTC
TACAAGTCTCTGAGAGATAAGAAGGCATCAGTATACCAGTTACCTCAACGACCAAAGCCT
TTAAGCCAACAGATATACTGAATGTGAAGAACACAGCCCTGGAACTCAGCTTGTCAGTCC
TTTATATTGACATCCTTACTGCTACCTCTTCCAGATTTGCCAATGCATGAATGCAAAAGC
ACTGTGTCCTGAGACAACTCCAAACTCTCCCTAAACCTCTTTTGCCCAGAGCCAAGCCCC
TCTCTCGTGTAATAGCAGATTTTTTTTCAGCTGATGGAAAGCATGAAATAAGGAAGTGAA
TCAGGAGATTCCACTGGGAGGTGGGAGGAGTGAACAAAGGGATGTGTGGTGCTGAGCGGC
TTGCTAGATTAAACCACAACAACTGGGTTTGAAGAAGCACTTTGCTTTAAAAGCTGAAAA
ATCTATTGCCTTTGATGGAATGTCTCACAGCTTTAGTGATGCGACTAGTTGATGGATCTG
GCGTGCAGGTGGTTTTCTCTTCTGTACCTTCAGTGGCAAGAAAGGGTACTGAGAGGATCC
AAAAACCCCACCTCTTAAATAAATGGCTCAGAGGTTGGTGCAAACACAGGAATTTTGGTT
TTTTTTTGATCACGGGGCAATTTACTCAGCACCTAGCATGATGGCTGCAGATGGAAGTAG
CGTGTCTCTGAAGGGTAAGAGGATCTTGGCTGAGAAACTGGCGGGACTCATTGAAAGGTC
TTTAAACTAGGTATGAAGGGGGGAAGGGGACAAAACAAGGGCCACTGGAGTTGAGCTGGT
CATTAGAGGTCTCGTACCAAACTCCATGGGCAAAGATGGTGGAGTACAAAGGAATGGAGT
AGGGCAGGGGGATGCTGGGAATGCTGCTGTTCTAGGGGATCCTAGATCCCCTATAAAGGC
GGCGAGAGGGAAAGCCCAGCTGAAGTGCCTTTATACCAATGCACACAGCCTGAGTAATAA
ACAGGACGAGTTGGAAACTGTGATGCACTTGGAAAGTTATGACCTTGTTGCTATCACAGA
AACATGGTGGGATGACTCCCACAACTGGAATACTACGATTGATGGGTATCAGCTCTTTAG
AAGGGATAGACGAGGAAGGAAGGGTGGGGCAGTTGCCCTCTATGTCAAAGAGTGGATAGA
CTGTGAGGAGCTCCCTCTGAGAAACAGTCAGGGACAGGTCAAGAGCCTGTGAGTTAGAAT
TAGGGATGGGACTAATAGCTGACACCAGGTCAGCTGGTGATAGGGGTATACTACAGGCCA
CCTGATCAAGGGGAGGCTGTTGACAAGGCTTTCTTGCTCCAGATGCGGGAGGCATTATGC
TCCCAGGCCCTCGTCCTGGAGTGGCACTTCAACCATCCAGACATCTGTTGGAAAGACCAC
ACGGTAGGCTGCAAGAGGTCCAGAAGGCTCATGGAATCCATTGATGACAACTTTCTGGTC
TAGGTAGTGGACAGACCAACCAGAGGTGAAGTGTTGCTGGACCTGCTGCTCACCAATGCA
GAAGAGATCATCAAAGATGTCAACATTGGAAGCAGCCTGGGCTGCAGCAACCATGTCCTG
CTTGAGTTTGTGATCTCAAGGGATGTGGGCCTGACAATGGTTGGGGTCAGGACCCTGAAC
TTTGGAAGAGCGAACTTTAAGCTGTTCAGTGGATTGTTGGCCAAGATCCCCTGGGATGCT
GTCCTTAAAGATAAAGATGTTGAGGAGAGCTGGCTACTCTTCAAGGATGCCCTCCTGAAA
GCACAAGAGGTCTCCATCCCTCTGAATAAGAAAGTGGGCAGACGAGATAGGAAACCGGCA
TGGCAAGGACCTGCTGGGCACAATGAGGGTGAAGAAAGGCGTGTACAAGCTCTGGAAACA
AGGGCGTGTCACCTGGGAAGAATACAGCGATGCTGTCCAGACTTGCAGACGTAGGATCAG
GAAAGCCAACGCGCAGGTAGAACTGAACTTCGTGAGGGATGTGAAAAACAATAAGAAGAC
ATTCTACAGGTACATTGGCCAGAAGAGACAGGCCAAAACGGGTGTACCTTCTTTAGTAAA
TTTAAAAGGAGAACTGGCTTCATGAGGTACTGAATGAGTTCTTTGCCTTGGTCTTCACTG
GTGGCCAGGATTCCAGTCTTTCTCACGTCCCTGAACCCTGCACCCCCAAGCCTCCAGGTG
GGGACCAGGGGGTAAATCCCCCCCCACTGTAAGGGCAGAGCAAGTCCGAGACCGCCTCAT
GAGATTGGATGAGTACAAGTCTTTGGGGCCGGATGGTGTGCATCCCAGGGTTCTGAAGGA
GCTGGCTGAGGTGGTTGCCGAGCCGCTCTCCATCATATTTGAGAAGTCGTGGCTGTCAGG
TGAGGTCCCAGATGGCTGGAGAAAGGGTTACAACACTCCCATTTACAAGAAAGGGAGCAA
GGAGGACCCGGGGAACTACAGGGCGGTGAGTCTCACCTCTGTGCCTGGGAAGATCATGGA
ACAGATCCTCCTGGATGACATGCTTGATCACATGAGGAATGAGCATGTGATCCGAGACAG
CCAGCATGGCTTCACCAGGAGAAGGTCATGCTTAACCAATCTTGTGGCCTTCTATGATGG
AGTTATGGTGTTGGTGGATGAGGGGAAGGCAACCGATGTCATTTACCTAGACTTGACCAA
GGCCTTTGACATGGTCCCCCACCACATCCTTATCTCCAAATTGGAGGGATGTGGATTCGA
TGGGTGGACCACTTGTTGGATAAGAAATTGGTTGAAAGGCCACAGACAGAGGGTGGTGAT
CAATGGTTGTATATCCAGGTGGAGGCCGGTAACGAGCGGAGTCCCCCAGGGGTCTGTCTT
GGGACCGGTGCTCTTTAACATCTTTATCAATGACATCGACGATGGAATCGAGTGCACCCT
CAGCAAATTTGCTGACAACACCAAGCTGACTGGTGCGGTTAACATGAAGGAAGGAAGGGA
TGCCATTCAGAGGGACCTTGACAGACTTGAAAGGTGGGCCCAGGTGAACCTAATGAGGTT
CAACATGGAAAAGTGCAGGGTTTTGCACTTGGGCTGGAGGAAACCCAGGCATCTATACAG
ACTGGAAGGAGCTGTCCTTGAGAGCAGCTCTGCAGAGAAGAACCTGTGGGTCCTGATGGA
TGAAAAACTTAACAGGAGCCAGCAGTGTACTCTTGCAACTCGGAAAGCAAATGGTATCCT
GGGCTCCATCATGAGAGGGGTGGCCAGCAGGGACAGGGAGGTGATTGTCCCTTTCTACTC
TGCTCTTGTGAGGCTCCATCTGGGGTACTGTGTCCAGGTATGGAGCCCCCAGTACAAGAA
AGACAGAGAGCTGTTGGAGAGGGTCCAGAGGAGGGTCACATGGATGATCAGGGGGCTGGA
GCACCTCCCCTACGAGGACAGGCTGAGGGAGCAGGGCTTATTCAGCCTGAAGAAGAGAAG
GCTGCAGGGTGACCTCATTGCAGCCTTTCAGTACCTGAAGGGAGCCTATAAACAGGAAGG
GAGTAAACTCTTTGAAAGGGTAGATAACAGCAGGACAGGGGGGAACGGTTTTAAGTTGAA
AGAGGGAAGATTTAGGTTGGATGTTAGGGGGAAGTTCTTTACCAGGAGAGTGGTGAGGTG
CTGGAACGGGCTGCCCAGGGAGGTTGTGGATGCCCTGTCCCTGAAGGTGTTCAAGGACAG
GTTGGATGAGGCCCTGGGCAACCTGCTCTAGTAAATGGGGAGATTGGTGGCCCTGCCTGG
CAGGGGGGTTGGACATTCATGATCCTTGAGGTCCCTTCCAACCCAGGTCATTCTGTGATT
CTGTGATTCTGTGACTATGGATTTGTGTGAATTAACGCTTCTTGATATCAACACCCAAAT
CCTCTTATTCATGGAAAGCAAGGCACTGCTGTAGTTCCTTTGTTTGCTTTTTTCTTTTAA
ACTAACACAGTGTTCACTTCACTGTCTAAGCCGTGAAGCCTTCCAGGACAAGGGCATATC
CAGTCTCAGCAAATTCTTTCGTATCTGCAGTACTTCCTTTCCCATCATAACTGTTCTCTA
GATGAAGGAGACAAAGGAAGGTCTGTATCCAAAGGCTTTGACAAACACAGGGAGCAGAGA
TGGCCATTTCAGTAGCTTCTGTAATTAACATTAATATTTATTCATCACCTGTTCACTTTT
CTTTTACCCAAATAAAATGTGACAGAATTTAGAGCCATCTGAAAGTTAACTTTCAGTAGC
CTTCAAGATATAGTTAATACACTCGTTTCTTAACAACCCACTGAGCTAGTGAAGACCAAA
CAAAAGACTCTGAACAGCAGTATTTGTATTACTGGCTCCAGTTTCAGCGTCTGTCCCCCG
ATATGTCAAAAAGATTTTGAGAACAGGATGTATGGAACAGGGAAAAACATTCATTCTCAG
TCAATTCACCGACATTTAGCAAGTTAACCTTTTGGTATATCTGGGAAATGAACTGGGTTA
CATGACTGCAGGAATGAGAGTTACATCACGCAGTAGTGTCCTAGCCAGATAAACCACTGC
TTAGCTTCAGTAATAAACACTGCTCATAACACTACTCTCATAGTGCTTTGGTGGAGCTTT
CATTTGCAGCTCCTGCCTCTCCAAGAGCACCTCAGGTAAAGCATCATGCAGACAGTGCTT
GAAGCTGAACCACTCAGCTGGGTCTGTAAGCCAGGAAGTGTTACAAAAATCCTTCACTCA
AGAGCTCAATCTCCATCGTGCCAACCGCAAAAAGTGCATGTAGAGTAAAGAGGACCTTTC
TGTACAGGAGCAAAGAGGCTTTTAGGTCACAGGCAGCTTACATACAGAACACCTTGCAAA
ATACTTCCCCAGAGTATTTATTTCTACTGAAAGTAGTGGTCCTGCTTTAGAAGGTTTGGT
TCGTTGATGTCACATGAAAACACTGTTTCTAGAGTTTCTGTAACAGTCAGTAAATCATTC
ATACTTTACGGTGTTTGAATTGTTATTTTAAAGCTGTACTGGATTTGCACCTTAAAACTC
AATCTTTTATAGAACTTACATCTACAGTAAGCAAGTTAGTAGGCTCCCAGAAATCCTCCT
GCCAGGGGCAGAAGTGTTTTGCAGATGTTTTTATTTCTTTTTTACTTTTGCCAATGATGT
AAAAAAAATAAAATAAAATAAAATAAAATAAAATAAAATAAAATAAAATAAATAAAAAAG
TTCCTTTTCTTGAACAACATTTTCTAGAATGCCTTTGTATGCACACATTAGGTGCTCACT
TCAATCAGGTAAGTCTTTCAACCTTAAAGTAAAGTATTCATAGAATCACAGAACCCTTAG
AGTTGGAAGGGACCTTTAGAGGCCATCTAGACCAACTCCCGTGCAATGAACAGGGACACC
ACAACTAATATCAGGTTGCCCAGGGCCTGATCCAGCCCTTCTTTGAAAGTGTCCAGGCAT
GGAGCATCCACCAATTCTCTGGGCAACCTGTGCCTCACTACCATCACTGCAAAA
>ck148#LINE/CR1
TGTCCTCTGGTATCACTTAAACAGGTCCGTGCCCCTCCTATGTTGGAGACTGGATGACAC
TCCAGAGAGTGTCTCATGAGAACTGAGAGAGAGAATAGCCTCTCTTGACCTGCTGTTCAG
GCTTCTTTAGATTCAGCTTTCTGGGCTGTGAGCGCACGCAGTGGGCTCATGCTGAACTTC
TCATCATTCAGCATCCCAGCATCCTCCTCCTCTGGTCTGCTCTCAATCTGTTCTCTGCCC
AGTCTGTATTTACAACTGGGATTGCCCCAACCCAGGTTGAACCTTGCATTTGGCCTTGTT
GAACTTCATGAAGTTATAATGGGCCCACCTCTAAAGCCTGTATAGGTCCTTTTGCTCCGA
TTGCTGTGGAGACCAGCTTCTGGGCAGGTAAGACTGCACTGGACAAGGGACCTAAAGCAA
AAAGGACAACCAAAAAGCTCTTTTTAGGGCTTTTTTGAAGCTAGCAAAAGCACTGTACCA
GTGCCAGGGGGCTGGCAGCTTGTGGGCGGGCTGCTGAGCCAGCAGGAGTGGACCTGGCAC
TGCCCACTCTTATCTCGCGAGCTTGACCTTGACCTTTTGCTGTGCGTCTAGAAGCATCTT
TGAGAGGGTGGAAGCTAGCTTCCCCCCCCTTAACACACTAGGTGAGAAACAGATGTTACC
TTCCACTGTTAACAGGAAGGGAATCAGTGTGCGAGCACAGCCTGCACTGCCCATACCATA
CTGTAGCAGCAGGTGTGGGTGGTGGGTCTTGTGGCAGGACACATGGGTGTTTCTTTTGTT
CCTTTTGTCTTTGCTCAGGAGACCAGCTCTCCTACAGACAGTCCCTGAGACCTCCAGTTT
GAACATGGTCTCTACCAGGCAGCAGGCTTGCACCAAGAAGACTGTGGCGACCCAGACAGA
AGGCCTGCCCAGAAATGTGGCCGTGCCAGTCTCTGGCTGCAGGGAGTGCCAGAGCCTGCT
GCTGCCGAGGGAGGATGGGAAGGATGCCACCTGTGTGAGGTGCGAGCAGGTAGATGAGCC
GCTCAGACTGGTGGTAGAGCTCAGGGAGGAGGTGGAGAGATTAAGAAATATCAGAGAGTG
TGAGCGGGAGATTGACTGGTGGAGTGACTCTGAGAGAAAGATGCAGAATGCACCCCCCAA
ACCATAGTGGACCCTCTCCCTTGTTGCAGTTGAGCACAGAGAGCTGACTCGAGAGGAGAG
GAGGAATGGCAGCAGGTCTCAGCTCAGAGACACAGGCGACCCCCACCCCGACCTTCCTCA
GTTCCCCAGGGGTCTCTACATAATAAGATTGATGCCCTGAAACTGGAAGGAGAGGTGAGT
GAGGATGAGGTGGGAAGACTGCCTCCAAGTGCGACTAAGGTGAGGAGGTCAGCTCCATGC
TTAAAGACTGCCTCCTCCAAAAAAGAAAGGAGGGTGATAGTTGTAGGTGACTCCTTCCTG
AGAGGAACAGAGGGCCCAATATGTCGGCCTGACCCTCCCTATAGGGAGGTGTGCTGCCTC
CCTGGGACCCGGGTCAGGGATATTTCTAGAAAACTTCCCAGTCTGATCCACCCCTCTGAT
TACATTATTGATAGTTCAGGCTGGCAGTGATGAGGTTGCTGACAGAAGCCTGAGGGCTAT
AAAAAATGATTTTAGGGGACTGGGAAGGTTATTTGACAATGCGGGCGTACAAGTAGTATT
TGCAGGTATTCCTACAGTGGCAGGGAAAGACAAGGCAATGACCAGGAAAACCCATCGCAT
AAACACATGGCTGAGAGGCTGGTACAAATGCAAGAATCTCAGGTTCTTTGATCATGGGGA
GGTCTACTTGGCACTTGGCCTGAGGTCTGCAGATGGGTATCACCTGTCTCAAAGGGGGAA
ATGGGTCCTTACCCAGGAGCTGGCGGGACTTGTAGAGAGGTCTTTAAACTAGATATGAGG
GGAAGGGGGATAAAACCAGGCCTGCTAGAGATGAGCCTGGGGGAGTGATAATGGGATTAG
GGGTGAGGCGAGAGGCCCAGCTAAAGTGTGTCTATACCAATGCATGCAGCATGGGCAACA
AACAAGAAGAGTTGGAAGCCATTGTGCGGCAGGCAAGCTATGACCTTGTTGCCATTACGG
AAATGTGGTGGGACCACTCCCATGACTGGAGTGATGCAATGGATGGCTACAAACTCTTCA
GGAAGGATAGGCAAGGAAGGAGGGGCGGTGGCGTGGCTCTCTATGTTAAAGAGTGCTTTG
AGGTTACTGAACTTATGACTGGGGATGATAAGGTTGAATCCTTATGGGTTAAGATCAGGG
GAAGAACTGACAAGGCAGACATCCTGGTGGGCGTCTATTATAGACCGCTGAACCAGGATA
AAGAGAAAGATGAGGTGTTCTATGAGCAGCTGGCAGAAGCTGTGTGATCGCTGGCCCTCG
TCCTCATGGGGGACTTCAACATCCCTGACGTATGCTGGGAATAAAATTTAGCACAGAAGA
AGCAGTCTAGGAGGTTCCTGGAATGTATGGAGGACAACTTCTTGATGCAGCTGGTAAGAG
AACCTACAAGAGGAGCTGCCCCATTAGACCTCCTGTTCACAAACAGAGGAGGTCTGGTGG
GAGATGTAGAGGTTGGGGACTGTCTTGGGCGAAGTGACCACAACATGGTAGAGTTCTCGA
TTCTTGGTTGAGTCAGGAGGGGGAACAGCAAAACTGATATCTTGGACTTCTGGAGGGCAG
ACTTTGAACTGTTCAGGAGACTAGTAGGGGGAGTCCCCTGGGGTTCAGTCTTAAAGAGCA
AAGGGGTCCAAGATGGCTGGTCGCTCTTCAAGGAGGAAGCCTTAAAGGTGCAGGAGCAGG
CTGTCCCCTTGAGCCGCAAAACGAGCCGGCGTGGAAGAAGACTGGCATGGATGAATAGGG
AACTATTCTTGAGGCTCCAGGACAAAAAGAGAATCTATCTCCTGTGGAAGAAGGGACAAG
CAACCTGGAAAGAATACAAGGAAGTTGTTAAGATGTGCACGGAGAAAATCAGAAAGGCAA
AAGCCCAGCTTGAACTCAACCTGGCTGCTGGGGTAAAAAGGCACAAGAAACTCATTTACA
AATATATCAACAGTAAGAGGAGGACCAGGGAGAATCTCCATTCCTTACTGGATGAGGCTG
GGAATGTGACCAGTGAGGATAAGGAAAAAGCAGACGTTCTGAATGCCTTCTTTACGTCTG
TCTTTAAAAGTCAGACCAGTTATCCTCAGGTTTCTCCACTCTCTGACCTGGCAGTCTCAG
CTGGGGAGCAGACTAAACCCCCCATGATTCAGGAGGAAACAGTCAGAGACCTGCTACTCC
AACTGGACTGCCACGAGTCCATGGGACAGAATGAGATTCACCCAAGAGTGCTGAGGAAAC
TGGCAGAGGTGATAGCCGAGCCGCTTTCCATCATCTGTCGGCGCTCCCTGTTGATTGGTG
AGGTCCCAGGAGACTGGAGATTTGCCAACATGACTCCCATCTACATGAAGAATTATAAGG
AGGATCCGGGAAACTACAGGCCTGTTAGCCTGACCTTGGTGCCAGGGAAGGTTGTGGAGC
AAATTGTCTTGAGGGAGATCATGCGGCATGTGTGGAACAACCAGGGGATCAGGCCTAGCC
AGCATGGGTTCACAAAAGGCAGGTCCTGCTTGACTGAATTGATCTCCTTCTATGATCTAG
TGACCCGGCTGGTGGATGAGGTAAAAGGCTGTTGTTGTGTCTGCCTAGTCTTCAGCAAAG
CCTTTGACACAGTCTCCCACAGTATTCTCCTGCAGAAGCTGGCAGTTCGTGGCTTGGACA
GGTACACTCTTGGCTGGGTAAGGAACTGGTTGGGGGGCCAGGCCCAGAGAGTGGTGGTGA
ATGGAGTTAAATCCAGCTGGCGGCTGGTCGTGAGTGGTGTTCCCCAGGGGTCGGTGCTGG
GGCCTGTCCTGTTTAATATCTTTATTGATAACCTGGATGAGGGCAGTGAGTGCACCCTCA
GTGAGTTTGCAGATGACACCAAGCTGGCTGGAAGTGTCAATTTGCCTGAGGGTCACGAGG
CCCTACAGAGGGATCTGGATAGGCTGGATAGCTGGGCTGAAGTCAGTGGAATGGGATTCA
ACAAGACCAAATGCCGGGTCCTGCACTTTGGCCACAACAACCCCAGGCAACGCTACAGGC
TTGGGGCAGAGTGGCTGGAAGACTGTGTAGAGGAAAAGGACCTGGGGGTGTTGATTGACG
CTAGACTGAACATGAGCCAGCAGTGTGCCCAGGTGGCCACGAAGGCCAATGGCATCCTGG
CTTGTATCAGAAATAGTGTGGTCAGCAGGAACAGGGAAGTAATTGTCCCCCTGTACTCAG
CACTGGTGAGGCCGCACCTTGAGTACTGTGTCCAGTTTTGGGCCCCTCACTGTAAGAAAG
ACATTGAGGCCCTGGAGCGTGTCCAGAGGAGGGCAACAAAGCTAGTAAGGGGTCTGGAGC
ACAGGCCTTATGAGGAGCGGCTGAAGGAGCTGGGATTGTTCAGTTTGCAGAAGAGGAGGC
TCAGGGGAGACCTTACTGCTCTCTATAACTACCTGAAAGGAGGTTCTATTGAGCTGGGGG
TCAGCCTCTTCTCTTGTGTGACTAGTGAGAGGACTAGAGGGAATGGCTTCAAGCTGCACC
AGGGAAGATTCAGGCTGGATATTAGGAAATACTACTTCTCTGAAAGGGTGGTCAGGCACT
GGAATGGGCTGCCTAGAGAGGTGGTGGAGTCACCGAGCCTGGTGGTGTTCAAAGAACATT
TGGATGTTGTGTTGAGGGACATGGTTTAGCGAGAACCATTGGTGAAGTGCGAATAAATGG
TTGGACTGGATGATCCTGTGGGTCTTTTCCAACCTTAGCGATTCTATGATTCTATAATTT
TGGATGGCATCTATTCCCTCCTACATGGGAACCACAGCGCACACCTTGGTGTCACTGGTA
AGCCTGATGAAGGTGCACTCCTGTGCATATCCTGTGTCGATATCACCAACAAAGATGTGA
AATAATACCAGTCCCAATAATGACATTTGAGGAATGCCACTTTTCACTGGACTCCACCTG
GATATTGAACCTTTGACCACAACTTTTTAAGTGTGACCACCGAGATAATTTCTTATCCAT
CAAGTCATCCATCCATCAAAATCAATGTATCTTCAATATAGAAACAAGGATATTATGCAG
GATAGTGCAAAATGTTTTACATAAGCCGAGGTAGATTACATCAGTTGCTCTTCCCTTATT
AAAAAATGCTGTAAAGTCATCATATAAGGCCACTGAATTTTTCAAGCATAATTTGCCCTT
AATGAAGCCCTGTTAACTGTAACCAGTCATATATAATCTCTGTGTGTCTTATTATAGCTT
CAAGGATCTTGCCATGCTCTGTGATCTTTGTAGATGTGAGAGTACCTGGCCTGTCTCCCT
GACCTTTCTTTTTTTCCTTTCTAAGTGTGGAGATTATATTTCCCCTTTTCAAGTGACATG
ACAACTTTATCCAGTAGTTCTATCAGGATCCCTTGGTTGCTTCTCAACAGGTCCCATGGA
TTTCTGCAACTTCAGGTTTCTTAAACAGTCCAAACCTAATGTTCTCCTGGGTGGTGTGCT
TCAGTTCAAGAAAGATGGAGAACTTCTAGAGAATCCAGAAGAGAGCTACAAAGATGACCA
AGAGCCTGGAGCATCTCCCTTGTGAGGAAAGGTTGAGAGACCTGAGTCTATTCAGCCTGG
AGAAGAGAAGGCTGAGAGGCAATCTTATCAATGCTTATTAAATATCTAAATAATGGAAGA
CAAATACATGGGGACAGGCTCTTTTTGGTCATGATCACCAACAGAACAGATCAAAAACAG
ATCCAACAGAACAAGGGCCAATGGGAACAAACTGGAATGTGGGAAACTCCATATGATTAT
GAGAATAAAATTCATTACTTTGAGGATGACACAGCACTGGAACAAGCTGCCCAGAGAGGT
TGTGGATATTAAAAATGAACATGGATGATATCCTGTGCAGTCTGCTTTAGGGAAACTATT
TTAGCAGGGGAATTCAACTAGTTGATCTCTAGGGATCCCTTCCAGAACCCACAGTTCTGT
GATTCTCTGTTCAGTGATTCTGTGTTTCTCTTGCATTGAGCAATTTCCTTAATTCTTCCA
GTTTCTGCCTGCCTTTGCCTTCTTTGATTTGGGCAGTTTGACTACAGAACTTGCTAGTAA
AGACTCAAGACAAAAAATTGAAACTTCAGTACAGCAGCTTCTCCTTATCCTGGATAGCCA
TTTCTCATATTTCCTTCTAGAGAAGACCCACATTTTCCCTAGTACCCCTTCAATCAGTGA
CATATGTATAAAATCTCTTCTTGTTGCCCTTGACATTTGTTACAAAATTCAATTCTACGA
GCATTTTAGCTTTCCTAACTTGATCCCTGGCTGCTAACACAATTTTTCGGTCTTTCTCCC
AGATAGCCTGTTACAATCTCACTGTCTATTTCTGTTCAATAATAGGAAAAATACTCATTA
AAAACTGAAATCTATCTGCAAATTTGTATATCTGAAAAAAAAAATCACTGT
>ck171#LINE/CR1
ATAATCAGAAAAATAATTTAAAAAGGGCTTCTCTAAAGTTACAAATGTTGTGCCATCATT
CTGTTATGCCACTTCCTTCTCTTCTTTCCTCTCTTTTCCTTCCGTCCTCAATTTTTTGAA
TAATAATAATAATAAAATTTGAATATATTTGTTTAAATAGTAATGTATTATCTCCCCATC
TTGAGTATTACATTTAGTTCTGTAGCCCCCAGCACAAGAATAACATGGAGCTGTTGGGGC
CGGTTCAGAGGAGGCTCACAAAGATGATCAGAGGGCTGGAGCACCTCCCCTGTGAGGACA
GGTTGAGAGAGCTGGAGCTCTTCAGCCTGAAAAACAGAAGGCACCAAGGCGACCTTATAG
TAGCCTACCAGTACCTAAAGGGGGCCTACAAGAAAGCTGGGGAGGGACATGCCCTTTGTA
AGGGAATGCAGTCACAGGAAAAGGGGAAATGATTTTTAACTGGAAGATGGTAGATTTAGC
TTCGATATCAGGAAGAAATTCTTTACTGTGAAGGTAGTGAGACATAGGAACAGGATGCTC
AGTGAGGCTGTGAATGCCCTCCCTCCATGGAAACTTCAAGGCCAGGCTGGATGGAACTTT
GAGCAACCTAGTCAAGTGGTAGGTGTCCCTGCCTATAGCAGGGGGATTGAAACTAAATGA
TCTTGAAGGTCCCTTCCACCCCAAACCATTCTGTGATTCTGTGATTCTATGACCTCAGAG
ATATTTTGCCTGGTGCCTTATACTTTCATTCCTCATCATTACTATAGTACTATTATTCTG
TGAATGGACTGCAGATCTTTCAACCTACAAGAATATACCCATTTAACTGTCAAAGTGATG
AGAAACAAAATATTCTGTGTTGCTAGGTTGCCATTTACGATGAGAAGGAAATGACTTCCC
AAGTCCTCCAGGATCTGTTGTTTCCAGGCTACAATAATGATTATTGATAATCAGGGCTCC
TACCACTTCCCATTAAAATCCCTCACGTGATAAGGCTTTCCTCTCTCGCTGTTGCCAGAG
ATGGAAACTATTAGACTTCACTCATAAGAGAGAAGCAGGATTAAACTTATTGTTAGATTT
GACAAAGCTTATTTGTAAATAAGGGGGCAGTGTAACAGGATTTGATCCCTCCAAAGCATA
GTGGACCCTCTCCCTTGCTGTAGTTGAGCACAGAGAGCCGATTCAAGAGGAGAGGAGGAA
TGGCAGCAGGTCCCAGCTTGGAAATGCAGGCAACCCCCACCCCAACCTACCACGGTTCCT
CAGGTGTCTCTACATAATAGGTTTGATGCCCTGAAACCGGAGGGAGACGTGAGTGAGGAT
AAGGTGGGAAGACTGCCTCCAAGTATGACTAAGGTGGGAAGGTCAGCTCCACGCTTAAAG
ACTGCCTCCTCCAAAAAAGAAAGGAGGGTTATAGTTGTAGGTGACTCCCTCCTGAGAGGA
ACAGAGGGCCCGATATGTCAGCCTGACCCTACCCGCAGGGAGGTGTGCTGCCTCCCTGGG
GCCTGGGTCAGGGATATTTCCAGGAAACTTCCTGGTCTGATCCACCCCTCTGATTACTAT
TCATTATTGATAGTTCAGGGTGGCAGTGATGAGGTTGCTGACAGAAACCCGAGGCCTATA
AAAAATGATTTTAGGGGGCTGGGAAGGTTAGTTGACAATGCAGGCATACAAGTAGTATTT
GCAGGTATTCCTACAGTGGCAGGGAAAGATAATGCGATGACCAGGAAAACCCATCACATA
AACACATGGCTGAGAGGCTGGTGCAAACTCAAGAATCTCGGGTTCTTTGATCATGAGGTG
GTCTACTCGGCTCCTGGCCTGAGGTCTGCAGATGGGTATCACCTGTCTCAAAGGGGGAAA
CGGATCCTTGCCCAGGAGCTGGCAGGACTTGTAGAGAGGTCTTTAAACTAGACATGAGGG
GGGAAGGGGATAAAACCAGGCCTCTAGAGATGAGCCTGAGGGAGCGATAAGAGGATTAGG
GGTGAAACGAGAGGCCCAGCTAAAGTGTGTCTATACCAATGCACGCAGCATGGGCAACAA
ACAAGAAGAGTTAGAAGCCATTGTGCAGCAGGCAAGCTATGACCTAGTTGCCAATACGGA
AATGTGGTGAGACCACTCCCATGACTGGAGTGCTGCAATGGATGGCTACAAACTCTTCAG
GAAGGATAGGCAAGGAAGGAGGGGTGGTGGTGTGGCTCACTATGTTAAAGAGTGCTTTGA
GGTTACTGAACTTATGACTGGAGAAAATAAGGTTGAATCCTTATGGGTTAAGATCAGGGC
AAGAGCCAACAAGGCAGACATCCTGGTGGGCGTCTGTTATAGATTGCCAAACCAGGATGA
AGAGACAGATGAGTTGTTCTATGAGCAGCTGGCGGAAGCTGCACGATCGCTGGCCCTTGT
CCTCATGGGGGACTTCAACTTCCCTGACATACACTGGGAATACAATTTAGCACAGAAGAA
GCAGTCTAGGAGGTTTCTGGAATGTATGGAGGACAACTTCTTGATGCAGATGATAAGAGA
ACCTACGAGAGGAGCTGCCCCGTTAGACCTGCTGTTCACAAACAGAGAAGGTCTGGTGGG
AGATGTAGAGGTTGGGGGCTGTCTTGGGCAGAGTGACCACGACATGGTAGAGTTCTCGAT
TCTTGGTGGAGGCAGGAGGGGGAACAGCAAAACTGCTACCTTGGGCTTCCGGAGGGCAGA
CTTTGAATTGTTCAGAAGACTAGTAGGGAGAGTTCCCTGGCGTTCAGTCTTACAGAGTAA
AGGGGTACAAGATGGCTGGTTGCTCTTTAAGAAGGAAGTCTTAAAGGTGCAGGAGCAGGC
TGTCCCCCTGAGCCGCAAAATGAGCCGGTGCAGAAGAAGACCGGCGTGGATGAATAGGGA
ACTATTCTTGAGGCTCCAGGAGAAAAAGAGAATCTACCTCCTGTGGAAGAAGGGACAGGC
AACCTGGAAAGAATACAAAGAAGTTGTTAAGATGTGCAGGGAGAAATTCAGAAAGGCAAA
AGCCCAGCTTGAACTCAACCTGGTTGCTGGTGTAAAAGGGAACAAGAAACTCTTTTACAA
GTTTATCAACAGTAAGAGGAGGACCAGGGTGAATCTCCATTCTTTACTGGATGAGGCTGG
GAATGTGACCACAGAGGATAAGGAAAAGGCAGACATTCTGAATGCCTTCTTTACATCTGT
CTTTAAAAGACAGACCGGTTATCCTCAGGTTTCTCTACTCCCTGACCTGGCAGCATTGGC
TGGGGAGCAGACTAAACCCCCCACAATTCAAGAGGAAGTAGTCAGAGACCTACTACTCCA
ACTGGAGTGCCACAAGTCCATGGGACCAGATGAGATTCACCCGAGAGTGATGAGGGAACT
GGTGGAGGAGATAGCCGAGCCACTTTCCATCATCTATCAGCGCTCCTTGTTGATGGGTGA
GGTCCCAGAAGACTGGAGGCTTGCCAGTGTGACTCCCATCTACAAGAAAGGCTGCAGGGA
GGATCTGGGGAACTACAGGCCTGTTAGCCTGACCTCGGTGCCAGGGAAGATTATGGAGCA
GATTGTCTTGAGGGAGATCATGCGGCAAGGGCAGGACAATCGGGGGATCAGGCCTAGCCA
GCATGGATTCACGAAGGGCAGGTCCTGCTTGACCAACCTGACCTCCTTCTATGATCCAGT
GACCCATCTGGTGGATGAGGGAAAGGCTGTTGATGTAGTCTACCTAGATTTTAGCAAAGC
CTTTGTCACTGTCTCCCACAGTATTCTCCTCCAGAAGCTGGCAGTCCGTGGCTTGGACAG
ATACACTCTTGGCTGGGTAAGGACCTGGCTGGAGAGCCGGGCCCAGAGAGTGGTGGTGAA
TAGAGTTAAATTCAGCTGGCGACCGGCCACAAGTGGTGTTCCCCAGGGGTCGGTGCTGGG
GCCTGTCCTGTTTAGTATCTTTACTGATGACCTGGATGAGGGCATTGAGTGCACCCTCAG
TAAGTTTGCAGATGACACCAAGCTGGCTGGAAGTGTCAATCTGCCTGAGGGTAGCGAGGC
CCTACAGAGGGATCTGGATAGGTTGGATAGCTGGGCTGAAGCCAATGGGATGGGATTCAA
GAAGACCAAATGCCGGGTCCTGCACTTTGGCCGCAATAACCCCAGGCAACGCTACAGGCT
TGGGGCAGAGTGGCTGGAAGACTGTGTAGAGGAAATGGACCTGGGGGTGTTGATTGATGC
TAGACTGAACGTGAGCCAGCAGTGTGCCCAGGTGGCCAAGAAGGCCAATGGCATCCTGGC
TTGTATCAGAAATAGTGTGGCCAGCAGGAACAGGGAAGTAATTGTCCCCCTGTACTCAGC
ACTGGTGAGGCCGCACCTTGAGTACTGTGTCCAGTTTGGGGCCTGTCACTGTAAGAAAGA
CATTGAGGCCCTGGAGCGTGTCCAGAGGAGGGCAACAAAGCTGGTGAGGGGTCTGAAGCA
CAGGCCTTATGAAGAGTGGCTGAAGGAGCTGGGATTGTTCAGTCTAGAGAAGAGGAGGCT
CAGGGGAGACCTTACTGCTCCCTTTAATTACCTGAAGGGAGGTTGTAGTGAGCTGGGGCT
CAGCCTCTTCTCTTGGGTGACTAGTGATAGGACTAGAGGGAATGGCTTCGAGCTGCGTCA
GGGAAGATTCAGGCTGGACATTAGGAAATACTACACTCTGAAAGAGTGGTCAGGCACTGG
AATGGGCTGGCCAGAGAGGTGGTGGAGTCACCGCCCCTGGTGATGTTCATAGAGCGTTTG
GATATTGTGTTGAGGGCCATGTTTTAGCGAGAACCATTGGTGATGGGCGAATGGTTGGAC
TGGATGATCCCGTGGGTCTTTTCCAACCTTAGCAATTCTATGATTCTATGATTCTATAAG
ATACCCCTGATTATTCAATGTGTAGAGGATTTGCTGTTGCAGTCATGCAGGAGATTCCCC
CCTTCCCTCCAACCCTCTCCCTTTCAGTCATGATGTTCAGTGGATTCGTTTGTTTTCTAA
ACTCCTTGAACCATAGAGTTAAGGTATTCAGGTGATTCTGAATCTACACCTCATTCCAGA
TTTGGTCAGTGATTTACACCTAAAGGTTGAGGAAGCCCTCTTGTTCATTTATGAGACTCA
GAATGAACCCCTTTGCTTTCTGAACATTTTGAACCAGCAAGTAAGGAGACTAAGTGCAGC
TGAATCCACTTTTAGTTCCAGACTTGGTCAAGAATTTATGTCTAAGAGATTGCATTTGAT
CATTCAAAGATATAATCTCAGTGAAGCTAACACAACCTAAACAATTAGTCTCTTAACAAG
GGTCTGTATCAGCAAGATATTTCTTATCATCAAAGTGTAAGGTATCTCTGTGCAGGTGTA
ACACCAAGAGGCATCCCTGATGAAGGGGACACCCTGTCATGCAGCCAAATGCCATTCAGA
AGAGCTCCAATGGCTCTTGGACTTCTCACTATTTATATGGTAAGATGTTTGATTCATAGT
CATAGATTTGACAGATGCTCATTTGACCTTCTGCTGTTGAACCAGGTGTCTGACATCAAA
ATCTTCAGCCATCTCAGTCTGTGGTAGTTTTGTGGTTATTATCTTTGCAACACTGTCTTA
GCAAGACAGTGTTATCAATACTGCGATCATTGTCTCCCTGAGCGAGGCCTTGCACGTGAA
GTCCAGGCTGAAGGGGAAAGCTGGGGCTGTTGGGATGCGGGCAACACACTGTCACACCTG
CTGAAAAGCTACATCATCCTGATAGAAGCTAACTACACGGAGGCTTAAATTAGATTTCAA
GTATCAATGTCAATGAATGACTAATGAGGGGGCACAGCCCATGTTTGAATATTCCTAATG
GTGCAGCTTTCCTCCAGTTCCTAATTTCTTCAGTATAATAAGTGATACTATCTTTTCAGC
TTTTATTCATTTTAATTGTGCATGATCTATATCCTTGTTTCATTAGCTCCATCTATCACA
GAAAAATGAGTTATGAAAAAAAGAAAAAATCTGAAGGCTGCCAAATACTTTTTATTAATT
TCTTCTATATATGCAATTAATTTCTTCTCTGAACACTGGACTGATGGCTGCATACATTCT
GACTCATGTTTAAAATAATGAAGCAAAGGCAATAAAAATAATAATAAAATCTACACTTAC
TAAGAACCTCCCCCCTTCATAAAGGTTGCATACTTAGTAGTGAAATTGTTAGACCTATAG
ACCCATTTTAATTGGCAAACTTTAATTATTCTGTTTCTTTACAAAGATAGTGGTATTTAA
GGCATATTATTGTAGAATAAAGGTTTAACTTTCCCTAAGTGTGAGGACTTTTTATATATA
TATATAAAAAAATGCAAAGAAAGGAAGAAAAACATTTAACTTTGACATTTCATTTATAGG
CATTTTAATTATCTGGATGGTTTCCTTTAAATGCTAGATGTAGGCATTGAAAATTTTTAC
TTAAAAAAGGGAAACTGCTTCCAGGAGTTCCTAATTTTCATGTGTTTTGAATTTTAATAC
CTTATGTGGGTCAGGTTTTCACAGTCTTAGACGTGGGAATACATTTACCTT
>ck179#LINE/CR1
AGGACCACATCTCATTAAACAGAAGATAGACCCAGCAAGCCCAATGGGAATAAGACCCAT
GCTTCGGAGCACATTTAAGAACTCACTGGATTGAGTCGCAGCAAAATATGTTAGGCTTCA
GATAAGACCCAGTCTGTCCCTTCCTCACTTCACCCCTCATGCCCTGGCTGGAGACCAGGA
AGCACCTACAGCCAGCCCACCTCTTCCCTCAGTTCAGTTACACTTTGCTTCTGCTATTCT
CCCACAGCCAGTCTGTGTGTATCTGCCATCCACAAAGATAGACTTAGGAAGACAGCCCTA
ACAGCAGGTAGTAGAGAAGATGTTAGGAAAAGCATTCATGTCAGGAAGAGTAAGACCTAA
GCACTAGCTTTTGAAGTAACAAAGAAAGGTAAGTTCTCTTACTACTTCATAGCATGGAAA
TATGCTTCCTTCATCTTGCTCTCACATACTTTTACTTTAAAAACACCCAGACTAAAGGTT
TTGAAGCTCTATGCACACACACATACAAAAAGCATTTTCTAAAAGCTACATTTACATCCA
TTTGAAGTGTTCCAAGCTGGTTTTCAAGGGAAGAGTGCTAATAACAAGTGACCATTAAAA
GCAGAAGTCCCAAGATATGGGAAGCACTAGAACAACACTAAAAACATGCTATTTTTTATG
ACCTTGCTTTCTACATGATGTACATACTGTCCTCTGAGTGATCAGTGGGCACAGGATCCT
CTACAAAGAGAATTTATGAATGCTGTCAATCATGTTGATTATTTCCTCTGGTTGGGCAGT
TTTGTACCTTCCTAAGCACCTCTGTCAAATAACAGTAAATGAATCACTCTAGGCAGAAAG
TATTTAAAATAATATTTAAGAAACTGAAAACAAAACAAAAAAAAGTACAACCTAAAAAAA
AGGTTGGTTTTTTTTTTTTTTTTGTGTGTGTGTGTGTGTGTGTGTGTGTGTGAATTTAAT
GACCTCCGACTGTTAGAGCAGCAGACATGGATGGCATTACGCCATTTGCACGCAGCTCCT
GCTGCAGCCGCTAATGACGCCCTCGCGTGTCACGCGCACTGCTCGCACACCCGGTAGGAA
GGCACCCCCTACCGGCATCACGACTCAGTGCCGGCAGCAAACAAAGGGCCGGGTTAACGA
AGTTACAGCACCCTGCTGAAATCCACGCTGAGAAATCTCGAGGCTGCTGTCGCTAAGTAG
GGGCAACAGGAATACCGCTGCACGCCAACAGAAGTGCAACGGGCAGAGTTACCAAAGCAA
AGCTAGATTAACCCGTCATCGTTTTTATTTTAATACTGTCTATACCCATCTTATAATATA
CTGCTTCTCACTTACATCTATGCGAAGAAGTAACAACAAGCCAACAAATAAGAGAGAAAA
AAAATGCAGCATATAAAAAATAAGCCTAAATAACCAACATTTTAGATCAGCGTCAGGCAG
ACCTTGATGCAGATGACAGATTTCTGCTTTAGACTTTTCCACCATTAGGTATAACCAACT
CCTAGGAGATACTGTATCAGCCCCAAAACTTCTTACCATGGACATTGCCAAACACACATC
TCTACAAAACAGGATGCAAGCAGCTAAACAGTAAGAGTTCTGATTTATCTTTAACGGACC
AAAAAGATACAAAGAGTGTTTCAAAAAACAAGGAATGGCTTTTCACCAGCTAACATCCAT
TGAAACTTTTGTTCGCTCGTAACGAAAATTATGTTTGTTAACATAAACAAGCAAAGCTTC
ACACAGGGTGAGAGTTTGCTCTGCAGATGAAGCAATTCCAACACAGAACACCTGATCCAG
AAGCACAGCTGCAACCATTAACACAGGGTTTTAATAATACCATTAATACTGCCTTTCAAA
GCTCTCCAGTCTCAATCTCAAGTAATAAGAACACACCATCTTCTCCCAAAACTGGAGAGC
AACACACCAAGAGATGTTGCCTGCTAGAGGTGAGCCTGGGGGAGCGATAATAGGATTAGG
GGTGAGGAGAGAGGCCCAGCTAAAGTGTGTCTATACCAATGCACACAGCATGGGCAACAA
ACAAGAAGAGTTAGAAGCCATTGTGCAGCAGGCAAACTATGACCTAGCTGCTATTACGGA
AACGTGGTGGGACCACTCCCACAATTGGAGTGCTGCAATGGATGGCTACAAACTCTTCAG
GAAGGATAGGCAGGGAAGAAGGGGTGGTGGAGTGGCTCTCTATGTTAAAGAGTGCATTGA
GATTACTGAACTTATGACTGGGGAAAACAAGGTTGAATCCTTATGGGTTAAGATCAGGGG
AAGAGCCGACAAGGCAGACATCCTGGTCGGCGTCTGTTATAGACCACCAAACCAGGATGA
AGAGACAGATGAGTTGTTCTATGAGCAGCTGGCGGAAGCTGCACAATCCCTGGCCCTTGT
CCTTATGGGGGACTTCAACTTTCCTGACATATGCTGGGAATACAATTTAGCACAGAAGAA
GCAGTCTAGGAGGTTTCTGGAATGTATGGAGGACAACTTCTTGATGCAGCTGGTAAGAGA
ACCTACGAGAGGAGCTGCCCCATTAGACCTGCTGTTCACAAACAGAGAAGGTCTGGTGGG
AGATGTAGAGGTTGGGGGCTGTCTTGGGCAGAGTGACCACGACATGGTAGAGTTCTCGAT
TATTGGTGGAGGCAGGAGGGGGAACAGCAAAACTGCTACCTTGGACTTCCGGAGGGCAGA
CTTTGAATTGTTCAGGAGACTAGTAGGGAGAGTCCCCTGGGGTTCAGTCTTAGAAAGTAA
AGGGGTACAAGATGGCTGGTTGCTCTTTAAGAAGGAAGTCTTAAAGGCGCAGGAGCAGGC
TGTCCCCCTAAGCCGCAAAATGAGCCGGTGCGGAAGAAGACCGGCGTGGATGAATAGGGA
ACTACTCTTGAGACTCCAGGAGAAAAAGAGAATCTACCTCCTCTGGAAGAAGGGACGGGC
AACCCAGAAAGAATACAAAGAAGTTGTTAAGATGTGCAGGGAGAAAATCAGAAAGGCTAA
AGCCCAGCCTGAACTCAAGCTGGTTGCTGGGGTAAAAGGGAACAAGAAACTCTTTTACAA
GTATATCAACAGCAAGAGGAGGACCAGGGAGAATCTCCATTCTCTACTGGATGAGGCTGG
CAATGTAACCACTGAGGATAAGGAAAAGGCAGATGTTCTGAATGCCTTCTTTACATCTGT
CTTTAAAAGACAGACCGGTTATCCTCAGGTTTCTCTACTCCCTGACCTGGCAGCCTTGGC
TGGGGAGCAAACTAAACCCCCCACAATTCAGGAGGAAACAGTCAGAGACCTGCTACTCCA
ACTGGACTGCCACAAGTCCATGGGACCGGATGAGATTCACCCGAGAGTGCTGAGGGAACT
GGCGGAGGTGATAGCCGAGCCGCTTTCCATCATCTATCAGTGCTCCTTGTTGACGGGTGA
GGTCCCAGAAGACTGGAGGCTTGCCAATGTGACTCCCATCTACAAGAAGGGCTGCAGGGA
GGATCCGGGGAACTACAGGCCTGTTAGCCTGACCTCGGTGCCGGGGAAGATTATGGAGCA
GATTGTCTTGAGGGAGATCACGCGGCACGTGCAGGTCAACCGGGGGATCAGGCCTAGCCA
GCATGGGTTCACAAAGGGCAGGTCCTGCTTGACCAACCTGATCTCCTTCTATGATTCAGT
GACCTGTCTGGTGGATGAGGGAAAGGCTGTTGATGTGGTCTACCTAGACTTCAGCAAAGC
CTTTGACACTGTCTCGCACAGTATTCTCCTCCAGAAGCTAGCAGATCGTGGCTTGTTCAG
ATACATTCTTCGCTGGGTAAGGAATTGGCTGGAGGGCCGGGCCCAGAGAGTGCTAGTGAA
TGGAGTTAAATCCAGCTGGCGACTGGTCATAAGTGGTGTTCCCCAGGGGTCGGTGCTGGG
GCCTGTCCTCTTTAATATCTTTATTGATGACCTGGATGAGGGTATTGAGTGCACCCTCAG
TAAGTTTGCAGATGACACCAAGCTAGCTGGAAGTGTTGATCTGCCTGAGGGTAACAAGGC
CTTACAGAGGGATCTGGATAGGTTGGATAGCTGGGCTGAAGCCAGTGGGATGGGATTCAA
CAAGACCAAATGCCGGGTCCTGCACTTTGGCCGCAATAACCCCAGGCAACGCTACAGGCT
TGGGGCAAAGTGGCTGGAAGACTGTGTAGAGGAAATGGACCTGGGGGTGTTGATTGACGC
TAGACTGAACATGAGCCAGCAGTGTGCCCAGGTGGCCAAGAAGGCCAATGGCATCCTGGC
TTGTATCAGAAATAGTGTGGCCAGCAGGAACAGGGAAGTAATTATTCCCCTGTACTCAGC
ACTGGTGAGGCTGCACCTCGAGTACTGCGTCCAGTTTTGGGCCCCTCACTGTAAGAAAGA
CATCGAGGCCCTGGAGCGTGTCCAGAGGAGGGCAACAAAGCTGGTGAGGGGTCTGGAGCA
CAGACCTTATGAAGAGCGGCTGAAGGAGCTGGGGTTGTTCAGTCTAGAGAAGAGGAGGCT
CAGGGGAGACCTTATTGCTCTCTATAACTACCTGAAGGGAGGTTGTGGTGAGCTGGGGGT
CAGCCTCTTCTCCCGGGTGACTAGTGATAGAACGAGAGGGAATGGCTTCAAGCTGCGTCA
GGGAAGGTTCAGGCTGGACGTTAGGAAATACTACTTCTCTGAAAGAGTGGTCAGGCACTG
GAATGGGCTGCCCAGAGAGGTAGTGGAGTCATCGAGCCTGGTGGTGTTTAAAGAGCGTTT
GGATGTTGTGTTGAGGGACATGGTTTAGCGAGAACAATTGATGAAGGGCGGATGGTTGGA
CTGGATGATCCTGTGGGTCTTTTCCAACCTTAGCGATTCTATGATTCTATGACCAACGTG
ATGCAAGATTACCAGCGTCAAGGGAACAAGAACACACAAGTAAAAGGATTACCTCAAACC
CAGCATTATGAGAAGCACGAAATTAAGAGACAAAGAAATACAAAGAGTTAATGACGTCCT
TCTGCGGTACAACAACGCAGTACAGCACAGAGGGGGCGCTCTTCTGGCTATAAGCACCTT
TTGGCGCTGCTTTCAGACAGACCTTTTGGAGCTGGGCACAGCAGGTGAGGGCTCTGTAGA
CAACACAACACGAATCACAGCTCTCGTCTGAACCCCACGTTTTTCTCTTTGGTCAAACAA
TTAAAATCCAGCATTTTCCCATGTTTTTCTTATCCCATCAAACCACTCGCGCACAAAAAC
AAAACAAAACAAAAAACAAAACAAACAAACAAACAAACAAAAAACCAGTAATCTCAACGC
ACCCTCCATGACGCAGCAGGGCTAAAAAATTAAACTGCAAGGAATAAATGTGCGCATCAA
AGACAGAAAACATATTCAGGCCTTACCATGAGTTCTCCAGCGGTATAAGCCGTTGTGTAA
AGGCACGCGAGGAGAGCCGGTGTGTCGTACCAAGCTCTCAGTGCTCAGGCAGTTCTTCAG
CCACACCGCCAACCTACGGGAAGCGACACGCGGCCCTCAACACCACAAGCACAGTCCCAA
GTGCCGCAACTGCGCTCCCACTGCCCTTTGTAGCTGCCCCGCAGTGCCCCTTCCACCCCC
CCCCCCCCCCCCCCGGAGCATCCTGCCCCACACACACCTGTGCCACAGTGTCCCCGGGCT
GCCTGTCCATCAGGCCCGCCGGGCAGGCCTGAGCTACCGAGGCTCTACAAGAGAGCTTCA
CGTGCACGTGGAACATTTCTGGGCGAGGGGTTGAGGGAAGAACCTGCACCGGAGGGAATG
CAGCACGGTGAGGCTGAAGGAGGTCAGCGCAGCCCCCTTGCAGCTCCTCGAGGCTCCTCT
CCCAACCCCGGCCTTATAGCCGACCGCCCCGGGGCAATCAACGCAGAAAAGAGGTTCCGA
GGCGTGCAGGCTTCCTTCGCTTTTTATTTCATATAGCTCTGGCCGCGTAGCCCGAGCCAG
GAGCAGCGGAGCACCGCCGACGACGACACTGACGGGAGCAACGGCCGCGCGCGGGAACGG
CCGCCTCCCTCAGCCCTGCTCCCCTCAGCCGCAGCGCAGCGCTGCCCCGGGGGCACGCGG
CTGCCAAGGAAGGCGCGCGTAGGAACAGGGGAAGGGACTGTAAGGAAGGAGATACTCCTA
GGTAAATGGAGCATCACTTCAGCTAACAGACAACCACGAGCTTAAAGCAGGGCGTTAAGA
GAAAACCAAGACTTTTCAACTGTTGGCAAAGCCTCAAGGTATGGTCAACTGTAGCGAGGC
AGAATGTAACAGTGTAATAAATGGTCTGCTATCAGTATCTGTGTCTCTTTTCAATGGAGG
TACAAAGACAGCCATAATTATAATGGTGCTGTCCCATCTCCTATGAAAGTTCCTCCCAGA
TTTGTTTCTGGTTGCAGGATTTATCTGAAGCCAGCCTGCTGCTAACAGCCTCCATACAAC
ACCAAACAGCAGCAGTGCTGCACCTGGGAGGTGGCAATACTGAAAAAGCAGCTGTGGCAC
GAGATAAGTGGGTGTGTTTCTGATTCGTACCATCTTAGATGTTCCCCTCCC
>ck212#LINE/CR1
GCAGCAGCATCTGCCTAAGCACACAAAGAGGTCAGATTTTCAGTGCTCAGTTAGCAGGCT
TGTGGAAACAGTGTCAGAAGAGCAGATCACTCAAAAGTTGACCTTCAAATCTTTCAAGCA
TATGGTTCAGGAAAGCTTTCCAGAAGCAAATTTGAGAGAAAGGGGTTATACCAATTAGTT
GCGTAAGGTTCGGGGAAAAAATCACAGTTTCCCAGCATTCAGGACTGTTCGCTTCTCTGA
TTCTTTTCTAGCTCATTTCTAACAGAAACCAGATCTGAGGAACAGCTACTCTTCCGGTTT
TCTATCCTAAAAAAAGGCATTAGGTTTTACTTTGTGAGGCTGCAGGTTACTTAAGTACTA
CTGCGGAGTCTCGGCTGCGGAGACCAACTTCAGGGCAGGTAAGACTGCACTGGACAAGGG
ACCTAAAGCAAAAAGGCCGACCAAAAAGTTCTTTTTAGGGCTTGTTTGAAGCTAGCAAGA
GCACTATACCGGTGCCAAGGGGCTGGCAGCTTGTGGGCGGGCTGCTGAGCCAGCAGGGGC
GGAGCTGGTACTGCCCACTCTTGTCTGTTGAGCTCGACCTTGACCTTTTGCTGTGCAATT
AGAAGCATCTTTGGGAGGGTGGAAGCTAGCTTCCACTTAACGCACTAGGTGAGATAAGGG
TGTTACCTTCCACTGTTAACAGGAAGGGAGTCGGGGTGTGAGCACAGCCCACCCTGCCCA
TACTGCAGCTGAAGGTGTGGGAGGTGGGCCTTGTGGCAGGATATGTGAGTGTTTCTTTTG
TTCCTTTTGTCTTCGCTTAGGAGACCAGCTCTCCTATGGACAGTCCCTGTGACCTTCAGT
TGAACATGGTCTCTACCAGGCAGCGGGCTTGCACTAGGAAGACTGTGGCGACCCAGACAG
AGGGCCTGTCTAGAAATGTGGCCGTGCAGATCTCTGGCTGCAGGGAGTGCCAGAACCTGC
TGCTGCTGAGGGAGGATGGGAAGGATGCCACCTGTGTGAGGTGTGAGCAGGTAGATGAGC
TGCTCAGCCTGGTGGTAGAGCTCAGGGAGGAGGTAGAGAGATTAAGAACCATCAGAGAGT
GCGAGCAGATTGACTGGTGGAGTGACTCTGAGAGAAAGATGTAGAGATCCCACCCCCCAA
ACCGTAGTGGACCCTCTCTCTTGCTGTAGTCGAGCACAGAGAGCTGATTCGAGAGGAGAG
GAGGGATGGCAGCAGGTCCCAGCTTGAAAATGCAGGCGACCCCCACCCTGACCTACCACG
GTTCCTCAGGTGTCTCTACACAATAGGTTTGATGCCCTGAAACCGGAGGGGGAGGTGAGT
GAGGATAAGGTGGGAAGATTGCCTCCAAGTGTGACTAAGGTGAGGAGGTCAGCTCCACAC
TTAAAGACTGCCTCCTCCAAAAAAGAAAGGAGGGTGATAGCTGTAGGTGACTCCCTCCTG
AGTGGAACAGAGGGCCCGATATGTCGGCCTGACCCTACCCGCAGGGAGGTGTGCTGCCTC
CCTGGGGCCCGGGTCAGGGATATTTCCAGGAAACTTCCTGGTCTGATCCACCCCTCTGAT
TACTATCTGTTATTGATAGTTCAGGCTGGCAGCGATGAGATTGCTGGCAGAAGCCTGAGG
GCTATAAAAAATGATTTTAGGGGGCTGGAGAGGATAGTTGACAATGCAGGCATACAAGTA
GTATTTGCAGGTATTCCTACAGTGGCAGGGAAAGACAATGCAATAACCAGGAAAACCCAT
TGTATAAACACATGGCTGAGAGGCTGGTGCAAACACAAGAATCTCGGGTTCTTTGATCAT
GGGGCGGTCTACTCGGCACCTGGCCTGAGGTCTGCAGATGAGTATCACCTGTCTCAAAGG
GGGAAACGGATCCTTGCCCAGGAGCTGACAGGACTAGTAGAGAGGTCTTTAAACTAGACA
TGAGGGGGGAAGGGGATAAAACCAGGCCTGCTAGAGGTGAGCCTGGGGGAGCGATAATGG
GGTAAGGAGAGAGGCCCAGCTAAAGTGTGTCTATACCAATGCACGCAGCATGGGCAACAA
ACAAGAAGAGTTAGAAGCCATTGTGCAGTAGGCAAACTATGACCTAGTTGCCATTACAGA
AACGTGGTGGGACCACTCCCATGATTGGAGTGCTGCAATGGATGGCTACAAACTCTTCAG
GAAGGATAGGCAGGGAAGAAGGGGTGGTGGAGTGGCTCTCTATGTTAAAGAGTGCATTGA
GGTTACTGAACTTATGACTGGGGAAAATAAGGTTGAATCCTTATGGGTTAAGATCAGGGG
AAGAGCCGACAAGGCAGACATCCTGGTGGGCGTCTGTTATAGACCGCCAAACCAGGATGA
AGAGACAGATGAGTTGTTCTATGAGCAGCTGGCGGTAGCTGCGCGATCCCCGGCCCTTGT
CCTCATGGGGGACTTCAACTTTCCTGACATATGCTGGGAATACAATTTAGCACAGAAGAA
GCAGTCTAGGAGGTTTCTGGAATGTATGGAGGACAACTTCTTGATGCAGATGATAAGAGA
ACCTACGAGAGGAGCTGCCCCATTAGACCTGCTGTTCACAAACAGAGAAGGTCTGGTGGG
AGATGTAGAGGTTGGGGGCTGTATTGGGCAGAGTGACCATGACATGGTAGAGTTCTCAAT
TCTTGGTGGAGGCAGGAGGGGGAACAGCAAAACTGCTACCTTGGACTTCTGGAGGGCAGA
CTTTGAATTGTTCAGGAGACTAGTAGGGAGAGTCCCCTGGGGTTCAGTCTTAGAGAGTAA
AGGGGTACAAGATGGCTGGTTGCTCTTTAAGAAGGAAGTCTTAAAGGCGCAGGAGCAGGC
TGTCCCCCTAAGCCGCAAAATGAGCCGGCGCTGAAGAAGACTGGTGTGGATGAATAGGGA
ACTATTCTTGAGGCTCCAGGAGAAAACGAGAATCTACCTCCTCTGGAAGAAGGGACGGGC
AACCCAGAAAGAATACAAAGAAGTTGTTAAGATGTGCAAGGAGAAAATCAGAAAGGCTAA
AGCCCAGCTTGAACTCAACCTGGCTGCTGGGGTAAAAGGGAACAAGAAACTCTTTTACAA
GTTTATCAACAGCAAGAGAAGGACCAGGGAGAATCTCCATTCTCTACTGGATGAAGCTGG
CAATGTAACCACTGAGGATAAGGAAAAGGCAGATGTTCTGAATGCCTTCTTTACATCTGT
CTTTAAAAGGCAGACTGGTTATCCTCAGGTTTCTCTACTCCCTGACCTGGCAGCCTTGGC
TGGGGAGCAGACTAAACCCCCCATAATTCAGGAGGAAACAGTCAGAGACCTGCTACTCCA
ACTGGACTGCCATAAGTCCCTGGGACCGGATGAGATTCACCCGAGAGTGCTGAGGGAACT
GGCGCAGGAGATAGCCGAGCCGCTTTCCATCATCTATCAGCGCTCCTTGTTGACGGGTGA
GGTCCCAGAAGACTGGAGACTTGCCAATGAGACTCCCATCTACAAGAAGGGCTGCAGGGA
GGATCAGGGGAACTACAGGCCTGTTAGCCTGACCTCAGTGCCGGGGAAGATAATGGAGCA
GATTGTCTTGAGGGAGATCACGCGGCACATGCAGGACAACCGGGGGATCAGGCCTAGCCA
GCATGGGTTCATGAAGGGCAGGTCCTGCTTGACCAACCTGATCTCCTTCTATGATCCAGT
GACCCGTCCGGTGGATGAGGGAAAGGCTGTTGATGTGGTCTACCTAGACTTCAGCAAAGC
CTTTGATACTGTCTCCCACAGTATTCTTGTCCAGAAGCTGGCAGATCGTGGCTTGGACAG
ATACATTCTTTGCTGGGTAAGGAACTGGCTGGAGGGCCAGGCCCAGAGAGTGGTAGTGAA
CGGAGTTAAATCCAGCTGGCGACCGGTCACGAGTGGTATTCCCCAGGGGTCGGTGCTGGG
GCCTGTCCTCTTCAATATCTTTATTGATGACCTTGATGAGGGTATTGAGTGCACCCTCAG
TAAGTTTGCAGATGACAGCAAGCTAGCTGGAAGTGTTGATCTGCCTGAGGGTAGCAAAGC
CCTACAGAGGGATCTGGATAGGTTGGATAGCTGGGCTGAAGCCAATAGGATGGGATTCAA
CAAGACCAAATGCCGAGTCCTGCACTTTGGCCGCAATAACCCCAGGCAATGCTACAGGCT
TGGGGCAGAGTGGCTGGAAGACTGTGTAGAGGAAATGGACCTGGGGGTGTTGATTGATGC
TAGACTGAACATGAGCCAGCAGTGTGCCCAGGTGGCCAAGAAGGCCAATGGCATCCTGGC
TTGTATCAGAAATAGTGTGGCCAGCAGGAACAGGGAAGTAATTATTCCCCTGTACTCAGC
ACTGGTGAGGCCGCACCTTGAGTACTGTGTCCAGTTTTGGGCCCATCACTGTAAGAAAGA
CATGGAGGCCCTGGAGCGTGTCCAGAGGAAGGCAACAAAACTGGTGAGGGGTCTGGAGCA
CAGACCTTATGAAGAGCGGCTGAAGGAGCTGGGGTTGTTCAGTCTAGAGAAGAGGAGGCT
CAGGGGAGACCTTATTGCTCTCTATAACTACCTGAAGGGAGGTTGTGGTGAGCTGGGGGT
CAGCCTCTTCTCTCATGTGACTAGTGATAGGATGAGAGGGAATGGCTTCAAGCTGCGTCA
GGGAAGATTCAGGCTGGACGTTAGGAAATACTACTTCTCTGAAAGGGTGGTCAGGCACTG
GAATGGGCTGCCCAGAGAGGTGGTGGAGTCACCGACCCTGGTGGTGTTTAAAGAGCGTTT
GGATGTTGTGTTGAGGGACATGGCTTAGCGGGAACCATTGGTGAAGGGCGAATGGTTGGA
CTGGATGATCCTGTGGGTCTTTTCCAACCTTAGTGATTCTATGATTCTACGATTCTACTG
CTATTCTTATTCACCTCATAAAATACAGATATTCATAATTTGGTCAGAGTGTATGTAGGA
CCCTCGGCAGTTCACAGCTGAAAACAAAAAGAGAGAAACAGAACTGCAGCTGCCTGCAGA
ATCCTTACCCAAAATGGTGACCAGCAATGGGAACCCAGCGGCTGGATTCCACAGAGAGGT
TTCAGTATGACAAGAAAATTCATGAGGGGGAGAAATATACTGAGTCCTCTTGCCCACCAT
TCATTTTAGTTCGTTCTTTGACATACGTTAAACTAGTTCAGTATCTGGGGATGAATTTAT
TCTAGGAGAGAAAAGCTGCTGAACTACGTGTTTTGTCTACAAAACAACTGATAGGCCTAT
GTGTAGACAGGACCATGTGTATGGCAAACAGGTACACAGATTGTAAGGTATACAGGTATA
GGACCAGAGAGACTATCGCATTTACAAAGGAGTAATGAAATAAAGAGCTTACCCATGTCC
TGGGCTCACAGAAGGGCTCCAAGAGGGGTGCCCTCTTGGAAGAGGGATGATCTCCAGATA
GAGATCCTTCCTCCTTGGGAGTCAGCCCTTAAATGGGGTCTTCCGGTCAGTCAGGTGAAA
TTGCATCCACCTGTGCCCCTGCAGCTGACTCAGCGGTCGCCTCAGGTGGTCAATCAGAGG
TTCAGGCCGTGATTCAACAGTTCCCATACACCATGCAAGTACATCCATCCACCTTAACCC
TAGAAACAGAAAAGGAATGAACTTCCAGTAGCTCAGAGAAACACAACTTCTCATTGGCAC
TTGTGGTAGAACTCATCAGACTGATGCCCTCATGAGCCAGCTGAGAGACACAGCTTCAAA
TTTGTTCTTAATCTGATTCAGCTTTCATCTGTCAAAGCAGGACCTGTGATATGTCTCACT
CACTTCAAGATCAAGATCATAGAATTGTAGAATGATTCATGTTAAGGAAGGAACTTTAAA
GATCACCCAGTTCCAACATCCTCCCACTAGCTCTGGCTGCCCAGGGCCACATCCAGCCTG
GCCTTGAACACTTCTGCGGATGGGGCAGCCACAGCTTCTCGTGGCAGCCTCTTCCAGTGC
CTCACTGCCCACATAATGAAGAATTTCTTCCCTACATGTAATCTAAATCTACCCTTTTTT
ATTTTAACACTGTTACTCCTTGTCTTGTTGCTATACTACCAGATAAGGAGTCCCTCCCCA
CGCCACTCGTAGGCTAGAAGGCTTCTATAAGTTCTACTCAGAGCCTTCTCTCCACCAGGC
TGAACAGCCCAAGCTCCTTCAGCCTGTCTTCATAGGAGAGGTGCACCAGCCCTCTGATCA
CCTTCATGGCCATCACAAGAGTAGAGGAGAGGGATACAATCACCTCCCTCACCCTGCTGG
CCACCCCAAATAAAGGTAGTAATAATAATTAAGGTCAATTGGTGGCCCAGGCTCCTTTGT
AGCCCCTGGGGGCTAAAAGACCTTCTTCTAGTCACTCCTCCAGAGCACGTTTCTGCTTCA
GCACAAATGCCCAGGCTGCCTGGGAGGAGATGGCAGGTCTCAGAACGCCAGGAGCTCTGA
GCAGGAATACCTCCAGGCACACAAAAAAACAGGGTCAGAATATTCTGAACTAACTGCATA
AGAGAATAACACACAGCCACTTTTGTGACTCTGACTTTCAAACTGTTGTTT
>ck231#LINE/CR1
AGCCCATCCCAAGGCCGAGCAACCGGTGGAGCAGCAGCTGATAACAGGCAGAGGAGCCCG
ACAGCACGGCACTGCCCCAGCCATGGGGACGTGCAGCTAGGTTGCTGAGCCCCTGAGGCA
CCAGGGTGCTGAGCACAGGGCAGCTTTCCTCCCCTCTTAACACAGCAGCCAGCACACCTC
TCCTCAGCTCCACCATGCCCATGACAGCACTAACCTCACCACCCAAAAAAAAAAAACCTT
TTATTTTTGATTTTAAGGAGAAAAGTCAGCCCTGAGTGGCAGTGCCACGTTCCTGTTGCA
CAGTGGCCAGGGTGGCTGGGGCACAGGGATGGTCCCCATGCCACCAGGCACACGCATAGC
ACTGGCTGTGCTCTCAGCACACAGAACAGGCAACTTTTATGAGTTTTACGTCATGCATCT
TTTATGCAATAGCCATAAGGAAACACCTTGAAGCTTTCTGTGTACAGAAGTCCATTCTGG
CAAAAACGCAGTTCTGTGATGGGCATTCACCTCTGACTCCCTTTGCACGGCTGAATCACT
GTAACAGGCAGTGAGGAATCTGCCTCACTTCTGAATCCCCCAGTTTGGTTTCTCCATTAA
AGCTCAAACAAAACCTTCAGCTCAGCTGCGTGCAATCACAGGAGAGGACAGGCAGCAGCA
GCCCAGGGCTCTGCACCTCCTTCCGAAATGCAGCTTTGTGTGCTTCACCAAAGGAAACTA
TGACCAAAATCTGATAATGCCTCTACTCATCAGTGGCGGGTAGGGGGGGAGGGAGGGGGT
TGGGCAGTGAGCCTCAGAGATCTGAGCGGGTGGTTTCACAGATGTAAGAGCTGGTGGAAA
AATCACTCCCCTTTCATAGAGTTCTTCCTGAGCGTATGTAAGAAAGAAACAGGACCACCG
ATGAAAAGGAACTTTCACATCTGAGAAAATGAGCCCCCAACGTGTTTGGGTTTTTTTGTT
TGTTTGTTTCTAACCAGAAAGAAGTTGAAAGCTCAACAACAGGCAAAGGTCAGGGATGCT
GCACTGCAGGGTGAGTGGGAAAGAGGTGTTTGTGGTGAAAGCCCATGGAAAAACACGTGG
GTGTGACTGCTGAAGGCAGCGAGCAGAAAGGCCTTGTGGTCACAGTGTCACCCAGTGATG
TCCTCCAAGTGGTGCTTCCCTATTTCCTCCTCACTTCGCATGTCCTCCCAGAAGCCCTCC
AGCCTTCTGCCCCTTCCTCACTGCATGGAAGCAGGCTTACAGCAGCCAGAGCTGCTGAAT
GCCCACTTATACGTACAGTTATATACATATTATTTCATACATCTTGACAGTTATATATAT
TTTGACAGATACTTACAGAAAAAAAACACTCTGCTCCTGTATTCTGTTTCCCTGTAGCTC
TTTTGCACTATTTGCCCTTCAGCACTCCTGCCATGAGCAAATCCCAGGCATCAGCACTGC
AGACCCATAAGGCACAGCTGCAGGAACATGAAAATCGCTCCCAGGCAGCCCAAGCACTTC
CCTGGACTTTACAACACTTCATTCAATGCACCAGAAATGCTGAGGCTGCGCAGAAAAGGA
TCTGAGCAGCAGTGGAAAAGCCATTGCAGAAATGCACACCTTCCCTCTGGCCAATTTGTC
TTCAGTTGGCTCACTCATCACTGACGTACTAAGGATCACTGTGCTGTAACTTAGAAATGC
CTCTCTTTGGATACACGCTCAGTTTTCCTGGGCAAACCATGCCCTCCTGGCACTCCAACA
CGAGCTGGTCCAGGAGGCATTGGTGGGTCCCATCCCACTGTACAGAGTCCCAGGCTGTCA
CCTGAAGAGATGCTCTCCTGGTCCCCAACCTTGTGTTCTTCCTCTCCACCATTACTGGGC
TCACAAACCAAGGCAGTTTGCCAGATCCAACACCATCGTTTTGACATCCACTGGGTCAAC
AGTCGGGGGATAAAACCAGGCCTGCTAGAGGTGAGCCTGGGGGAGCAATAATAGGATTAG
GGGTGAGGAGAGAGGCCCAGCTAAAGTGTGTCTATACCAATGCACGCAGCATGGGCAACA
AACAAGAAGAGTTAGAAGCCATTGTGCAGCAGGCAAACTATGACCTAGTTGCCATTACAG
AAACGTGGTGGGACCACTCCCATGATTGGAGTGCTGCAATGGATGGCCACAAACTCTTCA
GGAAGGATAGGCAGGGAAGGAGGGGTGGTGGAGTGGCTCTCTATGTTAAAGAGTGCTTTG
AGGTTACTGAACTTATGACTGGGGAAAATAAGGTTGAATCCTTATGGGTTAAGATCAGGA
GAAGAGCTGACAAGGCAGACATCCTGGTGGGCGTCTGTTATAGACCGCCAAACCAGGATG
AAGAGACAGATGAGTTGTTCTATGAGCAGCTGGCGGAAGCTGCGCGATCCCCAGCCCTGG
TCCTCATGGGGGACTTCAACTTTCCTGACATATGCTGGGAATACAATTTAGCACAGAAGA
AGCAGTCTGGGAGGTTTCTGGAATGTATGGAGGACAACTTCTTGATGCAGCTGATAAGAG
AACCTACGAGAGGAGCTGCCCCATTAGACCTGCTGTTCACAAACAGAGAAGGTCTGGTGG
GAGATGTAGAGGTTGGGGGCTGTCTTGGGCAGAGTGACCACGACATGGTAGAGTTCTCGA
TTCTTGGTGGAGTCAGGAGGGGGAACAGCAAAACTGCTACCTTGGACTTCTGGAGGGCAG
ACTTTGAATTGTTCAGGAGACTAGAAGGGAGAGTCCCCTGGGGTTCAGTCTTAGACAGTA
AAGGGGTACAAGATGGCTGGTTGCTCTTCAAGAAGGAAGTCTTAAAGGCGCAGGAGCAAA
CTGACCGCCTGAGCCACAAAATGAGCTGGCGCGGAAGAAGACCGGTGTGGATGAATAGGG
AACTATTCTTGAGGCTCCAGGAGAAAAAGAGAATCTACCTCCTGTGGAAGAAGGGACGGG
CAACCCGGAAAGAATACAAAGAAGTTGTTAAGATGTGCAGGGAGAAAATCAGAAAGGCTA
AAGCCCAGCTTGAACTCAACCTGGCTGCTGGGGTAAAAGGGAACAAGAAACTCTTTTACA
AGTTTATCAACAGTAAGAGGAGGACCGGGGAGAATCTCCATTTTCTACTGGATGAGGCTG
GGAAAGTGACCACTGAGGATAAGGAAAAGGCAGACGTTCTGAATGCCTTCTTTACATCTG
TCTTTAAAAGACAGACCGGTTATCCTCAGGTTTTTCTACTCTCTGACCTGGCAGTCTTGG
CTGGGGAGCAGACTAAACCCCCCACAATTCAGGAGGAAACAGTCAGAGACCTGCTACTCC
AACTGGACTGCCACAAGTCCATGGGACCGGATGAGATTCACCTGAGAGTGCTGAGGGAAC
TGGCGGAGGAGATAGCCGAGCCGCTTTCCATCATCTATCGGCGCTCCTTGTTCATGGGTG
AGGTCCCAGAAGACTGGAGACTTGCCAATGTGACTCCCATCTACAAGAAGGGTTGCAGGG
AGGATCCGGGGAACTACAGGCCTGTTAGCCTGACCTCAGTGCCAGGGAAGATTATGGAGC
AGATTGTCTTGAGGGAGATCACGTGGCACGTGCGGGACAACCAGGGGATCAGGCCTAGCC
AGCATGGGTTCATGAAGGGCAGGTCCTGCTTGACCAACCTGATCTCCTTCTATGATCCAG
TGACCTGTCTGGTGGATGAGGGAAAGGCTGTTGATGTGGTCTACCTCGACTTCAGCAAAG
CCTTTGACACTGTCTGCCACAGTATTCTCCTCCAGAAACTGGCAGATCGTGGCTTGGACA
GATACACTCTTGGCTGGGTAAGGAACTGGCTGGAGGGTCAGGCCCAGAGAGTGGTGGTGA
ATGGAGTTAAATCCAGCTGGCGACCGGTCACGAGTGGTGTTCCCCAGGGGTCAGTGCTGG
GGCCTGTCCTCTTTAATATCTTTATTGATGACCTGGATGAGGGCATTGAGTGCACCCTCA
GTAAGTTTGCAGATGACACCAAGCTGGCTGGAAGTGTTGATCTGCCTGAGTGTAGCGAGG
CCCTACAGAGGGATCTGGATAGGTTGGATAGCTGGGCTGAATCCAATGGGATGGGATTCA
ACAAGACCAAATGCCGGGTCCTGCACTTTGGCCACAATAACCCCAGGCAACGCTATAGGC
TTGGGGCAGAGTGGCTGGAAGACTGTGTAGAGGAAATGGACCTGGGGGTGTTGATTGACG
CTAGACTGAACATGAGCCAGCAGTGTGCCCAGGTGGCCAAGAAGGCCAATGGCATCCTGG
CTTGTATCAGAAATAGTGTGGCCAGCAGGAACAGGGAAGTAATTGTCCCCCTGTACTCAG
CACTGGTGAGGCCGCACCTCGAGTACTGTGTCCAGTTTTGGGCCCCTCACTGTAAGAAAG
ACATCGAGGCCATGGAGCATGTCCAGAGGAGGGCAACAAAGCTGGTGAGGGGTCTGGAGC
ACAGGCCTAATGAGGAGCGGCTGAAGGAGCTGGGATTGTTCAGTCTAGAGAAGAGGAGGC
TCAGGGGAGACCTTATTGCTCTCTATAACTACCTGAAGGGAGGTTGTAGTGAGCTGGGGG
TCAGCCTCTTCTCTCGGGTGACAGTGATAGGACTAGAGGGAATGGCTTCAAGCTGCGCCA
GGGAAGATTCAGGCTGGACGTTAGGAAATACTACTTCTCTGAAAGGGTGGTCATGCACTG
GAATGGGCTGCCCAGAGAGGTGGTGGAGTCACTGACCCTGGTGGTGTTCAAAGAGCGTTT
GGATGTTGTGTTGAGGGACGTGGTTTAGCGGGAACCATTGGTGAAGGGCGAATGGTTGGA
CTGGATGATCCTGTGGGTCTTTTCCAACCTAAGCAATTCTATGATTCTATGATTCTAACA
GGCTGTGGGGCTTTACAGCTGAGCTTGTGTATGTATCTCCTTCATACTGAATGTAGACAC
ACTCAGAAAATGGGTTTGTTCTCCACGCAATGGTGCCCACGTGGAAGAGATGGATCCTAC
CCTTTTCTGTGGCTAAGAGGACAGAGATGCTGGGAGATGCATGGAACCATCCAGTGCTGC
AGGGTTCATTCCTGATGATAAATGTCCTTGTGCAAGATCAACAGCTAAGTAAGATTCAGT
TGCTCTGCATTCAAGAATGAGGTAATTGGAAAATTAATAGCATTTCAGAGGAAATGGATG
CAGAGTTTTGTAGCAAATGGCTTCCTTAAAATGACACACTGTAATGAGATCTTATATTTA
AGAACATTAAAAAGACAAGTTTGATTCCGAGCAGATTCAGGTACATCCAGTCCACTGTTC
TGTCTCCAAGCAGATGGCTAAGGAATAATGACAGGACAATCATGTATGATACATCCCCTT
AGTATTCCAACCTTTTCCAGTGAAAAAGATTTCCTGAGCCTGGTGCCATCTATGGAGTAA
CTCACAGCAGACCTGTTTTCCAAGTGCTTGTCCAGGCTCTGCATACTCAGCACTCTTCAG
CAAGGATATCTATGGGTGATGGATGACTTCTTTAGATTTAATCCTGACCATCACAGCAGC
TTCATCTGCTGCCCCTTAATTTCTGTACTCATAGGAAGAGGCAGTGGGTACTCAAGCCCC
TTCCACACCTTCCTGCCAGTCACAAATCTGGATACCTCTAGTGAATACTCATTTAGACCA
CGGATTTTCAAGCTAACAAGTCTCAGCCTGCATACTCCAAATCCATCTCAGACATCCAAT
CCTCCTTTTTTCCCTTTTCTGAACATTTCTGATCCTACTACTTCTTCAAGTCCCCTCTTT
GAGACAGCGTGTGATCATCCCAGAGCATTCAAATATCCATTTGGTGCACTGGAACATGGA
TTGGACTGGCCATGGATTGGATCACTGGAGCATATGATGACACCACTGGGTTCTCTCTGG
TAGAACAATTCATAGAATCATAGCATCACTCACCAAGGTTGGAGAAGACCTCCAACATCA
TCCAGTCCAACCACCCAACTACCACCAATATTTCCCCACTAAACCACATGCGTCAGTACA
ACATCTAAACATATCTTGAACACCTCCAGGGATGGTGACTCCATCACCTCCCTGGGCAGC
CTGTGCCAGTGCCTGATCACACTTTCATAGAAGAAATTTTTCCTAACATCCAACCTACAT
CTCCCCTGGTGCAACTGCAAGTCTCCCTACCTGCTAGCATCCAATTTGCTTCTAATTTCC
AAGCAGATTTGCTGCTGAGTGTTGAGTTGATATTTACCAGCCTTAACCCAGATTTTCTCT
CCTGAGTGGCAACATTTGGCTCCTTGCCTTATGGCAAAGCCAGGATTGACTTTGTTTGTA
TGTATCATTTCACATTCACCTATTCTGAATTTCACTTGATCCTTTATTGACCAGTCTCTG
GTAGATCCTTTTACAGTTCTATAACTGCAAAAGGTTAAATGTAAGTAAATTAATTGCATG
AAAGTAACGTTTGCAGGTTATGTCTTAAACATGAATTGTTATATGACAAGTAGAGTCCAA
CGCTCACAAGCACAGGGCAGCAGTTCTAGGGGACTCGGTATGGAAAACAGC
>CK-ERV325#LTR/ERV1
tgggcctgacttgttgtcttcttttgtggtggctgtggtgactgtgcagaggagctccgt
gccaagtctggtgagtccttgtgcttgccctcggtcatttgctactgagggcctcccatc
ccattccgcaagcctgtgtgggctctggcattgtaagtaagctgttgcccccttcctcct
tgtcttgttgcagaaaatctggagaagatgaacggtgagtgggacagtaccgtggcaagg
cattccttccaccaatatgcaggtttatttgtcatggtgttgtgctggtggtgagatgtg
cacgtaggagtgtttggaagagcggagagtgcaggaggggctgtggagggaagacagagc
tggggagcatggagatggagggcctgagccgtccttaatggtgctggtgaagacggagtc
tggtgctggtggcaccaaggcaagccaggtgtaggggtcgtgagtggtggtgtgtcaggg
catgaagacaagtctctccagagaaggcctttgctagaggcatgggtgagagttgccagt
gggctgtggcctgggacctgtgtttcttgggcctgacttgttgtcttcttttgtggtggc
tgtggtgactgtgcagaggagctccgtgccaagtctggtgagttcttgtgcttgccctca
gtcatttgcaactgaggggcctccccatcccattcccgcaagcccgtgtgaggctctggc
attggtaagttaagctgttgccccccttcctccttgtcttgttgcagaaattatggcgag
gaaagaacggtgagtgggacagtaccgtggcaagcatcccttccacctatatgcaggttt
atttgtcatggtgttgtgctggtgttgagatgtgcatgtaggagtgtttggaagagcgga
gagtgcaggaggggctgtggagggaagacagagctggggagcatggagttggagggcttg
agccgtccttaatggtgctggtgaagcggagcctggtgctggtggcaccaaggcaagcca
ggtgtggggggacgtgagtggtggtgtgtcagggcatgaagccaagtctctccagagaag
gcttttgctagaggcatgggggggaattccccgtgtgctgttgtttcttggcctgacttg
ttgtcttcttttgtggtggctgtggtgactgtgcagaggagctccgtgccaagtctggtg
agtccttgtgcttgccctcggtcatttgctactgagggcctcccatcccattccgcaagc
ctgtgtgggctctggcatggtaagcaatctgttgcccccttcctccttgtcttcttgcag
aaaatctggagaagaagaacggtgagtgggacagtaccgtggcaaggcattccttccacc
tatatgcaggtttatttgtcatggtgttgtgctggtggtgagatgtgcacgtaggagtgt
ttggaagagctgagagtgcaggaggggctgtggagggaagacagagctggggagcatgga
gatggagggcctgagccgtccttaatggtgctggtgaagcggagtttggtgctggtggca
ccaaggcaagccaggtgtggggggtcgtgagtggtggtgtgtcagggcatgaagacaagt
ctctccagagaaggcttttgctagaggcatgggggggaattccccgtgtgctcttgtttc
ttgggcctgcnnnaanntcatcctgcagtattgggcaacaatgcataaaaataggtaaca
tcagagagtctgaagaattattagaacattatcagcctcctgtggaaacgccacccccac
aggacggggcacaggaaggggcgcaagcgcctcccggggcacaggatggggagcaggttc
ctcccggggcacaagcaccttctgaggtgcaggcaccctcaggggcgcaggcgcctcccg
actccccgatagcttcacggacccggagtcaacaacctctaataatagccccactaaggg
aggcagtagggccaaatggggaaccagtgttaatcaaagtccccttttcattgtttgatt
tggaaacctggaaatcggtagccaaaggttatcagaatgacccactgggagtaacgagac
atttccagttcttaataagacaacacaaaccagactggagcgatattcaattgctattag
atcagttgaccgagacagaaaagcagttaatcttaaacacagcacagactctagttgaag
acagtatacagggcaggggcaaggatgttaaggatcattttccattacagaacccttatt
gggatccaaacacaagagcaggaagggaacgtttagaaatgtacagggaatgggtagtga
aggggatggagagggctatccccaagacaatcaattggtctaacttatttgcagtcagac
agggtccaaaagaatcaccatctgagtttttggataagttaagggacgccatgagaaagc
atacttccctagacccaggatcagaggagagtatacaacaattggtatcactgtttatag
ggcagtctgcaggggacatcagaaggaaactgcagaaactaaaagcatcagctgcccgaa
acttggagagtttgttagaggaggcattgagagtgtttagtaaccgggaggaggtagaga
ggagaagggagaaaagaatgctaatagcagtcctacaggaagccaagaggggtgaacaaa
acaaagtgcgaaagcctctagagaaagatcagtgagctaactgaaggaaaaaggggcact
ggaaaaatgaatgcccgctaaaaaggcagaaaagaaaaggggcggcatgggctaaggtcc
aagctcctgtagaggaagactgacgggaagcggggaaatctaccctagcggattcactgg
ttaaattaaagctagggagtaaacagcagagtgtggaatttttagtagatactggtgcaa
tatattcagttttaaatgaagatttgaccccgacaagtaaggaatttgtaacaataaagg
gagccactgctcaacccaagagggcttatttcctcaaacctttggaatttaaattgggaa
aacaagtagggatacatcagtttctgtatctgcctgattcaccacatcacctcctagggc
aagatctactagagcaattacgggcagagataaggttcgaatcagggaaaatgaagttca
aagtaaaagatgattcttttgtaaaagtgcttagcttggcactgataacagccttggagg
actcggggattcccaaagaaataattaaccaagtctacccaggggtatgggcaacagagg
tcccagggcgtgcaaataacacctctcccattgtaattaaggtaaaacaagaagcccaga
ccccccaaattaaacaataccctctgagagcagaagatagagaagggatacaaccgataa
ttgaccaattcataaaatatgggttactagtggagtgtgaatcgaaatacaacactccga
tactcccagttaagaaacctgatgggagttatcgtatagtacaggatctgagagcaatta
ataagatagtagaagatttgtacccgctagtagccaatccatatacattactcaccaggt
tatctaatgaattggcttggtttaccgtactagacctgaaggatgcactcttctgcctgc
ctctgagccctgaaagccaattattatttgcattcgagtgggaaaatcccaaatcaggaa
ggagaacacaacttacatggacagtgcttccccaggggttcaagaatagcccggcaatct
ttggaaatcagctagcaaaagatttagagcaatgggaacgcccctctgggaaaggagttt
tattgcagtatgtagatgacctcttaatagcgacagaaacagaagaattgtgtatagcat
ggactataagcttactaaatttccttggacttaatggacacagagtttctccacagaaag
cccaagtggctaagcagcaagtagtctatttaggctacggaatcacagctggattaagga
cgctcggaacagtgaggaaagaagccatctgtcaaacgcctgaaccacaaactgctaagg
agctgcgcacattcctgggaatgacaggctggtgtcggctgtggatacataactacggac
tactggtaaaaccgctctttgcacttttaaaaactaaccccagtgttctcacttgggatg
gggaaaccaggagagcctttaaactattaaagcatgaactcatgcaagctcctgctttag
gacttccagatacaacaaaaccattctggctttactcatatgaaaaacagggaatagctt
taggggttctggcccaggacttggggccctatcgaagggctgtagcctacttctccaagc
agttggatgaagtaagcagaggatggcctggctacctaagggcagtggctgcactagtgt
taaatgttcaggaagcgcgtaaatttactctgggccagaagattacagtattaacatccc
ataccgtctcaacagtattagaagcaaagggtgggcattggctctcaccacaaagattcc
tcaagtatcaagccatcctggtggaacaggatgatgtaaagatagtagtaactaatatta
tcaatccagcatcattcctcagcggggcctcaggaaaatcagtaacccatgactgtctgg
aaaccatcgaggcagtgtgtgccagctggccagacctgaaggaggaactgctagaggacg
ctgaaaattcttggtacaccgatggtagtagctatgtgcgccaaggagtacggaggatgg
gatatgctataacaactgataacgaggtaatggagtcaggagccttaactccaaacatct
cggcacaaaaagcagaaatcatagctctaattcgaacattagagcaagcagaaggaaaaa
ggatcaacatatggaccaattcaaaatatgcctttagcatggtgcatgcccatggagtaa
tatggaaagagagaggattattatcaagccaagggaaaggcattaagaatgccaaggaga
ttctcagacttttagaagcagtacagctaccagagaaagtggccattatgcattgcaaag
cgcatcaaaaggggaagacaccaaacgagatgggcaatgccttcgcagaccgagaggcta
aaagggcagcggaggaggatccagtaaaggtgcagtctctggtcccagacggtaaaatcc
aaattgataatgaacctaggtactcaaaggaagataataaccttataaaagatataggag
ggcaggtaggagaagggggatgggtcactactccgcagggcaaaatagttgttcccacag
ctttattatgggcggtggtgatggctgaacatagaaagacccactggggggctgaggcgc
tatataaacatttggtccagcagatagttgcccgaaacttatataccaccattaaacagg
tgactcaacaatgtgagatctgtctacgaaataatcccaaatcaggttataagatctcac
taggacaaatagggagaggaaattacccaggacaacaatggcaaatcgatttttcggaac
ttccaagaaaaggggggtacaggtatacactggtattgactgataccttttcgggatggc
cagaggtattcccctgtaggactaataaagctcgggaggtaacaaaggtactgttacatg
agataattccgaggttcggggtccctgccacaatgtcatcagatcggggtccacacttca
ttgctaaggtggtccaacaaataagcacattattgggaattgattggcaattgcacacac
cttaccaattgcagtcaagcgggcaggtagagaaaatgaaccacctgatcaaattacaga
tagtgaaacttggccaggaaactgggattccctggccacaggcaccgcctttggcacttt
taagaattcggactaaaccctgaaccaaggaaggactaagcccatatgagattctttatg
ggcgaccctatagagtgcaaaagggaatctctatgcaggaaggggacgaggtgttgaatg
agtatatgatcagcctagccaagcaattaaagaaaattgaaaaagcagtgttcggtgcca
gggcacgaggcctagatggtccagtgcatgatgcattgccaggcgactatgtttatgtca
aatctctctcagattcacctctggaagcaaagtgggaaggaccctaccaaattctcctga
ccactcataccactaccaaagtagaaggacttgcaccgtggatacatgtagaaaaaatga
aggcaatgacagagcctttatttgagaaataggcacacgagggaaagatatcaaaaggaa
ttgactcacccctcccggtaacagtgcgcagagagagacgagctgaggaatgtgcccctc
ccccgttcgtaccgccgcactgccgcactcacacactcacatagcccacccccacaccca
gggctgtgaccctggaattccactacaatacatcatacccgcctgaagaaagcaccagga
ccacagtggacagcagaagagagaggaccactgaaaatcaggatccgaaagcatgtatag
gagtttgataatagtcggtgtgattgggacagtagttacagcttggcaagggaatagtta
cttgagaatgactgagaaaatcggccaggctcttagcagatcttgttcgatatgcactgc
tctcccaagaggggagagaagggtgccagtttatggcatagtggcactaaattgaaccat
tccagattgggtagagcatggaaagtgtaagtttgggatagaagacaagtcacaaaaggg
acctaaatttgatgtactagttattaactgtactagatctatctctgtagacagaaaaac
tgatggtaaaggtggggtgggggttggatgacggaacttgacaggcatagggtgtagttg
ggaatatggaaattctggggcagtatcagggatcagtgaagctgaaaggtggaaccaagg
tgaggggtgtgatcctagaatcgataaagagtcacaatgggtctcagatacgaacatact
cggaattgtagggatgggagcatcactcactcatcaggaaaatatggccaggccatgtaa
gctacctcatggatactggtggctatgtggagacggccaggcacgaaaggcattaccttt
aaattggacagggacttaataccccaggatactacaggatacttaataccccagaccacg
gtgcatgaggaaatccctcggggactcctgaggaccccttgaattagaactaagcgtaca
tacaaccccctagctatatataacaagggattccacagttttctgagagctcttatcccg
gctctaagagttgcccagcttgaaaagctatagtaaatatctctgcaactctggaaatcg
tggagaatgccacaagagatgcactacgggcaatccaagaagaggtatcctccttatcca
aactagtactccaaaacaggatggcattagacctattaacagccaaggaaggaggggtat
gtacaataataaataagagttgctgtgcttacatcaataaggatttaagaactgaaacag
atttaaggaaaatttgggaacagacgaaagtcctgcataggacaagtcaggatgatacta
actgggaataagatttatggaacttgcttactagctggctaccaaatctaggatggttaa
agcagctcttcctagtttgtatcatcttagtactgattgttggttgttgtagtaggcgct
tgacgggagtacgtgctgtacgggataggcctctcccttttgccattggtaagtgtgagc
gcagagggctaacacaggtggccaacattgcaattgcagaaggcaacagtcggttttacc
tgtgtgctgataaagtgctctgcctgcctgtgccgaaatacgagaaaagaatacgagata
tggaagtgtcaacggtttaagggctggtccggcctggttccgtgactagtggggcggagg
gattttgcaaaatccccacctccaggaagggaaacaggggaccccaaaataattaaaaac
atcggcaacgatctgaggagaaacaaactaatttactaaatatagtatcggaatgaaaga
tagcacacaacaatacaatataaatcaaaagtaattgagagaaagattgtccaaaagcca
aaggccttacattaatactgaagctttgcgtgcagtcgggagcagcagtagcgagccgat
ccagcagggaacatggtgatacgagaagagggccgagtcagatgacctgcgcccttatat
ctgttcccttgagcaggaatgataacagtactcgaaaaggctcttggggaacgtagttct
tcttctcttccagacaggtgcccggaactaaagcatttgctctttaactcacagtacact
gcacgatgttgtgatgtggaatactgataaccaaaaatcataaaaccatgacaggaagaa
acatgagctaaggccaaaggtggaaagtgggaccaattttgagacacaaagaacaggtta
gaaaatctatcaggtagaaatccagctagattatagaaaaggggggaattgaagggcaaa
atcaggtccccgcagtatagaaagaagggcttcatagcaagaaaagagaaagcagctaca
caagatagaaataaggggcaaatagagatagtttatgtagagagtattagaaaacaagga
attccaagcactttcacaggcgctaggtccggaataacaaggagaatgaaggccataaag
ataaggaccagagaacagctcaaaaacatttggcagggaggtgattagatgtctgaagtg
caagctgaaaccggttcggggaatgctcccctttggggtcacaagtttgaagtgaggaag
actacaagccttcgtgaggaagactatgagccttcatgaggaagactacgagccttcatc
atcacgacctaccacgcacgcgcaaggggaggagggactgtatgctaatgggctctcggg
aatgtagtgaatatgtatccgaattcctgtcaactactgattatgtattagtttgaccta
tatctatagcatgatttcttcggacggtgtgcaagttaggtggagcgatcccccttgcac
ccgggtgtacgcgcgacaccaataaacacatacctgctctatatctttactggctatagg
gtctgatttccacacgtcaaatataattgttaataaaatcaaatataattgagagaagga
ttgtctgagagctaaaggccttacactaatactgaaaccttgcgtgtagtcaggagcaga
agcgagacgatccaaaagtgagcacgagatgagaacaaagggcccaggtcaggtgaccta
caggcattatatctgttcccctaagcaggaatgataacattactcgaacaggcttctggg
gaacatagttcttcttctcttccggacaagtacccggaacaagagcatttgctctttaac
tcccagtacactgcatgatgttatgatgtggaatactgatagcaaaaatcacaaaaccat
gacattccaccccttattctacatcactacatcatgctcaatgtatacaaacaaacataa
tcaattatcaaacattgaacgcatgtacatacacttggaattattgactccgctctcccg
ccattaaattcccttgtggcacacattgaacatccccatctttttgcatcacccaacaag
tgcacccaggtccccgggcaaaaacagtcccatgaaaaggtttgcccatcacagaagctg
gaaggacccaaactgcttttcccaacgtgttctttacgtgtactacagggaccttatctc
cctctacagtgtatagggagctggcaggaccatcgcaattgatagatcctcgagtattca
ccaaccaggtggcttctgccaaatgcttctcccagtgcttaaatgttccatcacccattg
ctttcagcatagtttttaacaacccactgtatcgttcaattttaccagaagctggtacgt
gatagggaatatgataaatccattcaatgccatgttcttgggcccaagtatttataagag
aatttttgaaatgagtcccattattcggttcgattctttctggggtaccatgtcgccata
ggacttgtttctcgagacctaatatggtgtttcgggtggtggcatgggatactgcatatg
tttcaagccacccagtggtcgcttccaccatggtaagcacataacgcttaccattgcgag
atcttggcaaggtgatataatcaacctgccacgcctccccatatttatacttttgtcatc
gcccttcctcccagagaggtttcatccccttggtttgtttaattgtggtgcatgtgtcac
agtcatgaataacctgtgccaaagtgtccatagttaagtccacccctcggtctctagccg
atatatatgttgca
>CK-ERV350#LTR/ERV2
tgggacccggagcactggctccgggagaggggccatgatgggatgcagctggtaaggaga
tagggccctgctcattaaaccaggcaaggtcgtgctgccctcaggagcaaggaagtgata
agaacatgctgcaattaagaaaattgagcagtatacggtaaacaatcgggcattcatcac
gggactgtcatggtatctagcgttgaaggttactttctcacgtaaagaactaaccaataa
gagaacccaatttggcatatgtagtagctcattaactatcgtataaatgcttgcgtgtgc
ttcaataaagctgagacttgttgatcatgaaagcatgagacttgtctcccgctgatttcc
tacaaatggtgaccccgacgtgatccagtaacggcacaccacggtgggacggcgtaggag
ttcgggtcctaaagcagcgaggacggctaaagcactcgggaaccagagagaggagtgccg
agccctaggtgacctcatcagagagcctggccgatacgggccgccgagaccttgtaaggc
tgcaatagcgcgcgctgacagataagggatggaaaggcaagcggcttatgatttatttac
ttgctttctgagaaaacgacaaattaagggagtagacttatataaggaactccccgggtt
attagcttatggttatgctaaagggttttttcaaaacccacatttagtacatgaccttac
agaatggcgtaaatttggggatgcgatttggcaagcggtgttaggtgatgataaaacagc
aaaaacatgcgggaaactgtggagagcagttcacaatgaactgttgcagcaccaagcaga
aaagaaggcagcggaacaggccagtgctgcacaggggagaaataaggattacaatgggtg
gccggatcgtccgttgccccccgcagtgactaccttagtgttgccgccggccgcggagca
cgccacgtcagcatgtttggagccaagcgccccacccccgcccctagttacggccgcgcc
gggtagttcacctgcgcctattacaatgggcccaataaaccctccgagcagtgagccgat
ccctggggcagagagtgacctagcgggggccattgcacgggagaggcgggaagcttgggc
ggcgctggcacgggcctgcatggaggcgggggataacgatgcagtggaggccgtgcggca
catggcgtttccagtgatatatgcctctaatcctgcgggagggatgcaggccaccatcac
agctttagattggaaattattatcgcagctacgatctacagttagtcagtttggggtaaa
aagcgagccagctaagcagatattggattatatttggagtacgcagatattgctgccatc
cgattgtcgggcaatagcaaaattgatctcttcacaacatcaacagctgttgtttaatgc
atattggcaagaactgtgccatcagagtgtctcaaaggctaggcagccgggagacccact
acatggtgtaactatcgaagaactcttagggctagggccttttttcagaacacaagccca
agcattattagggccagataaatgtcgagaaacgatgtatttagctagacaggccatgga
caagattaaggtgcctgatggattgccattttatatggggatccgacaaggtagagatga
ggactttggggcattcatagataaggtagccggggctattgaaaaagcaggggtgccaga
gtatatgagaggagtaatgttaaaacaatgcgcgctccaaaattgtaattcaacagcacg
tagtactctgagtactttgaggagtaattggactattgaagaggcactggaaaagctatc
aagcgtgccagtcgggccccaagcatttctgattgaggctattaaggagttaggggcaag
tttaaaggcgcaagctgaggcctctcacaatcaagtgctagcagctcttgcatccttaca
agcgtctgcgataacaaatttaggcccgagatcgcctgttgctggtcgcatcaaatgcta
tcgctgtggcggcatgggacatatgcgtcgtcagtgtcaaaccaccggttcatggtgtca
cacatgtcgtatggacaaccacaataccaatgcctgtcgacgccggtcaggaaaccccca
gcccagcgcgagaaagaaacgacggccacgcacagacacaagtagccgtttccagccagc
agcagccctgcaatcagccacaccaggaagcctcggcttggacttggcagccgcagtgac
cacgaccttaatgaccacaaaacctgagcgggtgtctacagggatcaggggaccagtaat
gataaatggaaccgctgttggggcccttttattggggcgttcttcagcatcgatgctcgg
actttttgtcctccctggggtaatagatgcggactttcagggtgagatccagattatggt
atacaccccgtttcctccaataaaaattgagaaagggcaacggatagcgcagttagtacc
cctagagcaattgaccaaagccttaacaccgtgtcaatcgtctccccgaggggagcaagg
gtttggctcctcaggggacttagcattgctatcactaaatttgcatgatcgacctaaaaa
accagtgacacttaaacacagagaggaagaaatcaaacttcaaggtctattagatacagg
ggccgacaacagcatattgagcccagaaatttggccgcctcaatggccactgcaagcggc
catagccacagtgacgggtacaggtggactatccttagcgaaaaagtcacctcccctgca
aatccaccttgatgaacaagtagtccatacctctgtctcggtggcacctctaccccccac
tgttcaatgcttaattggccacaatgtgctctctcaactgggggcacttcaacccgccct
gcctaatcctgccatgctaccttacaattggccattactaattagtgacttaaaggactg
tttctttactattaccctgcaccctcaggacactaaacgatttgccttcacattgcctgc
attgaatcgagaacaccctgatcaacgttttgaatggacagtattacctcaaaggatgaa
aaatagccccacgcgatgtcaactatatgtcgatcatgctctacaaccactccggcgaga
atggaaacaaatggtcatttatcattacatggaggacatcctttttgcccagccagaggc
cttcacacaggaacaaatttggcaaatagaaaagaccctaaatagggaagaacttatgtt
tgcccctgaaaaggtacaactctccgcgccccggaagtacttaggatggacactgactaa
cacgatagtaaccccacagaaactgcaactggatactaaactagagactctacatgatgc
ccaaaggttactgggggacttaaagtggttgagccctgtggtgggcatcccaaacgaact
cttagagtcgttgcgacctttgttacagggcactgacccggcccagcctgtaacggtgac
aacgcagcacaaacgtctactacaacagattatggactgcattatacacggcagtgttcg
gagacgtgaccctgacctccccatacaggttatggtatggtatggaccaaagtacctttt
aggagcgttggcacaatctaaaaagaaaacgggggaggtatgggtactagagtggatctg
tccctcactgcagcaatcaaaaacacttcttcaaaaaactgaactcctggcagaagtgat
taagaaagggcgagaacgtaccctgcagatcataggtatggagcctgtgtgtgtacagct
gccaatgcagaaggacactctgacatggtatgtgcagcatagtccagagttacaggatgc
tctcttaggagctggaagtacggtttcagtggaaaagattccgaacgtgccgctacattg
gattggtcaatggagttggctccggataccaaagcagcatgagacgcccttgcagaacac
aatcacggcttacacggatgcgggacagaagtctagaacagcagcagtgacctggcagca
gggcggctcctggagacatcacctcattgcagacgatgataaggacttattgcaaacatt
ggagctggtggccgttgtatgggccatgatgaacttaatcggcccccttaatgtggtcac
cgactccctttatgtagctggagtatgccaccaaatagaggaagcctacataaaggaagt
gcagaatcggcggctgtacaagctgttcgtgcagttgcagagagcaatcagaattaggga
gcactcatatgcagtaatacatgttcgaggtcataaatgggagatagacttgggagaggg
aaatgcgagagctgatcgcttggtgtcactggcgcagagacctttagtctcccggcatgt
cctggcccgagaggcgtactctatgtttcaccagaatgccaaggggctaagaagggaata
tcagataacatatgaggatgctaaggtaattgttagatcgtgcccagtgtgcagccacca
taatggcagtatgggtctcgggctaggagttaaccccaggggacttagagctaacgaaaa
taggcagatggatgtgatgcatgtgggtgagttcgggcagctgaaatatgtacacgtgtc
tatagatacatatagtcatcttatgtgggccaccgctcaacctggagaaaaggctatgta
tgtagaaaagcatctcagttgttgctttgcagttatgggtatatcactacgaataaaaac
agacaatggcccagcctacactagtcgtaggcttggggagtttctgcaaacatggggagt
aaaacacagtacgggtatcccaaactcacccacaggccaggcaatagtagaacagggaaa
ttgtggatggacggctgacccagcgaggtcatgtttttctccccctgggtcagtgcaagt
aaaacagctgctatggatcactgtctcacacagaacaatgatgggagtaggcgaaaggaa
tgcagagctgtgatagagaccgctgtgccaggtgctgtgagtcaagctgcaagcaactgc
aaattatgagaactgcgccagcactaccctctgttcttctgtctcattatactgcatgaa
aatgtgtctttcagggacgtaatgaaaatgtatctgaattcctgtcaactattggttatg
tattagtttgacctatatctatagtacaatttctcctgacggtgtgcaagttaggtggag
tgatcccccttgcactatcaatagacatcaatagacgcatgcctgctctatatccttacc
ggatatagggtctgatttctacaactcaattttgcaacgagaatagatccgctctgttcg
gctgcgggatcgattgagagaggggacacctttggcgcgccccaagatttcttggaaggt
ctcccttcctcacccgatcactgcagggacagacaaggaccatccattggtgtatcaggt
atgtgtatagaaaagggggtgcccgtaaggcgtgaggagacgtcctacgcagggtatgaa
ggagcgtgcctgcttccccccccccccccccgagatacgtgagctcacaggttagattgc
cggctggggtaggaattgcaactaattgactaatgcactagtgttattaagatacaagct
aaaagacgtcgtcagcattgtgggttatgtataaactatgttttttgttctaaatgtcag
agtgagtgtggtgtgagtgagatgtgttcctttcagggaatgagtgtcaacctgtttatc
tagtactgtgttctgattgcatggaagcgtgtaagggaacatggacaagcttctgtgaga
tctgttcccaagtgtttataactgaacaatatcactgtacggtgttaagggtttgtggaa
actttgagtgaattaggaatcaataggaattttgtaaacatcatgggaggcttccaggag
agagctgtgtttccacaggatctggcccattatgggttcccagtaaatggactaagccag
ccccgaacatcaacaacccatctcaacccgatgacaacaacggcgactccggcgagcgat
agccgcatggtgtgcaagacatcatatacagtgccgtgactcctgagctgcgactggtat
tcccttagcagattgcagaaaacatctcatcagaaaggtctcttggacactgggaactgc
caggagcaattggcggttatgagactcagaagcgcactaattgtgggggtcaggtacagt
ggttgatccagagtggggactgtggtattttattcatcgggatattgaaactgtagttaa
tactggtgtgctgtgtagtctttactgttagtttactgacaaggaatgctttgtagaagt
gtgtaacataaatctagtgtattcttatagatagtgattggtatgctgataatcatgctt
tgtttactgtaatgctagcaaaaggtggttcaagatgcgattcatacaacctggctcgta
ccaaaagaaaacgggggaagtgtggagagcttttgggacccggagcactggctccgggag
aggggccatgatgggatgcagctggtaaggagatagggccctgctcattaaaccaggcaa
ggtcgtgctgccctcactcaggagcaaggaagtgataagaacatgctgcagttaagaaaa
ttgagtggtatgcggtaaacaatcgggcattcatcacgggactgtcacggtatctagcgt
tgaaggttactttctcacgtaaagaactaaccaataagagaacccaatttggcatatgta
gtagctcattaactatcgtataaatgcctgcgtgtgcttcaataaagctgagacttgttg
atcatgaaagcatgagacttgtctcccgctgatttcctacaccatgtaaaatcaatca
>CK-ERV540#LTR/ERV2
ttgctagattctggtgcggacgttaccgtgattgcggaggccgattggccgacgaactgg
ccactcacctcgcattggcagcatattgggggagtgggaggcacagtcccaacaaaaggg
gctgcagagaaagtggagatcgctatcattgataggagtgggatgatggaggcaccggtg
ttggtgcaacccctcgtggcaccggtggaaggatcaatcttagggcgtgattttctcacg
tccttgggagttcgactcacaaatttatactaagggccactgtgtaccaccttgcgctgc
attttgccatcccattacgctggaaacgggaagcgtctcccgtttgggtggatcagtggc
cccttccaactgataaattagcagcgctgacgcagctggtctccagggaactggaggcag
gacacattgaaccgtcacttagtaggtggaacacgcccatctttgttatccggaaaccat
cggggtccttccgtttattgcatgatcttcgggctgttaatgcacagctcgtccagttcg
gtcccgttcagcaaggcggtccatcacttgcagctgttcccaggggatggccccttgtgg
tcattgaccttaaggatagttttttctccatccctttggcagaacaggaccgggaggctt
ttgcattcacagtccctgtacggaataaccagggcccagctcaaaggtttcgatggaagg
ttctccctcagggaatggcctgttcacctactatttgtcagcttgtggtgaatacaatta
tcgcgccagtgagacgcgacatgccagactgccagattgtccattacatggatgatcttc
tgcttgcagctccaacaggttcccaactacaagccctagaagcacgggtgtcaggcgcgc
tcacgggtgcaggtttcacgatctcccaagaaaaggtacaacgagggccggggatagaat
tcctgggatataagtttggatcatccacggttatccccgagggcctggagattaagcctc
atgtaaccaacctgtgggatgttcagaaattggtaggagctatccagtgggtccggggag
cactgggtattccactacgattaatgaagcccttttatgaccagctgaagggctcagacc
cacgggaaaggagagagtggaccccagagatggacgctgcctggcgagaaatactatcac
tgtgctcaacagcaagtttgtccaggtggacaccgggtatccccctagagggcgctgtta
ctcgctgccaggatggagccgtagctgtcattggtcatgcactaggctcctgtccacaac
ctctgcgctggctgttctcagcacagccggtgcgggcattcaccccatgggtggagcttc
tctccctgctacttagtaaggcaaggacatctgcatttagggattttggaaaggatttgg
atatagtccacctgcccaggttcttccgagatttacagatcttgcctgacgaaatcctcc
tagccctgcatgggttcggaggcaagcttaggtatgcgggttcccttccgattttcgagc
tggcacgcccgctccgggtgtcactccgtcttcaggttgttgcttctccccttgatggtc
caacagtatttacggatgcctcttcatcgacaggtcagggggcggttgtctggaagaacc
agacgggtgactgggaaattagaacatttcaagatcacggtgtcagtgttcagacgcttg
aggcgcaggcggtagcgatggcactgctcctctggccagacaccccttgcaatgtagtca
ctgactctgctttcattgcaaaaatgttactacgaatggggcaggaaggacaacccagta
cttcgattgccttcctcttggaggaagcattgacggcaaggacagcgcccgctgctgttc
ttcatgtgcgaagtcattcagacgttccgggattctttacaactggcaatgccctcgctg
accaacacgcggggcacaaggttcttacggtgagggaggctagagacttgcattctacgc
tacacctaggggctcgagcactgtcaaggacatgttcaattcctatggcggtggcccggg
aggtggtgcaggcatgccctcactgtaattcagcccctgcgcttagtgcgggagtgaacc
ctaggggaattgcacctctcgacgtctggcagacagacttcacgctggagcctcgtctgg
cgccgaggtcttggcttgcggttactgttgataccgcgtccactgtcattgttgctaccc
aacatggccgcgcgaattcttctgcagcacaacatcactggtcggtgtgcgttgcgacat
taggcctaccgagtcacattaagacagacaatggctcctgcttcatctcgcgctccacca
aggagtggctagcgcgttggggcatcacgcatagtacaggtatccctggcaactcgcagg
gccaggctattgttgaaagagcgaatcggctcctcaaggaaaagttgcgtgtccttgggg
agggggaaaattacaggggaaagattccagtgagccaacagggagagttgctggctcgtg
cgttgtatgcattaaaccattttgaacggggggagaatcaccgcacccctatgcaaaagc
actggcaaccgaggattattgaagaaggaccaccggtgaagattaagatcgacaatgggt
catgggaatcagggtggtctattttagtttggggtagaggctacgcagcggtcaaaaaca
aagagtcgggaaacattatatgggttccatcgaggaaagttaagccagagtttggcctca
agtaacgagaactgagcgtttctgttgcaggcgtggctactgggaaagccgaagaccccg
acaccggagaagcggaaaaaaacacttatatgggtgcgtggaccaccgaagacaagccag
gacacggacccggcaacacagccgttactgcacacaccgagaaatttggttctacctctg
ctaatgtgtctatgttctttgccagggggtggcacggctattgacttcttgcttttagct
caaagccacggatgtgaggatgtcgaagggttctgttgcttcaacttaagtgatcacagc
gcatcaatccataaacaactacagtggatgcaaggccacacacagaagatcaagatgcag
gccgatcccttcggtgaatggttggagggtctgtttggggaattagagccgtggctaaaa
caaatgcttaaaacgcttatcgtaggtttagcaatattcttggctattatgctctgtctt
ccatgctttgttcagcttcttaaggcatgcttaagaaactgcatagaggaaatctcacgt
cagcagtacgtgtatcagcgcattcaggagcaattatagacgcacttaggaatagaaata
gagttaggatttgcgttcgcgttgtaacgggtcagctttctatggcatggggagggggag
atgttgtaataggcgtgatcggggtctcgggatgtaacgtgtcaggctcctccccatgtg
ttaggtacgtgccacgtgtaccatccagtgggcgtacacgaagggttaaaagatataaaa
gtgcttgttagaacttaataaacgccattttgccgctcatcatattggtgtcacctcggt
atttggccaagccgcaggctcccctaagcaacgaacatcacggttgcctgcgaaaggcaa
cagctgccattatttaaatattttaaatttcatccagtgtgcttggtcattgaaaagtat
tgtggtttacagctgacaaacaggtaatatatttggtccagcatgcaataggggagattc
attaggtgattcattttacattcagactcctttttctttcaacaaatgatctatctgttt
cattaaatgttgcaacatattcgagacacagtatttttattctgatatatgacggatgcg
tttcactagcaatatttgtttcaattgttaatgtactctaggcaccctagtttgtaatat
tcccacctcaatcccttgtttctgtgtttagaagactaaagcacctctgaataataaata
tgctgattaaactccaactgccttgtgcaaaatgtgctgattctgctggaaaaatgtgat
atattttgtcacaggttttgtcctaagccagaactattcagagttaagatggctaggtcc
tagttcagaattcatcccttataagtgaagtcccttaacttaagccactgaaggctaaaa
gggttaagcatgtgctatgattgaactgttagttaatcacattcctaaaggaagcctttg
cattcaccgcaaatttctaacaaagattaatatttatgcatttttaatttgcaaattatc
tagtttatcttgttccttgaccctgctgcattgattcttgacatgagagagaacgttgta
ctttcagttgcttctctttctgtttagtttctctttttttaatcattcattaacatttaa
atgagaaatcagcaatgttgtcatttgaagccctttattgtatcaaagaaaatcaatggt
aaatgttttattgaagtaaattgtagtagtatcttgtcctttatgtgtattgatctaatg
agaaagatctcaactatttgctgtttagagagtggcatatcttgatggtatccctacagc
tgataaaatcagatagcatgacataaaatagcaaaatgactttcaaagggaaaaggttgt
gtgataagaatattctgcatatagtgtgcttttatccaagggctgagtgtgtgtgaggag
caacagagagatacgtggaaagtgaaatacttcatgaagacagtttgaggtccacacagc
aagttttccagagcttttatttcaaatcagccctgatttaggttcataaactgaatgcac
atttgtgattctagagttgtcttgatgcagatcttcctacttccttccatccagaaggaa
tacaatctacaggcacaaagagtatactatggataaaatatgtagtcactgatgtgaaac
tgctaactttgatgcagccttagatacaaaattatgaaagctatacttttacttgacttt
aattactggacataggtggatttcttaacaaaattggtataaatatatttaaataaatgt
attgagggagaatattccagaatcataagctggagaaaattcagatacatcttttctact
tcctctatcaggtccctcattttaagcagacacaataaaacaacattggttaggggaggc
actgaattattctgatattattagatgaaatttgaagagtgtctattttgacctgcttgt
ttcattgtgaccaaaaatggaacagttggggaacacttgcaaaaaattagattttaaaaa
gctctaactaccgtcatagtattataccagcatttttcttaatcatggatctgcagcctt
tgatctccagaagttctgctggttttgctttcagtttaaaatacaacttgcagttgcaaa
attcactatgtgagccaggctagttcatgtacattgctttttcatcatctctgttgcttt
ttttttttttttttttttaatgttctcagctctgtttggctttctgccttctttaggcag
actcacagctattacaaaggcaatgttccggcggcaagagaatgaaaaatcctaatgtca
cttctggcttcttgggagttttgcttgtgtatgtataagctccattaactcctaaatcta
agctgaaaaaagctattgtgtctcacctacaccagtaacattctgtttccttcaactatg
atattccatttaacccagttcagatatagtttgtgaaaagcgctttcataaccttttctt
ttttttttctttctttccttttttcgtttttttttctttttttctttttttttttcccta
ggaaagtaaaggtaacgtgttattaccttattttcaaggcttgtcttattgttagactgt
tattcttatgcggcagtttcacactgatagctacatatgatccaaaacacctctctctca
ctctttctcctccaaacagcaggaggagaaaataaaatgaaaaaaataagctcacagttt
gagctaaggacagggagagtactcaccagtcactgtcatgggcaaaacagactcagcata
gtgagattaaaacaatttactacctattactaacagaccagacaagtgagaactaaaagc
aaactgcaaacaccttaaattccatctgctctcctccagttcagtagtaatttttatttg
gtttcccatgtaggcgtcacttgtagtaaaaatgcttggttcaattggaattactaccat
cagattttacttttattactaatcttacttggattcttgtgaccctattatcacttttct
ttctttctttttcttttttttttttttatgaactcctataaatgactaacagtaaaagaa
gagtgcttgactgaagaactacaatgtgacaaccaaagtcatgtaaatactgcacttctt
agatcagttttgcccacagcattaagttcatacttaccacaatttagaattaactcccaa
catacatatatttcagaataaatttttcagtattttgctgatgatgacttgagcaatgcc
atctagtatattttttagaccatgtctcctaagtgttgtggaacatctgtattttttgag
tcactccaagatagaactggaataactactgaattcattcaaagtgatataggttagtca
aggttctttacagattttattttcttaattcactaaatgcactgcaaatgaatccagaca
tttattaacatatgaacatgagccagcagtgcggccagttggccaagaaagccagcgcca
tccaggcttgcatcagaaactgtggcagaaggtcaaggggaatgcccttgtaagtggcac
tgatgagatcacaccttgaatattgtgttcagttttggggccctcattgcaagaaggata
ctgagtttctagaatgcatttagagaaaagcaatgaagctgatgaaaggactagagaaca
gaacacacaaggagaaactgagggactcagtggtttaatctcagtgatttaagtgtttta
atttggagaaaagggggatgatgggagacttcactatctacaactactggtatggagact
gtagccaggttggtctcagtttctttcctcagctgacaagtgacacaaagaaatggcctt
gagttgcatcaggggaagggtagattggatatagggaggaatttcttcacaaaaagggtt
gttagatattgcaacaatctgcccaaggcaatggtagagccccattcctatgagacatgt
caatgtggtactaatgaaatgggttagtggcagacttaattgtatcaagtaaaaggttgg
ccttgataatcttaatgcatttttccaaactaaattattctacatttctgtgttaaaacc
catcactctcttgctaaatcaaatgcaaattcccttctacttcacagctcacagaactct
agttttacctgttttataggtcagcaaagattttcaacttcattttttaacaggtaaatc
acaaagtattaaaaaatattatttggtcataaagctattgaaagaaaataccaaatatct
gaatgaatattccatgtttcagaaacggagaaagtgattctcattgtctagtgaactaca
taccaacatagaaaagaatgtttgatgcaagagtgtgtaggcctattaatggaattaaat
atctgtagctaataagtagtaaacaatttgaagctagagtgatgtcagtggcctatagta
aaatagatacagtcaattacgagaaaatataccacaaagaagtatattgcagaggatgtt
ttcaatagttgtgaatgcatcctttcagtaactcatagaagagcagtagatgtcttgtgg
ttctagtcaaaatgtcagttattctctttctcaaatgagaagaaaagatatgaaattgga
aaaataaaaagtatttatcttaaattctttcctttaaaaacataactgagaacctaaaaa
ggtgaaagaattgcagttggaggtggtgcgattcagacatgattcctatcgtatttattt
ttattggtctcatagctgattaaagacaaacatgtccccttatgccatcctgatggaaga
gggcatatgcccagaatagcttgtgatttctctgaaaacagggttcaaccaaaaaaaagt
taataatttttagtcctaattcttaaaaatattccttcactcctactgtaattaataaca
ttacacatttggaataaagtatggattgcatatcttattgcacaaataggagaacaaaga
gcatggtgtagtgactaggcatgttgatatcttgtggtgaaggatgacatgggagtatct
aacctaactggatctaaagtcagcttagacttatagaagcacagcctaaggaaaccacct
atgagtgtccagaaatacttggtctgagtgacatcttagctgctgtcagaaagatatgtg
tactgtcatgagatatattgtgtctcgcttctttcagatggacaatttcaagtcagtggt
agctcagggactgcctcactttgctctattatgcagtgtatatgggctatttgactagct
cagatgaattaaaagcttttctattcattgattttggtttgcttttttttcaaccttact
gaaagtacttttatttacttcactaagtaaaaccaaccacatcacttctctaaatctcaa
atatttgtggctagcttgtagaaatttatgtcaatgcatgtattattttcttatctatta
tttttatactaaggaaattaaatacgtttgccaatgtaagttttgttgtgcaatgtcacc
ctccaaattctttgaaggtacatattttctgccaaataatgtgacagatttttcaatgta
tatgaatcaatacattttcctagaatgatgaagaacttatgattcaagatttgtatgtat
atatcaagtattattgaagtgagtccataacatttggcaaatagtagatgagtagtaagt
accagctaatgatgcacttggctaattttttttctcattggctacatgtaagtagttgac
tatatttaatagaccctattaattactgtaactctgaaattaagaaagaacaatcaaaat
aaagcaccagagacttgttatacaagagggaattattcaattgcaagcgttacatgaagg
ggcaattaaacaacctcataacactgagtctgttccagttgataattcagtgcatctaac
agagatgctagcttctgtgttctttcagtgtactacctaccgtgtccaagggtatgacct
aaattccctttcagttactggcagaactctcaaggactgcaatgtgctttggatcatgcg
tcccaaatcacccaaatgactgacttttcaacctaaaataatggaagtctaccaaactga
tttgtcacctttgcttgatgttcacacatactaatgagttctgaaaatgttaatttgctt
tgtgcccagatcaaatacactgctctgtcagaataaaataagttcagagccaacaaattt
acatgactgtactttattatgaaaacatttacatgtcattaatacattaacataatatga
tgttcagtgcaatacatagccaaggctgggatgcccctgattaagaattgcagactgtga
aaggatcacagcttttctgtgttattttttgtttgttcagttggttggttgggtcgggat
ttttggaca
>CK-ERV541#LTR/ERV3
tgcctagagaggtgatggatatcccatccctggacacgttcaaggtcaggctcaataggg
ctctgagcaacctgatgtaactgtaggtgtccctgttcattgtaggggagttggactagg
tgacctttaaaggtctcttccaactcaaatgtttctatgattctatgatcatgttttcac
gtacacaagtttctactattcttggtgaatacagaattagagacaagctgagccacgagc
cttggtgtggtggaattccagggtcacagcctgaaccaatgggtgggctctgtgagtgtg
tgagtgcggcggcgcggcggtacgaacgggggagggacacattcctcagctcggctcggg
ctgcgcgctgctaccgggaggggtgagtcgattctttttgatatctttccctcgtgtgcc
tatttcttaaataaaggctttgtcatcaccttcatttgccctacattttggcgagccagg
cagccaaatatctttaaagatacccaattataagcctcttaaaataattaccatgacatt
tttgaacaatttcatgggatggtttggatggggaaaggctagccccataagtgaggtttt
gccagggcacatcccgggattcctaggatccccatatcacgggattgcctgtattattga
aaaatggggtcccctacgggatgcaggaaatgttcaggaatccccagcccgcctggctga
gtatttcagtagtataaacaaaaacgtactcactacacgagaacgacagttagctgcctc
cacggtggcgtggccgctgctgatggccttgaaccggctaaatataactgaaggggttct
cactgatgaaaatcaactattacgtgaccgtgtggaagaactagaaagacaggttgcaat
tttgagagggaaaaaacctaaccctataatcccggtacaaaaaatccgaaacatctctct
agaaataactggggatcctatacaagagagtccacatgaactggactcagaaaatgaaag
cactaagaagtcagatcttgaggctccactagagcttgatccctttgagatccgaccagt
tgtaactcaaaaaacaaaaaaaacgcaggacaggccagcggggctgccccctgaccagtg
gccccctgcccagagcacactacatgtaacagctcgcccatacacggcagctgaattaat
ggatttagtacaacgctttagacaaagaccgagagagagtgtgccagcatggttactcag
actatatgacatgggggcagaaagtgttgtggtgaatgggccagaaatctcaaaactggc
atcaattactactcacccggccctcaggcaaagactatatgcggctgtgcaacacaatga
agaaaatcattcactgattgcatggttaatggccgcatgccgtgtgacatgggcaaataa
aacggacataccgttaaatactggcctgtggtcctctatggaggacttacaaaattatat
ccgagaattaggtatgaaggaggcaatttatgaggacaattttgagagcccagatatgat
aaaattttccgcaggaatgagggacctcatcctgcagcaggctccaccacatcagtatgg
aattttggtatccatactaaatcccctagtagcctcagaggccattatacaacaggccgc
ccaattggtggcagatctgggggagacagagcgcctgcgcgccaggcgcaatgtccgaat
ggtggtggaaaagtcggacatccatccgccaccacgacctaggagacctgcccctagtgt
aattcaatctggacccatcagggtctcaagaaaacaaatgtttactgacttgattagggc
tggagttcaatttcaaaagatcgatggacagcctaaccaggtcttattacaactatggaa
acagttaccaaacagtcagagattccaacgctctcctaaaagggaaggagttagactcat
agaacggattccacaaaatacgtggaatctagaagacttcatagtcccatcaaaaaaacg
taaacctcctcaggttgcccgggcagccacagttgagccatcagaggaaaaagacttagg
gattgcacagctgatggcttgacagcggagccaaaattccccaagactagggtctccaga
ggagaccggagaccctacgttgaactaacgattcattggtcccgaaagaatgtacagcgg
gttatggcattagtagatactggggcagaaacatcaattatatatgaaaacccaaaccaa
ttttcaggctctaaggcaatgataggtgggttcggggggcagatgatccccgtaacacaa
acatggttgaaattgggggttgggcgtctaccaccccgggagtacaaggtgtctattgcc
ccaattccagagtatatattggggattgatatcctgtcgggtttgactctccaaaccact
gtgggagagttcagattaagggaaagatgtattagtatccgggcagtgcaggcaatcata
aggggtcatgcagaaattgaacctatttgtttgccacaaccacgccggatcacaaataca
aagcagtatagactcccgggtgggcaacaagaaattaccaagactgtgcaggagctggag
agagtagggattattagacctgcacacagcccatacaactcccccatatggccagtcagg
aaaccagatggtacgtggcgaatgacagtagactacagagaactaaataaagtcacgcca
ccgatccatgcagctgtacccaacatcgcttccctcatggatacattaagtagagaaata
gaaacataccactgcgttctggatctagcaaatgcatttttcagcattccaattgctaag
gagtcccaagaccagtttgcattcacgtgggagggcaggcagtggacttttcaagttcta
cctcaggggtacgtgcattcacctactttttgtcataatttggtggcaagtgacttggca
aattggaacaaaccatctactgtcaaaatgttccactacatcgatgatttgatgttaaca
tctgactcaatcgaggcattagaaaagacagtaccatcattaattacttatttacaggaa
aaaggatgggctataaacccacaaaaagtacaaggaccagggctatcagttaaattcctg
ggtgttgtctggtcaggtaagactaaggtgttacccagtgcgatcattgataagatccaa
gcgttcccggttcctacgaaaccgaagcagttgcaggagtttttgggtatattaggatat
tggcgatcctttattccccacttagcacaactgctaaaacccttatatcgattaacaaaa
aaaggccaagtatgggattggggtagaacagaacaagaagccttccagcaagcaaaaata
gctgttaaacaggcccaggcgctaggtatatttgatccaacccttccagccgaactagat
gtgcatgtgacccaagaagggtttggctgggggctgtggcagcgccagggttctgttcga
atcccaattgggttctggtcacagatttggcatggagcagaagagagatacagcatggtt
gaaaagcagttattggctacctattctgcattgcaggcagtagaaccaataactcagacc
gcagaggttattgtcaaaacaactttaccaattcaggggtgggtaaaagacctaactcac
attcctaagaccggggtggcccaatcacaaacagtagcacgctgggttgcctatcttagc
caaagaagccgcctgtcatcatctccactgaaggaagaacttcaaaagatacttgggcca
gtaacatatcacagcgagacacctgaggaaatagtggttacttgtccagaaaagagtcct
gtacaggagggaaaataccctatcccagaagatgcctggtatacagatggatccagcaga
gggaacccaagtaggtggcgagctgtcgcataccatccctcaactgaaacaatatggttt
gaagaaggggatggacaaagtagccagtgggctgagctacgagctgtgtggatggtgata
actcaagagcctggcaacagtgcactaaacatctgcacagatagttgggcagtctaccga
gggctcacgctctggatagcacagtgggccactcaggattggacaatccatgcccgacct
atctggggcaaagatatgtgggttgatatatggaacgtggttaggcacaggaccgtacga
gcataccacgtctctggacatcaacccttgcagtcaccaggcaatgatgaagctgacaca
ctggctcgagtccgatggttgggaagtacaccatcagaagacatagctcactggctgcat
cggaaattacggcatgcaggacagaaaaccatgtgggcagcagctaaagcatgggggttg
cccatacagttaccagatattgtccaggcatgtcaggactgtgacgcttgctcgcgaatg
agaccaagacctctgccggaaactacggcccatctcgctagaggacacaacccattacag
cgatggcagatcgattatataggtccccttcctcgatctgagggggccagatatgcccta
acttgtgtcgatacagcgagtggactgatgcaagcctatcctgtagcaaaggcaaaccaa
gccaataccatcaaagctctaactagattgatggcatcatacgggactcctgaggttatt
gagagtgatcaaggtacacatttcacaggtgcaactgtgcagaagtgggctgaagacaat
aacattgaatggcggtttcacctgccctacaatccaacaggagcaggcctaatagaaaga
tacaatgggatcctgaaggctgctctgaaggcagattcacagtccttgcaggggtggacc
aaaaggctttatgaaaccctgcgagacttgaatgagagaccaagagatggcagacccagt
gctttaaaaatgctgcagacaacttgggcctccccacttaggatacaaattacaagcaag
gacacctcactcaagccacaagttggcacaatgaataatcttctgctccctgcccctgat
gacctagagcccgggagacacaaggtaaaatggccttggaaggtgcaagcaggaccaaaa
tggtgtggtctccttgcaccttgggggagattgttagaggttgggggatcagtaaaccct
tcagtaatcggtgtatggccaacagaggtaatagttgacacccctgttttcattgcaagg
gggacattaatcatgtccatgtggcaaattagaaccccccctttggtacccgatatagtg
attcagtcgcagatttcgggccaaagagtgtggtatcgaaggccaggacgtgccccgata
caggcagaggtgttgactcaagaccgaaatacagcctgcatcttaccgtggagggcggac
ctacccctcctcgtacctattaaacatctgttttactccccttgaggttttaagttcaca
ggatggcccgcaggagcaacatcactcaaacacgcttatgaggaaacatcatgacaccct
gtgacgcactgctgaacttttggggactggagagcatgaatcagaagcgctactggtcct
tgaaaaagatacgcctcgagaaagaacatcaagtactggcccaacagaaccgtgaagggg
actgccactgattgcctttattgttttgacatcctatattgcggcgggtgttgtgtatgc
gtcgcgatgcgcattgtgtcttgggccaccaggttgcaggggctcaccccctacctgctc
agtcattggttcatgctgtgaaggggtggagtgtggtggaattccagggtcacagcctga
accaatgggtgggctctgtgagtgtgtgagtgcggcggcgcggcggtacgaacgggggag
ggacacattcctcagctcggctcgggctgcgcgctgctaccgggaggggtgagtcgattc
tttttgatatctttccctcgtgtgcctatttcttaaataaaggctttgtcatcaccttca
tttgccctacacttggatacaaacttccacagatatagggcacattaggaatgtaagggc
gagatttatcacttcttcagtttattcaagaaaataacagctgtgtttcaggctttaaat
aggcactgacatactatggggcagtagatatggaaggtgaaggcctgtatgactgcttat
tctcacagcatattggccttaactaaatgccaagcagatttgctttaatactttgaaatc
ttgcatctttgtctggagtaggatgctctctagtaatgtgcactctggggccaggcgctt
cagtgttattgctgtttgctgaaaacatgcatttatactcatatctcttaattgaaattc
aagctgcacatgatgcaatttgacattaattttggttatttgtgtttgaagtttgcccca
tccaacaagagccgacagtaaagaagagcactggaaatggaaatacacagtgccattaga
tgcaaggcttgatttgtaaatcacttagatagtaataaaactggggatggaaataaaagt
gacaaagctcagctttctaaatgctaaataattcaaaggggaaaggttgaggagaaaaaa
agagtagagagcaagtgcatcgtttatgaaaacaatggcatctgagcaaatcagaaattt
caagctctgaataaatgtaattttggttcgattaaagcataacatcaagattgtgggttg
ctacattctaggatgaagcatgtcgttgctgtatgcagttatgaaagatttacagcaaaa
cctgaatctaggaaagatattctctgaaatgacgccgcagggctctgagcagacagcaat
gttatgaaacttggctgcagggagtcaaaggcagcaaaattctaaattggttgttttttt
tttattattattattggtgtgtttgagaagttaccaaagaaggtaagctcaaggaacaga
ttcataatgaattataacagactcaatattcattcataatgactatttttgtcacctgaa
tttaaaatatttggtactaagaagtttggtcatgtctcaatattttagtctaaatatata
gtccaattacagactcctaattttattaaaagacctgctgagtggaaatttgtggattta
gtctatcaggatcttatttcaaaatggggctgggtggagaggaaggagggttcacaacaa
acaaaatgaccaaatgcaacaaacagcagatgttaccatctgctccactgccctttctcc
aggagagactgaaacaagtttttaatcagcaagcgttcttccagtgtcaaaatgtctcct
ccagtgctcatggatagtttgatacaaagctgaagagtatcataagatcttcatgaaata
aaggcttgggcatggatgcaggagatacacaagttactcccaaatgatcccattcctgac
attgttaccttactctgagggctctgaacactagcctgatttttaaccacactggcagtc
ataacagttccttctgaattgctaatacagtagtctttactgtgtgagagcccacctaac
ctctcagtgacagtgttactatggtatacaagagatgaatggagcgtttgttgtggataa
acaactgtgctatgagcaagacggaaaaaaaggaagagcatttggataacatcctcctaa
ctccttcggatacatcacagttcttgttcccaagagaatatagataatacatcaggatgg
ttattaggaaaaatttactctcaggaggagtggttgaaacaggctgccctgggaagtggt
ggagtcaccacccctggaggttttccagaaaagagatgtggcacttagggaagtgggtta
ctgggcacggtggtgatgggttgatggttggactggatgatcctggtggtcttttccaat
catcgtgattctatgattctatgatccattaaactctgctgagagtatttatgaaaggag
ctgcaaagacctctagtccca
>CK-ERV642#LTR/ERV3
tgagggagggaaaggcactgaggaagcaaacaggagatatcatccccaaacaacgacttg
ccatggctataaagagctgccgggtctgagatcctgccagcaccttgaccctaaaggtgc
cgaatccagcagagctctgcagcatccatccccaggtccccgggattcccagcacgtccg
gacgaggattggtgagatcttattattggggtcctcctcttttcctcctctttgcccgca
ccccgggtgccggcaggccacagcggccgcctgctaggcctcggtcccctaccccccact
gtctccttgttcccaccgtccccttctcttgctgctgggtttggtgtcccagggaggtcg
tggggcttttggagggttggtttgtgggtctgtggggccccagtgttatggtagttgtgc
tgtgagacgcggccgtctctcagctcatcaccccacctctcactatgatgtccgatattg
ttagcaactggaagctggagcaatttgtgctccagaagtgtctccctccgatttggtccc
ctggggcctttcagggccctgaggcataccagcaactgtgtcagcagtgggagagctggt
cagaggagaacaaaaagcccaaacccactaacaagtgcaaaaagagagcggccttgcagg
gtttgctgatggtgggcagggagttgtccaagttgcttaaggaggctcttgagagtgtgc
agactctggagcaggccaagggtgagctcaagatgcaggtggataacctgagggcagagg
tgcagggtctgtgcggagactcgctgaggagcgcagtggaaataacccggctggagagca
agctgggctatgagaagttgaaaacagaggagttagagaaggaggtgggcaaatggattg
gggagacgcatgacgcacagagtgcagtgcgggctgtcctgcaggatgcccagcgggacc
gtggcaccggccccgatcacaaagtgtgccacgccaagatccaggagctgcaggctgagc
tgggggtgtcacggggcattgtggctgccatccagggcaagaggagccggtttgggaatg
gtgagggggatgactgtcttgatccacacccaccccactatgactatgaggatgatgtgt
ggggggccaatggccccaccaggccatccccatatgctcccctgcgggaggaggtgtgcc
agctgcagggcaatgaagcagaggttgctaaaactaagaaaagtcctcctgatgagccag
tcagccacggcccactgcaggccatcgataccaaccgggccatgctgtggttcacccccg
agcagctcaaaacagtgggaaagatgctggggccgctgaccaaagagacagcggtcaact
ggctgtccagggcccagaggctgccccggtgccagagcggcagtgcagttagtgacctca
tagacgtggtgaggaaatgcatgaaacccgatgatttcgcagcccttccaggggatgtgc
aaatgggcaatgtccaggatatcggggatgtccagtcagccgtgctaaaggtgtttttcc
cagaggtcaaccccttggtgctcttccaccaggaaaaacagaaccctgaggagcggcctg
atgcctatgtcaaccgtaaaaagatgctctaccagatggcggggctgcccggttctaagg
agtccccccttgattttgacaggccagaattcaaggagccgctggtggtggggctgaccc
cccctttgcgggtgattgcgggtggggatgcggcaaggaagccactatcagagctagagc
aaatcctgacccagaatttcgagctacaaaagcaggcattcccggggtacatgctggggg
ggaagaaggggaaaccctcagccatgtccttccaaaatgcaggaatgagaaaaatgcaag
gggacaaccggaaagatcctgatggcaagaacagctcggggaaggaaaaccagcaagggc
tgaggtttcagaagtccaacccttggcgggctgagctgaggaaacgcttgatcaaatatg
agaagcaggaggacattgatggcttgccagatgccgagctgtttagaaagctggcactgc
acgaggccaagaagcacagcagctccaaccccatcgacccagggtctaaggctcagcaat
agggctgccaggcacccgcatcgcccctttttgtggcaccgattaagaccgatttgtggg
ggcgcctgatagttgatataactattggaggaggggtgcttggacaagtgatgttaattg
acactggtgcctcttactcaattctgaatatgatccctggtgaaactgggctcttccaaa
cacgtgaaattattgaagtaactgggccaaatggccaaaaatcctcagtgccattcacag
agcccataccctttgaaattggaactgccaaggggtcagaaaaatttgggaaaatggaaa
tgaagggaaagccaggaattttggccatctccacccttacaaagatgggggtggtagtgg
acctggcaaaccaaacattgttatgttgcccccaaagtgatgtgcccatcatcccagcaa
gccacagagtcatgtcaatcaaagctcctgagctcctcatccatccggagtgggagcccc
gagtgagacgggtaacagagcagttcccacaggtctgggcaaggaacaagctggactgtg
ggcggattgatgctgtagttgtgataaaagggccagatccccctcctcagcagcagcctc
aatacccaattgaggctgaggagggcttatgggatacagtcaaaaccctgctggaccagg
gggtgctggtggagcagcagagcaccagcaatgctatggtgtggcccctgcggaaagctg
acaggaaaacctggaggttgatggtcaactacagcattctcaatcaggtcaccccactaa
aggcatcaatagtgaccaaataccctgatgtcatggaagccatcttccggggatcagagt
ggttttcagtgctcagcctgaccagcatgtccttcgctatccccctgcaccctgagtcct
ggcacaaatttgccttcactctccagggacggcagttcaccttcaccaggctccccccag
gctttcacagcactcccaccatctgccacacgcatgtgttgaagatgtgggagaagctca
gccacaaagagagcgtgttgtcctgtgctggtgacatcctcatccacactaggaccaagg
aggagaacctggaggtgctggcagaggtgctggaggccatccagaagacggggttcaggg
tcagcccaacgaaggcccagctgtgctggaaagaggtgtcatatttaggggtgactctag
gggaggaaggacgctcgctggagaagcagcgggttgagttgatacagaaattgtcagcgc
cagctgatgttaccaccttacggtcctttatggctcttgtgaagttctcccgagagttca
ttgaagggtttgcagaaaaggccgccccactctgcaagctcctcagaaaggatgctttgt
gggagtggggtccagagcaggatgaggcagttaaaaccctaaaggagagtgtggcccaag
cccccatgctggtgtggccccgtggggacagaccctatgtgctgcagctggccagcgtgg
ggacagggctgcgggccacccttagccaacatcgtggtgccctcctccaacccattgccc
atgcctcacggctcctgacaccaactgagcagcagttcactgcatacgagaaggaggttt
tggccttgatctgggccctgcagcactgggagtatttggtggggtctgccccagtgctgc
taaggacatcccgtgccccagtgaggtacctcttgtcagggaagggagggaacagaccca
tacacagccccagaatggccaactgggtgctggcactgcccaacaaggacacccctgggg
aggctcaggagcccccacccagcacctatggggtggtcatcagcagtgagagggatgggg
aggatgtgggggagccaaagccacagcgggcacccctgtttgagagcagcatcagcttgg
tggatgccaaggacagaggctatgtggtatggtttgtagatggctccaactaccatgaga
atggggtgccctacacaggctatgctgccatcaaccgatgcaccggtgaggtgatcaaag
ggaagtgcctgccgcactccatccaggctgctgagctggtggctgtgacagttgcccttg
agaacactccggcagaccagccactggccatattttcagactcaggctgggtggtgaggg
tggcattggagtggctgccactctggagggagagggacatgcagtcagctgatggcaagc
ctgtcacctatgccaaaaaactgcagtacctcgccaagctggcagagcaaagggcacacc
cggcccatataattaaggtcagggcccacaagaagggaacagaagaggctaagtggaaca
aagaggcagatgccaaagccaaacaaggagctaaggaagggcagatgtggaaggccagta
ggccctcagagaatggccccttgttggtgtctacaggcaggaactgggagaacgtggact
tgctgggcttgcaggcacaagacccaagtgtccgggagttagcgcagggcagggagtaca
aagggtgcaaggtctggaaggatgtctcaggtctggtcctggcaaggagagaggggtcag
atttccctgtctgggtggtgccagaacttgtccggacagagctggtggctctggctcatg
agcaggggcatttgggaatagataagaccttggcaaggctacagggtgctggttggtggc
ccgagatgagagaggatgtagacaggtatgtcaacaactgcctcacctgtgcagccaaca
atcctgatgcaaaagctgcaaaagcccttctgggccaccagaggatttctgggccgtgga
gcaagctacagatggagtttattggtcctttgccccaaacggcccaagggaacaagtact
gcctggtgatcagtgataacttcaccaagtgggtggaagcatttccagctcgaaacaaca
cagccaacacaactgccaagatcttggtagagcatgtcttctcacggtggggcatcccaa
aggaggtcgactcagaccatggccaacgcttcgttggagaagtctcaaaaggtgtgtgcc
aggtactgggcattaagcaaaagcttcatatcatggggcatttccacaagcctggcttga
tggaggggcccaaccaaacactgaagatggcactgaagaagatcataaaccaacaaagga
aggactgggatcagaaactcccacttgtcctcctagcattacggggagctgtggcatctc
atgtaccttctcccccaaaaatggctcctgcaagagacccaaagatgctggagcactggt
gtcagagaggggcaccgccagacgaactgcagccccgcgtgctgacagacaggtgggttc
aggacatgctgaggacggtgtcagatacataccaccaactcgcctcagtgcaggaggcca
atatccacaagatggataagcagctaggagtgctgctgcgccccatagagtggaacacag
gggacctggtatcatatcggggggttagagagaagaatcaggagctgggaccccagtgga
tgggacccgttagggttgtgaacaaggccagctcctccatgtaccaagtagaaatcagaa
agggggcgaaaagacaggaaaaatggttccattcttcacagttaaaagcatggaagggaa
attaacggggctggagagcccgctttgcttatgttttgcagatgaaggaaaatggaaggt
gattgtgaccagcgggaaaggcgaacttcgtggcatcaccatccctatgtgttctgcagg
gaaaatgctttcaaatttgtggttgcaggatttgctttgatttctggtatgtctataaca
ctgagcatgcaacatgcccaacaaacccaccagcacctccaagaaaaagtcagttccaac
ttagacacataccccagcaaaagggccacagcccagcacagggtcaggcggtatgtaaaa
attgacacagattggccttggtctcaagctcatgtaaaatatacaggtagtatgggatta
aattctaacagaggcttaaatttgtcaacagtagtaatgcatgggactgaagtgtatttg
gaaaatgagtggagctgggatagcacaagcaggcttccgcagttgctggggaaggtgggg
caagaaattaaagtaggatgcagggtaattaatggttccactcatcagcaggtaactcaa
atctccataactgaaataaaaaccaagaagagtcagaaaaaaaactgtgccctcgaaaaa
ctggattgttggtgcaactttacattagtccagccagtctttgtggtctgtctctgggcc
caaaacagtgtggggttgtcatttaaattcaagattgtcaccatgatgcattcatttgct
gcccttaaggtcccaaggtgccactttctggcctggcgtgcagcccaatatgctgaagtg
gggaaccaagtaaaattagaaattagatactctcaagaaagtgtaactgatgcaaagcaa
attaatggcacccctgtgactctcactgctcctaacagccgtaagtggattgtgtcagta
aattgcccccccgagagcaaaatgcttagtagatctgaattaaatgcagagacatcatgg
tatagccaggattatggatactgttcaagtccactgaaaaacctccaggtgtggtgtcaa
ggaaagctgagtgtagaaatgtcccctgagcttggaggaaagtggttgataggaggtccc
gaaggatttcaaaaagagtttcccatcattgctgtcctgcgtccctttgtttccaaaata
ggcccatatgtagtcaagcaaaatcacatccaagagctgctgaccagccctgtgagatca
ttgaagaaggtggtgctgtccctgtccactgccaacatttcatccatcagaccacactgt
gctcccttcctgtccaccctctacactggctggctggcctggcttcacagccgctccatg
caggaggcccgcaccaggagagaccttctggccacagccctgggaggaggaggtgctggg
ctgggagtgctcaacagcatgaacgctgaggtcttggccaacaagttggaggctgtcact
tcgggtgtgcagggcctcctcaaccccttgaattcatccctgaccagcctgggtatgggg
cagtggcttgtgtctgaggtgctgcctacgtgggaacacataagtgagaaagaccaccag
gtgctgttgcaagcgctgggaatcgagcaaaataatgtctcccttgctcttagttgcatc
caggcccagatgtgggtgcagagtgtcattgcaggtatcctgagggatggcgacaacggc
atcctccccactgagatccgaaagatcgtgtgggacgcagccacggagaaggagcggcag
ctccaagcctggtggaggctggtgaacttcacccacgaccaggtcctcaactcagtcatc
gcccacgtcctcaccgtggtggaagcccgcatcgaaaaggtctaccccatcgtggccctg
gggattaacacaaatgggtctgtggtctatccgctggaccaccggatgtgggcaagagtg
tcagacagaaaatggcaatctgtagatttggaagcctgcattttggaacaggggctggga
ttcatatgcgaagatgatgcccttaaggcaagtgatgtttgctttgataccagtgagggg
gtgtgccattttgagatcaatcctcgcagcaataacaaaaccatgttagtttacgtaggg
aaagggtgtgtgtgctttagaacaatgtgtaaatacgtgcaaattaatgacatctacaat
cagaccgtattcaatgattcaaatacgtgtgcttgcaatgtagctattattagaggctgt
gattttgtgtataagccaccagtttttactagccaattactaatcagaaactatagcctg
tatcgtagtataaccccgaccccaatcggtatggatttgtcgctagtaaaagaaatgtta
gagcatgcaaatttacaacagcttttagaaaacgctaaggcagaagctaaaaagatccta
ataactgtacatcatgatggtaatgttataaagcagatagtggaacggattaagagggtg
ggagagcaccactggtgggaaattttctttggctggtccccaacagcgaccggcatcttc
aacgcgctcctgcatcctgttgtaatcatactgctaatgcaaatgtgtgtgtgctttgcc
atggttgctacttgttactggataaggcaggtgaggctctgcattgagaaccagctgaaa
ggactggggatggccaagcgcctcctaccatagtcaagggcaagactgggttggcctctg
tgtttgccaccaagaagaacctttagctccgctgttggctgcaacccagtaggcgttgag
cggtggggacacaagccataccagaccttgatgagagggggctgcctctgctgatacaag
aggaccatccaggagcagagggcaggccgtgcagcctgcaggtggtgtgaaccacagaat
ggttgaggttggaaggggcctcttgaggtacctggcccaatttgcctattcaggcagggt
tacctagagcagattatctgggactgtatccagctgggttttgactctccctgcagtaga
gactccacaacttctctgggcaacctgttccagtgcttgactactctcccagtaagaaag
taagagtaacttctctctgaatatctcactcccaaatactaatgacaaaaagctgctttt
gtgtgattttaagactccttaagcagaggagaagaggttagggaaagccaaggacagtgc
ttctggaagggtacagaggcaaatgtaacacctgagtgcagaaaagcagacactgaagat
ggcagagatgttatcagcctcagagacttggaaagctgctagaggagcagaacaaatgat
cgtgtgatcaccttggacttaaaggagctgaattcacatggacctttgca
>CK-ERV694#LTR/ERV2
ttctcacgtaaagaactaaccaataagagaacccaatttggcatatgtagtagctcatta
actatcgtataaatgcctgcgtgtgcttcaataaagctgagacttgttgatcatgaaagc
atgagacttgtctcccgctgatttcctacaaatggtgaccccgacgtgatccagtaacgg
cgcaccacggtgggacggcgaaggagttcgggtcctaaagcagcgaggacggctaaagca
ctcgggaaccagagagaggagtgccgagccctaggtgacctcatcggagagcctggccga
tacgggccgccgagaccttgtaaggctgcaatagcgcgcgctgacagataagggatggaa
aggcaagcggcttatgatttatttacttgttttctgagaaaacgacaaattaagggagta
gacttacagaaggaactccccgggttattagcttatggttatgctaaagggttttttcaa
gacccacatttagtacatgatcttacagaatggcgtaaatttggggatgcaatttggcaa
gcggtgttagatgatgataaaacagcaaaaaaatgcgggaaactgtggagagcagttcac
aatgaactgttgcagcaccaagcagaaaagaaggcagcggaacaggccggtgctgcacag
gggagaaataaggattacaatgggtggccagattgtccgttgccccctgcagtgactacc
ttagtgttgctgccggccgcggagcacaccacgtcagcatgttcggagccaagcgcccca
cccccgcccctagttacggccgcgccgggtagttcacctgcgcctattacaatgggccca
ataaaccctccgagcagtgagccgatccctggggcagagagtgacctagcgggggccatt
gcacaggagaggcggaaagcttgggcagcgctggcacgggcctgcatggaggcgggggat
aacgatgcagtggaggccgtgcggcacatggcgtttccggtgatatatgcctctaatcct
gcgggagggatgcaggccaccatcacagctttagattggaaattattatcgcagctacga
tctacagttagtcagtttggggtaaaaagcgagccagctaagcagatattggattatatt
tggagtacgcagatattgctgccatccgattgtcgggcaatagcaaaattgatcctttca
caacatcaatagctgttgtttaatgcatattggcaagaactgtgccatcagagtgtctca
aaggctaggcagccgggagacccactacatggtgtaactatcgaagaactcttagggcta
gggccttttttcagaacacacgcccaagcattattagggccagataaatgtcgagaaacg
atgtatttagctagacaggccacggacaagattaaggtgcctgatagattgccattttat
atggggatccgacaaggtagggatgaggactttggggcattcatagataaggtagccggg
gctattgaaaaggcaggggtgccagagtatatgagaggagtgatgttaaaacaatgcgcg
ctccaaaattgtaattcaacagcacgtagtattctgagtactttgaggagtaattggact
attgaggaggcactagaaaagctatcaagcgtgccggtcgggccccaagcatttctggtt
gaggctattaaggagttaggggcaggcttaaaggcacaggctgaggcctctcacaatcaa
gtgctagcagctcttgcatccttacaagcgtctgtgataacaaatttaggcccgagatcg
cctgttgctggtcgcatcaaatgctatcgctgtggcggcatgggacatatgcgtcgtcag
tgtcaagccaccggttcatggtgtcacacatgtcgtatggacaaccacaataccaatgcc
tgtcgacgctggtcgggaaacacccagcccagcgcgagaaagaaacgacagctgcgcgca
gacacaagtagccgtttccagccagcagcagacctgcaaccagccacaccaggaagcctc
ggcttggacttggcagccgcagtgaccacgaccttaatgaccacaaaacctgagcgggtg
tctacagggatcaggagaccagtaatgataaatggaaccgccgttggggcccttttattg
gggcgttcttcagcatcgatgctcggactttttgtcctccctggggtaatagatgcggac
tttcagggcgagatccagattatggtatacaccccgtttcctccaataaaaattgagaaa
gggcaacggatagcgcagttagtacccctagagcaattgaccaaagccttaaccccgtgt
caatcgtcttcccgaggggagcaagggtttggctcctcagggggcttagcattgctatca
ctaaatttgcatgatcgacctaaaaaaccagtaacacttaaatacagagaggaagaaaac
aaacttcaaggtctattagatacaggggccgacaacagcatagtgagcccagaaatttgg
ccgcctcaatggccactgcaagcggccatagccacagtgacgggtataggcagactatcc
ttagcgaaaaagtcacctcccctgcaaatccaccttgatgaacaagtagtccatacctct
gtctcggtggcacctctaccccccactgttcaatgcttaattggccgcaatgtgctctct
caactgggggcacttcaacccgccctgcccaatcctgccatgctaccttacaattggcca
ttactaattagtgacttaaaggactgtttctttactattaccctgcaccctcaggacact
aaacgatttgccttcacattgcctgcattgaatcaagaacaccctgatcaacgatttgaa
tggacagtattacctcaggggatgaaaaatagccccatgctatgtcaactatatgtcgac
catgctctacaaccactccgtcgagaatggaaacaaatggtcatttatcattgcatggat
gacatcctttttgcccagccagaggccttcacacaggaacgaatttggcaaatagaaaag
accctaaatagggaaggacttatgattgcccctgaaaaggtacaactctccgcgtcccgg
aagtacttaggatggacactgactaacacgatagtaaccccacagaaactgcaactggat
actaaaatagagactctacatgatgcccaaaggttactgggggacttaaagtggttgagc
cctgtggtgggcatcccaaacgaactcttagagtcgttgcgacctttgttacggggcact
gacccggcccagcctgtaacagtgacaacgcagcacaaacgtctactacaacagattatg
gactgcattatacacggcagtgttcggagacgtgaccctgacctccccatacaggttatg
gtatggtatggaccaaagtaccttttaggagcgttggcacaatctaaaaagaaaacgggg
gaggtatgggtactagagtggatctgtccctcactgcagcaatcaaaaacacttcttcaa
aaaattgaactcctgacagaagtgattaagaaagggcgagaacgtaccctgcagatcata
ggtatggagcctgtgtgtgtacagctgccaatgcagaaggacactctgacatggtatgtg
cagcatagtccagagttacaggatgctctcttaggagctggaagtacggtttcaatggaa
aagattccgaacgtgccgctacattggattggtcaatggagttggctccggataccaaag
cagcacgagatgcccttgcagaacacaatcacggcttacacggatgcgggacagaagtct
agaacagcagcagtgacctggcagcagggcggctcctggagacatcacctcattgcagcc
gatgataaggacttattgcaaacattggagctggtggccgttgtatgggccatgatgaac
ttaatcggcccccttaatgtggtcaccgactccctttatgtagctggagtatgccaccaa
atagaggaggcctacataaaggaagtgcagaatcggcggctgtacgagctgttcgtgcag
ttgcagagagcaatcagaattagggagcactcatatgcagtaatacatgttcgaggtcat
aaatgggagatacataaagggggagggaaatgcgagagccgattgcttggtgtcactaaa
ggagagacctttagtctctcagcatgtcctggcccgagaggcgcacgnnnnnnnnnnnnn
nnnnnnnnnnnnnnnnnnnnnnnnnnnnnnnnnnnnnnnnnnnnnnnnnnnnnnnnnnnn
nnnnnnnnnnnnnnnnnnnnnnnnnnnccgatgataaggacttactgcaaacattggagc
tggtggccgttgtatgggccatgatgaacttaatcggcccccttaatgtggtcaccgact
ccctttatgtagctggagtatgccaccaaatagaggaggcctacataaaggaagtgcaga
atcggcggctgtacgagctgttcgtgcagttgcagagagcaatcagaattagggagcact
catatgcagtaatacatgttcgaggtcataaatgggagatagacttgggagagggaaatg
cgagagctgatcgcttggtgtcactggcgcagagacctttagtctcccagcatgtcctgg
cccgagaggtgcactctatgtttcaccagaatgccaaggggctaagaagggaatatcaga
taacatacgaggatgctaaggtaactgttagatcgtgcccagtgtgcagccaccataatg
gcggtatgggtctcgggctaggagttaaccccaggggacctaaagctaatgaaaataggc
agatgaatgtgacgcatgtgggtgagttcgggcagctgaaatatgtacacgtgtctatag
atacatatagtcattttatgtgggccaccgctcaacctggagaaaaggctatgtatgtag
aaaggcatctcagttgttgctttgcagttatgggtatatcactacaaataaaaacagaca
atggcccagcctacactagtcgtaggcttggggagtttctgcaaacnnnnnnnnnnnnnn
nnnnnnnnnnnnnnnnnnnnnnnnnnnnnnnnnnnnnnnnnnnnnnnnnnnnnnnnnnnn
nnnnnnnnnnnnnnnnnnnnnnnnnntaagaagggaatatcagataacatacgaggatgc
taaggtaactgttagatcgtgcccagtgtgcagccaccataatggcggtatgggtctcgg
gctaggagttaaccccaggggacctaaagctaatgaaaataggcagatgaatgtgacgca
tgtgggtgagttcgggcagctgaaatatgtacacgtgtctatagatacatatagtcattt
tatgtgggccaccgctcaacctggagaaaaggctatgtatgtagaaaggcatctcagttg
ttgctttgcagttatgggtatatcactacaaataaaaacagacaatggcccagcctacac
tagtcgtaggcttggggagtttctgcaaacatggggagtaaaacacagtacgggtatccc
gaactcgcccacaggccaggcaatagtagaacagggaaattgtggatggacggctgaccc
agcgaggtcatgtttttctccccctgggtcagtgcaagtaaaacagctgctatggatcac
tgtctcacacagaacaatgatgggagtnnnnnnnnnnnnnnnnnnnnnnnnnnnnnnnnn
nnnnnnnnnnnnnnnnnnnnnnnnnnnnnnnnnnnnnnnnnnnnnnnnnnnnnnnnnnnn
nnnnnnngatacgtgagctcacgggttagattgccggctggggtaggacttgcaactaat
tgactaatgcactagtgttattaagatacaagctaaaagacgtcgtcagcattgtggatt
atgtataaactatgttttttgttctaaatgtcagagtgagtgtggtgtgagtgagatgtg
ttcctttcagggaatgagtgtcagcctgtttatctagtactgtgttctgattgcatggaa
gcgtgtaagggaacatggacaagcttctgtgagatctgttcccaagtgtttataaccgaa
caatatcactatacagtgttaagggtttgtggaaactttgagggaattaggaaccaataa
gaattttgtaaacatcatgggaggctcccaggagaaagttgtgtttccccaggatctggc
ccattatgggttcccagtaaatggactaagccaaccccaaacattagcaacccatctcaa
cccgatgacaacaacagcgactccggcgagcgatagccgcatggtgtgcaagacatcata
nnnnnnnnnnnnnnnnnnnnnnnnnnnnnnnnnnnnnnnnnnnnnnnnnnnnnnnnnnnn
nnnnnnnnnnnnnnnnnnnnnnnnnnnnnnnnnnnnnnnnctcacgtaaagaactaacca
ataagagaacccatttggcatatgtagtagctcattaactatcgtataaatgcctgcgtg
tgcttcaataaagctgagacttgttgatcatgaaagcatgagacttgtctcccgctgatt
tcctaca
>CK-ERV708#LTR/ERV3
tgagtaggactgttgtagtggaattccagggtcacagcctgaaccaatgggtgggctatg
tgagtgtgtgagtgcggcggcgcggcggtacgaacgggggagggacacattcctcagctc
ggctctccctgcgcgctgctaccgggaggggtgagtcgattctttttgatatctttccct
cgtgtgcctatttctcaaataaaggctctatcattaccttcatttgttctacattttggc
gagccaggcagccaaatatctttaaagatacccaattataagcctcttaaaataattacc
atgacatttttgaacaatttcatgggatggtttggacggggaaaggctagccccataagt
gaagttttgccagggcacatcccaggattcctaggatccccatatcacgggattgcttgt
attattgaaaaatggggtcccctacgggatggaggaaatgttcaggaatccccagcccgc
ctggctgagtattttagtagtctaaacaaaaatgtactcactacacgagaatgacagtta
gctgcctccacggtggcgtggccgctgctgatggccttgaaccagctaaatataactgaa
gaggctctcactgatgaaaatcaactattatgtgaccgtgtggaagaactggaaagacag
gttgcaattttgagagggaaaaaacctaaccctataattccagtacaaaaaatccgaaac
atctctctagaaattactggagatcctatacaagacaatccacatgaactggattcagaa
aatgaaagcactaaaaagccggatcttgaggctccactagagctagatccctttgagatc
cgaccagttgtaactcaaaaaacaaaaaaaacgcaggacaggccagcggggctgcccccc
tgaccagtggccccctgcccagagcacactacatgtaacagctcgcccatacatggcagc
tgaattaatggatttagtacaacggtttagacaaaaaccgagagagagtgtgccagcatg
gttgctcagactatatgacatgggggcagaaagtgttgtggtgaatgggccagaaatctc
aaaactggcatctattactactcacccggccctcaggcaaagactatatgcggctgtgcg
acacaatgaagaaaatcattcactgattgcatggttaatggccgcatgccgtgcgacatg
ggtgaataaaccggacataccattaaataccggcctatggtcctctatggaggacttaca
aaattacatccacgaattaggtatgaaggaggcaatttatgaggacaattttgagagccc
atatatgataaaattttctgcaggaatgagggacctcatcctgcagcaggctccaccaca
tcagtatggaactttggtatccatactgaatcccctagtggcctcagaggccattataca
acaggccgcccaattggtggcaggtctgggggagacagagtgcctgcgcgccaggcgcaa
tgtccgaatggtggtggaaaagtcggacatccatccgccaccacaacctaggagacctgc
ccctaatgtaattaaatctggacccatcagggtctcaagaaaacaaatgttcactgacct
gattagggcaggagtacaatttccaaagattgatggacagcctaactaggtcttattaca
actatggaaacagttaccaaacagtcagagattccaacacacccctaaaagggaaggagt
tagattcatagaacggattccacaaaacacgtggaatctagaagacttcatagtcccatc
aaaaaaacgtaaacctcctcaggtggcccgggcagccacagtcaagccatcagaggaaaa
agacttagggattgcagagctgatggcgtgacaggggagccaaaattccccaagactagg
gtctctagaggagaccggagaccctacgttgaactaacgattcattggtcctgaaagaat
gtgcagcgggttatggcattagtagatactggggcagaaacatcaattatatatggtgac
tcaaaccaattttcaggctctaaggcaatgataggtgggttcggggggcagatgatccct
gtaacacaaacatggttgaaactgggggttgggcgtctaccaccccgggagtacaaggtg
tctatcaccccagtttcagagtacatattggggattgatatcctgtcgggtttgactctc
caaaccactgtgggagagttcagattaagggaaagatgtattagtatccgggcagtgcag
gcaatcataaggggtcatgcagaaattgaacctatttgtttgccacaaccacaccggatc
acaaatataaagcagtatagactcctgggtgggcaacaagaaattacaaagactgtgcag
gagctggagaaagtagggattattagacctgcacacagcccatacaagtcccccatatgg
ccagtcaggaaaccagatggtacgtggcgaatgacagtagattacagagaactaaataaa
gtcacgccaccgatccatgcagctgtacccaacatcgcttccctcatggatacattaagt
agagaaatagaaacataccactgcgttctggatctagcaaatgcatttttcagcattcca
attgctaaggagtcccaagaccagtttgcattcacgtgggagggcaggcagtggactttt
caagttctacctcaggggtacgtgcattcacctactttttgtcataatttggtggcacgt
gacttggcaaattggaacaaaccatctactgtcaaaatgtaccactacatcaatgatttg
atgttaacgtctgactcaatcgaggcattagaaaagacagtaccatcattaattacttat
ttacaggaaaaaggatgggctataaacacaaaaaaattacaaggaccagggctatcagtt
aaattcctgggtgttgtcgggtcaggtaagactaaggtgttacccagtgcaatcattgat
aagatccaagcgttcccggttcctacgaaaccgaagcagttgcaggagttttggggtata
ttaggatactggcaatcctttattccccacttagcacaactgctaaaacccttatatcga
ttaacaaaaaaaggccaagtatgggattggggtagaacagaacaagaagccttccagcaa
gcaaaaatagctgttaaacaggcccaggcgctaggtatatttgatccgacccttccagct
gaactggatgtgcatgtaacccaagaagagtttggctgggggctgtggcagcgccagagt
tctgttcgaatcccagttgggttctggtcacagatttggcatggagcagaagagagatac
agcatggttgaaaagcagttattggctacctattctgcattgcaggcagtagaaccaata
actcagaccgcagaggttactgtcaaaacaactttaccaattcaggggtgggtaaaagac
ctaactcacattcctaagaccagggtggcccaatcacaaacagtagcacgctgggttgcc
tatcttagccaaagaagctgcctgtcatcatctccactgaaggaagaacttcaaaagata
cttggaccagtaacatatcacagcgagacacctgaggaaatagtggttacttgtccagaa
aagagtcctgtacaggaggggaaataccctatcccagaagatgcctggtatacagatgga
ttcagcagagggaacccaagtaggtggcgagctgtcgcataccatccctcaactgaaaca
atatggtttgaagaaggggatggacaaagtagccagtgggctgaactacgagctgtgtgg
atggtgataactcaagagcctggcaacagtgcactaaacatctgcacagatagttgggca
gtctaccgagggctcacgctctggatagcacagtgggccactcaggattggacaatacat
gcccgacctatctggggcaaagataaatgggttgatatatggaacgtggttaggcacagg
accgtacaagcataccacgtctctggacatcaacccttgcagtcaccaggcaatgatgaa
gctgacacactggctcgagtccgatggttgggaagtacaccaccagaagacatagcccac
tggctgcatcggaaattacagcatgcaggacagaaaaccatgtgggcagcagctaaagca
tgggggttgcccatacagttaccagatattgtccaggcatgtcaggactgtgacgcttgc
tcgcgaatgagaccaagacctctgccggaaactatggcccatctcgctagaggacacaac
ccattacagcgatggcagatcgattatataggttcccttcctcgatctgaggcggccaga
tatgccctaacttgtgtcgatacagcgagtggactgatgcaagcctatcctgtagcaaag
gcaaaccaagcctataccatcaaagctctaactagattgatggcatcatacgggactcct
gaggttattgagagtgatcaaggtacacttttcacaggtgcaactgtgcagaagtgggct
gaagacaataacattgaatggcggtttcacctgccctacagtccaacgggagcaggccta
atagaaagatacaatgggatcctgaaggctgctctgaaggcagattcacagtccttgcag
gggtggaccaaaaggctttatgaaaccctgtgagacttgaatgagagaccaagagatggc
agacccagtgctttaaaaatgctgcagacaacttgggcctctccacttaggatacaaatt
acaagcaaggacacctcactcaagccacaagttggcacaatgaataatcttctgctccct
gcccctgatgacctagagcctgggagacacaaggtaaaatggccttggaagatgcaagca
ggaccaaaatggtgtggtctccttgcaccttgggggagattgttagaggttgggggatca
gtaaacccttcagtaatcggtgtatggccaacagaggtagtagttgacacccctgttttc
attgcaagggggacattaatcatgtccatgtggcaaattagaaccccccctttggtacct
gatatagtgattcagttgcagattttgggccaaagagtgtggtatcgaaggccaggacgt
gccccgatacaggcagaggtgttgactcaagaccgaaatacagcctgcatcttaccgtgg
agggcagacctacccctcctcatacctattaaacatctgttttattccccttgaggtttt
aagttcacaggatggccagcaggagcaacatcactcaaacacgcttatgaggaaacatca
tgacaccctgtgacgcactgctgaacttttgggagctggagagcatgaatcagaagcact
actggtctttgaaaaagatacgcctcgagaaagaacatcaagtactggcccaacagaacc
atgaagggaactgccactgattgcctttattgtcttgacatcctatattgcggcaggtgt
tgtgtatgcgtcgcgatgtgcattgtgtcttgggccactaggttgcaggggctcaccccc
tacctgctcagtcattggttcatgctgtgaaggggtggagtgtagtggaattccagggtc
acagcctgaaccaatgggtgggctctgtgagtgtgtgagtgcggcggcgtggcggtacga
acgggggagggacacattcctcagctcggctctgcctgagcgctgctaccgggaggggtg
agtcgattctttttgatatctttccctcgtgtgcctatttctcaaataaaggttctatca
ttaccttcatttgttctacaactgtcaatctctctgcacatctctggatttaggtgataa
aggtacattttctagacagtgaaaggtcttgctatacctcatcaaatagtgcaaagatgt
tggaagtctctgtggaacacagtgcattgttaaatcatggattaaaaaaaaaaatggggc

>CK-ERV733#LTR/ERV3
atgatccggagagagtgagcacaacacctgaaatatggcaaaaacttacgagagcagcac
cagacagatatgcccccacactagtagccacattccacagatacgaggaccaacagagaa
gacccctagtcttcgaattgattcttacactccaaaactatgagcagcatctacccccaa
cccacgtttccatttcagccgtcacagagttagcaaacagactgggtgatgtagaagagc
agatgtccctattgattaatcgtgatgaacccgtagaacccgtaatagtatcggaaacgt
ttgacgaagatcaggataagcaaaggggcctaatggaagaactgatcaaactaatgaaaa
tccaattaattaaagaagatggatccccctcctcacctgtaacatcaaaaatttcagcta
tcgaaggcaaacgctttcctgctcgagtgagaaacaacaacaggacggcttcgcgtgttg
ccttgtggcgttatctccgtgaccatggagaagatatgaggaagtggcacgatcaagata
ctcccgtactgcgagcacgggtgagagaattacagaacagaccaaccaccagtgcagttg
ctccagttaccacaggtaatgaatagaggggccctgccctcagtcaggggagggagaggg
ataacagagtttattggactgtgtggatccgatggcctggcacatcagaaccacagaaat
ataaggcattggtggataccggtgcacagtgcactctaatgccctcaaatcatgaaggga
cagaatcagtccatatttctggagtgactgggggttctcaagaactgactgtgttggagg
ccaaaataagcctcactggtaaagactggcaaaagcatcctattgtgactggcccagggg
ctccatgcatactgggtattgattacctcagaagggggcatttcaaggatcctaaggggt
atcgatgggccttcggaatagctgctgtagatacagacaacattaagcagctatctgttt
tgcctggcctgtcagaagatccgtctgctgtggggttgctgcaagtaaaagagcagcagg
taccaattgccacaaaagcagtgcatagacggcagtatcgaaccaacagggattccttgc
tccctattcataagttgattcgtcaactagaaagtcaaggagtgatcagcagaacccatt
caccttttaacagccccatatggccagtgcgtaaagccagtggagaatggaggctgacgg
tagactaccgtggcctgaatgaagtcacacccccgcggagtgctgctgtgccagacatgc
tagaactccaatatgaattggagtcaaaagcagccaagtggtatgccaccattgacatcg
ctaatgccttcttttccattcctctggccacagagtgcaggccacagtttgccttcacct
ggaggggcattcagtatacttggaaccgtttgccccaggggtggaaacacagcccaacca
tttgccacggattaatccaaactgtattggaacagggcagtgctcttgagcatctgcaat
acattgatgatattgttgtgtggggcaacacagcagaagatgtttttaagaaaggagagc
aaataatccaaattcttctgcaagctggttttgctattaagcgaagcaaagtgaaaggac
ctgcccaggatattcagttcctaggtataaagtggcaagatgggcgccatcacatcccag
cagatgtgattgacaaaatcactgccatgtctccacccattaataagaaagagacacaat
cttttctgggtgtagtgggcttttggaggatgcatgttccaaactatagccttattgtaa
gccccctgtatcaagtgacacggaagaagaatgattttacatggggtccggaacagcagc
aggcttttgagcagatcaaacatgagatagcccgtgccctggccctggggccagtacgga
cgggacaggatgtaaagaacatcctctacactgctgctggagagaaaggtcccacctgga
gtttgtggcaaaggacctcaggggagacccgaggccgacccctgggattctggagtcgag
catacagggggtctgaagagtgctacaccccaactgagaaggaaatcttagccgcgtatg
agggggttagggctgcttccgaagtagtaggcactgagacgcagctcctcctggcacctc
gactgccagtgctgaactggatgtttaaaggaaagattccctccacccatcatgctactg
atgccacttggagcaagtggattgcactgattacacaacgagctcgaatggggaacttca
gtcgtccaggaatcttagaggtgatcatggactggcctgaaggtaaaaagtttgaaacat
caccaggagaagaggtatcacgtgccaaagaggccccaccatacaatgaactaccaggaa
atgaaaagaaatatgccctgttcacagatggatcgtgtcgtattgttgggaagtatcgca
gatggaaagctgctgtgtggagccccgtgcgacaagttgcagaggccactgaaggaaaag
gagaatcaagtcagtttgcagaggtcaaggctgtccaactagccttagatgtcgctgaac
gggaggggtggccagtgctttatctttatactgattcatggatggtggcgaatgccttat
gggggtggttacagcagtgggagcaaaataactggcaacggagaggtaaacctatttggt
ctgctgaactgtggaaagacattgctgcccgaataaagaatatggtggtaaaggtgcgtc
acgtagatgctcatgtgcccaagagtcgggctacggaagaacagaaaaataaccatcacg
tagatcaggcagccaaaattgaggtggctcaaatagacttggactggcagaacaagggtg
aattatttctagctcggtgggcccatgagacctcgggccatcaagggagagatgcaacgt
ataagtgggctagagaccgaggggtggacttaactatggatgctattgcacaagttattc
atgactgtgaaacatgtgccataatcaaacaagccaagaggatgaaacctctctgggggg
aagggcgatggcaaaagtataaatatggggaggcgtggcagattgactatatcaccttgc
cacgatcctgcaatggtaagcgttatgtgctcaccatggtggaagcgaccactgggtggc
ttgaaacatatgcagtaccccatgctaccgccagaagcaccatattaggtctggagaaac
aagttctgtggcgacatggcaccccagaaagaattgaatcagataatgggactcatttta
aaaattctcttataaatacttgggccaaagaacatggcattgaatggatttatcatattc
cctatcatgcaccagcttctggtaagattgaacgatacaatgggttgttaaaaactatgc
tgaaagcaatgggcggtggaacatttaagcactgggagaagcatctggcagaagccacct
ggttggtcaacaccaggggatctatcaatcgtgatggtcctacccattccagctccctac
atactgtagagggagataaggtccctgtagtacatgtaaagagcatgttgggaaaagcag
tttgggtcctcccagcctctggaaagggcagacctctccgtggaactgtttttgcccagg
gacctggctccacttggtgggtgatgcagaaagatggggatgttcaatgtgtaccacaag
ggaatttgatgttgggggagtgcagtcagtagttctatgtatatgtattaagcatgatat
aatgatgtagaataagggatggaatgtcatggtttgtaacttcgctattggtattccaca
tcataacatcatggacaaaagagatgaactacgtatcccagaggacctcacggtcagaga
aggaagacacatcacggaagatacgtcatctggttgcgcgcggtgcttcttcactttcgc
ttgctgccgggagaggagtgggtgtgctttccaagccgggcaccttcatcaagtaaggct
ttcggtttcggaaactctctcactctctctctctctccctctctatcgctctttcgctct
ctctccctcatttcatttggtttattatacttactcccaattagattgtattgtatcgtg
tcatcttgcatcccaacatcatagttagtaaaataagttctccttcttagattgttgcca
ccgcttcgtttttctcgggaagtgaagggggaggggggcccacaagcctaccggccccct
gtcacgggcacagatctatctaggtaactccgtgacataaccccaggcaatgctataggc
ttggggcagagtggctggaagactgtgcagaggaaatggacctgggggtgttgattgacg
ctagactgaacatgagccagcagtgtgcccaggtggccaagaaggccaatggcatcctgg
cttgtatcagaaatagtgtgggcagcaggaacagggaagtaattattcccctgtactcag
cactggtgaggccgcacctcgagtgctgtgtccagttttgggcccctcactgcaagaaag
acatcgaggccctggagcgtgtccagaggagggcaacaaagctggtgaggggtctggagc
acaggccttatgaagagtggctgagagctgggattgttcaatcttgagaagaggaggctc
aggggagaccttattgcactctataactacctgaagggaggttgtagtgagctgagggtc
agcctcttctctctggtgactagtgataggactagagggaatggcttcaagctgcgccag
ggaagattcaggctagatgttaggaaatactacttctctgaaagggtggttaggcactgg
aatgggctgcccagagaggtggtggagtcaccgaccctggtggtgttcaaagagcgtttg
gacgttgtgttgagggacatggtttagcaagaaccattggtgaagggcggatggttggac
tggatgatcctgtgggtcttttccaaacttagtgattctatgattctatgattctattcc
aattatattgtattatattgttatctcacattcctctatcatatttagtaaattagtttt
ctcccttagctcattgtcggtcttttgcttcgacgcccatctccctatcctttccccttt
ttccccctgtctccatttccagcgagtgggtccgtgggtccctccaccccatttagtcat
gaaatcgagccaaacaggcccaaaacagttgatattttattggtggcattggccgagaaa
agcagtacttttagaattaaactctctttattctcagagtgaattaaggaaaataaatta
ggttaaaagttatgtgttttcatggggtgctgaatcagcagctacagatctgaccttgct
aagtcaggttctcgccatcgataacagatgcgttcctacggacttagtacagacagcggg
tctcctgtttctccaaataacattgttagctatcctatctctggaatgcaaggtagcagg
ctcggacagtaaaaccacaaattaacaaagaagcagtggattggtggacggagttgtagt
caataagatgaccggccagagcgagtcaagtgtcctccaacttgacccaggtcaaagagt
acacagcgagaaagacatacggccttcatcataagaccaccagacgatcaccgagagata
ccatgcatgcgaaaaagaactgagactcggggcagggaaaaatgttgattatttggggga
ctcgttgtaataacccagccttttattggacatctaatgcatatgtaagcagcttgttct
ttaagtatgtgcctttcttgccctctggtatgcaggctaggtgggaataccccctctgca
tccagcgtgggtgctcagcgctgattaaacatacctgctttatgactactctgtggttac
agagtttgatttctgcacgtcaatttggcaagtcaggtaggaggctctttgctggactgc
agggctggttggctaagggaactcttctggcgcgccccgagaaattcggaaaagactccc
ccaggccaacacatccactgcggggcagagaaagagccctggctgcagaccgggtatgtt
gggaacagggaacctgtaagtcgtgaggagatgtcctacgtggggtatgaaggagcatat
gctcccccctgaggaacgtgagctcaaaggtaaggttgccagctggggtgggaaggctcc
ttgagggagctcccactagggcccatcggtttgagggatcctacgggaaatgattgatca
gtaatttggactcttgtgagcccaggaaggtgtttggagcgaatgtctgaatagttttta
tattcttttattctcttctttcttttctctggccagtcacaggaactatgatagtcattg
tagtaattgctgtaatctcttggtgcttgtgctgcaaaaacgcttcttgcgggatcccgc
tccttgcataaataactgtattagtcattgtcactgtctgtctttgtaattgttaaatgc
ttgtgttgtaaaaacgttacttgtgaaattccattccctgtttaaaatactcttgtcttg
ctgggggatgttggttaagactcttgcccagggaatttggtgctcccatgccctgggaaa
gcaggtaaactccattatccagcaaaacacaagggattttcacccaatacctaagaccgg
ccgggataaacagctgttatgggacaaagggtgtcaatagaaattccagaaaagaccatt
ctgggttgtattttggctcactggagaaatgtcaccaatgagctgggggaacactgaata
agaaaccgagaacataaatgaagtaacaggaccagtttttataattgagtattctaatca
tgagtctaagtaccgggtgtttgcagaaactgaagaactgtattgtttgattcatgggtt
ttgaagggaatgggagaaactgttttgatggtataagaaagtgtaattgttaacagtata
tacataattgagggtacatggaagtgtaattgagggtacgaatagtggaatagtgtaaaa
aggcaaaagggttaaagaaaaagtgagtttatctgtgctggcatgagagcaacccctccc
cacaccgctcccctgcgagcagaactctcggagtgagagagagccctggcctgagactgc
tgctgtaaacagcgttacttgcaaagagggggtagagggatggggcactggaagtgagga
tagccttcatctgcagagatctaggaaacccgaaatcccagtgttagcactggaagcctc
cggaggggaggaggtgaaactgaaatataatgttagtagtttatgtaatgatgagagttt
ggaaaagtgaaaaaggtttgggaaaggcacaggctgaggaaggcaaagatgagcaaggtg
taacagggatgtcaggacagaagagaggtgagcgatatggaaaaattgattgaggaacag
agatagtaaggaaatcgggaagaacagcagcagctgctactgttgctgcaatagagcagg
gccctaggacccagagatcccctcaggaagagatggggtggcctgaaagagcccagggag
ggctttgcccccgctggaccgaaagcagtgtgcaaactgcagggaaatgggacattggtg
gagaaattgtaccaagctgagtgagaggaaactgtctctgatcgcaaaagctgaatgatg
ggaacctgggaagtttaccctagcagatccactggttaaactgcagctaggagagcagaa
tacagaggtttattttctggtgggtacaggtgcccttttactacccatagatgatttttg
taacactagtaggagctattggccaacaaggaaaaaaaaaaaaagcttaccttttgggat
caattaaatacagactgagaaaacaagtaggaatgcataaattcttgtacatgccaggtt
ctccaaaaccgttactcgggcaagacttattagaaccaatggatgcagagattaaattca
ataaaactggagctaagggtcaaacaatatcaactgattgaaaaatttaagtctggcttt
aacacaaactgggaaaaatattgttgtacccccagaaattacagaaatcttaaatcgggt
atacttaggagtgtgggtatcagggatgcctggcagagccaaaaatgcagccccaataga
agttaagttaaaagcaggaactagcccagtcagggtaaagcagtgccctttgaggataca
agattgtagaagaataaaagaaataatagattactttttgtagtttggattactaattga
atgtgaatccaaatacaacaccccaatccttctgatgaaaaatgggatagcaaaaggtct
agcttggtacaagatttgagggcaagtaatagaactgttgaatgtatacacccagtggtg
gcacagccatacactttattaaccaagttaaggattgagtaggtgaggtttaagttctgg
atttgaagggcacctttttctgcctgttttgccaaagtaagtctaaaagttatttgcctt
tgaataggaaaaccccaatatggggagaaaagattcagttaacctggacagtgttaccca
gggttgtgagaacagtccaatgatttttgagaactggtcagctcgtgagcctgagacttg
tgttcctccatcccaaggtggaactttactgcaatacatggatgccacagtaacaaaaga
ggactgtgtgcaacggactgtgggtttgttgaatttcttggtttaaatgattatcaagtt
tctgaatagaaagcccaagtgatcaaaaaaaaggaagcaatttgctgaatgcccagaaca
ccaacagggagctacctctgacctggcagtgtgtgactgcttggagactgcctatgccag
tcgaccagaccaacaagaggaaccattggacgatgctgaggattcctgggttcatcgaca
gaagcggttttgtgagacaaggaaaccataaggcaggatatgcagtaattgctactgaca
aggtaatcgaagcacaatcattacctgtggggacttccactcagaaggctgaaataactg
ccttgacaagagcctgaaatatatggacagatgctaaatatgcacttggggtggtgtcat
gtttctatgatttttggttatcagtattccacatcacaacatcatgcagtgtactgggag
ttaaagagcaaatgctttagttccgggtacctgtctggaagagaagaactacgttcccca
agagcctttttgagtactgttttcattcctgctcaagggaacagatataagggcgcaggt
catccgactcggccctcttctcgtctcgccgtgttccctgtcggatcggctcgctactgc
tgcgcccgactgcacgcaaggcttcagtactagcgtaaggcctttggctctcggacaatc
tttctctcaattattgctgatttatattgtattatagtgtgttatcttacattccgatac
tatatttagtaaattagtttgtttctcctcagatcgttgccgctgtttttaa
>CK-ERV766#LTR/ERV2
gccccacccccgcccctagttacggccgcaccgggtagttcacctgcgcctattacaatg
ggcccaataaaccctccgagcagtgagccgatccctggggcagagtgacctagcggaggc
cattgcacgggagaggggggaagcttgggtggcactggcacgggcctgcatggaggcgtg
ggataacgacgcagtggaggctgtgcggcacatggcgtttccggtgatatatacctctaa
tcctgcgggagggatgcaggccaccatcacagctttagattggaaattattattgcagct
acgatctacagttagtcagtttggggtaaaaagcgagccagctaagcagatgttggatta
tatttggagtatgcagatattgctgctatccaattgtcaggcaatagcaaaattgatctt
ttcacaacatcaacagctgttgtttaatgcatattggcaagaactgtgccatcagagtgt
ctcaacggctaggcagccaggagacccactacatggtgtaactctcgaagaactcttagg
gttagggcctttcttcagaacagaagcccaagcattattagggccagataaatgtcgaga
aactatgtatttagctagacaggccatggacaagattaaggtgcctggtggattgccatt
ttatatggggatccgacaaggtagagatgaggactttggggcattcatagacaaggtagc
cggggctattgaaaaggcaggggtgccagagtatatgagaggagtgatgttaaaagaatg
cgcgctccaaaattgtaattcaacagcacgtagtattctgaatactttgaggagtaattg
gactattgaagaggcactggaaaagctatcaagcgtgccggtcaggccccaagcatttct
ggttgaggctattaaggagttaggggcaggtttaaaggcgcaggctgaggcctctcacaa
tcaagtgctagcagctcttgcacccttacaagcgtctgcgacaacaaatttaggctcgag
gtcgcctgttgctggtcgcatcaaatgctatcgctgtggcggcatgggacatatgcgtcg
tcagtgtcaagccaccggttcatggtgtcagacatgtcgtatggacaactacaataccaa
tgcctgtcgatgctggtcgggaaacccccagcccagcgcaagaaagaaacgacggctgcg
cgcagacacaagtagccgtttccagccagcagcagccctgcaaccagccacaccaggaag
cctcagcttggacttggcagccgcagtgaccacgaccttaatgaccacaaaacctgagcg
ggtgtctacggggatcaggggaccagtaatgataaatggaaccaccgttggggcccttct
attggggcgttcttcagcatcgatgctcggactttttgtcctccctggggtaatagatgc
ggactttcagggcgagatccagattatggtatacaccccgtttcctccaataaaaattga
gaaagggcaacggatagcgcagttagtacccctagagcaattgaccaaagccttaacccc
gtgtcaatcgtctccccgaggggagcaagggtttggctcctcagggggcttagcgttgct
atcactaaatttgcgtgatcgacctaaaaaaacagtgacacttaaatacagagaggaaga
aatcaaacttcaaggtttagatacaggggccgatagcagcatagtgagcccagaaatttg
gccgcctcattggccactgcaagcagccatagccacagtgacgggtataggcggactatc
cttagcgaaaaagtcacctcccctgcaaatccaccttgatgaacaagtagtacatacctc
tgtctcagtggcacccctaccccccacccttcaatgcttaattggccgcaatgtgctctc
tcaattgggggcacttcaacccggcctgcccaatcctgccatgctaccttacaattggcc
attactaattattgacttaaaggactgtttctttactattaccctgcaccctgaggacac
taaacgatttgccttcacattgcctgcattgaatcgagaacaccctgatcaacgatttga
atggacagtattacctcaggggatgaaaaatagccccacgctatgtcaactatatgttga
tcatgctctacaaccactccggcgagaatggaaacaaatggtcatttatcattacatgga
tgacatcctttttgcccagccagaggccttcacacaggaacaaatttggcaaatagaaaa
gaccctaaatagggaaggacttatgatcgcccctgaaaaggtacaactctctgcgccccg
gaagtatttaggatgggcaatgactaacacgatagtaaccccacagaaactgcaactgaa
tactgaaatagagactctacatgatgcccaaaggttactgggggacttacagtggctgcg
tcctgtggtgggcatcccaaacgaactcttagagtcgttgcgaccttttttacagggcac
tgacccggcccagcctgtaacggtgacaacgcagcacaaacgtctactacaacagattat
agactgcattatacatggcagtgttcggagatgtgaccctgacctccccatacaggttat
ggtatggtatggaccaaagtaccttttaggagcgttggcacaatctaaaaagaaaacggg
tgaggtatgggtactagagtggatctgtccctcactgcagcaatcaaaaacacttcttca
aaaaactgaactcctggcagaagtgactaagaaagggcgagaacgtaccctgcaaatcac
aggtatggagcctgtgtgtgtacagctgtcagtgcagaaggacactctgacatggtatgt
gcagcatagtccagagttacaggatgctctcttacgagctggaagtatggtttcaatgga
aaagattccgaacgtgtcgctacattggattggtcagtggagttggctccggataccaaa
gcggcccgagacgcccttgcagaacgcaatcacggcttacacggatgcgggacggaagtc
tagaacagcagcagtgacctggcagcagggcggctcctggagacatcacctcattgtagc
cgatgataaggactcattgcaaacattggagctggtggccgttgtatgggccatgatgaa
cttaatcgaccccctttttgtggtcaccgattccctttatgtagctggagtatgccaccg
aatagaggaggcctacataaagaaagtgcaaaatctgtggctgtacgagctgttcgtgca
gttgcagagagcaatcagaattagggagcactcatatgcagtagtacttgttcgaggtca
taaatgggagatagacttgggggagggaaatgcgagagctgatcgcttggtgtcgctggc
acagagacctttagtctcccagcatgtcctggcccgagaggcgcactctatgtttcacca
gaatgccaaggggctaagaagggagtttcagataacatatgaggatgctaaggcaattgt
tagattgtgcccagtgtgcagccaccataatggcggtatgggtctcgggctaggagttag
ccccaggggacttaaagctaacgaaaattggcagatggatgtgacgcatgtgggtgagtt
cgggcagctgaaatatgtacacgtgtctatagatacatatagtcattttatgtgggccac
cgctcaatctggagaaaaggctatgtatgtagaaaggcatctcagttgttgctttgcggt
tatgggtatatcactacaaataaaaacagacaatggcccagcctacactagtcgtaggct
tggggagtttctgcaaacatggggagtaaaacacagtacgggtatcccgaactcgcccac
aggccaggcaatagtagaacggggaaattgtgga
>LTR18-Gg#LTR/ERV3
tgtcacggagttacctagatagatctgtgcccgtgacagggggccggtaggcttgtgggc
ccccctcccccttcacttcccgagaaaaacgaagcggtggcaacaatctaagaaggagaa
cttattttactaactatgatgttgagatgcaagatgacacgatacaatacaatctaattg
ggagtaagtataataaaccaaatggaatgagggagagagagcgaaagagcgatagagagg
gagagagagagagagtgagagagtttccgaaaccgaaagccttacttgatgaaggcgccc
ggcttggaaagcacacccactcctctcccggcagcaagcgaaagtgaagaagcaccgcgc
gcaaccagatgacgtatcttctgtgatgtgtcttccttctctgaccgtgaggtcctctgg
gatacgtagttcttctcttttgtccatgatgttatgatgtggaataccaatagcgaagtt
acaaaaccatgacattccaccccttattctacatcattatatcatgcttaatacatatac
atagaactactgactgcactcccccaacatcaaattcccttgtggtacacattgaacgtc
cccatctttctgcatcacccaccaagtggagccaggtccctgggcaaaaacagttccacg
gagaggtctgccctttccagaggctggaaggacccaaactgcttttcccaacatgctctt
tacatgtactacagggaccttatctccctctacagtatgtagggagctggaatgggtagg
accatcacgattgatagatcccctggtgttgaccaaccaggtggcttctgccagatgctt
ctcccagtgcttaaatgttccaccgcccattgccttcagcatagtttttaacaacccatt
gtatcgttcaatcttaccagaagctggtgcatgatagggaatatgataaatccattcaat
gccatgttctttggcccaagtatttataagagaatttttaaaatgagtcccattatctga
ttcaattctttctggggtgccatgtcgccacagaacttgtttctccagacctaatatggt
atttctggcggtagcatggggtactgcatatgtttcaagccacccagtggtcgcttccac
catggtgagcacataacgcttaccattgcaggatcgtggcaaggtgatatagtcaatctg
ccacgcctccccatatttatacttttgccatcgcccttcctcccagagaggtttcatcct
cttggcttgtttgattatggcgcatgtttcacagtcatgaataacttgtgcaatagcatc
catagttaagtccacccctcggtctctagcccacttatacgttgcatctctcccttgatg
gcccgaggtctcatgggcccaccgagctagaaataattcacccttgttctgccagtccaa
gtctatttgagccacctcaattttggctgcctgatctacgtgatggttatttttctgttc
ttccgtagcccgactcttgggcacatgagcgtctacgtggcgcacctttaccaccatatt
ctttattcgggcagcaatgtctttccacagttcagcagaccaaataggtttacctctccg
ttgccagttattttgctcccactgctgtaaccacccccataaggcattcgccaccatcca
tgaatcagtataaagataaagcactggccacccctcccgttcagcgacatctaaggctag
ttggacagccttgacctctgcaaactgacttgattctccttttccttcagtggcctctgc
aacttgtcgcacggggctccacacagcagctttccatctgcgatacttcccaacaatacg
acacgatccatctgtgaacagggcatatttcttttcatttcctggtagttcattatatgg
tggggcctctttggcacgtgatacctcttctcctggtgatgtttcaaactttttaccttc
aggccagtccatgatcacctctaagattcctggacgactgaagttccccattcgagctcg
ttgtgtaatcagtgcaatccacttgctccaagtggcatcagtagcatgatgggtggaggg
aatctttcctttaaacatccagttcagcactggcagtcgaggtgccaggaggagctgcgt
ctcagtaccgactacttcggaagcagccctaaccccctcatacgcggctaagatttcctt
ctcagttggggtgtagcactcttcagaccccctgtatgctcgactccagaatcccagggg
tcggcctcgggtctcccctgaggttctttgccacaggctccaggtgggacctttctctcc
agcagcagtgtagaggatgttctttacatcctgtcccgtccgtactggccccagagccac
ggcacgggctatctcatgtttgatctgctcaaaagcctgctgctgttcaggaccccatgt
aaaatcattcttcttccgcgtcacttgatacagggggcttacaataaggctatagtttgg
aacatgcatcctccaaaagcccactacacccagaaaagattgtgtctctttcttattaat
gggtggagacatggcagtgattttgtcaatcacatctgctgggatgtgacggcgcccatc
ttgccactttatacctaggaactgaatctcctgggcaggtcctttcactttgcttcgctt
aatagcaaaaccagcttgcagaagaatttggattatttgctctcctttcttaaaaacatc
ttgtgctgtatcgccccacacaacaatatcatcaatgtattgcagatgctcaggagcact
gccctgttccaatacagtttggattaatccgtggcaaatggttgggctgtgtttccaccc
ctggggcaaacggttccaagtatactgaatgcccctccaggtgaaggcgaactgtggcct
gcactctctggccagaggaatggaaaagaaggcattagcgatgtcaatggtggcatacca
cttggctgcttttgactccaattcatattggagttctagcatgtccggcacagcagcact
cagcgggggtgtgacttcattcaggccacggtagtctaccgtcagcctccattctccact
ggctttacgcactggccatatggggctgttaaaaggtgaatgggttctgctgatcactcc
ttgactttctagttgacgaatcaacttatgaatagggagcaaggaatccctgttggttcg
atactgccgtctatgcactgcttttgtggcaattggtacctgctgctcttttacttgcag
caaccccacagcagacggatcttctgacaggccaggcaaaacagatagctgcttaatgtt
gtctgtatctacagcagctattccaaaggcccatcgataccccttaggatccttgaaatg
cccccttctgaggtaatcaatacccagtatgcatggagcccctgggccagtcacaatagg
atgcttttgccagtctttaccagtgaggcttattttggcctccaacacagtcagttcttg
agaacccccagtcactccagaaatatggactgattctgtcccttcatgattcgagggcat
tagagtgcactgtgcaccggtatccaccaatgccttatatttctgtggttctgatgtgcc
aggccatcggatccacacagtccaataaactctgttatccctctccctcccctgactgag
ggcagggcccctctattcattacctgtggtaactggagcaactacactggtggttggtct
attctgtaattctctcacccgtgctcgcagtacgggagtatcttgatcgtgccacttcct
catatcttctccatggtcacggagataacgccacaaggcaacacgcgaagccgtcctgtt
gttgtttctcactcgagcaggaaagcgtttgccttcggtagctgaaatttttgatgttac
aggtgaggagggggatccatcttctttaattaattggattttcattagtttgataagctc
tttcattaggcccctttgcttatcttgatcgtcgtcaaacgtttccgatactattacggg
ttctacgggttcatcacgattaatcaatagggacatctgctcttctacatcacccagtct
gtttgctaactctgtgacggctgaaatggaaacgtgggttgggggtagatgctgctcgta
gttttggagtgtaagaatcaattcgaagactaggggtcttctctgttggtcctcgtatct
gtggaatgtggctaatagtgtgggggcgtatctgtctggtgctgctctcgtaagtttttg
ccatatttcaggtgttgtcctcactctctccggatcatggttttggcgtggatcattagg
aacaaaattagactcatatagcatttccaccagggctatttccctcaaatactggatacc
tctctcaattgtattccacgttttctttgcaggctgcagaagttctttgtagggatacct
ttccttcacagctattagtattcggtcccagagggttgcagcttcatccaaacatctact
aattgctctgtcgatggatttgtctccggcaatgtctcctaattggcgtgcttcattacc
atctagagacaagctactggccccactatcccaacaacgaagcaaccaggtgacaacagt
ttcattcgggcgtcgttcaaattcctttcttgagcttatgatctcagacatcttgagagg
tcgacgaacagtaatagagatctcctcttcatcgctgtcctcttcgtgcctcttagtttt
tgcttttgcttttcttggttctgaggaagtcccctcacctggatcttcctctaccacctc
ctcttccacttcctctccttcttcttcttcttccttttttcgctctagacgtgaggacac
ccgcttccatttcttgccttctacaggggctactgacactgttactggtgtctgttgtga
ctgatcaggtctgacatggagatttcccccttcggcttgcacctccgctcggaaactgtc
tctctccaaaacagtactatacagggcgcggtaggcacaagccaagccccagatgagtcg
tgcctcctttgatctatctaagccgcactgcccctgactcaaatgctggctcagtttctc
gggatcccacagatgttcaggggtgaaatcccatggcacggcgggtccccacggttctaa
gattcttcttaaacctttccatattccttgccagtcatcattctctggtcttggaggagg
ctccttccacttagcacgaatgaagaggaatatattcaaagatatcgataatatgcacga
aaatatgagcactgactcggtgttcgaaaaacgttcaacaaactgggagggaagcctaga
aaccggttcgaaggtctcaaaattcaaattataccacattgcataaagccaccaggcagg
tgcctctatcagggccctcacttggttgtatatgaatacaactccacagcaagacatgaa
gaggttaattatagaccggtaactggcaaggaacatgatagcttttaatcccttatacag
tgctttgacaatacagagcaacctcatagttgatagctgctaacgtaagggggaataaag
agaaggaggaaaaaaaaaaaaaaaaaaaacaaacgggaaccactcggtacagtgtctgga
gtttggcggactgcccaggctataatctaatctatgaaggtcacaccagcaccagcaatg
ctttgtagtctcacagtctggcctaacgaaatcctttttttcttactaacgttaaagctt
cagatgaatcttgcccgcattctccaccaaaattgtcacggagttacctagatagatctg
tgcccgtgacagggggccggtaggcttgtgggcccccctcccccttcacttcccgagaaa
aacgaagcggtggcaacaatctaagaaggagaacttattttactaactatgatgttgaga
tgcaagatgacacgatacaatacaatctaattgggagtaagtataataaaccaaatggaa
tgagggagagagagcgaaagagcgatagagagggagagagagagagagtgagagagtttc
cgaaaccgaaagccttacttgatgaaggcgcccggcttggaaagcacacccactcctctc
ccggcagcaagcgaaagtgaagaagcaccgcgcgcaaccagatgacgtatcttctgtgat
gtgtcttccttctctgaccgtgaggtcctctgggatacgtagttcttctcttttgtccat
gatgttatgatgtggaataccaatagcgaagttacaaaaccatgaca
>LTR22-Gg#LTR/ERV2
tgtagggcaaatgaaggtgatgacaaagcctttatttaagaaataggcacacgagggaaa
gatatcaaaaagaatcgactcacccctcccggtagcagcgcgcagaccgagccgagctga
ggaatgtgtccctcccccgttcgtaccgccgcgccgccgcactcacacactcacagagcc
cacccattggttcaggctgtgaccctggaattccactacactccaccccttcacagcatg
aaccaatgactgagcaggtagggggtgagcccctgcaacctggtggcccaagacacaatg
cacatcgcgacgcatacacaacacccgccgcaatatagaatgtcaaaacaataaaggcaa
tcagtggcagtccccttcacggttctgttgggccagtacttgatgttctttctcgaggcg
tatctttttcaaggaccagtagcgcttctgattcatgctctccagtccccaaaagttcag
cagtgcgtcacagggtgtcatgatgtttcctcataagcgtgtttgagtgatgttgctcct
gcgggccatcctgtgaacttaaaacctcaaggggagtaaaacagatgtttaataggtacg
aggaggggtaggtccgccctccacggtaagatgcaggctgtatttcggtcttgagtcaac
acctctgcctgtatcggggcacgtcctggccttcgataccacactctttggcccgaaatc
tgcgactgaatcactatatcgggtaccaaagggggggttctaatttgccacatggacatg
attaatgtcccccttgcaatgaaaacaggggtgtcaactattacctctgttggccataca
ccgattactgaagggtttactgatcccccaacctctaacaatctcccccaaggtgcaagg
agaccacaccattttggtcctgcttgcaccttccaaggccattttaccttgtgtctcccg
ggctctaggtcatcaggggcagggagcagaagattattcattgtgccaacttgtggcttg
tgtagtcaaatagagccagaggcaacttgaatagtctaaagaccaaataaggaaaaagca
agacattccatatgctcattggtggcaactagataaggaaggaatgacgcaaggacatat
gggcgtagacgaagctatgcacgattatataagctgttgccaccatcaaataaacgccat
tttaccattcaccacattggtgtgcacctgggtagatggacagaccgttgagtccctaac
gattgcgaacacctgaatgaagttgaaggcttcatttggtgaccccgacgtgatcgttag
ggaatagtggtcggccacaggcggcgtggcgatcctgccctcatccgtctcgcttaacgg
agcgaggacgatgaccctagtagagggggctgcggcttaggagggcagaagctgagtgac
gtcggagggagctccacggccgggggccaagataacctaccgagaactcagagagtcgtt
ggaagacgggaaggaagcccgacgactgagcagtccaccccaggcgcgattccggtcgcc
cggtggatcaagcatggaagccgtcataaaggtgatttcgtccgcgtgtaaaacctattg
cgggaaaacctctccttctaagaaggaaataggggccatgttgtccctgttacaaaagga
agggttgcttatgtccctctcagacttatattccccggggtcctgggatcccattaccgc
ggcactcacccagcgggcaatggtacttgggaaatcgggagagttaaaaacctggggatt
ggttttgggggcattgaaggcggctcgagaggaacaggttacatctgagcaagcaaagtt
ttggttgggattagggggagggagggtctctcccccaggtccggagtgcatcgagaaacc
agcaacggagcggcgaatcgacaagggggaggaagtgggagaaacaactgtgcagcgaga
tgcgaagatggcgccggaggaaacggccacacctaaaaccgttggcacatcctgctatca
ttgcggaacagctattggctgtaattgcgccacagcctcggcccctcctcctccttatgt
ggggagtggtttgtatccttccctggcgggggtgggagagcagcagggccaggggggtga
cacacctcggggggcggaacagccaagggcggagccagggcacgcgggtcaggcccctgg
gccggccctgactgactgggcaaggatcagggaggagcttgcgagtacaggtccgcccgt
ggtggccatgcctgtagtgattaagacagagggacccgcctggacccctctggagccaaa
attgatcacaagactggctgatacggtcaggaccaagggcttacgatccccgatcactat
ggcagaagtggaagcgcttatgtcctccccgctgctgccgcatgacgtcacgaatctaat
gagagttattttaggacctgccccatatgccttatggatggacgcttggggagtccaact
acagacggttatagcggcagccactcgcgacccccgacacccagcgaacggtcaagggcg
gggggaacggactaacttggatcgtttaaagggtttggcggatggaatggccggcaatcc
agagggtcaggctgcattattaagaccgggggaactggttgctattacggcgtcggctct
ccaggcgtttagagaggtcgctcggttggcggaacccacagacccgtgggcggaaattac
gcagggaccatctgagtcctttgtggattttgccaatcgtcttataaaggcggttgaagg
gtcagatctcccaccttccgcgcgggctccggtgatcattgactgctttaggcagaagtc
acagccagatatccagcagcttatacgggcagcaccctccacgctgaccaccccaggaga
gataatcaaatatgtgctagacaggcagaagactgcccctcttacggatcgaggcatagc
cgcggccatgtcgtctgctattcagcccttagttatggcagtagtcaatagagagaggga
tggacaaactgggtcgggtggtcgtgcccgagggctctgctacacttgtggatccccggg
acattatcaggcgcagtgcccgaaaaaacgaaagtcaggaaacagccgtgagcgatgtca
gttgtgtgacgggatgggacacaacgctaaacagtgcagaaggcgggatggcaaccaggg
ccaacgcccaggaagaggcctctcttcggggccgtggcccgtctctcagcagcctgccgt
ctcgttagcgatggcaatggaacataaagatcgccccttggttagggtcattttgactaa
cactgggagtcatccggtcaaacagcgttcggtgtatatcaccgcgctgttggactctgg
agcggacatcactattatttcagaggaggactggcccaccgattggccagtgatggaggc
cgcgaacccgcagatccatgggataggagggggaattcccatgcgaaaatcccgggatat
gatagaggtgggggttattaaccgagacgggtctttggagcgacccctgctcctcttccc
cgcagtagctatggttagagggagtatcctaggaagagattgtctgcagggcctagggct
ccgcttgacaaatttatagggagggccactgttcttactgttgcgctacatctggctatt
ccgctcaaatggaagccagaccacacgcctgtgtggattgaccagtggccccttcctgaa
ggtaaacttgtagcgctaacgcaattagtggaaaaagaattacagttaggacatatagaa
ccttcacttagttgttggaacacacctgtctttgtgatccggaaggcttccgggtcttat
cgcttattgcatgacttgcgcgctgttaacgccaagcttgttccttttggggccgtccaa
cagggggcgccagttctctccgcgctcccgcgtggctggcccctgatggtcctagacctc
aaggattgcttcttttctattcctcttgcggaacaagatcgcgaagcttttgcatttacg
ctcccctctgtgaataaccaggcccccgctcgaagattccaatggaaggtcttgccccaa
gggatgacctgttctcccactatctgtcagttggtagtgggtcaggtacttgagcccttg
cgactcaagcacccatctctgtgcatgttgcattatatggatgatcttttgctagccgcc
tcaagtcatgatgggttggaagcggcaggggaggaggttatcagtacattggaaagagcc
gggttcaccatttcgcctgataagatccagagggagcccggagtacaatatcttgggtac
aagttaggcagtacgtatgtagcacccgtaggcctggtagcagaacccaggatagccacc
ttgtgggatgttcaaaagctggtggggtcacttcagtggcttcgcccagcgttaggaatc
ccgccacgactgatgggccccttttatgagcagttacgagggtcagatcctaacgaggcg
agggaatggaatctagacatgaaaatggcctggagagagatcgtacagcttagcaccact
gctgccttggaacgatgggaccctgccctgcctctggaaggggcggtcgctagatgtgaa
cagggggcaataggggtcctgggacagggactgtccacacacccaaggccatgcttgtgg
ttattctccacccaacccaccaaggcgtttactgcttggttagaagtgctcacccttttg
attactaagctacgtgcttcggcagtgcgaacctttggcaaggaggttgatatcctcctg
ttgcctgcatgctttcgggaggaccttccgctcccggaggggatcctgttagcccttaag
gggtttgcaggaaaaatcaggagtagtgacacgccatctatttttgacattgcgcgccca
ctgcatgtttctctgaaagtgagggttaccgaccaccctgtaccgggacccactgtcttt
accgacgcctcctcaagcacccataagggggtggtagtctggagggagggcccaaggtgg
gagataaaagaaatagctgatttgggggcaagtgtacaacaactggaagcacgcgctgtg
gccatggcacttctgctgtggccgacaacgcccactaatgtagtgactgactccgcgttt
gttgcgaaaatgttactcaagatgggacaggagggagtcccgtctacagcggcggctttt
attttagaggatgcgttaagccaaaggtcagccatggccgccgttctccacgtgcggagt
cattctgaagtgccagggtttttcacagaaggaaatgacgtggcagatagccaagccacc
tttcaagcgtatcccttgagagaggctaaagatcttcatactgctctccatattggaccc
cgcgcgctatccaaagcgtgtaatatatctatgcagcaggctagggaggttgttcagacc
tgcccgcattgtaattcagcccctgcgttggaggccggggtaaaccctaggggtttggaa
cccctacagatatggcagacagactttacgcttgagcctagaatggccccccgttcctgg
ctcgctgttactgtggataccgcctcatcggcgatagtcgtaactcagcatggccgtgtc
acatcggttgctgcacaacatcattgggccacggctatcgccgttttgggaagaccaaag
gccataaaaacagataacgggtcctgcttcacgtctaaatccacgcgagagtggctcgcg
agatgggggatagcacacaccaccgggattccgggtaattcccagggtcaagctatggta
gagcgggccaaccggctcctgaaagataagatccgtgtgcttgcggagggggacggcttt
atgaaaagaatccccaccagcaaacagggggaactactagccaaggcaatgtatgccctc
aatcactttgagcgtggtgaaaacacaaaaacaccgatacaaaaacactggagacctacc
gttcttacagaaggacccccggttaaaatacgaatagagacaggggagtgggaaaaagga
tggaacgtgctggtctggggacgaggttaagacgctgtgaaaaacagggacactgataag
gttatttgggtaccctctcgaaaagttaaaccggacatcacccaaaaggatgaggtgact
aagaaagatgaggcgagccctctttttgcaggcatttctgactggataccctggggagac
aagcaagaaggactccaaggagaaaccgctagcaacaagcaagaaagacccggagaagac
acccttgctgccaacgagagttaattatattctcattattggtgtcctggtcttgtgtga
ggttacgggggtaagagctgatgttcacttactcgagcagccagggaacctttggattac
atgggccaaccgtacaggccaaacggatttctgcctctctacacagtcagccacctcccc
ttttcaaacatgtttgataggtatcccgtcccctatttccgaaggtgattttaagggata
cgtctctgataattgcaccaccttgggaactgaccggttagtctcgtcagccagcattac
cggcggccctgacaacagcaccaccctcacttatcgaaaggtttcatgcttgctgttaaa
gctgaatgtctctatgtgggatgagccaccggaactacagctgctaggttcccagtctct
ccctaacattactaatattactcagatttctggtgtaactgggggatgcgtaggcttcac
cccacactccaatccaagtggtgtttacgggtgggaccggagacaggttacacacaactt
cttgatcgccccgtgggtcaatcctttctttaacagcgcttctaactccacggaaccgtt
tacggtggtgacagcggatagacacaatctttttatggggagtgagtactgcggtgcata
tggctacagattttgggaaatatataattgctcacacagatttgataattttgatattta
cacctgtggagatgtgcagacagtcaaatcccccgaaaaacagtgtgtggggggaggagg
tatatgggttaatcaatcaaaggaaattaatgagacagagccgttcagttttactgcgaa
ctgtacagctagtaatttgggtaatgtcagcggatgttgtggaaaaacgatcacgattct
cccatcaggggcgtggatcgacagcacacaaggtagttttactaaaccaaaagcgctacc
acccgcaattttcctcatttgtggggatcgcgcatggcaaggaattcccagtcgtccggt
agggggcccctgctatttaggcaagcttaccatgttagcacccaaccatacagatattct
caaggtgcttgccaattcatcgcggacaggtataagacgtaaacgaagcacctcacacct
ggatgatacatgctcagatgaagtgcagctttggggtcctacagcaagaatctttgcatc
tatcttagccccgggggtagcagctgcgcaagccttaagagaaatcgagagactagcctg
ttggtccgttaaacaggctaacttgacaacatcactcctcggggacttattggatgatgt
cacgagtattcgacacgcggtcctgcagaaccgagcggctattgacttcttgcttctagc
tcacggccatggctgtgaggacgttgccggaatgtgttgtttcaataagagtgatcacag
tgagtctatacagaagaagttccagaaaaggaaggaacatgtcaataagatcggcgtgga
cagcgacccaatcggaagttggctgcgaggattattcgagggaataggggaatgggccgt
tcatttgctgaaaggactgcttttggggcttgtagttatcttgttgctagtagtgtgcct
gccttgccttttgcaatttgtgtccagtagcatccgaaagatgattaataattcaatcag
ctatcacacggaatatcagaagttgcaaaaggcttgtaggcagcccgaaaatggagcagt
gtaaagcagtacatgggtggtggtatgaaacttgcgaatcgggctgtaacggggcaaggc
ttgactgaggggaccatagtatgtataggcgaaaggcggggctaaggttgtacgcggtta
ggagtcccctcaggatacagtnnnnnnnnnnnnnnnnnnnnnnnnnnnnnnnnnnnnnnn
nnnnnnnnnnnnnnnnnnnnnnnnnnnnnnnnnnnnnnnnnnnnnnnnnnnnnnnnnnnn
nnnnnnnnnnnnnnnnnnnnnnnnnnnnnnnnnnnnnnnnnnnnnnnnnnnnnnnnnnnn
nnnnnnnnnnnnnnnnnnnnnnnnnnnnnnnnnnnnnnnnnnnnnnnnnnnnnnnnnnnn
nnnnnnnnnnnnnnnnnnnnnnnnnnnnnnnnnnnnnnnnnnnnnnnnnnnnnnnnnnnn
nnnnnnnnnnnnnnnnnnnnnnnnnnnnnnnnnnnnnnnnnnnnnnnnnnnnnnnnnnnn
nnnnnnnnnnnnnnnnnnnnnnnnnnnnnnnnnnnnnnnnnnnnnnnnnnnnnnnnnnnn
nnnnnnnnnnnnnnnnnnnnnnnnnnnnnnnnnnnnnnnnnnnnnnnnnnnnnnnnnnnn
nnnnnnnnnnnnnnnnnnnnnnnnnnnnnnnnnnnnnnnnnnnnnnnnnnnnnnnnnnnn
nnnnnnnnnnnnnnnnnnnnnnnnnnnnnnnnnnnnnnnnnnnnnnnnnnnnnnnnnnnn
nnnnnnnnnnnnnnnnnnnnnnnnnnnnnnnnnnnnnnnnnnnnnnnnnnnnnnnnnnnn
nnnnnnnnnnnnnnnnnnnnnnnnnnnnnnnnnnnnnnnnnnnnnnnnnnnnnnnnnnnn
nnnnnnnnnnnnnnnnnnnnnnnnnnnnnnnnnnnnnnnnnnnnnnnnnnnnnnnnnnnn
nnnnnnnnnnnnnnnnnnnnnnnnnnnnnnnnnnnnnnnnnccaaccatcggactcgagc
cagtgtgtcagcttcatcattgcgtggtgactgcaagggttgatgtccagatttttggta
tgctcgtacggtcctgtgcctaaccacattccatatatcaacccacatatcgttgcccca
gataggtcgggcatggattgtccaatcctgagtggcccactgtgctatccagagcgtgag
ccctcggtagactgcccaactatctgtgcagatgtttagtgcactgttgccaggctcttg
agttatcaccatccacacagctcgtagctcagcccactggctactttgtccatcctcttc
ttcaaaccatattgtttcagttgagggatggtatgcgacagctcgccacttacttgggtt
ccctctgctggatccatctgtataccaggcatcttctgggatagggtattttccctcctg
tacaggactcttttctggacaagtaaccactatttcctcaggtgtctcgctgtgatatgt
tactggcccaagtatcttttgaagttcttccttcagtggagatgatgacaggcggcttct
ttggctaagataggcaacccagcgtgctactgtttgtgattgggccaccccggtcttagg
aatgtgagttaggtcttttacccacccctgaattggtaaagttgttttgacaataacctc
tgcggtctgagttattggttctactgcctgcaatgcagaataggtagccaataactgctt
ttcaaccatgctgtatctctcttctgctccatgccaaatctgtgaccagaacccaattgg
gattcgaacagaaccctggcgctgccacagcccccagccaaacccttcttgggtcacatg
cacatctagttcggtcggatcaaatatacctagcgcctgggcctgtttaacagctatttt
tgcttgctggaaggcttcttgttctgttctaccccaatcccatacttggcctttttttgt
taatcgatataagggttttagcagttgtgctaagtggggaataaaggatcgccaatatcc
taatatacccaaaaactcctgcaactgcttcggtttcgtaggaaccgggaacgcttggat
cttatcaatgatcgcactgggtaacaccttagtcttacctgaccagacaacacccaggaa
tttaactgatagccctggtccttgtactttttgtgggtttatagcccatcctttttcctg
taaataagtaattaatgatggtactgtcttttctaatgcctcgattgagtcagacgttaa
catcaaatcatcgatgtagtggaacattttgacagtagatggtttgttccaatttgccaa
gtcacttgccaccaaattatgacaaaaagtaggtgaatgcacgtacccctgaggtagaac
ttgaaaagtccactgcctgccctcccacgtgaatgcaaactggtcttgggactccttagc
aattggaatgctgaaaaatgcatttgctagatccagaacgcagtggtatgtttctatttc
tctacttaatgtatccatgagggaagcgatgttgggtacagctgcatggatcggtggcgt
gactttatttagttctctgtagtctactgtcattcgccacgtaccatctggtttcctgac
tggccatatgggggagttgtatgggctgtgtgtaggtctaataatccctactctctccag
ctcctgcacagtcttggtaatttcttgttgcccacccgggagtctatactgctttgtatt
tgtgatccggcgtggttgtggcaaacaaataggttcaatttctgcatgaccccttatgat
tgcctgcactgcccggatactaatatatctttcccttaatctgaactctcccacagtggt
ttggagagtcaaacccgacaggatatcaatccccaatatatactctggaattggggcaat
agacaccttgtactcccggggtggtagacgcccaacccccaatttcaaccatgtttgtgt
tatggggatcatctgccccccgaacccacctatcactgccttagagcctgaaaattggtt
tgggtcaccatatataattgatgtttctgccccagtatctactaatgccataacccgctg
tacattctttcgggaccaatgaatcgttagttcaacgtagggtctccggtctcctctgga
gaccctagtcttggggaattttggctccgctgtcaagccatcagctgtgcaatccctaag
tctttttcctctgatggctcaactgtggctgcccgggccacctgaggaggtttacgtttt
tttgatgggactatgaagtcttctagattccacgtgttttgtggaatccgttctatgagt
ctaactccttcccttttaggagagcgttggaatctctgactgtttggtaactgtttccat
agttgtaataagacctggttaggctgtccatcgatcttttgaaattgaactccagcccta
atcaagtcagtaaacatttgttttcttgagaccctgatgggtccagattgaattacatta
ggggcaggtctcctaggtcgttgttggcggatggatgtccgacttttccaccaccattcg
gacgttgcgcctggcgcgcaggcgctctgtctcccccagatctgccaccaattgggcggc
ctgatgtataatggcctctgaggccactaggggatttagtatggataccaaaattccata
ctgatgtggtggagcctgctgcaggatgaggtccctcattcctgtggaaaattttatcat
atctgggctctcaaaattgtcctcataaattgcctccttcatacctaattctcggatata
attttgtaagtcctccatagaggaccacaggtcggtatttaatggtatatccgttttatt
tgcccatgtcacacggcatgcggccattaaccatgcaatcagtgaatgattttcttcatt
gtgttgcacagccgcatatagtctttgcctgagggccgggtgagtagtaattgatgccag
ttttgagatttctggcccattcaccacaacactttctgcccccatgtcatatagtctgag
taaccatgctggcacactctctctcggtctttgtctaaagcgttgtactaaatccattaa
ttcagctgccgtgtatgggcgagctgttacatgtagtgtgctctgggcagggggccactg
gtcagggggcagccccgctggcctgtcctgcgttttttttgttttttgagttacaactgg
tcggatctcaaagggatcaagctctagtggagcctcaagatctgacttcttagtgctttc
attttctgagtccagttcatgtggactctcttgtataggatccccagttatttctagaga
gatgtttcggattttttgtaccaggattatagggttaggttttttccctctcaaaattgc
aacctgtctttccagttcttccacacggtcacgtaatagttgattttcatcagtgagaac
cccttcagttatatttagccggttcaaggccatcagcagcggccacgccaccgtggaggc
agctaactgtcgttctcgtgtagtgagtacgtttttgtttagactactgaaatactcagc
caggcgggctggggattcctgaacatttcctgcatcccataggggaccccatttttcaat
aatacaggcaatcccgtgatatggggatcctaggaatcccgggatgtgccctggcaaaac
ctcacttatggggctagcctttccccgtccaaaccatcccatgaaattgttcaaaaatgt
catggtaattattttaagaggcttataattgggtatctttaaagatatttggctgcctgg
ctcgccaaaatgtagggcaaatgaaggtgatgacaaagcctttatttaagaaataggcac
acgagggaaagatatcaaaaagaatcgactcacccctcccggtagcagcgcgcagaccga
gccgagctgaggaatgtgtccctcccccgttcgtaccgccgcgccgccgcactcacacac
tcacagagcccacccattggttcaggctgtgaccctggaattccactaca
>LTR125-Gg#LTR/ERV2
tgttgtaataggtgtgatcaggggtcttgggatgtaacgtgtcaggctcctccccgtgcg
ttaggtatgtgccatgtgtaccatccagtgggtgtacacgaagggttaaaaagatatata
agtggttgttagaacttaataaatgccattttactgctcatcatattggtgtcacctcgg
tatatggccaagccgcaggctcccttaagcaacgaacatcacagttgcctgcgaaaggca
acaagtggtgaccccaacgtgatgcttaggggaatgagtcggctgtctgcttgacggggt
aggagcccaccgcggtgcgttagcacttgctgggcggtggaagcccgggggctgagcccg
gggacagagggaatctgcagtcacccctctgtcggcggaggtcacgggcgagcgacggat
ataccctccggaatcacgccggagaaaagcctgggatcctggtctcaatcgggaggagga
tcgggggcatcatggaagccgtcataaaggtgatcgttcacgcgtgtaagatttataacg
ggaagcatgctccttctcagaaggagatagctgcggtcctctcgttgcttgagagggagg
ggctgttaacatcgctccacgagatttatgaccacaataattgggtggagggacctcgaa
ccacgctttttacagctttgctagattctggtgcggacgttacagtgattgcggaggccg
attggccgctgaactggccactcacctcgcattggcagcatattgggggagtgggaggca
cagtcccaacaaaaggggctgcagaggaagtggagatcgctatcactgataggagcggga
caatggagacactggtgttgatgcaacccttcgtggcaccggtggaaggatcaaccttag
ggcgtgattttctcacgtccttgggagttcgactcacaaatttatactaagggccactgt
gtaccaccttgcgctgcattttgccatcccattacgctggaaacaggaagtgtctcccgt
ttgggtggatcagtggccccttcctattgataaattagcagcgctgacacagctggtctc
cagggaactggaggcgggacacattgaaccgtcacttagtaggtggaacatgcccatctt
tgttatccggaaaccatcggggtccttccatttattgcatgatcttcaggctgttaatgc
acagctcgtccagttcggtcccgttcagcaaggcagtccatcacttgcagccgttcccag
gggatggccccttatggtcattgaccttaaggattgttttttctccatcccgttggcaga
acaggaccaggaggcttttgcattcacagtccctgtacggaataaccagggcccagctca
aaggtttcaatggaaggttctccctcagggaatggcctgttcacctactatttgtcagct
tgtggtgaatacaattatcgcgccagttgtgaatgcaattatcgcgccagtgagacgcga
catgccagactgccagattgtccattacatggatgatcttctgcttgcagctccgacagg
ttcccaactacaagccctagaagcacgggtgtcagccgcgctcacggatgcaggtttcac
aatctcccaagaaaaggtacaacgagggccggggatagaattcctgggatataagtttgg
atcatccacagttatccccgagggcctggagattaagcctcacgtaaccaacctgtggga
tgttcagaaactggtaggggctatccagtgggtccggggagcgctaggtattccaccccg
attaatgaagcccttttacgaccagctgaagggctcagacccacgggaaaggagagagtg
gaccccagaaatggacgctgcctggcgagaaatactatcactgtgctcaacagcaagttt
gtccaggtggacaccggttatccccctagagggcgctgttactcgctgccaggatggggc
cgtagctgtcattggtcatgcactgggctcctgtccacaacctctgcgctggctgttctc
agcacagccggtgcgggcatttaccccgtggatggagcttctttccctgctacttagtaa
ggcaaggacagctgcatttagggattttggaaaggatttggatatagtccacctgcccag
gttcttccgagattcacagatcttgcctgacgaaatcctcctggccctgcatgggttcgg
aggcaagcttaggtatgcaggttcccttccgattttcgagctggcacgcccgctccgggt
gtcactccgtctttgggttgttgcttctccccttgatggtctgacagtatttacggatgc
ctcttcatcaacaggtcagggggcagtcgtctggaagaaccagacgggtgactgggaaat
tagaacatttcaagatcacgatgtcagtgttcagacacttgaggcaagggcggtagcgat
ggcactgctcctctggccagacaccccttgcaatgtagtcactgactctgctttcattgc
aaaaattttactacgaatggggcaggaagggcaacccagtacttcgattgccttcctctt
ggaggaagcattgacggcaaggacagcgcccactgctgttcttcatgtgcgaagtcattc
agacgttccgggattctttacaactggcaatgccctcactgaccaacacacggggcacaa
gattcttacggtgaggaaggctagagacctacattccacgctacacctaggggctcgagc
actgtcaaggacatgttctattcctatggcggtggcccgggaggtggtgcaggcatgccc
tcactgtaactcggcccctgcgcttagtgcgggagtgaaccctaggggaattgcgcctct
caatgtctggcagacggacttcacgctggagcctcgtctgacgccgaggtcttggcttgc
ggttactgttgataccgcgtccactatcattgttgccacccaacatggccgcgtgaattc
ttctgcagcacaacatcactggtcggtgtgcgtcgcgacattaggcctaccgagtcacat
taagacagacaatggctcctgcttcatctcgcgctccaccaaggagtggctagcgcgttg
gggcatcacgcatagtactggtatccctggcaactcgcagggccaggctattgttgaaag
agcgaatcggctcctcaaggaaaagttatgtgtccttggggagggggaaaattacagggg
aaagattccagtgagccaacagggagagttgttggctcgcgcgttgtacacattaaacca
ttttgaacgggggggagaaccaccgcacccgtatgcaaaagcactggcaaccgaggatta
ttgaagaaggaccactggtgaagattaagatcgacaatgggttatgggaatcagggtggt
ctattttagtttggggcagaggctacgcggcggtcaaaaacaaagagtcgggaaacatta
tatgggttccatcgaggaaagttaagccagagtttggcctcaaataatgagaactgagcg
tttctgttgcaggcgtggctactggggaagccgaaggccccgacaccggagaagcggaaa
aaaacacttatatgggtgcgtggaccaccgaagacaggccaggacacggacccggcaaca
cagccgttactgcccacaccaagaaatttggttctacctctgctaacgtgtctatgttct
ttgccaggggatggcgcggtccacttgttgcagcagccagggaatgtttgggttacatgg
gcgaaccaaacagagcggttagcttgctggtcggtcaaacaggccaacgctattaccctt
gtactgaatgaaatgcttgaggatatgaatagtatccaacatgcgttgctgcaaaaccgg
gcggctattgacttcttgcttttagcacaaagccacggatgtgaggatgtcgaagggttc
tgttgcttcaacttaagtgatcacagcgcatcgatccataaacaactacagtggatgcaa
ggtcacacacagaagatcaaggtgcaggccgatcccttcgatgaatggttggagggtctg
tttggggaattagagccgtggctaaaacaaatgcttaaaacgcttatcgtaggtttagca
atattcttggctattatgctctgtcttccatgctttgttcagctttttagagcatgctta
agaaacttcatagaggaaatctcacgtcagcagtacgtgtatcagcgcattcaggagcaa
ttatagacacacttaggaatagaaatagagttaggatttgcgttcgcgttgtaacgggtc
agctttctgtggcatggggagggggagatgttgtaataggcgtgatcggggtctcgggat
gtaacgtgtcaggctcctccccatgcgttaggtatgtgccaggtgtaccatccagtgggc
gtacatgaagggttaaaaagatatataagtgcttgttagaacttaataaacgccatttta
ccgctcatcatattggtgtcacctcggtatatggccaagccgcaggctcgcttaagcaac
gaacatcacagttgcctgcgaaaggcaaca
>LTR318-Gg#LTR/ERV2
tgttgcctttcgcaggcaaccgtgatgttcgttgcttaggggagcctgcggcttggccaa
ataccgaggtgacaccaatatgatgagcggcaaaatggcgtttattaagttctaacaagc
acttttatatcttttaacccttcgtgtacgcccactggatggtacacgtggcacgtacct
aacacatggggaggagcctgacacgttacatcccgagaccccgatcacgcctattacaac
atctccccctccccatgccatagaaagctgacccgttacaacgcgaacgcaaatcctaac
tctatttctattcctaagtgcgtctataattgctcctgaatgcgctgatacacgtactgc
tgacgtgagatttcctctatgcagtttcttaagcatgccttaagaagctgaacaaagcat
ggaagacagagcataatagccaagaatattgctaaacctacgataagcgttttaagcatt
tgttttagccacggctctaattccccaaacagaccctccaaccattcaccgaagggatcg
gcctgcatcttgatcttctgtgtgtggccttgcatccactgtagttgtttatggattgat
gcgctgtgatcacttaagttgaagcaacagaacccttcgacatcctcacatccgtggctt
tgagctaaaagcaagaagtcaatagccgtgccaccccctggcaaagaacatagacacatt
agcagaggtagaaccaaatttctcggtgtgtgcagtaacggctgtgttgccgggtccgtg
tcctggcttgtcttcggtggtccacgcacccatataagtgtttttttccgcttctccggt
gtcggggtcttcggctttcccagtagccacgcctgcaacagaaacgctcagttctcgtta
cttgaggccaaactctggcttaactttcctcgatggaacccatataatgtttcccgactc
tttgtttttgaccgctgcgtagcctctaccccaaactaaaatagaccaccctgattccca
tgacccattgtcgatcttaatcttcaccggtggtccttcttcaataatcctcggttgcca
gtgcttttgcataggggtgcggtgattctccccccgttcaaaatggtttaatgcatacaa
cgcacgagccagcaactctccctgttggctcactggaatctttcccctgtaattttcccc
ctccccaaggacacgcaacttttccttgaggagccgattcgctctttcaacaatagcctg
gccctgcgagttgccagggatacctgtactatgcgtgatgccccaacgcgctagccactc
cttggtggagcgcgagatgaagcaggagccattgtctgtcttaatgtgactcggtaggcc
taatgtcgcaacgcacaccgaccagtgatgttgtgctgcagaagaattcgcgcggccatg
ttgggtagcaacaatgacagtggacgcggtatcaacagtaaccgcaagccaagacctcgg
cgccagacgaggctccagcgtgaagtctgtctgccagacgtcgagaggtgcaattcccct
agggttcactcccgcactaagcgcaggggctgaattacagtgagggcatgcctgcaccac
ctcccgggccaccgccataggaattgaacatgtccttgacagtgctcgagcccctaggtg
tagcgtagaatgcaagtctctagcctccctcaccgtaagaaccttgtgccccgcgtgttg
gtcagcgagggcattgccagttgtaaagaatcccggaacgtctgaatgacttcgcacatg
aagaacagcagcgggcgctgtccttgccgtcaatgcttcctccaagaggaaggcaatcga
agtactgggttgtccttcctgccccattcgtagtaacatttttgcaatgaaagcagagtc
agtgactacattgcaaggggtgtctggccagaggagcagtgccatcgctaccgcctgcgc
ctcaagcgtctgaacactgacaccgtgatcttgaaatgttctaatttcccagtcacccgt
ctggttcttccagacaaccgccccctgacctgtcgatgaagaggcatccgtaaatactgt
tggaccatcaaggggagaagcaacaacctgaagacggagtgacacccggagcgggcgtgc
cagctcgaaaatcggaagggaacccgcatacctaagcttgcctccgaacccatgcagggc
taggaggatttcgtcaggcaagatctgtaaatctcggaagaacctgggcaggtggactat
atccaaatcctttccaaaatccctaaatgcagatgtccttgccttactaagtagcaggga
gagaagctccacccatggggtgaatgcccgcaccggctgtgctgagaacagccagcgcag
aggttgtggacaggagcctagtgcatgaccaatgacagctacggctccatcctggcagcg
agtaacagcgccctctagggggatacccggtgtccacctggacaaacttgctgttgagca
cagtgatagtatttctcgccaggcagcgtccatctctggggtccactctctcctttcccg
tgggtctgagcccttcagctggtcataaaagggcttcattaatcgtagtggaatacccag
tgctccccggacccactggatagctcctaccaatttctgaacatcccacaggttggttac
atgaggcttaatctccaggccctcggggataaccgtggatgatccaaacttatatcccag
gaattctatccccggccctcgttgtaccttttcttgggagatcgtgaaacctgcacccgt
gagcgcgcctgacacccgtgcttctagggcttgtagttgggaacctgttggagctgcaag
cagaagatcatccatgtaatggacaatctggcagtctggcatgtcgcgtctcactggcgc
gataattgtattcaccacaagctgacaaatagtaggtgaacaggccattccctgagggag
aaccttccatcgaaacctttgagctgggccctggttattccgtacagggactgtgaatgc
aaaagcctcccggtcctgttctgccaaagggatggagaaaaaactatccttaaggtcaat
gaccacaaggggccatcccctgggaacagctgcaagtgatggaccgccttgctgaacggg
accgaactggacgagctgtgcattaacagcccgaagatcatgcaataaacggaaggaccc
cgatggtttccggataacaaagatgggcgtgttccacctactaagtgacggttcaatgtg
tcctgcctccagttccctggagaccagctgcgtcagcgctgctaatttatcagttggaag
gggccactgatccacccaaacgggagacgcttcccgtttccagcgtaatgggatggcaaa
atgcagcgcaaggtggtacacagtggcccttagtataaatttgtgagtcgaactcccaag
gacgtgagaaaatcacgccctaagattgatccttccaccggtgccacgaggggttgcacc
aacaccggtgcctccatcatcccactcctatcaatgatagcgatctccactttctctgca
gccccttttgttgggactgtgcctcccactcccccaatatgctgccaatgcgaggtgagt
ggccagttcgtcggccaatcggcctccgcaatcacggtaacgtccgcaccagaatctagc
aaagccgtaaaaagcgtggttcgaggtccctctttttggggccacggacctgcataagac
attaccaccttaactagtggacggtcccccaatccctataggtaatgccacggtgggcat
gttctccttggcccattgctctgatnnnnnnnnnnnnnnnnnnnnnnnnnnnnnnnnnnn
nnnnnnnnnnnnnnnnnnnnnnnnnnnnnnnnnnnnnnnnnnnnnnnnnnnnnnnnnnnn
nnnnnnnnnnnnnnnnnnnnnnnnnnnnnnnnnnnnnnnnnnnnnnnnnnnnnnnnnnnn
nnnnnnnnnnnnnnnnnnnnnnnnnnnnnnnnnnnnnnnnnnnnnnnnnnnnnnnnnnnn
nnnnnnnnnnnnnnnnnnnnnnnnnnnnnnnnnnnnnnnnnnnnnnnnnnnnnnnnnnnn
nnnnnnnnnnnnnnnnnnnnnnnnnnnnnnnnnnnnnnnnnnnnnnnnnnnnnnnnnnnn
nnnnnnnnnnnnnnnnnnnnnnnnnnnnnnnnnnnnnnnnnnnnnnnnnnnnnnnnnnnn
nnnnnnnnnnnnnnnnnnnnnnnnnnnnnnnnnnnnnnnnnnnnnnnnnnnnnnnnnnnn
nnnnnnnnnnnnnnnnnnnnnnnnnnnnnnnnnnnnnnnnnnnnnnnnnnnnnnnnnnnn
nnnnnnnnnnnnnnnnnnnnnnnnnnnnnnnnnnnnnnnnnnnnnnnnnnnnnnnnnnnn
nnnnnnnnnnnnnnnnnnnnnnnnnnnnnnnnnnnnnnnnnnnnnnnnnnnnnnnnnnnn
nnnnnnnnnnnnnnnnnnnnnnnnnnnnnnnnnnnnnnnnnnnnnnnnnnnnnnnnnnnn
nnnnnnnnnnnnnnnnnnnnnnnnnnnnnnnnnnnnnnnnnnnnnnnnnnnnnnnnnnnn
nnnnnnnnnnnnnnnnnnnnnnnnnnnnnnnnnnnnnnnnnnnnnnnnnnnnnnnnnnnn
nnnnnnnnnnnnnnnnnnnnnnnnnnnnnnnnnnnnnnnnnnnnnnnnnnnnnnnnnnnn
nnnnnnnnnnnnnnnnnnnnnnnnnnnnnnnnnnnnnnnnnnnnnnnnnnnnnnnnnnnn
nnnnnnnnnnnnnnnnnnnnnnnnnnnnnnnnnnnnnnnnnnnnnnnnnnnnnnnnnnnn
nnnnnnnnnnnnnnnnnnnnnnnnnnnnnnnnnnnnnnnnnnnnnnnnnnnnnnnnnnnn
nnnnnnnnnnnnnnnnnnnnnnnnnnnnnnnnnnnnnnnnnnnnnnnnnnnnnnnnnnnn
nnnnnnnnnnnnnnnnnnnnnnnnnnnnnnnnnnnnnnnnnnnnnnnnnnnnnnnnnnnn
nnnnnnnnnnnnnnnnnnnnnnnnnnnnnnnnnnnnnnnnnnnnnnnnnnnnnnnnnnnn
nnnnnnnnnnnnnnnnnnnnnnnnnnnnnnnnnnnnnnnnnnnnnnnnnnnnnnnnnnnn
nnnnnnnnnnnnnnnnnnnnnnnnnnnnnnnnnnnnnnnnnnnnnnnnnnnnnnnnnnnn
nnnnnnnnnnnnnnnnnnnnnnnnnnnnnnnnnnnnnnnnnnnnnnnnnnnnnnnnnnnn
nnnnnnnnnnnnnnnnnnnnnnnnnnnnnnnnnnnnnnnnnnnnnnnnnnnnnnnnnnnn
nnnnnnnnnnnnnnnnnnnnnnnnnnnnnnnnnnnnnnnnnnnnnnnnnnnnnnnnnnnn
nnnnnnnnnnnnnnnnnnnnnnnnnnnnnnnnnnnnnnnnnnnnnnnnnnnnnnnnnnnn
nnnnnnnnnnnnnnnnnnnnnnnnnnnnnnnnnnnnnnnnnnnnnnnnnnnnnnnnnnnn
nnnnnnnnnnnnnnnnnnnnnnnnnnnnnnnnnnnnnnnnnnnnnnnnnnnnnnnnnnnn
nnnnnnnnnnnnnnnnnnnnnnnnnnnnnnnnnnnnnnnnnnnnnnnnnnnnnnnnnnnn
nnnnnnnnnnnnnnnnnnnnnnnnnnnnnnnnnnnnnnnnnnnnnnnnnnnnnnnnnnnn
nnnnnnnnnnnnnnnnnnnnnnnnnnnnnnnnnnnnnnnnnnnnnnnnnnnnnnnnnnnn
nnnnnnnnnnnnnnnnnnnnnnnnnnnnnnnnnnnnnnnnnnnnnnnnnnnnnnnnnnnn
nnnnnnnnnnnnnnnnnnnnnnnnnnnnnnnnnnnnnnnnnnnnnnnnnnnnnnnnnnnn
nnnnnnnnnnnnnnnnnnnnnnnnnnnnnnnnnnnnnnnnnnnnnnnnnnnnnnnnnnnn
nnnnnnnnnnnnnnnnnnnnnnnnnnnnnnnnnnnnnnnnnnnnnnnnnnnnnnnnnnnn
nnnnnnnnnnnnnnnnnnnnnnnnnnnnnnnnnnccctccccgactgacttcagggaagg
atataagccttgagagggaaacggaggtgggggtgttgtggcctccacgcttgaacaatt
cgatgcaacttcgtccttctttgnttcccggagctatcacagcaggatgggttgtaggga
ctggcgccaccttatctccagccggacctgcacgaggaatgatacccactcccggccccg
caacctctaacccttttatctccctggctcgttcgctcgcaggtttctcctcgcgcgcag
ccttcaatcctcccagaatcaaaccccaagttttaaattccgctgctttttgagtgacca
ttgctcgttgagataaggcagcggtaattgaatcccaattactgtggtcataaatctcat
ggggcgatgttaacagcccctccctctcaagcaacccttggaccgcagctatctccttct
gagaaggagcatgcttcccgttataaatcttacacgcatgaacgatcacctttatgacgg
cttccatgacgcccccgatcctcctcccgattgagaccaggatcccaggctcttctccgg
tgtgattccggagggtatatccgtcgctcgtccgcgacctccgccgacagaggggtgact
gcagattccctctgtccccgggcttgtcccccggcttccaccgcccagcaagtgctaacg
ctccgcggtgggctcctgccccgtcaagcagacagccgactccttcccctaagcatcacg
tcgggggtcaccacttgttgcctttcgcaggcaaccgtgatgttcgttgcttaggggagc
ctgcggcttggccaaataccgaggtgacaccaatatgatgagcggcaaaatggcgtttat
taagttctaacaagcacttttatatcttttaacccttcgtgtacgcccactggatggtac
acgtggcacgtacctaacacatggggaggagcctgacacgttacatcccgagaccccgat
cacgcctattacaaca
>LTR369-Gg#LTR/ERV2
tgttgcattcagcaacaacgatgttagccacctgtgttaggcctctgtgcaccctgatcg
atatcttgatcagggccaagtgactgccggcacgcaccaatatgatgagcagcaaaatgg
catttattcactacgaaacacagcttatatacattttacttacaaaaccgtgctgtcatg
tcccactctgattggttcacaccagataacattgtgccttatttagccgtttccacactc
ttttctcatccttcttcttctcctcttttctctgcatcaaggtcagcacaatagcactgt
ctgtctatgcttagggagaggcctgtcccgtacatcccatagccccgcaagtcgcctact
acaacatctccccctccctaagctaaatactactaacacacacacctaacccatacatcg
cgaagcagcgcaaaatgcctaatcctaaatatatttcagctcactattcctacttttcta
caattcttaagcaatcatcagagcaacagggaatcctttcccgtgctcagccaagccttg
ccccgttacagcacgaacgcaacaaacctaaacccctctataatttttcacacaatctat
gatactcaatgcgatggtcaaaagttttgtccatcattcgttgaaggcaattttgcaagc
atcctacaaagcatggaagacagattagaatacacacaaggattgcaaatcctactgcga
gagctttaagcaattgctttaaccatgaacccactcccccaaacagtccgctcagccagt
ttctgaagggatcactttcttctttaatcttttgcgtgtgttcttgcaaccattgtagtt
gtttatggattgatgtgctgtgatcactaaggttgaagcagcacgttccttcgacatcct
cacatccatgtccttgagccaacagcaaaaagtcgatagctgctctattctgtagcagtg
cacgacggacactattaagatcttctagcatagcgtttaatacaagcgtggtcgcattcg
cctgttttaccaaccaacatgccaacctttctatttgggctaaggccctcgctgctgaca
cacctggtgcgaagagcgatgcgaagacacgtgctgtaagaccccacatcctaatatcat
cattacagtcaggtcctaggttcatgctgcgacggcgcctgcgagaatgtaaactgcgag
atatattaagctatcctgtgcgatttggagcaaacatcgttaacttccctaagtaacatg
aacctcccagagaattagctgggacaccttgccatggcctatcaccacaaatcaagaaga
tacccggggggagtgctttagcagtcttattattccacaatacctccgatcccttcctcc
tacaggtgaacccaccagctatcgaaaaactctccatgttcatcagactcaccaccgtcc
atgatcggttagcataaggttttatacgagggtcattgctaccccatctcactataaggt
cacgcaattctgcctccaccccaccagtcctatcactacgatcgttctctgcataacaca
ttgtaccgaagatgatacatgtacgtgttgttccgttcctgatcatttgagaccccaaaa
tatccaattctttggggtcccaggggagggtatggtttaatgatcgaatcagacacgccg
tttgagtagcagcgtctgtttcattctgacacacactgtagttgatcgtatgtcccttaa
actcctccaattgataatttggcaaacctattaaacaggtacggaaaggagaggtggcgg
actgaaggcccagacagaagtctgtctgccctgtgagatttgcccacgtgacccaaacat
tgcgtggctgttgtacaaggtgtactccctcccccccccccattaccataaatattagtg
gtatcagaagtatcaatgccataggtgtggctctcctcttgatgagcggctcttgatcct
gttgtccgtcctccggttgttctggagttggcgtcggccttcccaccagcagcttctgca
aaagggaactcttgtcttgcttattacacaaatacggaacaagttataatttcaggtgtc
ctgtctgaggtccggtttaaccttccctgatggagtccacacaatttttcctgtctccac
atgttttactgcagcataccccctgccccacactaatatcctccatccttcttcccattg
tccgctatctgtctttactttgactgggggcccttcacctaagacttttggctgccaatg
cttctgtactggcattcgcttgctgtcaccacgctcgaaatgatttaatgcatatagggc
ttccgccaggagctcagcctgtctgccgacaggtatcctgtccctgtatccttccccctc
cccaaggatacgtatcttatccttgagaaggcgattggcgcactccactattgactgacc
ctgggaattgccagggatgcccgtaatatgagagattccccacactgctagccatccctg
tgttgaccgtgagatgaaacacgatccgttgtttgtcttaatctggctaggcaggccaag
tatggcgatagcagctgcccaatgattctgtgccgatgctgaattggacttagcatgttg
cgtggctacaatgacggtggaagaggtatctactgtaaccgctagccatgggcgaggcga
cagacgaggttcccaggtgaaatctgtttgccatacctgtaatggccctaggccgtgggg
gttaaccccggcccctatgatgggtgctgagttacaatgagggcaagcctgaacaacatc
gcacgcaactgatattgggatagaacaagctctagagagtgctcgggctcctatatgaag
agtagagtggagatcatgggcttcctgggctgtaaaaacctgcgtactggcagccttgtc
tgccactgcattacctgttgtaaaaaagcctggcacctcagagtgactgcgcacatgcaa
aatagcaacaggggccgtacgacaggctagagcctcctccaggatgccagcggcctctgt
gctcgggaggccttcctgacccatccgggctaatagcttggcagcaaaagcagaatctgt
aacgatgttacaaggtatctcacgccaaaaacgtaccgcaacggctacggccgtcacctc
aagcatctgcacaccgattgttcgatctacaaagatagcagtctgccaattattgcctga
atcctgccaaaccactgccccttgcccagttttcgaggatgcgtctgtgaataacgtagg
cccttctagcggagaggtttgaacccgcacccgtaaggagatagcaagcgacttagccac
agcaaagacgggaagggaatctgagtaccttatctgcctttcgaaatctcccagcactgt
gagcaggatttcagggagcggctgtacatcacgaaatgaactctgtaaatgtatcacgtc
aggttctctccctaaagcccgtaccgagagtaatcgggttttcctgagtaacactgctaa
tatctcgagccaggaagaataggcacgtgcaggttgtactgagaacagccaccacgacgg
ctgtggtttgccatcgagagagtgacctagaacagcagcagcacctgcctcacacctaca
aaccgctgcctcaagagcctcggtgggatcccaatgagcgagggactgctccatacaatt
ttgcaagatctcctgccaggccgtggccatttcaggagtcagatctcggggttcttttgg
atcagacccttttagctgatcataaaagagcttcattaatcgaggaggtatccccaaagc
agcccgagcccactggagggctcctaccagtttctgcacatcccacagtgttttaatgcg
aggctggatggcaagacccgttggctggaccgtctcagggccaaacttgtaccccaggta
cttgactcccggtcctctctgtatcttttgctctgaaataatgaatccaacggcagttag
agtagacatcacctgtgactcaagcgtttgcaaccctatctcagtaggagcagcaagtaa
aagatcatccatataatgcacaagtatgtaacgagggaaatctctcctgattggctccaa
tactctacctactactagctgacatatagtaggggagcatgccattccttgtaggaggac
acgccactgaaatctctcagtggggcctaagttgttgagcgttggtactgtaaaggcaaa
tgcctcccgatcctcttctgtgagagggatggagaaaaagcagtctttaagatctacgac
tactaacggccactccttgggtatggctgacagtatcggtccaccttgctgcactgcccc
aaaaggtacaagctgggcattgaccgcgcgcaagtcatgcagcaggcgaaaagtgccgga
acgtttctgtatgacaaagattggggtattccactgactaagagaaggttcgatatgtcc
caattgaaattcctgtgaaattaagtgtctgagtgctttaagttttttgaggggaagagg
ccactgatccacccaaacggggtgcgcatcccgcttccactgcaatggaattgcgtatgc
agtggacagctggcagacagtggcccttactaaaaatttgtaatgcgtgcacccacattg
tttaggaagtcccgtcccagcagtgagcctggtactctggctataagcgggacaagcaaa
gcaggtctctccaacgaaccatctctgttaactacgacaatctctacctctgctgaggat
cgcttagtagctatggtaccgcccacccctctgatcacctgagaggttcccacaggccat
tctttaggccagtcctcctcagatatcaccgtgacatctgcccctgaatcaataagcgct
gtaatcgagacagtttgatgacccgaaaaatcaggcggcaggttaacatacgacattaac
gctttaacaaatggacggttttgacagtctaaagctaatgccacggtgggcgtgtcagaa
acttcaggctgggagccggcctgactgggaggggccctgggcctgaggcaccctccccca
ttcatttccctgctgctgaactctgacacttctacattggcgggcagtatgccctgcctt
gccacacagttgacatgtgactctacccctctccccatgtctcatggctctgcactggac
tttaatgtggccgaattgaccacaccggaaacagggaccacccttctcatcgtccattgg
agtagtgcactgagccttattgtgaccaaattggccacactgaaaacaaggacctctgta
ggattctgcggctcgcagtggcctcaatgtcacagccattatgttggtgatagcggccgc
caggccctcgttagtcaggggggtagttttctgtttatccaacacatatctaataatctc
ccctggtgtggcgattttcccgggggctgcacgaagcagggtttttatatcttcaagaga
cctttgcttaaggcagtccacgatcacagggccgtggacagctctaggcaagtccgaccc
ttcaactgccttaattatcctgtcagcgaactcctgaaaagattctgttggaccttgggc
tatctctgaccaaggagtggaaggctctacgcaacgggcgaactttctaaaagctcctat
agccgcatcagtggttgctatcaactcccctgggcgtagctgggctagttgcgcacgcgg
ggtggccattcccgcggcagatcccataagcctcatcagatctgtgccgtgcacaggatg
ccccgggtcgtcttgtgcggctgctattacccgtttaagctctgttagccattcctcttt
ccagagtgtatactgtacaggcttgagtaccatacgcataaggttctctatgtcataggg
gagcatagggcctggttctgtaagagcttctaacgcatttatagtcacaggcgatcttaa
gcctttcttttctaccgcctctattaggcgtgtgactcctttcggatctaacggagtcca
ttccggcccctcctccccaagtactacagggaacgcggtgagtaatcccttttcctccac
tgcgtccttaatcccctgccagtcagtgccgcgcctacccctagccccctccgggggggt
gtgatgtctattcttcaccccttgggtggggacaaatacaccgccccttttttcctccgc
ccctttcaccgccccatgggagggagcaggtatgccccccccttgttcctccaccccttt
ctccgcccccgtgggtggagtgaagttttgcaatgaaggatacagcggttgccggggata
gggaggcggggattccagtccttgcgataaggtgtcttcacccgataagggtgccgacgg
ctggatcctgccatcttgttgtttgtcccccgttgtttgtccaggggtgttcggatcact
cggcgctatctttgtcgagtgctcctcgtctgaattcctgcaagagaggctacctcccgg
ccggcactgctgtttcacgtccgagctgactccctgcgaaccccctccggggtccgtctg
atcgggactccagagccgccgggcttcctcccacaccttttcctcctcccttgcagcttt
cagcgctcctagtatcaatccccaagtttttaactccgaaccacccttctgagagttcat
aacatactgcacaagtgcagaggtgagatgatcccatctccggaggtcaaagacctcctg
gggggctttaatctccccctcccgctctaaccgggaaataactgcttggatattcttctt
agaaggagcattattttcgcaatagtctttacaaaactgaagcagtaccttaggaacatg
ttccatcatcagcccgtcgccgtcaccgcgaagtcacactcgacaccgtcgtccacacag
gtcctccgtgggcgtcccgtcgtcccccccgaccccacagcaacctacttgctggccagc
actatcatcgtcgccacgatcttctgcagggcgtcaccccaatcgtcttctgcagggacc
cctctctttggggcactcgggctgggcgtcaccccaaatctcgtgctatggcgtcacccc
acagctcgcagcagcacagagagcatcagaacagtctgtgcctcatagaggcctctcacc
cgcgcctcacacggggcaccatttgttgcattcagcaacaacgatgttagccacctgtgt
taggcctctgcacgccctgatcgatatcttgatcagggccaagtgactgccggcacgcac
caatatgatgagcagcaaaactgcatttattcactacgaaacacagcttatatacatttt
acctacaaaaccgtgctgtcatgtcccactctgattggttcacaccagataacattgtgc
cttatttggccgtttccacattcttttctcatccttcttcttctcctgttttctctgcat
caaggtcagcacgatagcactgtctgtctatgctcagggagaggcctgtcccgtacatcc
cgtagccccgcaagacgcctactacaaca
>LTR705-Gg#LTR/ERV2
tgtttaaggagtgtttgtggaatactttgttgactcaagaaaggcggcctgaatgaatcc
acgtgtcttcacagaagtaatggtggaaacttctaaaccgcctttattgcccgaatcagc
acatacttatacagaaatacagggtacacacggcaacttataattggttagcacacagaa
atcacgagtcttgctcgctagctattggtatagcattaatcatcacatggcttttttcac
tgttctttgcattccactgtcttgatctcttcccaggctagctacccccttatcttaacc
gaagcctcagtttttcttcctgctttgacagcttcaaggtctcatagcctaggttgtgca
catagcactctagctcacaaatctttgctccctgagccactctactacagttcacccttt
ttctttttgcacaagccgggtagcatgaatcacatcttgaaccattttttgcgagcatta
cagtaagcaaggcacgattatcagcacaccaatcactgtctacaagaatacactagattt
aagttgcaaacttctacaaagcgttccttgtcagtaaactaacagtaaagactacacagc
acaccagtattaactacagtttcagtatcccgatgaataagaataccaccgcccccacac
tggatcagaaactgtacccgaccccacaattagtgcacttctgattcttgtaaccgctaa
ttgctcctggaagttcccagtgtccaagaggccttcctgatgagatgttttctgtgatct
gctaagggaataccggtcgcagcccgggagtcgtggcactgtatatgatgtctgcacacc
atgagactattgctcgccggagtcgctgttgttgacgtcgggtggagatgggttgttgat
gttcggggctggcttggtccatttactgggaacccataatgggccagatcctgtggagac
acaactataacctctaccgttaaagagtagcggagcaggaccctcccacatgccagtggt
aggtttcctatattgaaccttcactgagggagtagactgcatacgaatctgactatgatg
tataattacaggagctaattctgcatctcctactaagctaaggaaattaagggtaaaaag
gacttgttataatctcacgactggatcaatctcttcctcctgcttgtttcattaggtatt
ctttaatagttctatgagctctttctatcattgcttgacccgtgggactatgaagaattc
caatgacatgctttaccccccacacctgcaagaacctgcgaacccgacctcccatgtacg
tcggaccattatctgtttttatcccctgaggcacacccatgactgcaaagcaagctgtca
aatgcctcaccacatggattgccttttcaccagcctgtgccgtagcccacaccattctag
aaaaggtgtcaagggatacatgcacatactttaacctcccaaattctggcatatgagtga
catccatttgccaaatctcacaggcttgcaaaccttttggattaactcctagacctagtc
tagacccgtgctgtgaacactgagagcatgcccacacaatgccctttgcttctgtatctg
tcaggccgaacaggtgcctcaacgccttagccgattgatggaacatgttatggctgcttc
ttgcggcctgaaaggaatcctgcggggcacgtagtagtggactgacaagcgcatcagcac
gagcgttgccctctcctagaccctgggtccctaggtgactcctgatatgcaggatgctac
aaggctcagagtgatcatctattgcccgcttaacctgtaaaaagatttgagccagtcttg
ggttctgggggagcttaagcaaagcttgttctatacgtagcactactcctaccacatata
aggcatctgatactatatttacacactgatctcgccacctggtgagagcccatgccactg
ctgcgcgttccagattctgcaaggagtctccttttactccctgtaaagtatgactctgcc
acttgcccgcctcaagccaggtgcatgccaccttacaagtccactttccagcatcagaat
acacagtcatgctatcaattggcctatctgataccttcgggcggcttagccaacgctgct
tcgctatgacccgtaggcgcgggtctgtcggaaaacagtcacttactgcgcccggaaaac
ctagcaatgcatgctgtagatgctcagagttacacagcatccattcctgcatgtctgctt
tcaagggcaaactaataaatgctggttcctgcccgctgatttctactgtccggtgccgtg
ctttctttattaggtacgctaatactcccgtccgttcccagacactccgaggcggagtat
gtggtaagaaaacccactccaagatgctgacccgttccgtggccttcaccttcgcaattg
ttgccactgccattgttgttgttgctgttgttgttgttgtgccacctcgagggttgtcag
tgggcagtctttcccctgtttctttatggcacaacaaccattgacacagcagggcgaaga
gggaatcaggatgactgacaaccagcaccccagtgggaacgtctgggaagcgacgatcca
cgtgggcagacagaagcttgttgccaagcacctggaggcacttgcgctgctctgcagaaa
gatgcacaggagcctgcggagaggtactgcgcaacaaagacattagcggcatcatttcat
cattacgagtccctgtgagggcgtgtacccactgcagttcaccgattagagtctgagcat
catgtacagtttgcacgtttgtcgtcagagttaccttttgtgggcggattgttcgttcag
agtctacccaccccaggtatctccaaggagcactgcgctgcaccttctcgggggcaacca
ccacatcccttcttaggagtaacttagaaatctgctccagatcctgaggactaaaaggct
tataacgacagaaaagaatatcatccatatagtgatacacaacagtggctggaaaagcgt
gacacactggctccagtgcccaatgaacatacatctgacacactgtaggggaatttttca
tgccttgtggtaacacagcccactcaaatcgctgagccggttcccctctgttaattgctg
gaagcgtgaaagcaaaacaaactgtatctactgcctgaagcggaattgtaaagaagcagt
ctttcagatgaatcactaaaatgtgccagtcctgtggcagcactgtagatgtcgaaaggc
ctggctggagggcacctatggcccacatttgttcatttactgctcggaggttgtgtagca
acctccatttccctgatttcttagggatcacataaatcgacgtattccaggggataatag
aaggccgaatatgcccctgctccaattgttctttaactaactggtgcgcaaccgtcagcc
gctttctagttaggggccactgctcaacccacactggctcatcagttttccatggaatcc
gggtggttggcagctgtgaaacagtggccgtccctaaaaaggtggaaccgacaatgttgc
actgagctgtgagagaacatctcttccaatgagtcctctcagccctcccaggagggggca
tagcataaggacaagttgcaacttcctgaccttctgggaatctgagcttgatagtcttaa
gactgcaccatggagtggcacttccccctactccttgcaccgcatctatagtattaacaa
gaggccaactccgcagccaattctgttggcttataatcgtcacgtcagctcctgtgtcca
acatgaccgaaacctgaaacgtgtcatgctccaggataagggttagcactatcataggcc
tagttttcattcggtctaccaaggatacaacggcatcttgggtggaaccgaaccctctgt
cacccctttcaggtaactgagcagtctcgtgtgtggaaacccttttgtaaactatcaatt
gcgctatcctggtacctgcagtaatagtcagtggaggtgttaatgtataagcgcacacca
ttatttcccctgtataatctgcatctattacctcaggtaaaactattaatcctgctactc
cagcaggagtcttttttgtcatcctgcgtatggtggtcgcatgcgtgtccttttggcact
gctcacaccagaccttagcgcgacagacacgctgaaaatgacctttctgcccacagtgga
aacgtatctttgatttttgacctccatctttctcacttattcttgtcacagctgctgcaa
gcagctttgtagtgggctcaatagcttgtgccacagcatttgccatgacctgtctactac
gctgttgctctgccctaccagcaagatccaacatttctccaaccccagcatcttttggga
gtgtagccagcaggcgcttcatagagggattagcattctcaaaagcaagcagcttaaaca
tgctctgtttagcttcctcagacatatccgcctgaccggcaagagccttccatagcctgt
ccacaaattgtggatatgactcggtgagtccctgccaagtggcagcgaacgatggtcgag
gtcgcatgtcaggcacagcattaaagaccatcctagctaactgagctgccaagtaatgca
gttacgagggatatgttaactgtgctgccatatttccatacactcctgaacccgttatca
tgtcaggattaatcccatacaagacatcttcctggttatgcgtttgcccagcctccacct
gtgctaagcgttcccacacccgttgccaaataatagcttgagaaggagttaacaaaagcc
tagccagattagcacagtccactggagaattaacatcagcagtaaataaccaatcaagca
tcatttgcgccacatcagactttatcccattctcctctacagtcttttttgcttgctaca
aaattttccactcgtgctgctcatatcgcagtccttggggactctgcactactggacagg
caagtgcacctgctaattgccattcaccttccagaatgacatcccgaattatgccagtcc
atctcctctccgttgctggagccccttctgctgcaggacaatgaggcagaggaaaagagg
gcggtgctggcgcgcaggagcccacagccggaatttactcaatctgttgttgcactgact
gagctggctttacagggactgagttcagcgcgcagtcccaccgaccctctaacttctgta
tgggtttgctaatttatctccctagttcagttactgtaggttgtcctggcattgccgtag
aaacttgatgttcaggggggaataagtccacctccgagtcagactcttcgtctccgctaa
ccagcagagggacttgctgcagatcagcggtgggaggaggctcagaaattggcagggaca
gatacagcgttggtcagctcgccacgcccccttgctctctggcacaatgtacttccacac
ctgcacttgaagtcgctgcagccagctgagaaggaacttcctcctcgggaggcactgacg
cagcgtggtctgcggaggctcctgtcccccccaacagttccgccacagttgagcactgcc
ttgatcccgttcggcctttcaccgctattggtcctctaaagagattgtaaaaccgagagc
agctctcagggaaattggaggacactgtcttcacaggagcggctataatttgagtagcag
cggcagccacttttacttccgctttcatagtcttaagcgtattaatcacgatttgccagg
tagaacctatggctatagtctctttcggcttgccctgaatggctctgtcccacatgcagt
ccccaatttcgcgccattcttccgctacgaaaatgagcagaggagccttcaagagcccct
gttctcaggcccacgttactagcttagctaggtctttgtccttcactgtctccccttgct
tagtgaggatactgagaagcagtgtctgtgctgctacaaattccacattcatgctagcag
caagtggcggaggaggaagctgcacaatcttcctacccgagtagccgcccatcctggcac
acggcactcaccccgacccgggtctaagtcgatgtgcatccggcacacgacgctctgagc
ttccgccctcttggcacggagcttacctgctgcaaccttccccactctcgttgccttcca
cgtcgaacctccgtggcaactctcgagcatcccgctgcctccacatcgaaccgctgtggc
aacttgtgcagctttcccaagtccctctacgggcgctacttcaaggaaggctgcctgaat
gaatccacgcgtcttcacagaagtaatggtggaaacttctaaaccttctttattgcccga
atcagctcatacttatacagaaatacagggtacacacggcaacttataattggttagcac
acagaaatcacgagtcttgctcgctagctattggtacagcattaatcatcacatggcttt
tttcactgttctttgcattccactgtcttgatctcttcccaggctagctacccccttatc
ttaactgaagcctcagtttttcttcctgctttgacagcttcaaggtctcatagcctaggt
tgtgcacatagcactcgagctcacaaatctttgctccctgagccactctactacagttga
ca
>IS1#ARTEFACT 
ggtgatgctgccaacttactgatttagtgtatgatggtgtttttgaggtgctccagtggc
ttctgtttctatcagctgtccctcctgttcagctactgacggggtggtgcgtaacggcaa
aagcaccgccggacatcagcgctatctctgctctcactgccgtaaaacatggcaactgca
gttcacttacaccgcttctcaacccggtacgcaccagaaaatcattgatatggccatgaa
tggcgttggatgccgggcaacagcccgcattatgggcgttggcctcaacacgattttacg
tcacttaaaaaactcaggccgcagtcggtaacctcgcgcatacagccgggcagtgacgtc
atcgtctgcgcggaaatggacgaacagtggggctatgtcggggctaaatcgcgccagcgc
tggctgttttacgcgtatgacagtctccggaagacggttgttgcgcacgtattcggtgaa
cgcactatggcgacgctggggcgtcttatgagcctgctgtcaccctttgacgtggtgata
tggatgacggatggctggccgctgtatgaatcccgcctgaagggaaagctgcacgtaatc
agcaagcgatatacgcagcgaattgagcggcataacctgaatctgaggcagcacctggca
cggctgggacggaagtcgctgtcgttctcaaaatcggtggagctgcatgacaaagtcatc
gggcattatctgaacataaaacactatcaataagttggagtcattacc
>IS2#ARTEFACT 
tagactggccccctgaatctccagacaaccaatatcacttaaataagtgatagtcttaat
actagtttttagactagtcattggagaacagatgattgatgtcttagggccggagaaacg
cagacggcgtaccacacaggaaaagatcgcaattgttcagcagagctttgaaccggggat
gacggtctccctcgttgcccggcaacatggtgtagcagccagccagttatttctctggcg
taagcaataccaggaaggaagtcttactgctgtcgccgccggagaacaggttgttcctgc
ctctgaacttgctgccgccatgaagcagattaaagaactccagcgcctgctcggcaagaa
aacgatggaaaatgaactcctcaaagaagccgttgaatatggacgggcaaaaaagtggat
agcgcacgcgcccttattgcccggggatggggagtaagcttagtcagccgttgtctccgg
gtgtcgcgtgcgcagttgcacgtcattctcagacgaaccgatgactggatggatggccgc
cgcagtcgtcacactgatgatacggatgtgcttctccgtatacaccatgttatcggagag
ctgccaacgtatggttatcgtcgggtatgggcgctgcttcgcagacaggcagaacttgat
ggtatgcctgcgatcaatgccaaacgtgtttaccggatcatgcgccagaatgcgctgttg
cttgagcgaaaacctgctgtaccgccatcgaaacgggcacatacaggcagagtggccgtg
aaagaaagcaatcagcgatggtgctctgacgggttcgagttctgctgtgataacggagag
agactgcgtgtcacgttcgcgctggactgctgtgatcgtgaggcactgcactgggcggtc
actaccggcggcttcaacagtgaaacagtacaggacgtcatgctgggagcggtggaacgc
cgcttcggcaacgatcttccgtcgtctccagtggagtggctgacggataatggttcatgc
taccgggctaatgaaacacgccagttcgcccggatgttgggacttgaaccgaagaacacg
gcggtgcggagtccggagagtaacggaatagcagagagcttcgtgaaaacgataaagcgt
gactacatcagtatcatgcccaaaccagacgggttaacggcagcaaagaaccttgcagag
gcgttcgagcattataacgaatggcatccgcatagtgcgctgggttatcgctcgccacgg
gaatatctgcggcagcgggcttgtaatgggttaagtgataacagatgtctggaaatatag
gggcaaatcca
>IS3#ARTEFACT 
tgatcttacccagcaatagtggacacgcggctaagtgagtaaactctcagtcagaggtga
ctcacatgacaaaaacagtatcaaccagtaaaaaaccccgtaaacagcattcgcctgaat
ttcgcagtgaagccctgaagcttgctgaacgcatcggtgttactgccgcagcccgtgaac
tcagcctgtatgaatcacaactctacaactggcgcagtaaacagcaaaatcagcagacgt
cttctgaacgtgaactggagatgtctaccgagattgcacgtctcaaacgccagctggcag
aacgggatgaagagctggctatcctccaaaaggccgcgacatacttcgcgaagcgcctga
aatgaagtatgtctttattgaaaaacatcaggctgagttcagcatcaaagcaatgtgccg
cgtgctccgggtggcccgcagcggctggtatacgtggtgtcagcggcggacaaggataag
cacgcgtcagcagttccgccaacactgcgacagcgttgtcctcgcggcttttacccggtc
aaaacagcgttacggtgccccacgcctgacggatgaactgcgtgctcagggttacccctt
taacgtaaaaaccgtggcggcaagcctgcgccgtcagggactgagggcaaaggcctcccg
gaagttcagcccggtcagctaccgcgcacacggcctgcctgtgtcagaaaatctgttgga
gcaggatttttacgccagtggcccgaaccagaagtgggcaggagacatcacgtacttacg
tacagatgaaggctggctgtatctggcagtggtcattgacctgtggtcacgtgccgttat
tggctggtcaatgtcgccacgcatgacggcgcaactggcctgcgatgccctgcagatggc
gctgtggcggcgtaagaggccccggaacgttatcgttcacacggaccgtggaggccagta
ctgttcagcagattatcaggcgcaactgaagcggcataatctgcgtggaagtatgagcgc
aaaaggttgctgctacgataatgcctgcgtggaaagcttctttcattcgctgaaagtgga
atgtatccatggagaacactttatcagccgggaaataatgcgggcaacggtgtttaatta
tatcgaatgtgattacaatcggtggcggcggcacagttggtgtggcggcctcagtccgga
acaatttgaaaacaagaacctcgcttaggcctgtgtccatattacgtgggtaggatca
>IS5#ARTEFACT 
ggaaggtgcgaacaagtccctgatatgagatcatgtttgtcatctggagccatagaacag
ggttcatcatgagtcatcaacttaccttcgccgacagtgaattcagcagtaagcgccgtc
agaccagaaaagagattttcttgtcccgcatggagcagattctgccatggcaaaacatgg
tggaagtcatcgagccgttttaccccaaggctggtaatggccggcgaccttatccgctgg
aaaccatgctacgcattcactgcatgcagcattggtacaacctgagcgatggcgcgatgg
aagatgctctgtacgaaatcgcctccatgcgtctgtttgcccggttatccctggatagcg
ccttgccggaccgcaccaccatcatgaatttccgccacctgctggagcagcatcaactgg
cccgccaattgttcaagaccatcaatcgctggctggccgaagcaggcgtcatgatgactc
aaggcaccttggtcgatgccaccatcattgaggcacccagctcgaccaagaacaaagagc
agcaacgcgatccggagatgcatcagaccaagaaaggcaatcagtggcactttggcatga
aggcccacattggtgtcgatgccaagagtggcctgacccacagcctggtcaccaccgcgg
ccaacgagcatgacctcaatcagctgggtaatctgctgcatggagaggagcaatttgtct
cagccgatgccggctaccaaggggcgccacagcgcgaggagctggccgaggtggatgtgg
actggctgatcgccgagcgccccggcaaggtaagaaccttgaaacagcatccacgcaaga
acaaaacggccatcaacatcgaatacatgaaagccagcatccgggccagggtggagcacc
catttcgcatcatcaagcgacagttcggcttcgtgaaagccagatacaaggggttgctga
aaaacgataaccaactggcgatgttattcacgctggccaacctgtttcgggcggaccaaa
tgatacgtcagtgggagagatctcactaaaaactggggataacgccttaaatggcgaaga
aacggtctaaataggctgattcaaggcatttacgggagaaaaaatcggctcaaacatgaa
gaaatgaaatgactgagtcagccgagaagaatttccccgcttattcgcaccttcc
>IS10#ARTEFACT 
ctgatgaatcccctaatgattttggtaaaaatcattaagttaaggtggatacacatcttg
tcatatgatcaaatggtttcgcgaaaaatcaataatcagacaacaagatgtgcgaactcg
atattttacacgactctctttaccaattctgccccgaattacacttaaaacgactcaaca
gcttaacgttggcttgccacgcattacttgactgtaaaactctcactcttaccgaacttg
gccgtaacctgccaaccaaagcgagaacaaaacataacatcaaacgaatcgaccgattgt
taggtaatcgtcacctccacaaagagcgactcgctgtataccgttggcatgctagcttta
tctgttcgggcaatacgatgcccattgtacttgttgactggtctgatattcgtgagcaaa
aacgacttatggtattgcgagcttcagtcgcactacacggtcgttctgttactctttatg
agaaagcgttcccgctttcagagcaatgttcaaagaaagctcatgaccaatttctagccg
accttgcgagcattctaccgagtaacaccacaccgctcattgtcagtgatgctggcttta
aagtgccatggtataaatccgttgagaagctgggttggtactggttaagtcgagtaagag
gaaaagtacaatatgcagacctaggagcggaaaactggaaacctatcagcaacttacatg
atatgtcatctagtcactcaaagactttaggctataagaggctgactaaaagcaatccaa
tctcatgccaaattctattgtataaatctcgctctaaaggccgaaaaaatcagcgctcga
cacggactcattgtcaccacccgtcacctaaaatctactcagcgtcggcaaaggagccat
gggttctagcaactaacttacctgttgaaattcgaacacccaaacaacttgttaatatct
attcgaagcgaatgcagattgaagaaaccttccgagacttgaaaagtcctgcctacggac
taggcctacgccatagccgaacgagcagctcagagcgttttgatatcatgctgctaatcg
ccctgatgcttcaactaacatgttggcttgcgggcgttcatgctcagaaacaaggttggg
acaagcacttccaggctaacacagtcagaaatcgaaacgtactctcaacagttcgcttag
gcatggaagttttgcggcattctggctacacaataacaagggaagacttactcgtggctg
caaccctactagctcaaaatttattcacacatggttacgctttggggaaattatgagggg
atctctcag
>IS30#ARTEFACT 
tgtagattcaattggtcaacgcaacagttatgtgaaaacatggggttgcggaggtttttt
gaatgagacgaacatttacagcagaggaaaaagcctctgtttttgaactatggaagaacg
gaacaggcttcagtgaaatagcgaatatcctgggttcaaaacccggaacgatcttcacta
tgttaagggatactggcggcataaaaccccatgagcgtaagcgggctgtagctcacctga
cactgtctgagcgcgaggagatacgagctggtttgtcagccaaaatgagcattcgtgcga
tagctactgcgctgaatcgcagtccttcgacgatctcacgtgaagttcagcgtaatcggg
gcagacgctattacaaagctgttgatgctaataaccgagccaacagaatggcgaaaaggc
caaaaccgtgcttactggatcaaaatttaccattgcgaaagcttgttctggaaaagctgg
agatgaaatggtctccagagcaaatatcaggatggttaaggcgaacaaaaccacgtcaaa
aaacgctgcgaatatcacctgagacaatttataaaacgctgtactttcgtagccgtgaag
cgctacaccacctgaatatacagcatctgcgacggtcgcatagccttcgccatggcaggc
gtcatacccgcaaaggcgaaagaggtacgattaacatagtgaacggaacaccaattcacg
aacgttcccgaaatatcgataacagacgctctctagggcattgggagggcgatttagtct
caggtacaaaaaactctcatatagccacacttgtagaccgaaaatcacgttatacgatca
tccttagactcaggggcaaagattctgtctcagtaaatcaggctcttaccgacaaattcc
tgagtttaccgtcagaactcagaaaatcactgacatgggacagaggaatggaactggcca
gacatctagaatttactgtcagcaccggcgttaaagtttacttctgcgatcctcagagtc
cttggcagcggggaacaaatgagaacacaaatgggctaattcggcagtactttcctaaaa
agacatgtcttgcccaatatactcaacatgaactagatctggttgctgctcagctaaaca
acagaccgagaaagacactgaagttcaaaacaccgaaagagataattgaaaggggtgttg
cattgacagattgaatctaca
>IS150#ARTEFACT 
tgtactgcacccattttgttggacgatgaaatggaatagcccctaatatgtcaaagccaa
aatacccttttgaaaagcgccttgaagtcgtgaatcactacttcacaactgatgatggtt
acaggatcatctcggcacgttttggtgtcccccgaacccaggtcaggacatgggttgccc
tctatgaaaaacatggagaaaaaggtttaattcccaaacctaaaggcgttagtgctgatc
cagagttgcgtattaaggtcgtgaaagctgtgatcgagcagcacatgtcccttaatcagg
ctgctgctcactttatgcttgctggtagtggttctgtagccaggtggctgaaggtctatg
aagagcgcggagaagctggtttacgcgcgctcaagattggcaccaaaagaaacattgcaa
tatcagttgatccagaaaaagcggcatcagcattggagctgtcaaaagaccgacgcattg
aggatcttgaaaggcaagttcgatttcttgaaacgcggcttatgtatctaaaaaagctga
aagccttagctcatcccacgaaaaagtgaaagtactcaacgagctaaggcagttttatcc
tcttgatgagcttctcagggctgcggagataccgcgcagtacgttttattatcatctaaa
ggctctcagcaagcctgacaagtatgcggacgttaaaaagcgtattagtgagatttatca
cgagaatagaggccgatacggataccgtagggtaacgctgtctcttcatcgagaagggaa
acagattaaccataaagctgttcagcgcctgatgggaaccctctcacttaaagcagcgat
taaggtcaagcgataccgctcttacagaggagaggtagggcaaaccgcccctaatgttct
ccaaagagatttcaaggctacgcggccaaacgagaagtgggttaccgatgttactgaatt
tgcagtcaatgggcgcaagctgtatttgtctccagtaatagatctcttcaacaacgaagt
tatttcttacagcctttcggaaagaccagtgatgaacatggttgagaatatgctcgatca
ggcattcaaaaagcttaatcctcacgagcatcctgttctgcactctgaccagggatggca
gtatcgtatgagaagatatcaaaatatccttaaagaacatggtattaaacaaagcatgtc
agcaaaaggcaattgtctggataatgctgtggtggagtgtttctttggaaccttaaagtc
ggagtgtttttatcttgatgagttcagtaatataagcgaactgaaggatgctgttacgga
atatattgaatactacaacagcagaagaattagcctgaaattaaaaggtctgactccaat
tgaatatcggaatcagacctatatgcctcgtgtttaactgtccaactttttggggtcagt
aca
>IS186#ARTEFACT 
cataagcgctaacttaagggttgtggtattacgcctgatatgatttaacgtgccgatgaa
ttactctcacgataactggtcagcaattctggcccatattggtaagcccgaagaactgga
tacttcggcacgtaatgccggggctctaacccgccgccgcgaaattcgtgatgctgcaac
tctgctacgtctggggctggcttacggccccggggggatgtcattacgtgaagtcactgc
atgggctcagctccatgacgttgcaacattatctgacgtggctctcctgaagcggctgcg
gaatgccgccgactggtttggcatacttgccgcacaaacacttgctgtacgcgccgcagt
tacgggttgtacaagcggaaagagattgcgtcttgtcgatggaacagcaatcagtgcgcc
cgggggcggcagcgctgaatggcgactacatatgggatatgatcctcatacctgtcagtt
cactgattttgagctaaccgacagcagagacgctgaacggctggaccgatttgcgcaaac
ggcagacgagatacgcattgctgaccggggattcggttcgcgtcccgaatgtatccgctc
acttgcttttggagaagctgattatatcgtccgggttcactggcgaggattgcgctggtt
aactgcagaaggaatgcgctttgacatgatgggttttctgcgcgggctggattgcggtaa
gaacggtgaaaccactgtaatgataggcaattcaggtaataaaaaagccggagctccctt
tccggcacgtctcattgccgtatcacttcctcccgaaaaagcattaatcagtaaaacccg
actgctcagcgagaatcgtcgaaaaggacgagtagttcaggcggaaacgctggaagcagc
gggccatgtgctattgctaacatcattaccggaagatgaatattcagcagagcaagtggc
tgattgttaccgtctgcgatggcaaattgaactggcttttaagcggctcaaaagtttgct
gcacctggatgctttgcgtgcaaaggaacctgaactcgcgaaagcgtggatatttgctaa
tctactcgccgcatttttaattgacgacataatcagccatcgctggatttcccccccaga
agtgccggatccgaaaagaagaactaactcgttgtggagaataacaaaaatggtcatctg
gagcttacaggtggccattcgtgggacagtatccctgacagcctacaaaacgcaattgaa
gaacgcgaggcatcgtcttaacgaggcaccgaggcgtcgcattcttcagatggttcaacc
cttaagttagcgcttatg
>Tn1000#ARTEFACT 
ggggtttgagggccaatggaacgaaaacgtacgtttatggtataacttattgattataat
acagtatacaaaggtcccttttcagggaccctttcgtatgttgtagctgattttattttc
ttcttttcttttgggtgcttttaatagccatatatgatgtttcatataaagttaaaagtt
tccccatctgtctatctatagcgtcatgtttttcaggatttcttaatttctgcagcagtt
tagatatatatttcgcaggtaactttattattaatgaattatgggattgatacatttcct
ttgtccaatctaaatcttttcctgatttcaatacctcactctcatctctattaattataa
aaccgagctttccatacggacctgttaaatatgattgtaattgtctatactcagatggac
ctaattcttcaaaatttttagcatcaaaaacaacttgtcttgttttatagtcctccaata
ctcgtttccaaaaatcagatttgccaccattggtgcctataatatctcgtctctgaactg
cgttaccatttggatgggacttgatgtctgttaggtgggatgcaaatactattcttagtg
cgtctaaacaccattgttcaaattcagtggcaccttcatttcctatcggtatctgatcta
gatgagtagttatttgacctattgttttatttctaatggctgaattatctgaaataatat
taatatcatattcgtcatttatctcctctgcttcctctggagcaagtgcattacgattta
gattcaaaccaagccagtaacatggatgaattaataatttctcattactttcaaaacctt
tatctggagttcgcccgtcatggcaaaatgaataggatgaggtgtttttatcacgaatac
caacaaatcctacactatacaaactttggagaattccacttgcctttaacaactgtattt
cagacgttattttaggatctccattttcttcgattaattcgaaagatgcttctatttttt
ttaagcacgtataaactgttaattcaggttcaatgctacgaaatgcactagttataacct
gtattgaaggaaagatcttctgatactctttccagagatcttcaagtctggccatggaaa
ttgacttggctgcatattctaggtcagtgtttatgatagtttctctattctctctgaatg
cggaaaaaaaagcttcattcaacaatgatagtaaatccctgggccggtaaagggtaaatt
gcaaacatcgcttaaaaccattcctccctttaagatcatccgctgtgcatctatcccaaa
ctcgttgatctttctcaatatctagcttaaatgctactttcattcttttagctgacagca
ttaggagttgtgcccagtcccaatgcaaccttatgacttgaccctctatatttctcgagt
aatcaggatcttcctttgatagcgacctaaatatattatcccttaaaaaaattattggac
gaatgcattttgctttttgatttaattcaatagatgcatatgctagacctgcaatgattc
caattcctatattatccggttcatacgcctcatctagcttatccattaatatgacaactt
tcctgtctgagcgttcaagaagtgatactatattattttctatttctgagatattcaaat
tgaattgaagatcaccaattgattcttctgggttattttcatctaaatactcctttgcga
caagcctacactttcttaaaatgtcaccttgtgcagaattccattttttcaaatgttcat
tcaacaatgtttctgatgatatttgagatgacaatttgtaatgagatgatatatatgatg
ctatctccattagcatagcgtatcgccataatagtcttgttgctgcccttgctaaattaa
atgatcctgtaaatggtttcaacattgatctgaaaccaataatttgagaatcgtctggtg
agaaactcaggattaatatttttttgtctttcttccaatgctcatttagctgaataaata
aagcacttttacctgtccctcgtctaccaacaacaatggtcctgtcatcagtttcaatta
gagtcctaaagtcagcagtttcaatgaaagcattactcaacatctttttatcattttctg
ctgtcgtatcaccaaacggattagactttgaagtaatattcaattccatattcaaccttt
tatgttagttgctttcatttattactttatatactgttgaacgagcaatattcattgttt
ttgatatatgtgaggcacctaacccctgttgccacatatttaatactgcatctctatcta
tttttctttttctaccaaaaacaactccttttgccattgcctcttggcgaccttcattgg
tacgctctagtattctctgtcgttctgcctgggccactgcagatagaatagtgacaacca
ttttacccatctccccatcggtactgattccgtcatcaataaaccgaatggatacacctt
gggcgtcaaactcttttattaactggatcatgtcagcagtatcgcgcccaaggcggtcaa
gtttcttcaccaagatgacgtcaccttcctccaccttcatcctcagcaagtccagccctt
tccgatcgcttgaactgcccgatgccttgtcagtaaagatgcgatttgctttcacgcctg
cgtctttgagtgcccgaacctgaatatcgagagattgctggctggttgatacccgtgcgt
aaccaaaaagtcgcataaaaatgtatcctaaatcaaatatcggacaagcagtgtctgtta
taacaaaaaatcgatttaatagacacattaacagcactgtttttatgtgtgcgataattt
ataatatttcggacggttgcaaaattgttaatgaataactgtcaggtagggagcctgata
tgcctgtcgactttctaacctctgaccaaaaacagaattacggttgttatgctgcagaac
ctaatgacgtgcaactggcgcgctattttcatcttgatgaacgggatctggccttcatta
accaacgacggggcaaacataataggctgggcattgcgcttcagctcaccacagcccgtt
ttctgggaacatttctgacggatttaactcaggttctgcctggtgttcaacattttgtcg
cggtacagcttaatatccaccgtccagaagttctctcccgctatgctgaacgggacacta
cccttagagaacatactgcattaattaaggaatattacggctatcatgaatttggtgatt
ttccatggtctttccgcctgaagcgtctgctatatacccgggcgtggctcagtaatgagc
gaccgggtctgatgtttgattttgccactgcatggttgcttcaaaataaggtattactgc
ccggagcaaccacactagtacgtctcatcagtgaaattcgtgaaagggcaaatcagcggc
tgtggaaaaagctggccgcactgccgaacaaatggcaggcagctcaagtgatggagcttc
tggtcattccggaaggtcagcgtgtatcagcactggaacagttgaaaaaaggccctgtta
cagtcagtggacctgcgtttaatgaagcgctggaacgatatatccgattacgaagtcttg
agttttcccgactgaacttttccggtctgcctgccattcaactgcgtaatctggctcgtt
atgctggcatggcgtcggtaaaatatatcgctcgaatgccacagcagagaaagcttgctg
tacttactgcattcgttaaagcacaggaaataacggcattagacgatgccgttgatgtgc
ttgatatgctaattctggacattatccgcgaagcaaagaaaaccgggcaaaaaaaaagac
tcaggacactgaaagatcttgatcaggccgcattgttactggcgcgggcatgtgcattgt
tgctggatgataatacagatgtcccagatctcaggcaggttatcttcaagtgcgtaccca
aaaacagactggcagaatctgtaagcaaggttaatgaacttgctcgtccacagaacaata
atttccatgacgaaatggttgagcagtacggtcgggttaaacgttttcttccggcggtgt
tgcgggacctgcatttccgtgcggcaccggcaggtgaacatgtactggctgcgattcatt
atctggcagaactgaatggttcgaaaaagcgcatccttgatgatgcgcctgaacatatta
tcaccggtccctggaaacgcctcgtatacgatgcggagggacggatacagcgtgcaggtt
attcactatgtttgctggaacgccttcaggatgcactgcgccgccgggacatctggcttg
aaaacagtgatcgctggggagatcctcgcgagaagttgttgcaaggtgaagagtggcaga
ctcagcgtattcctgtctgtcgggcactgggacatcctgtcgatggacgtaaaggtgtgc
aacaactggctattcagctggatgagacctggaaagccgtggcatcacgatttgaaaaga
atgcggaagttcatatctgtaatgaaggtaaatatccatccctgactatcagttgtctgg
agaaacaggaagagccaccatcattgcttcgtctaaataatcggatcaaacagctactcc
caccggtagatttaacggaactgttacttgagatagatgcccagacaggatttacacatg
agtttgcgcatgtcagtgaatctggtgctcgagcgcaagatttgcacatcagtttatgtg
cggtattgatggctgaagcctgtaatatcggactggaaccgctgataaagcacaatatac
cagcactgacccgccatcggctcagttgggtgaaacagaattaccttcgtgcagaaacgc
tggtcagcgccaatgcccgcctggttgattttcagtccacactggagcttgctggtcgtt
ggggaggtggagaagtggcatcagctgacggcatgcgctttgtcacaccagtgaagacca
tcaactcaggatctaacagaaaatattttggttctggacgaggcatcacctggtataact
tcgtatctgatcagtactctgggttccatggcattgtggtacccggtacattacgggatt
cgatttttgtactggaaggacttcttgagcagcagacagggctgaatccagttgaaatca
tgacagacactgcgggtagcagcgatattattttcggtctgttctggctactggggtatc
agttttccccccggcttgccgatgcaggtgaggcggtgttctggcgggtgaataaatcgg
caaactacggagtactggataagttggcccgaggatatgcagatctgtcaaaagcggaga
gtcagtgggatgagatgatgcgaaccgctggttcgctgaagttgggtacaattcatgcgt
cagaactcattcgctctttactgaaaagctcgcgcccatcaggactggcacaggcaatta
tggaagtagggcgtgtaaacaaaacgctatatctcctcaattatattgatgatgaagatt
atcgtcggcggatcctgacgcagcttaatcgaggagaaggccgccacgctgtggctcgtg
cgatttgttacggacaacgcggagagatcagaaagcgttatcgtgaagggcaggaagatc
aactgggggcgctgggcctggttactaatgcagtggttctgtggaacacgctctatatgg
aggaagcgttgagctggatgcgccgtaatggcgaagaaattatagatgaagatatcgctc
ggctatctcccctgatgcacgggcatatcaatatgttgggccattatacattcacgttgc
cagaggatattttaaaaggggaactgagagctctaaatttaaatataaacaacgaattat
ctccttaacgtacgttttcgttccattggccctcaaacccc
>Charlie12_GG#DNA/hAT-Charlie RepbaseID: Charlie12_GG
caggcatgtccaacccgcggcccacgggccgcacgtggcccagcncagcccgtcctgcgg
ccgccccctgccccgcgccatcatggcggcggctcttccccgccgagcggcccggcccgg
ccccgggcgcgcacccatcgctcagcaacaaccaaacatcggtgtgcnattagcactgtc
tgagctgaaaccaggacacggggagggcgcagtgcagtgctgactccgcctctcacgccc
gccacacacactcagtcgnatcgaaacccgcgtgtattacacgttacatgcgcttgtgcc
gcttgntgagtaaaacgcagtgattgccgatantaatatttcaacctacctaatgncatc
tcaaaagaaaacagaacccaaaaaaagaaaaatcgtggatgaaggaagagtgttcaacga
aaaatggacagatgagtacttttttgtcaagacaaataatatggcactatgcttaatttg
caaggaaatcgtgtcagttttcaaagattacaatttgaaaagacattatatgcagaaaca
tgctgccaaattcgatgcatatcaaggaatgcttcgtaaagacaaaatagcggaactgaa
aaaaagtctgtcatctcaacaaaatctttttnaaaaagttaaaactcaaacggactctgt
tataaaagctagttacgtggtagcaaatctgattgcaaaaaaatcaaaaccatttactga
tggtgagtttattaagcaatgtatggaaagcatggcagatataatgtgtcctgataaaaa
aaaaacggatttttctaaaatcagtttgtctcaccagactgtagccaggcgaactgaaga
aacaggaaaatctatcgaaagaaatttggagagtaaagctgctaatttcaaattttatgc
tttggcgatagatgaaagtactgatgctacagatacggctcaacttgccattttcattag
aggtattgataacgaatataatgtcactgaagaaatggcttctttggtgccattaaaaga
cacaactaaatctcttgatttgtatgaagcagtaaaaantacattaaagcgattttcttt
aacctttgtcaacatatctggtatagctactgatggcgccccggcgatggttggtaaaaa
agagggacttataaaattaatagaagatgatgcaattgccaccggcaactcacgtttgat
gaaatatcactgcatcgtacatcaagaaaatttatgtgcgaaagctttaaaaatggataa
tgtcatgcaaatcgtcatcaaagctgtgaatttcataaagtccaagggactgaatcatcg
ccagttccaggagttccttaaaagtatggatgctgattatggggacatcatttacttttc
tgaaggaaggtggctaagtcggggtaaaatgctaaaaagattttatgatttgcgaaatga
aatcaagtcntttatggaatcaaaaggaaaatttgtgccagaacntgaagatnaaaaatg
gctcacagatttagcatttttggtggatttgaccgctcatttaaatgagttaaacatgcg
tcttcaaggtgaaaatcaacttatctgtgctatgtttcaaaccataacagcgttcgaaat
gaaacttaaattatggcaagctcaagttatggcaaataatttcatgcattttgatacgtt
ggctaaacacagtcctgtgaacagcgaaaaatatgcagccgtgctttccgttttgataaa
ggaatttgagaataggtttcaagatttccgaaaaaatcatcnatttttttgtatatttgc
gactccattttcagtcgacataaatacattacctgcgaattttcaaatggaatgtataga
gttgcaatcagacattcaactcaaagaaaaatttgatcatgtctctttaccagactttta
taagacctntcttaccagagaaaaatatccctcgcttcacaatcacgccttattcatgtc
atcgctttttggcagtacgtacatttgtgaacaactgttttcaaggatgaagcacaggaa
gagtaanatttcatcaaaaatctctgacgaacaccttgagaactcactaagaattgcaac
cactnccatcgaaccagactgatgcattagtttcacaaaaacaaggtcaaatatcccact
agttttatgtttttgttgctctctgttttttatgttttaataaaaaatacattaaaaata
agttttgttacttatatacattaactatattatatattttatatgcggcccaagacaatt
cctcttcactcagtgcggcccaggcaagccaaaaggttggacacccatg
>Charlie12_GGa#DNA/hAT-Charlie RepbaseID: Charlie12_GGa
cgcccgggcatgtccagcctgcggcccacaagccacatgcagcccagcccaccactgcgn
gctgccccctgctctgttatcgcggctgtggntcttcccatctcagcgggccagcccagc
cccgggcgcgcacccatcgctcagcaacaaccaaacaccggtgtgcgatcggcgctgtct
gggctgaaaccagggcatggggagggcgcagtgcagtgccgactcaagtgatggcaaata
agtgtatgcattttgatacactggctaaacacagtcctgtgaacagcgaaaaaaaacgtg
cagctgtgctttccgttttgataaaggaatttgagaacaggtttnaagattgccgaaaaa
atcatcaatttgtttatgtttgcgactccattttcagttgacataaatacattacctgca
aattttcaaatggaatgtatagagttgcaatcaaaaatttgatcgtgtctctttaccaga
ctttnataagncctctcttaccagagaaatatccctcacttcacaaccacgccttantca
tgtcatcgctttttggcagtacgaacatttgtgaacaactgttttcaaggatgaagcaca
ggaagagtaaaatttcatcaaaaatctctgacgaacaccttgagaactcactaagaattg
cagccactgccatcgaaccagactgatgcattagtttcacanaaacagggtcaaatagcc
cccatgattttatgcttntgtcgccctcttttttaaatgtntttaatattaaaaaaaagt
aagttttgttacttatatacattaactatattatatattttatatgcggcccaagacaat
tcctctccactcagtgcggcccaggcaagccaaaaggttggacacccatg
>Mariner1_GG#DNA/TcMar-Mariner RepbaseID: Mariner1_GG
cgagggctgctccgaaagtaatgcctcctattttattatgttggcccacgacgtcagagg
cggatgttggtggtatggcagtagaggctgaaccttcccaccaatattccgttacatttt
gttgccgtgcgacagatggcagcagaggggcagtctgacaaaatggcgtctgacatggaa
gtgcgtatgaagcaaaggtgtgkcactgaattcctccatgcggaaaaaatggcacccact
gacattcatcgacgcttgctgaacgtttatggagaccaaacagtggatgtgagcacagtg
aggcggtgggtggtgcgtttcagcagtggcgacagcgacgtgaaagacaagccacgttcc
ggacggccatgcacagctgtcacaccacgaaatgaagagcgtctcgatcagctcatccgc
gcgaatcggcggattacgaccagggaactgtgtacggagctgaatatcggcttcaatgca
ttggaaacgatggtggcaacgttggaatatcgcaaagtttgcgccaggtgggtcccacga
atgctcacacaggaacagaaagaacaccgtatgcaagtttgtcaggacctattgaaccaa
tacgaggctgaaggtgacagtttcctggatcgcatcattaccggtgacgagacgtggtgt
caccactacgagccggagtcaaaacagcagtccatggagtggcgacatgtgaattcccca
tcgaagaaaaagttcaagacgcagccctcagcgggtaaagtgatgtgcactgtcttttgg
gataggaaaggggtgatccttctggatttcctggaacccggacaaaccatcaactctgac
cgctacatcgcgacgctgactaagctgaaggctcgaacttccagagtcaggccagagaag
aagacaacctttctcttgcaacacgataacgccaggccccataccagtttgaagaccgtg
gagcacattgccagtcttggctggactgtcctaccacacccaccgtatagtccggatttg
gcgccttctgacttccatctgttcgggccgatgaaagatggactgcgtgggcaacatttt
cctagcaacgacgccgtcatagcagctgtgaaacagtgggtcacctccgctggtgcagat
ttttacgagcgcggcatgcaggctcttgttcatcgctggcgaaaatgcatagctaatggt
ggtgactatgttgaaaaatagtgttttgtagctgagaatttgctctatcaaatagtgtta
ttgtgctctttgtatctgttgtagtttccatggaaataaataggaggcattactttcgga
gcaacctacg
>Mariner1b_GG#DNA/TcMar-Mariner RepbaseID: Mariner1b_GG
cgagggctgctccgaaagtaatgcctcctattttattatgttggcccacgacgtcagagg
cggatgttggtggtatggcagtagaggttgaaccttcccaccaatattccgttacatttt
gttgccgtgtgacagatggcagcagaggggcagtctgacagaatggcgtctgacatggaa
gtgcgtatgaagcaaaggtgtgtcactgaattcctccatgcggaaaaaatggcacccact
gacattcattgacgcttgctgaacgtttatggagaccaaacagtggatgtgagcacagtg
aggcggtgggtggtgcgtttcagcagtggcgacagcgacgtgaaagacaagccacgttcc
ggacggccatgcagatttttacgagcgcggcatgcaggctcttgttcatcgctggcgaaa
atgcatagctaatggtggtgactatgttgaaaaatagtgttttgtagctgagaatttgct
ctatcaaatagtgttattgtgctctttgtatctgttgtagtttccatggaaataaatagg
aggcattactttcggagcgacctacg
>CR1-B#LINE/CR1 RepbaseID: CR1_B
tgcgacaacagagcggtcacagctctcagccgggcagctctcatgagagcggctgacgcg
gcgtgacattgccagtggcaacgcctctgtatccatgcccacctgcctagaaaaagcctt
tgagagggcagcgatgtgtcactgcccatcagagacggagaggaagagtcggggtgtgag
atccacgtaggctgttttaacaagtgttactgagcctgctggttgccatgggtgcacccc
agtggaaagttggtgtcacaaaaactgtggagacccaggcagaggtcccatgctcaagca
ggaggaagacagtagccaagaagactgtagacagccagactgaggacctgtgcatgcacg
agaggaaggctgatggtaagatatgtgtggtgactcagattgaggtcccatcacgagatg
ctagtacacaggtcactggctgtgttgactgctggagcctggcctttgcagtgccagacg
atggaggccgcacttgcataagatgtgaccaactgaacgacttactcagccttgtgattg
acctgaaggaggaggtagagaggctgaggaccataaaggactgtgagagggagattgact
ggtggtgccagtccctatcagccctgaaatcttggcacacagctgaagctctgcatggag
catgtcaacccctgccgccttgcaaacaggtggtagaagggaaccggccagcagacggtg
ctgcagtgagctccctgtcctctcctccccctagcagcaatttgagagaggaggaggagt
ggaaacagataccggctcggcgaggtgggcatcccccatcccgaccatcctcagctcccc
aggtgcctctgcacaataggtttgaggccctggaacttgagggaggggtgagtgagactg
tggagggaggtccacccgtgaggttgcctcgggtgaagcggtcgaccccacacctcacga
ctgcctccacccggaaggacagaagggtagttgtcataggtgactccctcctgcgaggaa
tggaaggccctatatgtcagcctgaccctacccgtagggaggtgtgctgcctccctgtgg
cacgggtcagggacatttcaaggaaacttcctggactgattcgcccttctgactattacc
ccttattgataattcaggctggcagagatgaaattgctgagaaaagcctgagttctatca
agaaagacttcaggggactggggcaggtagttgatggagctggcgtgcaggtggttttct
cttctataccttcagtggcaggaaagggtactgagaggatccaaaaaacccacctcttaa
ataaatggctcagaggttggtgcaaacacaggaattttggtttttttgaccacggggcaa
tttactcagcacctggcatgatggctgcagatggaagtagcctgtctctgaggggtaaga
ggatcttggctgaggaactggcaggactcattgaaaggtctttaaactaggtatgaaggg
ggaaggggacaaaacgaaggccactggggttgagcgggtcgttagagggctcgtaccaaa
ctccatgggcaaagatggtggagtacaaaggaatggagtagggcagggggatgctgggaa
tgctactgttctaggggatcctagatcccctataaaggcggtgagatggaaagcccagct
gaagtgcctttataccaatgcacacagcctgagtaataaacaggacgagttggaaactgt
gatgcacttggaaagttatgaccttgttgctatcacagaaacatggtgggatgactccca
caactggaatactaccattgatgggtatcggctctttagaagggataggcgaggtaggaa
gggtgggggagttgccctctatgtcaaagagtggatagactgtgaggagctccctctgag
aaacagtcaggaacaggtcgagagcctgtgggttagaattagggatgggactaataaagg
tcagctggtgataggggtatactacaggccacctgatcaaggggaggctgttgacgaggc
tttcttgctccagatgtgggaggcatcgtgctcacaggccctcgtcctggtgggggactt
caaccatccggacatctgttggaaagaccacacggcgagctgcaagaggtccagaaggct
cgtggaatgcattgatgacaactttctggtccaggtagtggacagaccaaccagaggtga
agtgttgctggacctgctgctcaccaatgcggaagagatcatcaaaggtgtcaacgttgg
aggcagcctgggctgcagcgaccatgccctggttaagttcatgatctcaagggatgtggg
cctggcaaatggtggggtcaggaccctgaactttggaagagagaactttaagctgttcaa
tggatcgttagccatgatcccctggaatgctgtcattaaagataaagatgttgaggagag
ctggctactcttcaaggatgccctcctgaaagcacaagaggtctccatccctctgaatag
gaaagtgggcagacgagataggaaaccagcatggctcggcaaggacctgctgggcacact
gagggtgaagaaaggtgcgtacaagctctggaaacaagggcgtgtcacctgggaagagta
cagggatgctgtccggacttgcagacgtaggatcaggaaagccaaggcgcaggtagaact
gaacttagcgagggatgtgaaaaacaataagaagacattctacaggtacattggccagaa
aagacagaccaaaacaggtgtaccttctttagtaaacttaaaaggagaactggcttcaac
ggatgaagagaaagcggaggtactgaatgagttctttgcctcagtcttcactggaggcca
ggattccagtctttctcacgtccctgagccctgcacccccaagcctccaggtggggacca
ggggggtaaatccccccccacactaagggcagagcaagtccgagaccgcctcatgagact
ggatgagtacaagtcttcagggccggatggtgtgcatcccagggttctgaaggagctggc
tgaggtggttgctgagccactctccatcatatttgagaagtcatggctgtcaggcgaggt
cccagatgactggaggaagggttacgtcactcccatttacaagaaagggagcaaggagga
cccagggaactacaggccggtgagtctcacctctgtgcctgggaagatcatggaacagat
cctcctggatgacatgctcgatcacatgaggaatgagcgtgtgatccgagacagccagca
cggcttcaccaggggaaggtcatgcttaaccaatcttgtggccttctatgatggagtgac
ggcgttggtggatgaggggaaggcgaccgatgtcatttacctggacttgaccaaggcctt
tgacatggtcccccaccacatccttatctccaaattggagggatgtggatttgatgggtg
gaccactcgttggataagaaattggttgaaaggccgcagacagagggtggtgatcaatgg
ttctatgtccaggtggaggccggtaacgagcggagtcccccaggggtctgtcttgggacc
ggtgctctttaacatctttatcaatgacatcgacgatggaatcgagtgcaccctcagcaa
atttgctgacgacaccaagctgagtggtgcggttgacacggaggaaggaagggatgccat
tcagagggaccttgacagacttgaaaggtgggcccgggtgaacctaatgaggttcaacac
ggcaaagtgcagggttttgcacttgggccggaggaaccccaggcatctatacagactgga
aggagcagtccttgagagcagctctgcagagaaggacctgggggtcctgatggatgacaa
acttaacatgagccagcagtgtgctcttgcagctcggaaagcaaatggtatcctgggctc
catcatgagaggggtggccagcagggacagggaggtgattgtccctctctactctgctct
tgtgaggccccatctggagtactgtgtccaggtatggagcccccagtacaagaaagacag
agagctgttggagagggtccagaggagggccacaaagatgatcagggggctggagcacct
cccctacgaggacaggctgagggagctgggcttattcagcctggagaagagaaggctgcg
gggtgacctcattgcagcctttcagtacctgaagggagcctataaacaggaagggagtaa
actctttgaaagggtagataacagcaggacaagggggaacggttttaagttgaaagaggg
aagatttaggttggatgttagggggaagttctttaccaggagagtggtgaggtgctggaa
cgggctgcccagagaggttgtggatgccccgtccctggaggtgttcaaggccaggttgga
tggggccctgggcaacctggtctagtaaatggggaggttggtggccctgcccggcagggg
ggttggagattcatgatccttgaggtcccttccaacccaggccattctgtgattctgtga
ttctgtg
>CR1-B2_3end#LINE/CR1 RepbaseID: CR1-B2
ggccttctatgatggagtgacggcattggtggacaaagggaaggcgaccgatgtcattta
cctggacttgagcaaggcctttgacatggtcccccaccacatccttatctccaaattgga
gggatgtggatttgatgggtggaccacccggtggataaggaattggttgaaaggccgcag
acagagggtggtgattaatggttctatgtccaggtggaggccggtaacgagcggtgtccc
ccaggggtctgtcttgggaccggtgctctttaacatctttatcaatgacatcgatgacgg
aattgagtgcaccctcagcaagtttgctgatgacaccaagctgagtggtgcggttgacac
agtggaaggaagggatgccattcagagggacctcaacagacttgaaaggtgggcccgggt
gaatctaatgaggttcaacacagcaaagtgcaaggttttgcacttgggccggaggaatcc
caggcatatatacagactggaaggagcagtccttgagagtagccctgcagagaaggacct
gggggtcctggtggatgaaaaacttaacatgagccagcagtgtgctcttgcagctcggaa
agcaaatggtatcctgggctccatcagaagaggggtggccagcagggacagggaggtgat
tgtccctctctactctgcccttgtgaggccccatctggagtactgcgtccaggtctggag
cccccagtacaagaaagacagggagctgttggagagggtccagaggagggccacaaagat
gatcagagggctggagcacctcccctacgaagacaggctgagggagctgggcttgttcag
cctggagaagagaaggctgcggggtgacctcattgcagcctttcagtacctaaagggagc
ctataaacaggaggggagtcaactctttgaaagggtagataacagcaggacaaggggaaa
tggttttaagttgaaggagggaagatttaggttggatgtcagggggaagttctttactat
gagagtggtgaggtgctggaacaggctgcccagagaggttgtggatgccccgtccctgga
ggtgttcaaggccaggttggatggggccctgggcagcctggtctagtattaaatgtggag
gttggtggccctgcctgtggcaggggggttggagnttcatgatccttgaggtcccttcca
acccgggccattctgtgattctgtgattctgtg
>CR1-C#LINE/CR1 RepbaseID: CR1-C
ccagccagaaccgcagcgactgatcgcgaggtacaggggggttttggtcagttccttcat
ccagggaaccctgagataacagggcagcctggcagctctcacgagagcggctgatgtgga
gtgggcgttgccagggcaacggctctgcatccacgccccctncctagaaaaagcctcggg
gacggagaggaggagtcggggtgtgtgaatcacgtgggccgttcagacgaggagaaacgg
taagccacctattcgcgcgactacacagggaggagggttgttatctcgctgtgaagcgag
tgattttcagggcaaaccccgagcggatcagcgagcaggcagggcagggcaccttgccgt
ataggagggggcttagcacctagcacttaacaggtcacttaacaggtcgttgctctctgg
acacaccgaggtgcaaccatggtcaccacacggcggcgagctgctgctaaaaggaatgtg
gagactcagactgaaagcatgaatgcccatgccgcagttcaggtctcaggctgcggagaa
tgcctggccctgtcactgctacaggagggcagccgggataccacctgtgtgcggtgtgag
caggtggatgatctgctcagcctggtggtagagctaaaggaggaagtagaaaggctgagg
agcatccgggattgtgggaaggggattgattggtggagttgcactctgccatccctacag
gaagggtgcgggggagatgctcctcaagcagtgggggatcatctgccgtctcacagtcag
gtgggaaggggcgacctcaaagacagcgagggatggaaacaagtccctgttcggggcaac
aagcggactgcccctcagcctgtcccaccttcccaggtgcccttacataacaggtatgag
gctctggagctggagggactgggggatgtggatgttggtgaaagtccatccgtgcaggag
aggttgcccaaggctagtcagtctgctccccgttttgctacaacatcagtcaggaaaaaa
agaagggctgtcatcataggggactcccttctgaggggaaccgagggcccgatatgccgc
tcggacccgtcccacagggaggtgtgttgcctgcctggagcccgggtgagagatgttgct
aggaacatcactcgcctggttaagccctccgattattatccattactagttttccacatt
ggaaatgaagaggtaggcaaaagaagttctcgggcgatcaaaagggacttcagggctctg
ggaagacttctgaagggatcgggagcgcaagttgtgttctcctctgtcctctcagttggt
gactgggatccgcacaaaaggaggagggtggacacgctgaatgaatggctttgcgaatgg
tgtcgcactcagggctttgggtactatggcttgggacgcagccttgagaaagggggaatg
ctgacggcggacgggagccgactgactagaagggccacaaatattcttgggaacaagctg
gctgggctggttagcagggctttaaactagatatgatgggggaagggggtgtactgggtg
acagagaagtgcgtgggaacgctgtcaccttgggaggcggtaagggaaaaccccagactt
gtcctggaggtattagggagggctcctccgagaaggcaacgaggccaatagctaagctga
agtgcctctataccagtgcgcgcagcatgggaaataaacaggaggagctagaaaccgtgg
tgcaattgggaaagtatgacctaattgctatcacggaaacatggtgggatgaatcccacg
attggaataccctgattgaggactacaggcttttcagaagggatagacagggtaggaggg
gtggcggagttgccctctatgttaggaagtggatagattgcgaagagctgtgtctgagga
acagccacgatcaggtcgagagcttgtgggtaaaaatcaaggatcggtccagtaaagggc
atctagtggttggggtctgctacaggccacctgatcagggggaggctgttgacgaggcct
tcttgcttcagctgcaggaggtgtcgcgctcgcgggctcttgtcctgatgggggatttca
accacccggatatctgctgggatagtggcatggcgggtggcagacaatccaggagattcc
tggagtctgtcgaggacaacttcctggtccaggtaatagatggaccaacccgaggtgaag
ccttactggacctggtgctcactaatgcagaggagagcattagagaggttaagattggag
gcagcctgggctgtagtgaccatgccttggtggagtttgtgatcttgaagaatgcgggcc
tggcaaaaagcagagctaggaccctgtgctttaggagagcaaacttccggctgctcaagg
aactgctgagtgggatcccctgggaaactgtccttaagggcatgggtacagaacagagct
ggcagctctttaaggacacccttctgagagcgcaacggctctccatcccccagcagaaga
agtcgagcaggggaggcaggcgaccgtcgtggctgtgcaaggacctgcagcttaaactga
gagaaaagagggaaatgtacagaaagtggaagcagggttgtgtatcctgggaggaataca
gggctgttgtccgtgtgtgtagagataggattaggaaagccaaggcgcagatggagctga
acttggcgagggatgtgaaagataacaagaaggggttctacaggtacataggcaggagga
gacaggccaaggagagtgttccccctctgatgaaaggtaatggggagctggcttcctcag
acatagaaaaagctgaggtactcagtgagtgctttgcctcagtcttcacgggtggtcagg
cttcccgtgtctgccaggaccatgagcctctaggtgagggtgtggggagtggtttctgtc
ccactgtaacggtggaacaagtccgagtcctcctcatgaaattgaacgtgtataagtcca
tggggccggatgatatccatcctagggttctgaaagagatggctgatgtggttgccgagc
cgctctccatcatatttgaaaaatcatggctgtctggtgaagtccccggtgactggaaaa
agggaaacattactcccatttttaagaaagggagaaaggaagacccggggaactacaggc
cggtgagcctcacctctgtgcctgggaagatcatggagcagatcctcctagaagctatgt
taaggcacatacgagataaagaggtgattcgagacagccagcatggcttcaccaagggca
gatcgtgcctgaccaatctggtggccttctatgatggagtgacggcttcggtggacgggg
gaagggcggtggatgtcatctacctggacttctgcaaggcctttgacatggtccctcacc
acatccttctctctaaattggagaggtgtggatttgaaggatggactgttcgatggatta
ggaattggctggctggacgcagccaaagggttgtgatcaatggttctgtgtcagggtgga
ggccggtcacaagcggtgtccctcaggggtcggtcttgggaccggtgctcttcaacatct
tcatcaatgacatagacgatggcatcgagtgcaccctcagcaagtttgcggatgacacca
agctgagcggtgcagtcgatacgttggaaggaagggaagccatccagagggacctggaca
ggctggagaagtgggcccatgaaaacctaatgaggttcaataaggccaagtgcagggtgc
tgcacttgggtcggggcaatcccaggtatttatacaaactgggggaagatctccttgaga
gcagccctgcggagaaggacttgggggtcctggtggacgagaagctggacatgagccagc
agtgtgcgcttgcagcccggaaggccaactgtgttctgggctgcattaaaaaaggggtgg
ccagcagggagagggaggtgattgtccccctctactcagctcttgtgaggccccatctgg
agtactgcgtccaggcctggggcccccagtacaggaaggacgtggagctcttggagcggg
tccagaggagggccactaagatgatcagagggctggagcacctctcctatgaggaaaggt
tgagggaactgggcttgtttagcttggagaagagaaggctccggggagacctcattgtgg
ccttccagtacttgaagggagcgtataaacaggagggggaacggctgtttacgagggtgg
atagtgataggacaagggggaatggttttaaactgagacaggggaggtttaggttagata
ttaggaggaagtttttcacacagagggtggtgacgcactggaacaggttgcccaaggagg
ttgtggatgccccatccctggaggcattcaaggccaggctggatgtggctctgggcagcc
tggtctggtggttggcgaccctgcacatagcaggggggttgaaactngatgatcattgtg
gtccttttcaacccaggccattctatgattctatgattctatg
>CR1-C3#LINE/CR1 RepbaseID: CR1-C3
cttttctgcgaggcactcggctccggggcggacgcattccgtgccgaagcaaggaatcgc
ctcagcaggcgaggggagcncctgtcagggagcagctgccgggcgccattagccctcctc
gtggcggcagcgccctgacgcggcgggggcggggccaggagcggcggggccacnccctgn
gcatacaaaggcggccancagggagcgcagtgacccaggagcanggcgaacaggacgggc
aaacagggcgtggcgcgtcagaagggcgtggtgcggcagtttgcgcgggcagttcgtgca
gggcagggggggcgagcagggcgcgctgctcttctcatccagggccgcnaggggaaagct
ctctattagtaccaacatggtgaccacccggcgtggcagacaggcngaggcagaaacaca
gacggggggcccacaacctctctgggctgacgcgtgcacccagacggacctcctgaggag
cgagagggctgcccagacctttggctgtggggagctctggaatctggaggtcacccgagg
gactgaggtaggtgaggggtgtcatgggtgcaggtgtgcccaacttgatgatcttcttga
gcagctgaccaggctgngagaggaagtcgccaggctgagatgtattcagcagtctgagag
agagattgatgcctggtatcgcgcggtggcacgggcagacagacagccctgtcttggggc
ccagccaggggagnaagataagcagacttcccacctgacagagggtaaacacgtgcaggg
tgagggagactggaccttcgtctctgctcggggcaaaaggagaagactcccccttgctcc
tgaagtcccactagctaatagatttcaagctctggtgtgggagagagaagaaggtatgga
tagcggcttggnaccggaaaggggtgatcacattaaaaaggtccagccgaggacctgagt
cacgaccagtgccactaaaaaaaaggcgaagggtcttagtaattggagactctttgctga
gaggcactgaggcgcccatctgccgcccggataacctctctagagaggtttgctgcctgc
tgggggcccgcattcgggacatcaagaagaggatatcgggtacgataaagccggangact
actatcccctcctggtctttcaagctgggtcgcgtgaggctgcgaccaggaaattaaaaa
atatcaaagaagactttacgtcccttgggaagatgttgaagggatcgggagcgcaggtag
tgttctcctcagtcctcccagctggagactgggatccgggcagaaggaggagaacggatc
agttgaatgactggctgcgtgggtggtgtcacgccgaaggctatgggttctatgatctag
gacgcacctttgacaaaccaggaatgttgacgtgggatgggacgcaactgaccaggaggg
gcaagaatatactaggcagcaagctggctgggctcatcaccagggctttaaactagagct
gctgggggaagggggtgtactgctgagtgacagagaagagccagggaacactgtcacttt
aggaagcagcaggggaaaacctcagatttgtcccggaggtttgtgggagggctcctctag
gaaggtaatgcgtccgaaagcccagctgaagtgcctctataccaatgcacgcagcgtggg
aaataagcaggaggagttggaaaccgtggtgcacttggaaaactatgatcttattgctat
cacggaaacatggtgggatgattcgcataactggaataccaccattgagggctataagct
ttttagaagggataggcaaggtaggaggggtgggggagttgccctctatgttaaaaagtg
gatagactgcgaggagctccctctgagaaacagtcaggaacaggttgagagcctgtgggt
taagattagggatgggaccaataaaggacagctggtggtcggggtctactacaggccacc
tgatcaaggggagcctgttgacgaggccttcttgcttcagctgcaagaagtgtcatgctc
gcaggctctcatcctgatgggggatttcaaccacccggatatctgctgggaaaacaacac
ggtgagctgcaagcgatccaggagactcctggagtccatcgacgataactttctggttca
ggtattggacagaccgaccagaggtgaagcgttgctggacctggtgctcaccaatgcgga
ggagatcgttaaagacattaagattggaggcagcctgggctgcagcgaccatgccctggt
tgagttcgtgatctcgaggaacgtgggcctggcaaagagtggagtcaggaccctgaactt
caggagagcgaacttcaggctgtttaaggaattgttggacgagatctcctgggaagctgt
ccttagagacaaaggagtggagcaaagctggctactctttaaggatgcctttctgagagc
gcaagagctctccatccctcagaataagaaagcaggcaggggaggcaggaaaccagcatg
gcttggcaaggacctgctggtcaaactgagggaaaagaagggcangtacaggcagtggaa
gcaaggacgtgtcacctgggaagaatacagggatgctgtccggacntgcagagatgggat
taggaaagccaaggcacagatggaactgaacttggcgagggatgttaaaaacaacaagaa
gggattctacaggtacatnggtcagaagagacaggccaaagagagcgtacctcctctgat
aaatgagaaaggagaactggctacaacagatatggagaaggctgaggtactcaatgagtt
ctttgcctcagtcttcactggcagccaggattctcatatttctcacatccctgaacctca
catccctgaacctctnggtgggaactgggggagcaaactcccccccactgtaagggcaga
gcaagtccgagaccgcctcatgagactgaatgtgtacaagtccatggggccggatgacat
gcatcccagggtcctaagggagctggctgatgtggttgctgagccgctctccatcatatt
tgaaaagtcgtggctgtcaggcgaagtccccggggactggaaaaagggaaacatcactcc
catttacaagaaagggaggaaggaggacccggggaactacaggccggtgagcctcacctc
tgtgcctgggaagatcatggaacagatcctcctggaagacatgttaaggcacatgaggga
tgagcaggtgatccgagacagccagcatggcttcaccaagggaaggtcgtgcctgaccaa
tctggtggccttctatgatggagtgacggcatcggtggacaaagggaaggcaactgatgt
catctacctggacttctgcaaggcctttgacatggtcccccaccacatccttatctctaa
attggagagatacggatttgaagggtggactattcggtggataaggaattggttggaagg
tcgcagccagagggttgtggtcaatggctctatgtccaggtggaggccggtgacgagcgg
tgtcccccaggggtctgtcttgggaccggtactctttaacatctttatcagtgacataga
tgatgggatcgagtgcaccctcagcaagtttgctgatgacaccaagctgagtggtgcggt
tgatacagcagaaggaagggatgccatccagagggaccttgataaactcgaaaggtgggc
ccntgtgaacctaatgaggttcaacaaagcaaagtgcaaggttttgcacttgggtcgggg
taatcccagatatgtatacagactgggagaagaactccttgagagtagccctgctgagaa
ggacttaggggtcctggtagatgaaaaacttaacatgagccagcagtgtgcgcttgcagc
ccagaaggccaatggtatcctgggctgcatcagaagaggggtggccagcagggcgaggga
ggtgattgtccccctctactctgccctcgtgaggccccatctggagtactgcgtccaggt
ctggggcccccagcacaggaaagatgtggagcttttggagngggtccagaggagggccac
gaagatgatcngagggctggagcacctctcctatgaagacaggctgaaggagctgggctt
gttcagcctggagaagagaaggctgcggggagacctcattgcggccttccagtatttaaa
gggagnttataaacaggagggaaatcaactttttacacgggtagatagtgataggacaag
ggggaatggttttaaactaaaggagggaagatttagattagatgtcagggggaagttttt
cactgagagggtggtgaggtgctggaacaggttgcccagagaggctgtggatgccccgtc
cctggaggtgttcaaggccaggttggatggggccctgggcaacctgatctagtacttgat
ctagcggttggcaaccctgcctgtggcaggggggttggaacttgatgatccttgaggtcc
cttccaacccaagccattctatgattctatgattctatg
>CR1-D#LINE/CR1 RepbaseID: CR1-D
ggccattttagcaaagacttcgtgcggatcagctgcatagcagaagttcgcaccgaggga
gccttcacagaaaggtaaatccgcggcaaagcaccgcggaaaaagccgttgngaagggng
ggagcagcccctgacgtgcggcagcgctgacgcggtgtgggcggagccggggggtgacag
cggccgaacccccccgcgtgtataaaacctgccgctngggagcggngcgaacgggacggg
caaacagggcgcggcgcgtcagaagggcgtggcgcggcagttcgcgcaggcngggcgagc
agggagggcgagcaccctgagggctagagagataagttcattaggtgattatcacccgcn
aagtacagggtcatcacactctaagtgcaggattatcaccctccgaggacagagacttag
tcatggtatccacccgaaggagagcnagggtgtctgcccctgtcaggaaggatgctgcaa
ccctgactgagtncggaggcaaccatgcagccgtccagacctccggctgtgtagagtgca
tgagcctttcactggcatcgtggggcagcagtcagaacagctgtgtgaggtgtgagcagg
tagacgatctgctcngccttgtggcgaggctacaggatgaaatatatagattaaaaagtg
tcatgggggacaaaaagaaggagcagggaaaccacagttcacccatgcacagacaggtta
tttcaaaggaaaaaaacacaaaacccaaggcagcctgtatcacatcaggttgaggaaaaa
aattgcaaggctggaggcaagaacacaaaggaaaggagcggatggaggcaagtctgcgct
cgaagctgcaaacgaaaaccctccttgcctgctccacccccccaggtgcctctgtacaac
aggtatgaggccctggatgtggaaggcccgtctgtgggtgataacagcccactcagncta
gacanactaacaaaaccaaaccaggaaaagccttcccccaacatcaagactacatcactg
aagaagaagagacgggtattagttgtaggtgattcctccctacagggaactgaacgtcca
atatgccgagcagaccctcttcttagagaagtctgctgtcttcctggggctcgggtgagg
gatgtcaccaggaaactacctagcctggtacggccgacagaccacaaccccttactgctt
ttccatatagggagagatgaagcagctacatgtgggtcaagggctatcaaaagggacttc
agggccttgggacgacggctgaaggaattgaatgcacagatcatcttttcttctctgcct
cctgtattgggtaaggacacggaaacaaatcaaaggatcttatctttaaatacctggctt
tgtggctggtgccgtcgccagaactttggttttttttttgacaaccaaatggcctacatg
gcaccgggtttgtgggcaccagatggggttcgcctttctcaaagggggagaagggtcctt
ggggaaaagctagcggggctcattgggagggctttaaactaggtctgaagggggacgggg
gggatagtgagccttcccatgataaggtgtgggatggcatagctatattagagggacagg
gtgctagcaggggccttgaaggacccgctgccttgagaggtgctggcaacactgcagcac
atacgaaatcctatgatgatgaggcagtgactgctggggcaacaggagaaggcaacgggg
aaaatcaagggaaatacttaaaaggaattaaggagttatcctttaaggaggtgacaagac
cagctgcccagctgaagtgcctctacaccaatgcacgcagcttgggaaacaaacaggagg
agctggaagctactgtgctactagaaaaccacgatatagttgccgtcaccgaaacctggt
gggatgattcccatgactggagtgtggctatcgacggctacaagctgttcagaagggaca
ggcgaggaaggaggggagggggtgttgctatctacatcaggaaaggaatagaatgtgaag
[truncated: 314,229 more chars]
