# Supplementary material for: Low diversity, activity, and density of transposable elements in five avian genomes
Source: Funct Integr Genomics. 2017 Feb 11;17(4):427–39. doi: 10.1007/s10142-017-0545-0 (PMC5486457; doi:10.1007/s10142-017-0545-0)
Supplement: Supplementary file 8 — The repeat library in medium ground finch for RepeatMasker annotation (FAS 384 kb) [file 10142_2017_545_MOESM8_ESM.fas]

>rnd-2_family-1#LINE/CR1 ( Recon Family Size = 84, Final Multiple Alignment Size = 67 )
TGTTTAACATCTTCATCAATGACNTGGATGAGGATTCGAGNGCACCCTCAGCAAGTTTGC
AGATGACACCAAGCTGGGTGGGGCTGTCGACNCGCCGGAGGGCAGGGAGGCCCTGCAGAG
GGACCTGGACAGGCTGATGAGAGGGCTGAGGCCAACCGCGTGAAGTTCAACAAGGGCAAG
TGCAGGGTCCTGCACCTGGGACGGGGCAACCCCGGGCGNNAGTACAGGCTGGGGAATGAG
TGGCTGGAGAGCAGCNCCGCGGAAAGGGACCTGAACATGAGCCAGCAGTGCCCTGGCAGC
CAGGAAGGCCAACGGCGTCCTGGGCTGCACAGGAGTAGCGTGGCCAGCAGGACNAGGGAG
GGGATTGTCCCCCTCTGCTCTGCGCTGGTGAGGCCNCACCTCGAGTGCTGTGTCCAGTTC
TGGGCNCCNCAGCGCAAGAAAGACATGGAGCTGCTGGAGCGCGTCCAGAGGAGGGCNACG
AAGATGGTGAAGGGNCTGGAGGGNAAGCCGTATGAGGAGCGGCTGAGGGAGCTGGGGNTG
TTCAGCCTGGAGAAGAGGAGGCTCAGGGGAGACCTCATCGCNCTCTACAGCTTCCCGAAA
GGGGANTGTAGCCAGGTGGGGGNCAGNCTCTTCTCCCAGGCGGCCAAGTGACAGGACAAG
AGGGAACGGCCTCAAGCTGCGCCAGGGGAGGTTTAGATTGGACATTAGGAAGAATTTCTT
CACCGAGAGGGTGGTCGAGCACTGGAACAGGCTGCCCAGGGAAGTGGTGGAGTCACCATC
CCTGGAAGCGTTCAAGAAGCAGCTGGACGCGGCNCTCAGNGCCATGGTCTAGTTGGCATG
GTGGTGTTCGGTCAGGGGTTGGACTCGATGATCTTGGAGGTCCCTTCCAACCCGAACGAT
TCTATGATTCTGTGATTCTATGATTTCAGACACCAAGTCAGACGCATCTTTTNTTTATTT
TTTTTTTTTTT
>rnd-3_family-14#LINE/CR1 ( Recon Family Size = 53, Final Multiple Alignment Size = 41 )
GGGCTCCATCTTAGGACCNGTTCTCTTCAACATCTTCNTNAATGACTTGGATGCAGGACT
CGAAGGGATACCGANTAAGTTTGCCGACGATACNAAACTGGGAGGCGCCCTTGGCTNTCT
CCTGGAGGGCAGGAAGGCTCTGCAGAGGGATCTCGACAGGCTGGAGCGCTGGGCATCTAT
GGACCAACGGCATGAAGTTTAACAAGGCCAAGTGCCGGATCCTGCNCCTGGGNCGGAGCA
AGCCAGGCAGTGGGAGAGGAGAGGCTGGAGGAGCAGCCCTGCGGAAAGGAACCCGGGGGT
GCTGGTCAGCGGAGCTCAACGCGAGCCAGCAGTGCGTNCCCNGGCAGCCAAGAAGGCCAA
CCATACCCTGGGCTGCATCAGACACAGCGTGGCCAGCNGGGCAAGGGAGGTGATTGTCCC
GCTCTACTCAGCGCTGGTGNAGCCTCACCTCGAGTACTGCGTGCAGTTCTGGGCGCCACA
NTGTAAGAAGGATATAAGGTGTTGGAGCGCCCCAGAGGAGGGCAGCGAAGCTGGCGAAGG
GNCTGGAGGGGAAGCCCTATGAGGAGCGGCTGAGGGACTTGGTTTGTTCGGCCTGGAGAA
GAGGAGGCTGAGGGGAGNCCTCATGCCTTACAGCTTCCCGAGATGAGAAGGGGAGGGGGA
GGTGCAGCGCTGATCTCTTCTCTGNGGTNCCCAGTGACAGGACANGGGGGAACGGCCTNA
AGCTGCGTCAGGGGAGGTTTAGATTGGATATTAGGAAAAAGTTCTTCACCGAGAGGGTGG
TCGGGCACTGGAACAGGCTNCCCAGGGAAGTGGTCGCAGCACCAAGCCTGNCAGAGTTCA
AGAAGCGTTTGGACGACGCTCTCAGGCACATGGTGTGACTCTTGGGGATGGTCCTGTGCA
GGGCCAGGAGTTGGACTCGATGATCCTTGTGGGTCCCTTCCAACTCAGGATATTCTGTGA
TTC
>rnd-3_family-23#LINE/CR1 ( Recon Family Size = 45, Final Multiple Alignment Size = 35 )
AGTGACAGGACGAGGGGCAACGGCTTCAAACTGAAAGAGGGGAGGTTTAGATTNGATATT
AGGAAGAAATTCTTCACTNTGAGGGTGGCGAGGCACTGGCACAGGTTGCCCAGAGAAGCT
GTGGATGCCCCATCCCTGGAAGTGTTCAAGGCCAGGCTGGACGGGGCTCTGAGCAACCTG
GTCTAGTGGAAGGTGTCCCTGCCCATGGCAGGGGGTTGGAACTAGATGATCTTTAAGGTC
CCTTCCAACCCAAACCATTCTATGGTTCT
>rnd-3_family-17#LINE/CR1 ( Recon Family Size = 43, Final Multiple Alignment Size = 31 )
AAAGGTGAGCCTGCATGGNTGAGCAAGGAGCTTCCGGTAAAACTCAGACGNAAGAAAGAA
ATNTACGGAACGTGGAAGAAGGGACAGGCGACTCAGGAGGACTACNAGGATGTCAAAGTA
TGCAGGGAGAAAACTAGGAAGGTCAAAGCCCANTTAGAACTTAGTCTGGCNACNGNCGTN
AAGGACAACAAGAAGTGCTTCTATAAATACATCAGCAGCAAAAGGAGGANTAAGGAAAAT
CTCCATCCTTTATTGGATGNGGGAGGAAACATANTGACAAAGGAGAAGGCTGAGNTACTT
AACGCCTTCTTTGCCTCAGTCTTTAAGAAGACCAGTTGCCTTCAGCCCCCTGAGCTGGAA
GACAGGGACGGGGAGCAGAACGAAGCCCCCGTGATCCAGGAGGAAGTTGTTAGTGANCTG
CTGCAGCACTTGAACACATGGGATCCACCCAAGGGTGCTGAGGGAGCCGTGGAAGAGCTC
ATCAAGCCACTTTCCGTCATTTNTCAGCAGTCCTGGCTAACGGGGAGGTCGGCGAATGTA
AACACCCATCTNCAAGAANGGCTGGAAGGAGGATCCGGGGAACTACAGGCCTGTCAGCCT
GACCTCGGTGCCCGGGAAGGTCATGGAGCAGATCATCCTGAGTGCCATCACCAGCACATG
CAGGACAACCAGGGGATCGGGANCAGCCAGCATGGGTTTACGAAAGGCAGGTCCTGCTTG
ACCAACCTGATCTCCTTCTGTGACAAGGTGACCTGCTTGGTGGATGAGGGAAAGGCCGTG
GATGTTTGTCTACCTGGACTTCAGTAAAGCCTTTGACACTGTCTCCCACAACATCCTCCT
GGANAAACTGGCGANNCGTGGNTTGGACGGGTGGACTCTTCGGTGGGTGTAAGAACTGGC
TGGATGGCCGGGCCCAGAGAGTNGTGGTGAATGGAGCTAAATCCAGTTGGNGGCCGGTCG
CTAGTGGTGTTCCCCAGGGNTCAGCTTT
>rnd-3_family-10#LINE/CR1 ( Recon Family Size = 32, Final Multiple Alignment Size = 28 )
TGTTTAACATCTTTACCGATGATCTAGANAAGGGGATCGAGTGCACCCTNAGCAAGTTCG
CGGATGACGCCAAGTTGAGGGATGTAATTGACGCGCTGGAGGGACGGGATGCCATCCAGA
GGGATCTGGACAGGCTGGAGAAATGGGCCGNGNCGANCTTATGAGGTTCAACAAGGCCAA
GNGCAGGTCCTGCACCTGGGTCAGGACAACCCCAGGCACGGATGCAGGCTGGGTGATGAA
CGGTNGAGAGCAGCCCTGNGGAGAAGGACCTGGGGGTGCTGGTGGACGNGAAGCTGAACA
TGAACCGGCAATGTGTCCTTGCGGCCAAGAAGGCCGATNGCGTNCTGGGCTGCATCGGCA
AGGCGCGGGCAGCAGGNTCAGGGAAGTGATTCTTCCCCTCTNCTCCGCACTGGTGAGGCC
GCACTGAAGTGCTGTATCCAGCTCTGGGCCCCTCAGCACGGGAAGGANATTGAGATGCTG
GAGCGNNTCCAGAGAAGGGCANCGGAGCTGGTGAAGGGTCTGGAGCACAAGTCCTGTGAG
GAGCAAGCTGAGGGACTGGGGTTGTTCAGCCTGGAGAAAAGGAGGCTCAGGGGAGACCTC
GTNGCTCTCCGCAGCTGCCTGGAAGGAGGGTGCAGCCAGGCGGGGGTCGGTCTCTTCTCC
GAGGCAACAGNGACAGGACAAGAGGAAACGGCCTCAAGCTGCACCAGGGAGGTTTAGGTT
GGACATTAGGAGAAANTTCTTCACTGAAAGGGTGTAAGGTTATCGAGCACTGGAACGGGC
TGCCCAGGGAAGTGGTGGAGTCACCGTCCCTGGAGGTGTTTAAAAGACGCGTGGATGTGG
CACTTAGGGATATGGTTTGGTTGGCATGGCGGCGTTGGGTTANAGGTTGGACTTGATGAT
CTTAAAGGTCTTTTCCAACCTAAATGATTCTGTGATTCT
>rnd-3_family-102#LINE/CR1 ( Recon Family Size = 27, Final Multiple Alignment Size = 21 )
TGTGAGGGTGGTGAGGCCCTGGCACAGGTTGCCCAGAGAAGCTGTGGCTGCCCCTGGATC
CCTGGAAGTGTCCAAGGCCAGGTTGGACGGGGCTCGGAGCAACCTGGNCTAGTGGAAGGT
GTCCCTGCCCATGGCAGGGGGTTGGAACTAGATGAGCTTTAAGGTCCCTTCCAACCCAAA
CCATTCTATGATTCTG
>rnd-3_family-26#Unknown ( Recon Family Size = 16, Final Multiple Alignment Size = 15 )
TAGGGGGATAGAATGTAAGAAAATAAAGATAGTGCAGAAGGTAATCTCACCCCCTAAGGA
GTTGCAGCTGNGCTAATTACCAAAGATTAGGAGCAGGCCTGNCCTTAACAGGCCACAGCT
GTGNCCAATAAGAAGAGTGCTATAAAAGAGTGGGTTGGCTGGTTGAGGGGGAGCTGGAGT
CGGTTGGCTGCTGTGAGGACAAGGAAGAGTCAGTGCCGNGAGGAGCTGCCCGCGAGAAAC
ACCAAGAAGGTATGGAACTTTAGCAATATGGAACCCTTGCAATGTAATGACAATAGAACT
CTTGCACTATAATGACAA
>rnd-4_family-2#LINE/CR1 ( Recon Family Size = 239, Final Multiple Alignment Size = 166 )
CTGGGGGTGCTGGTGGACGGCAGGCTGNACATGAGCCAGCAGTGTGCCCTGGCGGCCAAG
AGGGCCAACGGCGTCCTGGGCTGCATCAGGAACAGCGTGGCCAGCAGGNCGAGGGAGGTG
ATTCTGCCCCTCTGCTCNGCNCTGGTGAGGCCNCACCTNGAGTGCTGCGTCCAGTTCTGG
GCCCTCAGTACAAGAAGGACATGGAGNTGCTGGAGCGNGTCCAGAGGAGGGCNACGAAGA
TGGTGAGGGGNCTGGAGCACANGCCCTACGAGGAGCGGCTGAGGGAGCTGGGNCTGTTCA
GCCTGGAGAAGAGGAGGCTCAGGGGAGACCTTATCGCTCTGCACAGCTACCTGAAAGGAG
GCTGTGCTCAGGTGGGATCGGNCTCTTTCTCCAGGAACTGACAGGACAAGAGGAAACGGC
CTCAAGCTGCGCCAGGGGAGGTTCAGGTTGGATATTAGGAAGAANTTCTTCACNGNGAGG
GTGGTCAGGCACTGGAACAGGCTGCCCAGGGAGGTGGTGGAGTCNCCATCCCTGGAGGTG
TTCAAGANNCGNCTGGACGTGGCACTTGGCGACGTGGTCTAGTTGAGGTGCTTAGGGCAG
GGGTTGGACTNGATGATCTTGAAGGTCCCTTCCAACCCGAACNATTCTGTGATTCTGTA
>rnd-4_family-9#LINE/CR1 ( Recon Family Size = 72, Final Multiple Alignment Size = 51 )
AAAGACTAAGGAGTATCAGGGAAAGCGAAAGGGAAATAGACTGGTGGAGTTGCGCCCTTC
CATCCCTGAGAGAGGCGCACCAGGAGTCAGAGGAGCCCTATGCCTCTCGCCGTCAGGCAG
NAGGAGGAGACCTGGTAGATGGAGGGGAGTGGAAACGGGTCCCTGCTCAGGGAGGTAANA
ATAAAAATTCCTCCTGGCCCCCATCGCCTNCCCAGGTGCCACTTACAGAATAGGTATGAG
GCCCTGGGTCTAGAGAGTCAGNCAGATGACGCTAGAAGAAAATGATCTGCCCGGTGGGTC
TCCCAATTACGCGTNGTCTGTCAGACGGATCACCGCCTCNAATATTAAGAAGAAAAGAAG
GGTAGTTGTAGTGGGTGACTCCCTTCTGAGGGGAACAGAGGGCCCCGTATGTCGACCAGA
CCCATCCCACAGGGAGGTCTGCTGCCTCCCTGGGGCCTGGGTATGGGATATCACCAGGAG
ACTCCCTGGNCTGATTCAGCCCTCTGATTATTACCCACTGCTGGTTCTCCAGGTTGGCAG
TGATGAGGTTGANAAGAGGAGTCCAGGGCGATCAAAAGGGACTTCAGGGCNCTGGGNCGA
NTGGTCGANGGGACAGGAGCACAGGTGGTGTTCTGCTCAGTCCCTCCGGTGGCAGGGAAN
AATANTGAAAGGAACAGGAGAACCCACATNATCAACACGTGGCTCNAGGGCTGGTGTCAT
CAGCGGAATTTTGGGTTCTTTGATCATGGGGCGGCTTNTACGGCACCNGGTCTGCTGGAA
CCGGATGGGNTNCATCTTTCTGNAAAGGGNAAAAGGATTTTAGCNCATGAGCTAGCGGGG
CTCATTGAGAGGGCTTTAAACTAGGTTTGAAGGGGGAAGGGGATANAACCGGGCTCTCTG
GCGGCAGGCCCAAGGGTGATAAGCCTGAGTTAGGAGTGAAATCAGCAGCCCAGCTGAGGT
GCNTGTATACCAATGCACACAGCATGGGNAACAAACAGGAGGAGCTGGAAGCCATGGTGC
AGCAGNGAAAGCTATGACGTCGTCGCCATCACAGAAACGTGGTGGGATGAGTCCCGCGAC
TGGAGTGCCGCGATGGATGGCTACAGGCTCTTCAGGAGGGACAGGCAGGGNAGGNGAGGC
GGAGGGGTGGCCCTCTATGTTAGGGAGGTTTTGATGCCATGGGTCTTGAAATTAACGGCG
ATGAAGTTGAGAGCCTNTGGGTAAGAATTAAGGGGAAGGCAAACAAGGCNGACGTCGTAG
TGGGNGTCTGCTACAGGCCGCCCGACCAGGANGANGAGGTGGACGACTTTATTCTGTAAG
CGGCTGGAGAAGTCTCANGNTCGCCGGCCCTTGTCCTCGTGGGGGACTTCAACCTNCCAG
ATATCTGCTGGGAACGTAACACAGCNGGNAANAGGCAGTCCAGGAGATTCCTAGAGCGCG
TGGANGACAACTTCTTGTCGCAGGTGNTGAGNGAGCCAACTAGGGGAGGTGCCCTGCTGG
ACCTGNTGCTCGCCAACAGAGAGGGNCTCGTGGGNGATGTGGAGGTCGGNGGCCGCCTTG
GCCGCAGTGACCATGAAACGATCGAGTTCAAAATCTTTGGTGNAACGAGGAGGAACA
>rnd-4_family-242#Unknown ( Recon Family Size = 31, Final Multiple Alignment Size = 30 )
GAGAAACGATGCTCACTTTTAAAANTTTAAAAGGTTTATTAAACCTTATCAAAAATACAA
CAGAAGACTGAATAAAGAAAAAAGTTACGGCGCCGGGAGCAAAGGACTTTCCCCACCACG
TGCTCATCCACANAATGGATGCTCCGCCTTTTAACCCTTTAGCCCCTCCCAAAGTTCTGT
CCGTCGACTCCTTCTTCGCCGTCCAGTGGTGGAGATCACTTCCTTANATCTTGATTGGAG
GTCAGGTGTTGCCATAGTAACAAGCCGACCCTCCCAAATGCCCCGAACCCAGGCCGTCCC
NTGATAACAACGCAAGGGGGGAGGGGGGTAACATAACTATAAATCTATAAAACTTCTCTT
AACATATACATGATATTTGCCTTTTAATTGTGAGAGTCAACCATCGCATTACTCATCTA
>rnd-4_family-371#LTR/ERV1 ( Recon Family Size = 25, Final Multiple Alignment Size = 23 )
AGAGGAATGGCGGATTTGTCTTTACAAACAAGCTGTGGGTCTGCTGGTAGATAAAACCAG
CACTGGGAGATAAAAGAAACAATGGGAAGGATTCCACTGATTGATGAATGGAAAAAGAGA
TTTGCCTTTACAAATAAACTTTAGGTTTGCTGATAAATGAAATTAGACATTGAGAGATGA
AAGAAACAATGGGGAAGAAAAACCCCTAAATTCCGTAAGAATTAAAAATTAAAAGGGAGG
GTTATACATTAGAGGGGAATCTTTGGTATCAGGCGTTTCGGGAAGTCTGTACCTCTCAAG
TACCTCAGCCAATGGGGAAAGAGAGAAGGGAAATGCGGCCGGGAAATTGGGATAAAAAGG
GAGGCTGCGTCCTCCAAAAATTTGAGAGACCCCAGGGGAATGCCCCATGGCCTCTCCCTT
TATTCGAATAAAGTNACAGGACTCCTCTGTCTCCTTTTTGGACATAAACCTCTGGTGTTT
GTGGATTAATTTTCCTGAC
>rnd-4_family-186#Unknown ( Recon Family Size = 23, Final Multiple Alignment Size = 21 )
AAAAGGTTAGGATTTTTCCCTTTTTTTTCTTTCTCTCAGGGAATTTTCTCCCATTTGTTG
CTAAGAGACGATAACGACCAGGTACTTAAGAGAGACAAAAGTGGCCAAGGTCGGGGGAGG
GGTGCAGCTGGCTGCACTCTCGTAGCTGGGGGCTTTCTCTTGGAAGGGCAGAGATACCGC
GAGANTTNGGCTGGGGGTGAGGGGCTGGGCGCAGCTNCTAGCTCTCTTGCTCTCTCGGCN
TCGGGGGAGGGCAGTGGGGCTGCTGCTGACTGCGGGGAGAATTCGCCGCCACTGCGGAGT
TCTGTCCTGCGCTGCTTCTTCTACCGTGGGTGAGCCTTTGCTCGTGAGAGCGGCCGTTGA
ACTGGGACCTTNTTAACACCCNACCTCACTGGAAAAGGGACCCTCACCATCTGCTCGGGT
GCCTCAGGGGAAACCCCGGGATCCTGAGCCCCCTCCCCCTCCCGAGGGAGCGTCTCCNGN
CTGCTTGGGNAGCCGGGCCGCCACTGCCCTGCCCCTGCCTTCTTCTGCCACTGCTCCGGG
GTTTTTTTGCTACACTNTAGCCCNACACCCCCTGCCTGCCGGGACGCCCTACGGTTCCAG
CTACAGCTGCNGAGTTTCTGCTACNTCTTGCTTGCCACCCCGGGTGTGCTCGTCCCTGCC
GTTCCAGCTTGCTGCTTCCGAGGTTCCTGCTACAGCCCATTTCGCACCCGGAGGGGCACC
GAGACCGGCTGCCCCCGNAAGTTCGCGAAGGAAGCCCCTTTTCCATCCTCCCACCACGAG
TCTGCCATTACCACGTGGAAAGCTGGCTGAGCTCGCGCCACAGCGCCCCCTGCAGNCGCG
GGGGAATCATCGCACCCGCCCTGCCCGGCCGGGAGCCGCCAGCGCCCCTGCCGGCTGTGA
CCGTAACTGCACCAAAGGGGAAAGTGCCTGACAGCCGAGAG
>rnd-4_family-262#LINE/CR1 ( Recon Family Size = 24, Final Multiple Alignment Size = 20 )
GAGCCGCCCCAGCCCTGGGGCCGGCAGCGGGAGGACGTGGAGCTGCCGGAGCGAGTCTAG
AGGAGTCCACGGAGATGCTCCAAGGGCTGGAGCCCCTCTGCTCTGGAGACAGGCTGGGAG
AGCTGGGGGTGCTCACCTGGAGAAGAGAAGGCTCCAGGGAGAGCTCAGAGCCCCTTCCAG
NGCCTGAAGGGGCTCCAGGAGAGCTGGAGAGGGACTGGGGACAAGGGCTGGAGGGACAGG
AC
>rnd-4_family-358#LTR/ERV1 ( Recon Family Size = 22, Final Multiple Alignment Size = 20 )
TAAGGAAACTTCCCTGTCTGACCATCCAGGAGCCACTCTGGCAGTCACACTCGCACCACC
TGACACTGCTGGGACCGAAGCCCCTTCGCAGCGGGCGGCTCCCGGCNCTGTCCTGCTACN
CNCCCCACTCCCACAGTCAGACCAGGTTTCCTTACCGGCTCGACCCCGGGTTTCCCANAG
CAGAGTCTCGGACGTCCGGNTCCTTNAAGTNATTTAATCGCGGTGCAGCAACACAAAACA
GCTCGAGCTGGTGCCTCCGAGGAGGGACCCCGAACAAAGGAACCCCTGGGCTTTTGTACC
CTCACAGTCTGTGTGCTGACAGTCCGGGGTCTTCCAGCTGAGTNCTCAGCTCCTGCTGTG
TCTCTGAGTGTCTCACCTGGCTGGGCCACAGGCCCCCGTGCCCTTTGTTGTGCAAAGGGC
CGGCAGCTCACGGCCTCTTGCCTCGGGCTCCCACCCAGAGCTCAACCTGCAGCTCGCACT
GCAGCTCCACGCCGAGCTACCTGCACCGGATGTAT
>rnd-4_family-970#Unknown ( Recon Family Size = 21, Final Multiple Alignment Size = 19 )
TGTTGCGGTGTGATGTAATGGCCTGTCTCAGCTATCCCGGTCCTTCCCCAGGTGTGCCAA
TAACCTCTCCCTTCCCCTCCCCTTGCCCCCTGCTGAGCGCTGTCCGTCAATCTTGGCATT
CCAGCAAGGGCGTCGTGTGATTGGCGAAGTTCAAAAGATGCCTCTCAGCCCTGGGGGACA
TTGGGCCATCCAGGTGTCATTTGTCCCCTGAGACTTCCCCCCTCCTACCTGGTTGGTGGC
ATCCCTACCCCTTCCCTCCCCCTCTCCCCGGGGTTAAAAGACACNGCGACCACGCGGTTC
GGGGTTCTGTTGGAGCTGTTGCCGCATTCAGAGGCCTGTGNGCCAGGAATAAAGCTCTGG
ATCGAAACCCTCCAGCAGAATCCGNCTCCTTTCCTTCACCTCGCCTTAAAGCTTCTCCGC
CAGAGGTAAACCTGAGCTCCTGCATGCCTGGACTTGTCCCAAGCGCCCAGCTGCAGCATC
CAGCCAGCCAAAGGTGTCTCTGAGGTGAAACCACCACAGCTGCCGCCTTTGGTCAAGCAG
CAAGGGCCAGACGAGCCCAGGCACGTTCCATCCGGCAATATTGGGATTTNATTCCAAT
>rnd-4_family-155#DNA ( Recon Family Size = 21, Final Multiple Alignment Size = 18 )
TTGCGGTGGTGCATCCCCCCCCCCCNTTCCTNGGCCGCNCTACGACCTCAGGAATNCTCG
TTAGGCCTCGGCCTTGGTNAACGGCANCTGGGCGGTTAAGCTCCCCTTGAGCTTATCGGA
AACACTGTCTGCGCCCAGGAACTNNTGCCGCCCAACGAGCACCTTCTGCCTCTAGTGAAC
AGCCTTGGAAACATNNTTTCCCTGAATCACAGCCCGAGTGAAATAATACCATTGTTACCG
GACTTCCGAAGAAAGTTANTGANCCCGATTGCGGCCAGGATGGAANACTGCCATGACTAA
AGCCNANCATCTCGCGACCCTATNAACAGCGGTCCTAAGTGAGGCCCTTTGAGCTCTCCT
GGACCGCAGTGGGCTGCGCCAGCANTCCCCCTGAGTGGGATGCCTCTCGGAGCTCGCGAA
CCCTCAAGTTTGCGATACTCGGAGGACCGTCGNCGATGACGGGGCCTGGGCTGATACCCC
CACTCCTCGAGGCTCAACCCTTCGCCCGCTGAGAAANGCAAAGGCATTCGACGTATTTCA
CTGAACTCAAGGGGAATTTTTNACAGGTACCATTCACACACACACACTTATATATATGCC
TGTGTGTATGCGTGTGTGCATGTTATAGCAAGTGTAGCATGAATGTTCCCATCTTAAGTA
TTTTAGATTTGTAATTCCTGTANAGTCACTGTTATGTATAGTAAATCCTATATGAATCTT
TTGCTAAATGTTAAATTCAGTCAATGATTAAGTGCTGTTAAGTCCTTTAAATCCATGNTA
NGNTTGANCGAGTTCTGTCGTGGGCTTTGCGNCTGNTCCTTTAGCCATATTTCCTTTACC
CTTCGTCNCCCTNACCCCCCAATAGTTCTCGGTTGATCTCCGTTTNAATCGATTGACTGA
TTTTAGTTTGCCGTTTTCCTTTGTGTGCTTCAACCGTCTAGTAAGTAACAGAGTGAACCT
TGCCANCGAACTTTGTCACGCTTTCACTTTTATATTAAACCTGCTTTTGCCGATACCTTT
GACGGTGATTCTTTAAGCGACCTTAAAACACTCATTCAT
>rnd-4_family-442#LTR/ERV1 ( Recon Family Size = 22, Final Multiple Alignment Size = 18 )
GTAATATATGNTAGAGATAATTCATGCTATNAATGTATAAAATATTGTAAAATCCAAACN
ATGTCTCTGACCACNCCGGCCGGGAGCAGNGTCTTATTCANACTCAACTAATTCCCGGAC
AAGGCCAAGATAACATCGAGCCTGTTAACGTANGAATGGANGCGTCCGGNGCGATGATCG
CCGGCTTCCCTGGAACGTCGGGGCCACCCAAGAGCGATCAGCGCCTGGNAGATTGCATCT
ACCACGTCAAGATACCGGCGCCACTGNTACATGTGAATACGGACTTCCCCGAAGTGNTCA
GACANCCATCTAGACACCCGGACTCGCCTTTGTCCANCTCTGCACATGTANGGNNCCAGT
TCTGCATGTGAAGAGACACAAAGGAACATTCGGTCATCTCTGCCTCAGGCAGAATAAACT
GTATANAAGCTCGCTGCGNGAAGCAGTCGGTGTGAACCGGGGGAGACGCTGACGCTCTGN
CGGTCGGATCCAGGTTCACCCAGCGCCGATCCCGGGCTCGACGCTGTTCCTTGGCTGTGG
TGGTTTTTTTCGAAATTCTATTTTGCTGNCGATCTAATAAATCTTTGTTAAATTTTCTTA
TAAATTTGGCTTNCGATTTGATCATTTATAACA
>rnd-4_family-324#DNA/CMC-EnSpm ( Recon Family Size = 20, Final Multiple Alignment Size = 17 )
TATATGCATGTATATGCATATATGCATACCGTATATATATGTATATATGTACATATATAT
ATATACACACACACACATATATATATGTGTATATATATGTATATAT
>rnd-4_family-233#Unknown ( Recon Family Size = 17, Final Multiple Alignment Size = 16 )
ATGGTCTCCTCGAGCCAGGTCTCATAAGCTCTTGGAGATCTATNTCACACCCAAGATAGC
TCAGCTACCTTAGAAGGCATAAAATCAGCAGGATGGCTTCTGTGGCAGTGTTGGAAACAG
AAAAGTTTTAATAAAAGGCAAAATAACAAAACTCTTTACAGAGAAAAACCGAGCCAGGTG
CAAGAGGTTCTTGCTCCTGGTAAAACACCTCACAAAAGCGATTAGTTTCTTTGTTCTCTT
CTTTTTCTAGTAAATTGCCCAGGCGGGACTTTTTGGCTCCTGTCCAATTAGCTATCCTTA
AGTTTGAGGTGAAGTCCCCNAGGTCCTATGAGGTGTCTTTTTACCTAATTGAGGAGAGAA
ACTTCTGGGCTTTTTTCCTTTTTAAGGAGACAAAGGATAGTTTTGTCACTCCGTCAACAG
GGGGCACATTCCT
>rnd-4_family-632#Unknown ( Recon Family Size = 18, Final Multiple Alignment Size = 15 )
AAGCGTGGGGTTTAGATGGTGGNTGCTGCTACCTATTCCCCAATGAGCATCTCCTGTGGA
AAAGCCGCTTGGGTAAGCATTCAGGCAAGGCAGTCAAGTCCACACACCACACTCACCACG
GCTAGCTCAGCGAAGAGAGGCAGAAGGGCCTTTTGTATGGTCAGTTCCAGCGAGGTTTAT
TTCAGCACGCCGAAGGGAAACCAGGGACAAAAGACCAACCATGTGCTGTGCACAAGGTTA
AGTATGGGGGCTGAGGGCACGGGGGCGGCGCAAAGGGCAGGGCAAAGGGCATTGGCCTNC
AGGGGAGATGGGGCCGGCCACCAGGGGTACCACAGCCAATGAGGGAACAGGGAAAGGAGA
AACCAGNGGAATTTGGGACATATGGGGAAAGGAACTGGGGTGGATCAGTGTGTGCAAGAC
TCCATGGGGAAGTCTTTTCTNTCCGCCTAGGTGGGGGAAACTCTATGGTAAGTCCTTCCA
GGGCAAGGCCCTGGGGATTTCCCTGAGGGGGAAGGATTCAGAGGATTCCACA
>rnd-5_family-55#LINE/CR1 ( Recon Family Size = 242, Final Multiple Alignment Size = 170 )
AGCTGTCAGAGTAGGTTGCTTCCATCTCCCAGCCAGGATGAAGCACCGACGAGTTATTCT
ACANGCAGCTAGGAGAATGTCTTCNGGATCAGCAGCCCTTGATTCTTATAGGTGANTTTA
ACNTCTCAGACATCTNCTGGAGGAACATAATACAGCGGANAATTAGCCCAGGAAATTCCT
AGAGTGTGTNGAAGACAACTTCTTGTCGGCTGGTGAGTGAGCCACTAGGGNAGGCAATGT
TCGGACCTGTTGTTCGCGAACAGAGAAGGGCCGGTGGGNGATGTGGTNGGNGGCTGTCTT
GGNCACAGTGATCATGAAATGACGGAGTTTTCGATTCTTGGAGAAGTAAGGAGGGGCGTC
AGCAAAACTNCTACCCTGGACTTCCGGAGGGCAGACTTTGGCCTGTTCAGGAGACTGATT
NAGAGAGTCCCTTGGGAAGCAGCCCTGAAGGGCAAAGGGGTCCAGGAAGGCTGGACGTNC
TTCAAGAAGGAAATCTTAAAGGCGCAGGAGCAGGCCGTCCCCGTGTGCCGAAAGACGAGC
CGGCGAGGAAAACGCCGGCCTGGCTGAACAGGGAGGTTTTGNNGGAACTCAGGAAAAAGA
GAATGTATGATCTCTGGAAGCAAGGTCAGGCNTCTCAGGAAGANTTAAGGATGTTGCTAG
GNCATGTAGGAAGAAATTAGGAAGGCCAAAGCTCAGTTCGAATTTAATNTGGCGACTTTC
GTAAAGGACAATAAAAAATGTTTTTACAAGTATGTTAACGGCAAAAGGAAGGCAAGGCAA
CCTTTATTCTTTATTGGATGTGGGGGGGAGCTTGGTGACGGCAGATGAGGAGAAGGCAGA
GGTGCTTAACGCCTTCTTTGCCTCAGCCTTTAGTGGNAAGACAGATTGCCCTCGGGGCAG
CCGGCCCCCTGAGCTGGTAGACGGCGTCAGGGAGCAGCGTGGCCAGCAGGANCAGGGAGG
TGATTGTGCCCCTGTACTCGGCACTGGTGAGGCCNCACCTCGAGTGCTGCGTCCAGTTCT
GGGCCCCTCANTNCAAGAAGGACATTGAGGTGCTGGAGCGCGTCCAGAGGAGGCAACGAA
GCTGGTGAAGGGNCTGGAGCGCAAGCCCTATGAGGAGCGGCTGAGGGAGCTGGGGTGTTT
AGCCTGGAGAAAAGGAGGCTCAGGGGNGACCTTATCGCTCTCTACAACTCCCTGAAAGGA
GGNTGTAGCCAGGTGGGGGTCGGTCTCTTCTCCAGGCAACAAGTGACAGGACGAGAGGAA
ACGGCCTCAAGCTGCGCCAGGGGAGGTTCAGGTTGGATATCAGGAAAAANTTCTTCACCG
AAAGGGTGGTNAGGCACTGGAACGGGCTGCCCAGGGAGGTGGTGGAGTCACCATCCCTGG
AGGTGTTCAAGAAANGACTGGATGTGGCACTCGGTGCCGTGGTTTAGTTGAGGTGTTGGG
NCANGGGTTGGACTCGATGATCTCGGAGGTCTTTTCCAACCNAGTGATTCTGTGTGATTC
TGTGATT
>rnd-5_family-117#LINE/CR1 ( Recon Family Size = 67, Final Multiple Alignment Size = 60 )
AAAAAAAAAAAAAAAAAAAAAAAAAAAAAAAAAAAAAAAAAAAAAAAAAAAAAAAAAAAA
AAAAAAAAAAAAAAAAAAAAAAAAAAAGCCATGCAGAGGAGCCTNGACAAGTCNNGAGAA
ATGAGCCCATGNGAANCTCNTGCAGTCCAANAAGACCAGGTGCTGAAGTGCTGCACCNGN
GTNCAGGCAATCTGGCGTAATGCAGGCTGGGGCAGNTGGAGAGCAGCCCTCTGAGAAGGC
TTNGGGGTGCTGGTGGATGAGAGGCTNGACATGACCCAGCAATGTGCGCTCGCAGCCCAG
AAAGCCAACCGTATCCTGGGCTGCATCAAAAGCAGCGTGGCCAGCAGGTCGAGGGAGGTG
ATTCTGCCCCTCTACTCCGCTCNCGTGAGACCCCACCTGCAGTGCCGCATCCAGCTCTGG
GGCCCCCAACATAAGAAGGACATGGAGCTGGAAGCGAGTCAGAGGAGGCACCAAGATGAT
CAGAGGGATGGAGCACCTCTGCTATGAGGAAGACGAGAGAATTGGGNTTGTTCAGCCTGG
AGAAGAGAAGGCTNTGGGATGACCTTANAGCAGCCTTCCAGTACCTGAAGGGGGCCTACA
AGAAAGCTGGAGAGGGACTTTTCACAAGGGCATGNAGTGACAGGACAAGGGGGAATGGCT
TTAAACTGAAAGAGAGTAGGTTTAGATTAGATATTAGGAAGAAATTCTTTNCTGTGAGGG
TGGTGAGGCACTGGNACAGGTTCCCAGAGAAGCTGTGGCTGCCCCTGGATCACCCTGGAA
GTGTCCAAGGCCAGGCTGGACGGGGCTTGGAGCANCCTGGGNTAGTGGAAGGTGTCCCTG
CCCATGGCAGAGGGGTTGGAACTAGATGATCTTTAAGGTCCCTTCCAACCCAAACCATTC
CATNTCTGTGATTCTAT
>rnd-5_family-518#Unknown ( Recon Family Size = 73, Final Multiple Alignment Size = 58 )
GTGGAAGAGGTTTTACAGCGACTTCTGTGAGCCAGAGAGAAGTTTGATAAGAGGATCCAT
GTTTACCCCTGAAAGAATTTCCTACCAAGGTCGTCGACATAGAAACCAAGAAAGAAAGAA
GGATAAATAAGAGAAACCTGCAACTGCCTGTTCCAATGAGCACTTTGTTTGTCTCTCGTG
ACCAATGAGTAAAGTGTAAACTTATGAGTTTTGTAAGAATGTATAAAAAGCATGCATGCT
ATAATAAAAACAGTTTGAAGCCTTCTGAAAATGGAGTGTGTTGCTTTGTATTGTCTCCGT
CTCAACTACGA
>rnd-5_family-835#LTR/ERV1 ( Recon Family Size = 67, Final Multiple Alignment Size = 55 )
GTTTGGGTTTTGCCTTTTTTTCTTTTATATATTCTCTGTATTCTTCACACATATATTTGT
AGCTCTGTAGNCTATTGTATTAGTAGCTAGTTTTCCCAGTACTTTTCCATGCCCTTTCCC
TAGGCAGAAAGACAAAACANATTCCAGAGCTCCAAGCCCCGGGGGTCAAGGCCCCTGTCC
TATCTTGGTTCTTCCTGGGAACCAAGGCCGAGAACAGCTCTTCGAGACACATTTTCATAA
ACAAAGTNCAGCTAGTGCTGAAGGGGGGGCTTCAGAGAAGGGGCTTGACCCGGGGGGGAA
TTACNTCACCACTTGTNCTCCTAATTGGTGATTTTTGTCAANTATGCTAATTTGCTAAAA
CCTATAAAANTGTACTCACCCCTGGGGAGGTGGGCTTTTGTGGACATCTTTCCATANCTG
CCCCTGGAGGCCTCCAAATAAAGACCNGCTTTTATATTACCTCCTATACTAANATTGTCT
CGAAAGTTTGTTTCATTTCCAGGTTGGG
>rnd-5_family-3257#Unknown ( Recon Family Size = 61, Final Multiple Alignment Size = 54 )
ACATGTCGCAGTTGAGACGGCCACGATACACAGAGTATCACCATACAATTTCAGAAGGCT
TCAAGCATCCCATACAGAGTAACACCATACCCATCAGAAGGCTTCAGGCTCTGCCCATAC
AGAGTAACACCACTTCAGAAGGCTGCAAGCATCTGCCCTTCTTGTTCTTTAGCCCAACCT
TTTATACCCCTCATGTTGATGCACTGCACCTGTGTGCCCTCTGTTCCCTTTGGTGGTTGG
TCAGTGCCCCTGGGCACTCCATGGCTCATTGCTGTCAATGCTGCTCACCTGCTGCTCACA
GCTGTAGCCCATTGGGGATGAGGCTCGGCCGCAGCCCCACTCCCAATTACCACAAACTGT
GTGCCTAC
>rnd-5_family-1741#LTR/ERV1 ( Recon Family Size = 59, Final Multiple Alignment Size = 53 )
GAGGCAGAGTAGAAATTTCCCAGAGTAGAAATCCATTTTGATTTAGGTGAAATGTGCATC
TTTAAGTCTGTGTAGTCTGACTGCAAAGCCTAGGCTAAAGGGAAAACTGCTTCAGCGAAG
GACAGAGATAAGGGGAGGAGACGGGGAGCGAGATAAAGAGAGACAGAGACTGCTGCGGGA
ACAGGGCAGCCTGACCCAGGAGTTCCTTCTGATAAAGAAGAACTAGCGGCAAATGTCACG
CGAAATTCGTAAAAATGAATATGTATGAACCTATTGTGAAATTGTATGCATATGCATTTG
AGAGGGGGATAAAAGGGGATCTGGAGTTCCCAGAGGTGCGCATGTCTTTTAAGGAGAGCG
ATCTCCGCATGCGTCCAGCGCTGTAATAAACATACCGGCTTTACAACTTTCGCAAAGTTG
TGGAGTTTTTTCTCTTTCTCCGCAAA
>rnd-5_family-472#LINE/CR1 ( Recon Family Size = 99, Final Multiple Alignment Size = 47 )
AAGAAAAAAAAAAGAGAAGATAAAAACATAGAAAGCTTTTGATTCATAGGTCAAAGGGAA
TTAAGATGGAGGCTGTCTCTGTCCATATGGATGACTAGAAGGTGATCAGGAGAGGTCAGC
ACGGATTCACTANGGGCAAATCATGTCTGACCAGCCCGATTGCTTTCTATGATGAAGCGA
CTGCCAGGGCGGGGATGTTGTCCGCTTCGACTTCAGCAAGGCTCTGACACAGTNTCTCAC
AGCNTCCGCATTCACAAGCTCAGGAAGCGAGGACAGGGTGAGTGGACAGCGAGGTGGATT
GAGAAGTGNCTGAATGGCAGATCCCAGAGGTTGCTGATCGGCGGCACAGGGTCCAGCTGG
AGGCCTGTCACCAGTGGTGGCCCCAGGGTTCAATACTGGGCCCAGTATTGTTTTACCTAT
TCATCAATGACTTGGNTGAGGGCAGATGCCTCCTCAGCGAGTTCACTGGCGACACAAGAC
TGGGAGGAGNAGCCAATNCCCCAGAGAGCCGTGCAGTCCTTNAGAGGGACCTCGACAGCN
TGGAGAGATGGACAAAGAACCTCCTGAAGTTCAACAAGGGGAAGTGCAAAGTCCTGTNTC
TGGGGAGGAACAGCCCCAGGCACCAGTACGGGCTGGGGCCGACCTGCTGGAAAGCAGCTC
TGCGGAGAAGGACCTGGGGGTCCTGGTGGACAAAGGCTGNNCCTGAGCCAGCAATGTCCC
TGCGGCNAGGAGGGCCAACAGCGTCCTGGGTGCATCAGGAAGAGCGTCGCCAGCAGGTCA
GGGAGGNGATCCTNCCNCTCTGCTCGGCCTTTGAGANTCACCTGGAGTGCTGTGTCCAGT
TTCGGGCCCTCAGTACAGGAGAGAGATGGAGCTCCTGGAGCAGGTCCAGCGGAGGGCCGC
GAAGATGATNAAGGAACTGGAGCATCTCNCNTATGAGGAAAGGCTGAGGGAGCTGGGCCT
GTTCAGCCTTGAGAAGAGACCTCATCGTGTCTGTCAGTGCCTGAAGGGAGGGNCCAGAGG
ATGGAGCCAGACTCTTCTCGGTGGTGCCCAGCGANAGGACGAGAGGCAATGGG
>rnd-5_family-339#LINE/CR1 ( Recon Family Size = 74, Final Multiple Alignment Size = 47 )
AAGAAAGGTACTAAGCNATTAGAGAGCGTCCAAAGGAAGGCAACAAAGNTGGTGAAGGGN
CTTGAGGGGAAGCCGTATGAGGAGCGGCTGAGGCACTTGGTCTGTTCAGCCTGGAGAAGA
GGAGACTGAGGGGGGACCTCATTGCGGTTACAGCTTCCTCGCGAGGGGAGCAGGAGGGGC
AGGCACCGATCTCTGCTCTCTGGTGACAGTGACAGGACCCGGGGCAATGGCCTGAAGCTG
NGTCAGGGGAGGTTTAGGTTGGATATCAGGAGAAGGTTCTTCACCCAGAGGGTGNTCGGG
CACTGGAACAGGCTCCCCAGGGAAGTGGTCGCAGCCCCAAGCCTGNCAGAGCTCAAGAAG
CGTTTGGACAAGCTCTCAGGCACANGGTGGGATTCTTGGGTGGTGCTGTGCAGGGCCAGG
AGTTGGACTCGATGATCCTTGTGGGTCCCTTCCAACTCGGGATATTCTGTGATTCTGTGA
TTCTT
>rnd-5_family-44#LINE/CR1 ( Recon Family Size = 72, Final Multiple Alignment Size = 46 )
AGAGCGAGCCCAGAGGAGGCCACGGCAGCGATCANAGGGATGGAGCACCTCTCCTACGAG
GAAAGGCTGAGAGAGTTGGGGNTGCTCAGCCTGGAGAAGAGAAGGCTCCGGGGAGACCTC
AGAGCCCCTTCCAGNGCCTGAAGGGGCTCTAAGAGAGCTGGAGAGGGNCTTTTGACAGGG
AGTAGNGACAGGACACGGGGAATGGCTTCNCACTGNCAGAGGGCAGGNNTAGATGGGATA
TTGGGAAGAAATTCTTCCCTGTGAGGGTGGNGAGGCNCTGGCACAGGNTGCCCAGAGAAG
CTGTGGCTGCCCCTGATCCCTGGAAGTGTCCAAGGCCAGGTTGGACGGGGCTTGGAGCAA
CCTGGGATAGTGGAAGGTGTCCCTGCCCATGGCGGGGGTGGAACTGGATGANCTTTAAGG
TCCCTTCCAACCCAAACCATTCGA
>rnd-5_family-67#LINE/CR1 ( Recon Family Size = 52, Final Multiple Alignment Size = 45 )
TGTATTTTTAAAAGGACGTTGGAAAATTGGAGAGAGTGCAGAGNNACGAAAATTATTTGA
GAGCTGGAAAGGCTGCCTGAGAACGAGAGACTTAAGGAGCTCAATCTGTTTAGCTTATCA
AAAAGATCGAGAGGTGACTTGATTACAGCGTATAAGTACCTTCACGGGGAGAAAATACCA
GGTACTAAAGGGCTCTTTAATCTAGCGGAGAAAGGCATAACAAGAACCAATGGCTGGAAG
CTGAAGCCAGACAAATTCAAATTGGAAATNAGGCACATTTTTACAGTGAGAGTGATTAAC
CATTGGAAACTGCATCAAAGGAAGGAGGATTCTTCATCTCTTGATGTCTTCAAATCAAGA
CCGGATGCCTTTCTGGAAAATACGCTTCGGCCAAAACAAATTAGGCTCAATACAGGGGCA
ACTG
>rnd-5_family-1107#Unknown ( Recon Family Size = 45, Final Multiple Alignment Size = 43 )
TCACGATCCGTCCTTACGAACGGGGGTCGTGATGGTTCGTGGACTGATCTCAGGGTGCAA
AAAAAACCGACACGGCACAGGGGATTTGCAGTAATAATCAAAACAAATGCACCTTTATTG
AATGACCACAGCAAAATGCGATAGAGGGATTAAGGGGGAGAAAAAGANAGAGAAAAGAGG
GAGGGAGAGAGAGAAAGAGGGGGATATAGCTACCAAACGTAGAGACGAAGTCCTTCGGTC
CGGTCCAGTCGAGGATCCGCCTGTCACGTCGGGGAGATCTCAAAGTCTCTGGCTAACTCA
GAGGTTTTTATTATAGTCTCTATTGGAAATCGCGAGGGGGGGGAACAGATACAATAAGGA
ATAGATGTAACAGGCAGTCCATGTTCTCAGCAGTGAGCGAGAGCCATTGTCTTCTTGGTC
CAGTGGTCACACCTGCAGCAAACATCTCGCTTTGGTCAGCTCGCCTCCCCCGCACACCTC
CCCCGGGTTGGGGGTTTCAGTCCCAGTCCTTGGAAGGAGGAGAGGGGCCTTTTCACATAG
GGGTTTCATGTCTCGGTCCTTGGTGAAGAGGCTTCTTACATCTCAGTCCGTCCGTCACGG
TGGTTGTAGACAGGTGAGGGGTCTTCCGTGGGGGACCACCCAAAGCTCAGGAGAAGTCCA
GCCAGGCCGAGAGGTGGGAAAGTTCCAGGGCTATTGTTGCGAAAAGGGCACGGTGTCCCC
CTCCTTCTCGTCGGGCTCAGTGTAGCATACAGCAAACACACCTGCGAACAATAACTTGGC
ACTGTGCTCAGGTCTCAGGGCCCTTGGCTGTGTAACTTTCTCCTACAGAGCCAGAATTCC
AGNCAGGGGGGTCTTCTCTTCGGTGGTCCCCGAATGACGATCGTGAGGCAGATGAGGGAA
ACTTCGGACAGACTCTC
>rnd-5_family-4112#Unknown ( Recon Family Size = 48, Final Multiple Alignment Size = 43 )
GAAATAAACAGGGCAGGAGACCTTTCTCCTTTTTAATGCCTTTATTAAAAGTGATCAGCT
CGGGATGGGGAGGNCCGACGGGTCCGCGCTCACGCCGCCGCTGCTCCCAGGAGTGGCTCG
GAGGAGGAGGAAGNGTGCAGCTTTGTCCACTGGTCTGCGGGCAGAGCTGGGGGTTCCGTC
CTCACGAGAGCATCGGGAGATTCCCTCGCTTTTCGGTTCGACATTCGAGGTCCTCTGTCT
AGCCGACATCTTTTTAGGTCAGGGCGAGGGGCAAAAAGGGTCTCGGCGGGTACTAGACTC
TGTTCCTCACGTCTAGACATCACTTTGATTCCTCAATTTTGTGTTGGCTCGTTGTTTTTA
GGGGTTTTTGGCTAGGTTCGGCGAGGGGTCCCTCCCGTTGCACGCTGGTTCCGANGTCAT
TTGCATGCCGACTCCGATGTCCCCTCCTCTTCACCGTCCGGGTGCCATCCTCCAGGAAGC
AGCAGGGTGTCACTCGACAAAAGGGGGAATTCTTAACCATCAACGACAGGTAGTTAACGA
AAACGACAGGTGATTACAACAACAAACAGTTAGAACTCCACCCTGGCAGCAACTGGCCCA
ACCTGTGAACTCTGCAACCTTTTAAAAAAATGGGCAGCTTTTCTACTCATAACA
>rnd-5_family-58#Unknown ( Recon Family Size = 45, Final Multiple Alignment Size = 38 )
AAAAACAGGGCCAGGGCCTGTTCTCCGGCCCTGAGGCCAGCTGGCACGGCCTGGCCACGT
CCGCANTATTAAACNCTCTTACCCTCCAAAACAGGGTGGCTGCATCCAAACTGCCTGTTG
GGAATGGCCNCTGGCCCGTGCTAACTCCCGAGCCGTGCCCGGGAATTGTTTGGGAGAGCG
CTAGCTGGCCCAGGCCGAGCACAAGCCAGGGACCGTGCTAACAATTTAACGGTATAGACG
ATCAAGTTCCAGTGCCCGGGNNCGTGCCCTGGCGCTGTTTAATTTACCTG
>rnd-5_family-3653#Unknown ( Recon Family Size = 34, Final Multiple Alignment Size = 33 )
GTGGNTCTCTGGGCTTTGTATGGGTCCAATCCGGCCAGCTNTGGACCCCGGCCCACACGG
NCTTACATGGACGAAAGGCAAAAGACGAGAAGCGCTCTTCTCCACGTGGGGACGAGNGTC
CCGTTTATTGGCTTGGGACAGGACGCTCTGGTTCCAGCGACCACCCAGGTAGAAAAGAGG
CCGGACCGCGCCTGCGGTGGGGTTTTATACCCGGGGGGAGGGGGGCGGGGAAAGAGGACC
GCGGCCAATGGGATACCANTGGGGAGGGGCGAGGGGAGGGGCAACCCGTGGGACAGACCA
CCGGGGGTATGGNAGGGGGGGCTGAGGGAGAGACCATGTGATGGGAGAGGGGAAAAACAA
TCCACGCGATACAACGTACTCAGTAAAATTTTCCNATCACCCAGTGCAAAACAACAACTA
AATAAACTATTTAGTGCAATACAAC
>rnd-5_family-676#Unknown ( Recon Family Size = 37, Final Multiple Alignment Size = 32 )
AGCCCAGAAGATAAGGGGCTAATGTGTATGTCTCAAACACCGATAGCCGGATGGCTGTGG
AGCCAGCCAAGGACTGTTGGCAATAACAGCAACCAAGGATTGTTGGTAATAACACGCCGT
GAGAAAGAACAGGATGTGGCTGGAGAAGGGGGCCATGCGGAGGTAGGGCAGCACTTTTCT
GGGACAAATATCCTTGTTCTGGCTCCTGGAGANAAGCACAACACAGCACAGTGCAAGCGC
AGGAATGAGGTCGAGAAGTGGGCACGGACTGGTGGGGGGGATCAAGACCACCAAAGACCC
CCAAAGCCCCCGACCCATTTCCAGAAAGGTCTGGAAGAACGGACTGCGCATGATAACTGA
TTTGCATAGAAAGCGAGAAACCTATCTCCAGGGCGGGGAAAACTTATCTATAAAAAGGTA
CCCCCCAAGCCCATGGGCGACGCCCCCAGGACCCTGGACATCCCATCAGCTGGATCGACG
CTGGAGCCAGGACTGNTGATCTCCCTTCCCTTCCCTTCCATCTTACCCCTTTATCCAAAA
CCCACTGCCGCGTGCTTACATAGGAGGTCAGGGACTAACATACCAATTTCCATGCCAAGT
GTGTAATTTACTAATAAAACTTTNTGAGCTTTTGCGGACCCTCTGACTTTTGTCGTTCCT
TTCGACCACGAGCATCTACGAATCTTGGGTGCTCCCTTCCCCTTAAGGGTGGGACGCC
>rnd-5_family-407#LINE/CR1 ( Recon Family Size = 36, Final Multiple Alignment Size = 32 )
TGGGNTGCTGTGNCCANTTCTGGGCTCCCCAGCACAAGAGNCNCACGGACCTNCTGGAGC
AGNNCCAGTGCGAGGCCACCGAGATGATCTAAGGAATGGAGCTTCTCTCTNACGAGGACG
GCCAGGGACCTGGGGCTGGCCTCGGGAAGAGACAAGGTGGGAGGGGACTTCGTCAGTGTC
TGTCANTGCGTGCAGGGAGGGGTCAGAGCAGGGCCAGGCTCTGCTCAGCGGTGCCCAGCA
ATGGCACNAGAGGCAACGGGCAGGGACTGATGGCCCAGNAGTTCCACCTGCGCANGAGGA
AGAANTTCTTCCCTGTGCAGAGCCGGCCNAGCNCTGGAGCAGATTGCCCAGAGAGGGTGT
GGAGTCTCCCTCACTGGAGATATTCCAGAACCGTCTGGACGCAATCCTGCGCCATGTGCT
CTGGGATGGCCCTGCTNGAGCAGGGAGCTGGGACCAGATGACCCACTGTGGTCCCTTCCA
GCCTGACCCATTCTGGGATTCAGT
>rnd-5_family-297#LTR/ERV1 ( Recon Family Size = 33, Final Multiple Alignment Size = 31 )
ACAGCAGCCAGCTGGAACTAGGGGAGCAGGGTCTGGAGGTGATGCAGAGAGANGGGGGCC
TGGCCTGCCCCTAGTGGCACCGTGGAGGAGGGGTGCTGTGCAGCTGATGCCTTAGGTTTT
AGCTTTTATATTTTTCAGATTCTGTACTGCNTTAGTGTATAACTCTGAACTTCATATGAA
GTGTTAGCAAGCTCTCCTCACAGTTTAGTCAGACAAAACAATCCTTCTCCAGCCTGAGAA
CCAAGGACACCATTGCAGCCTCAGGCCCCGAAAAGCGTAAACAACAGTGAATTGAGGGGA
GCAAACTGGGAGNATGGGACTTCATNACCTGAAGCTGTAATTGGACAATTAACCCCTGAT
ATGTAAATGGACCAAAACTTATAAANGTGTGAAAAACTCGTGACCCATCGTCCATCTTGG
GTGTAGCCCCGGCCGGGCTCTTGTGCTGCCCAAGGTGTATCCATTGAAGGCCCTTTTAAT
AAATACCTACTTTATTCCCTTAACTCTGTCTAGCCTCTGTTCTAGGTAGCCTCTCAAGGC
ATC
>rnd-5_family-1480#DNA ( Recon Family Size = 35, Final Multiple Alignment Size = 31 )
CAAAATTCCCCCAAAATCCCCAAATTCCGCCCCCGAAAAATTCCCCCCGAAATTCCCAAA
ATTCCTCCCAAAATCCCCCGAGANCCCCAAAATTCGAGAATTCCCAAAATTCCCCCCCCA
AATCCCAAAATTCCCGGAAATCCCGAAAATCCCCCAAATTCCCCAACTTCACGGGAACCC
CAAAAATCCCCCAAAATTCCCAAAATTTGTCCCAAATCCCGAAAATCCCCCAAAATTCCC
AAATTTCCACGAAATTCCGCNGAAATTCCCAAAAATCCCCAAATTTCGGGNCCAAATCCA
GGAAAATTCCCAAAAATTCTCAGGGAAATCCCCAAATTCCCCAAATTCCATCCCCAAAAT
CCGAAATTTCGGAGAAATTCCGGGGATTTCCAGGACAATTCCAAAAAATCCCAAAATTTC
CCAAAATCCCGGAATTCGCCCCAAAATCCCGGAATTCACCCAAAAATCCCGGAATTTCTG
GGAACTTCCAGCCCAAAAATCCCGAAATTGCCCCAAAATCCCAGAATTTTCAAGCCCAAA
ATCCCAAAATCCAAAATTTCGGAGGATTTCACAAATTTTTTCNCCTCCCAGCCCCAAAAT
TCCCAAATTTCGGGTCTTCTTTCCCCTTCCACCCCGAAATTCCCCAATTTCGGGGATTTT
TGCCCCAAATCTCCCCCTGAAATTTCCCCAAATTCCCCAGGATCCCATCCTGGAGCATCC
CCAGGANCCTCTGGGACCCCCCAAATCCTCATCGGACTGGGG
>rnd-5_family-3456#Unknown ( Recon Family Size = 31, Final Multiple Alignment Size = 29 )
TAGGGAGAATTGTAAGGGGGCACAGTATTCCCCAATGAGTTGCAGCTGGGGCCAATTAAA
TACACCTGTAAGCAATTAAGAACAAGGGNCATAAAAGGGTGGAGTCAGCCAAAGAGTCAG
AAGNCTGCAAGAAGAGCTAGGAGAAGGCTGCAGAAGAGGCTGCAGAGGAAGACTGCAAGA
AGCAGGAGAAGGCTGCCCAGGAGAAGGCTGCTGCAAAGACCAGGAACCCCAGGAGAGGGT
GAGGACCAGGAGAGNCCCGGAGAGGCTGCGCGAGGACCAGGAGAGTCCCNGGAGAAGATG
GTGAGTTCCCCCGGAGGGGATGAATAATCCCAGAAGAGGATNGACCCCAGGAGGGTAGAC
CCCAGGAGAGGGTTGGAGAAGCTTTGGACATGCCAGGGCTCTGTGGCAGTCTGGCAGCAA
TATCCTTCATTGGATCGCTGCTGGATTAGCTGCAGATGCTTCTGGCTGGGTGCTTCGGGA
AAAGCCCCTGGAGGGGATGGACTCTGTGTTGTAATGTTCACTGTAATGTATGGGTATGTA
TTGGGTAANGCCCACTGGAGGGGGTGGCAGGTGGAAGCCACAAGGAGGTCTAGACCTGAT
TATCTAATCAAGACACCTGGGAGTAGGTGAGCCACCAACAAGTAATGAGGGATTTGGTTT
GGGACATTTGAGGTATTTACTTTGAGTTATGACCGCCTCGACAAGTAGAGATAGATGCTG
GTGTAATGTAACTGGTATAATGTATTACTGTAATGTATAAGTATTGTTGTATAATGTATT
ACTGTAATGTATAAGTATTGTTGTAAACGTGTTTAGTATTGTTGTAAACGTGTCTAATAC
AAC
>rnd-5_family-1141#Unknown ( Recon Family Size = 30, Final Multiple Alignment Size = 28 )
GTAGTGGTTTTGGTTCGCCAATTTGAGATTTCGCCAATTTTGAGATTTCCTGGCCAATGC
ACCAANGAGTGTG
>rnd-5_family-1565#LTR/ERV1 ( Recon Family Size = 33, Final Multiple Alignment Size = 28 )
GTGACAGCCCGACGTGATCTGAATTTGGGGTTCGGGGACCCCTTTCCAGTCAGGAGGCGC
CCCGCTGATTTCAGCGGCCTGAGCGGGATTGGGAGTTCGCGAAACCAATCAAAACACCGA
ACCGAAACCAGAACCACAGCCAAAGAGGGATAAAAATGGGCCCAGCTCTCGGAAACTCGG
AANGATCCAGAGAGGGATCTCCGAGACCGAGGTGCTTTTTCCACTCGGAAAATCGACGTG
CACGAAGAAATCCACGCGGGAAAGGAACCGTGAGTACCGTGTGGTTGAGTGGGGTGTGAT
CGAGCGCGTGTGTGAGACGTGATTCTATCACGAAGCGAGTGTGGACCCCACGATCGCAGT
TCCACTCTCCCGCGAGGGACGTGGTCGGTCAAGGGGGAAGCGCGCGCTTTTTCTTAACAC
ACGTGGGACCCGGGACTCGNGGGGAGTTCAGGGGAAATCGGTCACGGTTGGGTCAGGAAG
GGGGAAAAGACGNTCCCGGAANATTCCGGGAGCCNGTCCGCCTTCTGATCCGGAGAAACA
GGTAAGAAAAATCGAAACCAGTCGAAAAGCCCGCGGAACGGTTCTCCGCGCGACTGAGTA
AGACTGGCGGCGTTTCGCAAGCTCGGGAAATCGACATCAAACAGAGACTCGGGACTCGCG
TCGAGCGTCCCGGCCGAAGGGGACAAGGTGAGAAAGNTCGCAAGCAGGATTTTTGAGAAA
ATGGGGTTGGGAAAGAGCAGGTTCCAGAAAAANCCCCAGGAAAAACCCCCCCAAGGTCCC
GGGAAGGTTCTGCCNGAAATCCCAAGGGANAGCCCATTGGGATGGATGCTAGAACACTGG
GACGACAGCCCCAGGAGGGTGGGAAAGTCCAAGGAAAAGATGATNCATTTTTGCATGGAA
AAATGGGGAGGGAAGGAGATTGGAAAATACGTGGTCTGGCCGGTGTTCGGCACGTTTGAG
ACACGGACGTGCGAGTCCCTGTACGACCACGTGGTCGATCGCCACCCGCGGGATTTTGAG
GAAATTGAGTACGCCGANATGTGGAGATACGCTTGTNCGGGTTTGTACCCGGTANGAGCT
CTCAGACGCGCGGCAAANCGGGGCAAGGAATGGGAACCGCTGGANAACCTTCCACCTCCC
TACCTTGTNCCTCCGCCCCAGCCCGNNCCAGCCCAGGCACNACCGGCGCCGGCGNTGCCT
CCCGAGGCGTCGNTCCCGCAGGGACAGGCNTCNGCACCGCCGCCGCCACCGGAGCAGGCG
GCAGCGCCTNCTTTCCCACATGGNCANGCGGCGGCGCCNCCGCTCCCATGCGAGCAGCCC
CGGCGCCAACCCTCCCCAAAACCGAGGAAAAACAGGTAGACTTCCCCGAAGNCGNCTCTC
CCCCGGCNCATCGAACGAGGCGGAGAACGAGGAGGGCGACCGCGGGGGACAGTGAGGATG
AGGAGGAAAAGCCCGGTATCTTTCCTTTACGGGAGGTGCCGACGGCTCCGGGAGTTATCG
GCTTCGTACATGCGCCGATCGACACCGGNGATGTGAGGGCTTTCAAGAAAGAAATGGGAA
AATTAATGGACGATCCTTTGGGGGTGGCAGAGAGGTTGGATGAGTTCCTGGGGACCAGCA
TCTACACCTACGAGGATCTCAACGCGATCCTGAGGTCGCTGTTCAACAACGAGGAAAGGG
AAATGATCAGACAAGCCGCGATCAGGGATTGGGAACACAGGAACCCGCAGGGGGAGAGAG
GGGACCAGAGGTGGCCGAACCAGAAACCGTCTTGGAGTGCCCAGACGGAGGAAGGGAGGC
AGAANATGATAAATCTNAGAAACATGGTAATNCAAGGTATCAGGGAGGCGGTGCCGAAGG
GACAGAACATGAGTAAGGTACTCGGGGAATGCCAGGGAAAGGACGAGACACCCACGGAGT
GGCTGGAAAGGCTCCGGAAGAGCCTGAGGATGTACTCAGGGACGGACCCCGATTCCCCGG
TTGGGGCGGTNTTGTTGAAAACNCAGTTTGTGGCGAAATCNTGGGAGGACATACGGAAAA
AGTTAGAAAAGATAGACGGATGGCAGGANAGGGGGTTGCAGGAATTGCTNCGGGAAGCCC
AGAAGGTCTACATGAGGAGAGATGAGGAAAAGCAGAAGATTCAAGCNAAGGTGCTGGTGG
CTGCAGTAAGGGAAGCGCAGAAGCGGGAACAGGTCAGAGACNCGGCGAAAACGGCGCCGG
CGAAGAAGCCGAGCCCTTCCCAGGGGAAGGGCTCGGACGANCAGAAAAAGGACTTCGAGT
GCTATTACTGCAAGCAAAAGGGGCACATCCGGCGGAATTGTCCCAACAAAGCCAAGGACC
AGGCGATGTTTCAGGAGGATTAGGGGTGTCAGGGGCTTTTCAGTTTGGGGTCCGGAACAC
CNAGGGAGCCCTTGATAAAATTAAGAGTGGGACCCCACAGGCAGGAAATGTGGTTTNTGG
TGGACTCNGGGGCGGAACGGACCACGGTGCNACGGTTACCACAAGGGTGCTCTCTGAGCG
ATGACNCNATGATGGTAATCGGGGCAAAGGGGGAACCCTTCGAGGTTCCAATCATAAAAG
ATGTNGAAATAGAGNCGGAAAAAAGATGCACAGGAAATATGTTGTTGGCAAAAGANGCAG
ACTTCAATTTGCTGGGGNGGGACNTGATGGTGGCNCTGGGAATTGGNCTGGCGGTGGAGA
ATTCCCGGCTCAAGGTGAGGCTNTATAGACTCACCGTCCAGGATGAGGAGAAAATNGACC
CGAAGGTGTGGTACGTCCAAGGGGAAGCCGGGAGGTTGGACATAGAGCCAATTCGCGTTG
AAATTGAGAGACCAGAAGACCCCATTCGGGTCAAACAGTACCCCATCCCCATGGAAGGGA
GGAGGGGNCTGAAACCGGTGATTGATGAATTAATGAAGAAAGGAACGTTGGAGCCGTGCA
TGTCCAGGCACAACACCCCAATTCTGGCGGTGAGGAAGACGGACGGTAGCTNCAGGCTAG
TGCAGGATTTAAGGGCTGTGAATCAGAGGACTAAGACNCTGTTCCCCACGGTTTCGAATC
CTTACACNTTGTTGAATAACGTCTCTCCCGAGGACACGTGGTACAGCGTGATTGACTTGA
AGGACGCTTTCTGGACCTGTCCTCTAGCGGAGGACAGCAGNGATTATTTTGCGTTTCAGT
GGGAAGACCCAGAGACGAACAGAAAGCAGCAGCTCAGGTGGACNTCGTTGCCTCAGGGCT
TCGTGGACTCCCCAAACTTATTCGGGCAGGCACTCGAACAGGTGCTGAGTCACTTTGTAC
CAACGGAGGGAACAAAATTGCTACAGTATGTAGACGATTTGTTGGTTGCAGGTCCGGGGG
AGGAGGNNGTAAGGGCGAGCACCATTGAGCTTTTGAACTTTTTGGGGGANAAGGGGTTGA
AGGTGTCAAAGTCGAAGCTGCAGTTCACAGAGCCCGAGGTCAGGTACTTGGGACGTTGGT
TAACCAAGGGNAAAAAGAAACTGGACCCNGAAAGGGTGGCAGGGATTGTTGCCCTGCCNC
CCCCACGGACAAAAAGGGAGGTNAGGCAGCTTTTGGGGCTGTTGGGATATTGCCGGCAGT
GGATTGAAGGATACAGTGAAAAGGTGAAATTTCTATATGAGAAACTCACCACGGACAAGA
TCAAATGGACAGAGAAGGACGAGGANGAATTTAGGGGAGTCAAGGAAGCACTCACGGCAG
CACCAGTGCTGAGCCTCCCTGATGTGAAANGGCCATTCCAGTTGTTCGTGGACGTNAGCA
ATCACACGGCACACGGNGTGCTGACGCAGGACTGGGCGGGGGTCAGGAAACCAGTGGGTT
ACTTGTCNAGGCTTCTGGACCCTGTNAGCAGGGGCTGGCCCACGTGCTTGCAAGCGATTG
TNGCTGTGGCATTGTTGGTGGAGGAAGCNAAGAAAGTAACCTTCGGGGCACCTTTGGTAG
TATTCGCACCGCACAATGTGCGGGGCATACTACAACAGAAGGCAGATAAATGGCTCACGG
ATGCTAGGTTGCTGAAGTATGAAGCCATTTTGATTCACTCACNGGATTTGGAATTGCGGA
CAACGACCGCGCAAAATCCGGCNCAGTTTTTGTTCGGGGAAGCTTCGGAGGAGCTCGTTC
ATGACTGCGTGGAAGCGGTCGAATTGCAGACNAAGATNAGGGCGGATTTGGAGGAGGAGG
AATTGGANGAGGGGGAAAAATGGTTTGTGGACGGGTCAAGCAGGGTGATTGAAGGGAAAA
GAAAATCGGGATATGCAGTCGTGGACGGGAGAACGGGAAAAGTGATNGAAGCAGGTCCCC
TGAATGCGGGNTGGTCGGCACAAGCGTGCGAACTGTACGCAGTTCTGAGGGCTTTGAAAA
GACTGAAAGGGAAAAAGGGGACAATTTTTACAGATTCNAGGTATGCCTTTGGGGTGGTTC
ACACGTTTGGGAAAATTTGGGAAGAAAGGGGGCTGATCAACACNAGGGGAAGGGACTGAT
GCATGGGGAATTGATCCGGCAAATTTTGGAAGCTNTAAGGGAGCCGGAGGAAATTTCGGT
NGTCCACGTGAAGGGACACCAGGCAGGGATNCAGTTCCGAACCCGGGGGAACAATTTGGC
AGACCAGGAGGCCAAGACCGCAGCACTGATGACGGTAAGTACCCCGGAGATCGAAGGGAT
CGAGGCCCCAGANGATCCTCCTCAACCCTCCCAAAAGGAGATTGAAGGCTATGAGAAGAT
CGGGGGAAAATTGGAAGAAGGTAAGTGGAAATTACCGGACGGGAGAGAACTAGTCTCTAA
AGGTTTTACCAGGAGGATTTTGAGAAAGCTGCACCAGCAAACACATTGGGGGGCNCAGGC
CCTGGCAGAACAATTTCTGAAATTTTTCGGGTGCAGAGGAATTTACGAATTGGCCGAACA
AGAGGTACAAGGATGCCTGATTTGCCAGAAAGTTAACAAGACTAAGGCAAGACAGGCAAT
CCTGGGGAGTCGCCCCATTGCGTACCGACCATTTGAAAGAATTCAAGTCGATTTCACAGA
ATTGCCCAAGGTGGGAAGGTTCAAATTTGTGCTGGTAATNGTNGACAAATTGACCCATTG
GGTGGAAGCTTTCCCCAGCCCAAGGGCGACGGCTCAGACNGTGTCCAGAAAACTNTTGGA
AGAAATTGTACCCCGATATGGGGTGGTGAATTACATTGATTCAGACCAAGGAACGCATTT
TACNTCGAAAATTATTAAGCAGATGGCGGAGGCNCTAGGCATTTGGTGGGAATACCACAC
TCCGTGGCATCCCCAGAGCTCAGGACAGGTTGAAAGGATGAATCAGACCTTGAAAGCGCA
GTTATCTAAATTAATTTTAGAAACTCGGATGTCCTGGCTGAAATGCCTNCCTCTGGCCTT
GCTTAATATCAGGACNATGCCTCACTCAGAGACGGGGCTCTCACCGTTCGAGATGCTATA
TGGAATGCCATATAAGCATGGGATGCCGGTGGGACACCCCAGGTTNGAGGACAGTCAGAT
TCAACCATATTTGGTAGCGATAAACAAGAATTTACAGGAACTNAGAAAACAGGGGATAGT
ATCCCAGAGCGCTCCTCTGGGGTTTGCTATCCACAAAATTCAACCGGGTGACAGAGTGCT
TGTGAAAGTGTGGAAAGACGTACCCCTCTCCCCTCACTGGGAAGGTCCCTTTCTTGTCCT
CCTGACAACAGACACGGCCATTCGGACAGCGGAGAAAGGCTGGACACACGCGTCCAGGGT
GAAGAAGGTCGAACANCAGGAGGAGGCNCCCGAGTGGAGGGTCACCTCTTCCCCAGGCGA
CCTGAAGATCAAGCTNCGNCGTCCNCGTAAATGACCGATGGCGANCGGATAAGTTGTATA
CTGTCNGATTGTGNATGCTATCCGTTTGTGCACTTTAAGTGTGAATACTGTCAGGGAGTC
TTTGTTGTACATTGTAGAAGGGGACAGAGGCCAAAGGGATTGTGCACCCAGTGTCTGGAG
GAGGAGCTTGAACTGACTGACCGTATCCTAACCCTNGCCACAAATTTAGGNATCATTGAA
TTGGACTCGCAGGAGTGGTTTCACATTTTTCAGAACGGGGTGCGTGGGAAGCTTAGATCT
AAGGCAGAAATCTTGGATGTCGAGTGCCGGAAGTCGATCAAGGTACCNTGCAGCTCAGAT
GCCGTCAAGGTNTCGNGGTGGGGCGCCTTTAAGAGGAGGTATGCGGCNCGGTCCGAGAAT
GTATTCCCTGAAGAATACTCCTGCTGCCGCGAAGATGGTCTTCCTCACCGCTGGTGGCAC
CCCAGGGGGCGGAGGCAAAGGCAGAGGAGTACGCCTGGTGGGAATCCTGATTGGCCTGAG
CCTAGCCGTGTGCGGGACGCNGAGTCTGCACACTGAGGTCCCGATGAACGGCGGGAACGA
GAGCCCCGCGGACGAGTGCGGTAAGTGCACTCAGGTTGTCCCGGTCGGACAAGGGGACGG
GGGGATCTCAGCATACCAAGCCCCGGAGGANTGCATCAGGGAGCCAGGCAGGTACTGTTC
GACAAACGGCACTCGGGTNAAATTATGCAGATCGGGCGAAGAGACGTTGTGTNTCGATCC
AGAGGCGGGAGCGAAGAACGGGCGGTCAGGCGAGCACCAGCACCGAATACGGAAGAGGAA
TGTGGAANNAATGTCGATCCCTGTTTGTAACCAATGTAATCGAACAATGTGGGTCGGGGG
AAAGACGGAATCGATTTTTGTNGCATATCACCAGGTNAATCCATTGTGTTATGACAATGC
GAGACTGGGAATGTGTATGATGAACGGGAAAACGTACTGGGTGGGGAGGAATNTGAAATN
TGANAGTAAGCTCACCCTAAGCAGGGAGCCTGTCATNTTGGACCTGGCNCAGGCAAATGA
TGACAGGGCGTGTCTGCAATATGATAGGGCTGTCTGTTTCGCGAAGAACAAAGAAGGGAT
GGATCCTGAGGGNAAAATGAAACAGATNACTCAGGAACTGAAAAGAAGGGAGTCAGAGTT
GAGGAAGAAGAGGGTGGAGCAAGAAAGACTGAAAACNCTGGGTGAACAGTACGAGCAGCT
CGAGAAACAATACGCCGACGGGGGACTACCTNCCCCAGATCGAAACCTATTCATTGATTT
AGTTCAGGAAATTGCNACNGAACTGGGATTGTCAAATTGTTGGATTTGCGGGGGGCTGAA
ATCGGCNGAAAAATGGCCTTGGAAAGGTGAGAGTTTAGCTCCGGAACAGCTTTTGAAGTG
GGACAATCCGAGGGTCTCAAAATCGGCACAGAGACCTGAGGGATGGGTGTTGGACCAAAG
GGTGATTGGAACTATTTGCATCAGTCGAGAAGGAAAGGAATATACCGAAGTGGTGGGATA
TACCCCGTGTATATCCACCCTGGCGGTAAATTCGAGCAGTAAGAGCAAAGTCTGGCAACC
AGAACCTCCTACNGGGTATTGGAGTCGGAAAAACGAGACAAATTGTGAATGGAACGATAA
GATTGGACTCTGCTGGGTCAAAAGCTCCGGAGCCAACCCTTACCAATCCTTGGAGGAACT
GAGAGAATACTGGAGAGANCCAGGGAAAACGAACATCAGATGGAAAGCCCCNGATGGAAT
TTATTGGATTTGCGGGAAGAAGGCATACAGTGAGTTGCCCCCAAGGTGGAAAGGATCGTG
CACTTTAGGCATGATCCGACCGGTNTTCTTCACTCTCCCTCGAACGAAAAGTAACCTACT
AGGGGCTCCTTTGTACGAGACCCTGAANAGGGAGAAGAGAAGTTTGAAAAAGATGATCCC
TGTCATAAGCGGCAGGCAAACNTGGGGAGAGGAAGAGTGGCCGGCAGCGAGAATAATTGA
ATATTATGGGCCGGCCACATGGGCTCAAGACGGAAGCTAGGGATATAGGACCCCGATTTA
TCTACTGAACCGACTGATCAGGCTGCAGGCAGTGGTAGAAATAGTGTCGAATCACACCTC
AGAGGCCCTTGANTTGTTAAGCCGGCAGCACACCCAGGTGCGGGCTTTTGTGTACCAAAA
TCGAATAGCTTTAGACTATTTGCTGGCCGAGGAAGGGGGAGTGTGTGGAAAATTCAACGA
GTCNGAATGCTGCATTGAGATTGATGATTATGGGGAAACCATAAGAGGNTTGGCAGCAGA
AATCAAGAAGGTGGCCCATGTCCCAGTCCAAAAATGGAATTCGATTTTGCAGTCANCNTG
GTGGGACAGACTATTCGATGGGGCCTGGTGGAACAAAATAATATTCTTTGTGATGTGTTC
AGTAGCCGGGGTCATATTCCTNCCGTGTCTAATNCCTTGTTTTATTAGACTGATNCACTC
CGTGGTACAGGGNATGCAGATAGCAGTCGTGCCCGTGGACCCGGAGTTGGCTTCCGGAAA
CAACACATCCAAGATCATGAGCCTGGGAGAGAGGAAGTATGCGAGCAANGCCGCCGAAGT
NCTGGCAAAATTTGAAAAACAAGTCAAAGCGAATGTGAACGATTACTGANTATCAGGGAG
TCCCACAAGGAGAACACGGGATGGTCTAANAAAGTTCTCTTCTCTTTGTAGGAGACCCTT
AGAGGTGGAGGGTAGANGTAGAAATAAATAGATANTAGNAATTTGGGTTGTAGAGGGAGC
ATGAATTAATGTGNTNATATNGAAGGGGAGGGATT
>rnd-5_family-940#LINE/CR1 ( Recon Family Size = 28, Final Multiple Alignment Size = 27 )
ATCAACAAAAGGAAGTNCTTTTTCACGCAGCACGTAATTAAATTGTGGAACTCATTGCCA
CAGGATGTTGTGGAGGCCAAAGTATAAATGGGTTTAAAAAGATTAGACAAATTCATGGAG
AAAGGGTCCATCGGTGGCTATTAAAACACGATGGTCCGGATGCAACCTCCAGCTCAGGAA
ATCCCTAAACCGCTGATCGCCAGAAGCTGAGGAGNGTTGAGGAACATGGGGGGGCAGGCG
ATNTTCAGTACCTNGTGGAATTCCTACACTCTGAAGTACTCA
>rnd-5_family-1116#Unknown ( Recon Family Size = 31, Final Multiple Alignment Size = 27 )
AAGGATCGATGTCTCGAGACATTTTGGGATGCATGTGTGTGGGGGAAGGGGCAGGTCAGG
CCTTGCCCTGGTGAGGCAGTGCCCTGCCCCTACACCCCCACCCCCAGAGCCTGTATCCCA
GCCCGGCAGTGGCTGCCAATCATGGCACACCGGAGGCAGTGCCCCACACTCTCCCTAACC
CAGCTCCTGAGTGGCCAAATGACCGGAAGTCCCACCTGGGGGAAGGGCCCAGGAAGGCCA
AGGGGTATTTAAGGCCGAGCACGAGGCCAGCACATGTCTNGACCCTACCTCCTCTTGGAG
TTTCTATCTGAACGCCGCTGGAACCCAGGAGTTGGTAGCTATATGTGTGCTTTTCTGTAT
CTTTTCTGTCTTTCTCTCTTTCTTTCTTCTTCTAATTCCCTCTTCTTGGAATTTTGAGTA
ACTTAAAATCGAACGGGCTTAAAGTTTGCTAAGTTGAATGGGCTAAGTCAATGCTTTGAG
AAGTGTTTTATGTTGATTGAATGTTGCNCTAAATCTTTTGCCAAAGTTTCCTTGATTTTC
TAAAGTTTGCCAGTAAAGTTTTTTGTTGTTTTGACCTCTTGAGAATATCTTGTCGGTATT
TCTCCCGTGCGTCTAACTCAGAGTACATGAACAACCGTAAGCCCTTTTAAAAGTCTCATC
GAGCGAGTTTT
>rnd-5_family-1175#Unknown ( Recon Family Size = 32, Final Multiple Alignment Size = 27 )
TGGGCTTATCCCCGAGCAAGGCAGGACGGTCCGGATAGCNCAGTCCCGCTNAGCACAGNC
TGTCCGAGTNCCCAGGCAGCTCNCGGCCGCAGGCNACCCTAAGCAAGCTTAGTGANTATC
AGCTCTTTAGTGATTNTCAGCTCTCTNGTGATTTCAGCTCTCTTGCTTGCTAGGGCGCCT
TTGGCCGAGGCAGANGCAGACGAGAGAGAGGAGAAGGAGCGTNTGAGGTTCCACAGNGAT
GNCTTTATTGGGGGNTTCTGCGAAGGGTCCCAGCGACAGCTCTTCTTCTGCCGAACTGGG
CNAAAGCAGCCCTTTTTATAGGGTNTAGGGGGATCCGAACTTGTCCAATAGTAAGGGTTA
GGGGAAAGTGACCTATGGGGTTACAGAGATAAGCTANGGGTCGAGGCGGAAGACAGGGGC
TTCTTTTGCTGTCCAGTCATCATGACTCGGCATTTCCTACTNTTAGGCCTCAGNCCGCCA
TGGGGCCTTAGCAAGCTCCGTGGAGTCTGCTA
>rnd-5_family-341#LINE/CR1 ( Recon Family Size = 59, Final Multiple Alignment Size = 26 )
CATGTAATGCCTATCCACAAGAANGNCCAGAAGGAGGATCTGGGGAACTACAGGCCTGTC
AGCCTGACCCCGGTGCCAGAGAAGGTTATGGAACAGATANTCTTGNAGGTGATATCCAGC
ACATGCAGGAGAAGGAGGTCATCGGGNCCAGCCCGCATGGGTTNATNACCAAGGCAGGAT
CGTGCTTGACTGACCTGTAAACTGATCTNCAATTGNATGACAAGGGGTGNCCTANNTAGA
CTGGATCAGGGAGAGGCTAGTGCATGTGGTCTACCCAGGCTTCAAGTCCAGTAAGGCCTT
TGGCGTCATCTCTTACAAGAGTTTCACAGCATTCTCCTGGAGAAACCGGCTGCTCATGGC
TTGGACGGGCGCACTAGTTTGCTGGGTGAAAAACTGTCTGAATGGTCGGGCCCAGAGAGN
GGTGGTGAACGAAGCNAAGTCCAGTTGGAGGCCAGTNACCAGTGGCGTNCCCCAGGGNTC
AGTACTGGGGCNAGTNCTGTTCAACGTCTTTATTAATGACCTGGACGNGGNGATNGAGCG
NACCCTCAGCGAGTTTGCAGATGATACNAAACTGGGTGGGAGTGCTGATAGGTCATTCGG
ATGGAAGGCTGCCATNCAGAGGGACCTNGACAGGCTGGANNGCTGGGCTCGNAGGCCAAT
TGCAGGAAGCTCGACAAGGCAAGTGCAAGGTCCTGCGCTTGGGAGGAACAACCCCATGCA
GCGNTACAGGCTGGGGGACGAGNGGCTGGAAAGCNGCTTGGTGGAGAAGGACCTGGGGGT
GTTGGTCGACAGCGGCTGAACATGANCCAGCGTGTGCCCAGGTGGCAAGAGCCAATGGCA
TCCTGGCCTGCATCAGNAATAGTGCGGCCAGCAGGACTAGGGAAGTGATTNTTCCTCTGT
GCTCAGCGCTGGTGAGGCCGCACCTCGAGTCCTGTGTCCGGTTCTGGGTCTCCCACTGCA
AGAAAGACGTTGAGNTGCTGGAGNGTGTCCAGAGAAGGACCATGAAGCTGGTGAAGGGNC
TGGAGCACGTGTCNTACGAGGANCGGCTGAGGGAGCTGGGGCTGTTTAGCCTGGAGAAGA
GGAGGCTCANGGGAGATCTATCGCTCTCTANAANTNCCTGAAAGGAGGTTGTAGCCAGGT
GGTGGGCGGTCTGTTTCTCCCAAGNGCAAGNGATAGGACGAGAGGAAATGGCCTCGAGAC
AGGGGAGGTTTAGATTGGATATTAGGAAANATTTTTTCACTGTGAGGGTGGTCAAGCACT
GGAANAGGCTGCCCAGGGAGGTNGTGGAGTCTCCGTCCCCGGAGGNATTTAAAAGATATG
TGAACGTGGCTCTTAGNGACNTGGTTTAGTGGTAGACTTGGCAGTGCTGGGTTNATGGTT
GGGCTCGATGATCTTAGACCCCACGCAAAGGTTTTTTCCAACCTAAATGGTTCT
>rnd-5_family-277#LTR/ERV1 ( Recon Family Size = 32, Final Multiple Alignment Size = 25 )
CAGTGGGANAAGAAGAAAAGGGTGGAATTTTAGTNGACACAGGGGCAACATACTCAGTNT
TAAATAAAGCTTTAGTGCCTGTGGCGGATGATTATGTTGTGGTGCGGGGGGCAACTGGCC
AATCTGAAAAGGCATATTTTTGCAAACCTTTAAAATAAAAACAATGGGNATTCATAAGTT
TTTGTATATGCCCAATTCNCCAAAGGCGCTTTTGGGGAGAGACTTATTGGAGCAGTTACA
AGCAANCATTACATTCAAAAATGGGGAGGTTACTCTGGAGGTAAATGATCAAAAGTACAT
AGAAGTGTTAAGTTTAACGTTAACAGCCATTGAAATCGAAGAGGAAATTGGTGAGGAGAT
ANTAAATCAAGTATTTCCTGGGGTATGGGCCTCTAACGTACCAGGGAGGGCGAAGAATGC
NCCCTCCCATAGTAATCAAGCTTAAGGAAAGGACACAACCAGTNAGGATCAAGCAGTACC
CCCTGAAAAGAAGACAGGGAAGGAATCAGCCCGATATTGAGAACTTTCTGCAGTTAAGAT
TGTGAAGGATGCCAATCTGATTTCAATACTCCCATTTTACCTGTTCAGAAGCCTAATAAG
TCATAATAGTACAGGTTGAGGGCTGTCAACAAGATAACAAGAATTATACCCTGCGGTAGC
GAATCCATATACTTTGCTAACNCGTTTAACACCTNAGCTAACCTNGTTTACCGTTTTAGA
TCTGAAAGATGCCTTCTTTTTCCTCCCTATCCACGAAGCCAGNCAGAAAATTTTTGCATT
CGAATAAGAAAGCCCTAAAAGCGGGCGCAAAACNCAGCTCACATAGACCGTGTTGCCTCA
AAGCCTCAAGGCTTCAAAATTCCCCCACTCTGTTTAGAGAACAACTTGCAAAAATCTAGA
GTCCTGGGAAGCTCCACAAGAAGAAAGAAGGCTATTGCAGTACGTAGATGATCTTCTAGT
AACCACTCAGACGAGAGAAGCGTGTGTAGCCTAGACAGTAAGCCTTTTAAATTTCCTAGG
ACTCCAAAGATACAGATATCAAAGAAAAAGGCACAGGTAGTGAAGCAGAAGGTAATCTAC
CTAAAGTACGAGGCGAGTGCTAAGCAACGGACTTTAGGGCAAGCTCGCAAGGAAGCCATA
TGCCAAACCCCAAAACCCCAGACAACAAAAGAACNCCGAACCTTCTTAGGCATGGCAGGG
TAGTGCCAGCTGTGGGTTTATAATTATGGACTGCTCGTCAGACCCCTCTATGCTCTTATT
GCCAATGGAAACAGAGATCTCCAGTGGACAAAGGAAGCCACACGAGCCTTTCACCAGCTA
AAGAGTGCCCTCATGTCAGCTCCAGCTTTGGGACTTCCAGATGTAAGTAAACCATTCTTT
CTATTTTCCCATGAAAGACAGGGAATTGCCCTGGGAATACTAGCTCAGGACTTGGGTCCA
TACNAGAGGGCAGTTGCTTACTTTTCCAAGCAACTAGATGCAACGGCCAAAGGATGGCCA
GGTTGCCTCAGAGCTGTAGCAGCAGTCGTGCTGAATATCCAAGAGGCACGCAAGTTTACC
CTGGGACAGAAAATGACTGTGCTAGTGTCCCACACAGTGTCCGCAGTACTGGAAGTAAAG
GGCGGNCACTGGCTTTCACCACAGAGGTTTCTGAAATACCAGGCCATCATGGTAGAGCAA
GATGATGTAGAGATAGTGGTGACTAATATTGTCAACCCAGCTTCTTTTCTCAGCGGAAAT
CAAGGAGAAGCAGTACACCACGATTGCCTAGAGACCATTGAAGCTACTTACTCCAGCCGC
CCAGACTTAAAAGACACTCCTTTAGACGATGCAGAGACCTGGTTCACTGACGGGAGTAGC
TACGTTGCCAGTAGAAAGCGACATGCTGAGAATGCGGTCACTATGTTGTACCACCTNCAG
AGGAAATCAGAAGCTGCATTGCCTAGACCCTTGAAGCCACCTACTCCGCCGCCCAAAAAG
NCGAGATAATNCAGAGCCCTGGCACTGACGAGAAGCCTTGCCTTAGAAAGCGACGGGAAA
AANAGANAATAAACATATGNACAGACTCGAGGTATGCATTCGGAGTTGTGCATGCACATG
GAGCCATCTGGAGAGAAAGGGGACTGCTAACCTCACAAGGAAAAACATCAAACATGNACA
AGAGATAATCCAGCTNCTGGAAGCAGTTCAGCTGCCTGAAAAAGTAGCAATTATACATAT
TAAGGCACACCAGAGAGTGAGCTCAGAATTAGAAGAAGGAAATGAGCTGGCAGATAGAGA
AGCAAAAGAAGCAGCGAAAGGTGAAGGCCTAATTCCAGATGGACAGATTTCCCTTGAAGG
TAAGCCAGAATATAATAAGAAAGACANAAAGCTAATCGAAAATCAAGGACATATAACCAA
GAAGGGTGGGCTACCATTGAAAGGGAGCTGGTAATCCCCTCCCATTTGCTGTGGTCACTA
GTAAGAGAAGAACACNAGAAAACGCACTGGGGAAAGGAATAGATGCCCTAAACACCTATC
TGATNGAAAGAATCGTTGCCAAGAATTTACATGCCACTATTACTCAAGTAACCCGACAGT
GTGATCTTTGCCTCCAGACTAACCCCAAAAATANCCCCAGACCGAAACTCGGTCAGATTA
AGAGAGGCCATGGGCCTAGACAGCAGTGGCAAATTAACTTTTCAGAACTCCCAAGGAAAG
GGGGGTATCGGTATTTATGATATTAACAGATACATTTTCAAAGTAGCCAGAAGCGTTCCC
CACCAGAACTGTCAAAGCTCGAGAAGTGACCGGAGTATTATTACAAGAAATAATACCACG
TTTCGGAGTTCCAGCCACAATACCTCANATAGNGGATCTTTAAGTAAACAACTCAGAGAA
ANTNGAAAACATGTGGCTGGAACTCGGAGCAGAGAACTAGATGGACCAGTACATAACATA
CAGCCTGGAGATTATGTATATGTTAAGTCTCTTGCAGAAAAGACTTTAGAACCGCAGTAG
GAAAGACCGTTCCAAGTGCTTCTCACCACCTTCACCGCAATCAAGATCAAGGAGCAGAGC
GCCTGGATCCACCACTCTCGAGTGAAGAAGGCCCCAGAAGCCCCCTGGAAAGTGACACCA
GGNGACAATAAACTAAAACTTACTCAAGCAAAATGAGTATATTGCGGCCGAAGTAGTTTG
TAATTTCGTTTACAGAAGCTTGCACATAATTATGCTTGAGTCTTAGAATTAGAAAGTACC
TCTATNCAAANCGATGCTGAATGGCCTTAGTCCCAAGCTTTTAATCAGTTCACTAGATCC
ATANGAGAACTTTCTGAGATAAAAGATTTAAACCTATCNACTGTAGTAATNCACGAAGAT
CAAGTATATGAAAAGCAAGAGTGACAAGAACAGGAACTGTAGACACTTCAAGGGATCAGA
AGAGAAGAAATCAAAGTAGGATGCCGAGTAGTCAATAAGACNACTCATGAGAGACCAAAT
GAAATTAATGTCTCAACCTCTCCAGCAGGCACGGGAGTTTGTGATANCCCAAATNAATCA
GACTGTTAGTGTAATTTCACATTAATACGGCNTGTAGAAGTGACTTGTCTTTAGGTCTCA
TGATGCCATACCCAAATGCCAAACCTNACCCAAACTTAAACCTGAAGCGTATAAATAGGC
CCATACGTAGTGAGGAATGCGGGCAACAACAACTGTTGTTCAATCCAGAGTAGTCTCTCA
AATGTGTTGAATTGCTAATGCAAATTAACATCTCAAAAATCCAACCAGCCTGCTCCTCTT
TCCTAAAGACATCCTTCGAAGGCTAGACAACGTAGTTACAAAGACAAGTACACCTCAAGA
GCAAAATAAGGAAAGATCTAACTGAGATATTAAAGACAAAATTAAGAGTTTTAAATAGAA
TTGATTCAGAAATACTAATGAATAAGCTAGCCGCTGCAACGAGTGNTCTAGCAAAATTAA
AACAACCCTTACAGTCGTCTCTATTAGCATTAAGAACTAGCCAGTAGCAAATTTCAAAAG
TACTGCCAAAATAGAGAAAAGCCGGAGACCAAGACCACAAGTTAATAGTAGAAGCGCTTA
GTACGGTTCAAGATAATGTGTCTTTAGCTTTCAGTTGTATACAAGCACAGTTATAGATGC
AAGCAACAGCAGCTTTGATCGTACGGGAAGGAGATGAAAGTGATTTTCCAGCTGAAATTC
AGAAAGTTGTCTAAGATAATGCGATTGATTTT
>rnd-5_family-1#Unknown ( Recon Family Size = 27, Final Multiple Alignment Size = 24 )
AATGACAGANGAANACGTCTGCAATCTGGCTGCACTTGANTTCATCCCAGCAAGACGCCT
AGACTTCTTTTACAGTCAGCGGAGAACAAGAAATAGGCACTTCTAGGGCGCGATTCATCT
CGTCCTAANATAGACGTCTAAAATAGGTCAGATGAATCGCGCCTTAGAAGTGCCTGTTTC
TCTCTCTCTCCACTGACTACAAAGGGAGCCAGCAGTGACTAGCTCAGATGTAGACGTCTA
CAAGACATGTNTAAAGTTAATGA
>rnd-5_family-229#LINE/CR1 ( Recon Family Size = 34, Final Multiple Alignment Size = 24 )
ATGTATGANTGGATNATCAGTCCTCAGGANGGANAGAGGTTATCACTGATCCTGAGGCAN
CNTGTGCTAGGGATCAGCGCTGTCACAAAATAATCCAGAAAAGGAGTTAAAAGAGGTGAA
AAAGTTTGNTGATGTACAAAATTATTCAGGNTAGTCAAATCTAAAGCTGACTGTGAGGAN
TTGCAGAAGGACCTCACGGTACCGAGTGACTGGGCGATAAAACGGCAGATGAAATTCAAT
GTCGATAAGGGCACGTAGGAAAAAATAGCCCTAACTNTACATGCACAATGATGGGCTNTA
AATTGGCTATTGCTNCTCAGGAAAGAGATCTTGGAGTCACTGTGGATAGTTCTCTGAAAA
CAGCANCTCGGTGCTCAGCAGCAGCCAAAAANGCAATAGAATGTNAGGAATTATTGGGAA
AGGAANAGAGAACAAAACAGAAANCATTNTTGTGCCGTTGTGTAAATCCGCGCTGCGCCT
GCGNCTTGAATGCTGTGCGCGGCTCTGATTGCNGTTCCNCCCAACTGAAAGAGATTGCAG
CTGGGCNNCGGGGAGGTGTGNCGAAGGGGANNAGGGTGG
>rnd-5_family-649#LINE/CR1 ( Recon Family Size = 25, Final Multiple Alignment Size = 23 )
CATACTGAAATTCAATNAGNATCAATNCANNCTCTATCAATGTGGGCATAGAAAGCCCTN
TAAATCAATTTCTTAAGAACTNNTAAANGCTTAGGAGGAGGTCCGAAAGGACAGAGCCAA
GACTACTTGCAGTGGAGCTGGCGGGAGGATGAGAGACAGCAGNCATAAANTGNACAAGAG
AGATTCAGACTGAATGTAAGGAAAACTGTTTTCCCCGGGAGACGGTCAAGCAGCGGAGCA
GGCTGCACTGTGGGGCCAGAGAGGCTGTGNAGTTTCCATCCTTGGAGGTTTTCGAGACCC
GACCGGACAAAGCCCTGAGCGACCTGGTCTGACCTCAGAGCTGACCCTGCTTTGAGCAGG
AGGTTGGACCGGAGACCTCCTGAGGTCCCTTCCAACCTGAATTATCCTCT
>rnd-5_family-211#LINE/CR1 ( Recon Family Size = 27, Final Multiple Alignment Size = 23 )
AAGCTGCNACNNAACCTGGCAAGGGACGCGAAGTGTCACAGAANGGGTTTCCACAGGCGT
GTNAACCAGGAAANGAAGGTCAAAGAAGGCGNNCCNCTCTGATAAANAANGCTGNNAAAC
TGGAAGTAGNAGAAGAGTGGGNAATATTCAACAANTTTTTGCCTCAGTCTTCANTGGCAA
CCNCTNTTCCCACACCTCTCGANTGGATGGGCNGCAGGACGGGGACTGGGNGAGCAAAGT
CCTTCCTACTGTAAGTAAAGATCAGGTTCGTGACCACCTGAGGAACCTGAACATGCACAA
GTCCATGGGACCTGACGAGAAGCATCCNAGAGTCCTGAGGGAACTGGCTGAGGTAGTTGC
CAAGCCACTNTCTATGATATTTGAGAAGTCATGGCAGTCAGGTGAAGTTCCCAGGTGACT
GGAAAAAGGGAAACATTGCACCCATCTTTAAAAAGGGNAGAAAGGAGGATCCTGGGAACT
ACCGACCTGTCAGCCTCACCTGTGCCTGGGAAGGTGANGNAGACAGAACAGATCTCTTCT
AGAAGCTGTGCTAAGGCACACGGAGGACATTTTTTTTTTTTTTTTTTTTTTTTTTTTTTT
TTTTTTTTTTTTTTTTTTTTTTTTTTTTTTTTTTTTTTTTTTTTTTTTTTTTTTTTTTTT
TTTTTTTTTTTTTTTTTTTTTTTTTTTTTTTTTTTTTTTTTTTTTTTTTTTTTTTTTTTT
TTTTTTTTTTTTTTTTTTTTTTTTTTTTTTTTTTTTTTTTTTTTTTTTTTTTTTTTTTTT
TTTTGNTCGCATCCAGAGGGTAGTCGTGCGATGACTCGGTGGTGGACGTTGGTTGTAAGT
GGTGTCCCTTAGGGGTCCATACTGGGACCGGGTTATCCAATGCCTTCAACANCTGAATCT
GCCATATGAANAAAGGGATNGAACGCACCCTCAGCAANTTTGCAGATGACACCAAGCTGA
GGGTGCGNTGACACGCCTGAAGGNTGNGNTGCCATCCAGTGGGACCTTTTTTTTTTTTTT
TTTTTTTTTTTTTTTTTTTTTTTTTTTTTTTTTTTTTTTTTTTTTTTTTTTTTTTTTTTT
TTTTTTTTTTTTTTTTTTTTTTTTTTTTTTTTTTTTTTTTTTTTTTTTTTTTTTTTTTTT
TTTTTTTTTTTTTTTTTTTTTTTTTTTTTTTTTTTTTTTTTTTTTTTTTTTTTTTTTTTT
TTTTTTTTTTTTTTTTTTTTTTTTTTTTTTTTTTTTTTTTTTTTTTTTTTTTTTTTTTTT
TTTTTTTTTTTTTTTTTTTTTTTTTTTTTTTTTTTTTTTTTTTTTTTTTTTTTTTTTTTT
TTTTTTTTTTGCTCAGCACAGGAAGGGCATGGACCTGTTGAGTGGGTCCAGAGGAGGCCA
CAGAAATGATCAGAGGGATGGAGCATCTCTGCTCTGAGGGAGCTGGGGGTGTTCAGCCTG
GAGAAGAGAAGGCCCCAGGAGAGACCTNATTGCGGCCTTCCAGTACTTAAAGGAGCCTAT
AAAAAAGANGGNGAGAGACTTTTTTAGCGGGGCCAGCAGATCCTGATAGNACGAGGGGNA
ATGGTTTTAGACTGAAACTGGGACTAGGTTTGGGTNGGGTATNACGNAGGAATNCTTTGC
TGTGANGGTGCTGAGGCCCTGGAANAGGGTGCCCAGAGCAGCTGGGGNTGTCCCTGGATC
CCTGGAATNTCCAAGNCCGGGTTGGACGGGGCTCGGAGCGACCTGGGATAGTGGAAGTTG
TCCNTGCCCATGGCGGAAGGGTCGGAGGGATGATCTTTAAGGTCCCTTCCAACCCAAGCC
ATTCTACGATT
>rnd-5_family-280#Unknown ( Recon Family Size = 25, Final Multiple Alignment Size = 22 )
GGAATAAATCAGACGGGACTCCATTTTCTTCATGCAGGAAAAAGCCCATTCTTTATTCAC
ATAACTCNTTTTTATACAGTTTTACAGACCTCGTGTGNGACTCCAATTGGTTAGCAGCTT
TCTTGCCAATCANTTTATTGGTTAGTAAAAGGTATTTTACTTGTCCATCAAACCTCTCTA
TNTCTAAGTTGTTTACATATTTTCTTCGCTGATTCTCACGGGACAGATTTAACGTTTATG
CAGGTGCAAGTTGTTTTTCACCCAGGAATAGATTGTTATGTTAACGAACTGCTCACACCA
GGATTGCTTTCACATGGGAACTTGCAAANTGCTAGCTGCTTAGAAATGACAGGCCAGCCG
CTGATCTAGCAGAGCAGGCCTGATTTTATAAGGCCTTTCTTTTATAATTTTTCTACCTTA
CTG
>rnd-5_family-1180#LINE/CR1 ( Recon Family Size = 27, Final Multiple Alignment Size = 22 )
CCCTGGAGGGAAGAGGGGCCCAAGAAAGCTGGTTGATATTCAAGGATCGCCTCCTCCAAG
CTCAGGAGCGGTGCATCCCAACGAAGAGGAAGTCAGGCAAAAATGCCAGGAGGCCTGCGT
GAATGAACAAGGAGCTCCTGGACAAACTCAAACACAGAAAGGGAGCCNACAGAGGGTGAA
AGCAGGGAAAAGTAGCCTGGGAGGAATACAGAAATTGANCAGACCCAGGGACCGGGTTAG
GAAAGCTAAAGCCCTGNTAGAATTAGACCTGGCCAGGCATGTCAAGGGCAACAAGGAAAG
CTTCTGTAGGTACATTGATGATAAAGGGAAGACTAGGGAAANNGTGGGCCCTCTCCGNAA
GGAAACAGGAGACCCGGTNGCCCGGCATATGGAGGAGGCTGAGNTGCTNGATGACNNTTT
TGCCTCAGTCTTCACTGGCAAGCGCTCCNNCCATACTTCTCGAGTAGANGGCCAGGGCGG
GGACTGGGGANTGNAGGACCAATGCCTCCCACTGCAGAAATGATCANGTTCGNGACCACC
TGAGGAACCTGAANGTGCACTTGAATGTCCGTGGGACCTGACGATGAGATGCATCCNNGG
GTCNTGNGNGAACTNGCNGATNNAGTTGCCAAGCCACNNTCCGTGATATTCGAAATCATG
GCAGTCNGGTGAAGCCCCGGTGACTGGAAAAAAGGGGAAAACATTGTNCCCANCTTTAAA
AGGGGNAGNANGGAGGACCCGGGNAGCTACNGGCCNGNCAGCCTCACCTCTGGGGCCCGG
CAGGATCATGGAGCAGATCCTCCTAGAAGCTATGCTAAGGCACATGGAGGATAAGAAGGT
GATTGGTGACAGCCAATNTGACTTCACTAAGGCAAATCGTGCCTGACAAATTTNGTGGCC
TTCTACAGTGAGGCNACAGCGTCCGTGGATAAGAGAGGTGAACGACTGACGTCAGTACCT
GGACTTGTGCAAAGCATTTGACGTTTT
>rnd-5_family-227#Unknown ( Recon Family Size = 24, Final Multiple Alignment Size = 22 )
GTAGCAGGGCGTCCCCCGCCACAGGAGGGCNTATCTGTTCTGCCTATCAGCTGGTGCAAT
AGCTCAGGGCATCTTCCCCTCACATGAGTTTGCTAACTGGTGAAATAACTCAGCCAGGAC
AGCTTGTCTTGTGGTGAGTTATTTCGGCGCCATGGAGGTGACACTCCCAGCCGACAATAA
ACATCCTGCCTTGAAAGCAGATGTGGGAAGATAAGCTNGAATTTCTGACTGACAGACACT
TCACTTTACAAACTATAAAAGCTACACCAAACTTTCACAAAGCAGAAGTCTTCTGCACAT
TCCCTGGAAATGTGTGGGGAGCTCTCCCCGAAGNCCGGGACGCCNGCTTCGTGGTTACTC
CCCCGGGGGTTGAGNGAAAGGACTCTGTGCACCACATCATCANTTCGGTGGTAAGTTACA
TTGACTCCTAATCTATACTATTTCTTCGCTAGCTGTAATATAGGTACCTTTATGTCGTGC
ACTGTTTTATGTAATCTACTAGTAGTTCTTTTGTTTTATCCTGTGTAGTAAGTAACTCTG
TTTAAGGCCTTNTGTCTGTTATCTCCTGTCTATTCAATAAATAATTCATTTTATAATAGA
CCTGATCNGCCATTNTTAAGAACTTGTGAGCGAGAGTGGTTTGGGTGCTGGCCGCCTNAA
TAAAGCTGCTGCCAAAAACCTGAGCCNAAGGCAGGGCTTGTCTAAAGCTCCCACTCGATC
CAT
>rnd-5_family-903#Unknown ( Recon Family Size = 32, Final Multiple Alignment Size = 22 )
ATTTCAACGGGGATGAATNGGGNAAGCTTTGGTGCACGTGCCTGCACTTGATGGCATCCC
ATGCCTTTTGATGGCTTTCACTNCGGTGAAAATTTTTTTTTTTTCCAGTATCCATGCCAT
GTCTCTCATATCTTCCCCTNNAAGTCGTGTCTTCCTCCCTGATTTTTTCCCCTGCTTTTG
CAACATCTGTGAGCTTAGTTTTGGCNTGTTTTGGTCNTTTGCACTGCACCTGATATAATC
CCGGTCCATTTCCTTGTAGTCACTAAATTTCCCAAATTTCTGTTTTTCTCCTCCAATTGC
ATTTCGTTTGATCGTATCTCCNTTCCAGAATGTTTGTAAGTCCTTTTTTCTGTTTCGGCC
TTCAGCGGGGATCAATTTTGGCAAGCTTTGCTGCATGTGCCTGCACTTGATGGCATATGG
CCTGCCTTTTGATGGCTTTCGNTTTGGGAAATTTCGNTTTTTTTTTTTTTTTAAGTATCC
ATGCCATGTCCCTCATATCTTCCCCTCCAAGTTGTGTCTTCCTCCTTGACTTTTTCCCCT
GCTTTTGCAACATCTGTGAGCTTAGTTTTGGCNTGTTTTGGTCCTTTGCACTGCAGCTCA
TTTCCTCCCGGNCCATTTTTGTAGTCACTAAATNTCCCGATTTTCTGGGTTTTTTTCAAT
TGCATTTCATTTGATCNTATCTCCTTTCCAGAGTGTTTGTAAGNCTTTCTTTTCGGNTTC
GCAAGATTTCGTTTCCCTTCCCGAAAGGAAATGAATTTCCTTTCGGGAAGGGAAACGAAA
TCTTGCGATTTCAATGGGGATCAATTGGGCAAGCTTTGGTCCATGTCCCTGCACTTGATG
GCATGCCATGCCTTTTGATGGCTTTNACTTTGGCGAAGATTTTTTTTTTTTTTTTAAGTA
TCCATGCCATGTCCCTCATATCTTCCCCTCCAAGTTGTGTCTTCCTCCTTGATTTTTTCC
CCTGCTTTTGCAACATCTGTGAGGTTAGTTTTGGCATGTTTTGGTCCTTTGCACTGCACC
TCATTTCATCCCGGTCCATTTTCTTGTAGTCACTAAATTTCCCAANTTTTTTTTTTCTCC
TTCAATTGCATTTCATTTGATCGTATCTCCNTTCCAGAGTGTTTGTAAGTCCTTCTTTTC
TGTTTCGGCCTTCAGCGGGGATCAATTTTGGCAAGCTTTGNTGCATGTGCCTGCACTTGA
TGGCATGNCATGCCTTTTGATGGCTTTCACTTTGGGCGAAAGATTTTTTTTTTTTAAGTA
TCCATGCCATGTCCCTCATATCTTCCCCTCCAAGTTGTGTCTTCCTCCTTGACTTTTTCC
CCTGCTTTTGCAACATCTGTGAGNTTAGTTTTGGCCTGTTTTGGTCCTTTGCACTGCACC
TGATATAATCCCGGTCCATTTCCTTGNAGTCACTAAATTTCCCGATTTTTTTTTTCTCCT
CCAATTGCAATTCCTCGGATGTCGTATCTCCATTCCAGAGTGTTTNTAAGCCCTTCTTTT
CTGTTTTGGCCTTCAGCGGGNATCAATTTTNGCGAGCTTTGCTNCATGTGCCTGCACTTG
ATNGCATACGCCTGCCTTNTCATGGCTTTGACTTTGGAANGACGTTTTCTCTTTTTTTTT
TAAGTATCCATGCCATGTCCCTCATATCTTCCCCTGCAAGTTGTGTCTTCCTCCTTGATT
TTTTCCCCTTCTTTTNCAACATCTGTGAGCTTAGTTTTGGCCTGTTTTGGTCGTTTGCAC
TGCACCTAAGTAATCCCGGNCCATTTTCTTGTAGTCACTAAATTTCCCGATTTTTTTTTT
TTTCCTTCAATTGCANTTCCTTTGATGNTATCTCCATTCCAGAGTGTTCCTAAGCCCTTC
TTTTTCTGTTGGCCTTCAGCGGGGATCAATTTTTCAAGCTTTGNTCCATGTCCCTGCACT
TGATGGCATCCCATGCCTTTTGATGGCTTTCACTTTGGCAAAGATTTTTTTCTTTTTTTA
AGTATCCATGCCATGTCCCTCATATCTTCCCCTCAAAGTTGTGTCTTCCTCCTTGATTTT
TTCCCCTGCTTTTGCAGCATCTGTGAGNTTAGTTTTGGCATGTTTTGGTCCTTTGCACTG
CACCTCATTTCCTCCCGGACCATTTTCTTGTAGTCACTAAATCTCCCAATTTTCTGGTTT
TTGGGTTTTTTTCAATTGCATTTCATTTGATCATATCTCCTTTCCAGAGTGTTTGTAAGC
CTTTCTTTTCTGGTTCGCAAGATTTCAACGGGNATNAATTTGGGCAAGCCTTGGTCCATG
TCCCTGCACTTGATGGCATGTCGCNTGCCTTTTGATGGCTTTCANTNTNNGNAAGTTTTT
ATNTTTTNTTNTTCCNCTTTTTNAGTACCCATNCCATGTCCCTGGTATCTNCCCCTCCAG
AGCGTTTGTGTGTCTTCNTTTTCTG
>rnd-5_family-143#LINE/CR1 ( Recon Family Size = 22, Final Multiple Alignment Size = 21 )
GGGAGGTAAACACCAGGGAGGGAGAAGAGCTATTTAAGCTAAAGGACAACGTTGGCACAA
GAACAAATGGGTATAAACTGGCCATGAATAAATTCAGGCTGGAAATTAGAAGAAGGTTCC
TAACCGTCAGAGCAGCNAGGTTNTGGAACAGCCTTCCAANCGGAGCAGAAAGNANAANCA
CTCTTAAGANGAAGTGTGATCGCTTCACAAAANATCAATNAAGCGATGCAGCCNTCTGAT
GGCAGGGGACTGGACTGNACTCTGCTGGGCCCCTGCTGGTCCTGTA
>rnd-5_family-974#Unknown ( Recon Family Size = 23, Final Multiple Alignment Size = 21 )
TGTCCCCNGGGTGCCGGCAGGGNGTCCCCANGGGTGTCACTCGGTGTCCCCAAACCCATG
CTGGCACCGTCGGGTGTCCCCGAGGNCGCCCCCAGGGTGTCCCCGATGGGTGTCCCTGCG
GGCACCAAGGTGTCCCCAAGCGCAGGGTGNCCGTCACCGGGGTGTCCCCAGGGCAGTGTC
CCCAGCCCAGATGTCCCCAGCGCGTCCCCAGGGTGTCCCCAGGGTGTCCCTGTCACAGTG
TCCCCAAGCCCAGGCTGCGNTGCCACCAGGGTGTCCCCAGGGCATGTCCCCGAGCCCAGT
GTCCCCGGGGTGTCCCCAGGGTGTCCCTGTCACCAGGTGTCCCCAGGGCACTGTGCAGGG
TGCCCCGTCACAGGGTGTCCCCATGGCCCAGGTGCCCTGCCACCGCGTGTCCCCGGTGAT
GTCCCCGTGCCAGGGCTGTCCCCCGTCCCCCCGGGGTGTCCCTGTCACCATGTCCCCAGG
GTGTCCCCAGTGTCCCGTGTCCCCGGTGTCCCCAGGTGTCCCTGCCCCGGTGTCCCCGCC
AGTGTCCCCAGGTGTCNCCCCGGTGTCCCTGTCACCCCGGTGTCCCCCGNTGTCCCCNCG
CCAGTGTCCCCAGGCGTCACTGTCCCCGCGGTGTCCCCAAGGCCCGGGAACTGTCCCCAA
GGTGGTCTCCGTCNAGTGTCGCTGTCCCGCTGTCCCCAGCCGGGGTGTCGCTGTCCCCGC
GTGTGCCCGGCGTGTCCCCTGTCNCCACGTGTCCCCACAATGCCCC
>rnd-5_family-490#Unknown ( Recon Family Size = 22, Final Multiple Alignment Size = 20 )
TCCCTGGACCACCCAACTCACCTCGGGGGCAGAGAACAAGCAGCCGACCCCGAGA
>rnd-5_family-1867#LTR/ERV ( Recon Family Size = 24, Final Multiple Alignment Size = 20 )
GTTCCANCNAAAAGACAATGCTGCGTTCTTAATGCTCTGGGAACCACAGAATCTATGAAT
GTNGCCCTAGTCAAACTCACGCTCCCTGGAGATGAAAACCANTTAGTTGTCAAAATGGTA
NTCGGGGACATTCCAAATAATCTATTGGGGATGGATGTCCTTGCNGGGAGGCAGTGGGAA
GACNCTGANCGNTTCCTGTGGTCTTTTGGCACTCCGCCACTTAACATTAGGCTGCTTCAG
ACCGCACCCNCGACCTATCCCNTATAGAAAACAACCAATGTAAAACAATACCCTNTNCCT
TCTGGNGCCAGGGAGGGNATCAANCCGGTNATNCGGGATTTGCAANACGGAGGGGTTNTN
ATTCACACACATTCCCCATATAACTCTCCTGTNTGGCCNATTAGAAAGCCGAATGGCGAG
CGGANGCTNACAGTAGATTATCGGAGACTNAATGCCAACACAGNACCTNTCACAGCAGCA
GTCCCAAACACNGCTGAATTAATANCATCGACNCAGGAANAAGCTCACTCAATNATGGCA
GTTNTAGATGTNAAAGACGTGTTCTTTATGGTCCCNNTTCAGGGAGAAGACAAAGACCGT
TTTGCNTTTACTTGGGAAGGNANACAATATACCTTTANCNGNCTNCCCCAAGGCTACAAG
CACTCNCCNACNNTAGCNCACNATGCTCTAGCACAGGAATTNNAANAAATACCGAAACCT
CACACTCTAGCTGTTTATCAATACATCGATGACGTNTTGGTGGGGGGNGAGGAAATAGGG
GNAGTNGGGNAANATCAGCAGNANACGATCTCACNTGGAAAGNCTTGATNNGCGGATCCC
CCCAGAAAAAATCCAGAAGCCTTCTCAGGAAATAAANTTTCTGGGAATTTGGTGGAAAGG
AGGTATGACGTGTATTCCACNNAANACCCTNACNTCTCTAGATCGGATTAAAATGCCTGA
NTCCAGGAAGGANCTCCAGCAAGNTCTGGGACTATTAGNATNCTGGAGGAANCACGTCCC
GGATTTTCCAGTAATNGCGAGGCCNCTTTGTGACTTGNTGANGAAAGGGNCAAAATGGGA
TTGGACTCCTTCTCAGGAAGAAGCATTGCAATTACTGATTTTTGAAGCAACGGCNCACCA
AGCACTAGGNCCNGTCCATCCCACAGATCCCTTTCAGGTGGAATGGGGGTTTGCCTCCTC
AGGGCNATCAGTACACATCTGGCAGCGGGGTCCCGANGGTCCGACAAGGCCTGTTGGTTT
CTATTCCCGCGGTTTCAAAGATGCTGAGAAAAGATACACTACCTGGGAAAAGGGATTGTT
TGTNGTTAAGCTTAGCTCTCATAGAAGTGGAAAAAAATTGCACGACAACAGCCNATCGTG
TTAAGAGGTCCTTTTCAAAGTTATCAAAGCTGTCACTANTGGGACCCCCCCCGCCTGACG
GGGTAGCCCAGAGAGCATCAGTTACAAAATGGTATGCTCAGATTGAACATNACTGTAACA
TATTCTCAATAACAGAAGGTGCTGCAAAAAACTTAGCGATNCAAGACACTGAGAGCCCTG
GCTAGCAGCCAAGATAAACCTGCTTCTGTANTCAAGGTNGCCCCTCCTTTCTCCCCCGAA
CTAGCAGCAAATTCTTGGTTCACNGATGCCTCCGCNAAACGAGAAGGGAAGGTATGGAGA
TACAGAGCAGCCGCCCTNCACATTTCATCTGGTGAAAAAATTATTACCGAGGGGGAAGGC
AGCGCTCAGGTTGGAGAACTCATAGCTGTTTGGAGCGTTTTCCAACGTGAGGCACAGAAC
ACTTCTCTCGTCTGCATTTACACCGACTCTTATGCAGTGTACAAAGGTTGTACTGAGTGG
CTCCCTTTCTGNCAGCAAAATGACTGGGAAGTTAACAGAATCCCCGTGTGGCAAAAGGAN
AAGTGGCAAGAAATCCTAGAAATTGCTAGTCAAGGAAATTTTGCTGTTGGTTGGGTAGCT
TCTCACCAAACAGACGGGAACCCAGCAGGAGAGTGGAATAACAGAGCTGATGAGCTAGCA
AGGCTCAGCCCCCTGAAAAAGGAANCAATCACNGAGGACTGGGACCAACTATTAGAATGG
CTGCATGTAAAAAGGCAGCACACGGGTGCGAAAGACTTGTACAAGGAAGCNCACGCCCGN
GGTTGGCCNGTTACCAGGGAANCGTGTAAAACATGCATATCAGCCTGCGAGCAGTGTCGC
AGGCGACTGGAGAGACACCCTTCAGAAGATGACCCTCTGCATTTGAGGAAGGGTAAAGGC
TTATGGGACGCGTGGCAGGTAGACTATATNGNCCCCTTTAAGAAGTCAGGAGGCAAACAC
TTTGTGCTGCTAGGAGTAGAAATTGTATCTGGGTTGGTNCAAGCTGATGCCTTTAAAAGG
GCTANAGGTGATAATACAGTTAAAGCTTTGCAGGGGTGGTTTGGAACTTTCCCAAAGCCA
CAGGAAATTCAATCTGACAATGGGTCCCACTTCACTGCTAGAGTNGTAACAGGATTGGGC
AAAAGGTGAAGGGATTAAGTGGACTTTTCACACCCCTTACTACCCTCAGGCTAACAGGAT
CGTAGAAAGGAAAAATGACCTTTTGAAACAACTCCTNAAGCCACAGGAGGCAAATTGGGA
CGGTCGGCTATGGGAGGCTGTTNAAGGAGTGAACAGCAGATGGAGGGTGAACGGATGCCC
CAAAGTCACTGCCTTTTACCCNACACCTCCAAGCATCATCCCCTCACTGCGGGATCCTGA
ACGATCCAAAAAATCCATCACATTACCCTGGACAACCTGTTCTGGTGGACCTCCCCTACC
GTAGAGCGAAGTACCACCGGTGCTGAAAACCACGATAACGCTGGTGATACTTTTCTGCAT
CCTACCACAACTCCATGGACAGAGTCCTGCTGAGTGGTTGTGGTCTGAAGCCACCATCCA
TCACACTAATGTTCTAGGATCATATCCCAAGGGTCGACGCCCGAACCTGGCGACCATAGT
GCTGCATGACTCCGAGGTATATCGTCCAAGTGAGTGGGGATGGGACCAAAACAACCGGAT
CAGAACCCTAACTGGAACGATCGGTGAGTCAATTGTGGTAGCATGCAGAAAGGTGGAAGG
AACCCTCCATGAGAAAGCCACCTCCATCATAGTTGCCGGAAATTTTATGGAAGCAAGTGG
AAAAAATTATCTGGATATCCCTTCAGCGAGACTGTGCCCCACTAAGAAATGGGGGTGCAC
CAAACTAACAAATCCCCTCACTCTGTGTTGCCGCCAGGAGTATGTTGGTAATTACGCTCT
AAGTCCCAAAACTAACAATGTTGCAATTATAAAGGATTGTAAAGATGAACCATTTGATTG
CTGGCACAATTTTACTTTAGCTAAACCGACTTATGTGACGTGTCTCTGGCAAAATGTCAC
GGCTGACCCATTAGGACTAAGAGGCTTGGTTTATAAATTTAAGATAAACACTATACCAAA
ACCCACACTGAGCACCATAATTACATCCCCGTGGTTAGGAGGGACTGAGAGTATGAGGCC
CACACTGAGTGCAGTAGTTACACCTCAATGGACAGAAAACACAAAGCCCACATTAAGTAC
AGTAGTTACACCTCAATGGGCAGACACTGCAAAGCTTACACTGAGCACAGTGATAACACC
CCAGCGGAAAGAAAGTGTAACTATGAATCTTACATTAAACACAACAGCTACACCCCAATT
AGCAGAAGAGACCGAAAGCCCCTTTACCGAATGGCCTTGGTCTCAGGCTTTTGTGCAATT
TACCGGATCCATGGGAAATGTTAAAGGTTTGAACTTATCAACAGTAGTAATACATGAAAA
CAAGTTGTACACTAGACAAGAATGGGAGAAACAGAAAACCTGGCAGCTTCAAGGAGTAGT
GGGAGAAGAAATTAGCATAGGATGTCGAATGGTTAACGGAAGTACCTATAGCAAAGCAAT
CGCAATTAGTGTTTCCACAGATCAGGCAGACAAACGCGAACAAGTCTGTACGCACCCAAG
CGTACAAGACTGTTGGCACAGTTTTACATTAACTCACACTGCAGAAGTAGTTTGTCTCTG
GTCCAAGAATACTAAAGGCCTATCTTTTAAATTTATAATAAATGCTAAAGCCCAATTTTC
TACTATCGCCACTCCAGCCCAACCAGCGGCCATACTCATTCCGAGAATTTTCGAAATTGG
ACCTTATATAATCAGGAAAACTGGTCAACAACAAATATTGTTCAATCTGGCATGGTCTCT
CAAACAAGTCAAATTGTTAATGCAAAACGATGTCTCAGACATTCAGCCAGCTTGCTCTCC
GTACTTGCAGACCTCTTTTGAGGGTTGGACCACCTGGCTCCAGAAACGAAGCTCTTTCAA
AAAACGGACACCAAGAGACGTGACCGGTGTTGTGGGAACAGGATTGGGAATTCTAAATAG
TATTGATTCAGAAGTATTAACGAATAAATTGGCTGCCACGACTAAAGATTTGGCCAAATT
AAGCAACCNCTGAAGTCATCCTTGTCAGCTTTAGGAACACACCAGTGGCTNCTATCAAGC
ATTCCACCATTGGGAGAAGGTAAATGTAAATGATCATACAAATTGGTAACTGATGCACTC
GGCGCTACACAAAACAACGTTTCTTTGGCTCTTAGCTGTATCCAGGCACAATTGCGGATG
CAGTCAGTTGCTGCCTCAATNATAAGAGAAGGCGAAGAAGGCACTTTTCCTACTGAAATT
CGGAAGATAATTTGGGACAGTGCCACTGANTTTGAAAGAGAATTCCAATCCTGGTGGAAC
TTGGTNAATTTTACCTATGACCCCGTTTCAAACACAGCCACNGCTTTTGTNTTAACCGTA
CGCAATGCCTCNGTGCATTTGATTTTCCCTGTCATTGCATTAGGGCTAAATCACGACGGA
GCTATNCTCTATCCCTCGGAACATAGAGNATGGGCCCGNNAGATTGGTGACAAATGGCAA
ACTGTCGATTTGGAATCTTGTATTGTCCGAGAACGACAAGGGTTCATCTGTGAAAGTAAT
GCAATTANAGCCCAAGACATTTGTTTNGACACAGAGCAAAATATCTGTCATTTTGAGATT
CGTCCTAACGAGACTTCTGAAACAGTCCTTGTATACATAGGCAANGGATGTGCATGCTTN
AGAACCGCTTGTGATNTTGTATTCGTAGAAAATGTTGTAGTAGATACTAANAATCACTCA
AATTTTTGTGCTTGTAACTTTACCAACAATTGCAGGATGTGATTCAGTTATTCAACTACT
CACGTATNCTAGCCAANCGTTATGGGATGAACCTTACTTTGGTAAGGCAACTGCTGCTCC
ATCGGGACTTAATAGAAATNTTGGAGAAGATCAAGAAAAACGGACAGAAAACCCTGATAA
CTGTTCATCACGATGTGAAAGAAATACACCGTGTCATAGAAAGAGTAAAGAAAGATGCCG
AGCACAGGTGGTGGGATACTCTTTTTGGGTGGTCACCNACTGCCACNAGCGTCCTCAACA
GTGTGTGTCATCCCGTCGTTATCCTTTTGATTCTAGTTCTGATTGGTTTTATTCTATCAG
CAATCTTATTCGTTATGAATTGGAGAATGATGAAACAGTTAACAAGATTGACGTCTATAA
TTAATGCACACAACTTGGCTGATGTCCTNTTCGCTGTGGACATCCCCAAGACTATTTGAC
ACAAGGCGATTATGAATTAAGCGTATGTGTTTTGGAGTAATCCTTGATNTTCNTTTGTNA
TTTNGTGGAAATNATTTTCGACTTNTNGTGAATTGTTCTGAAGAAAATTATTTTAAATTA
ATACATNATATTATGCATTTGTTTATTGCTTTGTTGCCTTTGATTATTTGTGATTTGTTT
TGACCATTTGAAAATTGTTATAAAAATAACACTATTTTAATTAACCATTTGAAAATTATT
ATAAAATGAATACCGTTGTGATCAATATTAATTATGTTNGTTTATTGCCTCCNTTTTCCC
CCTCTTTTTCCAATCCTTTCTTTTCCTCTCTTCTCTCTCTCTCTCTCTGTCATACTGTCC
CTGTTTTTCCGGGATATGCTACCAACGTACGACGAGTCCTGAAGACTTCACCAACGACAC
TACGGAACCCTGCTGATGAAGATCCCTTNAAGACAGTCGTGAGTCACAGGGTTTT
>rnd-5_family-621#LTR/ERV1 ( Recon Family Size = 24, Final Multiple Alignment Size = 20 )
ATAGTAAAATGTTTCTAAAATCATGGAAAATTCAGGGGAGTTAGAAAGAAGGNTAGGCCT
AGTGGGNCCCTGGAAAATGTTAAAGATAGACTCTGAAAATGTTAGGCTTTGTGTTTGCCA
GATCATTAATGCACCCGCGTAAGCAGTTATGATAAATGATATAATTGTTAGATGTGATGA
TTGTTTAGTAATTAAATATAATTATTGTNTAATCGTAAGAAGAATCATGAGAAACTATGT
TGGGGGTTTGAGGGGGATCACGAGAATCCATGCTTGGNTGAAATCNATGTATACAATAGA
ACAATATAAGTTTAATAATTAACATGTAAGTTATATAACGATAGAATATAAAAACACGTT
CATCCCGAACGCATGTCGGAGTCAGATTTGGGTCTGCACCCCTGACACCCAGAGCTCTTC
AATAAAAGCACCTGCATATAATCGCTCTGTGATTATGTGTTTCTGAACGCTAAC
>rnd-5_family-1667#Unknown ( Recon Family Size = 23, Final Multiple Alignment Size = 20 )
GTGATGGAGAGAGACGGGGAGACTGACTCAGTGGTCAGAATCCGATTTTATTGTGGGATA
CAAACGCTTATATACTATTTCAGGGAGACTAGTAATGTGTACTACAATGATTGGGTTAAT
AATCACATACACAAACTTATGCATATNACAACATCTCTTGCTTGCAGAGTTTAATGGGAT
TTTCTTTTTCCGGTAAACCCGTCTGATTTAATCTTCTTGCAATCTAGGTCTAATTCTCAA
AGTTCCGTTTGCTTTTGCCAAGGCATCCTGTTATCAAATCTCTTATGTTAACCAGGTCCA
AAGTCCATCATCTGTCTTGTGTCCCCCAACATT
>rnd-5_family-1117#Unknown ( Recon Family Size = 25, Final Multiple Alignment Size = 19 )
AATAACAGTTTACTAACAAACAAAACAGCAACAGGCAAAAAATAACAGTAAATAATCGCT
AGATACAAAATTGCTAAATCTCACNAACTCCNCGGGAACAAAGAGANACACGAAATGGCG
GAGTACCCTCCCCAAGATGGCGCCCNCCACNGNCGACCGCGTGGCTCGGAAGACAAAGGG
AAAATGGCGGACAAACCCTTCCCCCAGGATGGCGCCCTCCAGGCGACCACGCGGTCTGGG
AGACAAAGGGGAAATGGCGACAAACCCTCCGGGAAGGCAGGAGCTTACGGAGCAGTTCTG
GTGGCAGATGGGAATTGCTGGCGTGTGTGAGGTCAGCGCTGCCACTTGCTGCCTCCTCCT
GCCGCCCGCTGGACTCNGCCGGTGTTGGTGCTGCTGTCCCGGGTCGCTGCTCCGNTGGAG
GGGGGAAGATCTGAGCACCGGAAGCGGCGGCCCCAGCCCGGACCGGCCCAGTCTCGCGCT
GCCAANAGGTGTTGCAAAATTCACTCTGAAACAGTTTNTGATTGCGAAATGCAGCTTCTC
GGGTTGCTACTGTTGCGAGCCTCCAGANAGAACCCCCTCAGAGCCCGGAGAGAAAAGAAA
AGCAAAAGGGAGCCTCCGCCTTGAGCGAGTGCCCAGCAAGAGGAGCTCGGTGNCCTTTTA
AAGGGACCCTAGCAACCCCCCGGCTCTCGCGGTTCCGTTTCCGGCCNTGTCGCCGGGTCT
TAAAGAGACAGTAACAATTTTGGGCACAGATAGATATGGAATACAATAACATTTTGGGTT
ACCCAGGACA
>rnd-5_family-235#LINE/CR1 ( Recon Family Size = 21, Final Multiple Alignment Size = 18 )
ATTTCAGTGAGAACAATCANTCACTGGAACAACCTCCCCAGGGACGCGGTAGANTCCCCA
TCGCTGGAGGTTTTCAAGACGCGATTGGACAGGGTGCTAGACAATCTCATCTAGGCTCCC
TTTCCCACGAAAGGTTGGACCAGATGATCTTTCGAGGTCCCTTCCAACCTGGGCTGTTCT
ATGATT
>rnd-5_family-1176#Unknown ( Recon Family Size = 20, Final Multiple Alignment Size = 18 )
TCTGCTGCTTCTGTTTCAGATCTGAAGAAGGGCTCGTGTGCCCGAAAGCTCGTCTGTTTT
TTCCAGCTATATCAGTTGGTCTAATAAAAGATATTACCTCTCCCCGCAAAC
>rnd-5_family-108#LINE/CR1 ( Recon Family Size = 21, Final Multiple Alignment Size = 18 )
GCATCTAGCCGGTGNCANNGACAATGGGNTCGAGTGCACCCTCAGCAAGTTTGCCAGNCA
CACCAGCTGACATACCGGAGGGAAGGGATGCCATCCAGAGGGACCTTGACAGGCCTGAGA
GGTGGCCTGTGAGCCTCATGAAGTTCAACAAGNCCAAGTGCAAGGTCCTGCACCTGGGTC
GGGGCAATCCCAGGCACAAATACAGGCTGGAGGATAATNGATTGAGAGCAGCCCTGANGA
GAAGGACTTGCGGGCGCTGGTGGATGAAAGGCTGGACATGANCCGGCAATGTGACTCGCA
GCCCAGAAAGCCAATCATATCCTGGGCTGCATCNAAAGCGGCGTGGCCAGCAGGTCGAGG
GAGGGGATTCTGCCCCTCTGCTCTGCTCTGGTGAGACCCCACCTGCAGTGCTGCATCCAG
CTCTGGGGTCCCCAGCACAAGAAAGACATGGACCTGTTGGAGCGAGTCCAGAGGAGCCAC
NAGGATGATCAGAGGGATGGAGCACCTCTNCTATGAGGACAGGCTGAGGNGNTGTTCAGC
CTGGAGAAGAGAAGGCTCCGGGGAGACCTCTGNGAGCACCTTCCAGTATCTNAAGGGGCT
TACAAAGAGGAGGGGNACATTTTCATGGGCAGAGCAGGACAAGGAGNAATGGCTTCAAAC
TGAGAGAGGGNAGGTTTAGATTAGATATCAGGAAGAAATTTTTTACCGTGAGGGTGGTGA
GGCACTGGAACAGGTTGCCCAGGGAAGTTGTGGATGCTCCATCCCTGGAAGTGTTCAAAN
CCGAGTTGGATGTAGTTTTTTTTTTTTTTTTTTTTTTTTTTTTTTTTTTTTTTTTTTTTT
TTTTTTTTTTTTTTTTTTTTTTTTTTTTTTTTTTTTTTTTTTTTTTTTTTTTTTTTT
>rnd-5_family-3477#LINE/CR1 ( Recon Family Size = 20, Final Multiple Alignment Size = 17 )
CTGATACGTGAGGAAGAACACTCCGTCCGGCTCGAGTGACTGCACACCGGAACAGGCTGC
CCAGAGAGGCTGTTGGAGTCTCCCTCACTGGAGATATNCCANAACAGCCTGGACACAATC
CTGTGCCCTGTGCTCTAGGATGACCCTGCTTGAGCGGGGAGGTTGGACCAGATGACCCAC
CAGNGGTCCCTTCCAACCTCACCCATTCTGTGAT
>rnd-5_family-1204#Unknown ( Recon Family Size = 21, Final Multiple Alignment Size = 17 )
AAAAAAAAAAAGGGGAGATTTCCTCGAAAACCCTTAGTGTTCGATTNGTCTGTCAGCGCC
CCAGGAAAGCCGAGACCCTTGTGCCCGACCAGTCTGTCGGCGTCCCGTTATGGGGACCCT
TCACTGAGCAGTCCTGCTGGATCAGAGGGTGGTTCGACTGACTTGTTCAGGGACACGCGC
CAACAGCATAAGAGAGACCCCCTCNCGGNTCTTCCCACTTTATTCGAGTATGTTACCCGC
TGCCGGCGACTGCTAGCGCCCGTGAAGGACTCACACTAACAGTTTACGGAATAACACTCT
TTATTAATATAAAATTGTGACGGGTTAAGGTTCGAGGATTGCCGGTGATAGTATCTGACT
GCAAAAACGTATTCAAAGCAATACACAGACAAGCTCTAATCCCCAATAAAAATATATTCA
GCGCGCATAGAGTACGGTTCTTACCCAATAGGCGTCCCTATGGGGGAGAAGACAGGTTCA
GCCCGTCGACTGATCCCAGAAGTTACGATGGAGTCTTCCCTAACTTTTCCCCATTCTTAA
CTTACTTTTATACCATTTCTTTACGTTTAGGTGGAGCTTGAGTGACTCTAGTCATACATA
CCTTTGTTACTGATTGGTGTAAAATTCTCTCGCTTCGCTCTTAAAGATACAGTCAANAAA
ATAAGAGCGCGTGCCNAGTGAGGGGTGGTCGTACCTTGGAGGCGGGTAACTTTGGGATGG
AGGTGTGTGTTAATATTACAATTAGGCTNTAATGAACCGAGTTCATCCGAGGAGAGCGAT
TTCGCCACAGTTGCTGGCTCAGCAGCAGGACGTCTTCTCCTGTCTCCCCTGGCTGACAGC
TGCTGTGCGGTTTATCAGCTGCAAAGTACCATCGAGTTCCCCTCCCTGCAAGGATTTCGA
CAGAGCCTGGCCGCGGTGTCTCCGCTCCGCTCCACCCTCCATTCCATCCCCCTTAGCAGT
GCCAGGTTGCAGATTGTGTGTGTGGGGAATCATCGTGGAATAGGTTTCGGGCATGCCGAC
CGCGTTCCATCCAGGGAGCAGCAACTGTATTTTACCCTGTAATTTCCGTACCGTTATAAC
TTCTGTTAGGATGTGAATATAACTTCCCAGTTTCCTCTNATTTTACCCCCAGTCATCTTC
CCACA
>rnd-5_family-964#Unknown ( Recon Family Size = 18, Final Multiple Alignment Size = 16 )
TATCGCTGCTTTTAATGAAGGGATGGGACCATCGTCGGGCTAAGAACGATTTATTGCTCA
GATAAACATCAGTCTCAGAGGCCGTGAGATTTTAGAGCAAGCAGTCGGCCATAGCTCAAG
AGTAGTCACAAGTTCTTCGTTACAAGGCAATATATAACTTTCTAATCCAATGGACAGTTG
CCACAAGGTTTATTTTGCTTTTCTAACCTATCACCTTTACTTAATTCTGCTGCACTGCGG
ATACTTTTATCCAATGGGCTNCTGTCACACGTACACACATATGCTTCTATTATAACTTCT
AAACTCTTAGCTTACTCTATACAATTACACCCCTACATTATAAACCCTTCACCATCTTAT
CAATACAGTTTCACTTACTTAAGGCATATTCTTACTTACAACTATAGAAACATAAGTTTA
TGATTTTTCTGCTTAATGTCTGTGTATTTTATTTTTACATCAATCCAAGCTTCTTCCAAG
GCTGCAGATCAAACCCTTCAGTGTCTGTGGAAGTTTCTGTTTTTCCGNTTCCCAC
>rnd-5_family-756#Unknown ( Recon Family Size = 21, Final Multiple Alignment Size = 15 )
AACCACAGCCCTGCCTGTCCCTGCCCAGCCCCCGGGGCTNCCCCCACCCTGCCCACGGCC
CAGGACCCCATTTCAGCCCCCTGGGGCCACCAGCCCCTGCCCAGCGATGCCACAGCAGGG
CCGGCTCCAGCTTCCCCACAGCCCTGCCCTGCCCGGCCGTGGCCCCCGCCGAGCCAGGCC
CACCCGCGGGCCCACGGCCCGTCCCTGTCCCCCAGGANGTGCCCGATGCCCGGGGCTGGG
GCTGCCCTGGCCCCCAGCTGCCCTGNNCCGGGCTGGGGTGTGGGATGGGGCTCGGCTGCC
AGGCCCTGCCCTGATGCCCCTGGGGAGCCCCCAT
>rnd-5_family-3647#Unknown ( Recon Family Size = 21, Final Multiple Alignment Size = 15 )
CATGTCCATCCTGGCCGTCCCGTCCCGGTGTCCGTCCCGGTGTCCGTCGCCGTCCCCGTC
CTGCACCTGTCCCCGTGTCCGTCCCTGCGTCCGTCCCTGTCCATCCCGGTGTCCGTCNCC
ATCCCTGTCCTCCCGTCCCCGTGTCCGTCCTGCTCCCGNTGTCCCCGTCCCGGTGCCCGT
CCCTCCGTCCTGCCATCCCTGTCCCCATCCCTGTCCTCGAGTTGCCCCACGTCCGTCCTG
GTGTCCGTCCCCGTCCCTGTCCCCTGCTCCGTGTCCCCCCCGTCCCCATGTCCCCCCGGT
GTCCGTCCCGGTGTCCCCTCCGTCCCTGTCCCCATCCCTGTCCCCGGTGTCCCCATGTCC
CTCAGTCTGCTCCTGGTGTCCCGTCCCCGTCCCTGTCCCCGTCCTGTCCCCATGTCCGTC
CCGGTGCCCGTCCCCGCGTCCACCCCGGATGCCCCGTCCCCGTCTCTGTCCCCATGTCCC
CGTCCCCACCCTGGCCGTGTCCCCCCGTCCCTGTCCCCAGCCCTGTCCCTGCTGTCCCCG
TCCCCGTGCCCAGCTCCTCCGTCCCCTGTCCCGGTNCCACTGCCTCCAGCGTCCCCGTGT
CCCCAAGG
>rnd-5_family-729#LTR/ERV1 ( Recon Family Size = 16, Final Multiple Alignment Size = 15 )
AGAAAAGACTTTGGAACCACAGTGGGAAAGACCATTCCAGGTGCTTCTCNCCACCTTCAC
CGCNATCGAGATCAAGGAGCAGAACGCCTGGATCCACCACTCTCGAGTGAAGAAGGCCCC
AGAAGCCCCTTGGAGAGTGACACCAGGAGACAATGAACTGAGACTAAAACTTACTNGGGC
AAAATGAGTATATTGCGGCCAGGGGTAGTTCGTANTTTCACTTACAGAATTGCTTTGNAC
ATAATTATAACTNGAGTCTTAGAATTACAGAGTACCTCTATCCAAAGCGATGCTGAATNG
CCTTGGTCCCAGGCTTTCAATCAGTATNCTGGATCCGTGGGAGAACTTTCTGAGATAAAA
GATTTAAACCTATCCACTGTAGTAATTCACGAAGATCAGGTATATGAAGAGCAAGAGTAG
CAAGAACGGGAACTGTGGACACTTCAAGGGATCAGAAGAGAAGAAATCAAAGTAGAGTGC
CGGGTGGTCAATGAGACATCTTATGAGAGACCAGATGAAATTAGTGTCTCAACCTCTCCC
GTATACAGGCACCGGGAAGTTTGTGATAGCCNAAGTGAATCAGACTGTTGGTGTAATTTC
ACCTTGATACAGCCTGTAGAAGTGACCTGCCTTTAAGCTCGAGATGCTATCAAGCTCTCA
TTTAAATTTTAAATAGATACTGCACTTTTTACAACAGCAAGACCTTATACAACCCACACT
AGTAATCAAATAGTTCAGACCCAACCCAAACTTGAACCTGAAGTGTATGGAATAGGCCCC
TACCTAGTGAGGAATGTGGGTGAACAACTGTTGTTCAATCCAGAGTAGTCTCNCAAGCGT
GTTGAGTTGCTAATGCAAATTAACATCTCAAAAATCCAACCAGCCTGCTCCTCTTTCCTA
AGAACATCCTTTGAGGGCTGGACAACGTGGTTACAAAGACAAGTACACCTCAGGAGCAGA
ATAAGAAACGATCTAACTGGGATATTAGGGACAGGACCGAGAGTTTTAAATNNAATTGAT
TCAGAAATACTGATGAATAAGCTGGCCACTGCAGCGGGTGGCCTAGCAAAATCGAAGCAG
CCTTTACAGTCATCTCTATTGGCNTTAGGAACTAGCCAGTGGCAGATTTCAAAAGTACTG
CCAAAGTGGNAAAAGGNCGGGGACCAAGACCACAAGTTAATAGTAGAAGCGCTTAGTACG
GTTCAAGATAATGTGTCTTTAGCTTTCAGTTGTATACGAGCACAGTTATGGATGCAGGCA
ACAGCAGCTCTGATCATACGGGAAGGGGGTGAAGGTAATTTTCCAGCTGAAATTCGGAAA
GTTGTCTGGGATAATGCAATTGACTTTGAAAGGAAGTTTCAATCCTGGTGGACCATGGTA
AATTTCACCTATGATCCTGCTTCTAATGTAGCCACTGCCTTTGTGCTTACACTACTCAAT
GCCATGTCCGCTTATACCCATCATGCGCTGATTAAATCACGAACTGTNCTCTACCCTTCA
GAACACGGAGTGCGGGCNCGAAAGATGAGTGAAAAGTGGCAAACNGTGAACTTAGAATCC
TGCGTTACTGGAGAACAGTGGGATTCATTTGTGAAAGCAATACCATTAAGGCCCAAGACG
TTTGTCTTGACACTGAACAAAGTGTTTGCCACTTTGAAATCATCCTGAAAACCACTGATC
GGAAAACTGTACTCGTATATATTGGAAANGGATGTGTCTGCATGAGAACTGCTTGTGCTG
CATTAATAGCAACGACGCCACTTAGTAGAAATAATTTTAATTNACTGTATTTGTAATTTT
GCCAAGATTATCGGGNGTGACTTTNCGTACTCGGCCCCGGTCACATCCCACCAGTTGATN
AAAACCAACTATACAATGTATCACAGGCTATCGCCTACCCCTATTGGGATGAACCTTACA
TTAGTAAGACAATTAATTAAACACGAAGACCTACTGGAGATCTTAAAAGAGACCCAAGAC
AGCGGANAGAAAACCCTAATTACTGTCCAACATGATACAAAAGAAATAACCCGAATTCTG
CAGAGAATGAAACAAAATGCAGATCATCGCTGGTGGGACGCGATTTTTGGGTGGTCACCA
ACNGCAGANGGAATCTTTAATAAGTTGTGTCATCCCATTGTAGTTTTGTTAATATTAGTT
GGAATAAGTTTAGGGTTATCTACTATATTGCTAATTTAGAATTGGAGAATACTACGGCGA
GTAGCTGTTAACCTCCTTATCAAATGTACATGGTAAAGCATTAAGGGACACTTATTGTCG
TAGGGATTTGCATTAAGTAAAAGAATTTACTTATTCTTCTAGGAAAGGGGGGA
>rnd-5_family-1489#Unknown ( Recon Family Size = 21, Final Multiple Alignment Size = 15 )
GCAGCTCCATACCGGCACTTCCAGCGCCCGGCGCCGCTCGGCTTCCGGTTCCGTTTGCAC
GCCAAGGCTGCGAGTGGGCGTGTCAAGCGGTGGCCGGGCTCCAGGACTGCACCAATCAGC
CGCAGGCGGAGGCGGGCCGAGCGGNTTCGTGGTAACACGGGGCGTGGAACAAGGCGCATA
TGGCTCCGGCGGCGCAGCGCGGGCGGGCNCGGGCGCTGCGCGTGCGCGCTCGACGCCAGC
AGTGGGGGGGCTCCGACGGCGTGGGGCGCGCCTGCAGGGNTAGGGAACTNGAACGANAGC
CGCTCCCCTTCTAGCGCACCCGCCCTTTCCGCATGCAACTCGACGTGGCACCTACTCCCC
CGACCGCTCCCTCCGCCTGCCAGGGGCTTCCTNCACTCTGCCGTTCGGGATGTTTCGGCG
GGCGGCGCCTGCGGCGCGCGCGTGCCGCCGTCTTGGGATTTTCGGGCGGCGGTGCCCGCG
GCGCTCGCGCTGCTTTCGCATTTTGCTCGGCTTTCATCAGTTTTAAGGTGTCCAGCACCG
GCCTCCAGGTAGTCATAATANTCATAGCAGTCTCGTCGCCTCGAGAGGCCGACTNAAAAG
TCAATTTACCGGCTCGTTCCCAGNTTTTAATATTAAANGCGGCTTCTGTGGTGGTTTCTA
CACCCTGGCTCTTGACAAACTAATAAAGTTTNCAGAGCCTGTTCATCGTATTTNATCCCC
CTTTTGCTCAACATAAAGGTCCATACATTCACTACAGCTTTNTCTTCNGTNGAAACTTGT
ACCCCCATGTCCCCAGCGGCTCACCTTCTTATTTACACGTCTGGACCTTTACAGCTCTCC
ACGCTGCCGGCAGCTCTCCGGCTGCTCTCTCCCCTCTGGGCTCCGTCTCCCCGCTCTCCA
CACGGCTGGCTGTTACCATCACGTCGGGGGTCACCATATGTCGCAGTNGAGACGGANACG
ACACGACACTCCGAGGTTCACGCGGCAACAGCGAANCTTTATTGTTCCCCACTTGCATTT
ATACGGTTGACCCCGATTGGCTAGAATTTGGTGCCACCCAGCTCACTGACCAATAGCTGC
CTGCNTACGTNCNCGTCAGGGATTGGCGTCTCTGCAGCCAAGTCCCTCCGCCTCTCAGTG
CTCTCTCCCCCAAAGACGTTTCCTTTCTATCACGGGTATAGGCTGATCGAGTTAAGGTCA
GGGTTACTTGTGNCTGTGAGGCCTCCAGGCCAGCTGNTAGCCGCCACAA
>rnd-5_family-47#LINE/CR1 ( Recon Family Size = 23, Final Multiple Alignment Size = 15 )
AAAAAAAAAAAAAAAAAAAAAGNATGTCAGAAAATTGGATATCGATTCGGGTAAGAGCTA
CAAGAATGATTAAGTCNAAAAATCCGTCNCTACAGCGAAAGACTAAGAAAGTTCAATCTA
TTTAGTTACTAANAAGAAGGTTAAGAGGNGACTTGATCACAATGCCTACACGTGGAAGAG
ANTTCTGACAGTAGGNAGCTCTTTAATCTAGCAGAAAANGCATAACGAGANCCAGTGGTT
GGAAGCTGAAGCTGAAATAAGACTGNAAATGAAGCGCACCTTTTTAACAGCGANAGTAAT
TAACCATTGGAACAATTTACCNAGGGATGCGGTGGATTCTCCATCATTTGAANGCTTTAA
ATTAAGATTGGGTATATTTTCCGAAAAGAANGCTGTAGCTCAAACAGATGCAAAAAATCA
GGATGAGGTTCTGCTGGCTCGGGTGTTTGCAGGAAGTCAGACCTGGATGATCATAACGGC
TC
>rnd-6_family-20#LINE/CR1 ( Recon Family Size = 311, Final Multiple Alignment Size = 223 )
GGAGCAATGCGTCNCGAGGCGAAGAGGCTAGAGGTGAGGCAAAGGCCAGCTTGGNCGNAG
AGCTGAATANNGAGCTCTTGGAAATAAGNCAAACAAGGAAGGTGTATGTCCAGGTGGAAG
CAAGGNCAGGTGGCATGGGAGGAATAGAGAGATGCTGTTCGNCNCTGTAGGGAGAAAATT
CATGTAANCAAAGCTCAGNTGGAATTGAANCTGGCCAGAACTGTAGGGGACGATAAAAAG
AGNCTTTTTAAATACANTAATNGCGAAAGGCAGTGTAGAAATAACATCGGCCCGTTACAG
GATGAGGACGGTCACCTCACAAACAGGGACATAGANAAGGCAGAGGTATTCAATGCNTTC
TTTGCTTCTGTCTTCAACNCTGACGATGGACAACGGCGGTCTCNGTACCCTGAGCTGGAG
GACCATGGCTGTGAGAATGATGAACTCCCAGTCAACTCTGAACTTGTGCGGGATCTGCTG
CTCCAGCTGGATCCCTATAAGTCTATGGGACCTGATGGGATNCATCCCAGNGTCCTGAGA
GCTGGCTGATGTNATTGCGAAGCCTCTCCATGATNTTTGAAAGGTCACGGCAGTCTGGNG
AAGTCCCGGTGACTGGAAAATGGNAAACATTGCCCCANTTTTCAAGAAGGGCAGGAAGGA
GGACCCNGGGAACTACNGGCCTGTCAGCCTCACCTCGGTNCCTGGNAAGATCATGGAGCA
GATCCTCCTGGAAGNTATTCCGAGGCACATGAAGGACAGGGNGGTNATCGGGNACAGCCA
GCACGGCTTCACCAAGGGCAAGTCCTGCCTGACCAACCTGGTNGCCTTCTATGACGAGGT
GACCCGCNTAGCTGATCAAGGGAAGCCAGTGGATGTAATCTNTCTGGACTTCAGTAANGC
TTTCGATACCGTCTCCCACAGCATCCTTCTGGACAAAATGTCCAGCACACAGCTGGATAA
ACACGTCATGGGTGGGNAACTGGCTCAGGGATTTGGCACAAAGGGTGAATGGGGTGACAT
CCGGCTGGNGACCGGTCACCAGTGGTGTCCCTCAGGGCTCCGTACTGGGNCCGGTGCTNT
TTAATATCTTCGTCAATGACNTGGACGANGGGATTGAGTGCACCCTCAGCAAGTTTGCNG
ATGACACCAAGCTGGGTGGNGCNGTTGACACGCCTGAAGGANGGGATGCCATCCAGAGGG
ACCTGGACAGGCTGGAGAAGTGGGCAGGCCATGTGAAATGAGTTCAACAAGGCCAAGTGC
AAGGTCCTGCACCTGGGNCGGGGCAACCCCGGACGCACGCACAGGCTGGGGAATGAGCGG
CTGGAGAGCAGCCCTGCGGAGAAGGACCTGGGGGTCCTGGTCGACGAGAAGCTGGACATG
AGCCAGCAGTGCCCTGGCGGCCAAGAAGGCCAACCGCGTCCTGGGCTGCATCAGGCAGCG
GCGTGGCCAGCAGGGCGAGGGAGGGGATTGTCCTGCTCTGGTGAGGCCNCACCTCGAGTG
CTGCGTCCAGTTCTGGGCNCCTCAGCATAAGAAGGACGTNGAGCTGCTGGAGCGNGTCCA
GAGGAGGGCCACGAGGGCGGTGAAAGCCCCTGAGGAGAGGCTGAGGGAGCTGGGGCTGTT
CAGCCTGGAGAAGAGAAGGCTNAGGGGAGACCTCATTGCGGCCTNCAACTNCCTGAGGGG
AAAAGGAGGGCAGGGACTGATCTCTTCTCCGTGGTGACCAGTGACAGGACAAGGGGGAAT
GGCCTCAAGCTGCGNCAGGGGAGGTTTAGGTTGGATATTAGGAAGAAATTCTTCACCGNG
AGGGTGGTCGGGCACTGGAACAGGCTNCCCAGGAAGTGGTCGCAGCACCANCCCTGGCAG
NGTTCAAGAAGCGTTTGGACGACGCTCTGAGCGCATGTGATTCTTGGAGATGGTGCTGTG
CAGGGCCAGGAGTTGGACTCGATGATCCTTGTGGGTCCCTTCCAACTCAGNATATTCCGT
GATTCTGTG
>rnd-6_family-903#LINE/CR1 ( Recon Family Size = 92, Final Multiple Alignment Size = 59 )
CACAACAACCCCACGGAGCTCCAGGCTGGGNCAGAGGGGCTGGAAAGCTCCCGGGAAAAG
GACCTGGGGGTGCTGCGACAGGGGCTGGGCACGGCCCAGAGGCGCCCAGGGGGGCAAGAN
GGCCGTGGCAGCCGGCCGGAGCGTGTACGCAGCAGGGCAGGGCAGGGATCGTCCCCCTGT
GCTGGGGCACCTCCGGGGCTGTGTCCAGCTCTGCTCCTCCAGGAGGGCCATGGAGGGGCT
GGAGCGCGTCCAGGGNAGGGAACGGAGCTGGGAAGGGGCTGGAGCNCCAGGAGGGGCTGA
GGGAGCTGGGAAGGGGCTCAGCCTGGAGAAAAGGAGGCTCAGGGGNGACCTTGTGGCTCT
GCACAACTCCCTGACAGGAGGGCGCAGCCGGGGGGGTCGGGCTCTGCTCCCAGGGCACAG
GGACAGGAGCAGAGGGAACGGCCTCAAGCTGCGCCAGGGGAGGTTCAGGTTGGATATCAG
GAGGAATTTCTTCACGGAAAGGGTGGTCAGGCCTTGGCAGGGGCTGCCCAGGGAGGTNTG
GAGTCCCCATCCCTGGAGGTGTCCAAAAGCCTGGANGTGGCACTCAGTGCTCTGGGCTGG
GGACAAGGTGCCCATGGGGCACAGCTGGGACTCGATGANCTTGGAGGNCTTTTCCAGCCT
CAGNGATTCTGGGAT
>rnd-6_family-4787#Unknown ( Recon Family Size = 41, Final Multiple Alignment Size = 36 )
GATGCCATGGGACAGAGAGAGAGAAACGGCAAGCGTTTCTCACAGCGGCTTGTGAGAATT
TTTAGGGAGTTGTAAGGATGTGATAACTTGTTAAGTATAAACAATCTGCAGGTGGTGTTT
TTCTACTTCGTCTTTCTGTTCTTCTCAAGGACGGTGTGTGAGAAAGATGTTTTTGTTAAT
TAGCCAATCAAATAGAATNTATCGTATCACTCTATAAAAACCGCGCGGTTCTCTTGAATA
AAGCCTTCTTTGCTCTTTCTACAATCCTGCCTCTCGCCTGTTCCTGTGTCATTCTCGGCG
CAAGAGTGAC
>rnd-6_family-2877#Unknown ( Recon Family Size = 33, Final Multiple Alignment Size = 31 )
GTTAAAAATAGGTTAGAAACTGTTGTAAAATAGTTGATAGATCGTTAAGCATGTACTGTT
AGTTTGGTTATTATATTGTAAAAGGGGTTAAAAGGGTAGTTATAAGAAATACGGTACTCA
ACGTACCATANTACACCTAAGTAAAGTGCACCCCCCCCAAGCGAAACGAGCCAGCCTGGA
CAGAACTGTAATGGGCCAATCAAGCGCCTTAAACCTTCATGCAAATGAAGGATCCAAANA
GAAACCAATCCAAAGGGACAAAAAACAGGATAAAAAGGGGCATCTGACCCAGTGAATCCG
TGCCGCTCCACCTGGAACATCGGGGACATCGCTGCTCGAGNAGACCCAGCGCCGGCGCTG
CAGCATCCTCGACGGGAACGCTCCTGCTCGGCCCGCGGGCCCCCTTGCTTTAGGCCTTTC
TTTTTATTATAATAAATGCTGAAATCACTTTTAGTACCGGGAGCCTGCTCCCGTTTTTAA
C
>rnd-6_family-1087#LINE/CR1 ( Recon Family Size = 34, Final Multiple Alignment Size = 28 )
CAATGCCCTGAGGTTNTGCTGCAGGTTTCAGTGGAGTNATTCCTGAAGTAAGNTGTCAAA
CTGCTTACCGTGCCCAGAACAANAGCAGTACGGGGCTACAGCAGAGAGTCCNGCAAGGGA
CCNCTAAGATATGTAACAGACTGGGACACCATCCCCTGTGGNGAGCAGCTGAGGCGGGTT
GGGGCTGTTCAGCCTGGAGGNCGGGAAGGCTCAGGGGGACCTNATCAGTCTNTACAACTC
CCTGAAAGGAAGNTGTAGNGAGGTGTGGGCCTGGTCTCTTCCCCCAGGTGACAAGCCACG
GGACGAGAGGNAATGGCCTCAAGCTGCGNCAGGGGAGGTTTAGATTGGATATTAGGAAAA
ATTTCTTCACTGAGAGGGTGGTNAGGCACTGGNACAGGCTGCCCAGAGAAGTGGAGTCAC
TATCCCTGGAAGTGTTCAAGANCGTGTGGATGTGGCGCTTGGGGACATGGTTTAGTGGTG
GCCCTGGCAGTGCTGGGTTAATGGTTGGACTCGATGATCTTAGAGGTCTTTTCCAACCTN
AACGATTCCGTGATT
>rnd-6_family-82#LINE/CR1 ( Recon Family Size = 30, Final Multiple Alignment Size = 25 )
AAGNCTGAGGGGGGACCTCNTCAGTGCAGTCTACAAATNCCTCGTGCGAGGTTGCCAAGG
GGACGGTGCCAGGCACTGATCACTTCTCNGTGGTGCCCAGGGACCAGGATGAGGAGCAAT
GGGCCTGAAGCTGAGCANGGGAGGTTCCGCCTCGATATGAGGAAATTCTTCACTGAGGGT
GACCGAGCNCTGGAACAGGCTGCCCAGGGANGGCCTGGTCCCCCCGGAGACGTTCCAAAC
CCGCCTGGACGTGCTCCTGTGTCACCTGCTCCAGGTGCCTGAGCAGGAGGTTGGACTGGG
TGATCTCCAGAGGTCCCTTCCAACCCCAACTATTCTGTGATTCTGT
>rnd-6_family-6431#SINE/MIR ( Recon Family Size = 25, Final Multiple Alignment Size = 23 )
GCCCTGCACAGGGGAGAGCAGAGCTGGCTACCAGNCNCGGTTCAGCTCCCTGTACAGCCT
TGGGCAAGTCACTTTACCTCTCTGCCTCAGTTTCCCCGTCTGTAAAATGGGGATAATAAC
ACTTNCCTACCTCACAGGGGTGTTGTGAGGTTCGCGAGNNTTTGTAAGGGAGCGCCTGGA
TGACAGGCGCTGTTGAAGTGC
>rnd-6_family-380#Unknown ( Recon Family Size = 29, Final Multiple Alignment Size = 23 )
ACAGGGGTATGGGACNCATTATGGGATGCAGGGGAAGAGCATTTTGGGATTGCACAAGGC
TTACTATGGGATACTTCAGGAAGGACCAAAGGCGGGGAAAGGGATGATCNAAGTGGTTTG
GGGAGGAACAAGCGTGGGAAAATAGAGGGATAAGGGGATAAAAGGGCCAGTCATGTNGCT
GGTCGGTACGNTTGTCTGGCCATGCCCTGCGCCTGATCANCGCAGTGTCCTCTCTTATCA
AATTCCTCAACTACTTTTCCTGGGTGAGGGGCTCTCTATTTGCGTGTGTGCACGGCGGTC
TGAGTGCCAGCNGGAGCGTGCTGGGATCACAGGAGCCATGTGCCTGNGGTGCCAGCAACT
GGAGCGAGAAGGTAGATGCCGTGTGAGTCGTGCGTTGATCGCTAGCGAANATCAAGCCGG
ACTAGCCAGCGAGTAGGGTGAATGGCTTGGGAGCCGGGTATGNAGAGACGNCGAGTGGGG
CAGTACTGGAGAGACCAGAGGGTCTCAGAGGGGGCTACCGGAGGGGCCAGGAGGCCAGAN
CAGCTACTGGGGTGNCCTACTTGTGTGTGCATGTGTCTGTGTGAGGCAGCTGGGAGAGAG
CTGAGGGATCCAGGGGCCAGCTACTGGGCAGGCTGAGTGTCTAAGGCCAGTTACTGGAGG
AATCCAGTGTGTGTGTTTGCAGGTGCGCGTGGCGNGGGCGGAATCTGTNCCAGCAGCTGG
AGTGGGGCTGCGGGCCTCGAGAGCCCGCATGTCCAGGTGCCAGCAGCTGGGG
>rnd-6_family-1196#LINE/CR1 ( Recon Family Size = 23, Final Multiple Alignment Size = 22 )
GCTGGNGCTGCCCCTGCCTTACGGCAACCCCTGGGATGGCCAAGCCCAGGCTGGGCACTG
GGCAGNTGGAGCAGCCCTGGGATTTTTTTTTTTTTTTTTTTTTTTTTTTTTTTTTTTTTT
TTTTTTTTTTTTTTTTTTTTTTTTTTTTTTTTTTTTTTTTTTTTTTTTTTTTTTTTTTTT
TTTTTTTTTTTTTTTTTTTTTTTTTTTTTTTTTTTTTTTTTTTTTTTTTTTTTTTTTTTT
TTTTTTTTTTTTTTTTTTTTTTTTTTTTTTTTTTTTTTTTTTTTTTTTTTTTTTTTTTTT
TTTTTTTTTCATTGTTCACCTGCACAGGAGAAGCTTTGGGCTGAGCTCAGGGTGGCCTTC
AGGGCCTGAAGGAGCCGCAGGAAAGATGGAGAGGGACAATTTCCAAGGGTGNAGGGACAG
GACNCAGGGAATGGCTCCCAGTGCCAGAGGGCAGGGCTGGATGGGATCTTGGCAATGAGG
AATTGTTCCCTGGCAGGGTGGGCAGGGGCTGGGACGGGATTCCCAGAGCAGCTGGGGCTG
CCCTGCATCCCTGGCAGTGCCCAAGGCCAGGCTGGACACTGGGGCAGTGGGAGGTGTCCC
TGCCATGGCAGGCGNGGGAGGATTGAGATGNGCTTTAGAGGTCTCTTCCAACCCAAACCA
CTCNGTGGTNCCATGA
>rnd-6_family-3304#LTR/ERV1 ( Recon Family Size = 23, Final Multiple Alignment Size = 22 )
AAATTATACGACTTCTAATTTTTAAATTTTTAAACTAACTTTAGTCAGGGGTTTTGTTCG
CCTTTGCCCAGGGGGAAGGGAATTGAAGTTTCTCTTCAAAGGACTCTGTTCCCCGGGCGA
GGCCTGATGAGCTTAACATCTCAACAGACTGGGAGTAGCCAGAAGATGCACAGGACATAA
ACGACCATTAACGAACATCAACTCCAAACATCACCCCTGGCGTGGTCGGAGACACCTGNT
CTGGGAAAAGATCGATAAGAGAACCAAGAATAAGGACTTAATTAGCATCAAAGNTAAAGG
GATCAGTAACCAATAGGAAACCAAATACTNAGAACTGTATAACNTAGGACCAATGAACGA
ATGGATTTNTCTGGGTTTTGANTGTATAAGTATGNNNNNNNNNNNNNNNNNNNNNNNNTC
TGAAAAATCTAGTAAAGAACCATGTGTGATGGAATNATTTTCTCTGCACAACCCGGGCAA
TGCGTGGATGGAATGATTTCTGTTGCACATCCTGGCCAGAAGAATAAAGTAATGCCTTGA
TTCTCTAACACTAAAAAATGTTGTTGGAGAGTTTCTGTTTTCCC
>rnd-6_family-531#Unknown ( Recon Family Size = 22, Final Multiple Alignment Size = 21 )
ATCCCAGACCCAAGCTGGCACCGCTTNCAACTCGGGCTGNTTCGACAGTGCCAAGTGGCT
CCTGNAATCTGCCATCAGGAACCGGGGCTGGTGAGTTTTGTTTCCCTGGGAAAAGGGCCG
GTGTTGATTTGCGGGGGCCTGTGGCCCGGAGTGGCCGGCTGGCTCCTGAAANTCCGCGAT
ACGCAGGATGCTTCCCAGACCCAAGCTGGCACCAGTGCCAACTCGGGCTGGTTTGATAGT
GCCAGGGGAGTCCCGAAATCTGCCATCAGGAACCGGGGCTGGTGAGTTTTGTTTCNCAGG
GAAAAGGGTCGGCGTTNACGTTCGGGGGCCTGTGGCCGGGAGNGGCCGGCCGGCTCCTGA
AAATCCGCGATAGCGCAGGATGCCTCCCAGACCCAAGCTGGCACCAGTGCCAACTCGGGC
TGGTTTGACAGTGCCAAGGGACTCCTGCAATCTGCCATCAGGAACCNGGGCTGGTGAGTT
TTNTTTCNCAGGGAAAAGGGCCGGCGTTGATTTGCAGGGGCCTGTGGCCCGGAGNGGCCG
GCTGGCTCCTGAAATTCCGCGNNACGCAGGATGCCTCCCAGACCCAAGCTGNCACCAGCG
CCAACTCGGGCTGNTTTGACAGTGCCAAGTGCCTCCTGCAANCTGNCATCAGGAACCGGG
GCTGGTGAGTTTTGTTTCCCAGGGAAAAGGGCCGGCGTTTGTGTTCGGGGGCCTGTGGCC
CTGAGTGGGCCGCCGCCTGAANTTCCANATGGCGCAGGATGCCTCCCAGACCCAACCTGC
CACCNCCGCCAACTCGGGCTGCTTTGACAGTCCCAAGCGCCTCCTGCAAACTGACATCAG
GAACCCGGGCTGGTNAGTTTTGTTTCNCAGGGAAAANGGNCGGCGTTCGTGTTCGGGGGC
CCGTGGCCCCGAGTGGGCTGCCGCCNCCGGAAATTCCGCANNGCGGCCCAGGATGTCTCC
CAGNCCCAACCGCNACNACCNNCNACNCGGGCTGCCCTGGCAGTGCCAAGCGCCTCCTGC
AAACTGAACTTCAGGAACTGCCTGGGCCTGGGTGAATTTTGTTTTTGCAGGGAAAATG
>rnd-6_family-652#Unknown ( Recon Family Size = 22, Final Multiple Alignment Size = 21 )
GTTATGTTTGCCCAATTATCCCNTCATAAAAAAACCAAACAATATTTAAGATAGCAGCAA
TTTTAATTGAATAGTTTAGAGAATATATATTGACAATATAATTTGATTAAAATAAGGGAT
AATTTGGTTCAGATAATAGCGCATAAGCAAAAGATAACCGCGGGGTACGGGGTGCAGGGC
TCTTGGACCCCGGCCACCTCACGTACGAGCTTGCCAAGGGAAGATTCACCCCTTATAAGC
CAGGTGTCAATATCATCTCCTCCCATTTTCGATTCATCACACTTCTATCTCCGCCCTCAT
CGCCACCTTTACGGCGCATGCTCCACCACTCGTTTTGGTGGTCGCACNGGTCTTTGGGGG
TCGTCCTGATGAAGGCCTCTCCTCTTCCTCTNTTGTCCTTTGANTCACCTTCGGGTTACG
CATGCGCACCAAGCCAATATAATGTAAGCCAAAACTAACATTCTACTATATTTTAGCATC
AAAGCAATAAATCTCTTATAATTAGCATTTTCCTGGGACCCAACCAGATTTTCTCCTTCT
TTTTGTTAATTTTGGTAACCGTTATCTCTTGCTATTTCCTCCTATCCTGAACATCTGCAG
GGAAGGGGGTGTAGAGCCCCTCCTCTCGCTTTTCTTTTTTGGCATTTCAACTTTTNAACT
GTTTTATTATTTCCAAATATTGATTACTGTATCNATATTNATTACTGTTTCAATTTTATA
AGCACGAATCATACCTATTTACCAC
>rnd-6_family-3147#LINE/CR1 ( Recon Family Size = 25, Final Multiple Alignment Size = 20 )
AATATCCTTATTGNTGATNTGGGTGAGGGNATTGAGTCTACCATTAGTAAATTTGCGGAC
GATACTAAGGCTGGGAGCGTGTGTCGATCTGTTGGAAGGTAGGAGAGCTCTGCAGAGAGA
CCTGGAATGCTTGGGTGGATGGGCAGAGTGCAGTAAGACAAAGTTAAATAAGTCCAAGTA
CCAAGTCCTGCATTTTGGCCAAAAACCCCCCGCAGTGCTACAGGCTNGGGACGGTGCGGC
TGGACAGCGCTCAGGCAGAAAGGGACCCGTGGCATGCTGGNCAGCAGGCGGCTGGACGTG
AGCCGGCNGCGTGCCCTAGTGGCCAAGAAGACCAAGGGCATCCTGGCCTGCANCAGGAAN
AGTGTGGCCAGGAGGNTGAGGGAGGTATCNTTCCCCTGTTGAGCACTGCCGGGCCNCGCC
TCGAGCGCTGTGCAGTTCTGGGCCCCTCAGCTTGGGAAGGACGTTGAGGNNCTNGAGCGC
GTCCAGAGGAGGGCAACGAGGCTGGCGAAGGGTCTGGAACCGGTCCTATCAGGAGCGNCT
GAGGGAGCTGGGNGTGTTTAGCCTGGAGAAAAGGAGGCTCAGGGGNGACCTTATCACTCT
CTACAACTTCCTGAAAGGAGGCTGTAGCCAGGTGGGGNTCGGTCTCTTCTCCCAGGCAAC
AAGTGACAGAACGAGAGGACACGGCCTTAAGCTGCACCAGGGGAGGTTTAGGTTGGACAT
TAGGAGAAGATTTCTTCACGGAAAGGNTGATACGGCACTGGAANGGGCTGCCCAGGGAGG
TGGTGGAGTCACCATCCCTGGAGGTGTTCAAAAAAAGNNTGGACGTGGCACTCGGGGCCA
TGGTTTAGTTGAGCAAGTGTTGGGCCAANGGTTGGACTCGATGATC
>rnd-6_family-2083#Unknown ( Recon Family Size = 22, Final Multiple Alignment Size = 20 )
CCAGCTCGCTGCGACCCCNAGCCCGGCTCGGCCGGGGGGAGCGTGGCAAATAAAATAGAG
GGACGGGNACGATGAATTTGCCGAAAAATAAAAACTTTAATAGCAAAATAACAAACGCGG
AAACCGCACAGTCTGAGGGGCAAGATCCAAAGACCCGGGGGGCGNGGCGAACGCAACAAG
ATATAGGGGTATTCTGAGGGCAAGGGTCCAATCACGAACGCGAACTCGGAACATGACCTT
ATATGNAACAGGTTCCGAACCAACCGAGAACAAGAACCGGAAACATGACCTAATATAGAA
TAGTTCCATTAACATACCATCAACATACTAACTCCCATGACCCCACTCTTCTCGCCGTGA
CCTGACCAGGTGTCCCCCTTTCAGTACCCTGCCTCCCATGGTCTCAGGTCGATGCCTCCT
GTATANGCNNCTGAGGCNAAACTACCATTCATCCCAGCCGGCTGC
>rnd-6_family-2608#Unknown ( Recon Family Size = 21, Final Multiple Alignment Size = 20 )
GCGGTCGCTCGTCTGAGAGTGGCCCGGCTGCTCCACAGAGCCGAGACTCCGGAGGAGGGN
CAGAGCGGCCACAGTCTGTCCTGGCCGGGGNATGGCAGGCTGCCGAGNGGCAGAGCCAAG
CCCCTGGCCACCCAGGTCCCCTGGGCGGTAGAAGCCACAGGTGGCGNCCTAGNGAGGGNA
GACGAAAGGNCACAGGCAGCGGCAACTCGAGGANGCGGTGGAGCGNAGAAGGAGAACGCG
AGCCAGTCAGTTTTCCGTGGTGGGAGAAGGGTTTATTAGGAGCAGGGTNGGTACAGGAGG
GNGAGGGGTCACGAAAAACTGACAANGATCCTCCCCCTGGTCAGGCCTTATAAAGCCGAC
CCCAGGGGGAGGGCGAAACAAACACGACCAATCAACATAAGATACATCAAATGAGGTGAC
ACGGNACANCCAATTAACAGAAACAANAGGTGTGGCTTTCCCCCCTAGCCCAATCACCNC
CCGGACCCCGGGGAACTTTCCGGANCTGGGGAGTGGGNCGGGGGTGATGGACAGGGGGTC
GCCAGGGNAACAGAGGAGGGGGAACACGGATTGACAACGGAATTAACATAAAATGAGGAG
GACCCGGATGATTGACANATAACTGACACCGTGGGGGGGGGAGGGAGCCCTGGAAATCCC
CTTGCTCCNGTCGCCATCTTNAACCNATACAACTTAATGGGAATAAAATATAAAACTTGT
AAAACTCAACTNCAGAACNNCNAAACAGTAAAACAACGTGCACCCCAACA
>rnd-6_family-8675#Unknown ( Recon Family Size = 21, Final Multiple Alignment Size = 20 )
CAGGAAATCAGGACTCCTGGACGACTAACCAATATGATTAAGCAGAAGCCGTTTATTGTT
TACATTATGCACTTATTTATANATTCTAACACTACTGCACACGCTGATCACGCACTTCTT
GATTGGTGCCTCTGTCTTGTCCACGCGTTCTGCATGCACTTCTCAGAATACGTGATTGGT
TACAGTCCAGGTGNTTCACAGCCTCTCGTTATCTAGTTCTTGCGGTCTTGGTATTCGGTT
TCTCAGCTTCTTTTCTTATTTTAGCACAGTTTATGTCTTAGTAACCTTGATGAATTCCAC
AGTGCCCTGAGAAAATTCTGATAAGAACAGTTACAAGCGGTATGGCTGGTGCACACTGNG
GCCTAAGTTGTTCAGATACATTGCTAC
>rnd-6_family-441#LTR/ERV1 ( Recon Family Size = 20, Final Multiple Alignment Size = 19 )
TGATGCCTCAGGTTTTAGCTTTTATATTTTTCAGATTCTGTACTGCTTTAGTGTGTAGCT
CTGAGCTTCATATTAGGGGACGGTGAGCTCTCTTCACAGAGCAGNNAGACAAAACAATTC
CTTCTCTAGCTGGGGACCAAGGACAACCGATCCAAATCTCAGGCCCAAGAGCACAAACAA
CGTGGACTGAAGAGAGAAAAACAAGNAGGATGGGACTTCATAACCTGAAGCTGTAATTGG
ACAATTAACTCCAATATGCAAATGGACCAAAACTTATAAAAGTGTGAGACCCCGTGACCG
GTCGTCCATTTTTGTGACCATTTTGGGTTCATCTTGGGTGTAGCCCTGGCTGGGCTCTTG
TGCTGCCCAAGGTGNATCCATTGAGGCCTTTTAATAAATCCCTGCTTTATTCTTTAACTC
CGTCTAGCCTCTGTTCTAGGTCAGCCTTCACAAGGCATC
>rnd-6_family-1577#Unknown ( Recon Family Size = 19, Final Multiple Alignment Size = 18 )
AAACATGTGTGTGCATTTCGGCGTATTCCACCTTGGCGAANTGTTGCACCATAAGGATCC
TTATTAAATACCGAGGTAAAAACCCTTTTATCCCTTAACCGTGTCTGGCTCATAATTTTA
GGACCAAGAAAAAGG
>rnd-6_family-74#LINE/CR1 ( Recon Family Size = 20, Final Multiple Alignment Size = 18 )
GGAAGGTGTTGTCCAAAGTTCAGGGAGGTGATTGCTTGACCTTTTCAGCCCAAACTNGAA
CTCNCAGAAGCGTGNGGAGCCGAACAGTCTGCTGATGATACTGAGAGGTGCTGTGGACTC
TCNTGAGGGAGAAGAGGCCTTGCAGAGGGGTCCGGACGGATTGGAAAAAAAAAAAAAAAA
AAAAAAAAAAAAAAAAAAAAAAAAAAAAAAAAAAAAAAAAAAAAAAAAAAAAAAAAAAAA
AAAAAAAAAAAAAAAAAAAAAAAAAAAAAAAAAAAAAAAAAAAAAAAAAAAAAAAAAAAA
AAAAAAAAAAAAAAAAAAAAAAAAAAAAAAAAAAAAAAAAAAAAAAAAAAAAAAAAAAAA
AAAAAAAAAAAAAAAAAAAAAAAAAAAAAAAAAAAAAAAAAAAAAAAAAAAAAAAAAAAA
AAAAAAAAAAAAAAAAAAAAAAAAAAAAAAAAAAAAAAAAAAAAAAAAAAAAAAAAAAAA
AAAAAAAAAAAAAAAAAAAAAAAAAAAAAAAAAAAAAAAAAAAAAAAAAAAAAAAAAAAA
AAAAAAAAAAAAAAAAAAAAAAAAAGAGGGGTGACCTCTTTGCTCTCTNCAGNTTNCTGA
GGANGGGAAGTGGAGGGAGGTGCTGAGCTCTTCTCCCTGGGATGCCTGGNGATAGGACGC
GTGGGAATGNTTCGAAGCTGTGGGGGAAGNTCAGACTGGACTTTNGGAAGCATTTCTTTT
ACCAAGAGGGTGCTCAGACCTTGGAACAGGCTTCCTAGAGAGGTGGTCGATGCCCCAAGC
CTGTCGGNGTTNAAGGGGCACTNGGACAATGCCCTTAATAACGTGCTTTAACTTTTGGTC
AGCCCTGAAGTGGTCAGGCAGTTGGACTAGATGATCGTCGTAGGTCCCTTCCAACTGAAA
TATTCTGT
>rnd-6_family-113#Unknown ( Recon Family Size = 23, Final Multiple Alignment Size = 18 )
AAAAAAAATTAGCCTGGTTTCCTAAGGAAACGAGGCTTATGCGATCGCACTGGCTGTGTC
TCCCTCAACAACTTTGAACCCGTTGGCCGATTTCAACCAAATTTGACAGAGGGACGAAAG
TCTCAAAGATAATTAAGTTCCTACAAGTTTCGTGAAAATNAGCGGCCGGGTAGAGGAGAG
AGATGTGATGAGTGACCCCGCTGAAGGAAAGGCTGCCGTGAGCTCAGC
>rnd-6_family-1711#Unknown ( Recon Family Size = 22, Final Multiple Alignment Size = 18 )
TGCATTAGCAAGTAGTGCGGTCCAGTAGGAGTGGATCTGTAGAGTGAAATAGCTGGTGCT
GAGGANCTGATGTNCATGCTATGCACACTTCAGGTTTTTTTTACTTCGGACTAGCTNTAG
TCTGGTCCCGCGGACTGAGTGCCCTTGCATTACTGGAACGTCTTGGAGTGCACTTTTGCC
TGTCTTTAGTTTCACATCGAAGGAATCCAGTTCGTGCCCCAAGACCGCTNTATGACGTGA
ACCAAAGCACAGTAGGTAGGGANANTCAGNATTCTCTTCAAAAATGCGCTTCCTGATCCA
AACTGAAACGCTAATGGAGGTGTGCCNNCAAT
>rnd-6_family-2560#Unknown ( Recon Family Size = 22, Final Multiple Alignment Size = 17 )
ATTAGGAGAAGAAAAACTGCTGCTCGTAGGTACCATTGCCAACGAGTTCCACTAATTCAA
AGATTCCTGCAGGATCCCGCAGCGCTGAGAAGTTGATCTCGTCTAGGTTCCGCGTCGGGG
AATCGCTCGCCATGTTTCCGCTGCCGGCCACGCGGCCCCGCCGCCACCGCGCGGGCAGTG
GCGGCCGCCGCGGCGCCGGCGCCATTCAACGCCTCTCTTCATGCGGGGCGCCGAGAAGGA
GAAGCCGCCGCCACGCCCCTGCCCTTCTGCCCGCAGCACGGCTGGCTAAGGGCGGCCAGG
CAGGCAAAGCTCGCT
>rnd-6_family-5668#LINE/CR1 ( Recon Family Size = 18, Final Multiple Alignment Size = 16 )
GAGATTAGCTCAGCTGGTTAGAGCATGGTGCTAATAACGCCAAGGTTGTGGGTTCGATCC
CCGTACGGGCCATTCACTTAAGAGTTGGACTCGATGATCCTTGTGGGTCCCTTCCAACTC
AGAATATTCTGTGACNGAAT
>rnd-6_family-1146#DNA/MULE-MuDR ( Recon Family Size = 18, Final Multiple Alignment Size = 16 )
ATACATATATACGTATTTGTATGTTCACATAAATGTATGTGTGTCTGTGTGCATNNATAT
GTGTGTGTGTGTGTGTGTGTGTGCGCACATACATGCATGCACANATATGTATATATATNT
GCATATCTTCATGTTTACTTCATCTGGCTCTTTTTTTTTTTTTTTTTT
>rnd-6_family-3303#Unknown ( Recon Family Size = 19, Final Multiple Alignment Size = 16 )
TGAAATACAAAGCTGTGTTTCGTGTCAGGTACANACAGGCGACGTGTGTATTTGTGANTG
CGATATGTGTGGAAACCGACCGTGGGACAGTTGCGAATTCTAATAATAACTGAGGAAAAT
AAAGCATGGAAGAAGGCCTTTGAACCTATCTTTTGTTTGCAATTAACCTTAGTTGATTTA
GGAGCATTGGAATTAAAGCGTTAAGGATGTTGCTTTTTGCTTGTAGTTAANCCTTAAAGA
GTTCTGCAATAATAACCTTTTGAAGTATAATTTTAGAATATTGCTTGTATCCTTGAAACT
ATAGCTTTGGAATATATATAAAGGAAATATGCTTATCTCACGCCTTAACGAAGCAGAGAA
AACAGCTTGAGAAAGGAAGATGAACATCAACTCAAGGATTTATAGTTTCGACCAAGGGAA
GCTGGACATCACTGTTATGAGATTTATAGTCCTTGCAATTAAAAGGTGGACCCACATCTG
GGGAGCTGGACTCCACCAGATGGGATTCGTCTTCCTTCTTTCGGAAACCGGACCACCACC
ATCTGGGGATACTCCTTTTGGGATACATCCTGAGAAAAACTAAATCACAATAGTGTATAG
AATTGTGATGTAAAAATTNGGAATAGAAACTGCTGATGAGTAAAAATTGGGAATAGAAAC
TGCTGAGAAAGCTGATGAGTACCCCTATAAATACCTGTAANCCTCAACTATCGGTGTGCA
GTTGGAGGGAAAACTTCCCCCACTGTACCCAGCGCTGTATTGCTCATACTTTACCATATT
AATTAATAAATTGATTGCTGCTTGAATATTGGCCTAGTCAAGCTTCTTATTTATAACA
>rnd-6_family-6079#Unknown ( Recon Family Size = 19, Final Multiple Alignment Size = 16 )
CANTCTCCACCCCTTATTCCATGCCATTTNCATCATGCTCAGGTCCCGCACTATCCAATA
CATCCTCATTAGCCACCACCCCCTTTCCCATCCTTTGATATAATACACAGATATCATTCC
CTTAATGTCCGTAAAACGCCTNCGAATGTCCATTGAATTCATTTAGTCCANGACTTGGGC
CCCATCTGTTATGGTGGTCACTCAGGACAGGAGAGGTGGTGTGTTGTGTGGAGTTACTGG
GCNCCAAAGCCAGCTCAGGTCGGGTCACCGCTGCACTTGANCTGCTTCTTGCGAGGCTCG
TCCTCCGCTGGTTGAGTGGTTCCTGCTATAGTAATTCCTGTAACATACAACTCAAATAAT
GTCTGACAACAATTTAAANGTANATCCATTACAATCTCCACCCCTCTGCTGCAGTGTGGA
CTTATCCAGAGACTCCAGTCCCTTAGGGGTGGACCTGCTCCAGTGTGTGTCACTCGTGGG
GCACAGTCCCTNCAGGGTACAGGTGTCGCTGGCTTATGCGCAGCCGCAGTCGCTTCGGAT
GCACCTCCTCTAGCACAGCCTTATCCNNGGGCTTNCAGTCCCTGCAGGAGTGCNCCTGCT
GTGCTGCAGTGATATCCACGGCCGCAGNCACTGCTGGTCCAACAAGGTCTTGTCCACAGC
GACNGACACACATCCAGGCTGTCCTCCCNCGCGGAGNCTTATCCACGGGTCAGGTCCCT
>rnd-6_family-121#Unknown ( Recon Family Size = 20, Final Multiple Alignment Size = 16 )
GTGCTGCAGGANTGCTGGTCTCCANCTCAGCCACAGCCNTNCCTGTGCCTGGCCATGGAC
CCCACTGACCTGGACCCCGACCCGCGGACTGACNTCCTGGCTTGACCTCGGACCTGCCTC
GTCACTACGGACCTGCCCGGCGATCACTGGACTGTGCCTGACCCTGGCTGCCCTCGCCGG
ACCTGATCCTGACCTGCGGACTGACTTCCCGGCTTGACCTCGGACCTGCCTCATCGCCAC
GAACTTGCCTGATGATCTGGACTCTTGGCTGAACCCGGCTNCCATCTCCAGATCTGCCCT
GCTCACCTCGCTTGGA
>rnd-6_family-2213#Unknown ( Recon Family Size = 20, Final Multiple Alignment Size = 16 )
AAAAAAAAAAAAAAAAAAAAAAAAAAAAAAATTAAGAGGTGCAACAAGTCACTGCCTCCA
TCAGCTCCGGCCCTGGGACTTCCTCCCGGCCGCTGGAGCCCAGCGGCGCCCGGGGTCCTG
CCTAGCCGGGGCCTTTCCCGTTTGCAGGNTCAACCAGCAGCGAAGNTGACGTGTATCCCG
GAGACATGCGCNCGGACACACAGAGGACACCGACACAGNCGGCCACACAGACTGCCNCAG
ACACGGCGCTGCCTTCAGCAGCACCCGCACACAGGANCCACNTNAACCAGCATGCCCTCC
TCCTCTTCGGCTGGCAGAGATAGGATCCACNAGTGCAGGCACACACAGTACTCTCCGGGT
TCACAAACACATGCTCGTGGATCCCTCGATCACTGGCACGGCCCTCTCTGCCCATCTGAC
ACCCCTGCCTGNATCCCGGCCCTCTTCCGCCTCACGGGTCCCCGCTCGCTGGCTAGTNCA
GCTTGACGCTCGCTAGGGAACACGGCATTCACATCATGCGCANANCCATCCCTCCCACTC
ATTTACCGGGTTNAGGGAAGGTACTGCCCCTTGACACTCACGCTCAGCCTCCGTCACCTG
CAGTCTGTCCTAGCTGCCGGCGCTGAGCCCTCATCTATCATGCTAATNCTCCGCAGCTGG
TTTTTAGGGCACCATACATACCGTTCCCGCTCCAGTGCGTGGAGGTTNAAGCAGCCCGCC
CCGNNACATTCACTCACTCCAGTAGCTGGCNCCACANGCCAGGAGCTCCTACANTNCGGT
CTGACTCCAGTAGCTGGCACCCGATCCACTCGCACCCGTCGCCAAGTAGTTCGCACCGCG
GACACNTANACTATGGCCTCTCGNTCNCTNGATTCCGTGACGCTCNCCCGTCCATAGCTG
GCACCACGGGCCAGGGCACCTACATCCCTAGTCTGACTCTAGTNGCTGGCGCCAATTAGG
CACATCNTACNTTCACACGCAGAGTTCTCAGCAGTANCTGGCACTTAGTCTTTNCGGTNC
ACATACACATAGANAGTGAGATTATTCGGANACTNACAGAGAGAAGATATTANAAGAAAN
TATAAGAAGANAGGACAGACTNCGGTGATCAGGCGCAGGGCTCAGCCAGACAAGCACGCT
GACCTGCCGCACTGCAGGCCAGCCCCTTTTATACCCCTTCTCCNCTGTCTGCTTTTCCTT
TGTTCCTCCCTGGTCCCCTTCCCCTGCACGTTCCTTCACGGGTTTGTAGACTCCCGCACC
CTCTCCCAGCCCGGGTTGGACCCTAGGTTTACAGTCTTATCAGTCGCAAAGTCCAGGTTG

>rnd-6_family-1786#Unknown ( Recon Family Size = 17, Final Multiple Alignment Size = 16 )
AAATCCTTGGGGGTTTTTGGGGTGNAAAAACCCGAAAATTNCGNTTTTGGAGGGGAAAAA
AGCCCCAAAATCGGAGTCCTTTTGAGGGACTGCCCCAAAATTTGGGTTTTTTTTGGGGTG
AAAACTCGACGGGAACCCCAAAAATTTGGGGTGGAAGTTCGGAGTCCCCACCCCAAAATC
TGCNTTTTTTGGGGGAAAAAACCCCAAAATTCGGGGGTTTTGAAGGGGAAAAACCCCAAA
AATTTCTTTTTTTTGAGGGACCCCAAAAATCTTGGGATTTTTGGGGNGAAAACCCCAAAA
ATTTGGGGGGGGGTCGGAAAAACCCGAACCCCAAAATTTGGGATTTTTTGGGGGGGAAAC
CCCAAAATTGGGATTTCTGGGGGGAAAAACCCCAAAATTCGATTTCTTGGAGGAAACCCC
AAAATTTGGGGGTTTTTGGGGCGAAAACCCCAAAAATTTGGGAGGGTTGGGGACACCCCA
CCCCAAAAATTTGGNTTTTTTCGGGAGGNAAAACCCCAAAATCNCGATTTTTTTGGGGCG
GAAAAAACCAGNCNCCGAAATTGGNCATTTCTCGGGAAAAACCCCAAAATTCGGGNTTTT
CGGGGTGGAACGCCCCAAAATTCGGGNTTTTGGGGTGAACCACCCCAAAATTGAGGATTT
GTCTTNTTGGTTT
>rnd-6_family-8729#LTR/ERV1 ( Recon Family Size = 25, Final Multiple Alignment Size = 15 )
AAACTTTAAGGAATTTAGAGATTTTAGAGGAGCTGAGGTTTTAGTTAGAGATAAGCTTTA
TTGGAGTTAATCAAAATAAATGGGTAGGCCTTGATGAAGTTAAGAGTTAGTAGTTAACTA
ATAATTGATTGCTTGTCAACACAATGTTTGGTTAGCTGGGTTTATAATGAAGAATATAGA
AACTGATAAATAGCTTTTAGGAACATAAGACAATTGTAGGCCTCCTCTGTTCTGAAACCA
ATTGAAGACGGGGAATGGGAGTTCTACCAAGGGTTCATTTGTCATATTTGCATTGAAAAG
GTAGAAAGGTCAGAACGAGGAAGACTTCATTTACTTCCTCATTTTGGGACCCCTCCCCAT
GAAAGGGACCACCGACCCATTTCAAGGAACAAACTACGCATGCTTAATGGCTTTTGAACT
AATTACCATACGAAGCGGGGAATGGGATGTACCGAAGTTATGAATATGCATTTGTATTTT
GGGTATTCAATACTTGTATAGATAAAAGGACTCTGTAATCACCTGTAAATTGCGGTGTGT
ATTTGGGAGCTATCCCGCACGCTGCCGCGCAATAAACATACACTTTCTAACTTTAAACTG
TTAGAGAGTCTTTGTCCGTCACAGTTGGATATCGGTACTAGATCAATATCCATATTTTTT
AATAA
>rnd-6_family-1566#Unknown ( Recon Family Size = 19, Final Multiple Alignment Size = 15 )
GCAGTCAAGAGGAAGGAATACACTTTGCATTGCACCAGGAGGTGCTGGTTCATTACGATC
CCAGTAAGAAAGGCACTCTGTAAAGACATTTTAAAACGGTATTTATTGGAGCTAACACTA
TAAAGAGAGGATAGTATAGATAATCTTACGTCCCTTCAGATGCTGGGAACCCCGAGTTGT
GCAGCGCCGAACGGGCCTCTAATCAGGGCGCAGCACGCTGTGCAGACCCCGTCCGTGGAA
AGGTTGCCCCATTTTGGTCATTCGAGCTNTTACNGGATTTTTTACAAGAAAACAACTCTG
TTCNTCATTTCTACTGTCAAACGGAAAGGATGTTCACGTGAGAACTTCTTGCTGCGCTTT
NAGATAAAGGCAAGGCCACGCAGGCGGTGTAATCGCCGGTATCGAGCGGGAGCTGCCTGC
AGGCTCCTCTNTTACAATGAGCCGGCCGAGTTTATCCTGCGGCCAAGGGATNTGTGCAGC
ACAGCACGGGCCTGAGGGCCACGCTATGGGCGCAGCACAGCACAGGCCTGCGCCTCTCAG
GTTAGCTGTTACGTGGATCACTAACTCCTCGATGTACAACGGTCTTCCGGTCAGGATCAN
TACTCTG
>rnd-6_family-4625#Unknown ( Recon Family Size = 17, Final Multiple Alignment Size = 15 )
CTTTCTGGTTTAGAAAACCCGAACACTTGGCTTATCTGTAGGCCTCGGCAGGTAAATCAG
CCAAGGGTTATGGAGGATCCAAGGGAAAGCCATGGAGCAGCCAAGTTGTGGCAATTTCGC
ATTTCACTTGCTTCTTTCTGGTTTAGAAAACCCGAACACTTGGCTTATCTGTAGGCCTCG
GCAGGTAAATCAGCCNAGGTTTATGGATGGTCCAAGGGAAAGCCGTGGAGGCAGCCANGT
CGTGGCANTTTCGCGCTCCCCTTGCGNTGCCTTTCGCAGCTGCAGTGTGCCTGGAGCTCG
GGNCTTCCTCGTTTAGAAAACCCTAACCCTAGGCGTAACCCTAACNCTAACCCTAGGCAG
GTAAATCAGCCTAGGGTTAGGGATGGTCCCAAGNAAAAAGCCGTGGAGGCAGCCATGTTG
TGGCACTGTTTTGCGCTCTCCTTGGGATGCCTTTTGCAGCTGCAGTGTGCCTGGAGCTCA
GGGCTTTCCGNTTTAAAAAACCCTAACCCTAGNCGTAACCCTAACCCTAACCCTAGGCAG
GTAAATCAGCCTAGGTTTAGGGATGGTCCCAAGGAAAAAGCCGCGGAGGCAGCCATGTTG
TGGCAGTTTTGCGCTCCCCTTGGGATGCCTTTCGCAGCCGCGGTGTGCCTGGAGCTCTGG
GNTCTGTGGTTTNNAAAACNCTAACCCTAGGTGTAACCCTAACCCTAACCCTAGGCAGGT
AAATGCAGCCTAGGCTAAGGGCTGGTCCCAAGGAAAAAGCCGTGGAGGCAGCCATGTTGT
GGCACTTTTGCGCTCCCCTTGGNATGCCTTTCGCAGCTGCGGTNTNCCTGGAGCTCTGGG
CTTTGTGGTTTTCGAAATCCTAACCCTAGGCGNAANCCTAACCCTAACCCTAGGCAGGTA
NANCAGCCTGGGCTCGGGATGGTCCCAAGGNAAANGCTGTGGAGGCAGCCATGTTGTGGC
ANTTTTGCGTTCCCCTTGGGATGCCTTTTGCAGCCGCGGTGTGCCTGGAGCTCTGGGCTT
TGTGGTTTTCGAAACCCTAACCCTAGGCGTAACCCTAACCCTAACCCTAGGCAGGAAAAG
CAGCCTTGGGCTAAGGCTGGTTCCAAGGAAAAAGCTNTGNAGGAAGNCGCGTTTTGGCAA
TTTCGTGTTCTCCTCAGTATGCCTTTTGCAGCTGCTTTGTCCTAAGAGCTCTGGGCTTTT
TGGTTTNAAANCCCTAACCCGANNTGTAACGCTNACCCTAANCCTAGGCAGTAAANGCNG
CCTNGGNCTGATGCTGGTT
>R2-MGF#LINE/R2
CTTTTTTATAAGCTCTCAGTACACCCCACATTACCTTACTTGCGCTGTTTGTTAGAGTGA
GTAGGAGTAACTATGACTCTCTTAAGGAGACTTAAGTGAGTTTGGTTACAACTGGGCATA
GCTGCAGAGACCGCGCCTCCTCGCGGCCCCGCTGGTAAGCCCTTAACAGGGTGACTAAGT
CGGTCTCTGCCCCAGTCCGGGAGTCGATGGGACTCACCAGCCCAACGATTCCTTCCAAAA
TTTCGGTGAAACAAATTTCTCGGTGCAAGTCGCAAGGCTTGTCACCCGAAACCTAGCCCC
CCGGTCGGTCAGGGGCAACGGGTTCGGAAGTGGGATGGCCACCCACCCCGTTCCCGCAGA
CGAATCCGGCCATGAATCTGATCCATTCCTTGTAGGGAGGAGCTGCGGACAACCGGCACG
CCTTACTAGGCAATCGGTTGGCACCCAGACCTCCCGAGATGATATTTTACCATCTAAAAC
CACCAAATTGACAGAGAATGAATTGGACTTGCTGGTGAACTTTTCTTTAGAATTGTATAG
GTCAGATCTGCAGGGATTTGTGCAGGAGGGgattcatttttctgtgaatagGGAGGTGTT
AGAGGGGTTTCCTGAGGTGTATGAACAACCTGCACCACAACCGGCAGTAGGGGACGATTT
AAACACCAGTCTCCCACCGGACAATAATATATGCGTACTTGAGAAGGGTAGCAGTGAAGC
AGTGGAGGATGGCACACCGGAGGTAGCGCACCCCGTGCCTGAAACCCAGGGCAAAGAGTC
ACCGAATAACATCGTGATGGTAACTCTTCCCAACAAAAATCCACCATGTCCTTGCTGTAG
GGTCAGACTGCATTCAGTACTGGCTCTGATTGAACATCTTAAGGGGTCGCATGGGAAGAA
GAGGGCATGCTTTAGGTGTGTCAAGTGTGGGAGGGAGAACTTTAACTATCATAGTACTGT
TTGTCACATCGCAAAATGCAAGGGACCAAAAGTTGAGAAGGCCCCAGTGGGAGAGTGGAT
CTGTGAGGTATGTGGTAGGGACTTTACAACCAAAATCGGCCTGGGACAACATAAAAGATT
GGCACATCCCTTGGTTAGAAACCAAGAAAGGATCGATGCTTCCCAACCGAAGGAGACATC
AAACAGAGGAGCCCACAAGAGATGTTGGacaaaagaggaggaggagatgctgaTAAAGTT
GGAGGTACAGTTCGAGGGACACAGAAACATCAATAAGCTTATCGCGGAACACTTAACAAC
TAAAACATCCAAACAGATTAGTGATAAAAGGAGACTATTACCCAGAAAACAATTAACAGA
TCTAAGTAAGGGAGTGGCTGGACAGAAGGTGCTGGACCCAGGACTGAGTCATCAACCCCA
GCTGGGGGTAGTTGACAATGGACTTGGTGGGGGTCATCTGCCAGGGGGGccagctgctga
aggaagaaCAATAGAGCCATTAGGACACCACCTTGATAAGGATAACGGTCACCGGGAAAT
CGCTGACCAGCACaaggcagggaggctgcaggccCATTACCGAAAGAAGATAAGGAAGCG
CCTTTCAGAAGGGATGATTAGCAACTTCCCCGAAGTATTTGAACAACTACTGGACTGCCA
GGAAGCACAACCATTGATCAATCAAGCAGCGCAGGATTGCTTTGGATGCCTGGATTCAGC
AAGCCAGATAAGGAAGGCGCTCCgaaaacagaacacacagaaaGACCAGGGGGATCAACC
CAAAAGACCAGCTCAGAAGTGGatgaaaaaaagagcagttAAGAGGGGTCACTTCCTCCg
ctttcagaaattatttcatcttgACAGGGGGAAATTGGCAAAGATTATTTTGGACGACGT
AGAGTGTTTGTCCTGTGATATACCACCCAGTGAAATTTATTCGGTATTCAAAGCCCGATG
GGAAACACCTGGACAGTTTGCTGGCCTTGGGGATTTCGAAATTAATAGGAAGGCGAACAA
TAAAGCCTTCAGGGACTTAATTACGGCCAAAGAAATTCTCAAAAATGTGCGGGAGATGAC
CAAGGGCTCGGCCCCAGGTCCAGATGGGATCGCGCTTGGGGACATCAGGAAGATGGACCC
TGAGTACACCCGGACCGCCGAACTCTTCAACTTATGGTTAACATCTGGTGAGATCCCGGA
CATGGTGAGGGGGTGCAGAACTGTGTTAATCCCCAAATCGTCAAAACCGGAACGCCTGAA
GGACATCAATAACTGGAGACCCATCACGATTGGATCCATCTTGCTGAGACTTTTCTCCAG
GATCATAACAGCGAGGTTAACAAAGGCGTGCCCCCTCAACCCTAGGCAAAGAAGCTTCAT
CAGTGCGGCAGGATGCTCCGAGAACTTGAAGCTCCTGCAAACCATAATTCGGACTGCTAA
AAATGAACACAGACCACTGGGTGTTGTATTCGTGGACATCGCCAAGGCCTTTGACACCGT
GAGCCACCAACACATCATACATGTATTGCAAAGGAGGAGAGTGGACCCCCACATCATTGG
ATTGGTGAAAAATATGTACAAAGACATCAGTACGGTTATCACCACAAAGAAGAACACATA
CACGGACAAAATCCAGATCCAGGTTGGAGTGAAGCAAGGTGATCCGCTTTCGCCCCTTCT
ATTCAACCTGGCGATGGACCCCCTGTTGTGCAAGCTGGAAGAACACGGCAAAGGATTCCA
CCGAGGACAGAGCAAGATAACAGCGATGGCATTCGCTGATGACCTGGTCCTGTTGAGCGA
TTCCTGGGAAGACATGAATGCGAACATCAAGATACTGGAGACCTTCTGCGACCTCACCGG
TCTCAAAACACAGGGTCAAAAGTGCCACGGCTTCTACATCAAGCCTACAAAGGACTCTTA
CACCGTCAACAACTGCGCTGCGTGGACCATCAATGGCACACCCCTGAACATGATCAACCC
CGGGGAATCAGAGAAATACCTCGGCCTGCAGTTTGACCCCTGGGTGGGAATTGCAAAGAC
CAGCCTCCCCGAAAAACTGGACTTCTGGCTCGAACGCATTGATCGAGCTCCACTCAAACC
ATTTCAGAAACTGGACATTCTTAAGACATACACCATACCTCGACTGACCTACGTAGCTGA
CCACTCAGAGATGAAAGCGGGGGCCCTTGAAGCCCTTGACCGGACAATTCGATCGGCGGT
CAAGGACTGGCTGCACCTACCTTCGAGCACCTGTGATGCCATCTTGTACACGAGCATGAA
GGACGGTGGTTTGGGAGTGACCAAATTGGTGGGACTGATTCCGAGTGTACAAGCCCGGAG
GCTGCACAGGATTGCGCAGTCACCGGAGGAGACGATGAAAGACTTCCTGGAAAAGGCCCA
GATGGAGAAGATGTACGAGAAATTGTGGGTCCAagctggagggaaaagaaagaggatgCC
GTCAATTTGGGAAGCGCTCCCGGAGGTTGTACCATCCATAGACACAGCCACAACTTCGGA
GTGGGAAGCACCGAACCCTAAAAGTAAGTACCCTAGACCTTGTAATTGGCgcagaaaaga
atttaaaaagtgGACTAAATTAAtagcccagggctggggaattAGGTGTTTTAAGGGGGA
CAAAATTAGTAACAATTGGATTCGACATTATAGATACATACCTCACAGGAAACTTCTCAC
TGCCATACAGCTCCGGGCCAGTGTGTACCCCACAAGGGAATTTCTCGCGCGGGGGAGGGA
AGATAACTGTGTTAAGTCTTGTAGGCACTGTGAGGCGGCAGAGGAGTCCTGTGCCCACAT
CATCGGCATGTGTCCAGTCGTGAGGGATGCCCGAATCAAGAGGCACAATCGCATTTGCGA
GAGGCTGATGGAGGAGGCGGGGAAGAGGGACTGGACGGTGTTTCAGGAGCCGCACATAAG
GGACGTCACCAAGGAACTGTACAAACCGGACTTGATATTCGTGAAAGAAGGCCTTGCACT
TGTTGTGGATGTTACAATACGGTTCGAGTCAACCAAGACAACGTtggaggaggctgctgc
agagaaggtGAACAAGTACAAACATCTGGAGACCGAAGTACGGAACCTCACCAACGCTAA
GGACGTTATCTTTATGGGGTTTCCCCTTGGAGCGCGGGGACAATGGTACAATAAGAACTT
TGAACTTTTGGACACTCTTGGCCTCCCCAGATCGAGGCAGGACATTATTGCAAAGACTTT
ATCCACGGACGCGCTCATTTCATCTGTGGACATTATACATATGTTTGCCAGTAGAGGCAG
AAGACAGCATGCTTAGGGTAGATAATCTTTGTATAGTggggggggATCTCATGTACCGGG
tttcttttatttgattttcaataaaacagaCGGTAGCTAGGTTCGCAAGGCAGCCACAAG
CCAAAGATAGGTAGGGTGCTCATAGTGAGTAGGGACAGTGCCTTTTGATTCACAACGCGT
CAATACCATCTGACACGGATACCCTTACCGGACTTGTCATGATCTCCCAGACTTGTCCAA
GGTGGACGGGCCACCTTTACTTAACCCGGAAAAGGAACATATATTAATTATATGTGTTCG
GAAAATAGCCATACGAGTCTTTAAACTGAAGTATTAAGGGTGGCTCCTGTGTCAAATGAG
AGAGGTAAACAAACCTGGAGAGAGACTTGGCCCATGTATAATCATTGCCCAAAGTGAATA
GCTGGAATTCCTTTCGGGCTATGTGTGTCCTTCCGTTGAATTTAGATTAAATGTAGTGTA
ATTTTCAATCTGCTAGAATCTGCTCGTTCTGATATAACTTTGGTAAGAAGTATTATATAC
CTTTTCTGTCTTCGTGTCATCTTACAGGCTGTCTGCTGTGGTTTTTGGTAATCTGAAACT
CCCTGTCAAATTCACCTTGTCAAATTACAGTCCTACTGTCCATTCTTCATCAGCTCCCTT
TTGGCCAACCTTCACTTGCTTGTAAAACTGTCATTCAATTGCTAAAAGATAAATAGAGAT
CtcactgatttttcttccctgtgtcTATTACATTTGTTTCTCCTGTCAGATACTTAGATT
TTTACTGGGATATGTACCTCTAAATTTGTCTCCTGACCTGTGTGTGATTTCTCAGTAGCA
ATGCAATCTGGCTGCAACCCATATCAAAAAGTACTGAATTTTCTGCCCATCTATCACACA
GACCAAGATTCAGTTTCCATCTGAGCACTTTCTTCAAAACTCATCTAATATATACACTTT
AATGCCCATTACAGaaaaagtatagaagattgaaaagtgcaaggaagtttg
>LTR201-Me#LTR/ERV2
tgggttcggttgtttaaacaagttttggtctgttttgtaagttgttctgttaatgttcaa
aatggcttctctgtttgttaaaaaaagttctgtctcaggcctccctccccccttctccct
cacttagtttaactgccagtcacagtttctatagttacttctgcccttttgtatcatttt
ccctgcctatcagcattccctgccttgttttccttcattatcttggtttcccctcccctg
ttaccccggcaaccctcctgcccatcatcttctgcccactccccaaccctagaaacttct
ctcctgggcagagggtgattggtcctttattgttccctaattggttcaagtcccatgctc
atcagtttgttctgtatagctattggttaattgtgatttgctcctccccttggggattcc
ataactgcctgtcccgaggggcagatctttggcagttagctgcagctccctacgtgctct
gtaccgcccttcctccaataaacccatcccccgctgcgactaactgctgcctcacgtctt
catttgtctcgttgctttcttcgcatcgctgccgcccactttgcttcgcctctccgagac
gccttctcccacctctgccgtgggagaggtctcgggcagccggctgattgcctcagccgc
tccccgcctggcgcggcggccggagtgggnnnnnnnnnnnnnnnnnggcctagtcatttg
tggagctagccgggctcaagtgcacgcgcagctgcagctgctggctcccaacgtggggcc
acattttccctgtggactacgtcggacctgtggttcgaagtcgtcgacttccctgggcgt
ggcagcactctcgtgagcagacccagggcgcttggggtggcgctccgagagattgtctga
ctggtgacatctcctggctcctggagacggtccagcagtgagacctcgacacccggaccc
ttccctctcctgtcgggatttggtgagccccttccttttcttcacccccctcattttttt
tttgccccnnnnnnnnnnnnnnnnnnnnnnnnnnnnnnnnnnnnnnnnnnnnnnnnnnnn
nnnnnnnnnnnnnnnnnnnnnnngtctttcgtggcggggggggtgcgggcacttctcctg
catagaaattctggggcatcgggagatccgctatcgtaattctggggtagcggcgacgag
gggccaggcgggagatttcccttctttccttttcaccgccctttctctcttcagttgctt
ttctcctttccccgattttaatttgtgggtgtccagttttgtgcacagccaatcaacatc
aaatagtcatgggtgccagactatcggctgtgcagcgtgaagcagttttcgtttgttccg
gagttcttgttggtttggatctcccgttcaaggagcgggagatcaagagtttgatatgct
gggtctcctctcagttcaaaaatttttccccagaccaatgcagagacctccacttttggg
aagaggtctcatgtaagttatccaattcggccaggtctgaggagattgatataaccaaaa
gattgaaattggcgcgacacctacattgggtggggcagcttttagctgcgttaagaataa
aacaagcaagagaactgagaggacgcccacaagccacaaacgttgtttgtaaatgttcac
ttcgttctagtttgagtgttgcccccagttctaaccctcctcgtgttcctacccctcatt
cctccccggcagtccctcaaacacctgggattctgaggcgggcagcccctgaccacaaca
ggcaggagcaaatccatcgctctggcccgccttggagtcgccaatccccccgtggggagc
gacaaagggcccagtcgccctccgactctcccttacccccttgtaccccttccccacgat
tccgtattgttaagtcccccaagctgtcttctaaaatccttttcaaggttcccgtccaag
atgtctcccatggagcacaagatggcggggaccacgcggcagtgtggtgggaaccccctt
ccctttctcctccccagaatcccttccttctcctgccaccaaaccctttccttccacccc
cgaatcccttcctggactccacctttccctcagctccgcccaattacaacgactgcgctc
ctcctcttgctccacctccagctccgcccacagctcctcctttgcccatggctccttgct
tgactacgtcacaccctgaagccactcccccagactcctccccatgggcgggggggtctc
acgtcatcggaccccgcccctttttcccacgccgcctcccagccccttccctcaggttgt
ggttcccacgctcccccttccggttcccacagtcttccctccttgtttttgnnnnnnnnn
nnnnnnnnnnnnnnnnnnnnnnnnnnnnnnnnnnnnnnnnnnnnnnnnnnnnnnnnnnnn
nnnnnnnnnnnnnnnnnnnnnnnnnnnnnnnnnnnnnnnnnnnnnnnnnnnnnnnnnnnn
nnnnnnnnnnnnnnnnnnnnnnnnnnnnnnnnnnnnnnnnnnnnnnnnnnnnnnnnnnnn
nnnnnnnnnnnnnnnnnnnnnnnnnnnnnnnnnnnnnnnnnnnnnnnnnnnnnnnnnnnn
nnnnnnnnnnnnnnnnnnnnnnnnnnnnnnnnnnnnnnnnnnnnnnnnagctctcaattc
tccaggtgggaagtggcctggaaaagggccattgccgacctgcttcccagtctggtggaa
gaccccaatctgggaagggacgggaacggggacgagcttacggtggaccatctctgtggc
tcaggggagtgggccaaagggcagcgagcagctgaatttattccagctgacgcgcttggg
caaagcgcccttgtggccgtggaggagttttttaaaattgttgcaggggtgccggcggtc
cccatctcttccatcttgcaggggcctgaggagtccttcgatgactttgttctacgactc
caagcggcagcccagcacgaggatggggacgaggggacaaggactcgcttggtgaaattg
atcgcggctggcaactgnnnnnnnnnnnnnnnnnnnnnnnnnnnnnnnnnnnnnnnnnnn
nnnnnnnnnnnnnnnnnnnnnnnnnnnnnnnnnnnnnnnnnnnnnnnnnnnnnnnnnnnn
nnnnnnnnnnnnnnnnnnnnnnnnnnnnnnnnnnnnnnnnnnnnnnnnnnnnnnnnnnnn
nnnnnnnnnnnnnnnnnnnnnnnnnnnnnnntccagaagacctcaaggctgctgctgcca
ctacatcgcgttcagcccctggcactccttggaccgcccagcagaaccgctgtcacctct
gcggccaggaggggcactggatgcctgactgccccctcagaaaagaattttatgagttcc
ggagaaggaagcagttggggcgtcccaatgggggagccccccaaacaaaaaactagacaa
ggagtgcagaggccccctgcgcatggacaaaaatgaaagctggtgttcatcatcacttcg
cagggggagggagttgagggagagcccgccaccagctccacccataacatcagggtggag
tgaactgccttttcctggacgtgacactcaaccggatttgacattgggaggcgcagcctg
tctttcttgtgcagacccggctcccccaccaaaatcttttctaaccaccttttctgtcca
ttcgcctttcaggattgtgacaacgaaggcgattcatctgagggacaccaacttcaattt
cctcaccgtgtgccccgacgccccaggtaactggagtcaccttgaccatcgatacgtcgt
cgtgggggacaccaaattcactccatcagatttgcaagtataccctgcactggtgtcctc
ggaccagcacagatttatcctcaccgtatcgtgtctgcgccccccccatgttcctcccaa
ggtgcaaaattattgctcaggcaatcccagtccctgagatcgacgacatccaaactgggg
actgggaccctgattgccctggtcaacgctccttccttccccggcgccgtctggagcggg
aggaggagctcaaggctttcccaacagtggcctgggcccagaggctgtggtcttccaagc
cctgcctcgagtgccaactgaccaaaaggagggacacaattaccatcagggggatgctag
acacgggggcagatgtgacgatcattgctgcgcgggaatggccgtcatgctgggagctgc
aaaacacaggcggtcacatccaaggtgtaggggggacccaattggcaaagcaacacaaga
gcatcgtgcaaattatggggccagatgggcaattggctcaagtacgcccatttgtgttgg
attatgccgagcctctctggggaagagacacccttgcccagtggggagccaaaattgacc
ttccggctcccctccaggtttttcaggcagcggccattgaggagcgcgccacctggaaac
ttaattggaaatctgacaaaccgatccaggtgaagcaatggccgctcaatagaaagaaat
tgaaagcgctcaccgaactcgtggaggagcaagtcaagaaaggcaacctggtggagacca
tgtccgcatggaactccccagtgtttggcattcgcaaatcatctggcaagtggcggctct
ttcacgacctttggaagataaattaaattattgaagatatgggtgtccttcaaccaggga
tgccatccccgtcgatgctcccccaaaattggaatttggcaattatagatctgaaagatt
gttttttccaaattcccctacaccctgatgatgccctgtggtttgcgttcacggtgccag
ctttgaaccgtgaagctcctggtaaatgttaccactggcacgttcttccgcaaggaatga
aaagtagtcccatcatctgccagtggtacgttgctgcccttcttgcgcccatctgcgaga
aatatggtgaggtcatcatccaccattacatggatgacgtgctagtctgtgcccgcgacg
acgatctgttggtccatgtgctctcctgtgtaaccgattgcttaatcgctgcagggtttc
ggctccagagcgagaagatccaaaggatgctgccctggaagtacctgggcctggagatca
caaagcggaccattgtgctgcaaaaattggccattcacccgaaggtgaacacgtcggtgg
atgcccatcaactttgtggggccttgagttgggtgagaccctggctaggcattacgaccg
aagacctagccccccttttcaaactattggaagggggagaggcgctctgttcgctgaggg
atctcaccccagaggccaaggcattgctggaaaggattcgtgagttgatcgaggcatggc
aagctcaccggtataatccagacctgccgttcaaatttattatattaggccgactgccac
acctccacggtctcattttccaatgggaccggtccctcaaaacatccaagggaaagggca
aggaccggggcttgagcgaccccctcttaatcatagagtgggtgttcctcagccaccatt
ggcccaaaacgatcacgcagccacacgagctggtggtggaactgagccgcaaggctcgct
tgcagatcagggagttggcaggtgtcaactttgggtgcattcacatcccaattgagttga
aatcgggcaagtttagaatgaagatgctagacgaacttctttcagaaagtgagattttac
aatttgctttggcaagctacaccaggcaagtcgatgtcgggcgtcctgcccatcctcttt
tcagcaacgacttgcactttaaattctctacaaaaaagatttgtagttcagtcccgctcg
atgccgtgacagtgtttacagacgcgtctggggggtcccacaagtcagtcatgacttgga
aagatcgccaaactcagcattgggagatggacattcaggtggttgagggttcccctcaag
tcgatgagttagatgcagttgtcagggcattcgagaaattctgggatcaaccattcaatt
tggtaactgattccacgtatgtagccggtgtagtcgccagagcagaaaacgctattctgc
aagaagttcccaatttggccctgtacaatctgctctcgaaacttatccagctcatctcct
gtagagagcagatgtactatgtgatgcacaccaggtcacacacagatctgcctggcttca
ttgcggagggcaaccgcagggccgatgcccttgcggcccctgccgaggttgaacccgagt
gggcccttgctgctgctgtcaaatgggccctgctcctggacgtgttccaacaagctaaaa
tcagccaccagctcttccaccaaaatgcgcctggcctggttcgccagttccacgtcacgc
gcgaccaggccaaggccattgtggccacatgcccccagtgtcagcgggatcagctaccat
cgctgcccgctggcgccaaccccaggggactttctagctgcgaggtgtggcaaactgacg
tcacaaaaattcctcatttcggccacctcaagtatgtccacgtctctgtggacacctttt
ccagtgctgtctttgcctctgcccgcacaggggagaaagcttcagacgtccagaaacatc
tcgtccaggctttctccgtgttgggcattcccaaggtgctaaaaacagataacggccccg
cgtacatgttcagggagctcaagagcttcctgcagcgatggggaatagagcacaagaccg
gcatcccctattcccccacaagacaggccgtgattgagaggacccatcagagcctaaaac
gagttctcgcccatcagactccggcaatgaagatggagtcccctcagacccagttatctc
gggcactttacaccattaactttttaaattgttcctatgataatctaaacccgcccattg
tgcggcactttgggggacacggtgaccttcagatgaagtcaaagcctcgggttttggtga
gggacccggagacctggcggcaagagggaccatttgagcttgtgacctggggtcggggat
acgcttgcgtgtccaccccctcgggtcccaagtgggtcccttcctgctgggtccgacctt
tgtcccccgcacaggaaagacagcccagcaactcccacaagtaaaggtggcccgttggag
gcggcggcggcagaagtccagttcctcatcctctaattcctcactttctgactttttccc
tccggaaatctcattctaccttgatcttgatcctgacctctccccctgagacaggaccca
attaacgttctttgtttttcattcactttgtagaaaaccgcaccaccgaaatgcccgcaa
gtccgatcctgatgagcctgctggtcctgggagccctcctgtcatctgtggctccatggc
cagtaccacagcctgagcacaacatatggaaaatgctcgcacgctccctcggccaagagg
atatatgcctggacaccggcacagcagagagccctcttgggacttgtctggttgggttcc
ctctccctgttgaccaattccccttccccatgaatctggaattctgaggttgggcaaata
ggcggactgtccacgcaagctccggtcccagccctcgtgtaatctgggaaagaggggccg
gccgcctccctgcaggcaagctcggaaacccacttctggagttccagttgctcggttcgt
caaaggcccaagtttgttttcagttctccccaaattatcgcctttccccctccccagaac
tcatcatcttcagacagcccaagaagcaattccaggcagtggcgtggtgccaaaccaccg
tgacagtcgccgctgccacgatgatgaatggcctccctcgcttcctccctaaaggcacct
ttttcatttgtggcgaccgagcatgggcaggcatcccttctcagctggtaggaggtcctt
gcacgtttgggcagctgacgcggttttcccccaatgcgaccgaaattaatgattggcaca
cagcaaattatacaaacaacactattcggtccaaaagaagcactaggcaatttggctctg
actgcaactccgaaattgtgcatcggctgaaatccaaaagggtcgcaatgtcgattctgt
tgccctgggttgctgccgggaaggcactgggtgaattgggcgagttggagtgttgggtgg
cgaaacaagcaaatttaacatcagctgctttgagcgacctcctagcagaagagaaaatta
ccagacaagccaccctgcaaaatagggcggccctggactacctgcttttgttacaccatc
attcatgcagggagttccagggactctgctgtttggacttaaagttgaaggccgaggaca
tgcgagccaaaattggtgagatcgaacgccacgtcgccgaaatcaggcaagagtcgtccg
attggctcaacaatttattttcaggatccgggctttcgaactgggcaacatccgttatta
aagacattatttacgttttgttgattttcatttttattgctataagttctgctgttttat
ggacatgtttaaagggactgatccaaaaacttacctctgtgcctcaagtcaacatggccc
tggctccagttccaccgctgcctgacacctcttcctatgtagagatagcctgccagacag
tttcagtgaccgaaaatccacctgaagaactggagcaagataaaatttacgaggatgtcc
aacttcccgaatgagaagcatgaacgtttttggttccaaaaagtttgagttatatctccc
cccttgttcctttttcgttttcttttgtataaaaaagggggagatgttgtagtgtgggtt
cggttgtttaaacaagttttggtctgttttgtaagttgttctgttaatgttcaaaatggc
ttctctgtttgttaaaaaaagttctgtctcaggcctccctccccccttctccctcactta
gtttaactgccagtcacagtttctatagttacttctgcccttttgtatcattttccctgc
ctatcagcattccctgccttgttttccttcattatcttggtttcccctcccctgttaccc
cggcaaccctcctgcccatcatcttctgcccactccccaaccctagaaacttctctcctg
ggcagagggtgattggtcctttattgttccctaattggttcaagtcccatgctcatcagt
ttgttctgtatagctattggttaattgtgatttgctcctccccttggggattccataact
gcctgtcccgaggggcagatctttggcagttagctgcagctccctacgtgctctgtaccg
cccttcctccaataaacccatcccccactgtgactaactgctgcctcacgtcttcatttg
tctcgttgctttcttcgcatcgctgccgcccacttccaggctgtggctacgcatttgtgg
agctagccgggctca
>LTR507-Me#LTR/ERV2
tgccgcggccaggtggaggggagaaacacaccgatgcgatgcgagtaaaagaagctccat
ttattgcctctatcagcgctactaatatacagtaaaaactttcttgtacacgcgatcacg
cagaatatgattggatcctccgccttgttcacgaggctggcacgagtcttgtctctgcag
tcattggttgccaatccatgctcattggttgctacatatgacgataatcatttctaagtt
ttgcttttctgtagccctggaattccgttattctgataagcttggcacatagtacttcta
ttttcctctcctcaaggacactgtaactgctacagctacttcccatgcctgcaaccccca
acatctccccctcttttttcaaataaggcgtttgtgataatctttgcatagtacattgcg
cgatacatggcttaaaaagcaaaataagcaacaaaatatacaaaggttctacatacatca
taatcctggtattatgcgttgactaacccatagctttttcccgcaagatccacatctaat
agctatccaagcaaagcattcacagttgtcgcaagcaagacaaggtcgatcagaaagatc
tgctacctgaaattctctaatatattctaacgcatcaagaaatcctgataaagaattact
tctttctaacactctgtccagtcctttagaaatacccttaaacttttccagttgaggacg
caacaccagttgtatcttgttttccacgcgtctcaagtcgtggccctgaagctcctggag
ggcccgaatcattttcttcagttttgtccaaggcagtgactttgtcggaatcagcaatac
ggttaatccatggttttacccattttgcaggaacccagcgtggtcgatcttttcctgcgg
aaacacaagcatatccccgtccccaagttaataatattactggctctttatcccatctac
ctgtgtgtgggttccatgtgaccacgggagcccttaatattggctcctccgtggtaaact
gcaattgtatgggtttgatatcctgtttttcattgagtgctattggatttttccaattca
ggacataacatgcttttgccactctgtcatgtggtgagagggaaatctccccctcttttt
tcaaagcagcgatcaaacgctttagatcttgatgtcgtctttcaataattccttggcccg
tgctgttataaggcactcctgtaatatgcttaatgttccattgctgcaagaatgtttcag
tccatttaccaacataagcgggcccattatctgtttttataatctctggaactcctaaag
ctgcaaaagcctgtaaccagtgttgtttaactgctcggaaggcggtcgtggtcgcaagag
tcgcccaaaccgcatgactgtaagtgtccaccgagacgtgcatgtattttaattgtccaa
aaggcgcatattctgtaacatctgtttgccacaccttctgtggccccaagcctctaggat
ttactccactatgttgtatggggcttattctagcacaatccgggcaagatgctacaatat
ttcttgcttgtgtccttgaaataccgaagtcctgttgcagtcccttagaagattgatgaa
aaaattcatgagacctttgtgcatcggtcagagtggccacaagacatccacctgctacag
cattatcaatgacttgatttcctgtagtcataattccaggcacatttgtatgactgcgta
tgtgactgcaccaaaggggctcagttctttcttttaaaagtccttttaattgaattacca
gttgttcaattttttctgtgccaattttgccaatttttgcataatctattcgattgacta
agctaactgcgtatgcagaatcagctataatatttaaaggctcttttgcaaagtgctgta
agacttgtacaatcgcttgcaattccaatatttgaacagatttttctttttccatccata
cttttgtttcccattgcccttttatcattaaagcatacccatattttcctgtttttccac
tggcatctgtaaatacagtaatagcccctacaattggcttttcttttattaatggtcctc
tcataatgatagctgtagttttaaacaatggatgagagggatagtgaatggacatttcta
tgccagcggtagctagcgcaaatgtcacgctttgcattgaccactcttgaatcaaatcct
tagttttccagggaacaattattaaatctggatcacgagcaaaaaccagatgcacccttt
ccttagcttttaacagtaatgctccaatgtattcaggacaggtagtaactgaggcagtgg
gtaaaaaagatggaaaaacccattctaaaattctgagtctactttcctctatttgggcaa
ggatggcagatcgactgtgttcagggccataaactataatactgatgggcagttgagggt
catacctgtaagcctgttgctgatcaattttcctggtaatattctctaaggcatttttgg
cccccaaggtcaattgtcggggctcacaaggatctactgagcctcgcaataattcaaaaa
gaggttccatatcctcgtttgagattccacaccatgttcgaatccactgcagctcaccca
ccaatttttgcacatcatttacagtggcaatgtcactatgcaattttaatttgcctggtc
taatgcgagtttctgtgaccatcattcccaaataattccaggggctttgcctttgtacct
tttcaggggctatggatagtccatactttttcagcaatataataagcctctcctcggcct
gaggttctaattcttgtggagtagcaataagaatatcatccatgtaatgatacactgtgg
gctctggatattccttcttccactcagttaatgccaaatctacataccatggacaaatta
taggactgttccgacttccttgtggcagaatagcccattcatacctttgtgcaggcctgg
ctacattctcttgtgggacactgaaggcaaacctttctgtatcttcagggtgcaatggga
tagagaaaaaacaatcttttaaatcaacaactaacaatttccagtccttttttaatgcag
caggagaaggtaaacctggttgcaatgcccccattggtttcatgattgcattcacctttc
gcaaatcatgtagcaatcgccattttcctgatttccttttaataacaaaaatgggcgtat
tccattcactaacagagggctttatatggcctaattttaactgttcatccactagcgtgg
aaactgcttccaatttctccttggttaatggccactgaggcacccaaacaggctcatctg
atttccattttaacttaagcgtgggtggcctctgtccctcagcggccaatgttaaaaatg
ctgagtctgtaatgtcatcccccattgactcatgacgtctcgtccaaggatccacagagg
cgtatgcaatatgaagggatgcacccaggctttctttccctctttacaatctgtgaaaca
aaccaaattgatactttgcattgaagtggattctcctccgatcccactaaccatggtgct
aaccgagcggaggccccaagattttggccaagcactatatggaatgattgcaacatctgc
accagtgtctaacatcatctctacttcgccaatgcgctgagctgacccttggcaagatat
atataccagatgtaatggacgttccttacttaccaaagtagtaaacattatcacaggtcc
tgctgtattgccagaactgccaaaagcaccttcccctctcgtctggttcattgatactgg
cacctgtgctctgaaaggaatcaattgggcaattctgctaccttggttaatggttgctgg
aggagcaaacactttcaccattatttttattaccccctcataatctgaatcaatcaatcc
tggcataacaaatattccctgtctgcttatagaagatctgccaattaacaatgcacttaa
cccatgtcccagtggtcctgaggctgtggaatcaatcaaggttacctctgtagtatcaat
agtcactgtccttgccacggccaaatcgactcttgcgcttcctcaggtggcagcggcgag
ttcattgaggcagccatgacatgtcgctgtggtgctgggtatttcggagccgcgcccaac
ccgcggcgctgtaagtttccctgcagtggagtcccgtccttcttgaagcgcgacctacat
cctgcagcactgtgaccaaacttattacatcgattacatacacctgtggcaccattccct
cccgccttctgtgggcggttagggcaatttctttttaagtgccctaattgaccacataca
aagcatgcacctgctaaaacacaaacaaatccatgtccctgcaaggactggaggattatc
tcaaaatcttggaggtgaagaatggatcctgatttgaaaatgaaacattgatctgttctg
tttcagtctctatgcaatattgcatagggaaatgtaagataacagtaattagaaatcaat
cagataataccaatacatacataaccaataacacatctgaaatcatacaattatcaatca
ctgcaacactgaactgtcatcccagagtctgcgacagctgatgaaccttaaaacaacaga
gaactggagaactcatgtccggattcatgtttctccaaactccctttgaaaacaggctca
gctatcatatatggtcaaattgtcaagccaaagggacttgaatactttttgatgcagaaa
acatctgggctgattgtcaatcattccattcaagtagagctagaacttggccagagttcg
aactctaattgatggacatcacttaatacattttaaaacaagactcttaaaaacagcaat
tatgagtaggaaaccttagaattaaaaatcaatcaaaccattaagtaattgaattcctcc
gaaacttctgtctggatagaaattcttcaaacacagcaaacctcttgaattctcggctgc
agtactctataataactgaagaaataatgactgaagaaaaccatgaaactggcaatctgg
attcaaaagaaacccaaaaaacatgagtagttaagaaacaaaaagagaagattctgaaga
gacacgtagatgatcttgtagatgatcacacaaagagataatgaaacacattaaagctgg
ctgtaaatattacaacaccttgataataattcttatcataaattttgagaattctcatta
tataatcaacttatcaacaggaagtgtttgaaggggttatcacgatctttttaaagtatt
catatagcattaataacaatccttatttatcagtatcacctataaaatccaaaaataaca
aaggttacaaactcaatgccaacaaaactctgaaccattggagaatcagctgatgatccc
acagataggatctgattgatatttctcaaatgctctgtcttcagagatatttcaggtaat
tgaatcattactaatacttctatctttatatggtagcttccttcccttagaggcattttt
tacaatagaagatttccctctacatcatatttcgaataacattgatttgcacaggtttcc
tttttctttttctgtatcttgggcaaaagcccggtgctttctcactttacactgattttg
gacagcttttgactctatcttttgcatctgaagcctgatcatctggtaaatgctgtttcc
gtcacttctgtgggaccggactgttgaggagctcggtgtgtctcacacaacatgtgctgc
acccgcgaaaaatctccaacttgagattttgatggaggctgaaactgtgtgctggctgct
gtggttgcccgtgtgctggctgctggggctggctgcgtgcccgccgccacgggatcggag
cagggccggtaccccgggcaccctctgcaccctgaccacgccccgtctctgcctgtgacc
gacacccgcgctgccccgatcccgatctggctccgtgccaccgctcggccggtgttcatg
ccgcgtttgcgaactcgggaaaaaaccttcctctttgacactccttgcgtgaaactgccg
ccgccatcgcgcatgcgcccgcctccgccgtgcctcccgctcccgcggtcccgcgctccg
ctccgtccggccgggccccgctcggggctgccctcgccgccgcggaccaagccctggacg
gctgctgaccgcccgctgttgcgattgcgtgcaccgccgtgcgcgctgtcgcctccagtg
ctgctgtacctgcgactccccccgctgccgccggcaccaaagaagaaagtccacaaggtc
ctgtctgtgtattgaaaatcctgtgtcctttgctatacttagcagtccatctatggtagc
cttttctaacgctgatgcagcggatcccatcccgaaaccagaccgaagtctgcctgactc
acccagtcagccgtggccacgaatttttcctgcttctttgagcagcctgcttctttgagc
agccgggatttctccaccttctctcgtccgcccttctttccgagatcacgtccggggtcc
ccagaaatgccgcggccaggtggaggggagaaacacaccgatgcgatgcgagtaaaagaa
gctccatttattgcctctatcagcgctactaatatacagtaaaaactttcttgtacacgc
gatcacgcagaatatgattggatcctccgccttgttcacgaggctggcgcgagtcttgtc
tctgcagtcattggttgccaatccatgctcattggttgctacatatgacgataatcattt
ctaagttttgcttttctgtagccctggaattccgttattctgataagcttggcacatagt
acttctattttcctctcctcaaggacactgtaactgctacagctacttcccatgcctgca
acccccaaca
>MGF-ERV253#LTR/ERV1
tggtgccgtgactcggatcggagaccccggagagacccctcccctggagacggcgccctg
tgtccactcctttgggtggacccagaggagggctctcctcgctccgatctgacgaaccca
aaatactgagttggaagcaaagaagggatcgggcccaggggtttcccccttcaaagtttg
tgcacaaagtccggacgaagacgcgagacgcaggacgcgtgagtatacaggggatccgtc
tgggcaaagtccggacgacgaagacgcaggacgcgtgagtatacaggggtccgtctgggc
gggggaagggacccggagtgcggtgagtgtgtgtatgcctgagagggggaccggcagccg
gattccccaagcgagtacggacccttagtagtgcggttccctcagcccgcgagggcctgg
gccacgaaacaggggagcgactgtgaacgggactgattgaaggcactccggacgagaatg
gggcggggaaggagcaaaccgacaagcgagattgggctgccccccattctaaaggatagc
ccattggggtatgtgcttggcaattggaggcaccatgcgggcacgcccgggaagagtaaa
gcgaaaatgatccattattgtgtagaagtttgggggggacaggaaatctctaaaaccgtc
ttctggcctgttttcgggtcttcagaggattgggtcaggcaacgactaaacatttgggta
aacagcaaggaacccccccacccagaggagagcagctatgcccaaatatgggtagagcgc
ccggaggtatttatttacaagttctcccagaaatcaagagaaaagaaaaaggaacaaggg
gatttagtcatcgccccccccttatgttcctcccaaccctcccccagctcccccgaactc
gtagtcaaacacggggcaagttatatcctctcagggaagtgccgatggggggaccacagc
ccggcattgggtttgtttcggtcccgttaagccccggggatgttagggatttcaagaagg
aaatggggcgattacttgaggacccactgggggtggcagaaagggtcgatcaatttctgg
gcccaaacttttatacctgggaagaattgcaatccatattaagtatcctttttaccacag
aggaaagaaatatgatcagaggtgcagggatgcgagcatgggatgcacgacctgggaatg
cccaaaatcccgcagatactaaatggccccttcaaaaccccaactgggataaccagaacc
cagcacatcgggctaacatgagggactttcgcactatactgatcgatggcatacgagaat
cggtgcccaggggccaaaatattaataaggcattcaatgacatgcaaaggaaagatgaaa
gtcccaccgagtggttagaaagactgcgcaggaacctccgattatattcgggaatagatc
ccgatagtgaaatggagcagtctctccttaaaatccattttgtgtcaaaatcttgggagg
acatacggaagaaaattcaaaagatggaggactggcaagacagggatctggcagccctac
tccgggaggcacagaaaatttatgttcgaagagaagtggaaagtgagaaacgacaggccc
ggttgatggcgatggctattcgagaaagcaaggttgaggacgaagggccgaaacggccct
cgggacgacccgggggaagggagaacaaaggaggaacaagggataggacttgttattact
gtggaaggagaggacatttcaagagggagtgtagaacccgaataagggatgagcaagaat
ttaaggaggattaggggagtcaggggctttatcttatggggaccccggaacatcctaaag
agcccttgataaaattaaaagtgggtccccatggccaggtggtagaattcctggtcgata
caggggcggaaagatccactatccaatttgtacctaaaggatgtcaaattacaaagcaga
ctgccactgtaataggggcaaaaggggagccctttgaagtacctatcatcgagaaggtgt
taatagaatcagagaccaaagttggaataggggacttgttgttagtaccagaggcagatt
gtaacttgttgggtagggatttaataatagaattaggaattcggatagaggtggtaagga
gggaattaaaaatcaaactttgcccactgcgggtagtagatgaagaaaaaataaaccccg
aggtatggtataacccgggcaccgtgggcaggttagaaattactccatttacggtaagaa
ttaaagatccagaggtcccgattaaaataaaacaataccccatctcgatagaaggtagga
aagggttgaaacccgaaattgaaagacttttgacccaggggttactggaaccctgcatgt
ctccttttaacacacccatcctgcccgttaagaaggcagatggatcctaccgattagtac
atgatttaagagaaattaataagcggacggtcgcccgattccccgtagtagctaatcccc
atacactccttagtaaattgggccccgaaaatgaatggtatagtgtaatagacctaaagg
atgccttttgggcatgtcccttggatgaagctagtagagactattttgcctttgaatggg
aaaacccagacacggggaggaggcagcaattaagatggactgttctcccccagggattta
cggaatcccccaatctctttggacaagccctggaacaaatattgcaggattacatccccg
gcccaggggtaaagttaatacaatatgttgacgacttgttattggcagggcaactggagg
agagagtccgagaagaaagtattaagcttctgaattttctgggcctgaaaggcttaaagg
tctcaaaggccaaattacagtttgtagaagaggaagttaaatatttgggacattatttaa
agaagggggaaaaacgtattgacccggggcgagttcaagcaatcctagacctccccctcc
ctcaaaataaaagacagatccgacaagtattaggacttactggatattgcaggcaatgga
ttgaaaattacagtggtaaagcaaaattcctatatcataaactcactcaggatgggcgtc
ttaaatggacgccagaagaagagtccaaattccaggaattaaaggagaccttagtgcatg
ccccagtccttagccttccagatttgaaccgatccttttccctatttgcaaatgtagctg
acggggtggcttatgggatacttactcaagaatgggcagggaagaggaagcctgtggctt
acttatcaagaattctggaccccgtcagcaggggatggccaagttgtttgcaaattatag
caggttgtgccatgctagtagaggaggctcggaagattacctttaatacttcattgagag
tcttgacccctcataatatccggggtgtgatgcaacaaaaggcagaaaaatggatttcag
atgcaagattattaaaatatgaaggaattttattagaagctgctaactttactttagaaa
ctacctccctgcagaatcctgctgccttcctttttggggaaccaagggagggacccttga
cccatgactgcataatcactatagaggaacaaacaaaaatccgacctgacttggaggaag
aagaattagaaacaggggaaaaactgtttgtggatggatcctctagggtggtagagggag
agaggaagtcaggatatgccatcgtgggaggacctgagttaaaaataatagaatcgggcc
cattagaaaagacgtggtctgcacaggcctgtgaactgtatgtcattttaagggccctag
aattattaaagggaaaggaggacactatatttacagattccaggtatggatatggggtgg
tgcacacctttggaaagctgtgggaagaaaggggactaattaattcacaagggaaaggat
tggtacaccagcagttaataacaaacctcctaaaggccttgagaggccccacgaaaattg
ctgtggttcacttaaaaggacatcaaagggggctagactaccagagtaggggaaataatg
cggcagatcatgaagccaagagggcagcgttagtaaaaataatggctcttaaagggaaaa
atataggggtgagagatcctcaagacctcgacagacagccattacagacattagtattta
ccgaagatgagagaaaaaagctgacacagttgggagctacggaaacctcagggaagtggc
agttgggggatggtagaacgatagttccgaaggcagtagcacgccaaattttaaatagat
tacaccagaagacccactggggggctcagggactagtagatcatttcgcgactcagttcg
tggcaataggccttcacgacttagccaaacacattacaagcaattgtcctgtttgtttac
aagttaacaggaaaaatttgagaaaacctcctctaggaggaagaccggtggcaaagatcc
cctttactcatttacaaattgactttaccgagctccctaaagtgggaagaaccaaatatc
tattagttataatagaccatttaacccactacgtggaggcatttccaacggctaaggaga
cagcccgagtagtggctaaagtattattggaagagatagttccaaggtacgggataccaa
gagttatagattcagataaagggccccattttacctccaaggtgattcaacttttggcag
aaaccctaggcattagatgggaacaccacacaccctggcaccctcagagttcaggaaggg
tagaaagaatgaatggagag
>MGF-ERV870#LTR/ERV2
tgctttgtatgtggtcaattagggcacttaaaaagaaattgccctaaccgcccacagaag
gcgggagggaatggtgccacaggtgtatgtaatcgatgtaataagtttggtcacagtgct
gcaggatgtaggtcgcgcttcaagaaggacgggactccactgcagggaaacttacagcgc
cgcgggttgggcgcggctccgaaatacccagcaccacagcgacatgtcatggctgcctca
atgaactcgccgctgccacctgaggaagcgcaagagtcgatttggccgtggcaaggacag
tgactattgatactacagaggtaaccttgattgattccacagcctcaggaccactgggac
atgggttaagtgcattgttaattggcagatcttctataagcagacagggaatatttgtta
tgccaggattgattgattcagattatgagggggtaataaaaataatggtgaaagtgtttg
ctcctccagcaaccattaaccaaggtagcagaattgcccaattgattcctttcagagcac
aggtgccagtatcaatgaaccagacgagaggggaaggtgcttttggcagttctggcaata
cagcaggacctgtgataatgtttactactttggtaagtaaggaacgtccattacatctgg
tatatatatcttgccaagggtcagctcagcgcattggcgaagtagagatgatgttagaca
ctggtgcagatgttgcaatcattccatatagtgcttggccaaaatcttggggcctccgct
cggttagcaccatggttagtgggatcggaggagaatccacttcaatgcaaagtatcaatt
tggtttgtttcacagattgtaaagagggaaagaaagcctgggtgcatcccttcatattgc
atacgcctctgtggatccttggacgagacgtcatgagtcaatgggggatgacattacaga
ctcagcatttttaacattggccgctgagggacagaggccacccacgcttaagttaaaatg
gaaatcagatgagcctgtttgggtgcctcagtggccattaaccaaggagaaattggaagc
agtttccacgctagtggatgaacagttaaaattaggccatataaagccctctgttagtga
atggaatacgcccatttttgttattaaaaggaaatcaggaaaatggcgattgctacatga
tttgcgaaaggtgaatgcaatcatgaaaccaatgggggcattgcaaccaggtttaccttc
tcctgctgcattaaaaaaggactggaaattgttagttgttgatttaaaagattgtttttt
ctctatcccattgcaccctgaagatacagaaaggtttgccttcagtgtcccacaagagaa
tgtagccaggcctgcacaaaggtatgaatgggctattctgccacaaggaagtcggaacag
tcctataatttgtccatggtatgtagatttggcattaactgagtggaagaaggaatatcc
agagcccacagtgtatcattacatggatgatattcttattgctactccacaagaattaga
acctcaggccgaggagaggcttattatattgctgaaaaagtatggactatccatagcccc
tgaaaaggtacaaaggcaaagcccctggaattatttgggaatgatggtcacagaaactcg
cattagaccaggcaaattaaaattgcatagtgacattgccactgtaaatgatgtgcaaaa
attggtgggtgagctgcagtggattcgaacatggtgtggaatctcaaacgaggatatgga
acctctttttgaattattgcgaggctcagtagatccttgtgagccccgacaattgacctt
gggggccaaaaatgccttagagaatattaccaggaaaattgatcagcaacaggcttacag
gtatgaccctcaactgcccatcagtattatagtttatggccctgaacacagtcgatctgc
catccttgcccaaatagaggaaagtagactcagaattttagaatgggtttttccatcttt
tttacccactgcctcagttactacctgtcctgaatacattggagcattactgttaaaagc
taaggaaagggtgcatctggtttttgctcgtgatccagatttaataattgttccctggaa
aactaaggatttgattcaagagtggtcaatgcaaagcgtgacatttgcgctagctaccgc
tggcatagaaatgtccattcactatccctctcatccattgtttaaaactacagctatcat
tatgagaggaccattaataaaagaaaagccaattgtaggggctattactgtatttacaga
tgccagtggaaaaacaggaaaatatgggtatgctttaatgataaaagggcaatgggaaac
aaaagtatggatggaaaaagaaaaatctgttcaaatattggaattgcaagcgattgtaca
agtcttacagcactttgcaaaagagcctttaaatattatagctgattctgcatacgcagt
tagcttagtcaatcgaatagattatgcaaaaattggcaaaattggcacagaaaaaattga
acaactggtaattcaattaaaaggacttttaaaagaaagaactgagcccctttggtgcag
tcacatacgcagtcatacaaatgtgcctggaattatgactacaggaaatcaagtcattga
taatgctgtagcaggtggatgtcttgtggccactctgaccgatgcacaaaggtctcatga
attttttcatcaatcttctaagggactgcaacaggacttcggtatttcaaggacacaagc
aagaaatattgtagcatcttgcccggattgtgctagaataagccccatacaacatagtgg
agtaaatcctagaggcttggggccacagaaggtgtggcaaacagatgttacagaatatgc
gccttttggacaattaaaatacatgcacgtctcggtggacacttacagtcatgcggtttg
ggcgactcttgcgaccacgaccgccttccgagcagttaaacaacactggttacaggcttt
tgcagctttaggagttccagagattataaaaacagataatgggcccgcttatgttggtaa
atggactgaaacattcttgcagcaatggaacattaagcatattacaggagtgccttataa
cagcacgggccaaggaattattgaaagacgacatcaagatctaaagcgtttgatcgctgc
tttgaaaaaagagggggagatttccctctcaccacatgacagagtggcaaaagcatgtta
tgtcctgaattggaaaaatccaatagcactcaatgaaaaacaggatatcaaacccataca
attgcagtttaccacggaggagccaatattaagggctcccgtggtcacatggaacccaca
cacaggtagatgggataaagagccagtaatattattaacttggggacggggatatgcttg
tgtttccgcaggaaaagatcgaccacgctgggttcctgcaaaatgggtaaaaccatggat
taaccgtattgctgattccgacaaagtcactgccttggacaaaactgaagaaaatgattc
gggccctccaggagcttcagggccacgacttgagacgcgtggaaaacaagatacaactgg
tgttgcgtcctcaactggaaaagtttaagggtatttctaaaggactggacagagtgttag
aaagaagtaattctttatcaggatttcttgatgcgttagaatatattagagaatttcagg
tagcagatctttctgatcgaccttgtcttgcttgcgacaactgtgaatgctttgcttgga
tagctattagatgtggatcttgcgggaaaaagctatgggttagtcaacgcataataccag
gattatgatgtatgtagaacctttgtatattttgttgcttattttgctttttaagccatg
tatcgcgcaatgtactatgcaaagattatcacaaacgccttatttgaaaaaagaggggga
gatgttgggggttgcaggcatgggaagtagctgtagcagttacagtgtccttgaggagag
gaaaatagaagtactatgtgccaagcttatcagaataacggaattccagggctacagaaa
agcaaaacttagaaatgattatcgtcatatgtagcaaccaatgagcatggattggcaacc
aatgactgcagagacaagactcgtgccagcctcgtgaacaaggcggaggatccaatcata
ttctgcgtgatcgcgtgtacaagaaagtttttactgtatattagtagcgctgatagaggc
aataaatggagcttcttttactcgcatcgcatcggtgtgtttctcccctccacctggccg
cggcataccaccatcaaattctaggagtaaaatccatggttcaatcataccaatggttta
catgtgatacatttgcatattaaccattcaggatgcttttattgtagtagttaatgaagt
cactggcaatttattttatgatatatagagcttcttaatgaaaggaaagttcattttaca
gataagtagaggggttaatttggccaaggtcacatggaaagtccatttctgagctggaaa
gagcaccagaatctgcttttacctgagacacatgatgcccaagctaagaaaggaatttgg
atctgaaaccatcttttccttttgcaaatacaaatatttaaatatcttagccatacaggc
tgctctcttgctagagagcaacatatataacgttgcacttcagaagagcaagctatataa
cgctgcacttcagaagaactctgaagctcgctattttacagattaaattagattcaagcc
gctaatccagacaatcacagaaaacttttgtggggttgggagctatgttataaccaagag
aaaaagttcacagtaagtaaaaaaattatgttgaaatgacctaaaagtgcagttcagatt
ttggagaaactgaaatgactgatgaagactttcaatactgtacattcttagctcactgga
ctataacttgaccccactctatgatcacatttcatattctaaaaaaaagaaattggggaa
tataggaatattcagatatgaatttaaatacccttagaaaagacagacaaaaagccccac
agggcaactggcatatcagtctctgagtggcaagtgtcatcaaatggcactaatactcag
agattcatttcaccttttctggaaaagcacacttacttttattggcaggtgttcactgtc
accctttttcactgaaacaaggccagattccattattctatgtaatcctaggattcattt
tagcatacagaaactgacaaagtaaataccagggttgttactattttaatcctaaatttt
gcttccagattttttcaacctggatcttattaactcctgcacttcagttctctccaataa
aaaaactttcaaaaatgcagcactttatggatcagagccattacacaggaattagaaagg
agtggatacagaccgttaagagcaagctttaaaactcacagcccactactaactaatcac
acaaatggatccatactcactggaaatttctaggcaattctcaaacactgaattatcttg
ctgaacagatttcacattagcaggatccaggagattctccttgaaccaaaataaaagcag
aaattcagcaaacaggcagctggagcaggacaacatctagctcaagcaggctctaatccc
gctgcaatgcaacacccaactccaatatgtactttgaaattatttatccaagacatggca
ttagttaggctccatcaagctcctggttgctaggccacccactgttaggcttaaattggc
tttactggcatacaattgtctatttaccacattgatacagaattgagtattgtggttcaa
atgcttcgtgaaacttcccagtaagggatccatctttgcaacccattccaagacataatg
aagaatctttcagtagaaaacactcataaatactgcacagtctgcatggttttatcaggg
attagtctcttattatagaaatcaatattttcatgagtatcatgtttatgctggcaccaa
gccttaacccacctaacagttctactagtctggctaattttagtcagaacaacttgaata
caagccacaaaacaataaacaggggagatgaatacaacccactgcaaaaggctttttatc
accctgatctttggaactgcactgccaccacaatacaccttgctacaacgatcacagatc
ggcaggatgaggttggcataaccatacaagttaataatttattgccatccacctcatcta
aagatcaaacttcaaagttagcaagtttattcatttgcagtgtcctgaagctggtatgtt
ggacaaagccacgaagccaagaacacaccctcagctttcaaaactgtcatgagaacagaa
atactagaaaacatgatttcaatgcaccatcaaagaaaatgctgtagttctgaaaaccac
acaagagggagacagaaaaaggaaaaatg
>MGF-ERV893#LTR/ERV3
ttttttcctcttttttcccttttctttcgtcctctctttcttaccctcccctgaagatac
tggaccggctctggacctgacctgggacgtccgacgtccggcgggatctctggagcctgc
aagagaagcttggcaccctccacaacactgaactggtttttcttttcttttcttgtgttg
gggagtgttcttttgttatttgtcaataaataggttttgttttccactttgctcctccga
ggaattccttcccgaacccggtgtttggggagggggggggaactcccttttggagatttc
ccctaattttgtcctgaaccaggacatcctttttggtgcattggccgggaaacgaaggag
gccgaagacagtggaaaacaaacctataacaataatattttggtcttggttgttttgtgg
gcatattggtaattcataatgtcatttggggtgaaagtttgccggtatttctggtccctt
ggggtttttgaagctttaatacctttgtggtccctagggttatttccttacccaaaaata
gctctggtgttgtccgtaataagtagcttctgtaagcagggggcactaaccagaatagtc
attgggctggtcttatgtgtgctgatttgtcggaggtttatggaaaaccttgtttcagga
atgtatggattgctgtcatggctgtgtactcagtttgtttggggagaagaaggggaaggg
gcttctcagcttttgtcttccttcttctcctccaaattgttgacatctctattaggaaat
gttgaatttcccctgagtttaaaagaaaccatctttctggcatttaacttattaagcctt
tcctatactgtctggagtgtatataaaatgaaagccgagatctctagaggggttagagag
actcctgattcaggagtaaaacaaagcagggaaaatcttgactggagtgggaaatgggag
gatatgggccagactttaaaggaatttgctgatcctataggctgggactttccatctgat
caaattcagaacccagtcgaggtggcaaagtatttgagggaaaagtgccatggtaatact
aaggaggaaagacttactgcagtgagctgggccttagcgtttgtttaccgtactctgcta
gatactgtggagcagcagatagtagaaagggaacagggagataagttagttactatccca
gtgacccaggctgcagctaacatcccaggctccaggctagcagctgaatcagacgacagg
ccccagcccatggctgtcgcagctaatacaagaggtggaaagtgtaaagacaagaccgat
cgaaaagtggaggatgatgatgatgatgcaggagaaggaccctcaccaaaatcagaggcc
acatcaaggggcacagattctggagctaatactgactccttttctctgaaggacctcagg
ggcctaagaaaggattacagacgacaacctgacgaatctataatcagttggttagtccgc
ctttgggatgctgcaggggaggttacgattttggatggtactgaagcgaggcatttggga
tccctgtcgcaggatactgtcatcgatcaaggtatgatgagcagggctagccctcacagc
ctctgggaacgggtcctggagagtgtagcacaaagatacttatgtgctgatgatctctat
atgcagcagacagggtggaagaccatagagcaggggatccaacgcctgagagaaatggcg
gtggcagagctcattttctcagatgatataacaactaggaatccggacctggtaccatgc
acacctgtaatgtggaggaaacttgtgcgacttgggccacctgaatacgcttctgctctg
gcaataatgaagcgggatgatacatatgagactgtgcttgatatggcgaagaagcttcga
gcgtatgcagatgctgtgcatggaccaactcatgccagaattgcagcagtggaaacacaa
ctgcggaaactagaggacaaaatagagaagaatcataagaaactccgggaagagattaag
gaggaccttattcaaatctcggctgtgcaaattagaggccctggtatccaacgctggcgc
tcctttgatggcgagagaaggcacaccccacgggctgagttatgggcctttctgcgtgag
tctggagaagacatgaggagatgggatggagaacccactgctgctttggcacaacgggtg
cgtgatttgaagagaagaggaagtatcaccaaaaagagggcagctccggttgctcgcagc
cgagatgttgagtatgacgatgacatgtccgatccccttgaaggaacttctaaggcatac
gcccaaggaaaaaaggacaatctggcttagaggggccctgcctctagccaggaagaggca
cgggaaaatcgggttttttggaaggtgtggatcagatggcctggcacatcagagccacaa
gactatgaagcattggttgacactggatcacagtgtaccttaatgccatcagaatacgtg
gggacagaacctgtttccattgctggagtgacggggggatcacaacagttgactttgttg
gaagctgaggtgagcttgactgggaaggagtggcaggaacatccgattgtgactggtcca
gaggctccgtgtattttgggcatagacttcctccggaatggctattacaaagatcctaag
ggattcaggtgggcttttggaatagctgcagtggagatagagggtattaaacaattgaat
accttatctggactatcagagaacccatctgcagtaggactcttgaaggtagaggagcaa
cgagtaccaattgccacttcgacagtgcaccgcaggcagtaccggacgaatcgagatgcc
gtgatccccatccacaagatgattcgagagctggagagccaaggggtggtcagtaaaacc
cactcaccctttaacagccctatctggcccgtgcgaaaatctgacggagaatggagattg
actgtggactatcgtgccttgaatgaagtgactccaccactgagtgcggctgtaccggac
atactggaactgcagtacgagctggagtccaaggcagcaaagtggtacgcgaccatcgat
attgctaacgcgtttttctccatccctctggcaacagaatgcaggcctcagtttgctttt
acatggaggggagtgcagtatacctggaaccgactgccccaggggtggaaacacagtcct
accatctgtcatggactgatccaggctgcactagaagagggtgaggctccagaacattta
caatatattgatgatatcattgtttgggggaacacggcaatggaagtgttcgagaaagga
gagaagatcattcatattctcctgaaagctggatttgccattaagaagagcaaagtcaag
ggacctgcccgagaaattcagttcttgggggtgaagtggcaagatggacggcgtcagatt
cctgcggatgttattaacaaaatcactgctatgtccccaccaactgataagaaggaaaca
caagccttcttaggtgctataggtttctggaggatgcacatccccgagtatagtcagatt
gtgagacccctttatctggttacccgcaagaagaacgacttccattggggccctgagcag
cagcaagcgtttgtccaaatcaagcaggagatcgctcatgctgtagccctgggtccagtt
aggacgggaccagatgtgaagaacgtactctactctgcggccgggagccatggtctgtcc
tggagcctttggcagaaggtgcctggcgagacccgaggccgaccattgggattttggagt
cggagctacagggggtctgaagataactataccccaacagaaaaagaaatcttggccgcc
tatgaaggagtccaagccgcctcggaggtgattggtacagaggcacaacttcttctggca
ccccgactaccggtgctgggatggatgttcagaggaaaggttccctctacccaccatgcc
accaatgctacttggagtaagtggattgccctcattacgcagcgcgctcgaattgggaag
ttaaatcgccctgggatcctggaaataattacaaattggcccgaaggtgagagctttagt
gtcgcggatgaggaacaagagccagtgacccgggttgaggaagctccaccatacaatcag
ttgccagcagaagaaacacgttacgctttattcaccgatggttcttgtcgcgtcataggg
atgaaacggaggtggaaagcagctgtatggagtcccactcgacgggttgcggaggctact
gaaggagaaggtgaatccagtcaatttgctgaaatcaaagctattcaactggccctaggt
attgcagagagagagaagtggccaaggctctatttgtataccgattcttggatggtagcc
aacgctctatggggatggctgaagagatggaaagaggcgaactggcagcgcagaggaaaa
ccaatttgggctgcagaagagtggaaagatatcgctactcggttagagaagttacctgtg
aaggttcggcacgtagatgcccatgtccccagaagtagagctaatgaagagcagcaaaac
aaccagcaagtacatcaggctgcaaagataggggaattgaagatagatctcgactgggag
cataagggagagttattcttggcacgatgggcccatgatgcctcaggccaccagggtaga
gatgccacctataaatgggcacgagaccgaggggtggatctaaccatggacagtatctct
caggttattcgtgactgtgagacgtgcgttgccattaagcaggctaaacggctgaagccc
ctctggtacggtgggcggtggtctaagtacaaatacggggaggcctggcagattgattac
atcacgctgcctcaaacccgccaaggcaagcgctatgtactaaccatggtagaagccacc
acgggatggttggaaacctaccctgtgtctcatgccacagctcgtaacactatcttgggc
cttgaaaagcaggtcctttggaggcacggtactcctgagagaattgagtcggataatgga
actcattttaaaaacaatcttattaatacttgggctagggaacatggcatcgagtgggta
taccatatcccctatcatgcaccagctgcagggaaagtggaaaggtataatggattgtta
aaaaccaccttaaaagcattgggtggggggtctttaaaaaactgggagcagcatttggcg
aaggctacctggttagttaacactcgaggttccaccaaccgagcgggtcctgctcagtct
gagctccttaatatagtagatggggataaagccccagtggcccatgtcagaggtttattg
ggaaagacagtatggatcaaccctgcctcgagtacagacaaacccatccgtgggattgtt
tttgctcaaggaccaggttatacgtggtggataatgcagaaagatggaacaacacggtgt
gtacctcagggagacctgattg
>IS1#ARTEFACT 
ggtgatgctgccaacttactgatttagtgtatgatggtgtttttgaggtgctccagtggc
ttctgtttctatcagctgtccctcctgttcagctactgacggggtggtgcgtaacggcaa
aagcaccgccggacatcagcgctatctctgctctcactgccgtaaaacatggcaactgca
gttcacttacaccgcttctcaacccggtacgcaccagaaaatcattgatatggccatgaa
tggcgttggatgccgggcaacagcccgcattatgggcgttggcctcaacacgattttacg
tcacttaaaaaactcaggccgcagtcggtaacctcgcgcatacagccgggcagtgacgtc
atcgtctgcgcggaaatggacgaacagtggggctatgtcggggctaaatcgcgccagcgc
tggctgttttacgcgtatgacagtctccggaagacggttgttgcgcacgtattcggtgaa
cgcactatggcgacgctggggcgtcttatgagcctgctgtcaccctttgacgtggtgata
tggatgacggatggctggccgctgtatgaatcccgcctgaagggaaagctgcacgtaatc
agcaagcgatatacgcagcgaattgagcggcataacctgaatctgaggcagcacctggca
cggctgggacggaagtcgctgtcgttctcaaaatcggtggagctgcatgacaaagtcatc
gggcattatctgaacataaaacactatcaataagttggagtcattacc
>IS2#ARTEFACT 
tagactggccccctgaatctccagacaaccaatatcacttaaataagtgatagtcttaat
actagtttttagactagtcattggagaacagatgattgatgtcttagggccggagaaacg
cagacggcgtaccacacaggaaaagatcgcaattgttcagcagagctttgaaccggggat
gacggtctccctcgttgcccggcaacatggtgtagcagccagccagttatttctctggcg
taagcaataccaggaaggaagtcttactgctgtcgccgccggagaacaggttgttcctgc
ctctgaacttgctgccgccatgaagcagattaaagaactccagcgcctgctcggcaagaa
aacgatggaaaatgaactcctcaaagaagccgttgaatatggacgggcaaaaaagtggat
agcgcacgcgcccttattgcccggggatggggagtaagcttagtcagccgttgtctccgg
gtgtcgcgtgcgcagttgcacgtcattctcagacgaaccgatgactggatggatggccgc
cgcagtcgtcacactgatgatacggatgtgcttctccgtatacaccatgttatcggagag
ctgccaacgtatggttatcgtcgggtatgggcgctgcttcgcagacaggcagaacttgat
ggtatgcctgcgatcaatgccaaacgtgtttaccggatcatgcgccagaatgcgctgttg
cttgagcgaaaacctgctgtaccgccatcgaaacgggcacatacaggcagagtggccgtg
aaagaaagcaatcagcgatggtgctctgacgggttcgagttctgctgtgataacggagag
agactgcgtgtcacgttcgcgctggactgctgtgatcgtgaggcactgcactgggcggtc
actaccggcggcttcaacagtgaaacagtacaggacgtcatgctgggagcggtggaacgc
cgcttcggcaacgatcttccgtcgtctccagtggagtggctgacggataatggttcatgc
taccgggctaatgaaacacgccagttcgcccggatgttgggacttgaaccgaagaacacg
gcggtgcggagtccggagagtaacggaatagcagagagcttcgtgaaaacgataaagcgt
gactacatcagtatcatgcccaaaccagacgggttaacggcagcaaagaaccttgcagag
gcgttcgagcattataacgaatggcatccgcatagtgcgctgggttatcgctcgccacgg
gaatatctgcggcagcgggcttgtaatgggttaagtgataacagatgtctggaaatatag
gggcaaatcca
>IS3#ARTEFACT 
tgatcttacccagcaatagtggacacgcggctaagtgagtaaactctcagtcagaggtga
ctcacatgacaaaaacagtatcaaccagtaaaaaaccccgtaaacagcattcgcctgaat
ttcgcagtgaagccctgaagcttgctgaacgcatcggtgttactgccgcagcccgtgaac
tcagcctgtatgaatcacaactctacaactggcgcagtaaacagcaaaatcagcagacgt
cttctgaacgtgaactggagatgtctaccgagattgcacgtctcaaacgccagctggcag
aacgggatgaagagctggctatcctccaaaaggccgcgacatacttcgcgaagcgcctga
aatgaagtatgtctttattgaaaaacatcaggctgagttcagcatcaaagcaatgtgccg
cgtgctccgggtggcccgcagcggctggtatacgtggtgtcagcggcggacaaggataag
cacgcgtcagcagttccgccaacactgcgacagcgttgtcctcgcggcttttacccggtc
aaaacagcgttacggtgccccacgcctgacggatgaactgcgtgctcagggttacccctt
taacgtaaaaaccgtggcggcaagcctgcgccgtcagggactgagggcaaaggcctcccg
gaagttcagcccggtcagctaccgcgcacacggcctgcctgtgtcagaaaatctgttgga
gcaggatttttacgccagtggcccgaaccagaagtgggcaggagacatcacgtacttacg
tacagatgaaggctggctgtatctggcagtggtcattgacctgtggtcacgtgccgttat
tggctggtcaatgtcgccacgcatgacggcgcaactggcctgcgatgccctgcagatggc
gctgtggcggcgtaagaggccccggaacgttatcgttcacacggaccgtggaggccagta
ctgttcagcagattatcaggcgcaactgaagcggcataatctgcgtggaagtatgagcgc
aaaaggttgctgctacgataatgcctgcgtggaaagcttctttcattcgctgaaagtgga
atgtatccatggagaacactttatcagccgggaaataatgcgggcaacggtgtttaatta
tatcgaatgtgattacaatcggtggcggcggcacagttggtgtggcggcctcagtccgga
acaatttgaaaacaagaacctcgcttaggcctgtgtccatattacgtgggtaggatca
>IS5#ARTEFACT 
ggaaggtgcgaacaagtccctgatatgagatcatgtttgtcatctggagccatagaacag
ggttcatcatgagtcatcaacttaccttcgccgacagtgaattcagcagtaagcgccgtc
agaccagaaaagagattttcttgtcccgcatggagcagattctgccatggcaaaacatgg
tggaagtcatcgagccgttttaccccaaggctggtaatggccggcgaccttatccgctgg
aaaccatgctacgcattcactgcatgcagcattggtacaacctgagcgatggcgcgatgg
aagatgctctgtacgaaatcgcctccatgcgtctgtttgcccggttatccctggatagcg
ccttgccggaccgcaccaccatcatgaatttccgccacctgctggagcagcatcaactgg
cccgccaattgttcaagaccatcaatcgctggctggccgaagcaggcgtcatgatgactc
aaggcaccttggtcgatgccaccatcattgaggcacccagctcgaccaagaacaaagagc
agcaacgcgatccggagatgcatcagaccaagaaaggcaatcagtggcactttggcatga
aggcccacattggtgtcgatgccaagagtggcctgacccacagcctggtcaccaccgcgg
ccaacgagcatgacctcaatcagctgggtaatctgctgcatggagaggagcaatttgtct
cagccgatgccggctaccaaggggcgccacagcgcgaggagctggccgaggtggatgtgg
actggctgatcgccgagcgccccggcaaggtaagaaccttgaaacagcatccacgcaaga
acaaaacggccatcaacatcgaatacatgaaagccagcatccgggccagggtggagcacc
catttcgcatcatcaagcgacagttcggcttcgtgaaagccagatacaaggggttgctga
aaaacgataaccaactggcgatgttattcacgctggccaacctgtttcgggcggaccaaa
tgatacgtcagtgggagagatctcactaaaaactggggataacgccttaaatggcgaaga
aacggtctaaataggctgattcaaggcatttacgggagaaaaaatcggctcaaacatgaa
gaaatgaaatgactgagtcagccgagaagaatttccccgcttattcgcaccttcc
>IS10#ARTEFACT 
ctgatgaatcccctaatgattttggtaaaaatcattaagttaaggtggatacacatcttg
tcatatgatcaaatggtttcgcgaaaaatcaataatcagacaacaagatgtgcgaactcg
atattttacacgactctctttaccaattctgccccgaattacacttaaaacgactcaaca
gcttaacgttggcttgccacgcattacttgactgtaaaactctcactcttaccgaacttg
gccgtaacctgccaaccaaagcgagaacaaaacataacatcaaacgaatcgaccgattgt
taggtaatcgtcacctccacaaagagcgactcgctgtataccgttggcatgctagcttta
tctgttcgggcaatacgatgcccattgtacttgttgactggtctgatattcgtgagcaaa
aacgacttatggtattgcgagcttcagtcgcactacacggtcgttctgttactctttatg
agaaagcgttcccgctttcagagcaatgttcaaagaaagctcatgaccaatttctagccg
accttgcgagcattctaccgagtaacaccacaccgctcattgtcagtgatgctggcttta
aagtgccatggtataaatccgttgagaagctgggttggtactggttaagtcgagtaagag
gaaaagtacaatatgcagacctaggagcggaaaactggaaacctatcagcaacttacatg
atatgtcatctagtcactcaaagactttaggctataagaggctgactaaaagcaatccaa
tctcatgccaaattctattgtataaatctcgctctaaaggccgaaaaaatcagcgctcga
cacggactcattgtcaccacccgtcacctaaaatctactcagcgtcggcaaaggagccat
gggttctagcaactaacttacctgttgaaattcgaacacccaaacaacttgttaatatct
attcgaagcgaatgcagattgaagaaaccttccgagacttgaaaagtcctgcctacggac
taggcctacgccatagccgaacgagcagctcagagcgttttgatatcatgctgctaatcg
ccctgatgcttcaactaacatgttggcttgcgggcgttcatgctcagaaacaaggttggg
acaagcacttccaggctaacacagtcagaaatcgaaacgtactctcaacagttcgcttag
gcatggaagttttgcggcattctggctacacaataacaagggaagacttactcgtggctg
caaccctactagctcaaaatttattcacacatggttacgctttggggaaattatgagggg
atctctcag
>IS30#ARTEFACT 
tgtagattcaattggtcaacgcaacagttatgtgaaaacatggggttgcggaggtttttt
gaatgagacgaacatttacagcagaggaaaaagcctctgtttttgaactatggaagaacg
gaacaggcttcagtgaaatagcgaatatcctgggttcaaaacccggaacgatcttcacta
tgttaagggatactggcggcataaaaccccatgagcgtaagcgggctgtagctcacctga
cactgtctgagcgcgaggagatacgagctggtttgtcagccaaaatgagcattcgtgcga
tagctactgcgctgaatcgcagtccttcgacgatctcacgtgaagttcagcgtaatcggg
gcagacgctattacaaagctgttgatgctaataaccgagccaacagaatggcgaaaaggc
caaaaccgtgcttactggatcaaaatttaccattgcgaaagcttgttctggaaaagctgg
agatgaaatggtctccagagcaaatatcaggatggttaaggcgaacaaaaccacgtcaaa
aaacgctgcgaatatcacctgagacaatttataaaacgctgtactttcgtagccgtgaag
cgctacaccacctgaatatacagcatctgcgacggtcgcatagccttcgccatggcaggc
gtcatacccgcaaaggcgaaagaggtacgattaacatagtgaacggaacaccaattcacg
aacgttcccgaaatatcgataacagacgctctctagggcattgggagggcgatttagtct
caggtacaaaaaactctcatatagccacacttgtagaccgaaaatcacgttatacgatca
tccttagactcaggggcaaagattctgtctcagtaaatcaggctcttaccgacaaattcc
tgagtttaccgtcagaactcagaaaatcactgacatgggacagaggaatggaactggcca
gacatctagaatttactgtcagcaccggcgttaaagtttacttctgcgatcctcagagtc
cttggcagcggggaacaaatgagaacacaaatgggctaattcggcagtactttcctaaaa
agacatgtcttgcccaatatactcaacatgaactagatctggttgctgctcagctaaaca
acagaccgagaaagacactgaagttcaaaacaccgaaagagataattgaaaggggtgttg
cattgacagattgaatctaca
>IS150#ARTEFACT 
tgtactgcacccattttgttggacgatgaaatggaatagcccctaatatgtcaaagccaa
aatacccttttgaaaagcgccttgaagtcgtgaatcactacttcacaactgatgatggtt
acaggatcatctcggcacgttttggtgtcccccgaacccaggtcaggacatgggttgccc
tctatgaaaaacatggagaaaaaggtttaattcccaaacctaaaggcgttagtgctgatc
cagagttgcgtattaaggtcgtgaaagctgtgatcgagcagcacatgtcccttaatcagg
ctgctgctcactttatgcttgctggtagtggttctgtagccaggtggctgaaggtctatg
aagagcgcggagaagctggtttacgcgcgctcaagattggcaccaaaagaaacattgcaa
tatcagttgatccagaaaaagcggcatcagcattggagctgtcaaaagaccgacgcattg
aggatcttgaaaggcaagttcgatttcttgaaacgcggcttatgtatctaaaaaagctga
aagccttagctcatcccacgaaaaagtgaaagtactcaacgagctaaggcagttttatcc
tcttgatgagcttctcagggctgcggagataccgcgcagtacgttttattatcatctaaa
ggctctcagcaagcctgacaagtatgcggacgttaaaaagcgtattagtgagatttatca
cgagaatagaggccgatacggataccgtagggtaacgctgtctcttcatcgagaagggaa
acagattaaccataaagctgttcagcgcctgatgggaaccctctcacttaaagcagcgat
taaggtcaagcgataccgctcttacagaggagaggtagggcaaaccgcccctaatgttct
ccaaagagatttcaaggctacgcggccaaacgagaagtgggttaccgatgttactgaatt
tgcagtcaatgggcgcaagctgtatttgtctccagtaatagatctcttcaacaacgaagt
tatttcttacagcctttcggaaagaccagtgatgaacatggttgagaatatgctcgatca
ggcattcaaaaagcttaatcctcacgagcatcctgttctgcactctgaccagggatggca
gtatcgtatgagaagatatcaaaatatccttaaagaacatggtattaaacaaagcatgtc
agcaaaaggcaattgtctggataatgctgtggtggagtgtttctttggaaccttaaagtc
ggagtgtttttatcttgatgagttcagtaatataagcgaactgaaggatgctgttacgga
atatattgaatactacaacagcagaagaattagcctgaaattaaaaggtctgactccaat
tgaatatcggaatcagacctatatgcctcgtgtttaactgtccaactttttggggtcagt
aca
>IS186#ARTEFACT 
cataagcgctaacttaagggttgtggtattacgcctgatatgatttaacgtgccgatgaa
ttactctcacgataactggtcagcaattctggcccatattggtaagcccgaagaactgga
tacttcggcacgtaatgccggggctctaacccgccgccgcgaaattcgtgatgctgcaac
tctgctacgtctggggctggcttacggccccggggggatgtcattacgtgaagtcactgc
atgggctcagctccatgacgttgcaacattatctgacgtggctctcctgaagcggctgcg
gaatgccgccgactggtttggcatacttgccgcacaaacacttgctgtacgcgccgcagt
tacgggttgtacaagcggaaagagattgcgtcttgtcgatggaacagcaatcagtgcgcc
cgggggcggcagcgctgaatggcgactacatatgggatatgatcctcatacctgtcagtt
cactgattttgagctaaccgacagcagagacgctgaacggctggaccgatttgcgcaaac
ggcagacgagatacgcattgctgaccggggattcggttcgcgtcccgaatgtatccgctc
acttgcttttggagaagctgattatatcgtccgggttcactggcgaggattgcgctggtt
aactgcagaaggaatgcgctttgacatgatgggttttctgcgcgggctggattgcggtaa
gaacggtgaaaccactgtaatgataggcaattcaggtaataaaaaagccggagctccctt
tccggcacgtctcattgccgtatcacttcctcccgaaaaagcattaatcagtaaaacccg
actgctcagcgagaatcgtcgaaaaggacgagtagttcaggcggaaacgctggaagcagc
gggccatgtgctattgctaacatcattaccggaagatgaatattcagcagagcaagtggc
tgattgttaccgtctgcgatggcaaattgaactggcttttaagcggctcaaaagtttgct
gcacctggatgctttgcgtgcaaaggaacctgaactcgcgaaagcgtggatatttgctaa
tctactcgccgcatttttaattgacgacataatcagccatcgctggatttcccccccaga
agtgccggatccgaaaagaagaactaactcgttgtggagaataacaaaaatggtcatctg
gagcttacaggtggccattcgtgggacagtatccctgacagcctacaaaacgcaattgaa
gaacgcgaggcatcgtcttaacgaggcaccgaggcgtcgcattcttcagatggttcaacc
cttaagttagcgcttatg
>Tn1000#ARTEFACT 
ggggtttgagggccaatggaacgaaaacgtacgtttatggtataacttattgattataat
acagtatacaaaggtcccttttcagggaccctttcgtatgttgtagctgattttattttc
ttcttttcttttgggtgcttttaatagccatatatgatgtttcatataaagttaaaagtt
tccccatctgtctatctatagcgtcatgtttttcaggatttcttaatttctgcagcagtt
tagatatatatttcgcaggtaactttattattaatgaattatgggattgatacatttcct
ttgtccaatctaaatcttttcctgatttcaatacctcactctcatctctattaattataa
aaccgagctttccatacggacctgttaaatatgattgtaattgtctatactcagatggac
ctaattcttcaaaatttttagcatcaaaaacaacttgtcttgttttatagtcctccaata
ctcgtttccaaaaatcagatttgccaccattggtgcctataatatctcgtctctgaactg
cgttaccatttggatgggacttgatgtctgttaggtgggatgcaaatactattcttagtg
cgtctaaacaccattgttcaaattcagtggcaccttcatttcctatcggtatctgatcta
gatgagtagttatttgacctattgttttatttctaatggctgaattatctgaaataatat
taatatcatattcgtcatttatctcctctgcttcctctggagcaagtgcattacgattta
gattcaaaccaagccagtaacatggatgaattaataatttctcattactttcaaaacctt
tatctggagttcgcccgtcatggcaaaatgaataggatgaggtgtttttatcacgaatac
caacaaatcctacactatacaaactttggagaattccacttgcctttaacaactgtattt
cagacgttattttaggatctccattttcttcgattaattcgaaagatgcttctatttttt
ttaagcacgtataaactgttaattcaggttcaatgctacgaaatgcactagttataacct
gtattgaaggaaagatcttctgatactctttccagagatcttcaagtctggccatggaaa
ttgacttggctgcatattctaggtcagtgtttatgatagtttctctattctctctgaatg
cggaaaaaaaagcttcattcaacaatgatagtaaatccctgggccggtaaagggtaaatt
gcaaacatcgcttaaaaccattcctccctttaagatcatccgctgtgcatctatcccaaa
ctcgttgatctttctcaatatctagcttaaatgctactttcattcttttagctgacagca
ttaggagttgtgcccagtcccaatgcaaccttatgacttgaccctctatatttctcgagt
aatcaggatcttcctttgatagcgacctaaatatattatcccttaaaaaaattattggac
gaatgcattttgctttttgatttaattcaatagatgcatatgctagacctgcaatgattc
caattcctatattatccggttcatacgcctcatctagcttatccattaatatgacaactt
tcctgtctgagcgttcaagaagtgatactatattattttctatttctgagatattcaaat
tgaattgaagatcaccaattgattcttctgggttattttcatctaaatactcctttgcga
caagcctacactttcttaaaatgtcaccttgtgcagaattccattttttcaaatgttcat
tcaacaatgtttctgatgatatttgagatgacaatttgtaatgagatgatatatatgatg
ctatctccattagcatagcgtatcgccataatagtcttgttgctgcccttgctaaattaa
atgatcctgtaaatggtttcaacattgatctgaaaccaataatttgagaatcgtctggtg
agaaactcaggattaatatttttttgtctttcttccaatgctcatttagctgaataaata
aagcacttttacctgtccctcgtctaccaacaacaatggtcctgtcatcagtttcaatta
gagtcctaaagtcagcagtttcaatgaaagcattactcaacatctttttatcattttctg
ctgtcgtatcaccaaacggattagactttgaagtaatattcaattccatattcaaccttt
tatgttagttgctttcatttattactttatatactgttgaacgagcaatattcattgttt
ttgatatatgtgaggcacctaacccctgttgccacatatttaatactgcatctctatcta
tttttctttttctaccaaaaacaactccttttgccattgcctcttggcgaccttcattgg
tacgctctagtattctctgtcgttctgcctgggccactgcagatagaatagtgacaacca
ttttacccatctccccatcggtactgattccgtcatcaataaaccgaatggatacacctt
gggcgtcaaactcttttattaactggatcatgtcagcagtatcgcgcccaaggcggtcaa
gtttcttcaccaagatgacgtcaccttcctccaccttcatcctcagcaagtccagccctt
tccgatcgcttgaactgcccgatgccttgtcagtaaagatgcgatttgctttcacgcctg
cgtctttgagtgcccgaacctgaatatcgagagattgctggctggttgatacccgtgcgt
aaccaaaaagtcgcataaaaatgtatcctaaatcaaatatcggacaagcagtgtctgtta
taacaaaaaatcgatttaatagacacattaacagcactgtttttatgtgtgcgataattt
ataatatttcggacggttgcaaaattgttaatgaataactgtcaggtagggagcctgata
tgcctgtcgactttctaacctctgaccaaaaacagaattacggttgttatgctgcagaac
ctaatgacgtgcaactggcgcgctattttcatcttgatgaacgggatctggccttcatta
accaacgacggggcaaacataataggctgggcattgcgcttcagctcaccacagcccgtt
ttctgggaacatttctgacggatttaactcaggttctgcctggtgttcaacattttgtcg
cggtacagcttaatatccaccgtccagaagttctctcccgctatgctgaacgggacacta
cccttagagaacatactgcattaattaaggaatattacggctatcatgaatttggtgatt
ttccatggtctttccgcctgaagcgtctgctatatacccgggcgtggctcagtaatgagc
gaccgggtctgatgtttgattttgccactgcatggttgcttcaaaataaggtattactgc
ccggagcaaccacactagtacgtctcatcagtgaaattcgtgaaagggcaaatcagcggc
tgtggaaaaagctggccgcactgccgaacaaatggcaggcagctcaagtgatggagcttc
tggtcattccggaaggtcagcgtgtatcagcactggaacagttgaaaaaaggccctgtta
cagtcagtggacctgcgtttaatgaagcgctggaacgatatatccgattacgaagtcttg
agttttcccgactgaacttttccggtctgcctgccattcaactgcgtaatctggctcgtt
atgctggcatggcgtcggtaaaatatatcgctcgaatgccacagcagagaaagcttgctg
tacttactgcattcgttaaagcacaggaaataacggcattagacgatgccgttgatgtgc
ttgatatgctaattctggacattatccgcgaagcaaagaaaaccgggcaaaaaaaaagac
tcaggacactgaaagatcttgatcaggccgcattgttactggcgcgggcatgtgcattgt
tgctggatgataatacagatgtcccagatctcaggcaggttatcttcaagtgcgtaccca
aaaacagactggcagaatctgtaagcaaggttaatgaacttgctcgtccacagaacaata
atttccatgacgaaatggttgagcagtacggtcgggttaaacgttttcttccggcggtgt
tgcgggacctgcatttccgtgcggcaccggcaggtgaacatgtactggctgcgattcatt
atctggcagaactgaatggttcgaaaaagcgcatccttgatgatgcgcctgaacatatta
tcaccggtccctggaaacgcctcgtatacgatgcggagggacggatacagcgtgcaggtt
attcactatgtttgctggaacgccttcaggatgcactgcgccgccgggacatctggcttg
aaaacagtgatcgctggggagatcctcgcgagaagttgttgcaaggtgaagagtggcaga
ctcagcgtattcctgtctgtcgggcactgggacatcctgtcgatggacgtaaaggtgtgc
aacaactggctattcagctggatgagacctggaaagccgtggcatcacgatttgaaaaga
atgcggaagttcatatctgtaatgaaggtaaatatccatccctgactatcagttgtctgg
agaaacaggaagagccaccatcattgcttcgtctaaataatcggatcaaacagctactcc
caccggtagatttaacggaactgttacttgagatagatgcccagacaggatttacacatg
agtttgcgcatgtcagtgaatctggtgctcgagcgcaagatttgcacatcagtttatgtg
cggtattgatggctgaagcctgtaatatcggactggaaccgctgataaagcacaatatac
cagcactgacccgccatcggctcagttgggtgaaacagaattaccttcgtgcagaaacgc
tggtcagcgccaatgcccgcctggttgattttcagtccacactggagcttgctggtcgtt
ggggaggtggagaagtggcatcagctgacggcatgcgctttgtcacaccagtgaagacca
tcaactcaggatctaacagaaaatattttggttctggacgaggcatcacctggtataact
tcgtatctgatcagtactctgggttccatggcattgtggtacccggtacattacgggatt
cgatttttgtactggaaggacttcttgagcagcagacagggctgaatccagttgaaatca
tgacagacactgcgggtagcagcgatattattttcggtctgttctggctactggggtatc
agttttccccccggcttgccgatgcaggtgaggcggtgttctggcgggtgaataaatcgg
caaactacggagtactggataagttggcccgaggatatgcagatctgtcaaaagcggaga
gtcagtgggatgagatgatgcgaaccgctggttcgctgaagttgggtacaattcatgcgt
cagaactcattcgctctttactgaaaagctcgcgcccatcaggactggcacaggcaatta
tggaagtagggcgtgtaaacaaaacgctatatctcctcaattatattgatgatgaagatt
atcgtcggcggatcctgacgcagcttaatcgaggagaaggccgccacgctgtggctcgtg
cgatttgttacggacaacgcggagagatcagaaagcgttatcgtgaagggcaggaagatc
aactgggggcgctgggcctggttactaatgcagtggttctgtggaacacgctctatatgg
aggaagcgttgagctggatgcgccgtaatggcgaagaaattatagatgaagatatcgctc
ggctatctcccctgatgcacgggcatatcaatatgttgggccattatacattcacgttgc
cagaggatattttaaaaggggaactgagagctctaaatttaaatataaacaacgaattat
ctccttaacgtacgttttcgttccattggccctcaaacccc
>CR1AVI#LINE/CR1 RepbaseID: CR1AVI
gcaccgttcagcaagtgtgcagacgacaccaagctgagtggtgcatttgacatgctagag
ggaagggatgctatccagatggagctggacaggcttgagaaatggggccgtgcctgcctc
ctgaacttcaacaaggccaagtgcaaggtctgccatctgggttggagcaatcccgagcac
agatatgggtgggacagtgaatggcttgagagccgccctgaggagaaggattcgggcatg
ttggatgacgaaagattcaacgtgagcaagcaatgtgcgtttgctgcccagaaggccaac
tgtatcgcgggttgcaccaagagaagggtgaccagcaggttgaggctgcaggttctgctc
ctctgctctgctctcgtaagacccaacgtggagtactgtgtccaggtcaggggaccccaa
cactgggaggacatggagctgttggagcgagttcagaggagggccacaaagatggtcaga
gggctggagcagctcccctgtgaggacaggctgagagagttgtgactcttcagccaagag
aagaggaggttccggggggattgtgaatgtcctctccctggaggcattcaaggcctggct
ggatggggctgtgagcaacctggtctcatgggaggcgcccctgcctgtagcacggggttg
gaactgggcgatcttcaaagtcccttccaacccaaaccattatgggattctatgattctg
t
>Charlie7a_Aves#DNA/hAT-Charlie RepbaseID: Charlie7a_Aves
cagtggtctccaaagcggggtgcgcgcaccccagggggtgcgcaagacaatccactgggg
tgcgggaagaaaatattttgtaccattaataaaaataaaaattattttaaaatagtgttt
atttcatctttatctcatccttttttaatttctatttttgtgtatgttttataatgtaca
taatatattagtacagtagtacatgtatataatttataaataaatatacatatattgggg
gtgcgtgctcaaaattttttactgataggggtgcgcgatcaaaaaagtttggagaccact
g
>AT_rich#Low_complexity 
wwwwwwwwwwwwwwwwwwwwwwwwwwwwwwwwwwwwwwwwwwwwwwwwwwwwwwwwwwww
wwwwwwwwwwwwwwwwwwwwwwwwwwwwwwwwwwwwwwwwwwwwwwwwwwwwwwwwwwww
wwwwwwwwwwwwwwwwwwwattaaaaataaataatataatttwwwwwwwwwwwwwwwwww
wwwwwwwwwwwwwwwwwwwwwwwwwwwwwwwwwwwwwwwwwwwwwwwwwwwwwwwwwwww
wwwwwwwwwwwwwwwwwwwwwwwwwwwwwwwwwwwwwwwwwwwwwwwwwwwwwwwwwwww

>GC_rich#Low_complexity 
ssssssssssssssssssssssssssssssssssssssssssssssssssssssssssss
ssssssssssssssssssssssssssssssssssssssssssssssssssssssssssss
sssssssssssssssssssgccgggggcgggcggcgcggcccssssssssssssssssss
ssssssssssssssssssssssssssssssssssssssssssssssssssssssssssss
ssssssssssssssssssssssssssssssssssssssssssssssssssssssssssss

>Eulor8#DNA/TcMar? RepbaseID: Eulor8
cagcgtncgaggaggaccacgagattacgatcttaagattgtaacgagaatgggttaagt
ttgtaccatttcccgttctcgttacaatcatcgtcacgagaatggattcatgtcgtgccg
ttttctgttctcgttacaatctttgtcgcgagaacgaggtatcagaattttaatgcctaa
tacgttctgcgaaatacggcagcgtgctntactgctttgaccttttcaatattctgcatt
ttgattggctggccattccgcctcttcctcacaggttancgaggctgtaaacaggggaga
acgggaatggccagccaatcaaattacagaatattgaaaaggtcaaagtagtacagcata
ctgctataattcacagaatatatgaggcattaaaattccgatacctcattctcgtgacaa
agattgtaacgagaacagaaaatggcacgacatgaatccgttctcgtgacaatgattgta
acgagaacgggaaatggtacaaanttaacccattctcgttacaatcttaagattgtaatc
tcgcggtcctcctcggatgctg
>(A)n#Simple_repeat 
aaaaaaaaaaaaaaaaaaaaaaaaaaaaaaaaaaaaaaaaaaaaaaaaaaaaaaaaaaaa
aaaaaaaaaaaaaaaaaaaaaaaaaaaaaaaaaaaaaaaaaaaaaaaaaaaaaaaaaaaa
aaaaaaaaaaaaaaaaaaaaaaaaaaaaaaaaaaaaaaaaaaaaaaaaaaaaaaaaaaaa

>(AGGGGG)n#Simple_repeat 
agggggagggggagggggagggggagggggagggggagggggagggggagggggaggggg
agggggagggggagggggagggggagggggagggggagggggagggggagggggaggggg
agggggagggggagggggagggggagggggagggggagggggagggggagggggaggggg

>(CA)n#Simple_repeat 
cacacacacacacacacacacacacacacacacacacacacacacacacacacacacaca
cacacacacacacacacacacacacacacacacacacacacacacacacacacacacaca
cacacacacacacacacacacacacacacacacacacacacacacacacacacacacaca

>(CAA)n#Simple_repeat 
caacaacaacaacaacaacaacaacaacaacaacaacaacaacaacaacaacaacaacaa
caacaacaacaacaacaacaacaacaacaacaacaacaacaacaacaacaacaacaacaa
caacaacaacaacaacaacaacaacaacaacaacaacaacaacaacaacaacaacaacaa

>(CAAA)n#Simple_repeat 
caaacaaacaaacaaacaaacaaacaaacaaacaaacaaacaaacaaacaaacaaacaaa
caaacaaacaaacaaacaaacaaacaaacaaacaaacaaacaaacaaacaaacaaacaaa
caaacaaacaaacaaacaaacaaacaaacaaacaaacaaacaaacaaacaaacaaacaaa

>(CAAAA)n#Simple_repeat 
caaaacaaaacaaaacaaaacaaaacaaaacaaaacaaaacaaaacaaaacaaaacaaaa
caaaacaaaacaaaacaaaacaaaacaaaacaaaacaaaacaaaacaaaacaaaacaaaa
caaaacaaaacaaaacaaaacaaaacaaaacaaaacaaaacaaaacaaaacaaaacaaaa

>(CAAAAA)n#Simple_repeat 
caaaaacaaaaacaaaaacaaaaacaaaaacaaaaacaaaaacaaaaacaaaaacaaaaa
caaaaacaaaaacaaaaacaaaaacaaaaacaaaaacaaaaacaaaaacaaaaacaaaaa
caaaaacaaaaacaaaaacaaaaacaaaaacaaaaacaaaaacaaaaacaaaaacaaaaa

>(CAAAC)n#Simple_repeat 
caaaccaaaccaaaccaaaccaaaccaaaccaaaccaaaccaaaccaaaccaaaccaaac
caaaccaaaccaaaccaaaccaaaccaaaccaaaccaaaccaaaccaaaccaaaccaaac
caaaccaaaccaaaccaaaccaaaccaaaccaaaccaaaccaaaccaaaccaaaccaaac

>(CAAAG)n#Simple_repeat 
caaagcaaagcaaagcaaagcaaagcaaagcaaagcaaagcaaagcaaagcaaagcaaag
caaagcaaagcaaagcaaagcaaagcaaagcaaagcaaagcaaagcaaagcaaagcaaag
caaagcaaagcaaagcaaagcaaagcaaagcaaagcaaagcaaagcaaagcaaagcaaag

>(CAAAT)n#Simple_repeat 
caaatcaaatcaaatcaaatcaaatcaaatcaaatcaaatcaaatcaaatcaaatcaaat
caaatcaaatcaaatcaaatcaaatcaaatcaaatcaaatcaaatcaaatcaaatcaaat
caaatcaaatcaaatcaaatcaaatcaaatcaaatcaaatcaaatcaaatcaaatcaaat

>(CAACC)n#Simple_repeat 
caacccaacccaacccaacccaacccaacccaacccaacccaacccaacccaacccaacc
caacccaacccaacccaacccaacccaacccaacccaacccaacccaacccaacccaacc
caacccaacccaacccaacccaacccaacccaacccaacccaacccaacccaacccaacc

>(CAACG)n#Simple_repeat 
caacgcaacgcaacgcaacgcaacgcaacgcaacgcaacgcaacgcaacgcaacgcaacg
caacgcaacgcaacgcaacgcaacgcaacgcaacgcaacgcaacgcaacgcaacgcaacg
caacgcaacgcaacgcaacgcaacgcaacgcaacgcaacgcaacgcaacgcaacgcaacg

>(CAACT)n#Simple_repeat 
caactcaactcaactcaactcaactcaactcaactcaactcaactcaactcaactcaact
caactcaactcaactcaactcaactcaactcaactcaactcaactcaactcaactcaact
caactcaactcaactcaactcaactcaactcaactcaactcaactcaactcaactcaact

>(CAAG)n#Simple_repeat 
caagcaagcaagcaagcaagcaagcaagcaagcaagcaagcaagcaagcaagcaagcaag
caagcaagcaagcaagcaagcaagcaagcaagcaagcaagcaagcaagcaagcaagcaag
caagcaagcaagcaagcaagcaagcaagcaagcaagcaagcaagcaagcaagcaagcaag

>(CAAGA)n#Simple_repeat 
caagacaagacaagacaagacaagacaagacaagacaagacaagacaagacaagacaaga
caagacaagacaagacaagacaagacaagacaagacaagacaagacaagacaagacaaga
caagacaagacaagacaagacaagacaagacaagacaagacaagacaagacaagacaaga

>(CAAGC)n#Simple_repeat 
caagccaagccaagccaagccaagccaagccaagccaagccaagccaagccaagccaagc
caagccaagccaagccaagccaagccaagccaagccaagccaagccaagccaagccaagc
caagccaagccaagccaagccaagccaagccaagccaagccaagccaagccaagccaagc

>(CAAGG)n#Simple_repeat 
caaggcaaggcaaggcaaggcaaggcaaggcaaggcaaggcaaggcaaggcaaggcaagg
caaggcaaggcaaggcaaggcaaggcaaggcaaggcaaggcaaggcaaggcaaggcaagg
caaggcaaggcaaggcaaggcaaggcaaggcaaggcaaggcaaggcaaggcaaggcaagg

>(CAAGT)n#Simple_repeat 
caagtcaagtcaagtcaagtcaagtcaagtcaagtcaagtcaagtcaagtcaagtcaagt
caagtcaagtcaagtcaagtcaagtcaagtcaagtcaagtcaagtcaagtcaagtcaagt
caagtcaagtcaagtcaagtcaagtcaagtcaagtcaagtcaagtcaagtcaagtcaagt

>(CAAT)n#Simple_repeat 
caatcaatcaatcaatcaatcaatcaatcaatcaatcaatcaatcaatcaatcaatcaat
caatcaatcaatcaatcaatcaatcaatcaatcaatcaatcaatcaatcaatcaatcaat
caatcaatcaatcaatcaatcaatcaatcaatcaatcaatcaatcaatcaatcaatcaat

>(CAATA)n#Simple_repeat 
caatacaatacaatacaatacaatacaatacaatacaatacaatacaatacaatacaata
caatacaatacaatacaatacaatacaatacaatacaatacaatacaatacaatacaata
caatacaatacaatacaatacaatacaatacaatacaatacaatacaatacaatacaata

>(CAATC)n#Simple_repeat 
caatccaatccaatccaatccaatccaatccaatccaatccaatccaatccaatccaatc
caatccaatccaatccaatccaatccaatccaatccaatccaatccaatccaatccaatc
caatccaatccaatccaatccaatccaatccaatccaatccaatccaatccaatccaatc

>(CAATG)n#Simple_repeat 
caatgcaatgcaatgcaatgcaatgcaatgcaatgcaatgcaatgcaatgcaatgcaatg
caatgcaatgcaatgcaatgcaatgcaatgcaatgcaatgcaatgcaatgcaatgcaatg
caatgcaatgcaatgcaatgcaatgcaatgcaatgcaatgcaatgcaatgcaatgcaatg

>(CAATT)n#Simple_repeat 
caattcaattcaattcaattcaattcaattcaattcaattcaattcaattcaattcaatt
caattcaattcaattcaattcaattcaattcaattcaattcaattcaattcaattcaatt
caattcaattcaattcaattcaattcaattcaattcaattcaattcaattcaattcaatt

>(CACAA)n#Simple_repeat 
cacaacacaacacaacacaacacaacacaacacaacacaacacaacacaacacaacacaa
cacaacacaacacaacacaacacaacacaacacaacacaacacaacacaacacaacacaa
cacaacacaacacaacacaacacaacacaacacaacacaacacaacacaacacaacacaa

>(CACAC)n#Simple_repeat 
cacaccacaccacaccacaccacaccacaccacaccacaccacaccacaccacaccacac
cacaccacaccacaccacaccacaccacaccacaccacaccacaccacaccacaccacac
cacaccacaccacaccacaccacaccacaccacaccacaccacaccacaccacaccacac

>(CACAG)n#Simple_repeat 
cacagcacagcacagcacagcacagcacagcacagcacagcacagcacagcacagcacag
cacagcacagcacagcacagcacagcacagcacagcacagcacagcacagcacagcacag
cacagcacagcacagcacagcacagcacagcacagcacagcacagcacagcacagcacag

>(CACAT)n#Simple_repeat 
cacatcacatcacatcacatcacatcacatcacatcacatcacatcacatcacatcacat
cacatcacatcacatcacatcacatcacatcacatcacatcacatcacatcacatcacat
cacatcacatcacatcacatcacatcacatcacatcacatcacatcacatcacatcacat

>(CACCAT)n#Simple_repeat 
caccatcaccatcaccatcaccatcaccatcaccatcaccatcaccatcaccatcaccat
caccatcaccatcaccatcaccatcaccatcaccatcaccatcaccatcaccatcaccat
caccatcaccatcaccatcaccatcaccatcaccatcaccatcaccatcaccatcaccat

>(CACCC)n#Simple_repeat 
caccccaccccaccccaccccaccccaccccaccccaccccaccccaccccaccccaccc
caccccaccccaccccaccccaccccaccccaccccaccccaccccaccccaccccaccc
caccccaccccaccccaccccaccccaccccaccccaccccaccccaccccaccccaccc

>(CACCG)n#Simple_repeat 
caccgcaccgcaccgcaccgcaccgcaccgcaccgcaccgcaccgcaccgcaccgcaccg
caccgcaccgcaccgcaccgcaccgcaccgcaccgcaccgcaccgcaccgcaccgcaccg
caccgcaccgcaccgcaccgcaccgcaccgcaccgcaccgcaccgcaccgcaccgcaccg

>(CACCT)n#Simple_repeat 
cacctcacctcacctcacctcacctcacctcacctcacctcacctcacctcacctcacct
cacctcacctcacctcacctcacctcacctcacctcacctcacctcacctcacctcacct
cacctcacctcacctcacctcacctcacctcacctcacctcacctcacctcacctcacct

>(CACG)n#Simple_repeat 
cacgcacgcacgcacgcacgcacgcacgcacgcacgcacgcacgcacgcacgcacgcacg
cacgcacgcacgcacgcacgcacgcacgcacgcacgcacgcacgcacgcacgcacgcacg
cacgcacgcacgcacgcacgcacgcacgcacgcacgcacgcacgcacgcacgcacgcacg

>(CACGA)n#Simple_repeat 
cacgacacgacacgacacgacacgacacgacacgacacgacacgacacgacacgacacga
cacgacacgacacgacacgacacgacacgacacgacacgacacgacacgacacgacacga
cacgacacgacacgacacgacacgacacgacacgacacgacacgacacgacacgacacga

>(CACGC)n#Simple_repeat 
cacgccacgccacgccacgccacgccacgccacgccacgccacgccacgccacgccacgc
cacgccacgccacgccacgccacgccacgccacgccacgccacgccacgccacgccacgc
cacgccacgccacgccacgccacgccacgccacgccacgccacgccacgccacgccacgc

>(CACGT)n#Simple_repeat 
cacgtcacgtcacgtcacgtcacgtcacgtcacgtcacgtcacgtcacgtcacgtcacgt
cacgtcacgtcacgtcacgtcacgtcacgtcacgtcacgtcacgtcacgtcacgtcacgt
cacgtcacgtcacgtcacgtcacgtcacgtcacgtcacgtcacgtcacgtcacgtcacgt

>(CACTA)n#Simple_repeat 
cactacactacactacactacactacactacactacactacactacactacactacacta
cactacactacactacactacactacactacactacactacactacactacactacacta
cactacactacactacactacactacactacactacactacactacactacactacacta

>(CACTC)n#Simple_repeat 
cactccactccactccactccactccactccactccactccactccactccactccactc
cactccactccactccactccactccactccactccactccactccactccactccactc
cactccactccactccactccactccactccactccactccactccactccactccactc

>(CACTG)n#Simple_repeat 
cactgcactgcactgcactgcactgcactgcactgcactgcactgcactgcactgcactg
cactgcactgcactgcactgcactgcactgcactgcactgcactgcactgcactgcactg
cactgcactgcactgcactgcactgcactgcactgcactgcactgcactgcactgcactg

>(CACTT)n#Simple_repeat 
cacttcacttcacttcacttcacttcacttcacttcacttcacttcacttcacttcactt
cacttcacttcacttcacttcacttcacttcacttcacttcacttcacttcacttcactt
cacttcacttcacttcacttcacttcacttcacttcacttcacttcacttcacttcactt

>(CAG)n#Simple_repeat 
cagcagcagcagcagcagcagcagcagcagcagcagcagcagcagcagcagcagcagcag
cagcagcagcagcagcagcagcagcagcagcagcagcagcagcagcagcagcagcagcag
cagcagcagcagcagcagcagcagcagcagcagcagcagcagcagcagcagcagcagcag

>(CAGA)n#Simple_repeat 
cagacagacagacagacagacagacagacagacagacagacagacagacagacagacaga
cagacagacagacagacagacagacagacagacagacagacagacagacagacagacaga
cagacagacagacagacagacagacagacagacagacagacagacagacagacagacaga

>(CAGAA)n#Simple_repeat 
cagaacagaacagaacagaacagaacagaacagaacagaacagaacagaacagaacagaa
cagaacagaacagaacagaacagaacagaacagaacagaacagaacagaacagaacagaa
cagaacagaacagaacagaacagaacagaacagaacagaacagaacagaacagaacagaa

>(CAGAC)n#Simple_repeat 
cagaccagaccagaccagaccagaccagaccagaccagaccagaccagaccagaccagac
cagaccagaccagaccagaccagaccagaccagaccagaccagaccagaccagaccagac
cagaccagaccagaccagaccagaccagaccagaccagaccagaccagaccagaccagac

>(CAGAG)n#Simple_repeat 
cagagcagagcagagcagagcagagcagagcagagcagagcagagcagagcagagcagag
cagagcagagcagagcagagcagagcagagcagagcagagcagagcagagcagagcagag
cagagcagagcagagcagagcagagcagagcagagcagagcagagcagagcagagcagag

>(CAGAGA)n#Simple_repeat 
cagagacagagacagagacagagacagagacagagacagagacagagacagagacagaga
cagagacagagacagagacagagacagagacagagacagagacagagacagagacagaga
cagagacagagacagagacagagacagagacagagacagagacagagacagagacagaga

>(CAGAT)n#Simple_repeat 
cagatcagatcagatcagatcagatcagatcagatcagatcagatcagatcagatcagat
cagatcagatcagatcagatcagatcagatcagatcagatcagatcagatcagatcagat
cagatcagatcagatcagatcagatcagatcagatcagatcagatcagatcagatcagat

>(CAGC)n#Simple_repeat 
cagccagccagccagccagccagccagccagccagccagccagccagccagccagccagc
cagccagccagccagccagccagccagccagccagccagccagccagccagccagccagc
cagccagccagccagccagccagccagccagccagccagccagccagccagccagccagc

>(CAGCC)n#Simple_repeat 
cagcccagcccagcccagcccagcccagcccagcccagcccagcccagcccagcccagcc
cagcccagcccagcccagcccagcccagcccagcccagcccagcccagcccagcccagcc
cagcccagcccagcccagcccagcccagcccagcccagcccagcccagcccagcccagcc

>(CAGCG)n#Simple_repeat 
cagcgcagcgcagcgcagcgcagcgcagcgcagcgcagcgcagcgcagcgcagcgcagcg
cagcgcagcgcagcgcagcgcagcgcagcgcagcgcagcgcagcgcagcgcagcgcagcg
cagcgcagcgcagcgcagcgcagcgcagcgcagcgcagcgcagcgcagcgcagcgcagcg

>(CAGCT)n#Simple_repeat 
cagctcagctcagctcagctcagctcagctcagctcagctcagctcagctcagctcagct
cagctcagctcagctcagctcagctcagctcagctcagctcagctcagctcagctcagct
cagctcagctcagctcagctcagctcagctcagctcagctcagctcagctcagctcagct

>(CAGG)n#Simple_repeat 
caggcaggcaggcaggcaggcaggcaggcaggcaggcaggcaggcaggcaggcaggcagg
caggcaggcaggcaggcaggcaggcaggcaggcaggcaggcaggcaggcaggcaggcagg
caggcaggcaggcaggcaggcaggcaggcaggcaggcaggcaggcaggcaggcaggcagg

>(CAGGA)n#Simple_repeat 
caggacaggacaggacaggacaggacaggacaggacaggacaggacaggacaggacagga
caggacaggacaggacaggacaggacaggacaggacaggacaggacaggacaggacagga
caggacaggacaggacaggacaggacaggacaggacaggacaggacaggacaggacagga

>(CAGGC)n#Simple_repeat 
caggccaggccaggccaggccaggccaggccaggccaggccaggccaggccaggccaggc
caggccaggccaggccaggccaggccaggccaggccaggccaggccaggccaggccaggc
caggccaggccaggccaggccaggccaggccaggccaggccaggccaggccaggccaggc

>(CAGGG)n#Simple_repeat 
cagggcagggcagggcagggcagggcagggcagggcagggcagggcagggcagggcaggg
cagggcagggcagggcagggcagggcagggcagggcagggcagggcagggcagggcaggg
cagggcagggcagggcagggcagggcagggcagggcagggcagggcagggcagggcaggg

>(CAGGT)n#Simple_repeat 
caggtcaggtcaggtcaggtcaggtcaggtcaggtcaggtcaggtcaggtcaggtcaggt
caggtcaggtcaggtcaggtcaggtcaggtcaggtcaggtcaggtcaggtcaggtcaggt
caggtcaggtcaggtcaggtcaggtcaggtcaggtcaggtcaggtcaggtcaggtcaggt

>(CAGT)n#Simple_repeat 
cagtcagtcagtcagtcagtcagtcagtcagtcagtcagtcagtcagtcagtcagtcagt
cagtcagtcagtcagtcagtcagtcagtcagtcagtcagtcagtcagtcagtcagtcagt
cagtcagtcagtcagtcagtcagtcagtcagtcagtcagtcagtcagtcagtcagtcagt

>(CAGTA)n#Simple_repeat 
cagtacagtacagtacagtacagtacagtacagtacagtacagtacagtacagtacagta
cagtacagtacagtacagtacagtacagtacagtacagtacagtacagtacagtacagta
cagtacagtacagtacagtacagtacagtacagtacagtacagtacagtacagtacagta

>(CAGTC)n#Simple_repeat 
cagtccagtccagtccagtccagtccagtccagtccagtccagtccagtccagtccagtc
cagtccagtccagtccagtccagtccagtccagtccagtccagtccagtccagtccagtc
cagtccagtccagtccagtccagtccagtccagtccagtccagtccagtccagtccagtc

>(CAGTT)n#Simple_repeat 
cagttcagttcagttcagttcagttcagttcagttcagttcagttcagttcagttcagtt
cagttcagttcagttcagttcagttcagttcagttcagttcagttcagttcagttcagtt
cagttcagttcagttcagttcagttcagttcagttcagttcagttcagttcagttcagtt

>(CAT)n#Simple_repeat 
catcatcatcatcatcatcatcatcatcatcatcatcatcatcatcatcatcatcatcat
catcatcatcatcatcatcatcatcatcatcatcatcatcatcatcatcatcatcatcat
catcatcatcatcatcatcatcatcatcatcatcatcatcatcatcatcatcatcatcat

>(CATA)n#Simple_repeat 
catacatacatacatacatacatacatacatacatacatacatacatacatacatacata
catacatacatacatacatacatacatacatacatacatacatacatacatacatacata
catacatacatacatacatacatacatacatacatacatacatacatacatacatacata

>(CATAA)n#Simple_repeat 
cataacataacataacataacataacataacataacataacataacataacataacataa
cataacataacataacataacataacataacataacataacataacataacataacataa
cataacataacataacataacataacataacataacataacataacataacataacataa

>(CATAC)n#Simple_repeat 
cataccataccataccataccataccataccataccataccataccataccataccatac
cataccataccataccataccataccataccataccataccataccataccataccatac
cataccataccataccataccataccataccataccataccataccataccataccatac

>(CATAG)n#Simple_repeat 
catagcatagcatagcatagcatagcatagcatagcatagcatagcatagcatagcatag
catagcatagcatagcatagcatagcatagcatagcatagcatagcatagcatagcatag
catagcatagcatagcatagcatagcatagcatagcatagcatagcatagcatagcatag

>(CATAT)n#Simple_repeat 
catatcatatcatatcatatcatatcatatcatatcatatcatatcatatcatatcatat
catatcatatcatatcatatcatatcatatcatatcatatcatatcatatcatatcatat
catatcatatcatatcatatcatatcatatcatatcatatcatatcatatcatatcatat

>(CATATA)n#Simple_repeat 
catatacatatacatatacatatacatatacatatacatatacatatacatatacatata
catatacatatacatatacatatacatatacatatacatatacatatacatatacatata
catatacatatacatatacatatacatatacatatacatatacatatacatatacatata

>(CATCC)n#Simple_repeat 
catcccatcccatcccatcccatcccatcccatcccatcccatcccatcccatcccatcc
catcccatcccatcccatcccatcccatcccatcccatcccatcccatcccatcccatcc
catcccatcccatcccatcccatcccatcccatcccatcccatcccatcccatcccatcc

>(CATCG)n#Simple_repeat 
catcgcatcgcatcgcatcgcatcgcatcgcatcgcatcgcatcgcatcgcatcgcatcg
catcgcatcgcatcgcatcgcatcgcatcgcatcgcatcgcatcgcatcgcatcgcatcg
catcgcatcgcatcgcatcgcatcgcatcgcatcgcatcgcatcgcatcgcatcgcatcg

>(CATCT)n#Simple_repeat 
catctcatctcatctcatctcatctcatctcatctcatctcatctcatctcatctcatct
catctcatctcatctcatctcatctcatctcatctcatctcatctcatctcatctcatct
catctcatctcatctcatctcatctcatctcatctcatctcatctcatctcatctcatct

>(CATG)n#Simple_repeat 
catgcatgcatgcatgcatgcatgcatgcatgcatgcatgcatgcatgcatgcatgcatg
catgcatgcatgcatgcatgcatgcatgcatgcatgcatgcatgcatgcatgcatgcatg
catgcatgcatgcatgcatgcatgcatgcatgcatgcatgcatgcatgcatgcatgcatg

>(CATGC)n#Simple_repeat 
catgccatgccatgccatgccatgccatgccatgccatgccatgccatgccatgccatgc
catgccatgccatgccatgccatgccatgccatgccatgccatgccatgccatgccatgc
catgccatgccatgccatgccatgccatgccatgccatgccatgccatgccatgccatgc

>(CATGT)n#Simple_repeat 
catgtcatgtcatgtcatgtcatgtcatgtcatgtcatgtcatgtcatgtcatgtcatgt
catgtcatgtcatgtcatgtcatgtcatgtcatgtcatgtcatgtcatgtcatgtcatgt
catgtcatgtcatgtcatgtcatgtcatgtcatgtcatgtcatgtcatgtcatgtcatgt

>(CATTA)n#Simple_repeat 
cattacattacattacattacattacattacattacattacattacattacattacatta
cattacattacattacattacattacattacattacattacattacattacattacatta
cattacattacattacattacattacattacattacattacattacattacattacatta

>(CATTC)n#Simple_repeat RepbaseID: GGAAT
cattccattccattccattccattccattccattccattccattccattccattccattc
cattccattccattccattccattccattccattccattccattccattccattccattc
cattccattccattccattccattccattccattccattccattccattccattccattc

>(CATTT)n#Simple_repeat 
catttcatttcatttcatttcatttcatttcatttcatttcatttcatttcatttcattt
catttcatttcatttcatttcatttcatttcatttcatttcatttcatttcatttcattt
catttcatttcatttcatttcatttcatttcatttcatttcatttcatttcatttcattt

>(CCAA)n#Simple_repeat 
caaccaaccaaccaaccaaccaaccaaccaaccaaccaaccaaccaaccaaccaaccaac
caaccaaccaaccaaccaaccaaccaaccaaccaaccaaccaaccaaccaaccaaccaac
caaccaaccaaccaaccaaccaaccaaccaaccaaccaaccaaccaaccaaccaaccaac

>(CCCA)n#Simple_repeat 
cccacccacccacccacccacccacccacccacccacccacccacccacccacccaccca
cccacccacccacccacccacccacccacccacccacccacccacccacccacccaccca
cccacccacccacccacccacccacccacccacccacccacccacccacccacccaccca

>(CCCCAA)n#Simple_repeat 
ccccaaccccaaccccaaccccaaccccaaccccaaccccaaccccaaccccaaccccaa
ccccaaccccaaccccaaccccaaccccaaccccaaccccaaccccaaccccaaccccaa
ccccaaccccaaccccaaccccaaccccaaccccaaccccaaccccaaccccaaccccaa

>(CCCCAG)n#Simple_repeat 
ccccagccccagccccagccccagccccagccccagccccagccccagccccagccccag
ccccagccccagccccagccccagccccagccccagccccagccccagccccagccccag
ccccagccccagccccagccccagccccagccccagccccagccccagccccagccccag

>(CCCCG)n#Simple_repeat 
ccccgccccgccccgccccgccccgccccgccccgccccgccccgccccgccccgccccg
ccccgccccgccccgccccgccccgccccgccccgccccgccccgccccgccccgccccg
ccccgccccgccccgccccgccccgccccgccccgccccgccccgccccgccccgccccg

>(CCCGA)n#Simple_repeat 
cccgacccgacccgacccgacccgacccgacccgacccgacccgacccgacccgacccga
cccgacccgacccgacccgacccgacccgacccgacccgacccgacccgacccgacccga
cccgacccgacccgacccgacccgacccgacccgacccgacccgacccgacccgacccga

>(CCCGAA)n#Simple_repeat 
cccgaacccgaacccgaacccgaacccgaacccgaacccgaacccgaacccgaacccgaa
cccgaacccgaacccgaacccgaacccgaacccgaacccgaacccgaacccgaacccgaa
cccgaacccgaacccgaacccgaacccgaacccgaacccgaacccgaacccgaacccgaa

>(CCCTAA)n#Simple_repeat 
ccctaaccctaaccctaaccctaaccctaaccctaaccctaaccctaaccctaaccctaa
ccctaaccctaaccctaaccctaaccctaaccctaaccctaaccctaaccctaaccctaa
ccctaaccctaaccctaaccctaaccctaaccctaaccctaaccctaaccctaaccctaa

>(CCCTAG)n#Simple_repeat 
ccctagccctagccctagccctagccctagccctagccctagccctagccctagccctag
ccctagccctagccctagccctagccctagccctagccctagccctagccctagccctag
ccctagccctagccctagccctagccctagccctagccctagccctagccctagccctag

>(CCGAA)n#Simple_repeat 
ccgaaccgaaccgaaccgaaccgaaccgaaccgaaccgaaccgaaccgaaccgaaccgaa
ccgaaccgaaccgaaccgaaccgaaccgaaccgaaccgaaccgaaccgaaccgaaccgaa
ccgaaccgaaccgaaccgaaccgaaccgaaccgaaccgaaccgaaccgaaccgaaccgaa

>(CCGAG)n#Simple_repeat 
ccgagccgagccgagccgagccgagccgagccgagccgagccgagccgagccgagccgag
ccgagccgagccgagccgagccgagccgagccgagccgagccgagccgagccgagccgag
ccgagccgagccgagccgagccgagccgagccgagccgagccgagccgagccgagccgag

>(CCGCG)n#Simple_repeat 
ccgcgccgcgccgcgccgcgccgcgccgcgccgcgccgcgccgcgccgcgccgcgccgcg
ccgcgccgcgccgcgccgcgccgcgccgcgccgcgccgcgccgcgccgcgccgcgccgcg
ccgcgccgcgccgcgccgcgccgcgccgcgccgcgccgcgccgcgccgcgccgcgccgcg

>(CCGG)n#Simple_repeat 
cggccggccggccggccggccggccggccggccggccggccggccggccggccggccggc
cggccggccggccggccggccggccggccggccggccggccggccggccggccggccggc
cggccggccggccggccggccggccggccggccggccggccggccggccggccggccggc

>(CCGGA)n#Simple_repeat 
ccggaccggaccggaccggaccggaccggaccggaccggaccggaccggaccggaccgga
ccggaccggaccggaccggaccggaccggaccggaccggaccggaccggaccggaccgga
ccggaccggaccggaccggaccggaccggaccggaccggaccggaccggaccggaccgga

>(CCGGG)n#Simple_repeat 
ccgggccgggccgggccgggccgggccgggccgggccgggccgggccgggccgggccggg
ccgggccgggccgggccgggccgggccgggccgggccgggccgggccgggccgggccggg
ccgggccgggccgggccgggccgggccgggccgggccgggccgggccgggccgggccggg

>(CCGTA)n#Simple_repeat 
ccgtaccgtaccgtaccgtaccgtaccgtaccgtaccgtaccgtaccgtaccgtaccgta
ccgtaccgtaccgtaccgtaccgtaccgtaccgtaccgtaccgtaccgtaccgtaccgta
ccgtaccgtaccgtaccgtaccgtaccgtaccgtaccgtaccgtaccgtaccgtaccgta

>(CCTAA)n#Simple_repeat 
cctaacctaacctaacctaacctaacctaacctaacctaacctaacctaacctaacctaa
cctaacctaacctaacctaacctaacctaacctaacctaacctaacctaacctaacctaa
cctaacctaacctaacctaacctaacctaacctaacctaacctaacctaacctaacctaa

>(CCTAT)n#Simple_repeat 
cctatcctatcctatcctatcctatcctatcctatcctatcctatcctatcctatcctat
cctatcctatcctatcctatcctatcctatcctatcctatcctatcctatcctatcctat
cctatcctatcctatcctatcctatcctatcctatcctatcctatcctatcctatcctat

>(CG)n#Simple_repeat 
cgcgcgcgcgcgcgcgcgcgcgcgcgcgcgcgcgcgcgcgcgcgcgcgcgcgcgcgcgcg
cgcgcgcgcgcgcgcgcgcgcgcgcgcgcgcgcgcgcgcgcgcgcgcgcgcgcgcgcgcg
cgcgcgcgcgcgcgcgcgcgcgcgcgcgcgcgcgcgcgcgcgcgcgcgcgcgcgcgcgcg

>(CGA)n#Simple_repeat 
cgacgacgacgacgacgacgacgacgacgacgacgacgacgacgacgacgacgacgacga
cgacgacgacgacgacgacgacgacgacgacgacgacgacgacgacgacgacgacgacga
cgacgacgacgacgacgacgacgacgacgacgacgacgacgacgacgacgacgacgacga

>(CGAA)n#Simple_repeat 
cgaacgaacgaacgaacgaacgaacgaacgaacgaacgaacgaacgaacgaacgaacgaa
cgaacgaacgaacgaacgaacgaacgaacgaacgaacgaacgaacgaacgaacgaacgaa
cgaacgaacgaacgaacgaacgaacgaacgaacgaacgaacgaacgaacgaacgaacgaa

>(CGAAA)n#Simple_repeat 
cgaaacgaaacgaaacgaaacgaaacgaaacgaaacgaaacgaaacgaaacgaaacgaaa
cgaaacgaaacgaaacgaaacgaaacgaaacgaaacgaaacgaaacgaaacgaaacgaaa
cgaaacgaaacgaaacgaaacgaaacgaaacgaaacgaaacgaaacgaaacgaaacgaaa

>(CGAAG)n#Simple_repeat 
cgaagcgaagcgaagcgaagcgaagcgaagcgaagcgaagcgaagcgaagcgaagcgaag
cgaagcgaagcgaagcgaagcgaagcgaagcgaagcgaagcgaagcgaagcgaagcgaag
cgaagcgaagcgaagcgaagcgaagcgaagcgaagcgaagcgaagcgaagcgaagcgaag

>(CGAAT)n#Simple_repeat 
cgaatcgaatcgaatcgaatcgaatcgaatcgaatcgaatcgaatcgaatcgaatcgaat
cgaatcgaatcgaatcgaatcgaatcgaatcgaatcgaatcgaatcgaatcgaatcgaat
cgaatcgaatcgaatcgaatcgaatcgaatcgaatcgaatcgaatcgaatcgaatcgaat

>(CGACG)n#Simple_repeat 
cgacgcgacgcgacgcgacgcgacgcgacgcgacgcgacgcgacgcgacgcgacgcgacg
cgacgcgacgcgacgcgacgcgacgcgacgcgacgcgacgcgacgcgacgcgacgcgacg
cgacgcgacgcgacgcgacgcgacgcgacgcgacgcgacgcgacgcgacgcgacgcgacg

>(CGAG)n#Simple_repeat 
cgagcgagcgagcgagcgagcgagcgagcgagcgagcgagcgagcgagcgagcgagcgag
cgagcgagcgagcgagcgagcgagcgagcgagcgagcgagcgagcgagcgagcgagcgag
cgagcgagcgagcgagcgagcgagcgagcgagcgagcgagcgagcgagcgagcgagcgag

>(CGAGA)n#Simple_repeat 
cgagacgagacgagacgagacgagacgagacgagacgagacgagacgagacgagacgaga
cgagacgagacgagacgagacgagacgagacgagacgagacgagacgagacgagacgaga
cgagacgagacgagacgagacgagacgagacgagacgagacgagacgagacgagacgaga

>(CGAGG)n#Simple_repeat 
cgaggcgaggcgaggcgaggcgaggcgaggcgaggcgaggcgaggcgaggcgaggcgagg
cgaggcgaggcgaggcgaggcgaggcgaggcgaggcgaggcgaggcgaggcgaggcgagg
cgaggcgaggcgaggcgaggcgaggcgaggcgaggcgaggcgaggcgaggcgaggcgagg

>(CGAGT)n#Simple_repeat 
cgagtcgagtcgagtcgagtcgagtcgagtcgagtcgagtcgagtcgagtcgagtcgagt
cgagtcgagtcgagtcgagtcgagtcgagtcgagtcgagtcgagtcgagtcgagtcgagt
cgagtcgagtcgagtcgagtcgagtcgagtcgagtcgagtcgagtcgagtcgagtcgagt

>(CGAT)n#Simple_repeat 
cgatcgatcgatcgatcgatcgatcgatcgatcgatcgatcgatcgatcgatcgatcgat
cgatcgatcgatcgatcgatcgatcgatcgatcgatcgatcgatcgatcgatcgatcgat
cgatcgatcgatcgatcgatcgatcgatcgatcgatcgatcgatcgatcgatcgatcgat

>(CGATA)n#Simple_repeat 
cgatacgatacgatacgatacgatacgatacgatacgatacgatacgatacgatacgata
cgatacgatacgatacgatacgatacgatacgatacgatacgatacgatacgatacgata
cgatacgatacgatacgatacgatacgatacgatacgatacgatacgatacgatacgata

>(CGG)n#Simple_repeat 
cggcggcggcggcggcggcggcggcggcggcggcggcggcggcggcggcggcggcggcgg
cggcggcggcggcggcggcggcggcggcggcggcggcggcggcggcggcggcggcggcgg
cggcggcggcggcggcggcggcggcggcggcggcggcggcggcggcggcggcggcggcgg

>(CGGA)n#Simple_repeat 
cggacggacggacggacggacggacggacggacggacggacggacggacggacggacgga
cggacggacggacggacggacggacggacggacggacggacggacggacggacggacgga
cggacggacggacggacggacggacggacggacggacggacggacggacggacggacgga

>(CGGAA)n#Simple_repeat 
cggaacggaacggaacggaacggaacggaacggaacggaacggaacggaacggaacggaa
cggaacggaacggaacggaacggaacggaacggaacggaacggaacggaacggaacggaa
cggaacggaacggaacggaacggaacggaacggaacggaacggaacggaacggaacggaa

>(CGGAG)n#Simple_repeat 
cggagcggagcggagcggagcggagcggagcggagcggagcggagcggagcggagcggag
cggagcggagcggagcggagcggagcggagcggagcggagcggagcggagcggagcggag
cggagcggagcggagcggagcggagcggagcggagcggagcggagcggagcggagcggag

>(CGGG)n#Simple_repeat 
cgggcgggcgggcgggcgggcgggcgggcgggcgggcgggcgggcgggcgggcgggcggg
cgggcgggcgggcgggcgggcgggcgggcgggcgggcgggcgggcgggcgggcgggcggg
cgggcgggcgggcgggcgggcgggcgggcgggcgggcgggcgggcgggcgggcgggcggg

>(CGGGA)n#Simple_repeat 
cgggacgggacgggacgggacgggacgggacgggacgggacgggacgggacgggacggga
cgggacgggacgggacgggacgggacgggacgggacgggacgggacgggacgggacggga
cgggacgggacgggacgggacgggacgggacgggacgggacgggacgggacgggacggga

>(CGGGGG)n#Simple_repeat 
cgggggcgggggcgggggcgggggcgggggcgggggcgggggcgggggcgggggcggggg
cgggggcgggggcgggggcgggggcgggggcgggggcgggggcgggggcgggggcggggg
cgggggcgggggcgggggcgggggcgggggcgggggcgggggcgggggcgggggcggggg

>(CGGT)n#Simple_repeat 
cggtcggtcggtcggtcggtcggtcggtcggtcggtcggtcggtcggtcggtcggtcggt
cggtcggtcggtcggtcggtcggtcggtcggtcggtcggtcggtcggtcggtcggtcggt
cggtcggtcggtcggtcggtcggtcggtcggtcggtcggtcggtcggtcggtcggtcggt

>(CGTAA)n#Simple_repeat 
cgtaacgtaacgtaacgtaacgtaacgtaacgtaacgtaacgtaacgtaacgtaacgtaa
cgtaacgtaacgtaacgtaacgtaacgtaacgtaacgtaacgtaacgtaacgtaacgtaa
cgtaacgtaacgtaacgtaacgtaacgtaacgtaacgtaacgtaacgtaacgtaacgtaa

>(CGTAG)n#Simple_repeat 
cgtagcgtagcgtagcgtagcgtagcgtagcgtagcgtagcgtagcgtagcgtagcgtag
cgtagcgtagcgtagcgtagcgtagcgtagcgtagcgtagcgtagcgtagcgtagcgtag
cgtagcgtagcgtagcgtagcgtagcgtagcgtagcgtagcgtagcgtagcgtagcgtag

>(CTAA)n#Simple_repeat 
ctaactaactaactaactaactaactaactaactaactaactaactaactaactaactaa
ctaactaactaactaactaactaactaactaactaactaactaactaactaactaactaa
ctaactaactaactaactaactaactaactaactaactaactaactaactaactaactaa

>(CTAAA)n#Simple_repeat 
ctaaactaaactaaactaaactaaactaaactaaactaaactaaactaaactaaactaaa
ctaaactaaactaaactaaactaaactaaactaaactaaactaaactaaactaaactaaa
ctaaactaaactaaactaaactaaactaaactaaactaaactaaactaaactaaactaaa

>(CTAAG)n#Simple_repeat 
ctaagctaagctaagctaagctaagctaagctaagctaagctaagctaagctaagctaag
ctaagctaagctaagctaagctaagctaagctaagctaagctaagctaagctaagctaag
ctaagctaagctaagctaagctaagctaagctaagctaagctaagctaagctaagctaag

>(CTAAT)n#Simple_repeat 
ctaatctaatctaatctaatctaatctaatctaatctaatctaatctaatctaatctaat
ctaatctaatctaatctaatctaatctaatctaatctaatctaatctaatctaatctaat
ctaatctaatctaatctaatctaatctaatctaatctaatctaatctaatctaatctaat

>(CTACT)n#Simple_repeat 
ctactctactctactctactctactctactctactctactctactctactctactctact
ctactctactctactctactctactctactctactctactctactctactctactctact
ctactctactctactctactctactctactctactctactctactctactctactctact

>(CTAG)n#Simple_repeat 
ctagctagctagctagctagctagctagctagctagctagctagctagctagctagctag
ctagctagctagctagctagctagctagctagctagctagctagctagctagctagctag
ctagctagctagctagctagctagctagctagctagctagctagctagctagctagctag

>(CTAGG)n#Simple_repeat 
ctaggctaggctaggctaggctaggctaggctaggctaggctaggctaggctaggctagg
ctaggctaggctaggctaggctaggctaggctaggctaggctaggctaggctaggctagg
ctaggctaggctaggctaggctaggctaggctaggctaggctaggctaggctaggctagg

>(CTAGT)n#Simple_repeat 
ctagtctagtctagtctagtctagtctagtctagtctagtctagtctagtctagtctagt
ctagtctagtctagtctagtctagtctagtctagtctagtctagtctagtctagtctagt
ctagtctagtctagtctagtctagtctagtctagtctagtctagtctagtctagtctagt

>(CTATA)n#Simple_repeat 
ctatactatactatactatactatactatactatactatactatactatactatactata
ctatactatactatactatactatactatactatactatactatactatactatactata
ctatactatactatactatactatactatactatactatactatactatactatactata

>(CTATT)n#Simple_repeat 
ctattctattctattctattctattctattctattctattctattctattctattctatt
ctattctattctattctattctattctattctattctattctattctattctattctatt
ctattctattctattctattctattctattctattctattctattctattctattctatt

>(CTTAT)n#Simple_repeat 
cttatcttatcttatcttatcttatcttatcttatcttatcttatcttatcttatcttat
cttatcttatcttatcttatcttatcttatcttatcttatcttatcttatcttatcttat
cttatcttatcttatcttatcttatcttatcttatcttatcttatcttatcttatcttat

>(CTTTA)n#Simple_repeat 
ctttactttactttactttactttactttactttactttactttactttactttacttta
ctttactttactttactttactttactttactttactttactttactttactttacttta
ctttactttactttactttactttactttactttactttactttactttactttacttta

>(G)n#Simple_repeat 
gggggggggggggggggggggggggggggggggggggggggggggggggggggggggggg
gggggggggggggggggggggggggggggggggggggggggggggggggggggggggggg
gggggggggggggggggggggggggggggggggggggggggggggggggggggggggggg

>(GA)n#Simple_repeat 
gagagagagagagagagagagagagagagagagagagagagagagagagagagagagaga
gagagagagagagagagagagagagagagagagagagagagagagagagagagagagaga
gagagagagagagagagagagagagagagagagagagagagagagagagagagagagaga

>(GAA)n#Simple_repeat 
gaagaagaagaagaagaagaagaagaagaagaagaagaagaagaagaagaagaagaagaa
gaagaagaagaagaagaagaagaagaagaagaagaagaagaagaagaagaagaagaagaa
gaagaagaagaagaagaagaagaagaagaagaagaagaagaagaagaagaagaagaagaa

>(GAAA)n#Simple_repeat 
gaaagaaagaaagaaagaaagaaagaaagaaagaaagaaagaaagaaagaaagaaagaaa
gaaagaaagaaagaaagaaagaaagaaagaaagaaagaaagaaagaaagaaagaaagaaa
gaaagaaagaaagaaagaaagaaagaaagaaagaaagaaagaaagaaagaaagaaagaaa

>(GAAAA)n#Simple_repeat 
gaaaagaaaagaaaagaaaagaaaagaaaagaaaagaaaagaaaagaaaagaaaagaaaa
gaaaagaaaagaaaagaaaagaaaagaaaagaaaagaaaagaaaagaaaagaaaagaaaa
gaaaagaaaagaaaagaaaagaaaagaaaagaaaagaaaagaaaagaaaagaaaagaaaa

>(GAGAA)n#Simple_repeat 
gagaagagaagagaagagaagagaagagaagagaagagaagagaagagaagagaagagaa
gagaagagaagagaagagaagagaagagaagagaagagaagagaagagaagagaagagaa
gagaagagaagagaagagaagagaagagaagagaagagaagagaagagaagagaagagaa

>(GGA)n#Simple_repeat 
ggaggaggaggaggaggaggaggaggaggaggaggaggaggaggaggaggaggaggagga
ggaggaggaggaggaggaggaggaggaggaggaggaggaggaggaggaggaggaggagga
ggaggaggaggaggaggaggaggaggaggaggaggaggaggaggaggaggaggaggagga

>(GGAA)n#Simple_repeat 
ggaaggaaggaaggaaggaaggaaggaaggaaggaaggaaggaaggaaggaaggaaggaa
ggaaggaaggaaggaaggaaggaaggaaggaaggaaggaaggaaggaaggaaggaaggaa
ggaaggaaggaaggaaggaaggaaggaaggaaggaaggaaggaaggaaggaaggaaggaa

>(GGAAA)n#Simple_repeat 
ggaaaggaaaggaaaggaaaggaaaggaaaggaaaggaaaggaaaggaaaggaaaggaaa
ggaaaggaaaggaaaggaaaggaaaggaaaggaaaggaaaggaaaggaaaggaaaggaaa
ggaaaggaaaggaaaggaaaggaaaggaaaggaaaggaaaggaaaggaaaggaaaggaaa

>(GGAGA)n#Simple_repeat 
ggagaggagaggagaggagaggagaggagaggagaggagaggagaggagaggagaggaga
ggagaggagaggagaggagaggagaggagaggagaggagaggagaggagaggagaggaga
ggagaggagaggagaggagaggagaggagaggagaggagaggagaggagaggagaggaga

>(GGAGAA)n#Simple_repeat 
ggagaaggagaaggagaaggagaaggagaaggagaaggagaaggagaaggagaaggagaa
ggagaaggagaaggagaaggagaaggagaaggagaaggagaaggagaaggagaaggagaa
ggagaaggagaaggagaaggagaaggagaaggagaaggagaaggagaaggagaaggagaa

>(GGGA)n#Simple_repeat 
gggagggagggagggagggagggagggagggagggagggagggagggagggagggaggga
gggagggagggagggagggagggagggagggagggagggagggagggagggagggaggga
gggagggagggagggagggagggagggagggagggagggagggagggagggagggaggga

>(GGGAA)n#Simple_repeat 
gggaagggaagggaagggaagggaagggaagggaagggaagggaagggaagggaagggaa
gggaagggaagggaagggaagggaagggaagggaagggaagggaagggaagggaagggaa
gggaagggaagggaagggaagggaagggaagggaagggaagggaagggaagggaagggaa

>(GGGAGA)n#Simple_repeat 
gggagagggagagggagagggagagggagagggagagggagagggagagggagagggaga
gggagagggagagggagagggagagggagagggagagggagagggagagggagagggaga
gggagagggagagggagagggagagggagagggagagggagagggagagggagagggaga

>(GGGGA)n#Simple_repeat 
ggggaggggaggggaggggaggggaggggaggggaggggaggggaggggaggggagggga
ggggaggggaggggaggggaggggaggggaggggaggggaggggaggggaggggagggga
ggggaggggaggggaggggaggggaggggaggggaggggaggggaggggaggggagggga

>(TA)n#Simple_repeat 
tatatatatatatatatatatatatatatatatatatatatatatatatatatatatata
tatatatatatatatatatatatatatatatatatatatatatatatatatatatatata
tatatatatatatatatatatatatatatatatatatatatatatatatatatatatata

>(TAA)n#Simple_repeat 
taataataataataataataataataataataataataataataataataataataataa
taataataataataataataataataataataataataataataataataataataataa
taataataataataataataataataataataataataataataataataataataataa

>(TAAA)n#Simple_repeat 
taaataaataaataaataaataaataaataaataaataaataaataaataaataaataaa
taaataaataaataaataaataaataaataaataaataaataaataaataaataaataaa
taaataaataaataaataaataaataaataaataaataaataaataaataaataaataaa

>(TAAAA)n#Simple_repeat 
taaaataaaataaaataaaataaaataaaataaaataaaataaaataaaataaaataaaa
taaaataaaataaaataaaataaaataaaataaaataaaataaaataaaataaaataaaa
taaaataaaataaaataaaataaaataaaataaaataaaataaaataaaataaaataaaa

>(TAAAAA)n#Simple_repeat 
taaaaataaaaataaaaataaaaataaaaataaaaataaaaataaaaataaaaataaaaa
taaaaataaaaataaaaataaaaataaaaataaaaataaaaataaaaataaaaataaaaa
taaaaataaaaataaaaataaaaataaaaataaaaataaaaataaaaataaaaataaaaa

>(TAAG)n#Simple_repeat 
taagtaagtaagtaagtaagtaagtaagtaagtaagtaagtaagtaagtaagtaagtaag
taagtaagtaagtaagtaagtaagtaagtaagtaagtaagtaagtaagtaagtaagtaag
taagtaagtaagtaagtaagtaagtaagtaagtaagtaagtaagtaagtaagtaagtaag

>(TAG)n#Simple_repeat 
tagtagtagtagtagtagtagtagtagtagtagtagtagtagtagtagtagtagtagtag
tagtagtagtagtagtagtagtagtagtagtagtagtagtagtagtagtagtagtagtag
tagtagtagtagtagtagtagtagtagtagtagtagtagtagtagtagtagtagtagtag

>(TAGA)n#Simple_repeat 
tagatagatagatagatagatagatagatagatagatagatagatagatagatagataga
tagatagatagatagatagatagatagatagatagatagatagatagatagatagataga
tagatagatagatagatagatagatagatagatagatagatagatagatagatagataga

>(TAGG)n#Simple_repeat 
taggtaggtaggtaggtaggtaggtaggtaggtaggtaggtaggtaggtaggtaggtagg
taggtaggtaggtaggtaggtaggtaggtaggtaggtaggtaggtaggtaggtaggtagg
taggtaggtaggtaggtaggtaggtaggtaggtaggtaggtaggtaggtaggtaggtagg

>(TAGGG)n#Simple_repeat 
tagggtagggtagggtagggtagggtagggtagggtagggtagggtagggtagggtaggg
tagggtagggtagggtagggtagggtagggtagggtagggtagggtagggtagggtaggg
tagggtagggtagggtagggtagggtagggtagggtagggtagggtagggtagggtaggg

>(TATAA)n#Simple_repeat 
tataatataatataatataatataatataatataatataatataatataatataatataa
tataatataatataatataatataatataatataatataatataatataatataatataa
tataatataatataatataatataatataatataatataatataatataatataatataa

>(TGAA)n#Simple_repeat 
tgaatgaatgaatgaatgaatgaatgaatgaatgaatgaatgaatgaatgaatgaatgaa
tgaatgaatgaatgaatgaatgaatgaatgaatgaatgaatgaatgaatgaatgaatgaa
tgaatgaatgaatgaatgaatgaatgaatgaatgaatgaatgaatgaatgaatgaatgaa

>(TGAG)n#Simple_repeat 
tgagtgagtgagtgagtgagtgagtgagtgagtgagtgagtgagtgagtgagtgagtgag
tgagtgagtgagtgagtgagtgagtgagtgagtgagtgagtgagtgagtgagtgagtgag
tgagtgagtgagtgagtgagtgagtgagtgagtgagtgagtgagtgagtgagtgagtgag

>(TGG)n#Simple_repeat 
tggtggtggtggtggtggtggtggtggtggtggtggtggtggtggtggtggtggtggtgg
tggtggtggtggtggtggtggtggtggtggtggtggtggtggtggtggtggtggtggtgg
tggtggtggtggtggtggtggtggtggtggtggtggtggtggtggtggtggtggtggtgg

>(TGGA)n#Simple_repeat 
tggatggatggatggatggatggatggatggatggatggatggatggatggatggatgga
tggatggatggatggatggatggatggatggatggatggatggatggatggatggatgga
tggatggatggatggatggatggatggatggatggatggatggatggatggatggatgga

>(TGGGGG)n#Simple_repeat 
tgggggtgggggtgggggtgggggtgggggtgggggtgggggtgggggtgggggtggggg
tgggggtgggggtgggggtgggggtgggggtgggggtgggggtgggggtgggggtggggg
tgggggtgggggtgggggtgggggtgggggtgggggtgggggtgggggtgggggtggggg

>(TTAA)n#Simple_repeat 
ttaattaattaattaattaattaattaattaattaattaattaattaattaattaattaa
ttaattaattaattaattaattaattaattaattaattaattaattaattaattaattaa
ttaattaattaattaattaattaattaattaattaattaattaattaattaattaattaa

>(TTAAA)n#Simple_repeat 
ttaaattaaattaaattaaattaaattaaattaaattaaattaaattaaattaaattaaa
ttaaattaaattaaattaaattaaattaaattaaattaaattaaattaaattaaattaaa
ttaaattaaattaaattaaattaaattaaattaaattaaattaaattaaattaaattaaa

>(TTAAG)n#Simple_repeat 
ttaagttaagttaagttaagttaagttaagttaagttaagttaagttaagttaagttaag
ttaagttaagttaagttaagttaagttaagttaagttaagttaagttaagttaagttaag
ttaagttaagttaagttaagttaagttaagttaagttaagttaagttaagttaagttaag

>(TTAGGC)n#Simple_repeat 
ttaggcttaggcttaggcttaggcttaggcttaggcttaggcttaggcttaggcttaggc
ttaggcttaggcttaggcttaggcttaggcttaggcttaggcttaggcttaggcttaggc
ttaggcttaggcttaggcttaggcttaggcttaggcttaggcttaggcttaggcttaggc

>5S#rRNA RepbaseID: 5S
gtctacggccataccaccctgaacgcgcccgatctcgtctgatctcggaagctaagcagg
gtcgggcctggttagtacttggatgggagaccgcctgggaataccgggtgctgtaggctt
t
>LSU-rRNA_Cel#rRNA RepbaseID: LSU-rRNA_Cel
ctcaacctgaactcagtcgtgattacccgctgaacttaagcatatcatttagcggaggaa
aagaaactaaaaaggattcccttagtaacggcgagtgaaacgggaagagcccagcgccga
atcgatcagtctttggctgcttcgaaatgtggcgtataggtgtaagtttccagcagtgtc
gtatgtccgaagtccttacgattgaggccataaaccagagagggtgcgagccccgttctg
gatagcggcactgttggttcgcttgctccttggagtcgggttgcttgaaagtgcagccta
aagtgggtgataaacttcatctaaggctaaatatcgactcgattgcgatagcgaacaagt
accgtgagggaaagttgcaaaggactttgaagagagagttcaagagaacgtgaaatcgct
ggagtggaaccggagacagttgatgttgcttggagacaagcttggtgactggtcgcttag
ttgtgatcgttgccgggtgtcgtttcctatgctacgccgacggcgttggctgctcgttct
agcccgacagtgttgcccatctcgcaagagaaggtgtcttgctggcggtagtgggttcgt
ggcggctagcgtttagttacgctagtgtgtgtgacgtcggtgtgaaagtcgacgacgttt
ccgacccgtcttgaaacacggattgcggagtgcttgtctactgcgagtcaaagggtgtta
aaaccttgcggcgaaatgaaagtaaaggtcagtctcgaattggccgacgtgggatctgtg
ttcttcggagtgcagcgcaccacggccctgtgcgtgtcacttgtgactgtgcagaggttg
agcagttggcaaacgacccgaaagatggtgaactatgcctgagcaggatgaagccagagg
aaactctggtggaagtccgtatcggttctgacgtgcaaatcgatcgatagacttgggtat
aggggcgaaagactaatcgaaccatctagtagctggttccttccgaagtttccctcagga
tagctggatctcaggcagttatattcggtaaagctaatgattagaggccttggggacgta
atgtcctcaacctattctcaaactttcaatggatatgaagttgcagtttctttagtgaac
tgtcaacgtgaatgcgaggtccaagtgggccatttttggtaagcagaactggcgctgtgg
gatgaaccaaacgtggagttaaggtgcctaacttctcgctcatgagaccccataaaaggt
gttggttgatattgacagcaggacggtggccatggaagtcggtatccgctaaggagtgtg
taacaactcacctgccgaatcaactagccctgaaaatggatggcgcttaagcgagagacc
tatactccgccgttgcgacatgtgcgttgtctagcgccaggtcgtaacgagtaggaaggt
cgtggcggttgcgttgaaggctatgagcgtaggctcggctggagcttccgtcagtgcaga
tcgtaatggtagtagcaaatattcaagttcgatccttgaagactgaagtggagaagggtt
ccacgtgaacagtagttggatgtgggtcagtcgatcctaaggtactggcgaacgccttgt
atcatcggtggcgaaaagcttgcttttagtccccgcttgtcgaaagggaatagggttaat
attccctaactgagatgcaaagattgtgttcttcggagcacaagcgcggtaacgcattcg
aacttggttagtcgctcaaagaccgagctagagttttcttctctagttaaggaacggact
ccctggaattggttcagccagagatggggacgttgtttccgaaaagcaccgcggtttctg
tggtgtctcgtgctctttgaacggcccttaaaacaccaagggaggctattaatttgcact
caatcgtaccgatatccgcattaggtctccaaggtgaacagcctctagtcgatagaataa
tgtaggtaagggaagtcggcaaactagatccgtaacttcgggaaaaggattggctccagt
ggttggaacggttggccagttggttgatgcttgtccggcgcagttctgtctgcttgatac
tttcgggttgatggcggactagtgattgtgcttgcttgcggacgctttctggtgtgtgct
tggacctcggttctagtatcctgatcgctcatctaaacaaccgtactggaaccggtacgg
actcagggaatccgactgtctaattaaaacagaggtgacagatggtccttgcggacgttg
actgtcactgatttctgcccagtgctctgaatgttaaatcgtagtaattcgagtaagcgc
gggtaaacggcgggagtaactatgactctcttaaggtagccaaatgcctcgtcatttaat
tgttgacgcgcatgaatggattaacgagattcctactgtccctaactactttctagcgaa
accacagccaagggaacgggcttggcaaaaatagcggggaaagaagaccctgttgagctt
gactctagtttgacattgtgaagagtcatgagaggtgtagcataggtgggagtcttcgga
cgacagtgaaataccaccactttcatcgactctttacttattcggttaaaagagaattgg
cttcacggccttttttcgaagcattaagcggagccattttatggcaccgtgactctcctc
gaagacagtgtcaagcggggagtttgactggggcggtacatctatcaaatcgtaacgtag
gtgtcctaaggcgagctcagagaggacggaaacctctcgtagagcaaaagggcaaaagct
tgcttgatcttgactttcagtacgagtacagaccgcgaaagcgtggcctatcgatccttt
taatcctgattgtttcaggtaagaggtgtcagaaaagttaccacagggataactggcttg
tggcagccaagcgtccatagcgacgttgctttttgatccttcgatgtcggctcttcctat
cattgcgaagcagaattcgccaagcgttggattgttcacccactaatagggaacgtgagc
tgggtttagaccgtcgtgagacaggttagttttaccctactgttgacttgttattgcgaa
agtaatcctgcttagtacgagaggaacagcgggttcaaacatttggttcataaacttgat
cgacagatcaatggtctgaagctaccatttgagagattataactgaacgcctctaagtta
gaatctcgccttgtcaaggcgaaaatttcttgcttcccggtgtcgggaggcatctctatc
tcgtggcaacacgagagcttatgccctatgtatggccttggcgtcgtagtgaattctgcg
acgcttgccaacgccagatcactctggttcaatgtcggggcgctaaatcacttgcatacg
acttggtctcttggtcaaggtgttgtattcagtagagcagtccttttatactgcgatctg
ttgagactatcctttgattgagttttttg
>LSU-rRNA_Hsa#rRNA RepbaseID: LSU-rRNA_Hsa
cgcgacctcagatcagacgtggcgacccgctgaatttaagcatattagtcagcggaggaa
aagaaactaaccaggattccctcagtaacggcgagtgaacagggaagagcccagcgccga
atccccgccccgcggggcgcgggacatgtggcgtacggaagacccgctccccggcgccgc
tcgtggggggcccaagtccttctgatcgaggcccagcccgtggacggtgtgaggccggta
gcggccggcgcgcgcccgggtcttcccggagtcgggttgcttgggaatgcagcccaaagc
gggtggtaaactccatctaaggctaaataccggcacgagaccgatagtcaacaagtaccg
taagggaaagttgaaaagaactttgaagagagagttcaagagggcgtgaaaccgttaaga
ggtaaacgggtggggtccgcgcagtccgcccggaggattcaacccggcggcgggtccggc
cgtgtcggcggcccggcggatctttcccgccccccgttcctcccgacccctccacccgcc
ctcccttcccccgccgcccctcctcctcctccccggagggggcgggctccggcgggtgcg
ggggtgggcgggcggggccgggggtggggtcggcgggggaccgtcccccgaccggcgacc
ggccgccgccgggcgcatttccaccgcggcggtgcgccgcgaccggctccgggacggctg
ggaaggcccggcggggaaggtggctcggggggccccgtccgtccgtccgtcctcctcctc
ccccgtctccgccccccggccccgcgtcctccctcgggagggcgcgcgggtcggggcggc
ggcggcggcggcggtggcggcggcggcgggggcggcgggaccgaaaccccccccgagtgt
tacagcccccccggcagcagcactcgccgaatcccggggccgagggagcgagacccgtcg
ccgcgctctcccccctcccggcgcccacccccgcggggaatcccccgcgaggggggtctc
ccccgcgggggcgcgccggcgtctcctcgtgggggggccgggccacccctcccacggcgc
gaccgctctcccacccctcctccccgcgcccccgccccggcgacggggggggtgccgcgc
gcgggtcggggggcggggcggactgtccccagtgcgccccgggcgggtcgcgccgtcggg
cccgggggaggttctctcggggccacgcgcgcgtcccccgaagagggggacggcggagcg
agcgcacggggtcggcggcgacgtcggctacccacccgacccgtcttgaaacacggacca
aggagtctaacacgtgcgcgagtcgggggctcgcacgaaagccgccgtggcgcaatgaag
gtgaaggccggcgcgctcgccggccgaggtgggatcccgaggcctctccagtccgccgag
ggcgcaccaccggcccgtctcgcccgccgcgccggggaggtggagcacgagcgcacgtgt
taggacccgaaagatggtgaactatgcctgggcagggcgaagccagaggaaactctggtg
gaggtccgtagcggtcctgacgtgcaaatcggtcgtccgacctgggtataggggcgaaag
actaatcgaaccatctagtagctggttccctccgaagtttccctcaggatagctggcgct
ctcgcagacccgacgcacccccgccacgcagttttatccggtaaagcgaatgattagagg
tcttggggccgaaacgatctcaacctattctcaaactttaaatgggtaagaagcccggct
cgctggcgtggagccgggcgtggaatgcgagtgcctagtgggccacttttggtaagcaga
actggcgctgcgggatgaaccgaacgccgggttaaggcgcccgatgccgacgctcatcag
accccagaaaaggtgttggttgatatagacagcaggacggtggccatggaagtcggaatc
cgctaaggagtgtgtaacaactcacctgccgaatcaactagccctgaaaatggatggcgc
tggagcgtcgggcccatacccggccgtcgccggcagtcgagagtggacgggagcggcggg
ggcggcgcgcgcgcgcgcgcgtgtggtgtgcgtcggagggcggcggcggcggcggcggcg
ggggtgtggggtccttcccccgcccccccccccacgcctcctcccctcctcccgcccacg
ccccgctccccgcccccggagccccgcggacgctacgccgcgacgagtaggagggccgct
gcggtgagccttgaagcctagggcgcgggcccgggtggagccgccgcaggtgcagatctt
ggtggtagtagcaaatattcaaacgagaactttgaaggccgaagtggagaagggttccat
gtgaacagcagttgaacatgggtcagtcggtcctgagagatgggcgagcgccgttccgaa
gggacgggcgatggcctccgttgccctcggccgatcgaaagggagtcgggttcagatccc
cgaatccggagtggcggagatgggcgccgcgaggcgtccagtgcggtaacgcgaccgatc
ccggagaagccggcgggagccccggggagagttctcttttctttgtgaagggcagggcgc
cctggaatgggttcgccccgagagaggggcccgtgccttggaaagcgtcgcggttccggc
ggcgtccggtgagctctcgctggcccttgaaaatccgggggagagggtgtaaatctcgcg
ccgggccgtacccatatccgcagcaggtctccaaggtgaacagcctctggcatgttggaa
caatgtaggtaagggaagtcggcaagccggatccgtaacttcgggataaggattggctct
aagggctgggtcggtcgggctggggcgcgaagcggggctgggcgcgcgccgcggctggac
gaggcgcgcgccccccccacgcccggggcacccccctcgcggccctcccccgccccaccc
gcgcgcgccgctcgctccctccccaccccgcgccctctctctctctctctcccccgctcc
ccgtcctcccccctccccgggggagcgccgcgtgggggcgcggcggggggagaagggtcg
gggcggcaggggccgcgcggcggccgccggggcggccggcgggggcaggtccccgcgagg
ggggccccggggacccggggggccggcggcggcgcggactctggacgcgagccgggccct
tcccgtggatcgccccagctgcggcgggcgtcgcggccgcccccggggagcccggcggcg
gcgcggcgcgccccccacccccaccccacgtctcggtcgcgcgcgcgtccgctgggggcg
ggagcggtcgggcggcggcggtcggcgggcggcggggcggggcggttcgtccccccgccc
tacccccccggccccgtccgccccccgttcccccctcctcctcggcgcgcggcggcggcg
gcggcaggcggcggaggggccgcgggccggtcccccccgccgggtccgcccccggggccg
cggttccgcgcgcgcctcgcctcggccggcgcctagcagccgacttagaactggtgcgga
ccaggggaatccgactgtttaattaaaacaaagcatcgcgaaggcccgcggcgggtgttg
acgcgatgtgatttctgcccagtgctctgaatgtcaaagtgaagaaattcaatgaagcgc
gggtaaacggcgggagtaactatgactctcttaaggtagccaaatgcctcgtcatctaat
tagtgacgcgcatgaatggatgaacgagattcccactgtccctacctactatccagcgaa
accacagccaagggaacgggcttggcggaatcagcggggaaagaagaccctgttgagctt
gactctagtctggcacggtgaagagacatgagaggtgtagaataagtgggaggcccccgg
cgcccccccggtgtccccgcgaggggcccggggcggggtccgcggccctgcgggccgccg
gtgaaataccactactctgatcgttttttcactgacccggtgaggcgggggggcgagccc
gaggggctctcgcttctggcgccaagcgcccgcccggccgggcgcgacccgctccgggga
cagtgccaggtggggagtttgactggggcggtacacctgtcaaacggtaacgcaggtgtc
ctaaggcgagctcagggaggacagaaacctcccgtggagcagaagggcaaaagctcgctt
gatcttgattttcagtacgaatacagaccgtgaaagcggggcctcacgatccttctgacc
ttttgggttttaagcaggaggtgtcagaaaagttaccacagggataactggcttgtggcg
gccaagcgttcatagcgacgtcgctttttgatccttcgatgtcggctcttcctatcattg
tgaagcagaattcgccaagcgttggattgttcacccactaatagggaacgtgagctgggt
ttagaccgtcgtgagacaggttagttttaccctactgatgatgtgttgttgccatggtaa
tcctgctcagtacgagaggaaccgcaggttcagacatttggtgtatgtgcttggctgagg
agccaatggggcgaagctaccatctgtgggattatgactgaacgcctctaagtcagaatc
ccgcccaggcgaacgatacggcagcgccgcggagcctcggttggcctcggatagccggtc
ccccgcctgtccccgccggcgggccgcccccccctccacgcgccccgccgcgggagggcg
cgtgccccgccgcgcgccgggaccggggtccggtgcggagtgcccttcgtcctgggaaac
ggggcgcggccggaaaggcggccgccccctcgcccgtcacgcaccgcacgttcgtgggga
acctggcgctaaaccattcgtagacgacctgcttctgggtcggggtttcgtacgtagcag
agcagctccctcgctgcgatctattgaaagtcagccctcgacacaagggtttgtc
>SSU-rRNA_Cel#rRNA RepbaseID: SSU-rRNA_Cel
ttgattcatcaatgaaattgcgtacggctcattagagcagatatcaccttatccgggatc
ctcatatggataactgcggaaatactggagctaatacatgcaactataccccaacgcaag
gcggggtgcaattattagaacagaccaaacgttttcggacgttgtttgttgactctgaat
aaagcagtttactgtcagtttcgactgactctatccggaaagggtgtctgccctttcaac
tagatggtagtttattggactaccatggttgttacgggtaacggagaataagggttcgac
tccggagagggagccttagaaacggctaccacgtccaaggaaggcagcaggcgcgaaact
tatccactgttgagtatgagatagtgactaaaaatataaagactcatccttttggatgag
ttatttcaatgagttgaatacaaatgattcttcgagtagcaaggagagggcaagtctggt
gccagcagccgcggtaattccagctctcctagtgtatctcgttattgctgcggttaaaaa
gctcgtagttggatctaggttacgtgccgcagttcgcaatttgcgtcaactgtggtcgtg
acttctaatttgctggtttgaggttgggttcgcccttcaactgccagcaggtttaccttg
aataaatcagagtgctcaatacaagcgcttgcttgaatagctcatcatggaataatgaaa
caggacttcggttctttttgttggttctagaactgatttaatggttaagagggacaaacc
gggggcattcgtatcattacgcgagaggtgaaattcgtggaccgtagtgagacgcccaac
agcgaaagcatttgccaagaatgtcttcattaatcaagaacgaaagtcagaggttcgaag
gcgattagataccgccctagttctgaccgtaaacgatgccatctcgcgattcggagggtt
tttgccctgccgaggagctatccggaaacgaaagtctttcggttccgggggtagtatggt
tgcaaagctgaaacttaaagaaattgacggaagggcaccacaaggcgtggagcttgcggc
ttaatttgactcaacacgggaaaactcacccggtccggacaccattaggactgacagatt
gaaagctctttctcgatttggtggttggtggtgcatggccgttcttagttggtggagtga
tttgtctggtttattccgataacgagcgagactctagcctgctaaatagttggcgaatct
tcgggttcgtataacttcttagagggataagcggtgtttagccgcacgagattgagcgat
aacaggtctgtgatgcccttagatgtccggggctgcacgcgtgctacactggtggagtca
gcgggtttttcctatgccgaaaggtatcggtaaaccgttgaaattcttccatgtccggga
tagggtattgtaattattgcccttaaacgaggaatgcctagtaagtgtgagtcatcagct
cacgttgattacgtccctgccctttgtacacaccgcccgtcgctatccgggactgaactg
attcgagaagagtggggactgtcgcttcgaggtttaacgacttcgttgttgcggaaacca
tttttatcgcattggtttgaaccgggt
>SSU-rRNA_Hsa#rRNA RepbaseID: SSU-rRNA_Hsa
tacctggttgatcctgccagtagcatatgcttgtctcaaagattaagccatgcatgtcta
agtacgcacggccggtacagtgaaactgcgaatggctcattaaatcagttatggttcctt
tggtcgctcgctcctctcccacttggataactgtggtaattctagagctaatacatgccg
acgggcgctgacccccttcgcgggggggatgcgtgcatttatcagatcaaaaccaacccg
gtcagcccctctccggccccggccggggggcgggcgccggcggctttggtgactctagat
aacctcgggccgatcgcacgccccccgtggcggcgacgacccattcgaacgtctgcccta
tcaactttcgatggtagtcgccgtgcctaccatggtgaccacgggtgacggggaatcagg
gttcgattccggagagggagcctgagaaacggctaccacatccaaggaaggcagcaggcg
cgcaaattacccactcccgacccggggaggtagtgacgaaaaataacaatacaggactct
ttcgaggccctgtaattggaatgagtccactttaaatcctttaacgaggatccattggag
ggcaagtctggtgccagcagccgcggtaattccagctccaatagcgtatattaaagttgc
tgcagttaaaaagctcgtagttggatcttgggagcgggcgggcggtccgccgcgaggcga
gccaccgcccgtccccgccccttgcctctcggcgccccctcgatgctcttagctgagtgt
cccgcggggcccgaagcgtttactttgaaaaaattagagtgttcaaagcaggcccgagcc
gcctggataccgcagctaggaataatggaataggaccgcggttctattttgttggttttc
ggaactgaggccatgattaagagggacggccgggggcattcgtattgcgccgctagaggt
gaaattcttggaccggcgcaagacggaccagagcgaaagcatttgccaagaatgttttca
ttaatcaagaacgaaagtcggaggttcgaagacgatcagataccgtcgtagttccgacca
taaacgatgccgaccggcgatgcggcggcgttattcccatgacccgccgggcagcttccg
ggaaaccaaagtctttgggttccggggggagtatggttgcaaagctgaaacttaaaggaa
ttgacggaagggcaccaccaggagtggagcctgcggcttaatttgactcaacacgggaaa
cctcacccggcccggacacggacaggattgacagattgatagctctttctcgattccgtg
ggtggtggtgcatggccgttcttagttggtggagcgatttgtctggttaattccgataac
gaacgagactctggcatgctaactagttacgcgacccccgagcggtcggcgtcccccaac
ttcttagagggacaagtggcgttcagccacccgagattgagcaataacaggtctgtgatg
cccttagatgtccggggctgcacgcgcgctacactgactggctcagcgtgtgcctaccct
acgccggcaggcgcgggtaacccgttgaaccccattcgtgatggggatcggggattgcaa
ttattccccatgaacgaggaattcccagtaagtgcgggtcataagcttgcgttgattaag
tccctgccctttgtacacaccgcccgtcgctactaccgattggatggtttagtgaggccc
tcggatcggccccgccggggtcggcccacggccctggcggagcgctgagaagacggtcga
acttgactatctagaggaagtaaaagtcgtaacaaggtttccgtaggtgaacctgcggaa
ggatcatta
>HY1#scRNA RepbaseID: HY1
ggctggtccgaaggtagtgagttatctcaattgattgttcacagtcagttacagatcgaa
ctccttgttctactctttccccccttctcactactgcacttgactagtctttaaaaaaa
>HY3#scRNA 
ggctggtccgagtgcagtggtgtttacaactaattgatcacaaccagttacagatttctt
tgttccttctccactcccactgcttcacttgactagccttt
>HY4#scRNA 
ggctggtccgatggtagtgggtcatcagaacttattaacattagtgtcactaaagttggt
atacaaccccccattgctaaatttcactggatt
>HY5#scRNA RepbaseID: RRNA45
agttggtccgagtgttgtgggttattgttaagttgatttaacattgtctccccccacaac
cgcgcttgactagcttgctgtttt
>U1#snRNA RepbaseID: U1
atacttacctggcaggggagataccatgatcacgaaggtggttttcccagggcgaggctt
atccattgcactccggatgtgctgacccctgcgatttccccaaatgtgggaaactcgact
gcataatttgtggtagtgggggactgcgttcgcgctttcccctgg
>U2#snRNA RepbaseID: U2
atcgcttctcggccttttggctaagatcaagtgtagtatctgttcttatcagtttaatat
ctgatacgtcctctatccgaggacaatatattaaatggatttttggagcagggagatgga
ataggagcttgctccgtccactccacgcatcgacctggtattgcagtacctccaggaacg
gtgcacca
>U3#snRNA RepbaseID: U3
aagactatactttcagggatcatttctatagtgtgttactagagaagtttctctgaacgt
gtagagcaccgaaaaccacgaggaagagaggtagcgttttctcctgagcgtgaagccggc
tttctggcgttgcttggctgcaactgccgtcagccattgatgatcgttcttctctccgta
ttggggagtgagagggagagaacgcggtctgagtggt
>U4#snRNA RepbaseID: U4B
agctttgcgcagtggcagtatcgtagccaatgaggtttatccgaggcgcgattattgcta
attgaaaacttttcccaataccccgccgtgacgacttgcaatatagtcggcattggcaat
ttttgacagtctctacggagactgg
>U5#snRNA RepbaseID: U5B1
atactctggtttctcttcagatcgcataaatctttcgccttttactaaagatttccgtgg
agaggaacaactctgagtcttaacccaattttttgagccttgccttggcaaggcta
>U6#snRNA RepbaseID: U6
gtgctcgcttcggcagcacatatactaaaattggaacgatacagagaagattagcatggc
ccctgcgcaaggatgacacgcaaattcgtgaagcgttccatattttt
>U7#snRNA RepbaseID: U7
aagtgttacagctcttttagaatttgtctagcaggctttctggcttttcaccggaaagcc
cct
>U8#snRNA RepbaseID: U8
atcgtcaggtgggataatccttacctgttcctcctccggagggcagattagaacatgatg
attggagatgcatgaaacgtgattaacgtctctgcgtaatcaggtcttgcaacatcctga
ttgctcctatctgatt
>U13#snRNA 
gatccttttgtagttcataagcgtgatgattgggtgttcacgcgcatgtgtgagatgtgc
caccctcaaaccttgttacgacgtcggcacattacccgtctgacgtga
>U14#snRNA RepbaseID: U14
tcgctgtgatgatggattccaaaaccattcgtagtttccaccagaagtgctgtgttggct
agttccttccttggatgtctgagcgaa
>U17#snRNA RepbaseID: E1
tccaacgtggatacacccgggaggtcactctccccgggctctgtccaagtggcgtagggg
agcatagggctctgccccatgatgtacaagtccctttccacaacgttggaaataaagctg
ggcctcgtgtctgcgcctgcatattcctacagcttcccagagtcctgtcgacaattactg
gggagacaaaccatgcaggaaacagcc
>tRNA-Ala-GCA#tRNA RepbaseID: tRNA-Ala-GCA
gggggtgtagctcagtggtagagcacatgctttgcatgtgtgaggccccgggttcgatcc
ccggcacctccacca
>tRNA-Ala-GCY#tRNA RepbaseID: TRNA_ALA
ggggaattagctcaagcggtagagcgctcgcttagcatgcgagaggtagcgggatcgacg
cccgcattctccacca
>tRNA-Arg-AGA#tRNA 
ggctctgtggcgcaatggatagcgcattggacttctaattcaaaggttgcgggttcgagt
cccgccagagtcgcca
>tRNA-Arg-AGG#tRNA 
gccccagtggcctaatggataaggcactggcctcctaagccagggattgtgggttcgagt
cccacctggggtacca
>tRNA-Arg-CGA#tRNA RepbaseID: tRNA-Arg-CGA
gaccacgtggcctaatggataaggcgtctgacttcggatcagaagattgagggttcgaat
cccttcgtggttacca
>tRNA-Arg-CGY#tRNA RepbaseID: tRNA-Arg-CGY
gcagaattagttcaaacggatagagcagcaacctacgaagttgtttgttaggggttcgaa
tcccttattctgcacca
>tRNA-Arg-CGY_#tRNA 
gggccagtggcgcaatggataacgcgtctgactacggatcagaagattctaggttcgact
cctggctggctcgcca
>tRNA-Asn-AAC#tRNA RepbaseID: TRNA_ASN
gtctctgtggcgcaatcggttagcgcgttcggctgttaaccgaaaggttggtggttcgag
cccacccagggacgcca
>tRNA-Asp-GAY#tRNA RepbaseID: tRNA-Asp-GAY
tcctcgttagtatagtggtgagtatccccgcctgtcacgcgggagaccggggttcgattc
cccgacggggagcca
>tRNA-Cys-TGY#tRNA 
gggggtatagctcaggggtagagcatttgactgcagatcaagaggtccccggttcaaatc
caggtgccccctcca
>tRNA-Gln-CAA#tRNA RepbaseID: tRNA-Gln-CAA
ggtcccatggtgtaatggttagcactctggactttgaatccagcaatccgagttcgaatc
tcggtgggacctcca
>tRNA-Gln-CAA_#tRNA RepbaseID: tRNA-Gln-CAA_
taggacatggtgtaataggtagcacggagaattttgaattctcaggggtaggttcaattc
ctatagttctagcca
>tRNA-Glu-GAA#tRNA 
tccctggtggtctagtggctaggattcggcgctttcaccgccgcggcccgggttcgattc
ccggtcagggaacca
>tRNA-Gly-GGA#tRNA 
gcgttggtggtatagtggtgagcatagctgccttccaagcagttgacccgggttcgattc
ccggccaacgcacca
>tRNA-Gly-GGY#tRNA RepbaseID: TRNA_GLY
gcatkggtggttcagtggtagaattctcgcctgccacgcgggaggcccgggttcgattcc
cggccaatgcacca
>tRNA-His-CAY#tRNA RepbaseID: tRNA-His-CAY
gcagtgactgtatagtggttagcactctgtgttgtggccacagcaaccatggttcaaatc
tgagtcatgacacca
>tRNA-Ile-ATA#tRNA RepbaseID: tRNA-Ile-ATA
gctccagtggcgcaatcggttagcgcgcggtacttataatgccgaggttgtgagttcgag
cctcacctggagcacca
>tRNA-Ile-ATC#tRNA RepbaseID: tRNA-Ile-ATC
ggccggttagctcagttggtaagagcgtggtgctgataacaccaaggtcgcgggctcgac
tcccgcaccggccacca
>tRNA-Leu-CTA#tRNA RepbaseID: tRNA-Leu-CTA
ggtagcgtggccgagtggtctaaggcgctggatttaggctccagtcatttcgatggcgtg
ggttcgaatcccaccgctgccacca
>tRNA-Leu-CTG#tRNA RepbaseID: tRNA-Leu-CTG
gtcaggatggccgagcagtctaaggcgctgcgttcaaatcgcaccctccgctggaggcgt
gggttcgaatcccacttttgacacca
>tRNA-Leu-TTA#tRNA RepbaseID: tRNA-Leu-TTA
accgggatggccgagtggttaaggcgttggacttaagatccaatggactggtgtccgcgt
gggttcgaaccccactcctggtacca
>tRNA-Leu-TTA(m)#tRNA RepbaseID: tRNA-Leu-TTA(m)
gttaagatggcagagcctggtaatcgcataaaacttaaaattttacagtcagaggttcaa
ctcctcttcttaacacca
>tRNA-Lys-AAA#tRNA 
gcccggatagctcagtcggtagagcatcagacttttaatctgagggtccagggttcaagt
ccctgttcaggcgcca
>tRNA-Met#tRNA RepbaseID: tRNA-Met
gccctcttagcgcagctggcagcgcgtcagtctcataatctgaaggtcctgagttcaagc
ctcagagagggcacca
>tRNA-Met-i#tRNA RepbaseID: tRNA-Met-i
agcagagtggcgcagcggaagcgtgctgggcccataacccagaggtcgatggatcgaaac
catcctctgctacca
>tRNA-Phe-TTY#tRNA 
gccgaaatagctcagttgggagagcgttagactgaagatctaaaggtccctggttcaatc
ccgggtttcggcacca
>tRNA-Pro-CCA#tRNA RepbaseID: tRNA-Pro-CCA
ggctcgttggtctaggggtatgattctcgctttgggtgcgagaggtcccgggttcaaatc
ccggacgagccccca
>tRNA-SeC(e)-TGA#tRNA RepbaseID: tRNA-SeC(e)-TGA
gcccggatgatcctcagtggtctggggtgcaggcttcaaacctgtagctgtctagcgaca
gagtggttcaattccacctttcgggccca
>tRNA-Ser-AGY#tRNA RepbaseID: tRNA-Ser-AGY
gacgaggtggccgagtggttaaggcgatggactgctaatccattgtgctctgcacacgtg
ggttcgaatcccatcctcgtcgcca
>tRNA-Ser-TCA(m)#tRNA RepbaseID: tRNA-Ser-TCA(m)
gagaaggtcacagaggttatgggattggcttgaaaccagtctgtggggggttcgattccc
tcctttttcacca
>tRNA-Ser-TCA_#tRNA RepbaseID: tRNA-Ser-TCA_
gtagtcgtggccgagtggttaaggcgatggacttgaaatccattggggtttccccgcgca
ggttcgaatcctgccgactacgcca
>tRNA-Thr-ACA#tRNA 
ggctccatagctcaggggttagagcactggtcttgtaaaccaggggtcgcgagttcaaat
ctcgctggggcctcca
>tRNA-Thr-ACG#tRNA 
ggcgcggtggccaagtggtaaggcgtcggtctcgtaaaccgaagatcgcgggttcgaacc
ccgtccgtgcctcca
>tRNA-Thr-ACG_#tRNA RepbaseID: tRNA-Thr-ACG_
ggctctgtggcttagttggttaaagcgcctgtctcgtaaacaggagatcctgggttcgaa
tcccagcggggcctcca
>tRNA-Trp-TGG#tRNA 
gacctcgtggcgcaacggtagcgcgtctgactccagatcagaaggttgcgtgttcaaatc
acgtcggggtcacca
>tRNA-Tyr-TAC#tRNA RepbaseID: tRNA-Tyr-TAC
ccttcgatagctcagctggtagagcggaggactgtagatccttaggtcgctggttcgatt
ccggctcgaaggacca
>tRNA-Val-GTA#tRNA RepbaseID: tRNA-Val-GTA
ggttccatagtgtagtggttatcacgtctgctttacacgcagaaggtcctgggttcgagc
cccagtggaaccacca
>tRNA-Val-GTG#tRNA RepbaseID: TRNA_VAL
gtttccgtagtgtagtggttatcacgttcgcctcacacgcgaaaggtccccggttcgaaa
ccgggcggaaacacca
>AmnSINE1#SINE/5S-Deu-L2 RepbaseID: AmnSINE1_GG
gcctgcagccataccacctcgggctgtgatctcgtcagatctcacaagctaagcagggtc
gggcctggtcagtacttggatgggagacctccaaggaaacccaggtgctgcaggaagtgg
tgctggtgattcagtaggtggcactcttccctctgagtcagtactgaaccagtgccccag
cgtggtgttagggggcactgtgctgctggaggtgccgtctttcggatgagacgtaaaacc
gaggtcctgaccacttgtggtcattaaagatcccatggcacttttcgcaagagtaggggt
gttaaccccggtgtcctggccaaattccaatttgggtaattacattctgcctacctaaat
tccccctgcagtttcaattggatacggtattcttcacttcctgtcctaaactgttgtgta
gtgttgctgtgcgctgttaaacagctgccgcgttccaccccagaggtggctgcatttcag
tggtgggtgaagtgatccctgtatgtagcttgtaaagcgctttgggatccttcgggatga
aaggtgctatataaatgtaaggtattattattatt
>LFSINE_Vert#SINE/tRNA 
tcggggggactggatggctcaggggattggtaatgggatacggagcctttcacctctagg
tcactggttcgaatccagcccaggtcagtagtgaccgaaagtcattaccatctgacggct
gttcggtggcctatgtgaaatgagttggtggtctcagtccagttcctagtggacaggtgt
ccacatcacaaaaccaccatcacaattggcactaattggcacccttgttggcagtctcag
cagagaggccaaggactgaatgggcatggagactgaactaccctctcacctctagaggtg
gtccctccaggtcagggttgaggcacattggcggggcagtgtggggaagcttgcactgcc
gctgcccgtgctgtacctgttctgtggataaacagaggacttcagtctccagggctgtca
atccggcacctttcacgagcactaaattcacttaaaaaa
>MIR_Aves1#SINE/MIR RepbaseID: MIR_Aves1
gaggggcggtctagcggttagagcgcgggaccgggagccaggaactcccgggttctattc
ccggctctgccactgactcgctgcgtgaccttgggcaagtcacttaacctctctgtgcct
cagtttccccatctgtaaaatggggataataatacttacctacctcacaggggtgttgtg
aggcttaattaattaatgtttgtaaagcgctttgagatcctcggatgaaaggcgctatat
aagtgcaaagtattattattatta
>Eulor9A#DNA RepbaseID: Eulor9A
tanattaaatgcaaaaaactacgttaatgcaacattatggttgagaatttaaacgcacaa
aagtcaggaaattcaaagttacggttcccacggcaaccgtaactcggcccccttgcgcat
agaagtattttgtattactgtatatgntgttaaatttatgccttaatatcagtatgtgca
atgtggccgagttacggttgctgtgggaaccgtaactttgaatttcctgacttttgtgcg
tttaaaatctcaaccgtaacgttgcattaacgtaggattttttgcattttactttccttt
g
>Eulor9B#DNA RepbaseID: Eulor9B
cnaaatgtgatggcaacattanggttgagattttaaacgcacaaaatgtcaggaaattca
aaattatggttcccacggcaaccgtaactcggccanattgcacatatatattaaggcatt
aaagttaacactatgcgcagtcacgtaataaactatatatgcataaggggatggagttan
ngttgctatgggaaccataacttcgaatttcctgactttcgtgcgtttgaanttncntac

>Eulor9C#DNA RepbaseID: Eulor9C
tatgaatattaaatacaaaaaactacgttnaaataacgttaagggtctgacttaaaccca
caaaagcnaggaaattcagagttaaggctgacactccgtccttaactcaccccgtcgtgc
ccgggtatcncttaatnttctntnaaataggcacaacggcgtgagttaaggacggagtgt
cagccttaactttgaatttcctggcttttgtcggtttgtgtcacaaccttaacgttattt
aaacgtagttttttgtatttaatattcata
>Eulor2A#DNA? RepbaseID: Eulor2A
taattaagagataatgtcaatggaatagaacgttgtcacgggataatggtctcccgctgc
tagataaatgccgaggcgaagccgaggcatttatcgaaaataaacgtcgaggcgaagccg
agacgtttattttcaaagcgggagacattgatcctgtgacaacgttctattacaatgact
ttatttctgttataccaaatgattgatgtagatttaatcattttgtctgatggatgttgg
tgcagcggagtgacagtcgctcgccgtaccgttattganctgccgcgttctgatcggctt
agaggaca
>Eulor2C#DNA? RepbaseID: Eulor2C
tanttaagggataatgttcatggcggaggagtatacgaagcaataaacggcttttgcggn
tgattaaacgccgaagcgaagctgaggcgtttgatcaaccgcaaaagccgtttattgcga
gtatactccaacgccgtgaacattattcctattatacgacaaganaaaa
>Eulor11#DNA RepbaseID: Eulor11
ttgccctcactataatagctttcaaaatctaattttgcccccttttaaatgtgctaaata
taaatgcagaaacaaagaaatatacattgataagtaaagaagcacaggtgtaccttgcag
gcagtataaaaaaagtcctttaagaggtcttgaaccagtgtccctacgtgctttatactg
cagcccaatgtgcagccactagaccaccccaccacaggtaagaaatgagaaattttgagg
gctattgaacactgcgaattttcacagtggatcagcacaaagttatttagcacaggtgtt
tctgtaattgtgatacattgggaaaattcacagtgttcaatggccctcaaactcacactt
ccacctgcgtggtgcggtggtctagtgttagtacactgggctgtaatataaaacatgtag
gaatactggctggctcaagacctgctaaaggtttttccttataccgtccgtgcttctttg
ttcgtctggatttctttgtttctgcatttatatttagcacatttanaaaaaagggcgaaa
cagattttncagg
>Eulor1#DNA RepbaseID: Eulor1
cagcaggccggattcatcaaaaggataacgggtagatattttccttttgtagaattttaa
cgaataaacggcattcctattcgttatttatctactttcgaattttaacgaatagttcta
gtgataattaccgaatttctatatttatagaaaaccggcacttcataaatatcgaattgt
gctattatctacatatgtgccggttttctataaatatagaaattcggtaattatcactag
aactattcgttaaaattcgaaagtagataaataacgaataggaatgccatttattcgtta
aaattctacaaaagaaaaatatctacccgttatccctttgatgaatccggcccgntg
>MER126#DNA RepbaseID: MER126
ttaaagagccgctgacgcctcatggaaaactttgaaaaacattctatttagaaacaattc
tgcttatatatcgtatattttctgtatttctcttccctcgttttttattactagggacat
ttgcatgaaaacaggatctttgtttcttaagagttcatctgctcctgctgcttattcccc
acctgaagtcataatcctctgtttgtgacatcacaattggttgctgtggaaatgattatg
atgtcacaaacagaggattatgacttcaggtggggaataagcagcaggagcagatgaact
cttaagaaacaaagatcctgttttcatgcaaatgtccttagtaataaaaaacgagggaag
agaaatacggaaaacgcgatatataagcagaattgtttctaaatagaatgtttttcaaag
ttttccatgaggcgtcagcggctctttaa
>Eulor10#DNA? RepbaseID: Eulor10
tcatgaancacggggcggattcatcaaaggagagntggtanttaccgactccgnatattt
tgcttnnattttttctatctgattcatgaancgcttttcgaaattcgaaaagcggttcat
gaatcgntcgggagccggcaaaaattaatagtaatgagctcatttccatagaaatgggct
cattaccatgccggctgccgaaaatttacgaggccggnttcttgccggcaaacggggtcc
tgcaggcagtgtccttccgcctgcctgcaggaaataatcccntgttnaaaaattaantaa
aaacaaattttagtttgttt
>MER127#DNA/TcMar-Tigger RepbaseID: MER127
cagcagaacctcgctaattctcgcttcgctaatccgcgaacccgataattctcaccaaaa
cccggcggtctcaccccacttctcagcaaagatttaatagcagagagctgtagcgaggtc
tcatattactaagacttcattacttttacaaaatatactacagnacatttactagtgtac
tatgaagtattatcataaataattaaaactaaactacacttgtcaaaataaatgaacaaa
gtacattttgtgatgcagtanccttgatttttatcgtgtttgtttncttactcgctaatt
cgcaaaattcggtaatccgcaatgggtctccccgtcattagtgcgaattagcgaggttct
nctg
>MER131#DNA? RepbaseID: MER131
tattatagcggcgccgttcgcgccgctatagttaaggntctgtcagcgtttccattataa
acccctattttcaggggtttataactcggccgtaaaaattcgctccgggctgaaacttgg
catacaaggtctcagcccgggagcgaattttttttacaaaatttgaaaaaaaaaatcagt
tcggccgtttttaagttataggagtgcaaaagaaa
>MER125#DNA RepbaseID: MER125
tcggcaacgctttataataagtgnctaatcattattaattcctttggtattcattgtaat
aacattaatcatgatgaactcatttggtattaatgtggatgtcatacgtanttccatagg
anttccactgtaatttagcattaattaactggaccattattttaaagtgttaccga
>MER129#LTR? RepbaseID: MER129
tggaatcccgttataaggatcgatttgggcaacccccgtttcgatcgctncgtccgaatg
atcgctacatncagatccatgaaacagcgagcttcccaaatcagacacgcgcggagaagc
aaaatctccgttttgcgaggacggagcgagttctactaggcattttagtgccacggcagg
tcagtcaagttataattggctctaattagcactcccacaagctgtaacattctttacctg
cagccgagtggcactcaaaaaggtgagaaattctttcctacctttgaaaacatcaaagaa
aatcaaagaaatcgcttccaatctgatccttacaaccgaatgccccgctgatcggnataa
gcgaggggcgaacgcatcagcaccaatgggaaatggctttcggaaagtaagatttgatcc
atatagccgaacgatcgctacgagcagtgatcagcgaaaccgaattcca
>Eulor3#DNA? RepbaseID: Eulor3
gagcctcctggcactactgtaccttccgtcctgtaattaaaccgaatctgctcctggacc
cgttcttccctggacggtgccatcttttgagtaatacatcatcagagcgcctcgctccga
tgatgtattacgctaatacatcatcagagcgccgtcgctctgatgatgtattagtgtaat
acatcatcagagcgaggcncactgatgatgtattactcaaaagatggcgccgtccgagga
agaaagggtccaggagcagattcagtataattacaggataaaagncagcctagtgccagg
aggctc
>Eulor4#Unknown RepbaseID: Eulor4
ttcctttcattcgtttaatcattttttcggttcaattttcantttttttagatgntacat
ttttaaatcagttcaatatgtctcgaaccgctacgctagaatgctgcttgactcacttcc
aaattgaagcgcttataaaaaaaaatttgaagcgctccaataattttaaatcgctctgcg
ctgcgcgtagcgatttaaaattattggagcgcttcaaatttttataagcgcttnaatttg
gaagtgatcggggttctgggcatgcgcagtgcagagcgatttaaaattattagagcgctt
caaattttttataagcgcttcagtttgaaagtgatcggggttctgggcttgtgcagcgta
aagcgatttaaaattaccggagtgcttcaaatcgttctcaacgtttgagtttgggaattt
ggag
>Eulor5B#DNA? RepbaseID: Eulor5B
tatttaagcaataatccccgagaaatcggtcgttaccagcagttaacgaccggtttgtta
gttaacggcccgaggcgaagccgagggcggttaacgctctaacaaaccggtcgttaactg
cggtaacgaccgatttcgaggggattattgctattataaaccgtantcaacggtttataa
cagcaataatgt
>Eulor5A#DNA? RepbaseID: Eulor5A
cttaattaagcaataacgatcgaggcgcagggcatttcctggggattaatgaccggctgg
gaggagttgatggcccgaggcnnagccgagggccattaaccccagccggtcattaatccc
caggaaatgccctgcgccgaggtcgttattgctattataagctgaaaacgnagaaacgaa
caggcgtatggattttttttatgggcgatgcagtttcaattggtatgtacagggcatttc
tagagaattaatgccctgtatattagccaatcagatcgctcgaatcatctctcaacattc
cattcggcttataatt
>Eulor6A#DNA? RepbaseID: Eulor6A
ttaattaagcaataagacacgacagggcgtgaattatggcgtantaattcacgcctagtg
cgttgttaggcacgaggccgaaggccgagtgccgtcaacgcaactaggcgtgaattatta
cgccgtaattcacgccctggagtgtcttattgcgattataaaattttattattaaaggtt
attttnaaaaaatatttatatatgttaattaagcgatggggctcataaattccgagcagt
gaattatg
>Eulor6D#DNA? RepbaseID: Eulor6D
taattaagcaataagacacgacaggcagtgcatttctgggcgattatagcacgcctcggg
tggcgttataaggcacgaggccgaaggccgagtgactttaaccacccgagaagtgcaata
atcgccccgaaatgcactgcctggagtgtcttattgctattatgaaatggaatttataca
taaaaataaggaaaacagtcagacccgcgcatttaccgggcattattgacgtgggcgtga
catcaccgacagccaatcagaaanctccgnttgcgtccggngttctaaagccgtttcata
at
>Eulor6C#DNA? RepbaseID: Eulor6C
ttaatatagcattaagacacgacagggcgtgttttantggtccattaatacacgcctcgg
gtgcgttgcgaggcacaaggctnaaggccaagtacttcgaccacccgaggcgtgtattaa
tggaccaataaaacacgccccggagtgtcttaatgctattataatacggctctttaattt
tnaattnaattttnaagaattcttttca
>Eulor6B#DNA? RepbaseID: Eulor6B
taattaagcaataaggcacgacagggagtgtggttatcatgagataatcacacccctggg
gcgttacgaggcacgaggcgcagccgagtgcctctaatcccccaggggtgtgattatctc
atgataaccacaccccctggagttgccttattgctattataaaaagtctttattgtggag
aaaaaatgtatttttgtgctggaagaagatgaagttggcagtttagaatgttgaacagca
gtttcagctgagctgcgtggttcacgtagattaatctacccctttagaatgttcgccagc
caatcagaatgctccctcaatccaagcagttttataat
>Eulor7#DNA? RepbaseID: Eulor7
ttcataatatatggatggcggaattctaccattgttaagctgtcagtcaaaaaccttgtt
atacatggatgtgacgtcanatccatgtataacaaactttcctgtcaatcaaaaatcttg
ttatacatggatntgacgtcagatccatgtataacaaggtttttgattgacagctgagcc
gcggaacacggtaaaaa
>Eulor12#DNA? RepbaseID: Eulor12
cattgcataaaaaataacgnatagccaactgtgaatnacgaggctgtaattccatctcgg
ggttccggtgacgttaataaaccgctcgagcttcgctctcgtggtttacgacgtcaccag
aacccctcgatggaattacagcctcgtaattcgcagttggctatncgttattctgtatgc
aatg
>MER130#DNA RepbaseID: MER130
taactaagggctctattcagaccaaaattcgatttccgcggttttggccgcggagcctcc
gcggggcttccgcggctcggctnccgcggagcctaatcctgattcaggagccaaaagttt
ctcngcactgctcccgcggagctcggactcagggctttggcaacaccccctgactagcgc
ggagcaagaagtcacgcctcccccccatgcccatatatggaaggtggcccacgctgatga
cgtnacgctgactcaactgagcatgctcagagagaacagtgacgtcgacacgcaggggag
ggctctcagaggcngactgacaacacccctgcagccgatcgcccttaaagggaaacacac
atggttctggcttatgcctgcctgcgctctgctaacaggcatttccaggctctggntcat
gatggtcgcaacccgctgtgtcgatctacttctatccacgggctgactgtggctaggaga
cagatgatctatcttctgtgcttttacctttgcctatgccccgcacaatcagaggtgttt
ctcaggcagaacgaacatgtgcaaagtctcttgttttgcctttgccccacgtgaaagggc
atcgcacgccccgttgttgaccagtcggggttatgccccttcggctggttgcccacttct
cggggcaagtgcacaacttgtgtcttgggctctgccggattcactcctttgtggttcagc
ttgtcccctggtgccattgtctgccatgggattgccttcacacagagtgcctgcgggcag
tactctcctgttacatacattttgacaccccangtggtcttaatgggtttcccaggcgcc
cgctgcaatacaacctgtcttnttggcagccanaagtgcccgtgaactccgtgtcttcct
ttcctccgctgttcaggtattctttttttggcacgtaagtgtcaacaggtgtgatcaagt
gtaaagaggcatgtggcgccaatgcttcagcgctgtcacaggagaaggacttcctgcaga
agagatggcacttgcagcgttatgcaggctgcccatctaaacccatcgttgcttggcacc
tatgccctagngaaanggtccgaccaacttgtgagcgggcacaatgccatcctaacagat
gggcatgagcgtaggcagccaagagaccatgtatgtgcatcaagtgtgnttgctgagggc
aggattcccagccgggaacgtcnaaacggctgtccgtcctgagcttacgcgcctatggtt
aaggggatgtgccatcgctaatccagctctgagctggattaactttcaaaaataaaaaat
agcttccgcggccgcgtaaggcgagtttttggccctgttgaatcgggcggagtggatggg
gcgggcgggggaagaggcattntaatgaagtctccacccccttttggctctccgcgggag
gcccccgcggaacnggccaaaaatagcttccgcagcccggccgagtttctgctgaatagg
tcggcagggtgcggaaacctgttccgcggccttctgcgggcttncgcacgcggaaggcat
gcataacatttctgctgaatagagccctaagtta
>MER123#DNA? RepbaseID: MER123
atgtaagatttttaatattgaaactccgtgaaagcttttctcaactgactaagggcctga
ttttaattcgtgtaatattcccgttaataacaacgtctaattaagacatccgttaaaagt
ccgtaacgttaatttaacggagaaaatctaatagagttctattggaatttttccattaaa
ttaacgttacggacttttaacggatgtcttaantagacatcgttattaacgggaatatta
cacaaattaaaatcaggcccttagtct
>MER136#DNA RepbaseID: MER136
tcggtaacaccctatattaaggtgccatttataaacactttattattatttatgaatatc
catagcactttatagcatgctcgataataacttaaattcatgtattaaacaggcacatac
attgttttaacagtatctacatgttataatatgctttgtaacggcttgttatagcatcat
ctgttaagaatttattactaatgcattttataacatgctttataataagttattaaagaa
tgtagctgcatctagtaatcatttcataaatatnaataaagcatttataaatggcacctt
aatttaaagcgttaccga
>MER134#DNA? RepbaseID: MER134
gcaaataataagcagatattgacttctgttgaggtgaacatcaagatttattgacccgag
aggtaaatattgaccgaggcgaagccgaggtcaatatttacctcgagggacaataaatct
tgatgttcaccgaaacacgaagtcaatatgtgtattgttacatacattctgaatgtcttc
atcagaaatatctggaaatctctccattatggccatgaatttcaaaagtgtaactgtttt
tcctttgaaactaacgttctaaaggggagatgaagttagaggtccagaaaaagctattat
tcgcctccgaggaggtgaataatagttttcactgaactcagctgcagccaatcaggatgc
actcatttgcatatgcgatctgattggttaacattgttccagacctcagtattattgacc
tctgaggaggtaaacaatagaaacttactgactcgtcacatgactgttttcagccaatca
tgagccaggatttttcttctgtatgtaacaata
>MER132#DNA/TcMar-Pogo RepbaseID: MER132
cagtgaaacctgcactaaggaccacctccagtaggcagccccctgtcttaagcgaccact
ttaaagtatccccaaggtttccagtacaattttgttcgacctttagttaaagaccacctc
tactaggcaaccgatttttgctggtcccttgggtggtcgcttaagacaggtttcactg
>MER133B#DNA? RepbaseID: MER133B
ttcattaaagacnntgggccaaattctgccctcggatacgcgcgcgcaactcccattgaa
gtcaatgggagttgcgcgtgcgtatctgagggcagaatttggccctctgtatttg
>MER133A#DNA? RepbaseID: MER133A
tactaaggggtctattctcctctcgatgtgcgcgcgtaactcccattaacgttaatggga
gttacgcgcgtgcatcgaggggagaatagacccctnagtgtgcaca
>UCON11#DNA/TcMar-Tigger RepbaseID: UCON11
tacagtggaaccctgttacagtgaatcccctgatatagtaaacatttcctgaagtcccgt
tcctttccaatgtatttcagtagagcaaaaaccccgttatagtgaacgaatcccctgtta
cagtgaacaatcactcggcagcgtaggttattttaatggacacatcactttaaactaagc
cttcgccatctgttccgccctctaattacgaatgcaaaaagaacataattcacaattgca
tcataaaaaagtaagatataagtgatttaaatgcatgtgtatgttctttattcaatgcag
catgcatctgttatgtttttctcatgtttcagacacaaatcaggagggaaactgctcttc
cctgatagagtgaatttcctgacatagtgaanttttttcgcggcaaacaggaattcacta
taaaggggtttcactgta
>UCON17#Unknown RepbaseID: UCON17
tatctcttcatttgtcttcctctcccttctttagcatctantagctcctttctaaatccc
tcacagtgcattagagggttgctctatttattaggagccaataatgcattaatacattcc
tccgtgtgaagtgtgctcttaaatattaccttgnacactaattnagttgaatntgatagt
gagaacacgttgacattgttaaggttaatgacccaatgntttacaaganaagacacattt
gaagtcaaattgattgtattaattgtttcattgaacaatgtgaacaacactgagtacatt
gttccgcaatgtcctggagcggcgtctttgctattacattaatggcggnatggcgtctat
gtccttcaagtaattggcactttgaaaatattttctgggtcctgtcgcactcgatnaata
ccgcgccgaattataaaa
>UCON28a#Unknown RepbaseID: UCON28a
gcctggggtggcgtgtcacagccgaaaagccgacgtgtgacatgcctttcacttcactga
gaggcgtgccgcatgccacgaaatgctgcaacccccgctcacattttgcataagcaattt
ccattctgttgtgttctttcacacatggtgttntaaaacagttaaaggaaaactgtaccc
attttgctcatcccagaagtctgaaatttcaaaagatgatgccaaattaattttcatgcg
tatttctcagtttattcatgccgagaggtgcttcttatcttttgaaatttcagagtgctg
gtctgaggaaaatgggtacagttttcctttaaataacatgaanaatattggagcaagatt
atatctgtcacagatgaaaatactatatttatgtctcattgtaatccattcattgnttta
tggacccaaagtcctccagggagcgtcacaaatccacataatgttcctgagtgctagatt
ttgcatttggatctctgatttagctgacagatgtgtaaaatcacatgtagccagacaact
ccctagtgactacgcanctgcggatgctgaagagcgcaagttattccagctaaggtcggc
attaacttacgctcaaaatnttccctcccgatctgcctttttcagatggtagacgtaaag
caattgtattgttttgggctgattccacccacttttggtcaaaccacgcccccattttgg
ggntccgccaacgcaaatgcggaagacgtgccgatctgaaganctccgcttttcggaaga
tggnancgtaccagcgcgntctcagtt
>UCON1#Unknown RepbaseID: UCON1
tatgttnaaattagagatgggcggggactgaaatacccgacctgcctggctacccgcggg
taccgccaaaatacccgcgggtaatcgggtaacccgacccgcctggtacccgaaaaaatg
cgggtcgggtgttcggtacccgaantaattacccgaaaatgactgcctggggttggacca
agtattgtctcatcagcattcagcaccactgccacagcatgaaggagggcagagaaaaga
aaagccaatggaagagaagagacaaggtaggagaagggggaaaatagctgtttcttaatt
gcgctgtggactttctctctaacggatccccctcccaacccaccctaagtaaagcaactg
gcatgtggcgtgttctgcagatggatcagcagtggcacacatacagctgtgcatatctgg
cacacaggtgtttgattttgtatttgctagctagccagcagcagccagatttttggggga
gtcacccacagttgtttcacaggaagagagaaagtggtccactggcactaatcctcctcc
acaacaggctcagtgcttgagccagagccactactctcacccctccccccgactctgagt
cactgtcagattctctacccttctccgcaactgggtaggagattgttttggctggaatta
gacgggcacaggtggtaccataacgctcagtgcctccacgcgtaacacctgctgcaagtt
ctttagttcttgttatctctacaacagctcttggtcttttaacagttcgttcagtggagg
aggaggaggaagagaaagcgggcccttggtgttgttcagtagtatgactggttttctcag
gttggcagccagcactgacactatgctgttcttcaggaggtgttcttttgatggacggta
ccccagtgacactggacagagcaacggcagcagaagcggcagcatgcccctctaactcag
gtttggttgatgaaccagaagaacctgcagagcctgtgggagtgggacccatagnagtgg
ctgtggccattaactttctcttttgtgattttcccctttttcattatgtttgacattttt
gagactgagctttgttncagactagtagcctatggcagtgggctggggagatgagacttc
actgagatatagaacacagaaaaagaaaatgtgtgaaaaattgnaatgacaaggttgtgt
tggtagcttgtgatgtagtgaaatgaaatccctgcccagacaatacagatagtgctatgc
tatgcgctacgggcaccctcgttgagcccacagagagactnagccggaagatatgcacca
ccaacacacccgctttatgcatccaanttcccaaacaacanntttccgaaacgaanaaaa
ancaaa
>UCON9B#Unknown RepbaseID: UCON27
tagggctagattttcaaagagtgcattttaagcgcgcaattaggggcaatgacgcgcaaa
attgcgcacgcaaagaaacagaattattttcagaagtgcaattgaagcgcctagtgcaac
tgaaaataagggatttgtgctgcccagttgcgcgcgcaacctatcatcagattttcaaaa
aattcagggagaagtttttgtgctcgcaattgcacactgatcaacgccctcttgctcatt
aacatacgcgtcccctcctatttgtgctctcatttgcactatgtaaacagcttctaacag
ctcctttcccctcttcgttcaaacaaacaatggcctttgtaaccaagaagaaaattagta
gcaggtgaaagcttatttttaatgatgctgagaccaaattgttatttaacttaaaatatt
aaaacatttctttccctcaaatcccctttaattcctcacagatattaattatagtttgtc
atacctatacctctgaaatacttgctcctccgaaagagttcaaaaactaaccctttgcct
gtataccctattagcagggtaaaaacgccttctctcttctcactatttttccaatacata
tgatgaaaacatatgagatcgttgggatttatataggcagatttggcagccttttcatat
ttacttggactgtgagatataaatcgaatttggggctctctctccaagaataagttattt
gttatctgaataagtatgtgttagtggatcagacatggataaggtgtttctattataact
gtgtttgttaggtatgatttacattgttctatattgttttataccgtttttcattttcga
ttacttaatttgtttcttgttttgtgtattttgtcacggttggctgtgggtttttgtggt
tgactttttaactttgtaacactttaatgcaaaggaaatttaaaaaacaacaatgaaaac
attttctaaatatgttcacaatcaaatntatccctcagtaatttgatttgtaggaaatgg
agagcaaagcattacaaacagagtgcttttcaataattcataattccttaaacgtgcaaa
tccatcgcctaagtttaggagcgcaatttgcgcctctaactatgttgaaaatgcacttgc
gcgcttaaatagatggccgcgccctcaggcccgcccacttatttttgctctcccgtttag
gcgcgcagtaggttttgcgctcttaagcgccacctgttgaaaatgttcaagcgcgcgcga
gcgcacttgcgcgcccaantgngcgcgcaattgcccgttttgcgcatgcaacncaggcgc
atctttttgaaaatttagccccgaangtttaacgttatattttcatgtg
>UCON31#Unknown RepbaseID: UCON31
tttaaaataacctgaaaagactgtagtgaggtggtgggatgccattcatcccagcatgcc
acgccactcctcctcttctttggatggcaatcacaggacccagatgccaagctgtggaag
atattcttccagcagcagcatctggctccttggcagactccgcaggcagttgtgctggcg
gctttggagttgcctctgggtctgtcacgtggttaggctgctgatgggctgtctgggctg
ccttgtcctcctggacgccattttcctttgactcacctttgattctgaggaatttgcgca
tttttatccgtttgagaataaggtcccgcgcaaatccctcatgagatctctacgcaggtc
cttttatggtaaaaaaaggctgtttccctgtgtncacatatntgttttctgtgtaaatct
gtgcgctgnccttagagccacccacatcccggta
>UCON16#Unknown RepbaseID: UCON16
ttcatacatagtanctttcattantaacatcgncacnnttattacgcatcttcgtttaga
agccgccttcgtttagnagccgccctcatttagtagccgcacctttaccatgcaagccgc
aggggaaagtaattaaatttaatagaagccgccctcgttttgaagccgccctcgatttaa
agccgcagggggaagtaattaaatttaatagaagccgcggcttctaaacgaagatatacg
gtatttgcagtcatgnntactacgacttttatncaagcgtgcatgtact
>UCON19#Unknown RepbaseID: UCON19
cactgcatgtatctcgcattaattattgggccatagcaacaccaacattcaagccgncaa
tgtttggacactgctccggggaaaaaatagccacaaatcattccgctcaaaataaaaagg
tcgaatggtattaattaattcatctgcacaactcattggaagtaaaagcgtnttcttaaa
tagcttcttgattgagaataaatgcctcattaatcttaaacatatcaacctgagaacact
antaaagtcagatagaataatgantgacattacagggaacacaacgtaccacacgcagga
atgcattcacccattagtcactccgcataaatacgcacacctttacttgcattagcggaa
gaggnattcagggaagaa
>UCON22#Unknown RepbaseID: UCON22
actagtggagctacccgtccgaggaacgggtatattcagtgtaaataagttaaattttag
aaattaatgagttctactaattgagtttatccttgtaaattaataaaattctagcaaatc
tacaaaaaaaancgtacgtttgtttgcctgcgtattacctgtatggagatcattaatacc
tcgtgacatcgaggtcataggtcaaatccgagaccttattgcaaatctagggaaaattac
ctttccaatgacatatggcacgaccttcaactcctaatagtctaggaggagttcangtcc
gaccgttcatacattcagaatncccaaattatat
>UCON21#DNA? RepbaseID: UCON21
cgtagactttagtaataagtttgntgcgctatactgttctgnagctcgaagntnaattca
aatgnttcttgatttacatggaaatatactgtaaaacgcgaaattaacgcgtcaagttaa
tttcgcgctcccctcgcctcgggctgattagcgcaaattaaatttcacgctaatcagccc
gagcagttagcgcgcaatacggaaatccgggatttccgctgattgcggtaaaaatatatt
cgcgctatttgcgcaatgcgcgaatatcgcgaaaatatttttatagcagcatttaatagt
tttacagnatttaatcaagacggaaaatta
>UCON5#Unknown RepbaseID: UCON5
cagagggaaagagagagagacttgctaacctttnaaaaaggctcccagtccatttatata
cctcctacaatgctcaccacttttactcgtggtgagcgcgcctcaccacctttgccgtgc
cgcctcatagccccttgttaacttttctccttttatggtcttttaggcgtagatgctcac
ctgcttaaatatctctaaagctactagtaaaaaatacctaaatatataacagatgcacaa
gtgcaccttgggatgaatgcattatggacacagaactgtcatcacacccctcacaatcac
attttcacctgctcatgtggtgtacacctgtggcttgttggcaatgcacttggttgcagt
gtgggagactcccaggttcaaagctagccttgtatctttgttccccttacgtgaggtttt
ttttctagtcttttct
>UCON18#Unknown RepbaseID: UCON18
ttngagctattttgtggtattccccagtatagtcgtgtttggtatcatttgaaagagctc
actgagctgagaagaatgacataaaaatcgctatgacgggacaaagtatggcaaagttat
gagtgtttaaagtttccaggaagtgcttttattttgattcatatttaaattaggttccca
gcagatggagggaatgcaagtcagtttgtggcaggagacagacgttctagccaatgagaa
atcaaaggggaacgctgcaagcagctgacttcgntgaggagggctgtcttatcttattat
ttatatttccccatagtagcaacaaaagtatttcaataatctatatagagtttaagtata
atatagttaattgatataagtaatttcagtgctctttaatataacaaatctctagtgtga
aatattcttagttaatgatcagcataaaatagacagaggtctttttagtgtaactataag
ttctgagttcattttatagctgagttggagcgaggatatcattaaactttgcattgtata
nagtgtgtctacatt
>UCON4#DNA RepbaseID: UCON4
ttaaagggacactgtcaagtagtttaggcccaaaatttgacctactttaaaagttgttat
aatctgatggggaatgtcctccggattctaaatatctatttttaataaaatccactactt
cgtcgccgagaaattaaaaacaatagccactatttntgtaggacccacaaaaaaacaatg
ttttgtgctccccctgctggctctgcagcagcagttaactaacgaacactattcccagag
ctgtgctgacatcatcgatgatgctggtgcacaaacaaggaagtaaacaaaaaaagccat
gttaatttcagctccattagaaacacagggaaaaaaatcaatgtttgccaaatggaaaag
gacaaaatcggtagggaaagaaattttattttcaagcttctaagagggtattacaaacaa
tggagagtaaaaanaaaaatnaaaaactataaaaaagtacttgacagtgtccctttaa
>UCON7#DNA? RepbaseID: UCON7
ttaagtgtctcaaataagcatttaatttagatttaataagacagttattgtatgttaatt
aaatatcaattgattgttaaaagcacttattgaggtttaataantatgnaagagataaat
ctagttgccatgtaattaactcaaaattacataagcaataaatgcgtaattacattctta
ttaatacattaaacttgtaaagaatgtttaggcatttaattggcatttaacaagatagct
atagcaagttaattagatatcaattaattgctaaagataattaattgacatttaataagt
atgttaattgatatctaattaacttgntatagctatcttgttaaatgccaattaaatgcc
taaanattccttncantttgnatgtgttaaaaa
>UCON2#DNA? RepbaseID: UCON2
cttaaaagaaagctgcacccattttgctcagcncagcagtctgaaagttcacanggtgag
aagcacttctcaccatgnataaactgtgaaatgtatttgaaaataaagtttttaattana
attggcatttctgagcctnctgctggcggcggccatcttgctgaaaagtgacatcatttg
tgacaccggcagtacgggagcccagtgtaagagactgtaaaccagtttccatcctgcttt
aatactggtttaacaatcagaagaagaactttactgtttaatatttaaacaaaatgttta
atgtttaaacagtaaagttcttcttctgattgttaaaccagtattaaagcaggatggaaa
ctggtttacagtctcttacactgggctcccgtactgccggtgtcacaaatgatgtcactt
ttcagcaagatggccgccgccagcagnaggctcagaaatgccaattntaattaaaaactt
tattttcaaatacatttcacagtttatncatggtgagaagtgcttctcaccntgtgaact
ttcagactgctgngctgagcaaaatgggtgcagctttcttttaag
>UCON26#DNA/hAT RepbaseID: UCON26
tagggatgggcgaaccggttcggataaaataagaaccgacccgaaccttcgcccaaaact
cgaaccgaacctgaacctgaacttttttgaggttcgaaaaagttcggttaactttttttn
cnttatttttcattttcgcgcgcctctgcacttcctggttccggccgggaccggaagcgg
aagtgccgaaataccgcgagaaaggctgttctcgcggtatttccggcccgaccggaagca
ggaagtaccggaaatctcgcgagaaagcctgttctcgcgagatttccagcccaattttgc
agacccaagaggttcggataagcttcggataagcatccgaacttttgggtgcttatccga
accgaacctccgaaccttttgaggttcgcccatcacta
>UCON23#DNA/hAT-Tip100? RepbaseID: UCON23
catggcttgatttaccttgattagcatagcaatttgctacacatttttcaaaaagtgcta
atcaattttagctcaaaatagattgaaacgccgcacaaattgctgccacagtccaaaaat
gctaatcagttttgaaaatctaaatcatggcttg
>AmnSINE2#SINE/tRNA-Deu RepbaseID: UCON3
gccggaggggatggcttagtggtctaagcatcaggtttgaaatacctagactccctggaa
ccacaggttcaaatcccagcagggtcgactcagcccttcatccttccgaggtagataaat
tgagtnccacgcagtttactgtgtgngggtctttcggatgagaccttaaaaaccaaagcc
ctgtctgctctgcgtggacattaaagatcccgtggcgcttttcgtaagagtaggggtttg
ccccggtgcccttggccgaatttctggaacccggctgaaancccggggaaaccgagagcc
tggcttatccctatagggtattagncaccctataaaagttaaatttatttatttattt
>UCON6#Unknown RepbaseID: UCON6
acaaacaagagttggcaagagccaacgggtctgcactgatttttttttttaactttttat
ttattaaaatgctctggatacagattaactttctttgctcaatatttattattgtttcac
ctgccttgaaatgggaactgcaagcgctttgataaatggattgaaaggttgtctagtttc
actgtagcttctgtaagtacctctgtatcctctgctgaaatgctattttgtaacttctta
cagcaatactcctcagtgaatcacaacagatatccctacgcctcctacagcaacagtaca
ctagggggactatttttcctctttctccagcggtggaagnacaccactgtcacaaaaggc
tgtgctaaatcagggcactggccctttctacactgataccaataggtcctgcacttaaag
tgcagacctaaaaaaga
>UCON29#DNA/Kolobok RepbaseID: UCON29
ttaaagtgcggttatggtcagaaaagtgactgtgtaaaaatggcaccttcttactcagca
gatctgctccctgtgtgtattctgagtcatatctgcttactttactgacaaaaacaagtt
tttactcctgttagcactgcagagccaatacagctacggaagagcgagctggattctatt
ctgcctcgtgcatcatcaacagaattgtcagctaagttccgattgcagaatctttattac
tggtgatgatgtangaggcagaaagaacacagcttgattttcagatcccaggttgagttt
gcagggctggcagttagaaaaatcatcttttgacttgtaaactgagcaaatttgatntgg
aagtcattgagaganaataaatatggaaccccacgatgccatttttacagtcacttttca
gagtagaaccgcactttaa
>UCON12#Unknown RepbaseID: UCON12
aaatttcaacaacaagaatatgtttctcnttttatttcttctttactttgtgttaaggag
atatgtgactttgctgtcagcgcagcttgtgatgtggcagtgaaatgaaatcngtgccca
gtgtgcctagacatacagaactttcaaacaacaaaagatatnttcttctgtcttcctttt
atttactttgtgttaaggatatgtgactttgctgtcagtgcagcttgtgatgttgcagtg
aaagtgaaatccgtgcccaatgtgcccaactttcaaaacaacagccaaacatccatattt
tccttccttctttnctttgtgttaaggatatgtactgactttgtggaatcactgcagcaa
gttgtgaatgatgtatgaaatgaaaaatccctgcccagtgcacagagagaatacagacag
tgctgtgcaatcactgctgtgctgtgctatttgctgtaatattcagctcagacgcagcca
gaaaagcccaccaagcccagaagtctcagacgaaaaaaga
>UCON15#Unknown RepbaseID: UCON15
tatctgcattatgattagagatgtgcgggtagtaaaatatccgcggtagcgaactatccg
cggataataaaaattacccgcttctcgcggatatccgatccgctaattatccgcaaaaaa
ttcggatcggatgtctgctatccgaattattttactatccgccaaagagtgcttttggca
gggtttttcagcaggaaaataggaaatgagttggaaaacattaataaaacttgaaaacaa
cagcttaaggtgtttgatccttagatgaactgtagacggcttccgccgttcaagtctatg
tgagagcggtgcagaaaggaagaacgggacggggtaagaagaggaga
>UCON24#Unknown RepbaseID: UCON24
cattctcccactttttaaccaccttcaangtcacctgcggcattttatgnatggtaaata
atataatgaaaaaaggtagcaaacacgaaagaggacacatgggtaaagacagttattaaa
accggaatgatttatttcataacattttgaggtagcatactttaactctaggtacagcaa
cccctcagtgtctgctccccctaatttgcataagtaattgacagctcgttaacagctcat
taggaacactgaaaaccatgtgacaaaaacaaacccagtgcaacagaggggacagagtct
ctgcttgtgaattatattgaaaactcaaccagattcaaaattacaggtcagaaaacaacc
tgattattaaaaaa
>UCON20#Unknown RepbaseID: UCON20
tattatttattttcataaacgtataggatacgtatcccantgcggcaccattacgcaggt
tacattcctgtattcactttaaacacagtcaatcaataccagttatcaaaatctgtacgc
aggacgggggaaggttgtgaaattgcctagaaaacacatctgcaaagtaaacccaataca
gcgggctgtctgcgtgacttattactttttaataatgtaaatatgtaaacattatagagg
ccttattgatcctcagtacctaaacattacatcactattaataacaaatgtaataagata
ttataaatatgcaaaataatagtacattaacctaaataacaccaataaattgcaaagctt
agcataaaattgaaaatcactaatggaacactgtgcagtttgttcatactacgagcagtc
aagaatcatgcataatgtaacagtgcaactgctaacagcaggctcacacaagataattta
aacttgtttttatggacatgaggaactgatctttgaagcggtccctgatgagattccgct
tggccctaacagcatcctgagagagtgttccggttttccccttgcatccggtgcgtattt
atagggtgcagaataaggactcgtttaaattacgcacgtggatttgcgccttnaccgtat
taggtgaaaagtaggtgtttaccccatgnccatatatgaaatcggtgntaaaatgcgtac
agagccaaanccctcctacatgccgttacgtgnccgcatatnctacaca
>UCON25#Unknown RepbaseID: UCON25
ttcattttctcttcctcttttccccngtgccacgatgcaatctgcactgtctgagagcca
gactccaaatgaggcagccgttctgaacacgtgnagacaaaggaagtggtttccctagca
acgggaaccacgtgaaagctctcagaacagctcccctcctccactcaggtttcttttcag
tttagcggttcgcacataagctcgcgcggagaatcggacacccggtgttcgattcgaatt
tatcaggcgaactgaagcaaggagagtagtgggtg
>UCON14#DNA? RepbaseID: UCON14
gtaagatttccaagatttctggcggganttctttacaanagatgcattntttctnttggg
gtttacgccgccatttngtctaattattcctgacatttcgcccatcatattgtgagcttc
ttcagaggaaagaaataacagcttgtctccttgagagcacttctgaaatttattcaattc
acactttgctcttaaagaagactggctatttatttctntcctctgaggaagctcatagta
tgatgggcgaaacgtcaggaataattaagaaaaatggtggtgtaaaccccagcagaagaa
atacatcttttgtaaatgactcccngcagaaatcttggaaatcatat
>UCON8#DNA RepbaseID: UCON8
cattaagggctctattcgtcaatgctttacttatgcgtacgcatctttttttttacgtga
ttcttctacgcggcaggacgggtgcgttggctgcacggtattcagcaaaaagaacatccg
aaatacgcggccgcgcaccggcatctgggcggggtttggccgaccgcgtacttgagcgcg
gatttcaaatacgggcanagggattcccctttttttgaccatataagggaactgcgcaag
tcttaacgcggactgaacactttacacggtattcagcaacaaagaagcagcctccatcag
cgcgtagtgcacaggaacnggttggtttcatggcgtagngcgggagaactgcctcaacac
agtctgctcatgctgatgctcctgatgctgccgcttctgatgccctaaaagctgctgcct
ccgcatcctctgctgctggtgccactgcacactctcgggcgatggggcaaggggcacact
ctggatcttcacatgccaagatgaggaaaatcaatttcaatncccaaaagacggaactac
tggtgcagaaggtcactaaacactaccagttgctctatggcactggagtcttgaagggga
atcctgaaaaaaggacatgggtgtggaacaagatcctgtactgcatcactgccctgggat
actgcgagagggacataggggaactcaaacataaacggagagcgggattttccttgcant
ggccacaataaatatgtttgttgaagagaaaataagtgggaagagaagacatgcatgcct
gatgttgaagaaaagcctgtttgtgcctaatacattggagaaattgttcaagaacagttc
atccntgtgaaaatatgacccctgtaatgctgccaaggtcagtgagacctngggtgatct
gctgngtaagtgccggtcgcgcaagttaaagctgcctgggggcagctttaacttacgcac
ccgatttttccaagatttcaaaaaactttagagaagagaatgcgtgtaacttgctcgttt
gggccggttcttcccctttttctactttctccggcccctttcggacattccntncnncct
ctctctccctctctctctttccaagatgtgtacac
>UCON28b#Unknown RepbaseID: UCON28b
gtagagctcagcaataaaatatacntgaccgatatttattgcaacgtgcattctnagnca
ttttctactncacatgatgttctgaaacagttaagtaanatgaaaaatacaggcacaaga
ttatatctgtcacagatgaaaaaactacatttatggatcagtgtaatccattcattggtt
tatggacccaaagtcctccagggagtgtcacaaatccacatgatgtccctgagtgctgga
ttttgcatttggatctctgatttagctgaaagatgtgtaaaancncatgtagccagacag
ctccctattggctacacatctgaggaggctcaagagcgcaagttattccancnaaggtcg
gcagtaanttacgctcantaaattggctccagatccgcctgtttcagacggtagcataga
aataacttatgcgttttgctaaatcnncccacttttggtcaaaccacgcccctctttggg
gatctgccatcgcaaacgcggaagacatgcagatccggagatccgcgctttccggaggac
ggcggaataccggcggatcaanagtttgacatgta
>UCON28c#Unknown RepbaseID: UCON28c
tcttgctttttctctcacgtatggtgttctgaaacagttaagtaaaatgaagaatatttc
taacttatattagtaacttgtattgaattatacttggattacttattaaatgaagaatat
tatccatattatatctgtcacagatgaaaaaactacatntatggatgagtgtaatccatt
cattggtttatggacccaaagtcctccagggagtgtcacaaatccacatgatgtccctga
gtgctggattttgcatttggatctctgagttagctgaaagatgtgtaaaatcacatgtag
ncagacagctccctattgactacgcatctgaggaggctcatgngcgttgtttattccagc
aaacgtntggaatannttacgctcangaaattggctccngatacgcctgtttcagacggt
agnatacgaataactngtgcancgtgctaaancctcccactttcggtcaaaccacgcccc
tctttgggnatctgccatcacaaacgcagaagacgcgcggacccggncatgcgcaccttt
tggaggacggcagaataccagcggatta
>UCON12A#Unknown RepbaseID: UCON12A
ttttttcntttcttttttatttactaacctaaagataatgactttgctgtcagtgcagcg
caatgaaaatgaaatcagtggcagcacctgagtgtccagccgcccagtgtacctagccct
agacactacagaactttcaaaaataacaaaaacaaatgtttttctttctcattaactttt
taaagcctgctgactttgtggaatcactgcagcaagttgtaaatgatgtatgaaatgaaa
aatccctgcccacccagtgcgcacagagagaatacagacagtgctttgcaatcactgctg
tgctgtgctatttgctgtaatatttagctcagacgcagccagaaaagcccaccaagccca
gaagtctcagacgaaaaaaga
>X1_LINE#LINE/CR1 RepbaseID: X1_LINE
ataaaacactaaancttatgaagaaaatgaagtgaaatagaggcgcaaaaagaaatgtat
gaagaaaggacacagagggnaaatggaaagtgttcaaagataaattaatgtatgcccaag
ggttatgcgtgccatctagcaataaatacgctagaagtaaaaatgaaggccaatgcggat
gaanaaggaagtgcaaaaagtaatcaagggtaagaaagaggcatatgcgaggtataaagc
atcaggtacaagggagagctggaaagattacagaatgaagttaagagagtgtaaaaaaat
gataagaaaagcaaaggtggagaatgaaaggaagattgcacaagaggttaagataaataa
taaggcatttttcaagtacataaggaacaagaggtcagcgaaggagacagcagggcctct
aagagatggcaagggtaatttattgacagaagaggtagacattgctaaaaaattaaatga
attctttgcctcagtgttcacaaaggaggatgggggacagatgccagaaacagacatana
tttcccaggggaggaaaaagaaatactgaaggaaatcaggatcgtgccagaacaggtgat
caagaaattagaacatctgaaanctggcagaacnccaggncagga
>X2_LINE#LINE/CR1 RepbaseID: X2_LINE
agggtnaagaggcaaancaagaagctgtaggccagcaagtttaacatcgctgcggggaaa
atcttgggaaaccatcttaagggacgcggtgggagaacacctggaaaagcacagtttgat
taaggatagccagcatggattcaggcangggaggtcatgcttaactaacctgctggagtt
ctttgaagatattactgccatgatagataagggaaattcagtggatgtagtgtacttaga
ttttcaaaaagcatttgacaaggttccacatcagagattaatggctaaggtaaagagtca
tggaataggaggtaaantagagngctggatagaaaantggctnaagagcagganacaaag
agnagccataaatggaaanttttcgagntggaaaggggttacgagtggggtaccccaggg
gtcagttttaggacctctgctgttcaacgtatntataaatgatttggacgagggtattga
aagcaagatctccaagtttgcagatgatactaaaactggaggcagagcaaataatgagga
acaatgcaaccagattcaaaaggatttggatcgtttaggtgactgggccagcagatggca
aatgcagttcaatgtagacaaatgtaaaataattagtctgggagcaaggaaccaanctag
ggaatacgtgctaaatggaacagtcatccagcacactgatcaggaaaaggatttgggggt
tattgtggaaaaatcattgaaaccatcagcccagtgcacagctgcagtaaaaaaggcaaa
cgggatactaggntgtattagcagagggatagaatacaaaacaaaagaggtgatactgtt
actgtataaggcacttgttagaccccatctggaatactgtgtgcagtactggtcaccgtn
ccacaggaaggatattattgccttggagagggtgcagcgtagggcaacaaagatgatacc
aggtctcaagaatctaagttatgaggaaaggttaagggagctgggcttattctcactgga
aaagaggagacttcgaggtgacctaatagaagttttcaaaattatgaaagggattgataa
agttgatagagataaattnttcacactggcgaagggttcaaaaactaggggacataatct
aaaaattaggaaactaggagtaaatagggaactcaggcagaactatttcacgcaaagggt
aataaacatatggaataagttaccggggaaggcgattgaagcaaagagtataaatgagtt
caagagacacctagatttgtttctggagaaggaggggattgaggggtacggtgaaaaagc
aggaaggtgggattaagataaaccnaaaaagggcaggcatgttgggccggatggcctttt
cctgttcctaaaatttcttatgttctta
>X8_LINE#LINE/CR1 RepbaseID: X8_LINE
gcaaaaaggaataatgagttaatgctagccaaagggattaaagggaataagaagggcttt
tacaaatatcagggaaaagaaatactagagagaaaatagggccaytaataaatgaggaaa
gaartgaaattaatgatgactctaaaatggctgagatactgaactcattttttaaatctg
tctttaacaagaaaaataaagaaaagaaatttggacaattaggaagtaatgaagaccttg
taaaaatagctattgataaaaagcaggtaaaaaatacttggaaaatttgaataaat
>X9_LINE#LINE/L1 RepbaseID: X9_LINE
taattttttatgatantagttcttggaagataaagataccntacaatgcctaaaaataaa
cctggatccgctaaagattcggcattttgctcccaagcttccgctagccgggagacgggc
ctgtctgctttcggtttcacaccatcgggaggtacagatttgacttatcaaacgatgtcg
gatttacttagtaagaactcggcggatattagtaaaaggttggacgcgattcaggctaca
atggctgcaacggataagaagtttgaaagctttggttcaagactgcaggaggctgagagg
aaaattgaagacacggagataacgatcgatggacacgacgctattctaactgagaatacc
aaagactgtaaagcgctgagaaatcgaattgatgacctggaaaacaagctcagattaaga
aatgtcaggttggtaggggttcctgaaggcgcggagacgagagaagctgagatatttttt
tcgcaatggattatgaaggtgctggggatggataattttgaactccctctacaatgcgtc
gtggcgcgtcgtatccctgggaaggccaatcaggcaacaccccgcacggtncttgcggaa
tgtgcagctcttggaacgaggaacaacgttttgaaattggcacgtaaatctgagtccagt
tttcagggttcaagaatcttattttatccggattacagtcctgttcttcttcggcgtcgg
aaggcgtttgtgactgttaaaacgagaatgaaaaatatgggcctggaatacgcgttgctt
tatcctgccaggctgagggttcgctgtggaggccagacatatgtctttctttctcccacg
gatgctacagcgtttctggataagaaggaggcagactgcgcccgaacggtggaagaaatg
gcttcggaggactccgacacgnagagcgtatttttt
>X5B_LINE#LINE/CR1 RepbaseID: X5B_LINE
gcagggaacaaaagagagagaacatattaaatggaacagtcatgcagcatactgaccagg
aaagggatttaggggttattgtagaaaaatccttgaaactatcagtccagtgyatggctg
cagtaaaaaaggcaaacaggatactggggtacatcacccgtgggacagaaaatcagaaga
agtga
>X7A_LINE#LINE/CR1 RepbaseID: X7A_LINE
agrcttgttcaccaaatcctggaatactagaattasaggcccccttgaagcttgaaagag
gtaattttaggacaaataaaaggaagtrctactttacacagcaggggagtaaacttatgg
aactcattaccccaagaggtggtataggctgaaaatataaatagcttcaaaaaagattta
gataaattcatggatgatagatccatwnatgggttataagggaagtgggatgcagttaac
ctttaaggttgatgtcagrgargacag
>X7D_LINE#LINE/CR1 RepbaseID: X7D_LINE
taaagttaagaatatcctttgaagcttgaaagaggcaaatttaggacaaataaaagaaar
tactactttactcgtagatrataaaaatgtatggaatatattatcccaaaagtatagagt
acwtgctgaaaatataaatagattcaagaaaggtttaga
>Charlie7_Aves#DNA/hAT-Charlie RepbaseID: Charlie7_Aves
cagtggtctccaaagtggggtgcgcgcaccccaggggntgcgcaagacgatccactgggg
tgcgggaagaaaatactagaacttctatttattttattttatctaaaaaataagaaagaa
attaagctttactaatatttaatatacgnnttgacactggcgccctcactcggtccgtat
gtcaganggtcacatgtcacatacggtncgcgaggtgtcctgggggaagagtggtgctcc
acaacgcggaggggttgacagtggcgccctcactcgttcgctcactttcagcgtattgcg
acgtattgcagtttacgtgtgcccggttaagtggatttacggattatattatctagtttt
aactaaactaaccctcacaaaatggacaagtggcttaaaaagattcctgcaaagaaaccg
cggattgaagataatactaataatgcgagcacaagcgaacaacaagaaaatggcagagct
gacacttctactcctagtacgagctcttcgtcagccacattacgaggtaaaaacaatgac
gatctaatcagatctgacaagaagtcggccaaaaanatcgaaattatcaagaagactatt
tgaaatacggatttacatccgctatcgttaacgatgaacctcgccctaaatgtatattgt
gccttgagatattagctaatgatagtatgaagccatcacgattagcaagacatttaaaaa
ctaagcatccagaacatgaagacaaacctctacaatttttcagcgatgtttnaagtcatg
cgatattcaatccagtactttacaaaatttcactaaacctaatgataaatntttagaagc
ctcttttgaggtttcttacttaacagcaaaagacaaaaagccacataccgtcggggaaac
acttgttcttcctgccgcggtaaaaatggctgaaataatacacggaaaacaatacggcga
caaactaaaatgcattcctttgtcagcaaatactgttggaagatgcatagaaaacattgc
tgaagatttgaagaaacaagtattagaacaaattacgcagtgtgggaggtttgctatacg
gttggatgaaagtacagatgtttctaacatgtctcagcttatggtatttgctagattctg
tttcaataatgaaatacacgaagaactactttttcgtgagccactaaaggaaagatgtac
cggagaagatacattctcaacagtaaatgacttctttaataaaaacaatgttttatggaa
aaactgtgcaagtgtaaccactgatggagcggctgctttgactggaataaaaaagggatt
ccggggtaaggttacagagatagcaccacgcgtgaaattcattcactgcatcattcatag
gcaagctattgcagcaaagaagctggagccagaagtgcacaaagtgctacaggatgtcat
cgatgtggttaattttataaaaacaagacctttaaatagtagaatctttacaatactttg
taatgagatggggagtgaccacgaaaatcttttgtaccacacagnggttcgctggttatc
tcgtggcaaagtgcttaaaagagttgtcgaacttaaagatgagttacgcgtttttctttt
acaaaaagacaagtgttccgaatttgctgaccttttctgtgatgacaagtggctgtcagt
agtatgctacctagcagatattttcgaaaaaataaacacacttaatgtgtcccttcaagg
tgaaggtgacgttttaacaatgagcgagaaagtaactgcttttcgaaagaaactcgtgct
atggagagagcattttgaaaacggatgtttggaaatgtttccatcgttatgtgattttgt
tgccgaaaacgatgcaagtgtgtcacctataaaaactctcgtatctgtacacttaaaaaa
cttggaaacagaattttctaacctgtttaaaaatcttccaaangaagagtttcagtgggt
tttgaacccatttgttaaaaatataaaaatgcaacaccttccgattagtttgcaagaaca
actgattgacatcagggaagatggaaatttactagccgaatttcaanaaaaanctttgca
taattggtggatgggantgaaaaatnagtatcacgatttagtaagcgcagccaacgatgc
acttcttccatttggatctgcgtatctttgtgaggtatctttttcagctatgacagccat
taaaaccaagtatcgaaataaactgaacttagaaccagaccttcgaatcgctgtatcaca
aagtgttaaaccaagattttaaaaaataatgaagcatattcaatcacatngctctcacta
aaaatattaatagtantattttagtgagagnaaaangttttgtaccgttaaaaataaaat
aaaattattttaaaatattgtttatttcatctttatctcatccttttttaatttctattt
ttgtgtatgttttataatgtacataatatattagtacagtagtacatgtatataatttat
aaataaatatacatatattgggggtgcgcgctcaaaattttttactgataggggtgcgcg
atcaaaaaagtttggagaccactg
>CR1-I_Tgu#LINE/CR1 RepbaseID: CR1-I_Tgu
gcggctgtcgcagcggggtgtgcagggagggcgctggagcnctgccagctcgaccaggga
gcaatggcacccacccggcagaaagccacggcctctctaagctctgcacccaccacggct
gacgcagctgcccagacagagctccggtgggaacacgctgccacccaggtgccaggctgc
agggtgtgccctgctctnacgccagcaccggccagcagcagtgagcacacctgtgggagg
tgcgcccaggtagaggaactcctccgcttagtgacagagctccgggaggaggtgagtagg
ctgaggagtatcagggagagtgagagagactgctggaatcgcaccctgccttccctggga
caggcccgacaggcagacaggacgcatgatacggaggattccctgtcctctctccgcctg
gctgaacacagtgacttaagggacggggggcaatggcgacaagttcctgcccggcgcagc
aggcgcgtctcctctgtgactgccccacctccccaggtgccctggcgtaacaggtgcgag
gctctgcaagtggaaccgaacaataacgaggacgatggttcatctagcntggaggtgtcg
ctgaggttaagtcggcctgcgccctgcgtcaaaactgcttccataaagaaaaaaagacgg
gtcgttgtcataggagactcccttctgaagggaacagaaggcccaatatgcagaccggac
ccacttcttagggaagtctgctgcctccctggggcctgggttaaagacgtgaagagaaag
cttcctaccctggtacggccctcagattattatccattattgatttttcaggtaggcagc
gatgaagttgcaacaagaagtccgagggcaatcaagagagacttcagggccttgggacga
ctggttaagggatcaggagcacaagtggtgttctcctctatccttccagttgcagggaat
gatgagggaagaaacaggaagagccagcagatcaatacctggctccgagcctggtgtcat
cggcagaatttttggggttttgatcatgggtcggtttacacgacaccgggcctgctggcg
acagatggggtacacctgtctcaaagggggaaaaggatctttgcacaggagttagcaggg
ctcattgaaagagctttaaactagatttgaagggggaaagggataaaaccaggctcgcta
gagataagcctgggggcggcacgccagtgtttgagggacggtgtgctagtgaggtccttc
ggtctgccgtctcagtggaggcaggggatggagatccatgcggcagcaaagacgcaaggg
ttattgatgtgttagaaaccacggaagcgcctgagaacggtcacgcaggaattagggctt
ctccccccgaaaaggcggcgggatcaatagcccaactgaagtgcatctacaccaatgcac
acagcatgggcaacaaacaggaggagctggaagccattgcgcagcaggaaaactatgaca
cagttgccatcacggaaacgtggtgggatgactcgcacaactggagtgctgcaatggatg
gctataaactcttcagaagggataggcaaggaaggagaggcggtggggtagccctgtatg
ttagggagtgttttgattntctagagcttaatgacggtgacgatagggttgagtgtttat
gggtaagaatcagggggaaggccaacaaggcagatatcctggtgggagtctgttatagac
cacccaaccaggatgaagaggcagatgaaatattctataagcagctgggagaagtctcac
gatcgctagcccttgttctcgtgggggacttcaacttaccagatgtctgctggaaataca
acacagcagagaggaaacagtccaggaggttcctggagtgtgtggaagataacttcctga
cacagctggtgagngagccagctagggaaggcgccccgctggacctgttgtttgtgaaca
gagaaggactggtgggtgatgtgatggtcggaggccgtcttgggcacagcgatcacgaaa
tgatagagttttcgattctcggagaagtaaggaggggggtcagcagaactgccaccttgg
acttccggagggcagactttggcctgtttaggagactggttgacagagtcccttgggagg
cagtcctgaagggcaaaggagtccaggaaggctggacattcttcaagaaggaaatcttaa
aggcgcaggagcaggccgtccccatgtgccgaaagacgagccggcggggaagaagaccgg
cctggctgaacagagagctttggctggaactcagggaaaaaaagagagtttatgaccttt
ggaagaaggggcaggcaactcaggaggactacaaggatgtcgtgaggttatgcagggaga
aaattagaagggccaaagcccagctagaacttaatctggctactgccgtaaaagacaata
aaaaatgtttctataaatacatcagcaacaaaaggagggctaaggagaatctccatcctt
tactggatgcggggggaaacatagcgacaaaggatgaggaaaaggctgaggtacttaatg
ccttctttgcctcagtctttaacggnaagaccagttgtcctcggggtacccagccccctg
agctggaagatagggacggggagcagaatgaagcccccgtaatccaggaggaagcggtca
gtgacctgctgagccacttggacgcacacaagtctgtggggccgggtgggatccacccca
gagtantgagggaactggcgaaagaacttgccaaaccactctcaatcatctancagcagt
cctggttaactggngaagttccagctgactggaaattggcaaatgtaacgcccatctaca
agaaggctcggaaggatgatccagggaactacaggcctgtcagcctgacctcggttccgg
gcaaggttatggaagagatcatcctgagtgccattacatggcacatgcaggacaaccagg
ggatcaagcccagccagcatggatttacgaaaggcaggtcctgcttgaccaacctgatct
ccttctatgacaaagtgacccgcttagtagatgaggggaaggctgtggatgtngtctatc
tagacttcagtaaagcgtttgacaccgtctcccacagcatcctcctagaaaaactggctg
ctcgcggcttggatgggtggactcttcgatgggtaaaaanctggctggatggccgggccc
agagagttgtggtgaatggagctaaatccagttggcggccggtcgctagcggtgttcccc
ggggctcagttttggggccggtcctgtttaacatctttattgatgatctggacgtgggga
ttgagtgcaccctcagtaaatttgcagacgacaccaagttgggtgggagtgttgatctgc
tcgagggtaggaaggctctgcagagagacctggacagactcgatcaatgggctgaggaca
actgcatgaggttcaacaaggcgaagtgccgggtcctgcacttgggtcacagcaacccca
tgcagcgctacaggctgggggaggagtggctcgagagctgttcggcagaaagggacctgg
gggtgctggtcgacagccggctgaacatgagccagcagtgtgcccaggtggccaagaagg
ccaatggcatcctggcctgtatcaagaatagtgtggccagcaggaccagggnagtgatcg
tccccctgtactcggcactggtgaggccgcacctcgagtgctgcgttcagttctgggccc
ctcactttaaaaaggacattgaggtgctggagcgtgtccagagaagggcaacaaggctcg
tgaagggtctagaaaacgtgtcttatgaggaacggctgagggagctgggtttgtttagtc
tcgagaagaggaggctcaggggggacctcatcgctctctacaactncctgaaaggaggtt
gtagtgaggtgggggccggtctcttctgccgtgcctgcagtgagaggaccagaggaaatg
gccttaagctgagacaggggagattcagattagatattagaaaaaaanttttcactgtta
gggtggtcaggcattggaataggttgcccagggaggtggtggagtcaccatccctggagg
tgtttaagaggcgtctggatctggcgctgggtgatgtggtttagtggtttaggggttaca
gtggtagtgctgggtggacggttggactngatgatcttaaaggtctcttccaaccttgat
gattctatgattctatgattctatg
>CR1-J3_Pass#LINE/CR1 RepbaseID: CR1-J3_Pass
gttctcgttagccacgcaggcgcagggcagggctttccncctgcgagcagcggggtgatt
aaaagagggctctagggagcgcggcgaacaggagcgggcaaacgggggcgcggcagctcg
cgcggcagttcgcgcaggcagggcaagcaggcagggttgcaggnttcctcctgctagtag
ggtttttagtttgttgttcgcggtgtttctgttggttggttggttttgggtttttctggt
agtaatggtttttacacgatcgaaaactgcagttagtacaagtgtatgtaaccagatgga
accctccaaaaaggatgcgtctgtccagaccccttcctgtgcggagtgttcgagcttatc
agtggtttcagggggcgttgcggaggaaacctgcctgcggtgtgaacaggtgaacgatct
cctttcgctggtggctgancttaaggaggaagtagaaagactaaggagtattagagaaag
tgaaagggaaatagactggtggagtttcacccttccatccttgagagaagcccaccaggn
gtcagaggactcccatgcctcccgccatcaggcagnaggaggagacctagtagatgaagg
ggaatggaaacgggtccctnctcggggaggtaataataaaaattcctcccgacccccatc
acctncccaggtgccacttcagaataggtatgaggccctggatccggagggtcagncaga
tgacatcgaagaaaataatctgcccggagagcctcccagttatacttcatctgtcagacg
gatcactgcctctagcattaaaaagaaaagaagggtagtcgtagtaggtgactcccttct
gaggggaacagagggccccgtatgtcgactggacccatcccacagggaggtctgctgcct
ccctggggcccgggtacgggatatcaccgagagactccctgggctgattcagccctctga
ttattacccactgctgatngtccaggctggcagtgacgaggctganaagaggagtaccag
ggcaattaaaagggacttcagggctctgggtcgagtggttgatgggacaggagcacaggt
ggtgttctgctcagtcccttcggtggcagggacgaatgatgaaaggaacaggagaaccca
cgttatcaacaagtggcttaagggctggtgccatcagcggaattttgggttctttgatca
tggggcaacttttacggcacctggcctgctagagccagatgggctccatctatctgtcaa
gggcaaaaggattctagcccatgaattggcagggctnattgagagggctttaaactaggt
ttgaagggggaaggggatgnaaccaggctctccagagacgagcccgagggtggtaagcca
gagtcaggggtgaaatcagcagcccagctgaagtgcatntacactaatgcacgcagcatg
ggtaacaaacaggaggagctggaagccacggtncagcaggaaagctatgacgtagtcgcc
atcacggaaacgtggtgggatgactcacgtgactggagtgctgcaatggatggctacaag
ctcttcagaagagacaggcgagggagaagaggtggaggggtggctctgtacattagggag
gctcttgacgccgcggagcttgaggttaatgatgataaggttgagtgcctatgggtgaga
atcagggggaaggccaacaaggccgacatcctggtgggagtctgttatagaccacccaac
caggatgaagaggtggatgaattattctataagcagctggaggatgtttcangatcacca
gcccttgttcttgtgggagactttaacctgccggacatctgctgggaactcaacacagcg
gagaagaggcagtctaggaggttcttagagtgtgtggaggacaacttcttgtcacagctg
gtgagcgagcctaccaggggnggggctntgctagacctgctgtttgcaaacagagaaggg
ctggtgggagatgtggtggtcggaggctgtctggggcacagcgaccatgaaatnacagag
ttctcaatattcggtgaaacaaggaggggcatcaacaaaacttccacactggacttccgg
agggcagactttggcctattcagganactgattcggagagtcccttgggaagcagccctt
aaaaacaaaggggcccaggaaggntggacatacttcaagaaagaaatcttgaaggcacag
gagcaggccgtccctgtgtgccgaaagatgagccggcggggaagacgaccggcctggntg
agcagggagctttcgcaggaactnagggaaaaaaagagggtgtatcacctttggaaagag
gggcaggcaactcaggaagtgtttaaggatgtcgttaggtcatgcagaaagaaaattaga
gaggcgaaagctcagttagaacttaatctggccacttctgtaaaggataataaaaagtgt
ttttataaatacattaatagcaaaaggaggggcaaggaaaacctccattctttattggac
gcgggggggaatntagtnaccaaagatgaggaaaaggcngaggtacttaacaccttcttt
gcctcagttttcaacagtaagacaggtcgtcctcaggacaactggcctcctgagctggta
gacggggacggggagcagaatagnccccctgtaatccaggaggaagcagttagtgacctg
ctgagccacttagatgctcacaagtctatgggaccagatgggatccatcctagggtgatg
agggagctggcggaagagctcgccaagccgctctccatcatttatcatcagtcctggctc
accggggaggtcccagatgactggaagctggccagtgtgacgcccatccacaagaagggc
cggaaggaggatccgggaaactacaggcctgtcagcctgacctcggtgcccggcaaggtt
atggaacagatcatcttgagtgcgatcacacggcacctacaggacggccgggggatcaga
cccagccagcatgggtttaggaggggcaggtcctgcctgaccaacctgatctccttttat
gaccaggtgacccgcctggtggatgngggaaaggctgtggatgttgtctacctggacttc
agcaaagcctttgacaccgtctcccacagcacactcctggaaaagctggcagcccacggc
ttggacaggagcactctttgctgggttaagaactggctggatggccgggcccagagagtg
gtggtgaatggtgccgcatccagctggcggccggtcaccagtggtgtcccccagggatca
gtgttgggcccagtcctgtttaatatctttattgatgatctggatgaggggattgagtct
accattagcaaatttgcagatgacaccaagctgggngcgagtgtcgatctgctggagggt
aggagggctctgcagagggacctggacaggctggatngatgggccgagtccaacgatatg
aggtttaacaagaccaagtgccgggtcctgcactttggccacaacaaccccctgcagcgc
tacaggctggggacagagtggctggacagcggccaggcagaaagggacctgggggtgctg
gtcgacagcnggctgaacatgagccagcagtgtgcccaggtggccaagaaggccaatggc
atcctggcctgtatcaggaatagtgtggccagcaggaccagggaagtgattcttcccctg
tactcggcactggtgaggccgcacctcgagtgctgtgtccagttctgggcccctcagttc
aggaaggacgttgaggtgctggagcgtgtccagagaagggcaacgaggctggtgaagggt
ctggagcacaagtcctgtgaggagcggctgagggagctggggttgtttagcctggagaaa
aggaggctcaggggagaccttatcactctctacaactncctgaaaggaggntgtagccag
gtgggggtcggtctcttctcccaggcaaccagcgacaggacgagaggacacagtcttaag
ctgcgccaggggaggtttaggttggacattaggaagaanttcttcacagaaagggtgatt
gggcattggaatgggctgcccagggaggtggtggagtcaccgtccctggaggtgtttaag
gaaagactggacgtggcactcagtgccatggtctagttgacaaggtggtgttnggtcata
ggttggactcgatgatctcagaggtcttttccaacctagttgattctgtgattctgtgat
tctgtg
>CR1-X3_Pass#LINE/CR1 RepbaseID: CR1-X3_Pass
gcatcagaaacatgacgggagcccttccaggagcagcgcgggngatttaaacggntccag
ggagccgtgggcgacncagagcgcggcagacgaaggcgcggcacggcagcgagggcgcgg
canagcagttcgcagggcagttcgcgcaggcagggcgagcaggaagggctcctctccgac
catccgggagcagccaatagaggcagnaaacagactcggtanctggtaaggaagagcaaa
gagatcctttcagccccagtcttattagcgtactagtntaagcttcctcagttatggtgc
tgacacgccgtnaagctcantcccctgtagctgcgggagtcactgaaccagccgtgtcag
aggcctccagccagccagacctgctgatggcagatgcagctctccaggtcacaggctgcc
aggagtgcctgatgcctctccgcgaggctggggccgacaaacagttcttttgcagaaggt
gtgctgtggttgaggagctgtgtcgccaggtgaaggagctacaggaagaagtgaacaggc
tacgtagtattcgagcgaacgagcaagagatagaccggttattttcagagacgctacagt
ctcaagactctcgggagtctcgaacctccattgtagtggagaagcaggtggactcagaac
cctgcagggtaattagtcaaaggactgttagccaagggtctgttaaagatgaaggctgga
agcaggtcactgcacgtaccaggaggaaggttcctcctcctcagaatttgacaagtagga
ctggcaccttctacaacaggtgtgaggctctggaactagaaggccagacaactgatgagg
tgggcgaaggtccttctgggatagtggggcctcctaaaacaacaccacctgtaccccgca
tcacgacctcctctgttaagaggaaaagaagggtagttgtaataggagactcccttctaa
ggggaacggagggcccgatatgcagaccggacccaactcacagggaagtctgctgtctcc
caggggctcggataagggacattactggaaaactctccagtctagtaaggccctctgatt
actatccgctattggttgttcaaaccggcagtgacgaaataacaaagagaagtccgaggg
caatcaaaagagacttcagggccctgggacgattggtagagggatcaggagcacaggtag
tgatttcctcgatccttccggtaacaaggaataatattgataggaataggcagatccatc
aggtcaatgcatggctccgaggttggtgtcagcggaaaaattttgggtttgttgaccatg
ggatgatctactcaacacctggtctactgacacctgacgggatgcacctntctcagaggg
gaaaaagagttctagcacaggagctagcggggctcgttgacagagctttaaactagcttg
gaagggggaaagggacaaaaccaggctcgccagtgatgagcgatgggatggtgtgccaaa
acttgaggaaacgagcactaatgggatccctcaatctgcttcacgaggtgttggctacaa
tgcaccacacctgaaatgtttctacactaatgcacgcagcatgaggaacaaacaagagga
gctcgaagcgctggtcngctcccagagctgtgatgtcattggtgttagtgagacttggtg
gaatgagtcccgcgactggagtgctgggatggagggctacaggctgttcaggagggatag
gcagggcaggcgaggtggaggagtngcactgtatgtaagggagaggtttgattgcacagc
ccttacagttagtgatnatgtggttgagagcctctgggtgaggattagggggatggaaaa
caaaggagatgtcgtagtgggtgtctactaccgatngcccagccaggatgtnagcactga
tgagttattctataggcaattaggagaaatctctggatcagtagcccttgcccttatggg
agatttcaanttcccagacatcaaccgggaataccgtactgctgtgacgagcaagtctgg
gaaattcctgaagtttgtnggagataacttcttgtcacaagtactcagtgagccaactag
gaaagatgccctcctagacttgctatttgtgaatagagaaggactcgtgggggatgtgac
ggtaggtggctgtcttggccacagtgatcacgaaatggttgagtttaaaattttcggtgt
aatgagaaaaaaggacagcagagttgctnccctggacttcaagagagcaaactttaagct
attcagggagctacttagcagagtaccctgggaatctgcttttgagggcttaggagtcca
cgagtgctggtcagtctttaagaaccgccttttagaagcacaggagcaggcaattccacc
gtgtcgtaagtcaagcaagcggggcagaagaccagcttggctgaacagggaactcctcgt
ggagctcgagaggaaaaagaaattgtatgatctctggaagcgaggtcaggcttcgcagga
agattacagagctgtggttcgtatatgcagggagaagacacgaaaggccaaagctcaatt
agagttgaaactggccagtgttgtgtcagacaacaagaaaggctttttaaagtatgttaa
tagcaagaggaggtctaaagaaaacattggaccgatacttgttgaagatggtcacctgac
naatagggatgaagaaaaagcggaggcattcaatgctttttttgcctcagtctttaataa
tactgatagaccttgggctgcccggtcccctgagtcggaggaccacgagtgcgggaacag
tgactttccatttgtggacactgaaattgtaagggaccagctgtatcagctgaatgttca
caagtccatggggcctgatgggattcatcccagagtactgaaggagctagcggatgttac
ggcaggacccctctcgatcatctaccaaaggtcttgggagtctggggaggtccctgctga
ctggaagctagccagtgttattccaatttacaagaagggcgtgagggaagacccaggaaa
ctacagacctgttagtctaacctcagttcctggaaaaattatggagaagattatactggg
tactactgaaaggcatttaaagaacaatgcaatcatcaggcacagtcaacatgggttcac
aaagggaaagtcctgtttaactaatttgatatccttctatgataaggtcacccgcctagt
ggatgaagggaaggcggtggatgtagtttttctggattttagtaaggcttttgatactgt
ccctcacagcatccttctggacaagttgtccagctgtgggatgagcgggttcacggtgcg
ctgggtgaagaactggctgaagggcagagctcaaagggttgtagtgaatggggctacatc
tggctggcgaccggtcaccagcggtgttcctcagggctcagttctagggccagttctgtt
caatatatttatcaacgatctggatgcaggagttgaatgcaccattagcaagtttgctga
tgataccaaactgggaggtgctgttgactctctcgagggacaagaggccttgcagaggga
tctagatagattggagcattgggcaatgattaatgggatgaaatttaacaagtccaaatg
ccggattctgcacctgggacggagtaacgccgggcacaagtataaactgggagaggagtg
gctggagagcagccctgcagaaagggatctgggggtgctggtcggcagcaggctcagtgt
gagccagcagtgtgccctggcagccaagagggcaaaccccatcctggggtgcatcaaaca
cagcatcaccagccggtcaaaagaggtgattatcccgctgtattcagcgttggtgcggcc
tcaccttgagcgctgtgtgcagttctgggccccacaatttaagaaggatgtgaaggtcct
tgaatgcgtccagaggagggcaacaaagctggtgaaagggctggaaggaatgtcctgtga
ggagcggctgaggactctgggcttgtctagtttggagaaaaggaggctgaggggcgacct
cattgctctctacagcttcctgaggaggggaagtggagagggaggtgctganctcttctc
cctggtatccagtgacaggacgcgtgggaatggttcaaagctgcgccaggggaggttcag
actggacattaggaagcatttctttaccgagagggtggtcaaacactggaacaggcttcc
tagagaggtggtcgatgccccaagcctgtcagtgtttaagaggcatttggacaatgccct
taataacatgctttaacttttggtcagccctgaagtggtcaggcagttggactagatgat
cgttgtaggtcccttccaactgaaatattctattctattctattctattctattctattc
tattctattctattctattctattctattct
>CR1-Y1_Aves#LINE/CR1 RepbaseID: CR1-Y1_Aves
cgagtagaaaagtccnngngattntctccttcgtgnctgagcgnnacggtgngagcgnag
ggctcctgcgatcaacgnctggccgcagagtcggtgtcggcgacagggntttggtttctn
tgaccatggggctctttttgagganctgacctgcttgggagagacgggatccacctgact
aagtgaggcaaaggcatctttgccagcaggctggccgacccggtgaggagggctttaaac
taggaacgacgggggagggagatgacgacccgcaatcaagtgaggaagtggtggacnggg
ccggcaagcaaaggggcgcggggtgatgtgaacggaagagacctcacaatcagcaaaaca
gggctgaagggggnccacctcaagcgtatgcacataaataaggaagcgcctgnaggacag
cattacggggaaagctctcacgccttttctgggaaatcagcacgnccgggtgcctctctg
aagcgcctgtacactaacgcacgcagcatggggaacaaacaggaggaattagagatctgt
gtgcagttgcagggctatgatctcattgggatcacggagacgcggtgggacggctcncat
gactggagtgctgccgtggatggatacaggctctttaggaaggacaggccgggaaggcga
ggagggggagttgcccttcatgcgagagagcagctggaatgcatggagctctgcctgggg
atggacgatgagccagctgagagcttatgggtnaggattaaagggcagaccagcgcgggt
gacatcgtngtgggtgtctgctacaggccgcctgatcaggaagaanaagcggatgaggcc
ttctncagacagccggaagnagcctcacgttcgcaggccctggtcctcatgggggacttc
aaccaccccgatatctgctggagggacagcacagcagggcataagcagtccaggaggttt
ctggagtgcattgatgacaacttcctgacgcaagtgacggaggagccgacgaggggaggt
gctctgctggacctcgtactcacaaacaaggaagggctggttggggatgtgaaggtcgga
ggcagccttggctgcagtgaccatgagatggtggagttcaggatcctgagaggagggagc
agggcaaaaagcaggatcacaaccctggacttcaggagagcagacttcggcctcttcagg
gatctgcttggaagagtcccgtgggataaggccctggagagaagaggggtccaggagagc
tggntaatnttcaaggatcacctcctccaagctcaagagcagtccatcccgacgagcang
aagtcaggcaaaaatgccaggaggcctgcgtggatgagcaaggagctcctgacnaaactc
aaacgcaaaaaggaagcatacaggaggtggaagcagggacaggtnacccgggaggaatac
agagacactgtccgagcatgcagggatgnggttaggaaagccaaagcccanctggaattg
aatctggcgagggatgtcaagggcaacaagaagggcttctacaagtacatnagcggcaaa
aggaaggctagggaaaacgtgggcccgctgctgaacggggcaggggacctggtgacaaag
gacatggaaaaggccgaggtactnaatgccttcttcgcctcagtctttactggtaagacc
ggccttcaggaatcccaggtccctgagaccagngggaaagtctggagcaaggaagactta
ccctcggtggaagaggatcaggttagggaacacttaaacaaactggacgcacataagtcc
atgggncctgatgggatgcacccacgagtgctgagggagctggcagatgtcactgcgagg
ccactctcaatnatctttgaacgatcgtggcgaccgggagaggtncctgaggactggagg
aaagcaaatgtcactcctatcttcaagaagggcaagaaggaggacccggggaactacagg
ccggtcagcctcacctcggtccctgggaaggtgatggagcagctaatcctggaaaccatt
tccaggcacgtgaaggacaagaaagtnatcaggagtagtcagcatggattcaccaagggg
aagtcatgcttgaccaactcgataaccttctacgatgaaatgactggcttggtagatgag
gggagagcagtggatattgtctaccttgacttcagtaaggctttcgacactgtctcccgt
aagatcctcatagagaagctgntgaagtacgggctggatgagcagacagtgaggtggatt
gaaaactggctgaacggccgggcccagagggtggtgatcagtggcacgaagtctagctgg
aggccagtaactagcggtgtaccccaggggtcagtactgggtccagtcctgttcaacatc
ttcattaatgatctggatgatggggcagagtgtaccctcagcaagtttgctgatgacaca
aaactgggaggagtggctgatacgccagagggtcgtgctgccatccagagggacctcgac
aggctggagaaatgggctgacaggaacctcatgaagttcaacaaggggaagtgcaaagtc
ctgcacctggggaggaacaaccccangcaccagtacatgctgggggccgnccagctggaa
agcagcttngcagaaaaggacctgggggtcctggtggacaccaagctgaacatgagccag
caatgtgcccttgcggcaaagaaggcnaacggtatcctgggctgcattaggnagagcgtt
gccagcaggtcgagggaggtgatccttcccctctactcagcactggtgaggccacacctg
gagtgctgtgtccagttctgggctccccagtacaagagagacatggacatactggagaga
gtccagcgaagggccacgaagatgattaagggactggagcatctctcctatgaggaaagg
ctgagagagctgggactgttcagcctggagaagagaaggctcaggggggatcttatcaat
gtgtataaatacctgaagggagggtgcaaagaggacggagccaggctcttttcagtggtg
cccagtgacaggaccagaggcaatgggcacaaactgaaacacaggaggttccctctgaac
atcaggaaacactttttcactgtgagggtgaccgagcactggcacaggttgcccagagag
gttgtggagtctccatccttggagatattcaaaagccgtctggacacggtcctgggcaac
cggctctaggtggccctgcttgagcaggggggttggaccagatgacctccagaggtccct
tccaacctcagccattctgtgattctgtgattctgtgat
>CR1-YB2_Pass#LINE/CR1 RepbaseID: CR1-YB2_Pass
cacccgccangcacntcacaagaagcaanggatngccngccgnctcgccaccaggcagna
gnaggggacctaagancgaaggggngnacgnanccctntttctgctcaagntaggagnng
aattccctcccaanntgcctcgccttcccaggtgcccttatacaacaggtacgaggccct
ggaatctgaggancagggaaatgagaacgtggatnaaagtccttccgggatggagggatt
gcctagggtaaagcagcccaccccncacaccacgacctcctcaatcaagaaaaaaagaag
gttagtagtcattggtgactcccttttgagangaacggagggcccaatatgccgaccaga
cccancccacagggaggtgtgttgcctccctggggcccaggtaagggacgtcaccaagaa
acttcccagcctggtacagcccactgattatcaccctctactggttttccaggtgggcag
cgacgaagtcccaacaagaaggctgcggacaatcaagagggacctcagggccttgggaca
actggtcaagggatctggagcacaagttgtgttctcttctgtcctgccagttgcagggaa
tgatggggcaagaaacaggaaaatcatgcagatgaacacctggcttcgagactggtgtta
ccagcagaattttggggtttttgatcacgggtcagtttatacgacaccgagcctgctggc
aacaaacggggtccacctgtctcaaaggggaaaaaggatcttagctcaggagttagcagg
gctcgttgagagagctttaaactagatttgaagggggacggggacatagccaggcttgac
agagataaggtgtgggaaggggagaactatagcgaccacccnagcagcaaaaggaggctt
aagaggggatacctcnagcgagcacaagcagccaaagacgtaaccacaagacaggactat
ggggcatccctttgcacccccactgggatactgacacaatcaaatacttctataaagtgc
ctgtacaccaacgcacgcagtatggggaacaaacaggaggaactagagatctgtgtgcag
tcacagggctttgatctcattgcgattacggagacgtggtgggatagctcncgtgactgg
aatgttgtcatgaagggctacacgctgtttaggagagacagaccaggaaggcgcggtggt
ggagttgccctctacgtgaggcaacacttggaatgtatcgagctctgtcttggggtggat
gatgagcgagtcgagagcttatgggttaggataaaagggcagactagtaagggtgacact
gttgtgggtgtttgctacaggccgcctgatcaggaggaggaagtggatgaggccttctac
aggcagctcgaagcagcctcaaagtcacaggccctggttcttgtgggggactttaactac
cctgacatctgctggagaagcaacacagcgaagcacaaacagtccaggaggttcctggaa
agcactgatgacaacttcctgncacaggtagtggaggatcccacaaggaatggtgtgctg
ctcgacctcatactaacaaacagggaaggccttgttggagatgtgaaggttgggggcagc
cttggctgtagtgaccatgagattgtggagttcagtatcgggcgaggaggaagcagggca
gcaagtaagattgcaaccatggacttcaggagagctaactttagcctcttcagggatctt
cttggaagaatcccatgggaacaggccctgcagggaagaggggtccaagagagctggttg
atattcaaggatcacttcctccaggctcaagaacgatgcatcccgatgagcaagaaatcg
ggcaaagggggcaagagacctgcgtggatgaataaagaactcctgtcattactcaagcgt
aagcaggaaatacacaggagatggaagcagggtcaggccacttggaatgaatatagagag
gttgtcagagtaagtagaaatgagacaaggaaggccaaggcccatctggaattaaatctg
gccaaggatgtcaaggacaacaagaagggcttcttcaaatacatcaataacaaaaggaaa
acnaaggataatgtgggcccgttactaaatggaggggggaccctggtaacagaggacgca
gagaaggcagagttactgaacgccttctttgcatcggtcttcactgacaagaccagccct
caggaatctctgacccaggagaccagggtaaaggaatgttggaaggaagactttcccttg
gtcaaggaggattgggttagagaacacctaggcaaacttgacatccacaagtccatgggc
cctgacgggatgcatccacgagtgctgagagagctggcggacaccatagcgaggccgctc
acgatcatctttgaaaggtcgtggcgatcaggagaggtgcctgaggactggaagaaagca
aatgtcaccccggtcttcaaaaagggcaagaaggaggacccagggaactaccggccagtc
agcctcacctcaatccctggaaaggtgatggagcgcctcattctggaggccatctctatc
cacatggatgacaagaaggtgatcaggagtagtcagcatggattcactaaaggtaaatca
tgcttgaccaacctgattgccttctacgatgaaacaactacctggatggatgaggggaga
gcagtggatattgtctaccttgacttcagcaaggctttcgacactgtctctcacaacatc
ctcataggcaaactcaggaagtgtggactggatgagtggacagtgaggtggattgagaac
tggctgaacggcagatcccagagggtcgtaatcagtggcacagggtctagttggaggcct
gtcactagtggtgtcccccaaggttcaatactgggcccagtattgtttaacttattcatc
aatgacttggatgaaggggcagatgcctcctcagcaagttcgctgacgacacaaagctgg
gaggagtggccgataccccagagggctgtgcagcccttcagaaggacctcgacaggctgg
agagatgggcagagaagaaccgtctgaaattcaacaaaggcaaatgcagggtcctgcacc
tggggaggaataaccccangcaccagcacaggctgggggctgacctgctggaaagcagct
ctgcggagaaggacctgggggtcctggtggacaacaagctgtccatgagccagcagtgtg
cccttgtggccaagaaggccaatggtatcctggggtgcattaggaagagcattgccagca
ggtcgagggaggtgatcctgcccctctactcagccctggtgaggccacatctggagtgct
gtgtccagttctgggctcctcagnacaagagagacatggagctcctggagcgggtccagc
ggagggcnacaaagatgattaagggactggagcatctctcttacgaggaaaggctgaggg
agctgggcctgttcagcctcgagaagagacgactgagaggggacctcatcaatgtctgtn
agtatctgaagggagggtgtcaagaggatggagccaggctcttctcggtggtgccgagca
ataggacaagaggcaacgggcagaaactgatgcacaggaagttccacctgaacatgagga
agaacttctttactgtgcgggtgaccgagcactggaacagattgcccagagaggttgtgg
agtctccctcactggagatattcaagaaccgtctggacgcaatcctgtgccatgtgctct
aggatgaccctgcttgagcagggaggttggaccagatgacccactgtggtcccttccaac
ctgacccattctgtgattctgtgattctgtg
>CR1-Y_Pass#LINE/CR1 RepbaseID: CR1-Y_Pass
gagnagtggcttcagaaccatacacctacaatggataccactgagcgtgagacaccttga
atcctggtgacccacaagaacagggntccaattcaacctccacccttcaacattcagacc
gaaatacagatacgatgctttaaaggctttagatgtccatgagcaaggccaacgaagaga
ancacctgcaccagcgcatgtggttaccgtaaaaagaaacatcgagtgntcgtagtgggc
gactctcttttaaggggcactgaggcgcccatctgccggcctgatagagagtcacaagaa
gtatgctgcctnccgggggctaggatccatgatgttgccgagagggtaccccaacttgtc
aagagcacggacnactgcccgctactactttttcatgtgggtacaaatgataccgcaagc
caaaaaataggcaggatcaaggaagactataaagccctggcgaggcaggtgaaaaacatc
ggtgcccaagtcatcttctcatctgtcctaccggttagagaaatagggacagccagaagc
agacgcatagtgcagatcaacgtctggcttcgtggctggtgccatcgagaaggttttggc
ttttataacaatgggttgtgctttaatgattgtagcctgttagggagggatgggatccac
ctgtctaaaaggggcaagagagtctttggcagcaggctggccagtttggtgagacggact
ttaaactgaaggactgggggccggggtccgaagtggcaatgctcgcgccattgcttcctc
ctggggagtaggccatgccaaccantgcagcgacagatgttccttggctgcctctcaaga
tgagaatcanagggctaaccacatcaagggtgtgtatggctatggtgaatcctcttacac
cccttctagggaacctggatgctcgattacctctctgaagtgcctgtacacaaacgcaca
cagcacggggaataaacaggaagaactagaaatctgtgtgcggtcgcagggccacgatct
cactgcaattacagagacatggtgggatagctcacatgactggaatgttgtcatggatgg
ctatgtactttttagaaaggacaggtcagcgaggcgaggtggtggagttgctctttatgt
gagagagcaactggaatgtatcgagctctacccagggacagacgaacgagttgagagctt
acgggtaagaattaagggacaggctaanatgggtgacactgttgtgggtgtttactacag
gccacctgatcaggaggaggaagttgatgaggctttctacgggcagctggaagtagcctc
acggtcacaggccctggttctcctgggggacttcaaccaccctgatatttgttggaggga
caacacggctcggcacacacggtccaggaagttcctgcagatcactgaagataacttttt
gacgcaagtggtggaggagccaacgaggaaaggtgtgttgctggaccttgtactaacaaa
ccaggagggactggttgaagacgtgaaggctgggggcagccttggctgcagtgaccatga
gatggtggaactcaggatcctgcgtggaggaagcaaagcagtaagcaggactagaaccct
gaacttccagagagctaacttcggcctcttcaaagacctacttagaggaatcccatgggn
tagggctctagaagagaagggggtccaagagagctggtcaatattcaagcatcacttcct
ccaagctcaagaccagtgtatccccatgatcaagaaatcaggcaaagggggcaggagacc
tgcatggatgagcagggagcttctagtaaatctcaaacggaagaaagaaatttatgggat
gtggaaaaagggacaggccacgtgggaggactataggaacatcgtcggagtatgcaggga
tgcgacgaggaaggccaaggcccacttggaattgagtctggcaagggatatcaaggacaa
caagaagggcttctgcaagtacatcagcagcaaaaggaagattagggaaaatgtggggcc
gctgctgaatcagatgggtgtcctggtgacggaagacacagagaaggcagaattactgaa
tgccttctttgcctcagtctttactgctgaggccggccctcaggaatcccagacctcgga
ggcaagagaggaaggctggagaaaggaagacttccccctggtcgtagagggttgggttag
agatcggctaggcagacttaacacccataaatccatgggccctgatgggatgcacccacg
ggtgctgagggagctggcagatgttgctaagccgctctccatcatctttgaaaaatcatg
gagaacgggagaggtgcccgatgactggaggaaggccaatgttactcccatcttcaaaaa
gggcaagaaggaggacccgggaaactacaggccagtcagcctcacctccatccctggaaa
ggtgatggaacagatcattctggaggtcatcaccaagcatgtagaagaaaagaaggtcat
caggagtagtcagcatggattcaccaaggggaaatcatgcttgaccaatctgatagcctt
ctgtgatggcatggcaggatgggtcgatgaggggagagcagtggatgttgtctacctcga
cttcagcaaggcttttgacactgtctcccataacatcctcgtaggtaagctcaggaaatg
tgggttagatgaatggacagtgaggtggatcaagaactggctgaatggcagagctcagag
ggtcgtgatcagcggagcagaatccagctggaggcctgtagtcagtggcgttccccaggg
atcaatactgggtccagtcttattcaacttgtttatcaatgacctggacgaagggataga
atgcaccctcagcaagtttgctgatgatacgaaactggggggagtggctgatacacctga
aggctgtgctgccattcagcgggaccttgataggctggagagttgggcggagagaaacct
aatgaggttcaacaagggcaagtgcagggtcctgcacctggggaggaataaccccaagta
ccagcacaggctgggggctgacctgctggagagcagctctgcggagaaggacctgggagt
cttggtggatgacaagctgaccatgagccggcagtgtgcccttgcggccaggagggccag
tggtatcctggggtgcatcgggaagagtgtggccagcaggtcgagggaggtgatcctgcc
cctctactcggccctggtgaggccacatctggagtgctgtgtccagttctgggctcctca
gtacaagaaagacaaggagctactggagagggtccagcggagggccacaaagatgatnag
gggtctggagcatctctcttatgaggagagactgcgggagctgggcctgtttagtctgga
gaagagaagactgagaggggatctcatcaatgcatataaatatctcaaaggcgggtgcca
agaggatggtgccagactcttttcagtggtgcccagcgacaggacgaggagcaatggcca
taaactaaaacacaagaagttccacctcaacatgaggaagaacttctttacattgagggt
ggcagagcactggaacaggctgcccagggaggtcgtggagtctccctctctggagacatt
caaaacccacctggacgcgttcctgtgtnacctgctctaggtgaccctgccttggcaggg
gggttggactagatgatctccagaggtcccttccaaccctaacgattctgtgattctgtg
attctgtg
>CR1-Z1_Pass#LINE/CR1 RepbaseID: CR1-Z1_Pass
ccnnaagntagntatatcgtaggaataactgaaacgtggtgggacaactcacgtgactgg
aggaccgcgatggatggctgcaggctgttttgtaaagacaggcagggaagaagaggagga
ggagttgcgctctatgttaaggagaaccttgaacgtgtagaagtcaactacggtgattat
ggaagccctatcgaatgcctctgggtcaagatcagaanggtcgtctccaagggggatctt
agagtaggcatctgctactgacctccaaaccaagangataaggccaacgaagcaatattt
gggtcacttaagcaagcttcgggtcaacagaacctggttcttatgggcaanttcaactac
ccagacatttgttggaagaacaatacagcagctcacgtgtcatccatcaagttcctggaa
tgcgtagaggactgcttcctcataaaaatgttggatgtgccaaccaggaatgaggcactg
ctggacttgctactcacaaaccaagaaaacctgctttgtaatatctcggttagtgatagc
ctcggctgcagtgatcacagtattgtggagtttgggatcctgctgagcacgctgaaggtt
agtactaagacaaaggttttagattttagaagagcaaacttcagctcgctcagagctcag
ctgggagggattccgtgggaagcttccatggaggataaaggagctagcgagtgctgggag
tttttcaagaacgctctcctggaagcacaaaancagttcatcccctttaaaggtaaggga
agtaggcggagcaagagacccccttggcttaactgcgagcttctgagtctgctcaaaacc
aaaagagaagcgtaccagagatggaaaagcggataaatacccattgagaactacaagggc
attgccagggcgtgcagagatgcagttagaaaagcaaaagctcagctcgaattgaaattg
gccagagatgtcaaaaaccacaagaaagggttcttcaggtacgtaaacaacaagcagaaa
cagaaggaaaatactggcccgctgttaaacaggagaggtgaattagtcaccaacaacgct
gaaaaggcagaggttctcaacactttcttcacctctgtctttaccagcactgctgggccc
caggccttgggaacaaaaatccaggttgatgcaaacacagacccaccgtcagtgaaggaa
gagttggtatgtgaactattacaggagcttgacccctacaaatcgatgggccctgacaat
atccacccgagggtgttaagagagctggctgacgtcgttgcgaggccgctctccataatc
tttgagaagttgtggagatcgggggacgtcccagaagactggaagaaggctaatgtcacc
cccatctacaagaagggcttaaaggaggatccaggaaattataggcccatcagtcttact
tcagtccctgggaaagttacggaacgaatcctcctgggggctatcacaagtcagatgaag
cacgtgattgggaaaagccagcacggattcaccaagggcaaatcgtgcttgacaaacctg
atcgccttctacgacaaagtaacctgctcggttgatgtggggcgagcggtggacattgtc
tacctggatttctccaaggctttcgatacggtttcccacagcctcctcctggagaaaccg
atgcgttacggtctagacaagtggtccgtgcggtgggtggggaactggctgacaggcngc
acccagagggtggtggtaaatagctccttttcaaactggcagcctgtcacaagtggggtc
ccccagggatcgatattgggcccaacgctgtttaatatcttcataagtgatctggangat
gggatcaagtgtaccctgacgaagtttgccgatgataccaaactgagtggggaagtggac
acttcggaagggagagccaccctgcaggaagacctggataggctggaagagtgggctaac
aagaaccttatgaagttcaacaaggacaagtgtaaggtcttgcacctgggaaaacataat
ccaggagtgcagcacaggctgggatctacccggctggggagcagctctgtggaaagggac
ctgggggtcctggtggacaacaagctcaatatgagtgaacagtgtgctgctgcggcaaag
aaagccaacaggatgctgggctgcatcaacaagggcatcaccagcagagataaagaagtc
attatcccactctactcagcgcttgtcaggccacacctggaatactgtgttcagttttgg
tccccgctatacaaaaaagatgtggacaggctggagagggtccagagaagggccacaaag
atgatcaaaggactgggaagcctgccatgtgaggaaaggctgagagaactgggtttgttc
agccttgagaaaagaaggcttaggggagaccttatcaccatgttccagtatttaaagggt
ggctacaaagaagatggagactccctttttacaaggagtcacatggaaaagacgaggggt
aatgggtacaagttactcctggggagattccgattggacacaagaggaaaatttttcaca
atgagaacaatcagccattggaataatctccccagggaagtggtggattccccaacgttg
gacacttttaagattcggctggacagggtgctgggccatcttgtctagaccgtgcttttg
ccaagaaaggttggaccagatgatccttgaggtcccttccaacctggtattctatgattc
tgtgattctatg
>TguERV7h_LTR#LTR/ERV1 RepbaseID: TguERV7h_LTR
tgttatgtgtaatatggataattcgcgcctatagagtgatatatagatgtaatgttttat
attgctaagaaatatttgtataaagcatgcgagtcngagccagggggttgcctcacatat
gttgaaaccaccgctgacaagagggaggaggacttcatttacaagctaatacacgtagct
cgcccggagatgggtcgtttcccaaggtgatccgaggaactcccaagcgatgatcgtctc
gacaactacccaagactgagatcgctggagccaccggaaagatacatctcaatgccgagt
tccngtaactcaatcagggacgtacatcgctctccggacaccgttttgttcaactcagcg
cagagaaaagagactctatgaatatgtgggactctgaatggaaagaaaagcctgatcgcc
gaaancccngcctcgagcaaaataaaccgtataaaaaccgcttgngcgggacggtcggtg
tgaaacataggggaccctntgctgtagcggtcagacctgtgtctcacccagcgccgatcc
cgggctcggcactgtccttttctttgtggctggctcagatngaattcgatcgctaaataa
aaacttatttttattaatttttaatttggctggatcaatttttacctataaca
>TguLTR10c#LTR/ERV1 RepbaseID: TguLTR10c
tgaaacagagtaaaatttaacagggtagaaaatccatctggatttaggtgaagtgtgctg
cgtagtagcttgctaacatgagtaaaatatgctgtttagtctgttaactctgctgtgctt
gtaaaactgtcccagccaaggagaaaagaatgcaatctccaaggtgaagagataagaggg
gccccttgaactctgaaactaagaaaagaagaagtctgcaaaaatagacaaagggattag
agagttctctgtacaaagggccaactgtaaattgtaactcgaaatcaacagaatgaatat
gcatgaacctattgtaagattctatgtatatgtaaattagtacgggataataaaaaggat
cgggaatccccaaggggcgcgcatgccctttgaagggaaatccctgcngcaagagaaatc
ccagtgtgcgcccagcgctgaaataaaaataccgttccctacaaatctttattaaaattg
tggagttttgatttttcatccgcgtgtca
>TguLTR12#LTR/ERV1 RepbaseID: TguLTR12
tgttgcaaaatgtggaatatgtaaaattttcttaagaaaggatgttctttgatgtttgat
ctttgtatactttcaagcctaatcaacaagaagggagatttaatccgtgaaacaganagc
agctaacaagctctaagtgatgtccaggtgttagaaagacaaattacttgtcggtagaat
tgccttgttaaggtttagggcttgacatgcttcagtgatctcagacctagggggaggtta
acaaagcttgggaagaaggatgtaccactgatagtggacacaaagaatgcagaatttacg
ggccacaaggacatttggcagaactcccaagataaggaagaaactaataaagccaactca
gcaactgtgctgaaatcagctccgactgggtaaaaggtaattccggcagggggagatcgc
gaccaccgacccaagaaacccaccgacccaaaagaagagaaagactgagcatgcggacta
attagcatgagaagcgagagaatcattaaccaatagaagatagaatactaattaataaga
gaactatgtaacttgtagccaatgaacactaatncctttgtttgctaaaatgtataaata
gtgaaaagttttgatagtcggcgtgcttgatttgtggantaccaccgagcacccaggctt
gcgcaactctgaaataaataatcaatgtctctctcgagtgtgtaattattggcttgttgc
acaccgggtaacgaatccgatttttgtggacaaca
>TguLTR13e#LTR/ERV1 RepbaseID: TguLTR13e
tgatagggaagatgtgtgctaatgtctttacaaacaattccatgggtgagggtatgggtg
ttaacgtctttgaaatgggtcttaatgtctctaccaacttcaagcagcaggtttgttaca
gagcccagacagcttgactcctgaaacagacaaatgggtccgcacaagcctgagcttctg
aactttggggnaaaatgacaggttcaaggggggaatatgtggtaggcggttcgggaaggc
tgtaccttcctagtacctcagccaatggggaaaggaagagggcaacgtgcggccgggagt
ttaggataaaaggaggctgcgccctccgaaacctcgagagagaaaaccccgcgggcgtgt
gccccagtggactctctccctttattcgaataaagttgcaggactcctctgtctccttta
tggacactggcttttcatagcgtgattttccgcaca
>LmeSINE1c#SINE/tRNA-Deu-L2 RepbaseID: LmeSINE1c
gggtgtcggtgrctcagtaggtagcactcttgcctcttagtcagaaggtcgcaggttcaa
atcccacttgaggaacctggacaaacccccagcaggtttttggagtgctatgctactgaa
ggtgttttctttcagatgagatgccaaaggaatgttttgcctaccttttagagatcataa
attctatgctatgttttgaaagaatatgggagtcctagtcaagttccctcaatagagtct
atcaggtcataatgattggaagttgttgtgtgatatgcattcaaaacatagttgttgtgt
tccatcccaaagacaacacttcagtgacttacatatgccctcaatgcaatgtaacatcca
tggataaaacactacagaaatgtaaattctactctactctaatt
>Penelope1_Vert#LINE/Penelope 
tccttctatcccatttctgactagcaacaacgttatcgaaactgatctttacagcaaacc
cacggatgnacacctgtatttgaatcggacatcttgtcatcccagacataccaaaatcag
cattgtttacagccttgctcttaggattcgacgtatctgcaataatgaagaaaactactg
gaaaaaaattaaagaacttactaatcagtttgttaatcgaggatatccgcttcacattat
acagagacaaattaagaaggctactgtggtacccagaaancatctgctaaacaaagtcaa
aattaatgataaacaaaatcgagttccctttgtggttgattttcatccagctgcacccaa
ctataaaagagctatcaaagaaagctacccattagttgtcaattcagaacgacttcagaa
agcaatccctaaacctccantgatatctttccgacaacctcctaatctccgcaagttgtt
ggtaagagctgcattaaaccagcctgtcatcaatcctggctctcaccgctgtaactcaaa
gagatgcactacctgcgatcacttagaagaaactacagcttttaaaagcacatctacagg
tagaacttacaatatacaacagaatctcacttgcagatctacctctgtcatctacgtcat
acagtgtcaacggcccgactgcaataaacaatacgcaggcaaaaccagcagtgacctacg
tacgtatttcagaaatcgcaagtctgctatcattactaagaagctggaccaacctgtggc
taaacacttcagcactccagaccacagccttgctgatctcaggattttcccaatagaaag
tgtatcaaaacctgaagatctggataaaagaaaaaacttctggacgcagaggcttaaaac
tctagctccctgtggtttaaacctggaagacaatacatctgtttaacatcttgcagtttc
tggaattctcattgagaatntttctgacacagtgttccatggaacatcctttgtttgctc
acactgtgcctcttttaaacttcagatgtaaacaacaaaagcttattctttttccatact
atcttca
>L2-1_Crp#LINE/L2 RepbaseID: L2-1_Crp
gcctgctctgtatgcttccctcctccccacttcacttttttgcccctctctcccattcca
aagtctgctgcaccttcagccctggctcacccccaacatctgcttcctctgctcctgctc
tcatgctgcagagcatctctggcagaaatcctatgaccaggctgacttcctccactacaa
attcgttttctcctccttcagttctgccatcttcctagctaagcaactctacttctccag
cttgattggatcccatgcccacaatccccaccttttcaccacttgactcactcctcacca
ccctttcctgcctccatttctctctctgcacaggatctcaccgatttcttccaagagaaa
actgacaaaatacgacgtgacctcctcctcccctcagcttgcctcccttcttccctctcc
tgcaatcttctcctcttctcccctgtcacagacacgaagtttcttctttctcttccctct
aaccccccagtggccccctcccatcccatctcctgatcccttcacatccactctcatccc
ctcccttactcttctccttaacctcttctgcctctgcttttccctcacaatacaaacatg
ctttagtctctcccatcctaaaaaaaacccttgaccccacttgcttctccaccaccccat
ctccactctccctttcatctctaagctcattgaatgcgctgtttacaattactgtctgga
gtttctgtcctccagttcccaccctcactccagcttctgccccttcttccactgaaatct
aatgtcttgccaaagtctctaatgactctttctagccaaagctcagaatcagcactccat
cctcatcctccttaacctgccagccttcaacatagttgaccactgttcctcttgaaagct
tgtcctcccttggcttccgtgactgtcctttcctagttccctttctttcctcttgccttt
tcctttgaaagatctcctcatccccttccaactttcacagaaaccctggctccacttgct
ccctttcctttctcctccwtagtaacgtctctggataatctmatctgcaaaccaaaccgt
awatcttcatggaccccwaaatccacactctctattccatacctgtcwccttctgtccaa
ataaaatctcagcttstctctccaatgtctcctcgtggtattgtgccagctcaacaaggc
taaagcgggctcccttaatctagctgcccatctccacccct
>L2-1_AMi#LINE/L2 RepbaseID: L2-1_AMi
tccatgccamgccatccgagcatgctgcttccwcctctacaactctctcctttctttcct
tctgtccactgaactgctgcagcatctctaatgacctcttcctagccaaatctcagaacc
agtactccatcctcatcctccttgacctgtcagccgcctttgacacagtcgaccatgctc
ttcttgaaatcttgtcctcccttggcttccgtgactctgtcctccgtctcctcctacctc
tctaattgctccttggcaattcttccttcctcccactttctgtgggggttccacagggct
ctgcccttggtccccttctcttctctctacaccttatctctgggtaatctcatccgcaaa
cacaaattcaactaccatctgttgactcacagatctacctctctactccagacctgtctc
cttctgtccaaactaaaatctcagcctgtctctctgacatctcctcgtggatgtctagcc
gtcagctcaagctcaacatggcctaaaacagagctcttaatcttccccccaagcctgctc
cccattcccttttctcaatcactgtggacaacaccaccatcctgcctgtcactcaggccc
gtaacctgggcgtcatcttcgactcggacctctctctaggtcctcacatccaggctatgt
ctaaatcttgcagattctttctgcataacatctctaagatatggcctttcctatccatcc
acacagctaaaactcttatccagtctcacatcttgattactgcaacatccttttctctgg
ccttgacaaatgcaatcttgccccgctcatatccattcagaatgctgctgcaaagatcat
tttcctagcctatcgctttgaccatgtcacccctctctttgcatccctactggctccccc
ttctctatcaatcaaacataagctacttgtcttcactttcaaggcccttcacggcctatc
ctacctgtctatcatctctcattcactatcgagagttgactcccgcctccaatcggccca
tgatgccagcctccatcgcccacttgttaaattttcaaacagcacttcctttttcctatg
ctgctcccctcatgcttgggaggagctccctgtaaacatccgcaaatcacattattctcc
ttcaaatccctccttaaaccctcctttgccatgatgcctacaaaaactgacaacagttag
gctgctgatgtgctgagactactgcctattctgct
>CR1-L3B_Croc#LINE/CR1 RepbaseID: CR1-L3B_Croc
tagaggatcggggattttggaagggaactgaagaagangnaagtccaagtgatcttctta
gaganccttccagtcccgngagcaagggaanacagaagcggaaaatnctgnagatgaatc
attggctgcgcgactggtgcgagtgaaggttntggttttgcggaacgctgggctacttcc
aggggagaagggactgcncgaataggacggcctgcatctcagcagggggcgaancagtnt
tcttagctgacagactanctgaagcagccaggaggncgttaaactagcaacgcaagagga
gggtgctaagaaggcaaacgcgctgtaaactcaaactcggcatgtcgtgagcaaactgaa
ccgacgtggcaaagaacgtgaagggaagacgtttttcagttgcttatatatcaacgctag
gagtctgggnaacaagcaagaggaactggaaattctcgttcangagcagaaatntgacgt
aattggcattactgaaacctggtgggatgattcgcatgactggaacgttaaaatcnacgg
ttacaacctgtttaggaaggacagagcgggnaaaagaggngggggagtggcgctctatnt
taaagacgccattacctgttttagagttattgataactcggaagcacaggatcttgaatg
cgtgtggatcaatgtgctaactaacaaagcccagganggggtactggtgggggtctgtta
cagaccaccgaatcaaaccagagaacaggatgagttactccttaagcacctgtctgtaac
gtgtggaaagaaaaactgngttgttacgggggacttcaatttgggagacatatgctggag
gtctcatgcagccagtagtaaaacgtcnttagagtttctaaaaattatagacgataattt
tctaacgcaaaaggtattgcacccaacacgaggtaactctattttggacctcattntgac
ggataaagatgaattaatcactggactggaagttggtggttgcctagggaccagtgatca
tgacctgattacattcgatatgggcaaacagaaganagtcccaaccagtaatatatatac
ttggtgcttcaaaagggctaatttcccaaagctgaggaaaattatgagcgaaattgactg
ggaggaaaaatttagacagaaaaatgtgaatgaaaattgggagttctttaagaagagttt
attagatggccaaaaagccacgattccacaatcaagaaagaggacaactttggctaaaag
cccatcctggttcagtggcgaagtgaaggcagcaattagaaataaaaaagcaatatataa
caaatgggaaaaaggggaaacagatagcaatcgatataaattagaagttatgaagtgtag
aaaattgataagggaagctaaagacatcagggaaaaatccatggctggcagggctaagga
caataagaaggaatttttnaagtatattaggaacaaaagaaatcctagcaatggtatagg
cccattactagatggagatggtaaaattgttaataatgatgcagaaaaggcagaagtgtt
caataaatatttctgttctgtatttggaaagaagcaggatgatgtacttgtatcacatga
ggatgatgaagtactttccagtccattagtaaccaaggaggatgttaaacaacatctact
agggataaacatttttaaatcagcaggcccggataacttgcacccaagagtcctaaaaga
gctggctgaggagatctctggcccgctgatgttaatttttaataaatcttggaataccgg
ggaaattccagaagactggaagagtgctaatgttgtgccaatattcaaaaagggcaagcg
ggatgacccgggtaactataggccggttagcctgacatcagtcccgggcaaaataatgga
aaagctgatacgggattcaattaataaagaattaaaggataggaatataattaatgccag
tcaacatggttttatggaaaataggtcttgtcaaacaaacctgatttcattctttgatga
gattacaagtttggttgataaaggtaactgcgtagatgtaatatacttagacttttgtaa
ggcgtttgacttagtaccgcacgacattctgattaaaaaattagcactatacaatatcaa
taaagcacgcgttaaatggattaagaactggctaactgacagatctcaaaaagtagtcgt
caatggggaatcatcatcgaatggggatgtttctagtggggttccgcagggatcggtact
aggcccgacgctattcaacattttcatcaatgatctggaagtaaatataaaatcactgct
gataaaatttgcggatgacacaaagattggcggagtggtaaataacgatgaggacagggc
agtcatacagagcgatctggatcgcttggtaagctgggcccattcaaacaaaatgcgttt
taatacagccaaatgcaaagttatacatctaggaacaaggaatgcaggccatacctacag
aatgggggactgtatcctggaaagcagtgactctgaaaaggatttaggggtcatagtgga
caagcaactcaacatgagctcccagtgcgatgctgtggcaaaaagggctaatgcgatcct
tggatgtataaacaggggagtagcgagtaggagcagggaggtgattttacctctgtatac
ggcattggtgagaccgatactggaatactgcgtncagttctggtgtccacattttaaaaa
ggatgttgaaaaattggagagggtgcagaaaagagccacaaaaatgattcgagggctgga
gaaaatgccttacagtgagagacttaaagagctcaatctgtttagcttatcaaaaagaag
attgagaggtgacttgattacggtgtataagtaccttcacggggagaaaataccgggtac
taaagggctctttaatctagcggagaaaggcataacaagaaccaatggctggaagctgaa
gccagacaaattcaaattagaaataaggcacanatttttaacagtgagggtgattaacca
ctggaacaaactaccaagggaagtggtggattctccatctcttgatgtcttcagatcaag
actggatgcctttctggaagatatgctttagtcaaacacaagttattgggctcaatacag
gggtaactgggtgaaattcnatggcctgtgntatacaggaggtcagactagatgatctaa
tggtcccttctggccttaaaatctatgaatctatgaa
>CR1-L3A_Croc#LINE/CR1 RepbaseID: CR1-L3A_Croc
ctgcgacccttgggtctntgatcagccccggtgtttgaagtcnctgagtggttaatcnct
ccctgattagtgagggggcggagctgagcaacgaggttcagtagtaaagtcagttgccag
gcgaactcgtgagcagcggaaaacgagggcgntttggagggagtttggaggggagtgcgc
gaagctttctttctaggtacggttctacgctcaataccgtgatggccagcgatggagcag
tggttgtgacctgcaacggatgtgccacgttttctttcctgcctgaagccagaagggact
tcctgcgtatgaagtgcaagttggtggctgtgctggaagaaaagattcgtggtttggaag
gacaagtactgacgctgcggagcatcagagaggctgaggagttcttggacaaccagattc
gggaagcatcgccaccccagattcaagaaagaaaggaactggccaccaaggaaccagaaa
gagaggaaaccggagaggaggcttggcagttcgtaaccaccagaggcaagaggacgaggc
ggcattctacgcagctggaggcagangaggatgggcaggctgtgaccaccagagagaaga
ggaccaggaggaattccacacagctagaagtatccaatcgttaccaggttctcagcgtgg
aaactgcagaaaatatctctgaagatccagctggtcgaacggaacggagagctgtacggg
acatacctgtggatggctgctcagcccaacccgcaagacgatcaagcatgcccacaaaga
gatctccaaccatccaaggaagacagacgatccttgtcggggattctatactaagaagaa
tggaaagaacgttctgcaagggacaggcggacaacaggacggtgtgctgtcttcccggag
ccaagacacgagatgcgactctaagactggataggcttctgaagtcggcgggcaaggatc
cactggtgatggtgcatatcggcactaatgacactgcttcgcgngatacctcacagatta
tagacgacttcagggaactcggaagggtgctgaaggagaagaatgtccaagtgatcttct
cggagatccttcctgtcccacgagcgaaggaagacagaaggcagaagattctggaagtga
accgctggctaggtaagtggtgtaaggtagagggttttggttttgtggaacattggtcca
ccttctatggggagaaggggctgtacagtttggatggcctccatctcagtagaaggggaa
ccagtcttctaggggacaggctggctagactagtcaggagggcgttaaactaacaacaaa
aggagggagtgaaagagggaaacaaatgagcactcatttagcacaaaatcaagatgtcga
gaacaaaattaatcaaggcaccaagggacgtgaagagaagaaattctttaattgcctata
caccaatgctaggagcctgggtaataaacaagaggaattggaattgctcatttatgagca
taaattcgacctagttggtattactgaaacctggtgggaagattcgcatgactggaatgt
taaaatcaatggttataacctatttaggaaggatcgagtgggcaaaaggggagggggagt
ggcactctatgtcaaaaatggcattacctgtttccgagtcactgacaactcggaagcaaa
tgatcttgaatgcttatggatcaatgttctaacagataaagcacaagatggggtactagt
tggtgtctgctacagaccaccaaatcacactagagaacaggatgaccggctccttaagca
cctatctataatgtgtaggggaaaaagctgcgttatcacgggggacttcaatctgagtga
catatgctggaggtctcatgctgccagtactaaaacgtcctcggaatttctaaaaattat
agatgacaatttcctaactcaaaaagtgttgcatccaacacgggggaattctatattaga
cctcatcttgacagataaagaggaattgatcacagaactaaaaattagtggttgcttagg
tgcaagtgatcatgacttgattacatttgttatgtgcaaacagaataaagtccaaaccag
taatatatatacttggtgctttaaaagggccagtttcacaaagctgaaaacaattatgag
ccaaatcagctgggagaaagaatttaaacagaaaaatgtgaatgataattgggaactgtt
taagaacattttactagatgcccaaaaagccacaatcccacaatcgagaaagaaggctac
gctggttaaaaaaccagcctggcttagaggggaagtgaaagcagctataaaaaataaaaa
agcaatatataacaaatggaaaaaaggggaagttgatagcaatgaatataaattagaagc
taggaattgtagaaaattgataagggaagcaaaaggacacaaggagaaatctatggccag
cagagttaaggacaataagaaggagtttttnaagtatattaggaacaaaaggaatcctaa
caatggtattggtccattactagatggaaatggtagaattgtcaataataatgcagaaaa
ggcagaagtgttcaataaatatttctgttctgtatttgggaaaaagccagatgatgtant
cgtatcacatgatgatgatgaaatactttccattccaacagtaactaaggaggatgttaa
acagcagctactaaagctagacatttttaaatcagcaggtccggataacttgcatccaag
agttttaaaagagctggccgaggagctctctggaccgttaacgttgattttcaataagtc
ttggaacactggggaagttccagaggactggaagaaagctaatgttgtgccaatatttaa
aaagggtaaacgggatgacccgggtaattataggcctgtcagcctgacatcgatcccggg
caaaataatggaacggctgatacgggactcgattaataaagaattaaaggagggtaatat
aattaatgccaatcaacatgggtttatggaaaatagatcttgtcaaactaacttgatatc
ttttgatgagattacaagtttggttgataaaggtaatagcgttgatgtaatatacttaga
cttctgtaaggcatttgacttggtaccgcacgacattttgattaagaaactagaacgata
caaaatcaacatggcacgcgttaaatggattaaaaactggctaactgataggtctcaaaa
tgtaattgtaaatggggaatcatcatcgagcgggcgtgtttctagtggggtcccgcaggg
atcggttcttggccctacgctatttaacatttttatcagtgacctggaagaaaacataaa
atcattactgatnaagtttgcagatgacacaaagattgggggagtggtaaataacgaaga
ggacaggtcactgatacagagcgatctggatcgcttggtaagctgggcgcaagcaaacaa
tatgcgtttcaatacggccaaatgtaaagtcntacatctaggaacaaagaacgcaggcca
tacttacaggatgggggactctatcctgggaagcagcgactctgaaaaggacttgggggt
cacggtggataatcagctgaacatgagctnccagtgcgacgctgtggccaaaagggctaa
tgcgatccttggatgcatnaacaggggaatcncgagcaggactagggaggtnatattncc
tctctattcggcactggtgagaccgcngctggagtactgcgtccagttctggnnnccaca
cttcaagaaggatgttganaaattggagagggttcagagaagagccacgagaatgattaa
aggactggaaaacatgccttatggngagagactgaaggagctcgatctatttagcttatc
aaagagaaggctgaggggtgacttgatcgcagtctataagtacctacacggggagcagaa
atctggtaatggagggctcttcagtctagcggacaaaggtataacaaganncaacggccg
naagttgaagctagacaaattcaggctaganatnaggagnaactttttnacagtgagggt
agttaagcactggaacagnttaccaagggangtggtggantctccatcnctggaggtctt
taaancaagattggatgcttttctagaagacangctctggttcaaacaggaattaattcg
gggaagtcctgtggcctgcgttagcagggggtcggactagatgatctncngaggtccctt
ccggccctannatctatgaatctatgaa
>CR1-16_Crp#LINE/CR1 RepbaseID: CR1-16_Crp
aagtggaagttgggkkcacccaggttgtgatcatagtcatcagatttgaaatgctcatga
gggtagaacctgtggaagggaaacacaaaggtttttgactttaggaaagctgactttgag
ggaatgtgaaatgccctaaggaattttgattggaattctataatgtatgggaaatctact
gcagaaaagtgggaaatatttaagaaacagttggagagactgcaattgaaattcatcccg
gttaagtctaaacagggaaaagggcaacagaggccaatgtggttaagtagggatgtaaag
attagtaagcaataagaacagaaggcttttaaaatataaacagcactgggaaggataaga
actaagcagaacaagttaaaaggataattagaggagcaaaaggaaatatgacgttagcta
actaaggggctcttcaaaaatattcgtaatggagacaaaagtaaagagaaaattggtcca
ctgaacatgataatgggggattggagccaggaaaaggaag
>CR1-15_Crp#LINE/CR1 RepbaseID: CR1-15_Crp
aaacagtaataaagacaagctaaggcagaatttgaggagaaatttgctagaaacataagg
ggtagcaagaaaattttctctaagaatccgaagacctgccagggagkcagttgggcttkt
ggatgatcaggatgtaaaagsggcgctaaaggatgacagggccattgctgagamactaaa
tgcattctttgcatctgtcctcattgtggaagatgttakggagactccctcaccagatcc
actcctctctagggacaatcwgtgaagcwgacccaaactgagatttcaatagatgaggtc
gtagaggaaattgataaactaaacagtagcaaatcaccaggacctgatggcattcatcct
agcgtcctgaaggagctcagattggaaactgccaaactcctaactgtagtatgcaaccta
tcactaaaaacagcctcggtaccagaggactggagggttgccaatgtgactcccatattt
aaaaagggctctagaaggggacgcagggaactacaggctaacttctgttccggaaaactg
gtagaaacaataataaaaacagtgttcagcacatggatgaacatgacttgctggggagga
atcaacatggttttgtcaaagggaaatcatgcctcaccaacctactagagttctttgagg
gtgtcaataagcaggtggatcagggtgatccagttgacataatgtatctggacttccaaa
aagcctttgacaaggtctccatcagaggctcttaacgaagttaggtagtcatgggattac
agggaaggtcactcatggattagaaattggtttaaggatagaaaacaaagagtgagtata
aatggtcagttttcagcgtgggaaagaagtaaacagtggggtcccccagggatccatgct
gggaccggtgctgtttaacatattcataaatgatctggaaaagggggtgagtagtgaggt
ggcaaaatttgcagatgacacaaaattatttcaaggtggtaaagaccaaggagactgtga
ggaactcagaaggatctggcacaactgggcaaatgggcaacaaatggcagatgaaattca
gtgtagataagtgcaaagtgatgcacattggaaagaataatctaaactatacatacactg
atgggttctaaattagctgttaccactcaggaaagagatctgggagtcattgtggacagc
tcamtgaaaacatctgctcagtgctcagcagcgtcaaaaagaaacaaaatgttaggatta
ttaagaagggaatagtgaacaaaactgaaagtatcatatgcccctttataaatcacatgg
tgcatccaccttgaatactgtgtccagttctggtccccacacctcaaaaaggatatagaa
gaactagagaaggtcagagaagggcaacaaggatgattagtggtatggaggggcttccat
atgaggagagactaaagaggctaggcctattcagtttagaaaagagatgcttgagggggg
acatgataagggt
>CR1-13_AMi#LINE/CR1 RepbaseID: CR1-13_AMi
aamaagggattagaaaataatactgaatgtagtacaatgccattatataaaccgatgatg
cacttcacttgaataccacgttcagctctggtcaccctatttcaaagaaatagagcagaa
acaaggagttcgagacaggcaacgaaaatgattagaggcagagagacttccatatgaaga
gagaatgaagactggactgtttagtttagagaggagatgaatgagggggcatgatagagg
tatacaaaataatgaatggacaggggagcaatcgggagctcctatttaccctttctcata
acacaagaacaaggacattcaatgaaattgaaaggcaacaatttaaaactgataaaagga
aatgctttttttacacaatgcataattaacctgtggaactcactgccacaagatatcact
gaggccaagagcttagcaggattcaaaaaggattagacatttatatggataatgagaaca
tccgcagttacattagataggataaaaaatataagggatataatcctcatgcttcagggc
ataagccaaccactaactgacggggttaggaagaaacttcccccatggacaggttattcc
ataattgccattatggggattttacaccttcctctgaagcatctggtactggccactgtc
agagacaggatactggactagatggaccactggtcattccactattgtgaattaattgtt
ctta
>CR1-13_Crp#LINE/CR1 RepbaseID: CR1-13_Crp
aagagcaggtaagagamkgctcmkaaaatktgaatawgcmcasaccagcmmgtctggmtg
atgkgwgccctggggcwksmwgggaattagctaaccaacttactgtgctactgaccatta
tttttaaaagtcatggagaatttgggagggaccagaaagctgggaataactatgcagtgt
gatcttcagaaaagaaagagagtgatcctggcaattactgcccgtaagtctaacttcatc
cctagtaaaataatggaacaaatattaagagggaggaaaaaatcttaaacatctagagga
taatggaaccatgagcaataagcagcatgggtttataaagaacaaatcttgccagacaaa
cttgattgctttttttgatagaattacaaaattagtggatgaagggctgcaatatatctg
gattttagtaaagcatttgatacagtgtctcacaaatcttgaaattaattcaaattggct
tggatatgagcactgtcacatggactgaaaactggctgaaggaccgtaaacaaagggtaa
tgataaacggcaatgtatcgagttggggggaggtgtctcgggagtgctgcagggatagtg
ttaggtccggtcttatttaacatcttcattaatgatctggaagaggaagtaaacagcaca
ttaatgaaattcacagatgatactaaattgggagggttgcaaacaccagtgaggacagag
aaataatacaaagggacctagagagattagagaggaaataacaaatgagattaacttgga
aaaatgcagccaatattcactaggggaaaattcagtggagakgaaacgmagmgagcagcm
wgamagagcmatssaawatsgcagtggacagcagatgcgatmsgagtktgcaacgtgwwg
tggmwgcaaamcmgacagtgcggtttkggsct
>CR1-12_AMi#LINE/CR1 RepbaseID: CR1-12_AMi
aaaaaaggaaccttactagaaatgggaaattggggaaataaacagggaggagtataaggg
cattgctaaggcttgcagggagaaagtaggaaggcaaaacgcaatgagttaatgctagcc
aaaggggttaaggggaataagaagggcttttacaaatatatcagggggaaaagaaatacc
agagagaaagtaggtccattaataaatgagggagggaattagtaatgatgactctaaaat
ggctgagatactgaactgctttttaaatctgtctttaacaagaaaaagaaaagaatgggc
agacaattaggaaggaggtgtaagacagctattgataaagagcaggtaagggaatacttg
gaaaactgaacatatacaaatcagcgggtctagatgacatgcatcccagggtgctgaggg
aattagctaatgaactacagaaccactggcaattatttttgaaaagtcatggagaactgg
ggaggtccagaggactggagaaaagcaaatgtagtaccgatcttcaaaaaaggaaagaag
agtgatcctggcaattacagccagtcagtctaacttcaatccctagtaaaataatggaac
aaatattaaaggaa
>CR1-11_Crp#LINE/CR1 RepbaseID: CR1-11_Crp
cccagaattctgaaagaactggcacatgaaattgcaggtccggtagcaaggatttttaat
aaatctatcaagtcagagggtagtaccatatgactgaagaaagcaaacttagatgtggaa
aaaagtgatccaggcaactgcaggcccgttagtctggcctcagtagtatgcaaggcttta
gaaggagttttgaaggaaagaataattaaagacatggaggtaaatggaaaatgggataaa
atgcaacatgggtttaccaaaggtagattgtgccagactaacctgatgctttctttgata
agataactgattttctagacaaagaagaaatgcagtagatctcatctgtctggacttcag
taaagcatttgatacggtgccacgcgggaaatattagttaagctggagaagatggggatt
agtacaagaattgtaaggtggtaaggagctaagggaggtgacagtaggtagtgctgaaag
ggaactatcggccggaggaggttactagtggagttctcaaggatcagtcttgggactgat
cttatttaatattttcattaatgaccttggcacaaaagtaggagtgtgctaatgaaattt
gctgatgacacaaagttgggaggcatcgtcaatgcagaggaggatcaggatatcatacag
gaagaactggatgaccttgagactggaggaatagaaatgggatgaaattcaatagtacaa
agtgcaaggtcatgcacttagggactaataagaatttctgctataagctgggagctcatc
agttagaaatgctggagaaagacctgggtgtactagttgatcacaggatgactatgagct
accagtgtgatgcagccatgaaaaaggcaaatgcaatcctaggatgcatgagaaggtatt
tccagtagagatagggaagtattaatgccattgtacaaggactggtgagacctcatctgg
aatactgtgtacagttctggtcacccatgttcaagaaagatgaattcaaactggaacagg
tgcagagaagggctactaggatgatcaggggaatggagagcctatcttatgagaggagac
taaaagagcttggcttgtttagtctagcaaaacgaaggctgagaggggatatgattgctg
cctgtaaatacatcaggggggtaaacaccagggagggagaagaactgtttaagctaaagg
acaatgttggcacaagaacaaatgggtataaactggccatgaataaatttaggctggaaa
ttagaagaaggttcctaaccatcagagcagtgaggttctggaacagccttccaataggag
tagtgggggcaaaaaacctaactagttttaagatggagcttgatcagtttatgaaaggga
ttatatgacatggttgcctgagatagcaggggactgatgaatgacccaggaggtcccttc
cagtcctatgttcctatgttc
>CR1-8_Crp#LINE/CR1 RepbaseID: CR1-8_Crp
aaatgtttgtacgccaatgcaaggagcctgggcaacaaaatggaggaactngaactactg
gtgcaggacgtgaaaccagatattatagggataatagaaacatggcggaatagcagtcat
gactggaacacaggtattgaagggtacgcgctgttcaggaaagatagaaataaaggcaaa
ggtggcggantagcattgtatattaatgatgcggtagaccgtaaagaaataagaagtgat
ggatggataaaacagaatctgtttgggtcaaaatcactttggggaaggagntaaagagnt
tctactgggatagtgctgggagtctgctatagacccccagggtcggatttggatatggat
agagatctctntaatgttattagagagataaatactaccgggaattgtgtcattatggga
gactttaacttcccagatatagactggagaacaaatgctactaataatggtagggcccag
atattcctggatgtgatagccgacagatttcttcaccaaatagtcactgaaccaacaaga
ggcgatgctattttagacttggttttggtaagtagtgaggacattatagaagagctggtc
gtagaaaataaccttggatcgagcgatcacgagttgattcagtttaaattaaatggaagg
ataaacaaaagtaggtctgtaactaaggttctcgatttcaaaagggcaaactttganaaa
ttaagggaactagttagtgaagtcaactggactgaagagctcagggacttgaatgtggag
gaggcctggaatttctttaagtcaaaggtgcaaaaactatctggaacttgtatcccaagc
aaggggaaaaaacttgtagggaagggctccagacctaactggatgaataaccacctcaaa
aaggatattaggaataagcagagagcctacaaggaatggaaaaagggactgatcagcaaa
gaaagctatgtcttagaggtcaggaagtgtagggataaagtgagaattgccaaaagtcaa
gctgagttagaccttgcaaaggaaattaaaacaaatagcaaaaggttcttcagccatata
aataaaaagagaacaaggaaagaagaagtggggccgctatgcagtgaggatggggtagag
attaaagataatctaggtatggcccaaaaactaaatgaatactttgcctcagttttcaat
aaggacgatgatgttgaacatgggggcaaaggcaggatggctaatgggaatgagggtatg
gaaatggaaattaccacatccgaggtggaagcaaaactcaaagagcttaatgcgctcaag
tcggggggaccggataatctccatcccagaattctgaaagaactggcacatgaaatcgca
ggtccggtagcaaggatttttaataaatctatcaagtcgggggtggtaccatatgactgg
agaatagcaaatgtagtacctatatttaagaaaggggaaaaaggtgatccgggcaactac
aggcccgttagtctgacctcaatagtatgcaaggctttagaacaaattttgaaggaaaga
ataattaaagacatggaggtaaatggaaaatgggataaaatgcaacatgggtttaccaaa
ggtagatcgtgccagactaacctgatatctttctttgataagataactgattttctagac
aaaggaaatgcagtagatctaatctatctggacttcagtaaagcatttgatacggtgcca
catgggaaattattagttaagctggagaagatggggattagtacaagaattgtaaggtgg
gtaaggaactggctaaaggggagacgacaacgggttgtgctgaaaggggaantatcgggc
tggagggaggttactagtggagttcctcaaggatcggtcttgggaccgatcttgtttaat
attttcattaatgaccttggcacaaaaagtaggagtgtgctaatgaaatttgctgatgac
acaaagttgggaggcatcgtcaatacagaggaggatcggaatatcatacaggaagaactg
gatgaccttgaggactggagtaatagaaatgggatgaaatttaatagtacaaagtgcaag
gtcatgcacttagggactaataacaagaatttctgctataagctgggagctcatcagttg
gaaacgacagaggaggagaaagacctgggtgtactagtcgatcacaggatgactatgagc
cgccagtgtgatgcggccgtgaaaaaggcaaatgcgatcctaggatgtatcaggcgaggt
atttccagtagagatagggaagtattaatgccattgtacaaggcactggtgagacctcat
ctggaatactgtgtacagttctggtcacccatgttcaagaaagatgaattcaaactggaa
caggtgcagagaagggctactaggatgatcaggggaatggagagcctatcttacgagagg
agactaaaagagcttggcttgtttagcctagcaaaacgaaggctgagaggggatatgatt
gctntctataaatacatcaggggggtaaacaccagggagggagaagagctatttaagcta
aaggacaatgttggcacaagaacaaatgggtataaactggccgngaataaatttaggctg
ganattaggaagaacttcctnaccgtnagggcggcgaggntctggaacaggctnccaaga
gaggtggtggantctccnaccctggaggtcttcaagagnaggctagacaaagccttggct
gggatgatctagccggggatgntcctgccttgagcagggggttggactngatgacctcct
gaggtcccttccaaccctaattttctatgattctatga
>CR1-3_Croc#LINE/CR1 RepbaseID: CR1-3_Croc
gggatccatctgatgagaatggggaagagcatctttgggcatcgtctggccaacctagta
aggagggctttaaactaggttccacagggatggtgatcaaaaccctccagcaacagagca
cacagtccagaggggaaaggactcaaagaagcaactcaactctgggaaagggccagagag
ctacaggactgaagtgagtggccaaaaggaagcgagtaggtcaaaatgcaaaatacatcc
aatgcatgtatacaaatgcgagaagtatggggaataaacaagatgagctggaagctgcag
cctgtgaaaagaactatgatctgattggcatcacagagacctggtgggacagctcttatg
actggaatgtcaacatggagggttacactctgtttcggaaggacagggttgggagaaaag
gtggtggtgttgccttgtatgtcaaaaacacatacacttgttccctggttcaggaggaag
aagacagcaaagcagaatgcatttgggtgaagatgaaaggtgaaagatgcagcaccaata
taatggtggggatttattataggccaccwaatcaggaagaggaggtggatgaggcactct
tcaagcaggtgacaaatctatccaaaagctatgggatggtactgatgggagacttcaatt
ttccagacatctgctggaagaacaatgcagccaaacataaaatgtcaagccggttcctaa
cttgtgtggaggacaactttctgttccagaaagtggaggatacaactaggggatcatcta
tcttggatcttgtcctgaccaacagggaagaactggtggaggatgtgaaggtgatgggta
acttgggaggaagcgatcacgatatgatagaattccagatcctgagacagggaaagcatg
aggtcagcaaaattaggacgctagatttcaaaaaggcggatttcatccgactcaaggagt
taataggcatggtgtcatgggaggatagattgaaggataaaggcacccaggagggctggg
agcttctaaggggcacagtattggaagcccaacaagaaactgtcccgacacgatggaagc
acaagaagaatggcaagagaccaatgtggctgcacaaggagcttctaaaatgcctcaaat
gcaaaaggaaagcatacaggcaatggaagaatgggcaggtcaccaaggaagcgtaccagg
aaatagcaagaacctgcagggacaaaatcaggaaggcaaagataaagaatgagctgcacc
tggcaaaggaggttaaggacaacaagaagaggttctgtaagtatgttggccagaaaagaa
ggaccaaggaagctgtgggtcctctgttaacaagccagggggaactcctaaccgaagatg
caaagaaggcagagctactcaacagctactttgcctcagtcttcacaaaaaaattaagct
gcagccagacacctaataaggattatctggataaggaagggggcaagctgagggaggaga
taacaaaagagatggtcagagagcttttgttgggtctgaatgaattcaagtcagcagggc
cggatgaacttcatcccagggtcctgaaggaactggcagaggagatcttggagcccttgg
caatgatcttcatgaagttgtgggagatgggccaggtaccagaggactggaaaagggcca
atgtagtgcccctctttaaaaaaggcaagaaggaggacccggggaactacagaccggtta
gcctcacctcaatacctgggaagttactggagcatatcctaaggaaggccatttgcaagc
atctggaggaggaaaggctgatcacaagcagccagcatggatttatgaaaaacaaatcgt
gtcaaacaaacttgatctccttctttgacaaagtaactacttgggtggatgaagggaatg
ctgtggatatagtgtatctggacttcagcaaggcttttgacaaggtcccacatgaccttc
tcataaacaaattggagaaatgtgggctggataaaactactacaaggtggatagataact
ggctcaatagccgcaagcaaagggtaattattaatgggtccatgtcagaatggcaggagg
tttcgagtggagtcccacaggggtctgtcctgggcccggtgctgttcaacgtgtttatta
atgatttggatgctggcatagaaagcttcttgagcaagtttgcagatgacatgaaactgg
gaaggactgtgaacacattggaggatgcgagcgcaattcagaaggatctcgacagattgg
aaagttgggctagagctaacaggatgaagttcaatgcggacaaatgcaaggtgctacacc
tcgggaggaataatcaaaaacacaaatataaaatgggtgacacctggctggatggcagca
ctatggaaaaggacttgggagtcttggtagatcacagactcaatatgagtctgcagtgtg
atgcagctgcacaaaaggtgaatgcggttttgggatgcatcaatagaagcattaggtgca
agacacgggaggtgatagtgcctctctactcggcactggttaggcctcatctggagtact
gtgtgcagttctgggctccacattttaaaaaggacgtggagaagttagagagggtccaga
ggcaggcaacaaagatgatmaagggcttggaaggcaagtcatatgaggagaggctgaagg
agctaggcatgttcagcttgcggaaaaggcgcttaagaggggacatgatagcagtcttca
aatacttgaagggctgccataaagaagagggaaagcaccttttctctcttgctgcagaga
ggaggatgtggaccaatggcttgaagttgcagcaaagtaagtttagattggatatccaga
aaaacttcttcactgttagaacagtgaggcagtggaatagactgcctagggaagttgtgg
actctccatcactggaggtgttcaagaagaggttggacagccactggtcagggatgatct
aggcgtagctatgcctatgttctactatgggtatttcccatgcttctgggctttgctggt
tgcccccgcctccccccccccccctttctgctacatgtgtcagggtgtttttaagccttc
ctcagaggcattgggtgttggctacagccaaggctggggactttgactggggtgtgccaa
tgctcctgctgggaccaaagccagaggttcctggctagagggtcttgcccctccgctcag
ggtcagaccgatcgccatatttggggtcaggaaggaattttaccccatggtcagattggt
atggactgtgggggtttttgccttcctctgtagcggggggcatggccctctacccgggat
ctcttgagcatatattgacaacatttcatagaagcaggacattggctgccgtggttcccc
tgctttacctgtggcaggttagggtgttaggtctgtgttgtgtcagggttgatggtagtc
ttatgtagagtttagattatggttgtatgggatggtttggatagggatgatcctgcctca
ggcagggggttggactagatgacctctggaggtcccttccagccctacttctctatgatt
ctatg
>REP131#DNA? 
tattataggcggggctggtagcaccgcctattattaaggttgcccgacacttcccattat
aagaccctgttttcagttgcttataactttgccaaactttaaccgtttgggctgaaattt
tccatgccgggtgtctgcctcaggctgaatttttttggaaaatttcagccaaaacggttc
agccgtttccgagaacgaggctagggaaaaatacgttgttttgcccatgttaaaaaattc
tggcgaccttttctttgagaagctctagcgcccccatgctttggagcagggacttgaaat
ttggcaggggggtggcctttgtgtcagggatgtgccttttgccgtccccgtgaaaatccg
cccaaatttggccaagttataagcctttgaaaaatcgcagttcgcacatgctcagtagag
acttnttagagtttagcagctaaantccccgaagattccgtccgcactgagcatgctcca
gcccggggctgagcaggactttccctgcaattgcagctccgggctgctgcgggccgngct
ggggccgggcaccggaactgagagcagggagcctgtctctcctgtgctctcagtgacccc
cctgctggcgcccaggcagcgtggaggaggaagctgcctgattcgaatgcagaggggaca
agagccggacctgngggggaggggaaggagtagattgggacaaggagcctggtgagactg
ggactggaggctggcgggggggagagggagactgggactgggagttggggtggggggaga
ctgggactggctgggcaaggagactgggactgggagccggggaagactgggactggctgg
gcaaggagactgggactgggagccaggaagggaaatgaggtggggagggggactgagatc
ggacgaggagccgggggaagactgggactggctgggcaaggagactgggactgggaacca
gtggggcagggggaaggaggtggagngggagaggagacagatctgacgaggagccggggt
gcggggggagaactgggactggctgggcaaggagactgggacaaggagccggggagggag
acactgagattgggacgaggagcccggggagtggagactgggactgggagccggtgggac
tggaggccagggtggaggagagagacggatcggacgaggagccgggagggggggaactgg
gacaggctgggcaaggagaacgggcagaagagtctgtgcccactagagcacactcccctc
cagagcctggaatggaacccaagattcctgagtctcaccattcctctgctgtcagcaaat
atctgtgaaacccactggcaaagtgtctcatccccctctagtgctggtccacatagagga
tgacaacctactactgctatcagttactccgttagctcaagtggcagaggtctgtgcggt
ggatctaaaggttccaaccctgctgatgacccatgtgggtgtcaatatgatgccacatga
tggaatttctgttttttcagtttgcttttttaaaaacctaggaaattacacacaaaaaac
tacgttaaaagaacattattaaggttgcaaagtcaagcactcaaaagttaggaaatgcca
gaattaaggttgcctgtgcaaccttaattcggcccccttgtgcgtatgcattatgataca
gtctttaattacatgatcacatactattttttccacaggacccctgcctcattcagtgca
caggatggacctgctctggggatgaatcagggttgtgtagtgaaggaggctgttgtctgt
aggacccctgcctcatttgttgcagaagttggaaggtgtgtagtgaatgaggcaggggat
tgcaggaagagaaaggacggtctcatggttaaggcagttgaatgctgccctggagaactg
gattctatccctgcctctgccacagagttcctatgtgatgctgggcaagtcacttaaacc
aaacttttcacaggtggtcactaattgtgtgttcctcattttctgggtgcccgacttgag
accctggggtctgatttgcagaagtgctgagcactcacagctgcaactgaagtcaatggg
agctgtgctttgaacatataaagtgctatataatgctaagtactctgaaaaatcaggtcc
taggcgtctcaaattgggcacccaaaattagtggatacttttgaccttaatctctctgtg
cctcagttccccatctgtaaaatggggataatancaccccctcacctcacaggggtgttg
tgaagataaattcattaatgtttgtgaagcactcagatactatagtgatgagcgccatag
aaaagcccatgaggaaattaataattctgtcttcagagcagggtttgaatagtgtgcagt
aaataaggcctggggccacacattgaacaatgagganaaaacaaaatattgaatagctgc
tcattaagtgagcaccgtccatcctgtgcactgaatgaggcaggggtcctgtggaaaaaa
tagtatgtgatcatgtaattaaagactgtatcataatgcatacgcacaagggggccgaat
taaggttgcacaggcaaccttaattctggcatttcctaacttttgagtgcttgactttgc
aaccttaataatgttcttttaacgtagttttttgtgtgtaaatttcctaggtttttaaaa
aagcaaactgaaaaaacagaaattccatcatgtggcatcatattgacacccacatgggtc
atcagcagggttggaacctttagatccaccgcacagacctctgccacttgagctaacgga
gtaactgatagcagtagtaggttgtcatcctctatgtggaccagcactagagggggatga
gacacacactttgccagtgggtttcacagatatttgctgacagcagaggaatggtgagac
tcaggaatcttgggttccattccaggctctggaggggagtgtgctctagtgggcacagac
tcttctgcccgttccccccaagcctgaccccttctgccccgtcccctccaacctgtccct
gtcccagtcctgtctcttccccacccctggctcctcgtcccagtcccagtgtctccctcc
cccaggctcctcgtcccagtctccttgcccagccagtcccagttctccccccgcaccccg
gctcctcgtcagatctgtctcctctcccnctccacctccttccccctgccccactggctc
ccagtcccagtctccttgcccagccagtcccagtcttcccccggctcctcgtccgatctc
agtccccctccccacctcatttcccttcctggctcccagtcccagtctccttgcccagcc
agtcccagtcttccccggctcccagtcccagtctccttgcccagccagtcccagtctccc
cccaccccagctcccagtcccagtctccctctcccccccgccagcctccagtcccagtct
caccaggctccttgtcccaatctactccttcccctcccccncaggtccggctcttgtccc
ctctgcattcgaatcaggcagcttcctcctccacgctgcctgggcgccagcaggggggtc
attgagagcacaggagagacaggctccctgctctcagttccggtgcccggccccagcacg
gcccgcagcagcccggagctgcaattgcagggaaagtcctgctcagccccgggctggagc
atgctcagtgcggacggaatcttcggagattttagctgctaaantctaacaagtctctac
tgagcatgtgcgaactgcgatttttcaaaggcttataacttggccaaatttgggcggatt
ttcacggggacggcaaaaggcacatccctgacacaaaggccaccccctgccaaatttcaa
gtccctgctccaaagcatgggggcgctagagcttttcaaagaaaaggtcgccagaatttt
ttaacatgggcaaaacaacgtatttttccctagcctcgttctcggaaacggctgaaccgt
tttggctgaaattttccaaaaaaattcagcctgaggcagacacccggcatggaaaatttc
agcccaaacggttaaagtttggcaaagttataagcaactgaaaacagggtcttataatgg
gaagtgtcgggcaaccttaataataggcggcgctaccagccccgcctataata
>Harbinger-N276_AMi#DNA/PIF-Harbinger RepbaseID: Harbinger-N276_AMi
gggccagattctgctctcagttacaccggtgtaaatccggagtaactccactgacttcag
tggagttactccggatttacaccggtgtaactgagagcagaatctggccc
>Harbinger-N96_AMi#DNA/PIF-Harbinger RepbaseID: Harbinger-N96_AMi
gggccagatcctcagctggtgtaaatcggcgtagctccattgaagctacgccgatttaca
ccagctgaggatctggccc
>Chompy-2353_AMi#DNA/PIF-Harbinger RepbaseID: Chompy-2353_AMi
gggccagattttcaaaggagctcagggccagattttcaagtgctcagcacccacaatcgg
ggccagattttcaaaagagctcagctcccatttaggcacctaaataagggccagattttc
aaaagcgctcagcacccagcagctcccattgtgacacttatggccagattttcaaaagag
ctcagcacccaacgtgctgagcncttttgaaaatctggccacttattttggtgcctaaat
gggagctgagctcttttgaaaatctggccc
>Chompy-334_AMi#DNA/PIF-Harbinger RepbaseID: Chompy-334_AMi
gggcttgtctacactacggagcctctgccgctatagctgtgccggcatagctatgtcggc
agagccccctagtggagacgcggcgtatgccggcagaaggggtttttctgccggcatagc
tacaccacctccccgaacgacataagctaagccgacagaagccctcttctgtcggcatag
ctgcgtccacaccgggggttttgccggcatagctacgtcggctagggggtgtgatctttt
tcacacccctagccgacatagctatgccggcaaaactttgtagtgtagaccaggcc
>Chompy-11I_Croc#DNA/PIF-Harbinger RepbaseID: Chompy-11I_Croc
gggtatgtctacgcagcaaaatgaaggtgtgattgtagcacgggtaggcatacccgcgct
agctttaatctagctagcacgggtaacaatagcagtgaagacgcggcggcacgggcttca
gcacgggctagcaacccgagtacgtacccagggtccccggcgggcttgtacagcccgcgc
tgaagtccgtgccgccgcgtcttcactgctattgttacccgtgctagctagattaaagct
agcgcgggtatgcctacccgtgctgcagtcacaccttcgntttgcngtgtagacgtaccc

>Chompy-6_Croc#DNA/PIF-Harbinger RepbaseID: Chompy-6_Croc
cgctataggctattctggggtggggggcgctctccatccctcctgttgaagctgttccac
tttgcataaaagaattaaagattcattgggccagagagagggagcaagagngagcatgac
tctgtagcctagtggttagggcactcacctgggaggggggagacctgggttccggtccct
gctccaaggactgtttatgtattttatccaatgaccgtttaatgtaaaatacataaacag
tccttggagcagggaccggaacccaggtctcccccctcccaggtgagtgccctaaccact
aggctacagagtcatgctcnctcttgctctctctctctggcccaatgaatcttnaattct
tttntgcaaagtggnacagcttcaacaggaggggtggagagtgcccccaccccagaatag
cctatagcctggtggttagggcactctcctgggaggtgggagatgtgggtttgaatcccc
tcaggcagaggagggaattgaacccgggtctcccacntcctgggtgagtgctctaaccac
taggctattgnataaaaggggggcggcaccaccacctcctccggccgcgttttaaaagaa
aagagtgacccctgctccgtttttgaaagaaagggcttaggcgcctaactccaggagagg
gttcngggctgtgaatcccgagtgganggaggcgcctccctgcagcccngagtnaggcgc
ctaagccccggagaggggcgggatttaagacacacccctntcctcagcgtttcctattgg
ctagcttaggcggctccccgctcagcgtgctggctnttgtggatcccattctgaggcgcc
taactctccccatgcactgtatagggagcctaggcgcctaactcagggctgtggattcca
ctccgggggccaggcgcctaaaagttaggcgctgcaacgctcagcgttgcggcgcctaag
tccctttgtggatctagccc
>Chompy-5_Croc#DNA/PIF-Harbinger RepbaseID: Chompy-5_Croc
ggctgggattttcaaaggagcctaagggagttaggcacccaactcccactgaanttcaat
gggatttgggcgcctaactcccttaggctcctttgaaaatcccagcc
>Chompy-1_Croc#DNA/PIF-Harbinger RepbaseID: Chompy-1_Croc
gggcctgatccaaagcccactgaagtcaatgggagtctttccattgacttcagtgggctt
tggatcaggccc
>Chompy-2_Croc#DNA/PIF-Harbinger RepbaseID: Chompy-2_Croc
gggtgaaatcctggccccgttgaagtcaatgggagttttgccattgacttcagtggggcc
aggatttcaccc
>Chompy-3_Croc#DNA/PIF-Harbinger RepbaseID: Chompy-3_Croc
gggtgggattttcaaaagcgctcagcgttggcctaactctgctcccattgaagtcaatgg
gagttttaccactgacttcagtgggagcagagttaggccaacgctgagcgcttttgaaaa
tcccaccc
>Chompy-4_Croc#DNA/PIF-Harbinger RepbaseID: Chompy-4_Croc
ggccccgatccagcaaagcacttaagcacgtgcttaactttaagcacgtgagtagtccca
ttgaagtcaatgggactactcacgtgcttaaagttaagcacgtgcttaagtgctttgctg
gatcggggcc
>MER121B#DNA/hAT? 
tagggacgggagaacccggtggtgttttgggtttcgcgaaacctctagaacttttttnta
taaaagttttgggtttcgcgaaactttttcgagtttcgcgaaacattttttcccttaatt
taaaccattgtttttcaagggaaatttaatttnaaaaacatgtatttctaactaaatgga
agcctgtgctatgcaaacaataaagattcttgtttgaaagtaattcttgccctgcttcta
ggactaccaggggaataaaattaaaaaaaacatgcagcagcccagaactcgcgttttgcc
agagccaaacggaactcgaacctcaaaagtttcgagttctgttctaaatctagaacccgc
gattttcgagtgggttctaaatttggcaaaacgagttctcccatcccta
>hAT6-N1_Croc#DNA/hAT-hAT6 RepbaseID: hAT6-N1_Croc
cagtgttgccaactctcgcgattttatcgcgagtctcgcgatatttggtgtttttcttaa
agccccagctcctggagtcangtgattacgtgagaatctcagctttcatttaaaaaaagn
aagtttctagccctcgtggttgcagagaaaagcttgaaaacgtgacccgagtgcacccta
aaggctcagaaaccagaaggcaaataaaaagaacccnanatttattattttaaaaatctc
atgatttttaagccaatctcatgatttttnggggcctgactcatgatttttgaacgcttg
gggttggcaatactg
>DNA-12_Crp#DNA RepbaseID: DNA-12_Crp
caagaagttatatctgatcaaaaacatttaacatgttaaaaaaagtgcaagttagaaaaa
aggtcagccatataaaggtgtgatatctataaaaacagccaagttagaaaagggttagcc
atttaaacggccaagttaaacaagacacaattaggggctaactgacttccctcctccgag
ctcccagtgtgggtttatgaatcctggggggccaagttagccctaattgtgtcttgttta
acttggccatttaaacggctaacccttttctaacttggcttcctttttgtacatatcaca
tctttatatggctgaacatttttctacattagcttttctctgattttctttgtttctgtg
ttaaatattttt
>MIR1_Amn#SINE/MIR RepbaseID: MIR1_AMi
tagggaggcagtgtggtctagtggatagagcactggactgggactcgggagacctgggtt
ctattcccggctctgccactggcctgctgggtgaccttgggcaagtcacttcacctctct
gtgcctcagtttccccatctgtaaaatggggataatgatactgacctcctttgtaaagtg
ctttgagatctactgatgaaaagtgctacataagagctaggtattattat
>UCON80_AMi#Unknown RepbaseID: UCON80_AMi
atgaggcacaagaaaaatagcaggcaggaagcttgaaatgatgtgggattcatttttagc
ataaataacattttctataacctcagtttcatgattcagcatttctgatgtaaataattt
acaataataaaagtgagataacaccaggtctgtgtgggatggaggtaaatttgggtctaa
aatgagggacagttcttctaatgagggaaaaggagtggcctg
>UCON96#Unknown RepbaseID: UCON96
ttaattacacagttatcaggaraataacgcggtaacattaacacattactgtgtaattac
cattgtttccaaaggagttactatgtagttactacattattacagaaaaataaagcatgt
tattttatggtaactatgcaattaactcatgtcacca
>UCON67#Unknown RepbaseID: UCON67
tatcatataattacatagtaattacatgttcctgcagattacttggtaattatayttgaa
gttaccaagtaattcaaagattaattaccatgtaatttgcagtttttagatc
>UCON75#Unknown RepbaseID: UCON75
cgctcaaagggaaaaatnacttagtaatttttaattactgatncaaagtaaaacaattac
ttgttatttacttgtgtttactaagaattacttaaaattaataaatatttttggaaatta
cttagtaaattttaattacttaacaaaagtaataaaaatatttataagtaaagagaacac
ccataaataccataagtaaatacattactcagtaaatgaattaattagtatttaattact
agaaattactatcaattactaaacattactacaaattacttgcagaatggacanattctt
ttactactattaataatttcaattactaattttatgtaattgtaagtaatttttttcctt
tgggtgcgnag
>UCON57#Unknown RepbaseID: UCON57
tcagggtgctcatcyaccatggaactaatttcacattctcatccattatgtgaatgagat
gtgaaaatagttctctgttttttgaagt
>UCON97#DNA RepbaseID: UCON97
caggggcttnaaaaaaccgaaaaagattttgcacggttcacgtgtcagacaggcgcgcgc
aggatcaatttacagcaggggccaaagatcagaaattctaggaggggctgagggcatgtt
cccctagaaaatgtttgcgatttttgatgaaaattggtgcaatgtggtgcacagatgaaa
gagcaaacagncttttttttttaatgatagcactggattctgaaattaagcacagcaggt
aggaagatcctgcacggatttcaaaagatatcgcacgtccgtgcgctaaagcacgntttt
ttnaagccctg
>UCON80#DNA/hAT? RepbaseID: UCON80
ataaataaaattttctataacctcagtttcatgattcagcatttctgatgtaaataattt
acaataataaaagtgagataacaccaggtttgtgtgggatggaggtaaatttgggtctaa
aatgagggatgtctcttgtaat
>UCON51#LTR? RepbaseID: UCON51
tgctgtgtctgccaactggtggccagacactagagcagacttaaccaattagcggagtcc
cccatccggtggctggactcgctgtgtgcgcgtcctgcacgttaccgcagccgagactcg
aaccgggaccctcgtggtccgtaggcagcagctctaccaggtgagccaaaagggagcctc
cccctggccgagccagtaggagctgtgctaagctcgtctcagctggaagtcgctctttgc
atatcttaca
>UCON63#Unknown RepbaseID: UCON63
aattgaaaaaacgcttttactgcacgcagtaattgacattaagtgctgttttagaaggaa
accagtgattttcaattgacattaaatagaaaattatttaatgtcaattgatattaaatg
ggtaaaattgtactaaattaatataaaatggtttggtggaaaaaa
>UCON66#Unknown RepbaseID: UCON66
ctcntgctnctgctgctntntttcactcttcatcttgnngaatgatgtatttccggtgtg
ggtgcgaatnccgtcccttttgcggatgatgtcgncattcccgtgtcctgcacgtgttgt
attgctaagcgacacttagcaacatgtatcctgcattctgctacttccgtttggcgcttc
acacatgtactttcactttcatctccgaagtgtagcgacattgttcgctgtatttcgggt
gccagtgtggatngaagccatccctggaaggatgtgcatttgaactggcagagagtgaat
gattgacatcgggcataagtactttttgtgtcaaggctttggcatgtcattcgttggaaa
acctattctaatgaatgccatccacacctaccagatgtgccatcgagggatatgccagct
ccttgccagaatactgcttgatgcccgatgccaatcattggtggaaaaatggcatctctt
ttgatgttantgaataaggtagcgcgtaatttctcctgtagaaattgcgcacgtacctta
tatggtgaaaaacgagatttttccc
>UCON56#Unknown RepbaseID: UCON56
gttattactggttttattaaggctaatttataccaatgttagagrttaataccactgtta
ttttctccactgcctgaatttactgaatgccatggggcacagcattcagcaaaaccaagc
agtgaaggaaataacatt
>UCON70#Unknown RepbaseID: UCON70
tttttaaanaatagaatttaccttacaacaactttgaaagtctctgatttcccatgcntt
caaatgggagctgaattccctcagtcctantctgcatcatcagactgtcaagatggcagc
ttcctgtttgattgttaattattcttttttattatatttaagacactttaaaaanttttt
ttagtgatttactcttctttgtaattagatgtagtgattagaatatcttttatattacac
tgcagttttcctttaa
>UCON65#Unknown RepbaseID: UCON65
ctcgccgccttctcgtgatgacgtcgtcgttgccgtcgctgcacgtgttgtattgctaag
cgacgcttagcaacgtgtatcccgcgttctgccacttccgtttcgcgcttcacagtttta
ctttcgctttcacctccgaagtacagcgaagttgttcgctatatttcggatgccgctgca
gttcgatcacatcgaaagaaggatgtgcaatcgaactgacagttagncagtgattggcat
cggccataactcgttattctgtcaaggatttggcatgtcaatcgatgggaaacgatgtgc
gatcgcttganattgatcgtaattcgtttcccatcgattgncatgccaaatccttgacag
aataacgagttacgnccgatgccaatcattcttgggcacatgcctccctntgccgccatt
ttgcgcacccncggggcgtttancaaaagtggtanctc
>UCON69#DNA/hAT? RepbaseID: UCON69
cagggccccgtgtattccgcgattccgcggccgcggaatttgccgcggaatccacccctt
gccgcagaattgtgctccagaatctaagctttcatttaaaaaaantaagtttctagccct
tatggttgcgaagaaaaccttcaaaatgtgaaccgagtgtaaaccgatgcagtgntgtct
gcctgagtctgcagacagcctgaaacaatagctctgagaggtgtgaactgccccattcat
ctcaatggggtgttaactctgaagcctaatgatgacaatttaaatgtcaacattgttaac
tatttcactgctgatcattttagcagaaacatccagctaatgtgcttatccagtgtggct
ggacgtacccgtcacgtcctgacgttccattcatttgaaaggacgttccacaggaataag
gctgcaagttttgaatatgcaaatagtcgaatattctatcgaatatttttttgattntcg
atataa
>UCON84#Unknown RepbaseID: UCON84
ataaatnacagcaggaangcctctagtcactcatnttagctgctaaaatgcctctagggg
tttggattagaagaaggaggacccttacaaggatcagaaggcaatatcccacgggggcaa
attgatacataggaatacagtagctattcctttttggacctcgcagaggaacaagtttta
gataaanatatgacaaacagaccattttggatctctgtaaggggatttgaaaagtcaaac
acgcaggagccatgctttgcctgtaatggtaaaaattacatcgtccgtaacctttttagc
aacaggcttatttcaaacaacagtaacttacagatgctattctaaggagaactagtcant
atatttgttttccttttgatatacagctgcaatagcaagccatgcatgaattttattaag
ccttgntaattttctatcagttctaggagctatagattgaacccatatagatanctggct
cagcctcaaaatgataaacatgtcaagatatgaaaatcatttcattccttaaaaatgaaa
tgaagatgtgattcaaaatgtcatgctttggatgtgnnagcaanattcctanaatcaatc
anccaaagtaaactgtattatttaggagctatttgaaggcagacaagctgaaaacatgtt
tttaaanaanatgcaaaaaggtttacagtatntcntaaacatctanattactttttcata
catacgt
>UCON92#Unknown RepbaseID: UCON92
taaaagctttcatgctttaatttatacatatataatatttaataattacttagttgatac
atttcatttatctaaatttgcccaggcataatggaagctgcccacacaattttccattga
aaattataaata
>UCON89#DNA/hAT? RepbaseID: UCON89
cagtgatttatttgtaggggggaagccagggaaattcccccccctaaactatccgttccc
tggctctaaacgttcaataacttcccagccagggaatgtatttttcccctcctctntata
tttttctgtggtttgcattatcatttgctaaatatattacgacacgctatttacctcggt
ccgcagcttcgagacctttgtgtggcttccccccctctaggaatttcacaaataaatcac
tg
>UCON78#DNA RepbaseID: UCON78
ttaaagagggactttcacactggggcaaacttgaaaaaagagaacatttatacaaaaagc
aatttactttgccagtaattttctgtattccctttgctattattgaagatatttgtgttt
gaataagagctttctccctcacagcccagcttctccttctgcttgatcctgcagtgaagt
cataatcctgtgtttgtgacatcacagtctgttgccatggaaatgattgtgatgtcacaa
attcagcattatgacttcactgcaggatcaagcaggaggagaagatgggctgtgagggag
aaagcccttgtttaaacacaaatatcttcgataattagcaaaagtggcaagaaaaattat
gaaaaacacgtgaaaggtaaatggatttatgtttaagtctgatatatttgaaagttttcc
ccagtatgaaagtccctctttaa
>UCON61#Unknown RepbaseID: UCON61
ttttgcaattgagaggttcttcagcagctattcacttctaatcattcttaagtaataaat
gaatagaatagtaaatgttattagaataatttactattcatcaagaataataaatgaata
gaataatttgcttttca
>UCON68#Unknown RepbaseID: UCON68
attttattttccaaaaagtgtgcttggtgaaaatgtgcatttcctgggaacacctgtgag
ctgttgaatttaattgggctacagctgatgatgcttgtattcttttgaaagctctagaat
agtatgggagct
>UCON71#Unknown RepbaseID: UCON71
aggaaaataaactagaaaaatccattctgtcaaatggaatgccccgctgctttatcactn
ttattgtagtaaggttttacattaaggtaccttgggttttaaattaaatgtcaaatataa
tttggcactggaaacatgaagtgtgtgactgcccttggagaaaacctgacagctcagctc
tgcgtgtcaaattggtatctgcctaatagtgagctctncaggctaatggatcactatttg
gcagantgccacgccacaaactgctcggtanaacttctaaaaagcggaaactt
>UCON62#DNA? RepbaseID: UCON62
taattaagcgataatagtaccgtcgcgctgttttacgaggcaataatccggttcccgagt
ggataaactacgaggccgaaggccgagtagtttatcccgacgagggaaccggattattgc
cgaggaaaacggngcggcggtnctattatcgctattatgctacaagcgctttaaaat
>UCON100#DNA? RepbaseID: UCON100
ttgtgtttatattccttttctattaatctgtgacaaaccgtgaaatttgacatttttacc
atgaccagcccatgaaatttgtcatctttctctgtgatttacatggagccttagttataa
at
>UCON86#LINE/L2 RepbaseID: UCON86
ctgctgaaatcctcatccatgccttcatctcctctcgccttgactattgcanctcccttc
tctatgncctccccaagtcccagctctccagactccagcacgtgcagaatgctgctgccc
gccttctcacacgcacaaagaagtgcgaccacatcacccccatcctcaaacaactccact
ggctccccattcatttcaggatccagttcaaaattgccctccttgtttttaaaaccctcc
atggacttgctccagcctacctcacggaccttgtctctctctgctcccctccccgctccc
tccgctcgtctagcaccggcctcctctctgtcccttcacacaatctcgccgctgttggcg
cgagagccttctcctctgcagctcctgccatctggaacagccttcctgtatctctccgcc
tcatcgactctccatctcttttcaaatctcatctnaaaatacatcttttctcccttgcct
atgcctcttaatttctctctccctctgttattggccttatgactgaatgctttaatttat
tcaccatacaatgtctttacaccactgttttctgtaatttataccatatactntccgctg
tcttgtattatttaactctgtaaagcgttttgggatacagtttgtatgaaagacgctata
caaaataaagttgtattgtatt
>CR1-1_Amn#LINE/CR1 
cgagaaaggacttggggtcgtggcggataaaactctaaaaccttccgcgcagtgcttaac
agcagtnaaaaaagcaaacaaaatnctgggatgcataaatagaggtatcgaatataagtc
ggaggaaattattctagcactgtataagggactagtgaggccacatttggaatactgtgc
gcagttctggtcaccttattataaaaaggatattatagaaatggagaaggtacagcggag
ggcaaccagaatgatacagggactcggggatcttagttattcagaaaggttagagaaact
aggtctgtattctttggaaaagaggagattaagaggggacctcactgaggtatacanaat
tctgaagggaatagagaggatagatgctacaaggctatttgagctagtgtcaaatacaag
aacaagggggcacgaacttaagctaaggaagggccgggcnctaaaggaatttaggcggaa
tttctttacgcagagnacagttaatatatggaactccccgccggaggaggtcgtgaaggc
naggactataacagggtttaaaagagaactggataaattcatggaggttaagtccattaa
tggctattagccaggatgggtaaggaatggtgtccctagcctctgtttgtcagagggtgg
agatggatggcaggagagagatcacttgatcattacctgttaggttcactccctctgggg
cacctggcattggccactgtcggtagacaggatactgggctagatggacctttggtctga
cccggtacggccgttcttatgttcttatgttct
>OldhAT1#DNA/hAT-Ac 
aaagtntaatngaggaaggaaaggagagggaagtantgataaaatctagannntntntcg
agagtttccgtctgagggcancaacgaaacacagnnaacgtgccaagaagcaaacgacag
gggataagccacattccaaagtcaccctggaaaagtccagaaaatttcaatctcaattat
tttcaggcagtgtcactctccccaaccagccattggtgccacgaggcgcaacgccaaaga
agtcagcagtctggcggtttttttttacattgatccagcaaatatatgccgggccatttg
caccatctgccgcacaagtgtcagtcgaggaaaggagggtggacacctggggacgtcagt
gttgaaatgccatttagaggggaaacaccggctccagtgggaaaaggccatgaaaacaaa
gagctcgggtggccaagaggctgaggctagcagtgagaaggaggagcaggcacaaccggt
accgtttctgagtcctggaggatcatctgagtttcttccccagtcatcccccactctcca
cgtgcttancagcactcccgagagtgaaaaagctgttgtgaaacgtaaaagagcaacacc
agagtcttctgcagcacaagcgcgagtggctggtccaaggcaagcgacactgcatgaaat
ggtggccatgaaaagcaagtacacagcgaatcacccatctgcacaggcttggaataagaa
cattgcagagctgatctgtggactgatgttgccatttaatgtggtttccagcaaaccgtt
cataaaattcatggctgcagctgacccccgttaccgtgttccttctcgcacgttcttctc
gaaaaaggctattccacagctttatgaagccgtgcgcagaagagtaatgcgtgatctgaa
gcaagctgaggggcgtcgtgttcacatcaccacagatatgtggaccagtggtcaaacggt
ngattacatgtcagtcacagcacattgggcaatnttccagtctgccagctctgccctgcc
cagctccaaaccaagtgtcatcaggaaacatgcagcactgtgcattaaaggttttgaaaa
agaccacactgcggtcaacctgctgcaggagttgcagcaccaatttggagtgtggcttac
ccccaagtctctgagccctggattcattgtatcagacaacggtgccaacgtagtncgtgc
agtaaaggatggtggctatacacacataccgtgctttgcacactgcttaaacttgctcat
caatgacttcctgcgtgataaccgnagcattgaaaatatgttaggggcggcacgtaaaat
ctgtggacactttgnccattctgtcaaggccagaaaaatcctgactnagctgcagcaaga
aaacaacttgccgaaacatcagctgaagcaggaggttccaactcgttggaactccacnta
ttatatgcttgagaggcttctggaacaacagaaagctgtgcatgactacgttggcaagca
caagataggaaaggcagatgttgtcctcacctccacccactggaatctgattgccagttt
ggttancatcctccgcccatttgaaatggtcactcgggaagtcagcgctgatgatgcang
tttaagccaggtgctgccacttatcaggtatctgcacctcttgcttgaacaaatgcgaac
cgaatttgaaagcaaaggagacgccgctgcagtaacgctggcagaagacatggcttttaa
gctgtctacagactccagaatcagtgaaatgtttgacagggaagaatatgtgttggcaac
attgcttgatccacgtttcaagggcagaattgaaaccatacttccaccgggtgcagacat
agatcactggaaggatgttctcgtaaacaaagtgctggaggccatgccgtcctcctcctc
cttctccccagttcccatgtgcaggccaagtacatctcatgaaacagaacgtcttcctgg
aacatcagagagtgcaaaagagactagtgaaacagtaacagccacantgacaccagcagc
aacagcggcaaaagtnaatgcgggtacgccctctatttctgagtgcaacggagcatatgg
atagcttgggccttttctcatcancccagagtggggcagnactatccaggcaaactcaat
ctgcctctatatcagtggaagaatatttccatgatgaaaggtctacaggtgtcagggaag
accctttantgtattgggaactgagaagtcagctgtggccagctctggcaaaaattgctg
ttctctacctgagttgcccaccatccagcgtgtactcagagcgcatcttcagtgctgctg
gtggcattgttacagacagaaggaccctgcttagtgcagccagtgttgagcgcctcactt
tttnaaagatgaatctggaaaacttcccagattatacatctgcccctctaacttacacct
cagaggatgaggctgancagggaggcagtgaggacgactaaatttattcacagtgggtgg
actactctctctctttctgtgaaacaactgtgggtgattcctcccctccctaaaaaaatc
ctggctgccggctggctagctggcaaatacaagctgaaacacctgtgtgccagatacgca
cagctgtacgcgtgccgctgctgatccatctgcagaacgcgccacatgccagtgcttgac
ttagaatcttaggaggagggggtgggggaaagaatccacggcacagttaaggtntctttt
ttccccnccgttcatctcttatttcccctctcctgttggtgtttccccctccttcntgct
atggcagtggtgctgaatgctaatgaga
>X13_LINE#LINE/L2 RepbaseID: X13_LINE
tatattcgcagattttaaactacctgcagcggcaggntcttctgactccagtacagtcaa
gcttcagagctagtcattctaccagtacagctctacttaacgtcaccaatggnatctcta
angcaatggacgagggccgtgttacaggagcaatttttatcgacctatctaaggcctttg
atttagtcagccataaattactcctccaaaaactcagggatattgggcttagnagcgact
ccgtaaagtggtttgcaggttacttgaggaatcgtatacagaaggtttccataagcagtg
ttagctcagatacaagggcgttacaaatgggggtgcctcagagatctattcttgggcctc
tattagtttctatttttgttaataaccttccagctcaatgcgttttctcctctgtgcata
tgtatgccgatgatacagtgttgtattacagcgcgccatccttgccccaggttatcagca
gcctgcagtctgattttaataagctggaggcatggttcttctccagtgagttgattttaa
atnaaattaaaaccaaaaccatgatttttggttcacctcccagattacagaaactgactg
cctcattaatgattaaaacagcagctggtaatgtcttggagcaggctgaccagtttaaat
atcttggaatctggctagatccctnccttactttcagcaaacatgtggattatattctct
ccatggtgggcccgaggttgggagcactgtacagatcaagaaagagtccgaatgagtttg
caagaaagcaggttgttcagcagtacctattacccatcctggattatggggatattgtat
atttaaatgcatctggggtggtactgcagaggttggaagtattntataataaactctgca
ggtttgtactttcttgtgaactcaggacccatcattgtgacctctacaatcgacttaatt
ggccaagtctctccgagcgaaggcagcgacattggtttactacattgtataaatgtgttc
atagcttggcaccagcatatttatgttcacttttatccaacgcagactgcaaatatgccc
ttcgctcgacccagtctattaattttaaagtgcctagagccaaaactgactatgggaggc
aggcttttggggttgcagccccaaacagctggaataagctacctgttccattgaaacagg
caccnacattgtctggttttaagaaacttttaatcccttattttaagaagcctcgtcagt
gtaaaangaactgaaattgcgactgctcggtgttgtctgctattttagactgagtgtcct
gcattatattgtttgtgttgtactgaagtatgctggagtaagattgtatgactgctgtcc
ccctgggaccctcacgaaaacgagatgtgtatctcatgaggctatcccagtgagcaaaat
tttaaataaataaa
>L2-1_CPB#LINE/L2 RepbaseID: L2-1_CPB
cggcagggactcggcgccaggccgggagcataccttcagaccctccatgtttgtgttttt
attttgtaatcttgtccatctgccactcacccatggctctcaccacacccctcttctgca
tcatagcatccgtcctcctcctccctccccccactggctccatctccccttcctggttac
cctcacccctctacagttcccaccagctctacctgctcctcttcccctctccatcccgat
ctcccccctcctcccaccagcacaaatccagatcccacatccgcatcctcctctgcctcc
tcctcctcacctctggtgacatttgccccaaccctggccctccctccatccccaccctct
ccacctcccacacccatccctgccaccacctccgcccctctcgtgccaccattcctaacc
tcacacccatccccctccttccccnccccctcctccccttctcttgctgtctctggaacg
cccactccatctctaaaaagatcacagccatccacgacctcttcatatctcgctccctcc
agctcctggctctcacagagacctggatcccttcgtctgacactgcctctgcagctgccc
tctcttacggaggcctctccttctctcacactccccgccctggatcagaccgtggtgggg
gtgttgggcttctcctctcccattcctgccgcttccaacccctccctcctcccccttccc
actctttctcctcttttgaacagcactgcatccgactcttctctcctctccccctccatg
ttgctgtcatctaccgtccacccaactcctccccatcagccttcctctctgatttcgact
cctggctctctctcttcctctcctcacaatctcccacactcatcctcggtgacttcagct
tccatgttgatgacccatccgaccccttagctgcacgtttcctcgccctcacctcttcat
tcgacctgcagccctggttcaactctcccactcaccaaaagggccgttcacttgacttgg
tcttcaccaagcactgctctctctctgatctctctgttgctgagttccccctctccgacc
atcacctggtctctttcagcatcgcccatcagccccccccctcacgccctgtcactcggc
ctttccgtgacttccagtccatcagcgttgatgacttctcgtctgctctcagccctctcc
tccctgccctctcttccctttcttccattgatatggttgttgattctctccatgcttcac
tctcctccacccttgactcttttgcccctctctcccatcgcaaggtccgccctgccaacc
cccagccctggctcacccccaacatccgcttcctccgctcctgctctcgcgctgcggagc
gtctctggcggaaatcccgtgaccaggctgacttcctccactacaaattcgttctctcct
ccttcagttctgccatcttcctagctaaacaactctacttctccaacttaattgaatccc
acgcccgcaatcccagccgccttttcgccacctttgactcactcctcaaaccctcccctc
ctcctgcctccacttctctctccgcacaggatctcgccgatttcttccaagagaaaattg
acaaaatacgacgtgaccttccccctcccctcggctcgccttcccttcccctccccctac
aactctctcctccttctcccctgtcacagacgcagaagtttctcgtctgctctcctcctc
taacccctccacttgccccagtgaccccatcccatctcctgatctccctcgcgcccactc
tcatcccctcccttactcttctccttaacctctcactctcctctggctctttcccctcac
aatacaagcatgctttagtctctcccatcttaaaaaaacccacccttgaccccacttgcc
tctccaactaccgccccatctcccttctccctttcatctctaagctcattgaacgcgctg
tctacaatcgctgtctggagttcctctcctccaattccatcctagaccctctccaatccg
gcttccgccccttgcactccactgaaaccgctctcgccaaagtctctaatgacctcttcc
tagccaaagctcagaaccagtactccatcctcatcctccttgacctgtcagccgccttcg
acacngtcgaccatgctcttcttcttgaaatcttgtcctcccttggcttccgtgactctg
tcctctcctggttctcctcctacctctctaatcgctccttcagcgtgtccttcggaggat
cctcctcatcccccctccaactttctgtgggggttccacagggctctgtccttggtcccc
ttctcttctccctctacaccttatctctgggtaatctcatccgcaaacacaaattcaact
accatctctatgctgacgactcacagatctacctctctactccagacctgtctccttctg
tccaaactaaaatctcggcctgtctctctgacatctcctcgtggatgtctagccgtcagc
tcaagctcaacatggctaaaacagagctcttaatcttcccccccaagccctccccgctac
ctcctttctcgatcactgtggacaacaccaccatcctgcctgtcactcaggcccgtaacc
tgggcgtcatcttcgactcggacctctctctaggtcctcacatccaggctatgtctaaat
cttgcngattctttctgcataacatctctaagatacggcctttcctatccatccacacag
ctaaaactctcgtccaggctctcatcatctcgcgtctcgattactgcaacatccttctct
ctggccttgacaaatgcaatcttgccccgctcatatccattcagaatgctgctgcaaaga
tcattttcctagcccgtcgctttgaccatgtcacccctctctttgcatccctccactggc
tcccccttctctatcgcatcaaacataagctgcttgtcttcactttcaaggcccttcacg
gcctatccccaccctacctatcatctctcattcgctatcgagatgtcgactcccgcctcc
gatcggcccatgatgccagcctccatcgcccacttgttaaattttcaaacaagcaccttc
gtgctttctcccatgctgcccctcacgcttgggaggagctccccgtaaacatccgcaaag
ctacctcattatcctccttcaaatccctccttaaaactctcctttgccgtgatgcctaca
aaaaacttgacaacggttaggccgctggtgtgctgagaccactgcctatcatgctgacca
atattgtctcattgtttccttgtactcccccgtctgtctgtctgtatccatctgttgtct
cttgtcttatacttagattgtaagctctttggggcagggaccgtctttttgttctgtgtt
tgtacagcgcctagcacaatggggtcctggtccatgactagggctcctaggcgctacggt
aatacaaataataataataataa
>UCON60_Saur#DNA? 
taaaaggttnacatttaacaaggaaaacaggaatagaaaatactacatatgtgcaacgtg
gccgagttaacgttgcggtagaaaccttaacttttggaatttcctgacttttgagtgctt
gatttctcaaccttaacgttgcattaatgctagttttttgcatttaatttccctgnttta
tttgttctgtttntttaaaagaaaaaagggaagagtgctgctcatacttaagactcgtcc
gtgtatgatgaaagtactttagcagagcaaccttaactgaaaggaaggctcctcagtcaa
tgcatccttaaatcccctaagctgatctaggttgaaaaacgaatagaaaaattctaatgc
gcatgcgcgaaantgccgactttaaacgttcataactttaaaactactgaaccgattttc
ttcaaacttggcttgtttttcattcctcagtgaggnctataaaacaagccaagtttgaag
tttctagcttcagccgtttttgagttatgcgagcgcaaaatttccgatcggaacatatgg
ggaaagtgtntttttcccatgctcgcataactcaaaaacggctgaaccgattttgctcaa
actttccaaaaaaattcacctttgggctgagaccaagcatggaaaatttcagcccaaaag
gaatttgtttgagaaagttatgagcaactgaaaaaggggggttagaatggaagctggaac
tcaaccttaactatagcgnncgctaccggcgcccgctataataaata
>UCON103_Saur#LTR? 
tgtcacggccggctccttctagccgaaaccgaccgtaacaagcgattggggttttctcta
gagggtaatttaaatttgtttacgctgccaccaaataacccctactttgtctgtataaat
tactcagggcaaagggttgtctccctgatccctctgtattagatgtaacagagtagcgtg
ttatcgagggcggatcactgttaggctaaaccctcccctggttataatcccttataacta
tgaataatcagtcacaaggtgagggggaattaaaagataggtttattactatttctaaca
ctcaaaactacgggctaagtaaacacagcaacagatatacgaaaaacaggagtaggaaca
ctatgtacacttattacagaaggaaacacatttttatatacaggaaaaacattcaaaata
tatcttattgtaaataaacgcttactggtccttatctaaaactaaactatacacagtagc
acgaatagactctcgcagtctctcagtccacnctgaagtcctcctccagtgtgtctacac
ggatgatctggacaccccagcgatcacccttcaggcaggtttgctcggctggcctgcacc
ttgggaataagttcccttctggtggtatcacgggaggatttgtgcaacctgggactccac
acctcctttcctagaggcttactaggcagtccaagttcttcccacacaaaatccttccac
cacccccgctgagttggagcacaccctctcggctcgaggccaaatctccaactgaaccct
gtcagttaggtaagcttgtaaaagatgcctccggaactngcattcctggtttctagggtg
acgctgcgacgtcaccactcagtgttccccagcacacggctaaaactccgaactccatca
ca
>AmnHarb1#DNA/Harbinger 
catagggctanattttcaaaactttgcgcgccatatgcgcatgtaaaaactaggaaatga
gcatgcgcatgcattgcacacggaactagacgcacatgacatatgtaagcatttttaaaa
cgggtgcaaatatgtacgtgcatgtacgcatgactatttctgcaccttgcaaaaatggat
ggagagtgggtggagctacgattatagtcgcgcatttgtaattttcaaaggaaaattgtg
tgggcagcttccattacgcccgggcaaatttagacgaatgaaagcgtcgactaagtaatt
nttgatattatatatgtgtataaattaaagcaggaaagcctctagtcactcattttagct
gctaaaatgcctctaggggtttggattagaaggaggaggacccttacaaggatcagaagg
caatatcccacgggggcaaattgatacgtaggaatacagtagctattcctttttggacct
cgcagaggaacaagttttagataaanatacgacaaacagaccattttggatctctgtaag
aagatttgaaaagtcaaacacacaggagccatgctttacctgtaatggtaaaaattacat
catccgtaacctttttagcaacaggcttatttcaaacaacagtaacttacagatgctatt
ctaaggagaactagtcactatatttgttttccttttgatatacagctgcaatagcaagcc
atgcatgaattttattaagccttgataattttctatcagttctaggagctatagattgaa
cccatatagatanctggctcagcctcaaaatgataaacatgtcaagatatgaaaatcatt
tcattccttaaaaatgaaatgaagatgtgattcgaaatgtcatgctttggatgtatgagc
aanattcctataatcaatcatccaaagtaaactgtattatttaggagctatttgaaggca
gacaagctgaaaacatgtgtttaaacatgccaaacatgtttagagtatctcctaaacatc
tatattactttttcatacatacgtattgattgttgtttcatatttagggttatttacctt
acaaagtaactcaatacaatgagcacacactgcaaaacactatagaaagggagtntttan
atatgctaatgacttccatntaaggagcgcgcgactaagagctgagagaatgcgcgacta
aaactgcccgctagaaatctttgaagattcccagaaaaactagacgcgcaggaaatgcct
ggttgctagcataactggtcgcgcaaatttgcgcgggcagatagncagattttcancact
catttcacgnctgttacatcctttgaaaatanggcaattttttcggatgcgcgnagttgc
gcgtccgatacacatactagtcgggcaaaatgacttgcccgcgattttttgaatatctag
ccctatg
>UCON64_Sauria#Unknown 
cacatatgtggnggtgatatccatgtgataaattgcagagccatgtgataaattgcattt
atcatgcacctttgaccgcctcacctgcactctgcccactaatccatctccnccgggact
nnttctaacattccaaacctctgagcagcttcaaacagccgccatttnaaaaaaatcaac
ctgccagagaaatgtttccttctttcccccaaatgtggaatttcccccccaaattacacc
ggcccgaggcccaggacgggcaatattcagtcctggaccagtgacaggtttaaggtccga
tatctcgcgacccnncagggctagaaacgggagctttataccattggaaaggggagattc
ccagctttccaatgggacacacagcactcgcttctagccctggaaggtcccgagatatcg
gaccttaaaatcgcgacatttttatgtatagaaaagctattttaggtcatttttagaggt
ttctaaaatgtattagttataatttttctctccctccgagncctgtacagttggactcat
ggtaactaaggcacctggctttacaggcggagggatacgaaaaatagtcccaataaaatt
tttnaaaactctctaaaacatttctaaaatagtttttctgtaaaatatgtggcatataca
gaatacatgatggtgtggtgtggtataaaggttttattggcactcgtttgggatgacctg
cataactcactcgtggcttcgccactcgtgagtaatgcggccatcccaaactcatgccga
taaaacctttataccacaccacaccatcatgtattctct
>AmnL2-1#LINE/L2 
cttcattcaaattctccattctcccctccaagctctttccttacttcacacatcttaccc
ctntgacttcctctccctcancggtttctcctcctctgatttcatcctcactggggactt
cantgtgcgtgttgacgtcccccttgaccttctttcctccaacttcctctccatccttga
ctcccacagccttacccantctgtcatctctcccacccatacccgcggccatgcccttgt
catcagcaacactctccctcccctttcctattctgttcatgatctcacctacaccgacca
ctccctggttacgtttgagcactctctccaccgcctcacccctcagaaaattaccctgtc
tcactgctctctcaagcaccttgatcccactagactctccagcctgatttgctctctcga
tccctcctttgctgacccttccncctcagccccttgtgtcgatacctacaacnctgtcct
gtccactgcccttaaccaattcgcctccatcaaaacccgcactgtttcccgcacctcaag
ttccccccggtatacagaccagctacggaccctcaagtgcacaagtcggcgcctcgaaaa
acagtggcgcatgtcccatctccgtgtccactacgagatctggaaatctcatcagatact
ctacagggatgccctctgggctgcaaagtctaatttctactcctccctcatttccaaagg
tgctggtaatccttgctccctcttccataccattaattctcttctccacccacccagctc
gcccttccctcccagcctttccccggccaggtgcaaggaatttgcttccttctttcaatc
taagattgccctaatttgtgacaatatcttctccagccccaacacctccctccaccgatc
ctttctcactccccttcttcncccctccctntcnnccctggacattcctgacatcatcca
gtcccttaagaaaactacctcctctcttgacccccttccctctcctatcgtttggtcctg
tctccccacccttgctccctacattaccaccactgtcaacaactcctttgcctctggtac
cttccccagctctctaaaatctgccactgtccactcccttcttaaaaaaccctcccttga
ccccgacgctccctctaactaccgccccatctctaaccttccctttctcagcaaagtgct
tgagaaagtagccttctctcatctctccagtcacctctcgcacaacagtatccttgaccg
ntttcagtctgggtttcgctctggccatagcacggaaaccgctctcctccgtgtagttaa
cgacctcctcctttctgctgatganggctctttctccctcctcattctccttgacctcag
tgcagccttcgacactgtggaccactccatcctcctggaccgcctccatagctacgcagg
cgtctctggttccctcctgtcatggttccgctcctacctatcaaaccgctctttctctgt
ctctggtggtggctcctcctctgcgccaagacccctcctctatggagtcccacaaggttc
agttctcggccctctgctcttttctatctaccttctccctctcggtcatcttatctctac
ctttaaccttagctaccacttttacgctgatgatactcaactgtacatatctttcgacac
ctttaatgactcctccctgtccaccctctctgcctgtcttgaccaagtaaacttgtggct
tcgtctcagcttccttcagctaaatgtctcaaagacagaagtgcttctcttgggcaagag
gagcatcctcaaacacaactccatctcctctatctccctcctcgactcagacctcccatt
tgcctccgctgtccgtaaccttggcgtcatccttgaccctgaactctccttctcctccca
catctcctgtgtctgcaaatctgcctgtcaccacctccgcaacattgcccgtgtatgcca
ctgcctcgactccacctctgctgaaatcctcatccatgccttcatctcctctcgccttga
ctattgcaactcccttctctatggcctccccaagtcccagctctccagactccagcatgt
gcagaatgctgctgcccgccttctcacacgtacaaagaagcgcgaccacatcacccccat
cctcaaacaactccactggctccccattcatttcaggatccagttcaaaattgccttcct
tgtttttaaaaccctccatggacttgctccagcctacctcacggaccttgtctctctcta
ctcccctccccgctccctccgctcgtctagcaccggcctcctctctgtcccttcacacaa
tctcgccactgttggtgcgagagccttctcctctgcagctcctgccatctggaacagcct
tcctgtatctctccgcctcatcgactctccatctcntttcaaatctcanctgaaaacata
tcttttctcccttgcctatacctcttaatttctctctccctctgctattatttattattt
aactctgtaactgtattatttaactctgtaaagcgttttgggatacagtttgtatgaaag
acgctatacaaaataaagttgtattgtattgta
>rnd-3_family-63#LTR/ERV2 ( Recon Family Size = 38, Final Multiple Alignment Size = 34 )
TGTCACAGACATCTTTTATGAAAAATCCTTTCCTTAGGATTTTTCCTCCTGAGAAGCTGA
GAGGCCTCAGGAACAAAATGNAAACAATGATTATCTGCTGCTGTGGAATGCAACAGGTGG
ATCTGTGATTGGCCCATGNTGGTTGTTTTNANTCANTGGCCAATCACGGCCAAGCTGGNT
CGGACTGTCTGNCCGAGTCACGAGCTTTTGTTATCATTCTTTCCTATTCTATCTTTAGCT
AGCCTTCTGATGAAATCCTTTCTTCTATTCTTTTAGTATAGTTTTAATATAATATATATC
ATAAAATAATAAATCAGCCTTCTGAAACATGGAGTCAGATCCTCGTCTCTTCCCTCATCC
TGGGACCCCTGCGAACACGGTCACAA
>rnd-3_family-62#LTR/ERV2 ( Recon Family Size = 27, Final Multiple Alignment Size = 24 )
TGTCGGAACCCAGGACATCCCTCTGGCTGCCCTGGGTGACTCGAGACCCTGNCAGGGGGC
TCAGAGACCTTGGCACGGAGCCCAAGACACCTGTGCCTTTGATTTTGACCCATGGAAAAA
ATTACCAACTTTGTATGAAGATTTGCAAGCCACGAGAGTTTAAGTAGAATGATAGTGAAT
TTGTCACAGGGTGAAAAAGTAGAATTTTGGGGTTTTAGAATGGGGGTTCAGGGGGCAAGA
TGGAGGAATCTGGGCGTGTCCTGTCCTTCTTCTTCTTCTTCTTGGCCTCCATCTTCTGCT
GTGATGNTGGCACTTCTGGATTGGTTTAGAGTAGAAACNCACTGTCTAACATAGGTGATA
GGTATTGGAAAGTTATTGTAAATANNGTACACGTAGTTTTTAGTATAAAAAGACAACACC
GCCCCGGGGGCGGGCAGTGTGCCNCGACCCGACCTGCTGGACGGACCTCAGCAGGNCAGA
GAAAGAATTTTATAGATAAGAAANAATAAACAACCTTGAAAACCAGAACCGAAGAATCCC
GACTCCTTCTTCGGNCGCCGGGCTGGGAAAAGAGACTTTCTAATACCTCGGGGGTCATCT
NACCACAGAGACCCGAGA
>rnd-4_family-26#LTR/ERV2 ( Recon Family Size = 100, Final Multiple Alignment Size = 84 )
CACATTTCTCTTCACAGAGAAAAGCAAGGCACAATTCTTCCCAAGAATNTTCCTGGGATT
CACATTCTCTGAACCTCAGAGAAAGAAAAAACAATTCTTATCTCATTTGCTGCGCCTGTG
TTTGTGCACANGTGGAATGCGTTATGGAGATTGTTTACCCGAAGTGATGGTGTTTTGTTT
CCTTGGCCAATCGGGGCCAAGGTGTGCGTGTGTGTGTGTCGGGACTGTCGGCTGACAGTC
ACGAGAGTGATGCAGTTGTGTGCAGAGTTGAGTGCTTGGCAGATTCAGTTTAGATGTAAT
GTAATATAGTATAGTATAATATAATAAATAGTATAATAAAGTAATTAATCAGCCTTCTGA
NATCATGGAGTCAGATGCATCATTTCTCTCTT
>rnd-4_family-249#LTR/ERV2 ( Recon Family Size = 74, Final Multiple Alignment Size = 63 )
GGGAACCCNGGGCGCTGGGAATATTTCTNTGTCTGCTCTGAGGCGCCCTGACCCCCAGGA
GAACACTGCATTTGACCTGAGGCCGTGGAGAAAGCTTCCAAAATTGAATGATAGACTGGG
ATCCACGNGGGTGTGAAGTAGATTATGGAGAGTAGTGTAGATGTATCACAGGGTGAGAAA
CTTAGANTTTGGGATTTTTAGNATGTTGTGGATGGAAGCAAGATGGAGGNNNCAGGGCGT
CGTCCTGGGTTTCTTCTTCATTCTTCTTCCTTCTTCTTCATGGGTTTGGGTGGCATTTTG
TAATTGGGCAGAAAGTCCGCATTGCGGCTCTTCGGGATCAGTTATTGGGTTAAAAGGGAA
AATAATCCAGGTGTCANTTCTTAATTGGATAGTTTAGCCTTAAAAGACCTTGTAACAAGA
GATTGTTGGCCATTTTGTGCCTTGCTAATGAAANGCTGCNGAACTCACGGTTGTGAGACT
GTTNTACTGATAAGAAATAATAAACACCTGAGTCCGAACACGAANTACCGTCTCAAGTGC
CTTCAATCCAGACCCAGAGAAACCNACAACTGGTACC
>rnd-4_family-1066#LTR/ERV2 ( Recon Family Size = 40, Final Multiple Alignment Size = 39 )
CCCTGGTTTTTTAAGATTTTCTAAGCCTTCTGATGTTTACATTCTTGTAACGAACTTTCT
CACGCACTTTCTGTAAATAACTNATTGTTTTGCATTCTTTTATGGAGGAGGAGAAATTTG
ATGGACTGTTGGTTTGNCCAGTGTCATTGGAGAGGTGGCACTGTCACCCTCCAATCCACT
GTCACTTTTGGAAATCTATAAATGTTGGAGTCAGAAAATAAACTTCCCTTTTTCCTTCAC
CTTGAGAGCAGCGGTGTGCGCTCGTGTTCTTTCGTGTCCTATAGCG
>rnd-4_family-243#LTR/ERV2 ( Recon Family Size = 30, Final Multiple Alignment Size = 28 )
GTTGGGAAGGATGAAAGTTTGACAAGAAAGTCTCACAGATATGTGTGCTTGGCAGAAAGA
TTTTTGAATGTAGAGTCTGANGAAGGAATAGAGATGGAAGCAAGTTTTGATATAGAAGAA
AAGAATTGCTGAGCCAGTCTTACTGGATAACCAAGGAGGCAAAGGGTGTGTTAGTTAGAA
GGGGTTTTTATGACTTAGAGCAAAGGATAAACCCACCCCAAACAAGAAGATGTTTTTACC
AAGCAGAAAGATAGCACAGGCAAACAAGTCAGCAAATGTTGCAAGTAGAAAAAAGGTCTC
AGAATTTTCCACTGCAAGAAAACTGAAAAACAACTTCTAGCTTAAACTGTAACGTACTAA
CTTTTAGTGATTGGAGAACAGTAACATGAATATGGTAATTACAGTAGTTATGATAGGCTA
TAGGTAAAAGTTAAGGTATAGATTGGTTCTNCTGTATTAAGATGCTCAGCAAAGAAAAGT
ATATAATGCATTGTAACCAAAACCAAAGGGTCTCCAGGCCTGCCTGCAGCTGGAGCTGAC
AGCTGTAGGCACAGCTCTGTCACCCACGACCCTGGACTGCTGTAACATCTTGGATGNAAT
AAACTGCATTTTGAAGAGCCGCCTGGAGTCCCACATCCCTCATTCAGGCTCTTA
>rnd-4_family-967#LTR/ERV2 ( Recon Family Size = 35, Final Multiple Alignment Size = 27 )
TGGGAATCCATAAAATCAGAGGGTTTTGGGAAAGCTGCAAAAGGCAGGCCTCAGAGACAG
CAGAACTGTGANTAGNGCTAAGCAGCAGCCATGAGATGGTCAGCAGAAAAATTATTTAAG
CNGTAGAAAAGCGAGGACAAATAGAACAATAGGTCTGTGTATTAGCGCTTGTCTAGAATA
ACTCTCTAAGCTGCAGAAAAGTTTATCTAGCAGATATTAGGAAGGTTGAAGCTTAATAAT
GGGGCTCTGTGCATTGTGTTTTAAGGCTTACAAGCAGGTATTGTATTCGAAATAAGCAAG
CATTGTTTTAACCAAAGGTACGTGTGCTTATGNTGATTGGATAGAACCACTGTCAATGTG
CTTTTGCTTTGTGTGATTGGCCAAGAAGNTTATNNGGTGAGTTGTAACATTAAGTTTCCT
TGGCCTGCTGCCTGGGATGCGAGCTGNCGGCATCTTCCCATTGTCANAACCATGTAATGA
GGCTGATGCTGGAAAATAAAACAGCTCAAGGCGCGTTCCCAGCAGTCCCGTCCCGTTCGT
GATCTGTACATAGCCCCCGGCCA
>rnd-4_family-69#LTR/ERV2 ( Recon Family Size = 24, Final Multiple Alignment Size = 16 )
CAAGTTGNGGGTACCCTNGTTNCGGGAGATNTTNNNTTTTCAAAGAGGGACCTCAAATCT
TAAGAAGTTGNTTGCTTNNNGTTTTAGAGCATTTTCTCNAGATTACTTGGTAATGNGATT
CTGCTCATATGGNNTCATTTTGGGGNGAAGTNGGGNGAAGCANTTATGATATNGTTCAAG
CNAACGGGGANTTNTNAGNTAGGCAGTTTTTTCNTTTGNTCCCNATTATNGATTCAATTC
TGTTGATAAGTTGGNGAATACTCTGAGCGGGAGTGTTTTGTGAGGAGTTTTGAGTCCCCG
GTTAAAAACTCCTCCCCCNTTGGCCTCTCCCTCCCTGNTCCCAAACCCTNCTTCCCATNT
GAGNGGGAATTGGGAGGCGGNTGCTGCCNACAGGCACAGGGCTGCCGCCNNCCCCCTGNT
GCCCCCCAGCTGCCNCTCAGTCCCCCTGCCANGNTGGNNCTGGCCGCGCCGGCCTGAGNC
CTGTCCNCCAACCCTCGTCCCCATGCNCNCCGGTNCCCAGTTGNGTCTCCCCCAGTTCTA
AAAGTGTCNNTAGGGAGGCACAAAATGGCGCCAGCNACGCGGCCAGGCCTGCCCAGAATA
TTTTGTCTCTCCCATGTCCAGATTGGTGTATCCTGCCCTTACACCCCANNATGGCCACTT
TCCCGCNCCTCCNCCTCCTTTTCCCGCACATCCATCATGCGCCAAGCCCCGCCCCTGAAC
CGGGTCCCTTCCCACATTTGGTTGCAGATGCATCAGTGGGTGTNACCGTGTCGGGACCCA
TCCCTTCCATCCCTTCCATCCCTTCCACCACACCCTCGGGNGAACTCTCCCTGTCAGGGT
TGTGCCGGCNTCCAGGAAGGCCATCTGCCCCAGTCTGGGCTTGTCAGGCCCACCACCAGG
CGATGGCCCTCCCTCTTCAGCCTCTTCCGGTTCCCACGNCACCGGGACCGGAAGTCAGGN
CGATGGCAACAGGAAGGAGGCCATNTTGGCTTCCGCCGNGACCANGNCANCAGGTCCCAA
GTTCCAGTCGGCCGAAGAGGCCCCGCACCGTTATCAAGCCTGCCCGGTCTCATCCCCTNC
GGAGGACGGGAGCAGCCACNCCCCAGGCTGGCAGCACAATTCNGACCTTGGGTCTGAGGA
TNGCTGGGCGNGGATTCAGGGAGGAAGCCNCNTGGGAGGGNGACTCGGAGCTTGGNCCGA
AAAGACCTTGGCCGTTTTGCGGTACCAGTCATTGTATGCAAATGCAGCAGGGGGGGANCT
GCGATGGAAGCAANTTGTGGGAACCCCTACACCNATGGGGAGTTGAAGGAGCTGNGNANG
GCGGCCAAAGANCACGGCCGCAATTCACNTTTTTTCAAGAACGTNCTGGAAGCTTAACTT
TCNCGGGACACTCATGTCCTAGTNCCNCATGACATTANAATATATTGCGANCGGNCTACC
TTCTGCCACGTTGAATNTNTGCTGTGGGAGANGCAATGGAGGAAGCTGTTAAAGCCCATT
CTTTCTAAACAGGATTGGCAGGCGCTGTGCTNCGAGNANGGGAANAAGNCTAGTTTNACT
TTGAACAANTGGCGGGAGAAGGTGATTTCCAGAAGCCAGAAGACCAGGCCAAACTGTTTA
ATGGCAGGCGCTCCGAAGATATCGCANCTGCCGCAAAAACNTCTCTNCTNANCATCCNTG
ATGACAACTGCCGACAGGCTTCGAACTATTAAACAAAGGGTTGATGGANNCTTTATTAAG
TTTGTNGACAGNCTTAGAGACGCACTGAGAGACAAATAAAAAGCNCGGAGGCAAGGAAGG
AACTCTTGANAAAATGGCTATGAGCNAACGCNAACGTGAAATGCAAAACGATNTTNAGAG
CTCTCCCTCTNGATACAGAACCGACCATNGAGCAAACGGTNGAANGCTGCACACGTNACG
CGTCCACTGAAAACACNGTGGCCCNAGCAGTTGCTAAGGGTGTNGCAGAAGGAGTTTCTG
GTGCATATGCAGTAGCAGCGTCCAAAGACCAGCCGCTGTTTTAACTGTGGAGAATTAGGA
CACCATTTTAAAGACTGTCCNAACAGATCNTTTTTACCGNCCCGAACANCACCATCTATC
AACCACCAATGACCCCCAAGAATCAGCCCGGGAATTACCAGCAGCGTCCGGGAAACTTCG
GCAGAGCGCGGGGCGGCCCCGCGCNANGACACCAAATGNCANGCCGTATTGCCAAAGTCC
CNCTCTTTCTCCCGTCCACCATCCGNGAGACCCAACTGGACCATCAGGATGGGGCCACGA
GAGGACCATCATCNCGGGAGATCCCGANCGCATGAAGAGATCCAAGACACGGAGCGATAC
AGACGGGAACCCNGTGCCAGCTGGTAACCGNTCTGTCCATNGACTTCGATGATGAGGGTG
TCTACNAAATTCCAACGGGCAAATATGGGCCACCGGGTGGTCCTTTNGACATTTTAATCN
TNGGAGACGCTTTCCATGGACCGAACAAATTTATCGTTNTTCCNGAAGTACAAACCGTNG
ATCCGGGGGAAGAAATCGCTGTTACAGCTNTGTTGCACGGACCTACCCTTTTACCTTNTC
CAAGAGGAACTCCAATTGCTCAAATGNTTTTCTACCCCGACAAGACTACTAGGAACAGCG
TCCCTCTCAACCCTACANTGTTGTGGGNTCAAGTAAACCCGCCATAGANCGCAGTCTNTT
CTGCAAAGGGGAGAAGATCCACCGACCGGGCATGCTGGACACCGGCGCGGACGTTACCAT
CATTNCCCGCTCAGAGTGGCCAGNNAACTGGGAGCGACAGCCTNTNGCGGGCACGNTCTC
AGGNATCGGGGGAGCCACAGTCTCCATGAGAAGCAAGCGCANNGTCGTCATNGAAGGACC
TGAAGGGGAGATGGCAACCATCCGNCCNTTTGTNGTAAGGGCACCAATCACNNTNTGGGG
CAGGGACGTGTTGTCCCAGTGGGGGGCCTCCTACATCCCCGACCTGGGATTTCTAGTCAG
GCCACTGCGGAGCACACCGCCCCCCTCGGCTCACNTGGAAAACCGACGACCCAGTGTGGG
TCGATCAGTGGCCCCTCTCTGAAGTAAAGCTGNGCGCACTNNAAGCCCTCGTGGAGGAGC
AGCTCGCCAAGGGCCACATNGTACCATCCACTAGTCCTTGGAACACCCCTGTCTTTGTTT
TGCAAAAACCTGGCAAAGACAGGTGGAGGCTCCTCCANGACCTCNGNAAGATCAATGAGG
TCATTGAGGACATGGGCCCCCTNCAACCCGGCCTGCCCTCNCCNTCNATGCTNCCCCGAG
ATTGGNAACTNGCTGTCATNGATATCAAGGACTGCTTCTTCAACATCCCGCTGCACCCCG
GGGACGCTCCGNGGTTCGCNTTCTCCGTTCCCTCCGCCAACAGANAAGCCCCACTNAAAA
GGTACCACTGGACNGTTCTGCCCCAGGGNATGAAAAATTCNGTCCCGCCATCTGCCAGNG
NTNCGTNGCNCCATCGCTGTCCCCAGTGCGNGNCCNGTNNNCAGANGCAATNATCCTACA
TTACATGGATGACGTNCTNGTCTGTGCTTCCCGAAGACATGATACTTAGAGCACACTTTN
CAAGAGACTAGTTNNAGCCGTCGAAGGCGCNGGGTTCCAAATGCACGAAGANAAGGTTCA
GAGGACCTGCCCNTGGAANTACCTNGGACTTCGAATTCGCGGACGGACCATCGTGCCNCA
GAACTCAATCCATCAAGGAGCGACCCCAAGACCCTAAGAGACCTNCANCAGCTGTGCGGC
GTCCATCANCTGGGTCCGNCCTCTGCTGGGNCTCACGACAGAGGACCTNGCGCCNCTCTT
CAACCTNCTNCGAGGAGACAGCGACCTGGCTTCCCCACGGACGCTNACGCCGGAGGCCCG
CGTGGGANTCCGGAGAGAGTCGCCAAGGCATCAGAAGGCTCTCTGAGGCAANCCCACCGC
TACGAGCCCGACCCGCCCTTCCAATTNGCTATTTTGGGTAAGGCACCGCGCTTCCACGNN
TTGATNTTCCAGTGGGACGNNACTCCGAAAGACCCACTCNTNATCATCGAGTGGGTTTTT
CCGCCCCACCAACCACGNAAAACNATTACCACGCCACAGGAACTNATGGCTNAGCTCATC
ATAAAAGGCCAGATCNCGCCTCNAGACCCTNGCAGGNTGTGAGTTCGCGTGCATTTACCT
CCCANTGAANACCGGGGANCTGGANNCTCTGCTCCAAACCAATGAACGCCTNCAGTTTGC
TCCAGACAGCTACCCAGGCCGAATTCTATCCTGCAGCACAAACTNTTTAAACGAGCGTTC
AACTTTGGTCCCAAAATCATTAAAAAGTAGAACTCCANTNAAAGCNCTGACNGTNTTCAC
TGATGGCTCGGGAAAATCCCACAAGTCAGTGATGACNTGGAGAGATCCGGACACTCAGGA
GTGGGAGTCTGACGTCCAAGTTGTTGAAGGNTCNCCACAAATCGCGGAATTAGCAGCNGT
TGTCAGAGCTTTTGAAAAGTTCCAACAACCCTTCAATTTGGTCACNGATTCGGCNTATGT
TGCTGGGATAGCT
>rnd-4_family-506#LTR/ERV2 ( Recon Family Size = 17, Final Multiple Alignment Size = 15 )
TGTTGGGGAAGATGAAACAGGAAAGCCTTATAAATATGATTGCCTGGCAAAAGATTTTGA
GAATATGGAAACTATAAGCGAGATTGAAATGAAAGCAAGCTTTGAGATCCCTCAGTTACT
GAACAACTGGAAAACAATGGCGTGGCCGGCTGAAGGTGATCCCCTTTTGATGGAACAACA
CCCTCTGCTTGCAGACAGGCCCAAGGGTCAGAGCAGACCCTGCTAGCTTGGCAGAAGGGG
CCCAAAGAGGAGTTTTTAGGGTTTAAAATGTAACACAGTATGGTAATGTAATGATTCTTA
TAGGCTGTATGNAAATGCTATAGGATTTGTATCTTGTACTAGATTGGTTAGTGAGAATCA
GAATATTCAACACAGAAGAAGATTTATTGTATTGTAACGGGAACCTCGCTCTCTTACTCT
CTCACCCTCTCATCCTCTCTCCCCCTCTCTTCTCTCAGCCTGCTCTGAGCTGTGGCTGGC
AGCTCCCAGCAGGGCCCTGCACCCAGGCCCTTTGCAATAAACCCCAAGTTCCACGACCTG
GCTGCAGAGATCTCTCGTCTCCGTCCGTCCCGACCGTCCTACCCCCGAC
>rnd-5_family-222#LTR/ERV2 ( Recon Family Size = 199, Final Multiple Alignment Size = 140 )
ACCGTCATATTTTCTGAAAAATCCTCTTTGCCCAGGATTTTTCTCCTGGGAAGCTGAGAA
GCCTCAGAGAAAAAGGAAAACAATTATTATCTCATTTGCTNCTCCTGTGTTTTGCTGCTG
TGGAATGTGGTTTGGAGATTGTTTACCCAACAGGTGGTTGTTTGATTGGTTTCATGTGAA
TTGTTTTGACTTAATGGCCAATCACGGTCAAGCTGTGTCGGGACTCTGGAAGGAGTCACG
AGTTTTTCATTATTATCTTTTAGCCTTCTGTAAGTATCCTTTCTNTATTCTTTAGTATAG
TTTAGTATAGCATTTTTTAATATAATATAGTATCATAAAATAATAAATCAGCCTTCTGAG
AACATGGAGTCAGATTCATCATCCCTCCCCTCGTCGGGGACCCCGAAAATACC
>rnd-5_family-331#LTR/ERV2 ( Recon Family Size = 99, Final Multiple Alignment Size = 78 )
TTGCGGTGCGGCCGCTTTTCTGTTCACAGTTGTGTTTTGAGTTTANTGTTCAAGTTATAN
TTCGATGTTAATGTTATATTCAGTTGGTATGTTCCGTTTCCCCCGTTCTGTTATTAAAAT
GGTTCTGCCCCGGGCTCCCTCCCCGCCTTTCCCCCTCAGTTANCTGTCAGTCCCCGGTGT
CTAGGCAACTCCCGCCCCCTTGTATCAGTTTTTATGTCAATCTNTTATCCCCTCCTCTGT
TNCCATGGTNTCTCCCAAACCCCTCCTNTGTTNCCCCGGCGACCCCCCTGCCCGTCACCC
TCTGCCCACNCCCCGNCCCTAGAANCTTCTACCCGGGGCGGAGGGTGATTGGNNCAGGGG
CCGNNGCCCCTCCCCAACTGGTCCCCCGTTCGTTGTTNCGTTATGTCNATCATTTCTTTC
TGTATGTTCATTTGCCCGGGGGCGGGTTGCTCCTCCCCTCTGGGACCCTTTATAACCTTG
TGCAGTCCCCGCCCTCTTCGGGCAGTTCCCTGCAGCTTTCCTTCCCTTCTGAATAAACCC
TCCCTGCTGCGGAGANCTGCCTGCCTCCTTGCCTTCGTGCCCGTGCTTCGCTGCTGCGTT
TGTCTTGCCTGTCTNCCAGGGCGANGCATTCCCCGCCNCGCCGCGAGGGAGAGCGCCTTA
GGCAGCCGTNCGCCCCGCCCGCCTCCCGCCCGGAGCCGGGGCTGAGCGGCCGCGCGGCTG
NCNCANCCAGGCTGCTGGCGTGCCTTCTGNGGGCTAGCCGGGCTCAGACTTCCACGCACC

>rnd-5_family-103#LTR/ERV2 ( Recon Family Size = 42, Final Multiple Alignment Size = 34 )
ATGTGGTTAAACGANTAGAAGGNTCANTTTTGAAAGANACNAGCAATGACACCTTATATT
CGTTGACTTATCATGTATGAAAACATTGCTGGAAAACAGAGAACATAAATATTTCGTTNC
TCACATCAGGGCACACTCNTCNCTTCCNGGATTTTTAGCGGAAGGAAATGCCCAGGCAGA
CAAGCTGACAATGNCCATTTCAAACACTTTGCCGAACATTTTTGAACAAGCAAAATTGAG
CCATGCCTTTTTTCATCAAAATGCACAGGCACTNGTGGAATGTTTCGCATCTCCAAAAGC
CAAGCGAGGGCNATCATTAGTGCTTGCCCTGACTGTCAGCTTGTGCAGCCTCCTGTTTCT
ACAGGAGCAGTCAACCCGCGAGGATTGCAAAGTCTNCAGCTGTGGCAAGCNGATGTCACN
AAATACCCATCTTTTGGGAAGTTNAAAAATATCCACGTTTCAGTNGACACATTTTCNGGN
GCAGTTTTTGCTTCNNTACACACAGGAGAAACGCACAATCATGCCTGTCAACACTTTTTG
CAAGCNTTTGCNTCATTGGGTGTGCCCCAGGAAATAAAAACAGACAATGGCCCNACATAT
ACAGNGAAAGTGCTTGACAAATTTTTGAAAAATTGGGGTGTCAANCACACATTTGGTATT
CCNTACTCTCCCACAGGTCAAGCAATCGTTGAGAGAACACATCANACCCTGAAATCCCTT
TTAGACAAAAAAGGGGGGAGCCAGAGGCAACGCCTCANATGAGGTTGAACAAGGCNTTGT
ATGTTTTNAATTTTCTNAACAGCTCNTTTNCAGAGCCCAATCCACCGATTTTCAGGCATT
TTTCNAACAGCACNCAGGCGAAACTNAGAGAGAATCCTCCAGTTTTGATCAGAAACCCAG
AGACAGGACAGATTGAAGGNCCTTTCCAACTAATCACNTGGGGCAAGGGNTTCGCTTGTG
TTTCCACAGGNCGAGGNCCGAAGTGGGTCCCGGCGAGANACGTGAAACCATATCGGACTC
AGACGCAAGAGGACACCGATCCCGGAAACAAAGAAGCGAGCACGCAGACGGAAGGAGAGG
ACAGGACCCCGGACATCTCCTGTCACGAANAGCACATAAAAGNNCGAGGACTTGGGGGTT
TGTTCTTTCGAGGGCTTGGGTGTCANAGACATGGCAAAGCTTCTCGCAAAGGGCGAAGCC
ATGAGCTTGGGATTCGATCAGATANTGCTCGTGTGCCTCGTTCTTCCGTCTATTGCCTTA
AGCAATGGGGCGGATTTGCCCGTTGACCAACCAAAACAAAATGTTTGGGNAACTTTAGCC
AAGGCAGCAGGTTTAGACACCATNTGCTTGACNCATTCGAGGCCAGGGAAACCATTTTCA
ACNTGTCTGGTCGGTTTGCCAGTGGATGANTGGCCAATNCCAAAAAACACTCCTGTAAAG
NTTTCACAGGTCATTACGAATCCTGTGAATGANTGGCGTNTTTGGACAAAGTTCCTTCCT
ANGGCACCTTCTGAACCCCAAGAATTGGAAATTCTTGGNTCCGTAANAATGGATTTTTGC
GTNAAATTCGGANTTTCGGAGTGACAAAACGGAAAATAAGACAATCGATGTTACTCCNCA
TCATNCTNTNTACAAAAATGCATCTGCTTGGTGCAANTACACCAAGGTGACAGCCAAAGC
ATCGCTCCAGGTTCCAGTACAATTACCACAGGGGATNTTTTTCATTTGTGGGGACAGAGC
TTGGCCNGGCATCCCNTCAAACGTCAAAGGCGGNCCATGTAGCATTGGGAAGGCTTACNT
TGCTAACACCCAATNTGAGAATCATTGAAAGAGCAAAAACATAGAGGGAAAAGATCTGCG
CANCANTATAATCCAAATTGTAATGATAATNTANACACTTGGGACAAGGCTCGGAGAATT
GCAGCTGCAATTTTCTCCCCCAGNCAGCNTCAGGGGTGGCNTTGANNCAATTGGATCACA
TGGGTTGTTGGCTGAGCAAACANGCTCGAGCCGCTTCTCTTGCACTNAGTGACATGNTGA
CAGACGTCGACAGTGTGAGACGNGCAACTCTNCAAAACAGAGCAGCAATCGATTNTCTTC
TGCTGGCACATGGACATGGGTGTGAGGAATTTGAGGGAATGTGCTGCATGAACCTGTCNG
ATCATTCAAAGTCNATTCACGAAAACATCAAAAAGNTAGAAGAAAGTATAAANAAACTTG
GGGAGATCACTGGATCNTGGNTAGATGATGTGGTTGGATTTNTNGATCTTTGCACCNTNG
CGAAAAGAGCTTTTAAAAATAGGTTTNTATATNTTAATAGTGCTTGTAGTTCTTATGCTC
ATTGTGCCNTGCATCTTTCGTGTGCGTGCGGCGGGTNATGAACAAAGCCGTCAAAGAGGT
GTTTTCGGTGCAAACAGAAGGGGGAG
>rnd-5_family-8#LTR/ERV2 ( Recon Family Size = 25, Final Multiple Alignment Size = 23 )
CAGGATGCTCTGCCTGGAATGGGGTAAAACAACTCGAACAATGCCCTGTTTGCAAAGCTA
TCAGTGGTGGATGGAGAAGGGGGGTCACGCTGCTTTTGGTGCTGAANAATGCTGAAACCA
GCCTGACTCATCAACCCCAAAGTTAAACACCCTGANAGTGAGGTGAAGATGTGGCAGACC
TGGTAAAGTACCCGATAAAGGAACAAACGACGCTACTGATAACTTATCTAAAGCTGCTGA
GCTGACACAGCTGGCCTGGAGACATNTGACTGACAGTCAATCACTTTATACTATAAAAGT
CCAGTCCCACTTTTNAATGGCGGGGTCTTCTAACACACCCCTTCTTGGAGTGTGTGTGGA
GATTCCTCCCTTGAGTGGGGACGCCCCTCAAGGTCACTCCTCGAGGCTGAGCGAAAGAGA
TTTGCCCACGGTCGTTGGTATGGGTGAGTAACATCAATCTCTACTTAATTGTTTTTGCTA
GCTTTAATATTGCTTCAAAATAGTGCACTATACTATACTAGTAGTTATAACTCCTATACT
GTGTAGTAAATAATTCTGATTAAGATCTTTTTGTCTAATCATTATCATAATAAATCATAT
ATATATTTATATAAATATATCTGGTTTGCCATCCTTAATCCTGCGGGACAAAGTTGTATA
AAGGTTCAATTACACCTATATAATCCTTTAGACATAAACCGTTGACNAAGTCTGGGGCTA
AGATTGGATCCAGCCGCACCCAGGCTCCTCTCTCTGAGGAGTTTAGAAAGCAAGGGGGTC
CTTTCTGCACCTCGTGACTCAACGGGAGGGCTTCTCTAATAAACTTTGTCCGAAGCTCCC
ACTCTGCC
>rnd-5_family-2609#LTR/ERV2 ( Recon Family Size = 18, Final Multiple Alignment Size = 17 )
GTTGGAATCCGAAATGCAAGGAACTCTCAGAACTTTGGGCCTGTAAGCCAAAGCTTAGAA
TTAAACACAGGATTTGATCTGAGACCTTGGAAAAGGCTTCCAAACTTAGGTGCTAGAAGC
GAGAATGTGGATTTATAGTTTAAAGCAGAGACACGTTAAGTAAAGGAAAGTTTAGAGTTT
TAGAGTTTAAGATATAGAAAAAATAAAAGTAGTTACAAAGGTAAACAAGGAGNTTAGAAT
GCAGTACTGTAGGTTTGTGTGTCATAACATGATTAGCTAAGAAAGCTTACACTGTAGCAT
GAGTCCATAAGACGAAATATTTAAAGATTGGGTCAAAAACATAAATATCCTTGTTAGCAG
TGTTTTATTAGTCAATAANTCCTTAAAAAGTCTTGTAACTAAGGGTCTTGTGACCTTCTG
AACCATGCTGTAACGATGTGAGCCGAACTCACCCTTCCTACCTATGTAGAAGATAAAAAA
ATAAACCACATCATCAAAAACAACTCAGAGATCCCATCTCTAACTCATTCCAAAACTCCC
CACAAAATCCC
>rnd-5_family-281#LTR/ERV2 ( Recon Family Size = 19, Final Multiple Alignment Size = 16 )
TTAAAAATCGCTTGTTCNAAATTGTAAGATATGTAGTTATTTTCTTCTAGAGAGATAAGA
CGGNTCCAACTAAAACAACTGTGATGAAACATGNCGAACATCTGTTTGTGGATGAAAGAA
GATACAGTTCGTTACCCTTGATTTTNTCANCGATTTGCCAATGCTTCGACTCTTCGTTAC
AATCTCTGCCGTTTTATCTTCCATAGATAACACAGAAGAGTCAGTGATGATTCNACGTTA
TGGCTGTTATTAATTNTAAGCTGTTTATAGTNTTTTTCTTTGTTTCATTTTNCTGTCATA
GATACATGAATGTTTAAAAAAATGTTGTCTTAACTTCCTNAGACANTTGCTGCTGATGTA
TTGATCNCATGATGTGAATTCACTGATTTTTATAATAAGCATTATTCATAAGATATTGTT
ACTGTNTTTATAGCCGGCTTCTTATATACTTTAACATCTCTTTGTGTAATTATCTACAAG
ACACGTGTATTTCGGGATCTCTTCTTTTTTGTTTTCCAGCTGCTTACGCACCTCCTCGAT
CAGGCTCTCGACTGTCCGCCTGGCTCTCTGAGCCCAGTCCCGTCTCCTGCTTCAGCGCTT
TGCTTGGCTTGACCCAGTGCAGCCTCATGATTTTGGTTATATTTTCAGAGTTCCAGGANA
ANATACCTGGGCTTCGTCGAAAGCCCCNTCCAAACTGNTGGTCTTGTGGTNTTTTTCCCA
GTTATTNTTACAGAAGCACTCCAGCAGTTTGCCGTGTATACGACTGCCGGATGGTTCGAT
TAGTCTTTNACCCCNAGGCCTCTACTCNTAACTGCTATTATTGAGAGNCTTGTTTTTAGA
NTATGTTTAGGGAGATCCCTTCCAGTTAAGGCCTGGGCTCTGGCCAAGCCTTGGCCCTAC
CTGGTCGGGAAGTATGCCAACAAACCNAGGTGTTTTCTGCACCAAAACTATACTCAGGTC
ACTTTGACTTGCCGATTTGANCTTNTATATACGACAGCNGGACCCNTTTTTAAGGTGAGC
TTGGAAACCTTTTCTGGGAATGGTTATCCAGGTCCTCACTAAAACGAGGTTTNCCAGCTG
TTGCAGACTCTGGGATGATGGTACAGTATTTAGGAAGTAATTGATAATGCATCGTTCTNA
ATCACTATCCTATTTCACGTGTGCTACTAATTATGTGTATTACCTGACTTATTCCTGCTT
GNTGTNAGTTTNTTGTTCACTACATGTATTGTTTTGCTTTGACGTTGCCTTCATGCTCAT
AACNAGAGACACGCATGTCGTTGAAAAAACAAAAGAAGGGGAATATAGCNCCTTAAGAAC
GTTTAAATAATGCAATATTTACACTAGAAATTTTGANAGCAAATCATTTTGAATAATGCA
ATATTTGCATTAGAAATTTNGAAAAANATCATCGAATCTAAATCCCAATTGAGCGTGCAA
CGGCAAGGCCTAGCTGATTTACTAACCTAGGGAGAAGGTATGCNTGTGTTTTATCATCAA
CAGGTTCGAAGTAGTCACCTGCTCGTCTGANCAGACACCAATCGCCTCCGAGAAAATGAG
GCCCAGNGAGAAGAGAAATAACCTAATCACCGTCCAGCCCTCGTGGCCAGGACAGGAACA
GAAGTAGGACTGCCAGGACATGGCTGTGTCTGGAAACTTATAGAGGCAATTTGCCAACAA
AAGCCTCGTGTCCTATGCATCATCATGGTATAGTGTTCCTACTAACCTTCTTCAGTTATT
CCCTGTTCCAGGATCCCAGAAAGACATTCAGTGATGTCAAAGATCAACATTTCCAGCTAA
TGGACTTTCTCCTGAGCCTCAACTATTTGGACTTTAAAACAATGGTCATTTATTTCCATT
TTCCTAAGAGACATTGGACATTATTNTTTGTTTTTCTCATGCTGTGAATCCCTGTGTCAA
TGACATGATAGAATTTGATANGTTTTGTTGATTGTAATCTGTNTTTTATGTGTTTTATCC
CATATCTAATAGATAACCAGTGATAACCTTAATGAAATAATACCCTCACAAGANCCAACT
GTTTTAACATCAGAACGTATGAGCCTTTTTTAAATTAANCAAAACCGGGAT
>rnd-6_family-1369#LTR/ERV2 ( Recon Family Size = 19, Final Multiple Alignment Size = 18 )
ATGCTATCACNACNTGGACCGCATCCTGGTGGCGGCATCCCCAGGATGAGTTGCTGAGGA
TNCAGCCTCAGCTGTTCGCTGCTCTGCATTCTTATGGGCTGCAGGTGGCNCCGGAGAAGG
TTCAACAGCANCCTCCTTGGAAATATCTAGGAGTCAAAATTCTTGGATCAGACCATTCAG
CATCAAGAGGTGCAATTCTCGGATTCTACTAAGACTCAAACTTGAACGATGCNCAGAAAC
TNNTGGGTATCATCAGCTGGTTATGNCCTTATTTGGGACTAACCANCNCACAACTGTCNC
CCTTGTTTAACATTCTTAAAGGTGACCCTGAGCTGANTTCACCTNGGAAATTGACTCCNG
AGGCGCGACGAGCACTGGAGGAAGTNCAANAGGCCGTTTCTGCTNGNCAGGTCCACCGGG
TATGCCCTTANGTTTGTATCACTGTNTTCATTACCANTCCAGATTTTCATCCTACGGGTA
TCATTGGNCAATGGAACGACAAGTGGTCTGACCCTTTGCACATTTTGGAATGGGTCTTCT
TGCCCCACCAACCNAAAAAGACGGCACCTACNNTNTTCGAATTGATTGCNCANTTGATNA
TCAAATGCCGTCAACGGTGTTTGCAATTAATGGCAGNTGATCCCTCAAAAATCGTTNTNC
CGGTANAACGGGAAGACTTTGAATGGNGCTTTGCTAACAGCGCNCCNTTGCAAAGTGCNC
TGCAAAACTTTNCAGGGCAAATTACCTATCATCTGCCCAGTCACAAATTATTGCGGTTGG
CAAAACCAACCAATCTGTCTTTGCGGCCAAAAAAAAAAAAAAAAAAAAAAAAAAAAAAAA
AAAAAAAAAAAAAAAAAAAAAAAAAAAAAAAAAAAAAAAAAAAAAAAAAAAAAAAAAAAA
AAAAAAAAAAAAAAAAAAAAAAAAAAAAAAAAAAAAAAAAAAAAAAAAAAAAAAAAAAAA
AAAAAAAAAAAAAAAAAAAAAAAAAAAAAAAAAAAAAAAAAAAAAAAAAAAAAAAAAAAA
AAAAAAAAAAAAAAAAAAAAAAAAAAAAAAAAAAAAAAAAAAAAAAAAAAAAAAAAAAAA
AAAAAAAAAAAAAAAAAAAAAAAAAAAAAAAAAAAAAAAAAAAAAAAAAAAAAAAAAAAA
AAAAAAAAAAAAAAAAAAAAAAAAAAAAAAAAAAAAAAAAAAAAAAAAAAAAAAAAAAAA
AAAAAAAAAAAAAAAAAAAAAAAAAAAAAAAAAAAAAAAAAAAAAAAAAAAAAAAAAAAA
AAAAAAAAAAAAAAAAAAAAAAAAAAAAAAAAAAAAAAAAAAAAAAAAAAAAAAAAAAAA
AAAAAAAAAAAAAAAAAAAAAAAAAAAAAAAAAAAAAAAAAAAAAAAAAAAAAAAAAAAA
AAAAAAAAAAAAAAAAAAAAAAAAAAAAAAAAAAAAAAAAAAAAAAAAAAAAAAAAAAAA
AAAAAAAAAAAAAAAAAAAAAAAAAAAAAAAAAAAAAAAAAAAAAAAAAAAAAAAAAAAA
AAAAAAAAAAAAAAAAAAAAAAAAAAAAAAAAAAAAAAAAAAAAAAAAAAAAAAAAAAAA
AAAAAAAAAAAAAAAAAAAAAAAAAAAAAAAAAAAAAAAAAAAAAAAAAAAAAAAAAAAA
AAAAAAAAAAAAAAAAAAAAAAAAAAAAAAAAAAAAAAAAAAAAAAAAAAAAAAAAAAAA
AAAAAAAAAAAAAAAAAAAAAAAAAAAAAAAAAAAAAAAAAAAAAAAAAAAAAAAAAAAA
AAAAAAAAAAAAAAAAAAAAAAAAAAAAAAAAAAAAAAAAAAAAAAAAAAAAAAAAAAAA
AAAAAAAAAAAAAAAAAAAAAAAAAAAAAAAAAAAAAAAAAAAAAAAAAAAAAAAAAAAA
AAAAAAAAAAAAAAAAAAAAAAAAAAAAAAAAAAAAAAAAAAAAAAAAAAAAAAAAAAAA
AAAAAAAAAAAAAAAAAAAAAAAAAAAAAAAAAAAAAAAAAAATGTATGAGCTTATCACT
CGGGGCCGTGGGTATGCANGCGTTTCCACAGATACTGGGGTATGGTGGGTACCTGCGAGG
TGTGTCCGCCCTGACTTGCAACACCAAAAACAGAATGTGGCCAACAGGCAACCTCCGAGC
GATGATCAAGATGCCAACCATCAATCAGATGGCCCCTCCACGAGTGGGGAATGAACATTC
TATCCTTTCTTTGTTTCTAGAAAAGGACTGTTGACAAGTTAGACTGCCAGTTCTTTGAGC
AGACTAACGATANNTTGTTACTATATTAGAATTAGTATTGATATTGTATTAGAATAGGTA
ACTGATTTTAGGATTAATAGTGTATTTCTTGTAAGAGGGAATCACAAGATTCGATCTCTC
CGACCATTTTAAATCGGCATCCGATTGAGGTTCTGATTGGTAACTAGCAACTGCTAGAGG
AACCTCTGGAGCTGTGTTTGTTCTCCTTTCTGCAAGGGGCCCCGCAGAGGATTACAAACA
CCGCCTCCTCCTTTAAACAAAAAGGGGGACCTGTG
>rnd-6_family-2324#LTR/ERV2 ( Recon Family Size = 19, Final Multiple Alignment Size = 15 )
TTGTAGTGTGTTTTTATACTTTGTAATGCTTTGAAGTAGTTTTGTTTTTGTATCCCCGTA
TTTTCCCCAAATGGTTTACCCCAGACTGTACCCCCCTCCCTTTACCTGTGTAATCCCTCT
CCCTTGCTGAGATCATCCCCAAACCCCCACCCTGGCTCTCTGTCNATCACTCAGCATCCC
ATCCCCTCCGTCTAGAAGCTTCGGTCCAGGGCGTCGAGTGATTAGCCAGAGGCCAGGGGT
CANCCCCCCGAGCCTTGCCCCATACGCTGTCCTAAATGTCTATCCCCCAGTACCCATCCC
TTAGGGTCACTCATTGGTNGGTGAAACGTTCCCTNCCCTGGTTTCCACCCCCCTTTAAAT
GTAACCTTGGCACATCTCCCGGGGCTCTCGGCAGGNGGCCCCCTGAGGTGTAGGAGCTCC
TCGGAGCTCCAGAATAAAACCCTGGATTTAACCCCTGCTAAGAGTCGGCCCTTCNTCTTC
TACCGACGTCTCCGGTGTCTCNTCTGCTGCAAAGGCGACNAGCCTAGCCGCCCTCCGNAC
CCCCGGGGAACGGGAGAGTGTCTCCCCGCTGTCNGCCGTGCCGG
>TguERV23e_LTR#LTR/ERV2 RepbaseID: TguERV23e_LTR
tgtagagttgtgttattttatgttttattgcgtttgtattatgtanttggtttgttccat
gtacccccgtnttntagttggttccntccccagtttcccgcctcccctcccctgtcaatc
ctccccaaaagtgccgagtcattcccctgtcccctcccagggtccctgtccgtcacccgg
cgcccctgcccctccatccagaancttctacccagggcgtcgggtgattgggccaggncc
tggggcccctcccatatccctctcccattggcccctccccaagagcgagccactccccgn
ngatccccattggtcccagttttccccgcccncnccgtataaaatcccctgtcacccngc
tccaagtgccttctctggcaggcaccagccccgtcggttggntcctcgttcancgcgttg
tccccgttgggacntaataaagaggattttggcccccagaggaggactctcttctttctc
ancgccgcggggatttcggccgcctcctccaacccacacagcgctctccaaagcccacag
aggtccagcggggggtgctggagacctgcccgctcctctccccgcggagagctagccggg
gccgaggcggcgnttcgggggggagacgcggca
>TguERV210c_LTR#LTR/ERV2 RepbaseID: TguERV210c_LTR
tgtggagttgtgtttttatgttttattgtattttcattcngaatggttcgttcctntgta
cccccctgtaccctcttggtttcnccctgagttttcccgcctcccctcatgtgtcnatca
nccccaaaactgctgagtcattcccctgtcccctcccaggtgccttgtccgtcactcggc
gtcccntcccatctatctggaagcttccacagagggcgtcgggtgattggacgagggcct
ggggtccctcccctgttcctccctaactggntaccctgnntgtctatccccgagagagcc
acncccntgtcttcccctattggctggtcgggtttcccctccctccctatanangttact
gtttcgcngcaccccggtgctctctcctgctggagccgttcgngttcggttgggctccgg
gggtctccctcggagcccgaataaacttcggatttatccccaggagagngtcgcctcctc
cattgccgccgggatcagccgctctttggacccacgaaggcgctccctaaagcccgncag
ggtccagcggggagtgcctcccgctgcccgatcgcccctggtggagctagccggggctgg
ccggagatcatctccggcggagtggggacgggacgcggca
>TguERV210d2_LTR#LTR/ERV2 RepbaseID: TguERV210d2_LTR
tgtggagttgcgtttttatatgttttattacattttcattctgtaatggtttgttccngt
gtacccccgcatcgtattggtttctccctgagttttcccgccttccctcatgtgtcagtc
tccccagaaantgccnagtcattcccctgtcccctcccaggtgccttgtccgtcactcgg
tgtcccttcccctacctctagaagcttccatccagggcgccgagtgattggatgagggcc
tggggcccctcccctgtctatccctcactggatccctcgtatgtcaatccccacaagagc
cactccctnatgtctccccattggctggtcggttcccctccctccccctatataacntgt
tgcaagcacccctcgggtgctcttgttggctggctncgttcgcatgctgttggacccttc
agggtcncaataaacntcggagtttngcccccaacgagtgcctctcctcctttcatcgcc
gtcgggatcngcggcgncctcaggaacccacaaagcactctccaaagcccatctgggtcc
agcggggagtgcttccngctgccctactcgccccacnggagagctagccggggctgaggn
atttgggacagtggatctggggcggggacgcggca
>TguLTRK4c#LTR/ERV2 RepbaseID: TguLTRK4c
tgttggagccctggatgctgagaattttagactttctgtgctgacaggcactgaccccca
agagaacactgcatttgacctgaggccgtggagaaggcttccaaaattgaatgatagaac
tgggattgtgggtgtgtagtttgantagaagtgtgtaatatcacagggtggaaaacttag
agtttaaggttttagaatatagtaatatatataaagcaagatggaggttttagggcggag
gctggtccttcttcttcaccttcttcttcatgggtttgggtggtnttttgtaattggaca
gaaaagtccgcattgcggactncgagtgattagttattgggttaaaagtgaaaataattt
aggtgtcatttcttaattggatagtttagccttaaaagaccttgtagagaaagatagtta
gccattttgtagcttgttagtgaaatgctgcagaactcacggcttgtgagactgtaacat
agataagaaataataaacatctgagtctgaacacgaaataccgtctcgagcgccttcaat
cccgacctcgacagaggcagaaaaagaagccaaaaaccggca
>TguLTRK7s#LTR/ERV2 RepbaseID: TguLTRK7s
tgtggtggcagctctctggtcacagagagaaacagacagctttcccaggcatcgttctgg
gaaaggctgtgagaagctcagagaaaagaattataaacaattcttatcttaacttgctgc
acctggtgttgtgaacatgtggaatgtgttacggagatatgtttaccaaaagggtggttt
cttaattagccaatggtgatggtgttttaattaaaggaccaatcaggtccacctgtagcg
aactagggtataaaaaggaatgggtttcttaataaagtggattagccttctgtgaatgcc
ttgggagtctgtgtcgcttattacccggtcctgacccgntgcgntgaca
>TguLTRK7u#LTR/ERV2 RepbaseID: TguLTRK7u
tgtggatgctgagagtctggtcagagagaaagtcagataaactttcccaggcattgctct
gggaagttttgagaaagctcagagaaagaattaaaacaatccttaatctttgcagctggt
gttttgaacgtgttgtttacttgtaagatgtttacaagaagggtgttgttcctaattagc
caatggtgtgaggggtgttgattgaggaccaatcaggtccanctttatcgtaactgtcta
taaaagaatgtggtntctaataaactcggcatttgccttctgagaacctnggagtctatg
tgtcgcttcattcacccgtcctcaatacaacagcgaca
>TguLTRK7v#LTR/ERV2 RepbaseID: TguLTRK7v
tgtggatgctgacagtttagtcagagagagaaacagatagctttcccaggcatcgtcctg
gggaagctgtgagaangctcagagaaagaattaaaacaattcttatcttaatctctgcac
ctggtgtttgtgaacatgcggaatgtttgtacgtgatgtttatggaaagatatttacaag
aaggtgttgttcctaattaaccaatggtgtgagaggtgttgtttaagaaccaatcaggtt
ctgggtgaacgatcctgcctataaanatgtgnagttcctaataaagctcgctttcatgcc
ttctgannatgggagtcaatgtcgccttcnttcagccgtccctaactcaacggcgaca
>TguLTRK8a#LTR/ERV2 RepbaseID: TguLTRK8a
tgtgggaaatggatttgtagagaattctcaaagcctgacagaaggctcacacagtgtgca
tctgtatgcaaaccttgagataagaaatgctgacttagaaatgccatggaataggacaga
cattgttgagagagaaatggaactagaaacaagtttcaaaggatggccttgcaaataaga
ctagatactttggagaaatagaactatgaaagatgcattgtagtaggacccacgaggggt
aattttagatgattggctttaaggcatttacagcatggtgtggcaaaagctgataggcca
agaaacgcttatagtgtattgtaattaggaaatagttggcttctgattgtgatggcgtga
attataacatctgtattgtctcacccttcncatgagactgaaaatggaataaaagttttt
aaaacgcctctcagttgccccatctctgggtcagaaaagggcntaatccgaca
>TguLTRK9b#LTR/ERV2 RepbaseID: TguLTRK9b
tgttggggtgtgttttaagttcccccccacttatggttgctccctctccccctctttatg
ttaaatggtccggcctcccttcttctcctcccccctccgtctgccagtcatccctccctc
cacccnattggttcatttatgctgagtcactcccctgacccctccccggggcctgtccgt
tactctgaggcccctccctttcacctagaaagttctacccagggcctcgggtgataggct
ggtccccggggtcccctccctccctctcaccccattggatgtttcccctgcttgtcacct
cggttgccacccccagttgttatcccattggttgactgttgttccctccccttgttaccn
cccccgtataaaaggccgtgcacacagtgctcggggccttttggggcgtatctcccttcg
agctacggttgtctcctnagacttccaataaactcggaacgcggatacccccaaaaggac
gactcctcgcttttgtcancgtcgccncgcgcctcccccggtctggtggcttcgggccca
caggccatagttcctgcccgcagcggcacgcgaangtggcccttgctgcccgcagtgcca
agggcactgggctagcggagactttgggaaggcaccgcgaca
>rnd-3_family-15#LTR/ERV3 ( Recon Family Size = 54, Final Multiple Alignment Size = 50 )
GGGTTTGCGTGGCCAGGTTTTGGTAGCGGAGGGGCTACAGGGGTGGCTTCTGTGAGAAGC
CGCCAGAAGCTTCCCCCATGTCCGACAGAGCCAATGCCAGCCGGCTCCAAGATGGACCCG
CCGCTGGCCAAGGCTGAGCCCATCAGCGATGGTGGTAGCGCCTCTGNGATAACATATTTA
AGGAAGGTGGAANAACAGCAGCTGGGAGAGGAGTGAGAATATGTGAGAGGAACAGCTCTG
CAGACACCAAGGTCAGTGNAGAAGGAGGGGCAGGAGGTGCTCCAGGCGCCGGAGCNGAGA
TTCCCCTGCAGCCCGTGGTGCAGNCCATGGTGAGGCAGCTGTGCCCCTGCAGCCCATGGA
GGNCACGGGGGAGCAGAGATCCACCTGCAGCCCGTGGAGGACCCCACGCCGGAGCAGGTG
GATGCCCGAAGGGAGGCTGCGACCCCGTGGGAAGCCCGCGCTGGAGCAGGCTCCTGGCAG
GGCCCGTGGAGAGAGGAGCCCACGCTGGAGCAGGTTTCCTGGCAGGACTTGTGACCCCGT
GGGGGACCCACGCTGGAGCAGCCTGTTCCTGAAGGACTGCACCCCGTGGAAGGGACCCAC
GCTGGAGCAGTTCGTGAAGAACTGCGTCCATGGGAAGGACTCACACTGGAGAAGTTCTGG
AGGACTGTCTCCCGTGGGAGGGACCCCACAGTGGGAGGAGTCCTCTCCCTGAGGAGGAAG
GAGCGGCAGAAACAACGTGTGATGAACTGACCGCAACCCCCATTCCCCGTCCCCCTGCGC
CGCTGGGGGGAGGAGGTAGAGAATGGGAGTGAAGCGAGCCCAGGAAGAAGGGAGGGGTGG
GGGGAAGGTGTTTTAAGGTTTNGTTTTTATTTCTCATTATCCTGCTCTGATTTACTGGTA
ATAAATTAAATTAATTTCCCCAAGTCGAGTCTGTTTTGCCCGTGATCGTCTCCCTGTCCT
TATCTCGACCCACGANCTTTCGTTATATTTTCTCTCCCCTGTCCAGCTGAGGAGGGGAGT
GATAGAGCGGCTTTGGTGGGCGCCTGGCGTCCAGCCAGGGTCAACCCA
>rnd-3_family-363#LTR/ERV3 ( Recon Family Size = 31, Final Multiple Alignment Size = 29 )
TCTAGATTGCAANGCAAGATGTNTTCTATTGCCATCTGTATGGCAGTTATCTTCTGTCAA
GTGGGCAGTTTTCCTTATCTCTCCCGGACCACANCCACTCCTCCCTCGGGAGGGGACATC
TGCTGNTAACGGGCCATTGAGTGTCACTGCATGGCTGATAAGAACTACAGCATCCCATTG
GGAGATGCTCCGCCCAGAGGGAGGAGCCAAGCATTCCTACCTGGATATAATCTGAGATTC
TGGAACACCAGCACAGCTTCTCCACTGGATTCCCCAGAGGAACAGCAGCTGCCTCTCCCC
ACTGGATCTTCAGAGGAAGACTNCACCCTTCTNCAGGATCCCTGCTCCAGCAGAACCACA
CCTGACACTGCAGGAGGGCTGCAGCCACAATTCCAATGGGACTGCTGCCAACACCCTGAC
CCACAGGGTGTCAGGTTGGGTTCTGACTCTGNCAGTGTTGTTTTAGTTTACTGCATTGTT
TATTTTATCCTTTTATTTTCTTCCCTANTAAAGAACTGTTATTTCCTGCTCCCATATCTT
TGCCTGAGAGCCCCTTAATTTCAAAATTATAGCAATTCGGAGGGGTGGGGAGGGTTTACA
TTTTCCATTTCAGGGGAGGCTCCTGCCTTCCTTAGCAGACACCTGTCTTTCCAAACCAAG
A
>rnd-3_family-3#LTR/ERV3 ( Recon Family Size = 21, Final Multiple Alignment Size = 18 )
AGAAAAATGCATGTATTTTATGATTGGCTTTTCGCAAATATTAAAATGAATATTATATGT
GTTGTGTTAGAAAGTNATGCTGTATTAATTCTCTTAAGTAGTGTGTTAAATATAGTTTTA
GGTTATAAAAATGTTAAAATAGAAACTATGCTATGTAGGATACTTTTTTTTAAAGAAAGG
ACTCGCAGCGAGATAGCAGCCACAGGACACCTAAATCTTTCAGAGAAAAAGAATTTATTG
CTCCCTTATCAGAAGAAACGAACTTCTTCCCGCCTCGAAGGCGCCGTCAGGATTCAGAGG
AAGAAGCTGACACTGACCAGACAGAATCCTGTGTTTGAATGGAATTTATGCATCATGTAT
GAGGTGTATGAATATGCAACAGGCTATTGCTTTTAAGGGTTAATCCTCTGTTAACGNGNG
TCCTTTTTCGGGCTTATGCTGCCCAGAAAAAGGTACCCGGACCGTCCGTAACTCTTTGTT
TCTATTGTCTCATATTGTCCTAATCCAAATTGTCCAAATTATTATTACTCTAATTGTATT
ACTATTTTTATAACCATTTTATTACTATTAAACTTTTAAAATTTTAAAAACAAGTGATTG
GCGTTTTTCACA
>rnd-3_family-38#LTR/ERV3 ( Recon Family Size = 18, Final Multiple Alignment Size = 17 )
TGTCCTAGGGTGACGTTATGATGCTTGTATCCCCANTCGTCTGTTCTGTTTATGCCGGAT
ATTATGTTCTGCGCCTTTAAGACTGGCTCCGAAGAGCGAAAGTTTTGTTTGGGTTTTTCT
TATCGGGGACACAGAGACGTACTTAGTGCTGCTTTNGCTTTCTTNCTTTGCTTTCTGCTT
GGCTTGCTCTCTCTCGCTTCTGCTCGCTTTTGCTTCTGCTCTTTAGCTAGTTTAGCTAAA
CAGTCCAAATTTCTTCCTGGACTGTTTATCCTCTCCTTTTTTTGACCATCTCGAACCTGC
TCCGGACTGGGACCCGGGAACACCGAGAGTTTGCACCGTGCGGCCTGCGGCAGCTGCCCA
GCGCCGGAGGGACTGAGAACAGAGCGACCACCCCCCGAGAGAGACTTTCTGAATTTGTCA
TCTTTTCAGAGCGGCGAGTTTGTCGTCTGGTATTGTTCATTTTNTGTGCTGGGGAGTGCT
NTGCCTGTTAAATAAACAGGTTCTTTCCACTTCTCTCCGAGGAATTCTTCCCGAACCGGT
TGGGGGGAGGGGCCGTGTGGGTTTGCTTTCTGGAGGGGCCCCCTTTGGAGGTTTCTCTCC
CAAATTTGCCCTAAACCAGGACACT
>rnd-4_family-359#LTR/ERV3 ( Recon Family Size = 27, Final Multiple Alignment Size = 26 )
GGTTTACAGGAAGTAGGTTTTCTGGGAATGGAGTGGCCAGAGGCCAATAGGTGTTCAGAT
TTTAAATTGGCACCNGGCTTGGCCACTGAGGGTGGATACGCCTCTGAGAACACAGGGGTT
AAAAGCAGAGCACTCCCTTGGGCTCTCTCTTTGATTTCCGGCCGGNAAAGAGGCAAGGCC
TCCCCTGCCCGGCTTCGAGCTGGGCGGGGGAGGGGAAACCTGCGGCCCGGCAGAGGTAGG
CCTGATGAGAGAGGGAAGGCTGGTGCCGGGCCTGTGACCTTGAAGTGATAGCAGCCTGCC
GGGAAGGAGGGGGAAGGGGGGAGTGCAGCAGGGAAGGAGCCCGGCCGCGTGCAGAAGNTT
TTAACCCTTTTCTGGACGATGAAAACCTCGCAGAGCATTTGGACCTCTCCTGGAGGAGAG
ATAGAGTGGATGATAAAGAGGAAATGGGCAAGTGATGAAAGTCTGGGCAGTGAGAGANGC
CGGGAGAGTAGAGAAGAGGCCGGGAAGAGATGATGGAGTGGCTTNTTGCTGGACTCTTCT
TGGTACAGCCATGGACAGAACCATGCTTCCTCGTGACACAGAGACTGCATCCAGGGGGGA
GGCGATGGCTCGGAGCCGAGAGGGTTCAGTGTTGGAGACCCCCCGGCCCCAGGGGGTGGA
CAAGTNTGGGGGGGACAGGATGTCCCGAAAGTGAGAGACTGTGCTTTTTTTTGGAACTGG
NCAAAGCACCCTTAAAAGGANAACCCTAGAAGCAGCTCTGGTCCATGTNCAGTGGTGAGA
GCGCTGGGCATGNAAGGAAGAGGTCACCATGGCCCCAAGAAGGACTCCTCTCCTCTTGAC
GGACTGGAATTGAGTATTTACAGGGTGATGGACGGAGAGTTGAAATTTGGAAGATGTATT
GGAAATGTGGTGGGGGGAGGAGGAAATGTTTTTGTGGAGTTTTCATTTTCCAGGTGTGTG
TGTGTGTGTCTGTGTGTGTTTTTTTTCCTTTTGTAGTTTAGTTAATAAACCTTTTTTCTA
AGCTAGAGGCCTGCTTTGCTTATTTCCTGGTCACATCTCACAGCAGACACCAGGGAAGTA
TATTTTCATGGGGGCACTGGCATTGTGCCAGTGTCAAACCATGAC
>rnd-4_family-105#LTR/ERV3 ( Recon Family Size = 30, Final Multiple Alignment Size = 26 )
TTAGAAGATAAGNTGGAGGAGAATCACAAGAAACTCAGGGAGGAGATTAAAGAGGGCTTT
CTCCAAATCTCGGCAGCACAGATCAGAGGTTCTGGTGCNNAACGCAGACGTCCCCCAGAT
GGAGAGAGAAGGTACACNCCACGAGCTGAGCTGTAGTTTTTCCTGGCGATCGCGGAGAAA
ACATGAGGAGATGGGATGGAAAATCTACTNCTGCTCTGGCACAACGGGCGTGTGAATTGA
NAGAAGACAAGGCTCAGAGAGGAAGTTCCAAAAGNGAAGCAGCTCCAAGTGGCCCATTGC
CGGACTGCCANATATGGATGATGAGGATATTTTCGATCCCCTTGAAGGAACNTCCAATAC
ATATGTCCAGGGAAAGAAGGATAACCAGGCTTAGAGGGGCCCTGCCTCTGGCCAGGAAGA
GGCGAGGGANAACCGGGTCTNTTGGACTGTGTGGATCCGNTGGCCTGGCGCATCAGANCC
GCAAGAGTATGAGGCTTTGGTCGACACTGGCGCGCAGTGTACCCTGATGCCATCGAGACA
TGCGGGGGCAGAATCCGTCTCTATTTCTGGGGTGACAGGGGGATCNCAACANTTGACTNT
ANTGGAAGCCGATGTAAGCCTGACTGGAAACGAGTGGCAGAAACACCCCATTGTGACTGG
CCCAGAGGCCCCGTGCATCCTNGGCATAGACTTCCTCNGGAGNGGGTATTTCAAGGACCC
AAAAGGACTCAGGTGGGCTTTTGGNATAGCTGCTGTGGAGACAGAGGANATTAAGCAGTT
GAACACCTTGCCTGGACTATCAGAGAACCCTTCTGCAGTGGGGCTNCTGAAGGTNGAAGA
GCAACGAGTACCGATTGCCACCTCGACGGTGCATCACCGGCAATACCGGACAAATCGAGA
TGCCGTGATCCCCATCCACAAGATGATCCGTGAGCTGGAGAGCCAAGGGGTGGTCAGCAA
GACTCACTCACCCTTCAACAGCCCCATTTGGCCTGTGCGCAAGTCCGACGGAGAATGGAG
ATTGACGGTGGACTATCGTGNCTTGAACGAAGTGACTCCANCACTGAGCGCTGCTGTGCC
GGACATGCTGGAGCTCCAGTACGANCTGGAGTCCAAGGCAGCAAAGTGGCATGCCACTAT
TGACATTACCAACGCGTTTTTCTCCATTTCTCTGGCAGCAGAATGCAGGCCTCAGTTTGC
TTTCACCTGGAGGGGCGTGCAGTACACCTGGAACCGACTACCCCAGGGGTGGAAGCACAG
CCCCACCATCTGCCATGGACTGATCCAGACTGCACTAGAAAAGGGTGAGGCTCCAGAACA
CCTGCAGTACATTGATGACATCATTGTGTGGGGGAACACGGCGGCAGAAGTNTTTGAGAA
AGGAGAGGAAATCATCCAGATTCTCCTGGAAGCCGGCTTCGCCATCAAGAAGAGCAAAGT
CAAGGGACCTGCCCGAAANATCCAGTTCCTGGGAGTAAAGTGGCAAGATAGACGGCATCA
GATTCCCAGCCGATGTCGTCAACAAGATCACAGCAATGTCTCCACCGACCAGCAAGAAGG
AAACACAAGCTTTCCTAAGTGCCGTAGGATTTTAGAGAATGCATATTCCTGAATACAGTC
AGATTGTAAGCCCTCTCTACCNAGTNACCCANAAGAAGAACGATTTCCAGTGGGGCCCTG
AACAGCAACAAGCCTTTGCCCAGATCAAGCAGGAGATCGCTCATGCGGTAGCCCTTGGCC
CAGTTAGGACAGGACCAGATGTGAAAAACGTGCTCTACNCTGCAGCCGGGAGCAATGGTC
CGTCCTGGAGCCTCTGGCAGAAGGTACCCGGGGAGACTTTGATGCATTGGTGTTTGTATG
TTTGAGACTTAACACACAACAGACCTCCCATGCTTTATCAGCCAAACAGCCTGGTTTATT
GTTTCCCACAACCTTTTATAGGCAATTCAAAAACTCCCAGTGCTATACAGACATTGGTCT
GGNCTCCGCGCCCCCTCCCCAGGNTCTGACCAGTCAAATGCTTGCAGCTTCATANGAGAN
CTGTTATTGGNNGGAGCCCCTGTCAGTCAGTCCCAGAGGCTAGTTCATGGAACTGGGCTG
GATTTCTTATTTATAACTGGATTAATGCTAACTACAGATCAGCTTGCACTGCAACAAGAC
TCGAGGNCGACCACTAGGATTCTGGAGTCTGGAACTACAAAGGGTCTGNGGCCNACTACA
CTCCAACNGAAAAGGAGATCTTGGCAGCCTATGAAGGAGTCCGAGCCGCCTCAGAGGTGA
TTGGCACTGAAGCACAGCTCCTCCTGGCACCCCGACTACCGGTGCTGGGGTGGATGTTCA
AAGCAAAGGTTCCCTCTACCCACCACGCCACCGATGCCACATGGAGCAAGTGGATTGCTC
TCATCACACAGCGCGCCCGTATTGGAAAACTGAATCGCCCTGGGATTTTGGAGATAATTA
CAAATTGGCCNGAAGGTGAAAACTTTGGTCTCACTGATGAAGAGGAACAAGAAGAAGTGA
CACGTGCTGAAGAAGCTCCACCATACAACCANCTGCCAGCAGAAGAAACACGATACGCTC
TTTTCACTGACGGTTCCTGTCGCATCGTAGGGATGAANCGAAAGTGGAAAGCAGCCGTAT
GGAGCCCCACGCGACGAGTCGCAGAAGCTACCGAAGGANAAGGTGGATCAAGCCAANTTG
CNGAACTCAAAGCTGTTCAGCTGGCCCTAGACATTGCTGAGNGAGAGAAGTGGCCAAAGC
TCTACCTCTACACTGATTCGTGGATGGTAGCNAATGCTCTGTGGGGCTGGCTGGAAAGGT
GGAAAAAGGCCAACTGGCAGCGTAGAGGAAAACCNATCTGGGCTGCTGAAGAGTGGAAAG
ACATCGCCGCCCGGGTAGAGAAGCTACCTGTGAAAGTCCGTCATGTAGATGCCCATGTCC
CCAAGAGTCGGGCTAATGAGGAGCACCGAAACAACGAGCAGGTAGATCAGGCTGCAAAGA
TAGAGGTGTCAAAGATAGACTTAGATTGGCAACACAAGGGNGAGTTGTTCCTAGCTCGAT
GGGCCCATGATGCCTCAGGTCATCAGGGNAGAGATGCCACCTATAAGTGGGCACGAGACC
GAGGGGTGGATCTAACCATGGACAGTATTTCTCAGGTTATCCGTGACTGTGAGATGTGTG
CTGCGATCAAGCAGGCCAAGCGGGTGAAGCCCCTATGGTATGGTGGGCGGTGGTCCAAAT
ATAAGTATGGGGAGGCCTGGCAGATTGACTACATCACACTGCCCCAGACACGCCAAGGCA
AGCGCTACGTGCTGACNATGGTGGAAGCCACCACTGGATGGTTGGAGACCTACCCTGTGC
CTCACGCTACTGCCCGNAACACCATCCTGGGCCTNGAAAAGCAAGTCCTGTGGAGACATG
GCACCCCTGAGAGAATTGAGTCGGACAACGGGACCCATTTCAAGAACGGCCTTATCAACA
CCTGGGCCAGGGAACATGGCATTGAGTGGGTATATCATATCCCCTATCATGCACCAGCTG
CCGGGAAAGTTGAACGGTGCAACGGACTGCTNAAAACCACCCTGAAAGCACTTGGGTGGG
GGACCNTTCAGAAATTGGGAAATGAACCTAGCAAAAGCCACCTGGNTGGTCAACACCAGA
GGNTCCACCAACCGAGCTGGTCCTGCCCAGTCTGAACCCCTGCACACAGTGGATGGAGAC
AAAGTCCCTGTGGTACACGTGAGAGGTATNTTAGGAAAGACNGTTTGGATTANTCCCGCC
TCGGGCAAAGACAAACCCATCCGTGGGATTGTTTTTGCTCAAGGACCTGGTTGCACTTGG
TGGGTAATGCAGAAAGATGGAGAAACACGNTGTGTACCNCAGGGAGACCTGGTTGTTGAG
TGAGAACTGTGTGTAAGTATCACTGTTTGCTGAATATTACTACCATTGTCTGTNTAGCTA
TATACTGTATATGTATATGTACGATGTATGTGTTTGTAT
>rnd-4_family-934#LTR/ERV3 ( Recon Family Size = 26, Final Multiple Alignment Size = 23 )
AGAGACTGAAATGTTATGGTTCATGGCTTAAACATTGTTATGAAGGACTTTTGCCCATTA
TAGCAAAACTGTATAAAGAAGCTGCAACCACCGAAGCCCACCCCTCCCTGAAGATGCCTG
ACTGAGACTTTGGACTGCGAGTTAAGCCGCCTGAGGGAGATAAGATAAAGGGACACTATT
GTTCAATCATCTCAGGTCTAGGGAGAAGCAAACAAGGCTGAGGAGAAGAATGTCCACAAG
GAAGCCAAACCCAGCAGCTGTGCTGAAAATCATCTCTGCTGGTTCGGGGTGGGGGAGGCC
ACAGCCCACAGACCCATCTGCTGGGGCCAGGTTTGCACACAGACCCCCCACCAANAGGAG
TGGGGAGGAGGAGGTTTCGGGTGTGTGACGNAACCTCTGGTCAGAGGCAGTGAGCACCCA
TCCTCCCTTGCACAAACTGGCTCAGCTGTGGAGCCCCCACCCCGGGAAGGCCACATCCAC
GGGACATTCACGTGAGGGGCAGCTGAGGGGGTGCCGTAACCCATCAAAGGCCCCCCCAAG
AGTCATTCCCGAGGCCTTGCACCAGAGGACTGCAAAGTGATGCAACAGATCCAGACTCTG
NTGCAAGACAGTGTCAAACTCGCCCCCCCCAGGGGAGGTACCTGGGCATTCCCACCTGGC
CCGAGCGTATATTAATCCATTGGATTCTATGCTTTTTGGGGGACCCTCACCACCAAGAAG
ACCAGCTGGAGAGGATCAACGGGACGTCGTTGGGATCCACGGAATGGTGATATTTTCTTT
AATCTGTCTCTGTCACTCTCTTTCTTTCCCCCACCTCCTCTACATTTCTTTCTCTTTCTC
TTTCTCTCTCCCTCACATTTACTATTAAATAAAATCCATACTATTGACTTCGGCATATGG
TCTCGTTTGCACCTTAATTCGGGCAGAGGCATCTCTAATAACTTTAATAACTGGATCGTA
ACA
>rnd-4_family-191#LTR/ERV3 ( Recon Family Size = 25, Final Multiple Alignment Size = 22 )
TTATAGATACATATTATAATATTGGCTTTTCGCAAATATTAAAATGGATTCTATATGTGT
AATGTTAAAGTAACTTTGTTATAAAGATATAGTTTTTATTTCTGTTGTTAATNAAGCTTA
GACATAGTAGTGAAATAGCTATGCTTGTGTTAAAATGCCTGCTTGGATGGGATAACATCC
AATGAACATATGATGAGGACACCTGCTACNGATATGCCAACTATCAGCACTCACCGTCTG
AAGACAGTGTGGACCAAGGCCCAAAACTGGAGGTGATAAGAATGGACCAAAACCACAGCC
AAGAAACGCGCATGCTCTAAAAAGGCGGACCCGAGGAGGAGCCATGCTAAACAGTTCCTG
GAACATGTAAACTAGTTTGGGGAAAAATTTACTATGCATAAGGGTCTATGAATATGCAAC
AGGCCGATGCAATGGAAAAGGTATTTAAGGGGTGTCNCCGAAGNTGNCGGTGTGCTCTTG
GCTGAGTGCCAAGATGCACCCGGCCGTAATAACCTTTGCTCTATGGTCCTTGTCTCCTAT
TGTCCTTTATTAAACTTTTTAAATTTTCACAGGAGAGTGAACCTCGTTTTTC
>rnd-4_family-183#LTR/ERV3 ( Recon Family Size = 18, Final Multiple Alignment Size = 16 )
AAACTCTATAAAAACTGTTTCAATTGATAGAACTTGAGAACAAACGAACCTACAGACAGC
AATTCTCTCCCGAGTCAAGGAAAGGAAGGGTGAAGACGCGTAGAGACAACAACATGNGAC
TCTAAGGTCAGCGAAGGAGTCAAATCCCANATGGGAGGAGANTGAGGAGATGCCTTAATC
TCAGGCTGAAATTCTTTTTGTAAGGCCATGGTGAAGATATATTTGATACATCAGACTGTT
TCCCTGTAACTCATGGAAGTGCATGGGGGGATGTAGCGTTCTAACACAACTGCGAGCCAA
AGCACCAGTACTGAAGCGAGCAGATATTGAAGCATTGTGATCCAGTGAGAAGCTTGAACA
GAGAGAAGGAGAGAGAAATTTGCCTAGAAGATGAAGACACTTTTTTATGCTAGAACAGCC
CATCCTTAGGGAAGGAAGAAGACCTCTGTTCCTGGAGATGATTTCAGAAATAGATAAAGA
GAACATTTGCTTTTGACAGCTCATCCTTAAAATAGTACCCCGGAGTCAATAAGTTGACAT
GGCCCATGAAAGCAGCTGTGGGAAAGCTGGAAAGCATGGGAGGACTTTCACAATTGCAGA
TTTCCCCCGGGCGGCTGATTTGCTGTGAAATTGAAGCCACGAGAGAACTGTTTCTTGTGG
AAAAGTCTCCATGGCACGGCAAGAGAGACTCCTCTCCCTAAGCGGACTGAAGAAAGACTA
TTTTAGAGGTGGTAAACTGACAAAGTCCCAGGTTTTGTCTCTTTACATTGTCAGTGGGAA
AGGAAAGAGGGTGTAGGGAAGGGAGAAGTGTTCTGAAGGTTTATTCTGATTCTTATTATT
ATTCTTTCTTTTAGTTCTGTTAATAAAGTTTTCTTTATACCTTTTAAAGTTTGAGCCTGC
TTTGCTTTTCTCCTAAATCCTATCTCGCAGCAGAAAATGAGTAAATAATTCTAGTGGGTG
CACTGGCATTTGGCCAGCGCTAGACCC
>rnd-5_family-23#LTR/ERV3 ( Recon Family Size = 57, Final Multiple Alignment Size = 52 )
GAGACTGGAATGTTAATGGTTAATGACTCAAAACAATTGGCCATTTGCGGAAGCAGCAGG
TGCTTTGCTGAGCCAGGTTTGCACCGCCCAGGTGCAGAGGGGGTGAACACCCACCACCGG
AGGCTACAAGCTGGGCTTTGAGCCAGATAAGGGAAGAGGCCGATAAGAGGCAGATCCTGC
GAGGCGGGATAGTGCTTTTATCATGCCAATGTCCTCCCTTACACAACTGGCTCAGTTGTG
AAAACTCCCTCCCATGTACCGGGACATTCACACGTAGGCCTGAAGGTATTCATCCCTTCT
GATGGGGCATAACTGGCTCAACTATGCTGNCGTGAGAGGCAGCNGNCACGTCTTAGAAGG
CGTCATAAACCATCAAAGACCCCTTTCTGCCTCGTGNTCCANAGTNCTGCATCNGACAGT
ANAACACTCTCTGTCCCATGGGNGGCGCCTNGGCATNCTCNCCAANCCTGAGCATATNNC
AACGCATCGAACNTCGTGCTTTNTGGGCTTCCCCCACCCCCGACGGATCAAGACNGCGAC
CATCGCTTCGACCAACGGACATCAATAAATTGCAACAATCAAGTCTCGTCGCGGATCCAT
GGGTGGTGATATCTTTCTACTCTTATCCTTTCTTTCTTTCTTTTCCCTTATACATTTTCT
TAAGTGATATTTTTATGCTTTTATATTGCTATAGATAATAACCAAAAATGGCTACATACC
TNCTTTCCATTGCAACCAAATTGTTCTAAAATAAACCCTACATATATATATTTACAAACA
CCGATCATTCAGTGTCGTTTCACTCTAATCCGCCCCAAGGGATCTATTAACAAGAACCTG
GGTTACCCTCGCCTTCNGGGGCGGGTCGTAA
>rnd-5_family-3#LTR/ERV3 ( Recon Family Size = 45, Final Multiple Alignment Size = 40 )
TGGGGTGACTTTATGATGCTTGTATCCCCATTCGTCTGTTTAGCCCGGAAATAAGTTCTG
CACCTTTAAGACTGGTTCCGAGGGAGGGAGGGGGGGAGAGAAGAAGCGCGCAGTTTGTTT
TCAGANACTGCACTCGCTCCCCCGCATTCCTGCTCCTGGACTGTGTTGTCTGCGGNACGG
ACAGACAGCGGGACAGAGCTCTCCTTTGCTTTTAGTTAGTTTTTAGCTAGCTGAGGCAGA
GAAGTTCCCCGGACTGTGGTTTTTCTTTTTCTTGGANCTGCTCGAACCTGCTCTGGACTG
AANACCCGGAGAGCACCGGGAGCTCGCACCTGTGGCCCACCGGGGCCNGGCCTGGGCCGC
GGCATTCCCAGCGCCGGAGGGACTGATAACAGACTGAGCGAGCCGAGCCACANCCCAGAG
GGGACTTTCTGAGTTTGTCATCTCTTTCGGAGCGGCAAGAGGTTTTATCGTTTAATATTG
TTCATTTTTTGTGCTGGTGGGTGCTTTGCCTGTTAAATAAACAGGTTTTTTCCACTTTTC
TCCGAGGAAATCTTTTCCCGAACCGGTTGGGGGAGGGGCCGCTTGAATCTGCTTTCTGGA
GGAACCCCTTTGGAGGTTTTCTCCCAAATTTGCCCTAAACCAGGACA
>rnd-5_family-398#LTR/ERV3 ( Recon Family Size = 41, Final Multiple Alignment Size = 35 )
TGTCTTAGGTTGCAATGCAAGATGTAACCGGGGGTGTGTGTTCTATCNCCATCTGTCAGA
GCTGGGGCAGTTNTCTTCTGTTAATTGGGCAGTTTTCTTTATCTCTTCCACGACCAACCC
TCCCTCCGGGAGATATCTGCTGTTAATGGCCATCGAATGTCACTGCATGACTGATAAAAT
TACAGCATCCCATTGTGAGATGCTCCGCCCAGGGGGAGGAGCCAAGCATTCCTACCTGGA
TACAATCTGAGNNTTGGGACAGCACAGCAGCCTTTGCCCNCTGCATTCCCAGAGGAGCGG
CTTTCTGCTGCCCTGCATTGCCAGAGGGAGCCCAGGCCCATCTGCAGCAGCCCTGGAGCT
NCAGAGGAAGACTCCCCCCTTCTGCAGGATCCCTGCTCCAGCAGAACCACANCTGGCACT
GCAGGAGGGCTGCAGCCACAACCCATGGGACGGGGCTGTGCCACCCCCTGACACACAGGG
NGNCAGGTNCTGTTCTGACTCTGTCAGTGTGTTTTGCTTGTTGCGTTTTTATTTTTGTAC
TATTTTTNTNTTTTACNTTTTCCTAATAAAGAACTGTTATTCCTATTCCCATATCTTTGC
CTGAGAGCCCCTTAATTTCAAAATTATAATAATTCGGAGGGAGGGGGTTTACATTTTCCA
TTTCAAGGGAGGCTCCTGCCTTCCTTAGCAGACACCTGTCTTTTCAAACCAAGAC
>rnd-5_family-1146#LTR/ERV3 ( Recon Family Size = 37, Final Multiple Alignment Size = 31 )
GTTGTGGTTTAACGTAGTTTGGTTTTTAGTTAGGAAAAAAATCCATCAGCCACGGAAGTG
ATTCTNCGTAAGGGCTTCCTCCGTGCCTGGCAGAACCAATCAGCTGGCTAGCTTTGAANA
TTGGCACCCTGTTAAACCACTTAAGAGAGCTGGACACGCCTCTGTGAAATCACATTTAAA
AACGAANAAACCCCGGGAAAGCTCTCTTGCTTCCGGCCTTTGAACAGGTACCGGAGCTGG
CCGGGCCGGGCCCCGCTCCGCTGCCCGGCCCGGCGGGGCCGGGCCGGGCCCCGCTCCGCC
GCGCGGCCGGGCCGGGCTCTGCTCCTCTGCGGCCACCAGCCCATCTGCTGCGCGGCCAGG
CTGGCCTGCGGCGCGGCTCGGCTGAGATTCTGCCACTGCCGANTTCCAGCACCTCACGGC
CGGCGGGCCAGGCCGGCTCCGCTCGGCTCCGGGTGTGCCGGCCGGGCCCTGCTCTGGCCT
GGGCCGCTGAGCCACCCTGCCGGGAAAATCACGCGGCTGAGANCAGAGGCGGCCCTGCAG
CCCCGCGCAGAAAGCGGCCCCGCGGCTGGAATTGACCGCAGCAGGGGCCGGAAACCAGCC
GTGCAGCCAGANCGGCCGCCGCCCGGCAGAGATCACGTGACCATCCGCAGGCCCGGGCGA
GATATTAACTCTTTCAT
>rnd-5_family-344#LTR/ERV3 ( Recon Family Size = 28, Final Multiple Alignment Size = 27 )
AGCCAGGACAGCTGACCTGAACTGGCCAAAGGGATATTCCACATCTAGCGTCATGCTCAG
TATATAAACTGGGGGAGTTACCCGGAGGGGCTGTCGATCNGGGTTCAGGGACGGGCCGGG
CATCGGTCAGCGGGTGGTGAGCAATTGTATTGTGCATCACTTGTTTTTCTTGGGTTTTAT
CCTTCTCTCTCTTNTCCTTTTTATTACCATTATTATTATATTTTACTTTATTTTCAATTA
TTAAACTGTTCTTNCCAATTTNACTTCAATTCTCCTCCCCATTCCGCTGGGGGGGGAAGT
GAGCGAGCGGCTGCGTGGTGCTTAATTNCCAGCTGGGGTTAAACCATGACA
>rnd-5_family-538#LTR/ERV3 ( Recon Family Size = 26, Final Multiple Alignment Size = 23 )
TGTTATAAATGACAANATAATTATTGGCTTTCGCATTTATGTATTAGCTTTTTGCGTCAC
AAGAATTTTGATATAGTACAATTTATACTCATTTTAACTGCTTTTTGATATAGTATAATC
TGTCAGTTTATGTATGCACTGTATAGCTCGTATGAATATAATATTATGTATATTTATGGA
AGTAGTGTGATGAATATACTGTATTNTAGACTTTAGCAAAATGTTAAAATAGAGACTTGT
AATAAAATGCTTTTATGTAACTAACTCAGAGAACGGTGTAAAGCAATTATGCGTTTCTCA
CATCCGCGGACCGGCCTNTCCAAGAGATAACAGTGACAGAAACCAGAGCACAAGCATCTA
GGGAGGATTTATTGACTCCTCGTTATCAGGGAGTGTGAAACAACAGGATGGAACCACAGG
AAGAAATAAAATATATTGACCTAATCTACAGGATGTCATGCAGACAAGTCGGAGGTTAAA
AACAAACAAAGAGTTCCCGAAACATCAAAAGCTCAAAGGAATGTTTGAATAATGTATGAA
ACACATGAATATGCATGTAACCCCAGCAATGTAACTGTATATAGAGAACATGGTTTTAAG
CTACCNGTGTGCTCTTTGGCCGTTGGCCAAAAGCACCCCAGCGCTGGANATTTGTCCTTC
TTTTATCCTTTATTGAACTTTTAAAAATTCTAAGGAGTGAACTCTGTTTTTCATTTT
>rnd-5_family-1706#LTR/ERV3 ( Recon Family Size = 26, Final Multiple Alignment Size = 21 )
AGGGGGCTGATCGCTGCTCAGGGACGGGCTGGGCATCGGTCAGCGGGTGGTGAGCAATTG
TATTGTGCATCACTTGTTTCTCTTGGGTTTTATTTCTCTCTCTCTTTTTTTCCGTTTTCA
TTACNATTGTTATTATTATTATTATAATAATATTTTAT
>rnd-5_family-1323#LTR/ERV3 ( Recon Family Size = 26, Final Multiple Alignment Size = 18 )
TCTAGTGGTGCCCAACGCGGGGCTCGAGAAAGTGGAAAAAACCTTTATTAATTGCATGTT
GGTTGTGCTTACTCTGTAGTGNGTTAAAGCAGTCAGTAGCCATGTTGCTTGAATTCGTAA
TGTCTCTTGGGGTGGAGGCCTTCATGTAGTTCTGGTCTCTAGGCTTTTTGAGGTTTCAAT
ACCTTTCTGGTCACTAGGTATTATTGTCCCTAACACGTAGTTTTTACAGTAGAGGGGCAC
GGATTAGAATAGCTATCGTGCTGGGCTTGGTGATAATGATTTATAAGGCGTTTACAAAAA
TACTGGAGTCTGTTCANGATATGTATAGTTTATAGTTTCTTCGTCCTACCCTGCGTCCCA
GTTCCAGTAGTATGTTTTGGGAATTTATTAGTAATTGCACCCAGTTTGTTAGAAGAGGAG
CAGAGAATGAGGCTTTCCAGCCTTTCCTTTCCTTCTTCTCCTTTGAATCTGTTACGTCAC
TTTTTGAGAATGTTCAGTTTCCCCTGAATGTTAAAGAGACCATCTTTCTAGTATTTAATC
TGGTAAGCTTCCTTTATATAGTCTGCAGCTTCTCTAGAATGAGGGCTGAGATATCCAGAA
GAGCTGATGAGACCCCTGACCCAGAAGTAGACCCAGGCGTGGAAAATCCTGAGTGGTGTG
GAGAATGGGAAAATATGGGCCGAACCCTGAAGGAATTTTCTGACCCTNTAGNCTGGGATT
TTCCACGTGAACAAATTCAGAACCCAGCTGAGGTGGGGAAATACCTGAAAGAGAAGTGCC
ATGATGACTCTAAAGAGAAAAAGCTCATTGCAATAAGCTGGGCCCTGGCCTATGCTTATC
GCACNCTGCTAGATACTGTAGGGCAGCAGACAGAGGCAGGGGGGGCAGGGAGATAAATCA
GCAGCTACCCCAGTCACTCAGGCTGCAGCCAACACCCCAGGCTCGAAGCCAGCAGCTAAA
CCAGACAGTGAGCCTAAGCCACTGGCNGTCGCCGCNGGAAAAAAGCACACGGACAAAACC
GATCGGCCAGTGACCGACGATGATGATCCAGGAGAAGGACCCTCAACGCCAACTGATACA
AAANCCGAAGTTAAAGCAACTGACGCAAGATCAGAAGCCACTATTGAGTCCTNTTCCCTG
AAGGACCTTCGTGGCCTAAGGAAGGATTACACTCGANGACCTGATGAATCCATAATTAGT
TGGTTAGTCCGTCTCTGGGATGCTGCAGGCGAGGCTACAATTCTAGACGGTACTGAAGCG
AAGCATTTGGGATCCCTGTCACATGATCCTGTCATCGACCAAGGAATGATGAGGGGGGCT
AACCCTCACAGCCTCTGGGCACGGGTCCTGGAAAGTGTNGCACAAAGATACCTGTGTGCA
GACGATCTCTATATGCAGCAAACCCAGTGGAAGACCATAGAACAAGGGATTCAACGCTTG
AGAGAAATGGCAGTGGCAGAGATTGTCTTCTCAGATGACGTAAACACTGTAAATCCAGAC
TTGGTACCATGCACGTCCGTGATGTGGCGAAAACTTGTACGACTTGGGCCACAAGAATAC
GCTTCTGCTTTAGCCATAATGAAGCGGGATGACGGTGANGAGACCGTGCTTGATATGGCG
AAGAAGCTCCGAGCATATGCAGATGCTGTACATGGCCCAACACATGCCAGAATCGCAGCA
GTGGAAACACGTCTGCAGAA
>rnd-5_family-929#LTR/ERV3 ( Recon Family Size = 20, Final Multiple Alignment Size = 15 )
AATGGTTTTGCATGGGAGGCATTTACGGAAGTGATGCAAAGCTTTTAACCACTAGAAAGC
TGTACACGCCTCTGTGAAAAACACGTGTTAAAGACGAAAGAAACCTGGGAACTTCTTCTT
TCTCTTCCGGCCGGNAAAGAAGTAACACCGCCCGGCCCCTGTCTCGAGGCCAGGCCGGGC
GGCCCCTGCCACGGGCCGGGCCCCTTTCCCCAGGGCACCCGCCAGGCCCTTCCCATCGGC
CGCTGGCAAGGGGAGGGAGCGCCTGGCCGGGCANTGGCTGCCGATTGCTAACATCTCGCC
GCCAGCCCGGGGCCCATCCGAGCCCACCGGGCCCCAGNAGCAGCCGGCCAGGCTCGGCCA
AGATTTTACCACTGTGGAAGTTGCCCGCGACCACCGGGCAGGGGGAAGGAGAAGCCACCG
GCTCCCCCCCCCCATGTACCGCTGCNGCTGAGTTCCCTGGCCTGGCTGATTAGATCCGAG
CCAGCTGAGACCCTAGCCGTCCATCCCCCCAGCCGCAGCTCCCCATCTAAGCAACAAGCC
CGGCCAGGGTCAGGTGACCATCTGCAGGCCCCAGGCGAGATGTTAACCCTTTCAGTGCTT

>rnd-6_family-1373#LTR/ERV3 ( Recon Family Size = 43, Final Multiple Alignment Size = 36 )
ATGTCTTGGGGTGATTTTATGATGATAGTCTATTCCCTGATCGTCTGCTTTATGCCCAGA
AATGGTTGCTGTANCTTTAAGGGGGGGGAGGCCTTGGGGCTCTTGTGCGGGCTTTGTTCA
AAGCCTCACTCCCCGGGCGTCTGTGGTGCCCGGGATGGTGCTGCTTTGTTGCTTAGCTAG
CTTGGNTTTTTTGTTAGCTTAGGCAAGAAGTTTTTTCCCTTTCCCTGGCCTTGGAGACTG
CGGCAGCAATCCTTCGGTCCTTTGGCGGCTTTTTTTTTTTTTTTCTTGAACTGTTCGGCT
TGGTTTTGGTCCGAGATCAGAGAATCGGCGGGAGAGGATCGCCCGGCGGCGGGAAGGAGG
GGCCGCTCCGTCCCAGCCCCAGACCTCGGAAAAGCCGAACCAGCGAGAGAAAGGACACCA
AATCCACCAGCTTCATCTGCTGTGAGGAGGAGACCAACGCCAGAAATTCANCAGGTTCCC
ATCTGTTTTTGCCCGAGCTGCTGCGTGAACCTTTTGTTTTTCCCTTCCCCGAGACAGAAG
CCGNCACCATCTTGTTTCCCGCCACGTGCCGGCTGTTGTTTTTTTCTTTCCCTGGCATTT
TGGGTTTTTGTTTTGTTCCGGTGTGGGTGGGGGGTGGGGGGGTAAGGTCTGACAGTTCAA
TATCTAGCATTTATTCACTTTTTTTTCCCGTGCCTTGCGGGCATCTTNCTTTGTTAATAA
ACAGTTGGTTTTTTTTCACTTNCATCTACTNGTATTCATTTCTCATTGGCGGAAAGGGAT
TGNTGAAACCCTTTTAGAGGAAACACTCATTCCAGAGTTTTCTCCTAAANTTGTCTCTAA
ACCAAGAC
>rnd-6_family-2078#LTR/ERV3 ( Recon Family Size = 31, Final Multiple Alignment Size = 29 )
TAAGGACTTAAAGAGCGCAGTTGCCTGTCTCAAACACTGTCAAGGCCACAGAAGGAANTT
GCCATAAGATAAGCCACCACAGCGGGAACTTGAGATAAGCACAGAAGGNAGCAACAGGAA
GGCGCTAATTCCAGGCCTGGCGGAGGTGAGATCTGGTTAGCACATCCTGGTTAACGCATC
CGGACAAAAATTCCCACCGTGGCAAACTGTGGGAAAGGAAGCAACTGCTTATACACATAC
CACCCCAAGTTATGGGAACGGCATCTATACCCCGTGGATACCCGGGACTTGGACTGTATA
AAGGTGGTACCTCCAGAAGAACAAC
>rnd-6_family-701#LTR/ERV3 ( Recon Family Size = 35, Final Multiple Alignment Size = 27 )
CTGTCAGAGCCAATGCCAGATGGCTCCAAGACGGACCCGCCGCTGGCCAAGGCCGAGCCN
ATCAGNGATGGCGGTAATGCCTCTGNGATAACATTTAAGAAGGGGGAAGAAAAATACTNT
TGCGCAGNNGCAACTGCGNCCAGAGAAGAGCGGGGTGAGAATGTGCGAGAGGAACAGCTG
TGCAGACACCAAGGTCAGTGCAGGAGGTGCTCCAGGCACCGGAGCAGAGATTCCCCTGCA
GCCCGTGGTGAAGACCATGGTGAGGCAGCTGTGCTCGTGGAGGNCCACGGGGATGCAGAG
ATCCACCTGCAGCCCGTGGAGGAGCCCCACACCGGAGCAGGTGGATGCCTGAGAGGAGGC
TGTGACCCCGTGGGAAGCCCGTGCTGGAGCAGGNTCCTGGCAGGGACCTGCGGACCTATG
GAGAGAGGAGCCCACGCTGGAGCAGGTTTNCTGGCAGGACTTGTGACCCTGCGGGGGACC
CGCACTGGAGCAGNCTGTCCCTGAAGGACTGCACCCCGTGGAAGAGGACCCACGCTGGAG
CAGTTTGNGGAAGGCTGTAGCTCATGGGANGGACTCACGTTGGAGAAGTTCGTGGAGGAC
TGTCTCCCGTGGGAGGGACCCCATGCTGGAGCAGGGGAAGGGCGTGAAGTCCTCCCCCGA
AGNGGCAGGAACGGCAGGCGATGANCTGACCGCAACCCCCATTCCCTGTCTCCCTGCGCC
GCTGGGGGAGGAGGTAGAGCCGGGAAGGAAGGAGGGAAGGGGGAGGGGAAGGTGTNTTTA
AGGNTTTGTTTTACTTCTCATTATCCCGCTCTGATTTTGTTGGCAATAAATTNAATTAAT
NTCCCCAAGTCGAGCCTGTTTTGCCCGTGACGGTAATTGGTGAGTGATCTCTCCCTGTCC
TTATCTCGACCCATGAGCCTTTCGTTATATTTTCTCTCCCCTGTCCAGCTGAGGAGGGGA
GTGATAGAGCGGCTTTGGTGGGCACCTGGCATCCGGCCAGGGTCAACCCACCACT
>rnd-6_family-1081#LTR/ERV3 ( Recon Family Size = 24, Final Multiple Alignment Size = 23 )
TCTGACTTGGAATCTCCCACTGGTTTGCTTTCAAACCAGNACA
>rnd-6_family-1180#LTR/ERV3 ( Recon Family Size = 29, Final Multiple Alignment Size = 21 )
TGTATTCTATTGCCATCTGTTAGAGGTGGGGCAGTTATCTTCTGTTAATTGGGCACCCAG
GTGGGGCAGTTTTCCTTATCTCTTCCACAACCCATCCTCCCTCCGGGGAGACATCTTCTG
TTAACGGGCCATTGAGTGTCACTGCATGACTGATAAAATTACANCATCCCATTGNGAGAT
GCTCCGCCCAGGGGGAGGAGCCAAGCATTCCTACCCGGATATAATCTGGGTTTTGGAACA
CCACAGGCAGCCTTTTCCCACTGGATTCCCAGAGGAGCAGCATNTCTCCTCCNCTGGATT
CCCAGAGGAAGACCAGGCCCATCTGCACCACCACTGGACCTTCAGAGGAAAACTACACCC
TTCTACAGGATCCCTGCTCCAACAGAACCACACCTGNCACTGCAGGAGGGCTGCAGCCAC
CATTTAATNGGACTGCTACCAACACCCTGACCCACAGGGTGTCAGGTCGTGTTCTGACTC
TGTCAGTGTTGTTTTGTATTATTGCATTTTTTTTCCTAGTAAAGAACTGTTATTCCTGCT
CCCATATCTTTGCCTGAGAGCCCCTTAATTTCAAATTATAGCAATTCGGAGGGAGGGGGT
TTACATTTTCCATTTCAAGGGAGGCTCCTGCCTTCCTTAGCAGACACCTGTCTTTCCAAA
CCGAGACA
>rnd-6_family-4829#LTR/ERV3 ( Recon Family Size = 16, Final Multiple Alignment Size = 15 )
TGTCCTGGGTTGACTATATGATGCTTTTATCCCCAAATCGTCTCATTNGTTTATGCTGGA
TAATAATAAGTTTTGCGCCTTTAAGACTTGTTGCAGAGAGTGAAGGGGGGGAGAGAAGAA
GCGCACAGTTCGTTTTTTTTTCTTCGCTCAGACATTGCACGCACTCCCCCGCATTCCTCC
TNCAGGACTGTGTTGTCTGCGGACAGACGGACGGCAGGACAGAGAGCTCTCCTTTTGCTT
TTGGTTAGTTTTAGCTGGCTGAGGCAAAGAAGANTCCCTGGACTGTGGTTTTTCTTTTCC
TTTTCTTTGGACCTNTTNGAACCTGCTCTGGACTGAACACCCGGGGAAGCACCGGCAGCT
CGCACCTGTGGCCACCGGGCCAGGCCGGGCCTGGCCTGTGAGAATTCCAGCACCAGAGGG
ACTGATAAGAGACTGAGTGAGCTGGGCTGCAACCGGGGGGGGTTTTCTCAATTGGTCATC
TCTTTTAGAGCGGCAAGGGGTTTTATTGTTTTAATATTGTTAGGTTCTATTGTTTAATAA
ACAGCTTTTTTCCACTTTTCTTCAAGGAGGTATTTTCTCCCGGACTGGTTGTGGGGGGGA
GGGGCCGATTGAATTTATCCTCCTACTAGAGCCCCTCTGGGGACTCTCTCTCTCTCTCTC
CCAAAATTTTGCTCTAAACCAAGACACAT
>TguLTR5a#LTR/ERV3 RepbaseID: TguLTR5a
tgtcctggtttcggctgggatagagttaattttcttcctagtagctggtacagtgctgtg
ttttggatttagtatgagaataatgttgataacacactgatgttttagttgttgctaagc
agtgcttaccctaagtcaaggacttttcagtktcccatgctctgccagcgagsaggtgca
caagaagccgggagggagcacggccaggacagctgacccgaactggccaaagggatattc
cataccatagaacgtcatgcccagtatataaactggggggagttggccgggaggggccga
tcgctgctcggggacgggctgggcatcggtcagcgggtggtgagcaattgtattgtgcat
cacttgtttctcttgggttttatttctcttttcattattanttccttattattattatta
ttattatattttactttgtttcaattattaaactgttcttatctcaacccacgagtttta
cctttttccgattctcctccccatcccaccgggggggagtgagcgagcggctgcgtggta
cttagttgccggctggggttaaaccacgaca
>TguLTR5e#LTR/ERV3 RepbaseID: TguLTR5e
tgtactgggtctggctgggatggagttaattttcttcacagcagcccgtacggtgctgtg
ctttggatttgtgactaaaacagtgttgataacacaccagtgttttggctactgctgagc
agcgcttgcacagcatcaaggccttttctgcttctcaccccgccccnccagcgagtaggc
tgggggtgcacaagaagctgggaggggacacagccgggacagctgacccaaactgaccaa
agggatattccataccatatgacgtcatgctcagcaataaaagctgggggaagaaggagg
aagggggggacattcggagttatggcgtttgtcttcccgagcaaccgctacgcgtgntga
agccctgcttcccnggaagtggctggacatctgcctgccgatgggaagtagngaatgaat
tccttgttttgctttgcttgcgcgcgcagcttttgctttacctattaaactgcctttatc
tcgacccacgagttttctcgcttttacccttccgattctctcccccatcccgctgggggg
gagagtgagcgagcggctgngtgggcgcttggctgccggccggggtcaacccaccaca
>TguLTR6a#LTR/ERV3 RepbaseID: TguLTR6a
tgtcctggttccggccaggacagggttaatttttgcagtagccaggagggggcatggcca
ggacccggaggttattctataccacctcacgtcattnccgggggacgggggaaggggtcc
cttccggntnagnnagcgtggcggagggagcggtcgggtattgtcgggggtgagcatttg
cgtgtgaatcgttcgcctctcttgtaccctctgttattaatattgttgctgttactgttc
gttttcttatctcattgctgtttccagtaaattgttcttatctcaacccgtgatctttac
cttttgtgcctccaattctcctctccancccgccgcagggggagggggggggggaggggg
gagcgagcgagcggcgcgtggtttggagngtctcagtgggagcactaaattggggaatac
cattcctaaaccacgaca
>TguLTRL1a7#LTR/ERV3 RepbaseID: TguLTRL1a7
tgtcctagggtgactttatgatgcttgtatccccagtcgtctgttctgtttatgctggat
attaagttctgcacctttaagactggttccgagagcgaagggggggagaagaagcgcgca
gtttgttttcagaaactgcactcgctcccccgcattccttctcccggactgtgttgtctg
cagcacggacagcgggagagagctctcctttgcttttagttagtttttagctagctgagg
cagagaagttccccggactgtggcttttctttttcttggaactgntcagccctgctctgg
actgaaaacccagaaaaacaccgggagctcacacctgtggcccaccggggcccgggacgc
ggcattttccagcgcaggagggactgataagagactgagcgagccgagctacaccccacg
anaaggactttctgaatttgccatctcttcagaacagcgagaggttttattgtttaatat
tattcatttttttgcttgttaaataaacaggttttttccacttttctccaaggaaatctt
ttcccgaaccagttgggggaggggccgcttgaatctgctttctagagggaccccttcgga
agtttcctcccaaatttgccctaaaccaggaca
>TguLTRL4c#LTR/ERV3 RepbaseID: TguLTRL4c
tgtattgggtttgcgtggcaaggttttggtagcgggggggctacaggggtggcttctgtg
agaagctgccagaagcttcccccgtgtccgacagagccaatgccagccggctccaagacg
gacccgccgctggccaaggctgagcccatcagcgacggtggtagcgcctctgggataacg
tatttaagaaggaaaaaaagttactgcgcagnagcaattgcggccagagaagagaggagt
gagaatatgtgagagaaacagccctgcagacaccaaggtcagtgnagaaggaggggnagg
aggtgctccaggcgccggagcagagattcccctgcagcccgtggtgnagaccatggtgag
gcagctgtgcccctgcagcccatggaggtccacggtggagcagagatccacctgcagccc
gtggaggaccccacgccggagcaggtggatgcccgaaggaggctgtgaccccgtgggaag
cccacgctggagcaggctcctggcaggacctgtggccccgtggagagaggagcccacgct
ggagcaggtttcctggcaggacttgcgaccccgtgggagggacccacgctggagcagttc
gtgaagaactgcagcccgtgggaaggacccacgctggagaagttcgtggaggactgtctc
ccgtgggagggaccccacgctggagcaggggaagagtgtgaggagtcctccccctgagga
ggaaggagcggcagagacaacgtgtgatgaactgaccgcagcccccattccccgtccccc
tgcgccgctgggggggaggaggtagagaantcgggagtgaagttgagcccgggaagaagg
gaggggtggggggaaggtgttttaagatttggttttatttctcattatcctactctgatt
tgattggtaataaattaaactaatttccccaagtcgagtctgttttgcccgtgacggtaa
ctggtgagtgatctctccctgtccttatctcgacccacgagcctttcgttatattttctc
tcccctgtccagctgaggaggggagtgatagagcggctttggtgggcacctggcgtccag
ccagggtcaacccaccaca
>TguLTRL4d#LTR/ERV3 RepbaseID: TguLTRL4d
tgtatcgggtgtncgtggcnaggtgctggtagcaggggtggctgcaggggcggcctctgt
gagaagaggccggggctgccccgtgctggacacagccagttccggccggctccaacggac
ccgccgcaggncacagctgagcccatcagccangctggtggcgcctctgggaaaacgtat
ttaagaaagggcaaaaaacgctgcgcagacagtgaggagtgaggaaaaaagcgtgagaaa
cagccctgcgaacaccaaggtcagagnaggaaggagaaggaggcgctccaggcgccggag
cagagattcccctgcagcccgtggagaggaccacggtggagcaggntattcccctgcagc
ccgtggagaggatccacgccggagcagatatccacactgcagcccgtggaggaccccacg
ccggagcaggtggatgtttcctgaaggactgcggcccgtggagagcccacgctggagcag
gtttntcctgaaggactgcggcccgcgggagggacccacgctggagcaggggaaaagtgt
gaggaggaaggagcggcagagagganctgttatggactgaccgcaacccccgttccccgt
ccctcctgcacctgctcggggcgggaggnagagaggatgnaggaataatgaagttgagcc
tgggaaaaaggggggaagtgggggaaggtgttttaanttttgtctttgtttctcaccatc
cnantctattttaattggcaataaattaaattaattttccccaagtcgagtctgttttgc
ccgtgacggtaattggtgagtgatctccctgtctttatctcgacccacgagctttttcat
cttattttctccccctgtcctgctgaggagggggagtgagagagcggctgggtgggcgtc
tggcagccggccaaggtcaacccaccaca
>TguLTRL6b#LTR/ERV3 RepbaseID: TguLTRL6b
tgtcctggttccggccaggacagggttaatttttgcagtagccgggagggggcatggcca
ggacccggaggttattctataccacctcacgtcattgccgggggcgggggaaagggactc
tcttccggggagaaggggttccttccggtcgagaaaacgtggcggagggagccgtccggt
attgtctattgtcggggggtttttccgtgtgaatcgtttcttttcttataccttttgtta
ttaatattgttgctgttactgttcgttttcttatctcattgctgtttccagtaaattgtt
cttatctcaacccgtgatctttgccttttgtgcctccagttggaggggggagggggagta
gcagcgcgtggttttagtgggagtactaaattggagaataccattcctaaaccacgaca
>TguLTR11#LTR/ERV3? RepbaseID: TguLTR11
tgtaaggacttaaagagcacagttgcctgtctcaaacactgttaaggccacagaaggact
ttgccatgagataagcacagaanggagcgacaggatggcgctaactccaggcctggcgga
ggcgagatctggttagcacatcctgggtaacgcatccagacaaaaattcccactgtggca
aactgtgtaaagaagcaactgctcgtacgcatatcaccggtcaaacaaagatcaccccaa
gttatgggacagatggcatctgcgaccaccaaagcgccaacgcacccctcccccgaatat
gcctccgtggatacctggaacttggactgtaagttaagccaccgcgacgggaacttgaga
taagataaaggtggtactattgtccgggtgttatctcagacctagggggaggttaacaaa
gctgggggagaagaatgtatcactgataatggacacaaagaatgcagaatttatgggcca
caaggaaagccaactcagcaactgtgctgaaatcagctccgactgggtaaaaggtaattc
cggcagggggagatcgcgaccaccgactcgcagcccaccgactcaaaagaagagaaagac
tgagcatgggactaattagcattagaagcgagggaatnatttaaccaatagaataagaga
actgtgtagccaatgagcattaattcctttgtttgctaaaatgtataaatagtgaaaagt
tttgaacgacctcgggacccccaccaccgagaagcccagggtgaagaaggaccaacggga
cgccgctggatccacgggtggtgactatcttctgcttgatctntctctctctctccctct
cctcttttctctttctatctctctacctcacatttactgttaaataaaatccgtactatt
gacttcggcatatggtctcgtttgcaccttaattcgggcagaggcatctctcantaatcg
gatcntaaca
