# Supplementary material for: Low diversity, activity, and density of transposable elements in five avian genomes
Source: Funct Integr Genomics. 2017 Feb 11;17(4):427–39. doi: 10.1007/s10142-017-0545-0 (PMC5486457; doi:10.1007/s10142-017-0545-0)
Supplement: Supplementary file 9 — The repeat library in turkey for RepeatMasker annotation (FAS 252 kb) [file 10142_2017_545_MOESM9_ESM.fas]

>IS1#ARTEFACT 
ggtgatgctgccaacttactgatttagtgtatgatggtgtttttgaggtgctccagtggc
ttctgtttctatcagctgtccctcctgttcagctactgacggggtggtgcgtaacggcaa
aagcaccgccggacatcagcgctatctctgctctcactgccgtaaaacatggcaactgca
gttcacttacaccgcttctcaacccggtacgcaccagaaaatcattgatatggccatgaa
tggcgttggatgccgggcaacagcccgcattatgggcgttggcctcaacacgattttacg
tcacttaaaaaactcaggccgcagtcggtaacctcgcgcatacagccgggcagtgacgtc
atcgtctgcgcggaaatggacgaacagtggggctatgtcggggctaaatcgcgccagcgc
tggctgttttacgcgtatgacagtctccggaagacggttgttgcgcacgtattcggtgaa
cgcactatggcgacgctggggcgtcttatgagcctgctgtcaccctttgacgtggtgata
tggatgacggatggctggccgctgtatgaatcccgcctgaagggaaagctgcacgtaatc
agcaagcgatatacgcagcgaattgagcggcataacctgaatctgaggcagcacctggca
cggctgggacggaagtcgctgtcgttctcaaaatcggtggagctgcatgacaaagtcatc
gggcattatctgaacataaaacactatcaataagttggagtcattacc
>IS2#ARTEFACT 
tagactggccccctgaatctccagacaaccaatatcacttaaataagtgatagtcttaat
actagtttttagactagtcattggagaacagatgattgatgtcttagggccggagaaacg
cagacggcgtaccacacaggaaaagatcgcaattgttcagcagagctttgaaccggggat
gacggtctccctcgttgcccggcaacatggtgtagcagccagccagttatttctctggcg
taagcaataccaggaaggaagtcttactgctgtcgccgccggagaacaggttgttcctgc
ctctgaacttgctgccgccatgaagcagattaaagaactccagcgcctgctcggcaagaa
aacgatggaaaatgaactcctcaaagaagccgttgaatatggacgggcaaaaaagtggat
agcgcacgcgcccttattgcccggggatggggagtaagcttagtcagccgttgtctccgg
gtgtcgcgtgcgcagttgcacgtcattctcagacgaaccgatgactggatggatggccgc
cgcagtcgtcacactgatgatacggatgtgcttctccgtatacaccatgttatcggagag
ctgccaacgtatggttatcgtcgggtatgggcgctgcttcgcagacaggcagaacttgat
ggtatgcctgcgatcaatgccaaacgtgtttaccggatcatgcgccagaatgcgctgttg
cttgagcgaaaacctgctgtaccgccatcgaaacgggcacatacaggcagagtggccgtg
aaagaaagcaatcagcgatggtgctctgacgggttcgagttctgctgtgataacggagag
agactgcgtgtcacgttcgcgctggactgctgtgatcgtgaggcactgcactgggcggtc
actaccggcggcttcaacagtgaaacagtacaggacgtcatgctgggagcggtggaacgc
cgcttcggcaacgatcttccgtcgtctccagtggagtggctgacggataatggttcatgc
taccgggctaatgaaacacgccagttcgcccggatgttgggacttgaaccgaagaacacg
gcggtgcggagtccggagagtaacggaatagcagagagcttcgtgaaaacgataaagcgt
gactacatcagtatcatgcccaaaccagacgggttaacggcagcaaagaaccttgcagag
gcgttcgagcattataacgaatggcatccgcatagtgcgctgggttatcgctcgccacgg
gaatatctgcggcagcgggcttgtaatgggttaagtgataacagatgtctggaaatatag
gggcaaatcca
>IS3#ARTEFACT 
tgatcttacccagcaatagtggacacgcggctaagtgagtaaactctcagtcagaggtga
ctcacatgacaaaaacagtatcaaccagtaaaaaaccccgtaaacagcattcgcctgaat
ttcgcagtgaagccctgaagcttgctgaacgcatcggtgttactgccgcagcccgtgaac
tcagcctgtatgaatcacaactctacaactggcgcagtaaacagcaaaatcagcagacgt
cttctgaacgtgaactggagatgtctaccgagattgcacgtctcaaacgccagctggcag
aacgggatgaagagctggctatcctccaaaaggccgcgacatacttcgcgaagcgcctga
aatgaagtatgtctttattgaaaaacatcaggctgagttcagcatcaaagcaatgtgccg
cgtgctccgggtggcccgcagcggctggtatacgtggtgtcagcggcggacaaggataag
cacgcgtcagcagttccgccaacactgcgacagcgttgtcctcgcggcttttacccggtc
aaaacagcgttacggtgccccacgcctgacggatgaactgcgtgctcagggttacccctt
taacgtaaaaaccgtggcggcaagcctgcgccgtcagggactgagggcaaaggcctcccg
gaagttcagcccggtcagctaccgcgcacacggcctgcctgtgtcagaaaatctgttgga
gcaggatttttacgccagtggcccgaaccagaagtgggcaggagacatcacgtacttacg
tacagatgaaggctggctgtatctggcagtggtcattgacctgtggtcacgtgccgttat
tggctggtcaatgtcgccacgcatgacggcgcaactggcctgcgatgccctgcagatggc
gctgtggcggcgtaagaggccccggaacgttatcgttcacacggaccgtggaggccagta
ctgttcagcagattatcaggcgcaactgaagcggcataatctgcgtggaagtatgagcgc
aaaaggttgctgctacgataatgcctgcgtggaaagcttctttcattcgctgaaagtgga
atgtatccatggagaacactttatcagccgggaaataatgcgggcaacggtgtttaatta
tatcgaatgtgattacaatcggtggcggcggcacagttggtgtggcggcctcagtccgga
acaatttgaaaacaagaacctcgcttaggcctgtgtccatattacgtgggtaggatca
>IS5#ARTEFACT 
ggaaggtgcgaacaagtccctgatatgagatcatgtttgtcatctggagccatagaacag
ggttcatcatgagtcatcaacttaccttcgccgacagtgaattcagcagtaagcgccgtc
agaccagaaaagagattttcttgtcccgcatggagcagattctgccatggcaaaacatgg
tggaagtcatcgagccgttttaccccaaggctggtaatggccggcgaccttatccgctgg
aaaccatgctacgcattcactgcatgcagcattggtacaacctgagcgatggcgcgatgg
aagatgctctgtacgaaatcgcctccatgcgtctgtttgcccggttatccctggatagcg
ccttgccggaccgcaccaccatcatgaatttccgccacctgctggagcagcatcaactgg
cccgccaattgttcaagaccatcaatcgctggctggccgaagcaggcgtcatgatgactc
aaggcaccttggtcgatgccaccatcattgaggcacccagctcgaccaagaacaaagagc
agcaacgcgatccggagatgcatcagaccaagaaaggcaatcagtggcactttggcatga
aggcccacattggtgtcgatgccaagagtggcctgacccacagcctggtcaccaccgcgg
ccaacgagcatgacctcaatcagctgggtaatctgctgcatggagaggagcaatttgtct
cagccgatgccggctaccaaggggcgccacagcgcgaggagctggccgaggtggatgtgg
actggctgatcgccgagcgccccggcaaggtaagaaccttgaaacagcatccacgcaaga
acaaaacggccatcaacatcgaatacatgaaagccagcatccgggccagggtggagcacc
catttcgcatcatcaagcgacagttcggcttcgtgaaagccagatacaaggggttgctga
aaaacgataaccaactggcgatgttattcacgctggccaacctgtttcgggcggaccaaa
tgatacgtcagtgggagagatctcactaaaaactggggataacgccttaaatggcgaaga
aacggtctaaataggctgattcaaggcatttacgggagaaaaaatcggctcaaacatgaa
gaaatgaaatgactgagtcagccgagaagaatttccccgcttattcgcaccttcc
>IS10#ARTEFACT 
ctgatgaatcccctaatgattttggtaaaaatcattaagttaaggtggatacacatcttg
tcatatgatcaaatggtttcgcgaaaaatcaataatcagacaacaagatgtgcgaactcg
atattttacacgactctctttaccaattctgccccgaattacacttaaaacgactcaaca
gcttaacgttggcttgccacgcattacttgactgtaaaactctcactcttaccgaacttg
gccgtaacctgccaaccaaagcgagaacaaaacataacatcaaacgaatcgaccgattgt
taggtaatcgtcacctccacaaagagcgactcgctgtataccgttggcatgctagcttta
tctgttcgggcaatacgatgcccattgtacttgttgactggtctgatattcgtgagcaaa
aacgacttatggtattgcgagcttcagtcgcactacacggtcgttctgttactctttatg
agaaagcgttcccgctttcagagcaatgttcaaagaaagctcatgaccaatttctagccg
accttgcgagcattctaccgagtaacaccacaccgctcattgtcagtgatgctggcttta
aagtgccatggtataaatccgttgagaagctgggttggtactggttaagtcgagtaagag
gaaaagtacaatatgcagacctaggagcggaaaactggaaacctatcagcaacttacatg
atatgtcatctagtcactcaaagactttaggctataagaggctgactaaaagcaatccaa
tctcatgccaaattctattgtataaatctcgctctaaaggccgaaaaaatcagcgctcga
cacggactcattgtcaccacccgtcacctaaaatctactcagcgtcggcaaaggagccat
gggttctagcaactaacttacctgttgaaattcgaacacccaaacaacttgttaatatct
attcgaagcgaatgcagattgaagaaaccttccgagacttgaaaagtcctgcctacggac
taggcctacgccatagccgaacgagcagctcagagcgttttgatatcatgctgctaatcg
ccctgatgcttcaactaacatgttggcttgcgggcgttcatgctcagaaacaaggttggg
acaagcacttccaggctaacacagtcagaaatcgaaacgtactctcaacagttcgcttag
gcatggaagttttgcggcattctggctacacaataacaagggaagacttactcgtggctg
caaccctactagctcaaaatttattcacacatggttacgctttggggaaattatgagggg
atctctcag
>IS30#ARTEFACT 
tgtagattcaattggtcaacgcaacagttatgtgaaaacatggggttgcggaggtttttt
gaatgagacgaacatttacagcagaggaaaaagcctctgtttttgaactatggaagaacg
gaacaggcttcagtgaaatagcgaatatcctgggttcaaaacccggaacgatcttcacta
tgttaagggatactggcggcataaaaccccatgagcgtaagcgggctgtagctcacctga
cactgtctgagcgcgaggagatacgagctggtttgtcagccaaaatgagcattcgtgcga
tagctactgcgctgaatcgcagtccttcgacgatctcacgtgaagttcagcgtaatcggg
gcagacgctattacaaagctgttgatgctaataaccgagccaacagaatggcgaaaaggc
caaaaccgtgcttactggatcaaaatttaccattgcgaaagcttgttctggaaaagctgg
agatgaaatggtctccagagcaaatatcaggatggttaaggcgaacaaaaccacgtcaaa
aaacgctgcgaatatcacctgagacaatttataaaacgctgtactttcgtagccgtgaag
cgctacaccacctgaatatacagcatctgcgacggtcgcatagccttcgccatggcaggc
gtcatacccgcaaaggcgaaagaggtacgattaacatagtgaacggaacaccaattcacg
aacgttcccgaaatatcgataacagacgctctctagggcattgggagggcgatttagtct
caggtacaaaaaactctcatatagccacacttgtagaccgaaaatcacgttatacgatca
tccttagactcaggggcaaagattctgtctcagtaaatcaggctcttaccgacaaattcc
tgagtttaccgtcagaactcagaaaatcactgacatgggacagaggaatggaactggcca
gacatctagaatttactgtcagcaccggcgttaaagtttacttctgcgatcctcagagtc
cttggcagcggggaacaaatgagaacacaaatgggctaattcggcagtactttcctaaaa
agacatgtcttgcccaatatactcaacatgaactagatctggttgctgctcagctaaaca
acagaccgagaaagacactgaagttcaaaacaccgaaagagataattgaaaggggtgttg
cattgacagattgaatctaca
>IS150#ARTEFACT 
tgtactgcacccattttgttggacgatgaaatggaatagcccctaatatgtcaaagccaa
aatacccttttgaaaagcgccttgaagtcgtgaatcactacttcacaactgatgatggtt
acaggatcatctcggcacgttttggtgtcccccgaacccaggtcaggacatgggttgccc
tctatgaaaaacatggagaaaaaggtttaattcccaaacctaaaggcgttagtgctgatc
cagagttgcgtattaaggtcgtgaaagctgtgatcgagcagcacatgtcccttaatcagg
ctgctgctcactttatgcttgctggtagtggttctgtagccaggtggctgaaggtctatg
aagagcgcggagaagctggtttacgcgcgctcaagattggcaccaaaagaaacattgcaa
tatcagttgatccagaaaaagcggcatcagcattggagctgtcaaaagaccgacgcattg
aggatcttgaaaggcaagttcgatttcttgaaacgcggcttatgtatctaaaaaagctga
aagccttagctcatcccacgaaaaagtgaaagtactcaacgagctaaggcagttttatcc
tcttgatgagcttctcagggctgcggagataccgcgcagtacgttttattatcatctaaa
ggctctcagcaagcctgacaagtatgcggacgttaaaaagcgtattagtgagatttatca
cgagaatagaggccgatacggataccgtagggtaacgctgtctcttcatcgagaagggaa
acagattaaccataaagctgttcagcgcctgatgggaaccctctcacttaaagcagcgat
taaggtcaagcgataccgctcttacagaggagaggtagggcaaaccgcccctaatgttct
ccaaagagatttcaaggctacgcggccaaacgagaagtgggttaccgatgttactgaatt
tgcagtcaatgggcgcaagctgtatttgtctccagtaatagatctcttcaacaacgaagt
tatttcttacagcctttcggaaagaccagtgatgaacatggttgagaatatgctcgatca
ggcattcaaaaagcttaatcctcacgagcatcctgttctgcactctgaccagggatggca
gtatcgtatgagaagatatcaaaatatccttaaagaacatggtattaaacaaagcatgtc
agcaaaaggcaattgtctggataatgctgtggtggagtgtttctttggaaccttaaagtc
ggagtgtttttatcttgatgagttcagtaatataagcgaactgaaggatgctgttacgga
atatattgaatactacaacagcagaagaattagcctgaaattaaaaggtctgactccaat
tgaatatcggaatcagacctatatgcctcgtgtttaactgtccaactttttggggtcagt
aca
>IS186#ARTEFACT 
cataagcgctaacttaagggttgtggtattacgcctgatatgatttaacgtgccgatgaa
ttactctcacgataactggtcagcaattctggcccatattggtaagcccgaagaactgga
tacttcggcacgtaatgccggggctctaacccgccgccgcgaaattcgtgatgctgcaac
tctgctacgtctggggctggcttacggccccggggggatgtcattacgtgaagtcactgc
atgggctcagctccatgacgttgcaacattatctgacgtggctctcctgaagcggctgcg
gaatgccgccgactggtttggcatacttgccgcacaaacacttgctgtacgcgccgcagt
tacgggttgtacaagcggaaagagattgcgtcttgtcgatggaacagcaatcagtgcgcc
cgggggcggcagcgctgaatggcgactacatatgggatatgatcctcatacctgtcagtt
cactgattttgagctaaccgacagcagagacgctgaacggctggaccgatttgcgcaaac
ggcagacgagatacgcattgctgaccggggattcggttcgcgtcccgaatgtatccgctc
acttgcttttggagaagctgattatatcgtccgggttcactggcgaggattgcgctggtt
aactgcagaaggaatgcgctttgacatgatgggttttctgcgcgggctggattgcggtaa
gaacggtgaaaccactgtaatgataggcaattcaggtaataaaaaagccggagctccctt
tccggcacgtctcattgccgtatcacttcctcccgaaaaagcattaatcagtaaaacccg
actgctcagcgagaatcgtcgaaaaggacgagtagttcaggcggaaacgctggaagcagc
gggccatgtgctattgctaacatcattaccggaagatgaatattcagcagagcaagtggc
tgattgttaccgtctgcgatggcaaattgaactggcttttaagcggctcaaaagtttgct
gcacctggatgctttgcgtgcaaaggaacctgaactcgcgaaagcgtggatatttgctaa
tctactcgccgcatttttaattgacgacataatcagccatcgctggatttcccccccaga
agtgccggatccgaaaagaagaactaactcgttgtggagaataacaaaaatggtcatctg
gagcttacaggtggccattcgtgggacagtatccctgacagcctacaaaacgcaattgaa
gaacgcgaggcatcgtcttaacgaggcaccgaggcgtcgcattcttcagatggttcaacc
cttaagttagcgcttatg
>Tn1000#ARTEFACT 
ggggtttgagggccaatggaacgaaaacgtacgtttatggtataacttattgattataat
acagtatacaaaggtcccttttcagggaccctttcgtatgttgtagctgattttattttc
ttcttttcttttgggtgcttttaatagccatatatgatgtttcatataaagttaaaagtt
tccccatctgtctatctatagcgtcatgtttttcaggatttcttaatttctgcagcagtt
tagatatatatttcgcaggtaactttattattaatgaattatgggattgatacatttcct
ttgtccaatctaaatcttttcctgatttcaatacctcactctcatctctattaattataa
aaccgagctttccatacggacctgttaaatatgattgtaattgtctatactcagatggac
ctaattcttcaaaatttttagcatcaaaaacaacttgtcttgttttatagtcctccaata
ctcgtttccaaaaatcagatttgccaccattggtgcctataatatctcgtctctgaactg
cgttaccatttggatgggacttgatgtctgttaggtgggatgcaaatactattcttagtg
cgtctaaacaccattgttcaaattcagtggcaccttcatttcctatcggtatctgatcta
gatgagtagttatttgacctattgttttatttctaatggctgaattatctgaaataatat
taatatcatattcgtcatttatctcctctgcttcctctggagcaagtgcattacgattta
gattcaaaccaagccagtaacatggatgaattaataatttctcattactttcaaaacctt
tatctggagttcgcccgtcatggcaaaatgaataggatgaggtgtttttatcacgaatac
caacaaatcctacactatacaaactttggagaattccacttgcctttaacaactgtattt
cagacgttattttaggatctccattttcttcgattaattcgaaagatgcttctatttttt
ttaagcacgtataaactgttaattcaggttcaatgctacgaaatgcactagttataacct
gtattgaaggaaagatcttctgatactctttccagagatcttcaagtctggccatggaaa
ttgacttggctgcatattctaggtcagtgtttatgatagtttctctattctctctgaatg
cggaaaaaaaagcttcattcaacaatgatagtaaatccctgggccggtaaagggtaaatt
gcaaacatcgcttaaaaccattcctccctttaagatcatccgctgtgcatctatcccaaa
ctcgttgatctttctcaatatctagcttaaatgctactttcattcttttagctgacagca
ttaggagttgtgcccagtcccaatgcaaccttatgacttgaccctctatatttctcgagt
aatcaggatcttcctttgatagcgacctaaatatattatcccttaaaaaaattattggac
gaatgcattttgctttttgatttaattcaatagatgcatatgctagacctgcaatgattc
caattcctatattatccggttcatacgcctcatctagcttatccattaatatgacaactt
tcctgtctgagcgttcaagaagtgatactatattattttctatttctgagatattcaaat
tgaattgaagatcaccaattgattcttctgggttattttcatctaaatactcctttgcga
caagcctacactttcttaaaatgtcaccttgtgcagaattccattttttcaaatgttcat
tcaacaatgtttctgatgatatttgagatgacaatttgtaatgagatgatatatatgatg
ctatctccattagcatagcgtatcgccataatagtcttgttgctgcccttgctaaattaa
atgatcctgtaaatggtttcaacattgatctgaaaccaataatttgagaatcgtctggtg
agaaactcaggattaatatttttttgtctttcttccaatgctcatttagctgaataaata
aagcacttttacctgtccctcgtctaccaacaacaatggtcctgtcatcagtttcaatta
gagtcctaaagtcagcagtttcaatgaaagcattactcaacatctttttatcattttctg
ctgtcgtatcaccaaacggattagactttgaagtaatattcaattccatattcaaccttt
tatgttagttgctttcatttattactttatatactgttgaacgagcaatattcattgttt
ttgatatatgtgaggcacctaacccctgttgccacatatttaatactgcatctctatcta
tttttctttttctaccaaaaacaactccttttgccattgcctcttggcgaccttcattgg
tacgctctagtattctctgtcgttctgcctgggccactgcagatagaatagtgacaacca
ttttacccatctccccatcggtactgattccgtcatcaataaaccgaatggatacacctt
gggcgtcaaactcttttattaactggatcatgtcagcagtatcgcgcccaaggcggtcaa
gtttcttcaccaagatgacgtcaccttcctccaccttcatcctcagcaagtccagccctt
tccgatcgcttgaactgcccgatgccttgtcagtaaagatgcgatttgctttcacgcctg
cgtctttgagtgcccgaacctgaatatcgagagattgctggctggttgatacccgtgcgt
aaccaaaaagtcgcataaaaatgtatcctaaatcaaatatcggacaagcagtgtctgtta
taacaaaaaatcgatttaatagacacattaacagcactgtttttatgtgtgcgataattt
ataatatttcggacggttgcaaaattgttaatgaataactgtcaggtagggagcctgata
tgcctgtcgactttctaacctctgaccaaaaacagaattacggttgttatgctgcagaac
ctaatgacgtgcaactggcgcgctattttcatcttgatgaacgggatctggccttcatta
accaacgacggggcaaacataataggctgggcattgcgcttcagctcaccacagcccgtt
ttctgggaacatttctgacggatttaactcaggttctgcctggtgttcaacattttgtcg
cggtacagcttaatatccaccgtccagaagttctctcccgctatgctgaacgggacacta
cccttagagaacatactgcattaattaaggaatattacggctatcatgaatttggtgatt
ttccatggtctttccgcctgaagcgtctgctatatacccgggcgtggctcagtaatgagc
gaccgggtctgatgtttgattttgccactgcatggttgcttcaaaataaggtattactgc
ccggagcaaccacactagtacgtctcatcagtgaaattcgtgaaagggcaaatcagcggc
tgtggaaaaagctggccgcactgccgaacaaatggcaggcagctcaagtgatggagcttc
tggtcattccggaaggtcagcgtgtatcagcactggaacagttgaaaaaaggccctgtta
cagtcagtggacctgcgtttaatgaagcgctggaacgatatatccgattacgaagtcttg
agttttcccgactgaacttttccggtctgcctgccattcaactgcgtaatctggctcgtt
atgctggcatggcgtcggtaaaatatatcgctcgaatgccacagcagagaaagcttgctg
tacttactgcattcgttaaagcacaggaaataacggcattagacgatgccgttgatgtgc
ttgatatgctaattctggacattatccgcgaagcaaagaaaaccgggcaaaaaaaaagac
tcaggacactgaaagatcttgatcaggccgcattgttactggcgcgggcatgtgcattgt
tgctggatgataatacagatgtcccagatctcaggcaggttatcttcaagtgcgtaccca
aaaacagactggcagaatctgtaagcaaggttaatgaacttgctcgtccacagaacaata
atttccatgacgaaatggttgagcagtacggtcgggttaaacgttttcttccggcggtgt
tgcgggacctgcatttccgtgcggcaccggcaggtgaacatgtactggctgcgattcatt
atctggcagaactgaatggttcgaaaaagcgcatccttgatgatgcgcctgaacatatta
tcaccggtccctggaaacgcctcgtatacgatgcggagggacggatacagcgtgcaggtt
attcactatgtttgctggaacgccttcaggatgcactgcgccgccgggacatctggcttg
aaaacagtgatcgctggggagatcctcgcgagaagttgttgcaaggtgaagagtggcaga
ctcagcgtattcctgtctgtcgggcactgggacatcctgtcgatggacgtaaaggtgtgc
aacaactggctattcagctggatgagacctggaaagccgtggcatcacgatttgaaaaga
atgcggaagttcatatctgtaatgaaggtaaatatccatccctgactatcagttgtctgg
agaaacaggaagagccaccatcattgcttcgtctaaataatcggatcaaacagctactcc
caccggtagatttaacggaactgttacttgagatagatgcccagacaggatttacacatg
agtttgcgcatgtcagtgaatctggtgctcgagcgcaagatttgcacatcagtttatgtg
cggtattgatggctgaagcctgtaatatcggactggaaccgctgataaagcacaatatac
cagcactgacccgccatcggctcagttgggtgaaacagaattaccttcgtgcagaaacgc
tggtcagcgccaatgcccgcctggttgattttcagtccacactggagcttgctggtcgtt
ggggaggtggagaagtggcatcagctgacggcatgcgctttgtcacaccagtgaagacca
tcaactcaggatctaacagaaaatattttggttctggacgaggcatcacctggtataact
tcgtatctgatcagtactctgggttccatggcattgtggtacccggtacattacgggatt
cgatttttgtactggaaggacttcttgagcagcagacagggctgaatccagttgaaatca
tgacagacactgcgggtagcagcgatattattttcggtctgttctggctactggggtatc
agttttccccccggcttgccgatgcaggtgaggcggtgttctggcgggtgaataaatcgg
caaactacggagtactggataagttggcccgaggatatgcagatctgtcaaaagcggaga
gtcagtgggatgagatgatgcgaaccgctggttcgctgaagttgggtacaattcatgcgt
cagaactcattcgctctttactgaaaagctcgcgcccatcaggactggcacaggcaatta
tggaagtagggcgtgtaaacaaaacgctatatctcctcaattatattgatgatgaagatt
atcgtcggcggatcctgacgcagcttaatcgaggagaaggccgccacgctgtggctcgtg
cgatttgttacggacaacgcggagagatcagaaagcgttatcgtgaagggcaggaagatc
aactgggggcgctgggcctggttactaatgcagtggttctgtggaacacgctctatatgg
aggaagcgttgagctggatgcgccgtaatggcgaagaaattatagatgaagatatcgctc
ggctatctcccctgatgcacgggcatatcaatatgttgggccattatacattcacgttgc
cagaggatattttaaaaggggaactgagagctctaaatttaaatataaacaacgaattat
ctccttaacgtacgttttcgttccattggccctcaaacccc
>CR1AVI#LINE/CR1 RepbaseID: CR1AVI
gcaccgttcagcaagtgtgcagacgacaccaagctgagtggtgcatttgacatgctagag
ggaagggatgctatccagatggagctggacaggcttgagaaatggggccgtgcctgcctc
ctgaacttcaacaaggccaagtgcaaggtctgccatctgggttggagcaatcccgagcac
agatatgggtgggacagtgaatggcttgagagccgccctgaggagaaggattcgggcatg
ttggatgacgaaagattcaacgtgagcaagcaatgtgcgtttgctgcccagaaggccaac
tgtatcgcgggttgcaccaagagaagggtgaccagcaggttgaggctgcaggttctgctc
ctctgctctgctctcgtaagacccaacgtggagtactgtgtccaggtcaggggaccccaa
cactgggaggacatggagctgttggagcgagttcagaggagggccacaaagatggtcaga
gggctggagcagctcccctgtgaggacaggctgagagagttgtgactcttcagccaagag
aagaggaggttccggggggattgtgaatgtcctctccctggaggcattcaaggcctggct
ggatggggctgtgagcaacctggtctcatgggaggcgcccctgcctgtagcacggggttg
gaactgggcgatcttcaaagtcccttccaacccaaaccattatgggattctatgattctg
t
>Charlie7a_Aves#DNA/hAT-Charlie RepbaseID: Charlie7a_Aves
cagtggtctccaaagcggggtgcgcgcaccccagggggtgcgcaagacaatccactgggg
tgcgggaagaaaatattttgtaccattaataaaaataaaaattattttaaaatagtgttt
atttcatctttatctcatccttttttaatttctatttttgtgtatgttttataatgtaca
taatatattagtacagtagtacatgtatataatttataaataaatatacatatattgggg
gtgcgtgctcaaaattttttactgataggggtgcgcgatcaaaaaagtttggagaccact
g
>GGLTR5B#LTR/ERVL RepbaseID: Hitchcock_LTR
tgtcttagtttcagctgggatggaattgttttcttcagagtgtctggtatgatgctatgt
tttggttctaggagaaaaacaatgttgataacacaccgatgtttatagttgctgctaagc
agtgttgtacagagccaaggccattctcagtgaagggcccaaggagctgggagggaacag
aattaggacagctgacttaaactggccaaagggatattccataccatatgacatcangcg
gaaggagttttgaagggggtgggagttcatctcgctctcttccgctgctcggggggctag
ctgggcatcggtcggggggtggtgagcaattgcttgtgcatcacttgttatatacattca
tatatatatatatagtcataactattatccttttccttttctctatcttagtaaatagtt
ttatctcaacccacgagttctacttttgttttttcccgattctctcccccatcccactgg
gaagggggggagtgagcgaacgactgtgtggtgctcagccacctgccgggttaaaccaca
aca
>AT_rich#Low_complexity 
wwwwwwwwwwwwwwwwwwwwwwwwwwwwwwwwwwwwwwwwwwwwwwwwwwwwwwwwwwww
wwwwwwwwwwwwwwwwwwwwwwwwwwwwwwwwwwwwwwwwwwwwwwwwwwwwwwwwwwww
wwwwwwwwwwwwwwwwwwwattaaaaataaataatataatttwwwwwwwwwwwwwwwwww
wwwwwwwwwwwwwwwwwwwwwwwwwwwwwwwwwwwwwwwwwwwwwwwwwwwwwwwwwwww
wwwwwwwwwwwwwwwwwwwwwwwwwwwwwwwwwwwwwwwwwwwwwwwwwwwwwwwwwwww

>GC_rich#Low_complexity 
ssssssssssssssssssssssssssssssssssssssssssssssssssssssssssss
ssssssssssssssssssssssssssssssssssssssssssssssssssssssssssss
sssssssssssssssssssgccgggggcgggcggcgcggcccssssssssssssssssss
ssssssssssssssssssssssssssssssssssssssssssssssssssssssssssss
ssssssssssssssssssssssssssssssssssssssssssssssssssssssssssss

>Eulor8#DNA/TcMar? RepbaseID: Eulor8
cagcgtncgaggaggaccacgagattacgatcttaagattgtaacgagaatgggttaagt
ttgtaccatttcccgttctcgttacaatcatcgtcacgagaatggattcatgtcgtgccg
ttttctgttctcgttacaatctttgtcgcgagaacgaggtatcagaattttaatgcctaa
tacgttctgcgaaatacggcagcgtgctntactgctttgaccttttcaatattctgcatt
ttgattggctggccattccgcctcttcctcacaggttancgaggctgtaaacaggggaga
acgggaatggccagccaatcaaattacagaatattgaaaaggtcaaagtagtacagcata
ctgctataattcacagaatatatgaggcattaaaattccgatacctcattctcgtgacaa
agattgtaacgagaacagaaaatggcacgacatgaatccgttctcgtgacaatgattgta
acgagaacgggaaatggtacaaanttaacccattctcgttacaatcttaagattgtaatc
tcgcggtcctcctcggatgctg
>MSAT2_MG#Satellite RepbaseID: MSAT2_MG
acaccttccaaaaacacaagtgtggagaatttcatatgaactggggagcgngaagggggt
gcaccttaagttccaatgttaaagcctcttctttgagaaataggctacatcagtgcagct
ttgtggcacgtggcaggagtctgtgacctctgtgacgtgagtctgtcgtggtccaggtga
gcatcatgagcaggagctgctgaaatagaagggctgcagctggatgatggtgtaggactc
tcccctccgttcctcccaaccttatgatttcatctgggaaatccaaacagtttgttcgga
aataaacacacacacacaaaaaaaagaagtattttagtgttcctgtaatgttgtcctcat
tgttttaaatgtccataacgtttactgagtgcatttcaaattcacaaatagttttgcatt
caccgaatgcttattttggcaagacaaacaattcacttcatcagtttcaacatgg
>MSAT_MG#Satellite RepbaseID: MSAT_MG
acatagactccctgctataggcagagatacatccctttagaccaggttgctcaaagacct
atccagcctggtcttgaacgcttccagaaaggggcattcacaacctcaccgagcatcctg
ttgctgtgtctcactaccctcatagtattgtgtgtgtgtgtgtgtgtgtgtgtgtgtgtg
tgtgtgtgt
>(A)n#Simple_repeat 
aaaaaaaaaaaaaaaaaaaaaaaaaaaaaaaaaaaaaaaaaaaaaaaaaaaaaaaaaaaa
aaaaaaaaaaaaaaaaaaaaaaaaaaaaaaaaaaaaaaaaaaaaaaaaaaaaaaaaaaaa
aaaaaaaaaaaaaaaaaaaaaaaaaaaaaaaaaaaaaaaaaaaaaaaaaaaaaaaaaaaa

>(AGGGGG)n#Simple_repeat 
agggggagggggagggggagggggagggggagggggagggggagggggagggggaggggg
agggggagggggagggggagggggagggggagggggagggggagggggagggggaggggg
agggggagggggagggggagggggagggggagggggagggggagggggagggggaggggg

>(CA)n#Simple_repeat 
cacacacacacacacacacacacacacacacacacacacacacacacacacacacacaca
cacacacacacacacacacacacacacacacacacacacacacacacacacacacacaca
cacacacacacacacacacacacacacacacacacacacacacacacacacacacacaca

>(CAA)n#Simple_repeat 
caacaacaacaacaacaacaacaacaacaacaacaacaacaacaacaacaacaacaacaa
caacaacaacaacaacaacaacaacaacaacaacaacaacaacaacaacaacaacaacaa
caacaacaacaacaacaacaacaacaacaacaacaacaacaacaacaacaacaacaacaa

>(CAAA)n#Simple_repeat 
caaacaaacaaacaaacaaacaaacaaacaaacaaacaaacaaacaaacaaacaaacaaa
caaacaaacaaacaaacaaacaaacaaacaaacaaacaaacaaacaaacaaacaaacaaa
caaacaaacaaacaaacaaacaaacaaacaaacaaacaaacaaacaaacaaacaaacaaa

>(CAAAA)n#Simple_repeat 
caaaacaaaacaaaacaaaacaaaacaaaacaaaacaaaacaaaacaaaacaaaacaaaa
caaaacaaaacaaaacaaaacaaaacaaaacaaaacaaaacaaaacaaaacaaaacaaaa
caaaacaaaacaaaacaaaacaaaacaaaacaaaacaaaacaaaacaaaacaaaacaaaa

>(CAAAAA)n#Simple_repeat 
caaaaacaaaaacaaaaacaaaaacaaaaacaaaaacaaaaacaaaaacaaaaacaaaaa
caaaaacaaaaacaaaaacaaaaacaaaaacaaaaacaaaaacaaaaacaaaaacaaaaa
caaaaacaaaaacaaaaacaaaaacaaaaacaaaaacaaaaacaaaaacaaaaacaaaaa

>(CAAAC)n#Simple_repeat 
caaaccaaaccaaaccaaaccaaaccaaaccaaaccaaaccaaaccaaaccaaaccaaac
caaaccaaaccaaaccaaaccaaaccaaaccaaaccaaaccaaaccaaaccaaaccaaac
caaaccaaaccaaaccaaaccaaaccaaaccaaaccaaaccaaaccaaaccaaaccaaac

>(CAAAG)n#Simple_repeat 
caaagcaaagcaaagcaaagcaaagcaaagcaaagcaaagcaaagcaaagcaaagcaaag
caaagcaaagcaaagcaaagcaaagcaaagcaaagcaaagcaaagcaaagcaaagcaaag
caaagcaaagcaaagcaaagcaaagcaaagcaaagcaaagcaaagcaaagcaaagcaaag

>(CAAAT)n#Simple_repeat 
caaatcaaatcaaatcaaatcaaatcaaatcaaatcaaatcaaatcaaatcaaatcaaat
caaatcaaatcaaatcaaatcaaatcaaatcaaatcaaatcaaatcaaatcaaatcaaat
caaatcaaatcaaatcaaatcaaatcaaatcaaatcaaatcaaatcaaatcaaatcaaat

>(CAACC)n#Simple_repeat 
caacccaacccaacccaacccaacccaacccaacccaacccaacccaacccaacccaacc
caacccaacccaacccaacccaacccaacccaacccaacccaacccaacccaacccaacc
caacccaacccaacccaacccaacccaacccaacccaacccaacccaacccaacccaacc

>(CAACG)n#Simple_repeat 
caacgcaacgcaacgcaacgcaacgcaacgcaacgcaacgcaacgcaacgcaacgcaacg
caacgcaacgcaacgcaacgcaacgcaacgcaacgcaacgcaacgcaacgcaacgcaacg
caacgcaacgcaacgcaacgcaacgcaacgcaacgcaacgcaacgcaacgcaacgcaacg

>(CAACT)n#Simple_repeat 
caactcaactcaactcaactcaactcaactcaactcaactcaactcaactcaactcaact
caactcaactcaactcaactcaactcaactcaactcaactcaactcaactcaactcaact
caactcaactcaactcaactcaactcaactcaactcaactcaactcaactcaactcaact

>(CAAG)n#Simple_repeat 
caagcaagcaagcaagcaagcaagcaagcaagcaagcaagcaagcaagcaagcaagcaag
caagcaagcaagcaagcaagcaagcaagcaagcaagcaagcaagcaagcaagcaagcaag
caagcaagcaagcaagcaagcaagcaagcaagcaagcaagcaagcaagcaagcaagcaag

>(CAAGA)n#Simple_repeat 
caagacaagacaagacaagacaagacaagacaagacaagacaagacaagacaagacaaga
caagacaagacaagacaagacaagacaagacaagacaagacaagacaagacaagacaaga
caagacaagacaagacaagacaagacaagacaagacaagacaagacaagacaagacaaga

>(CAAGC)n#Simple_repeat 
caagccaagccaagccaagccaagccaagccaagccaagccaagccaagccaagccaagc
caagccaagccaagccaagccaagccaagccaagccaagccaagccaagccaagccaagc
caagccaagccaagccaagccaagccaagccaagccaagccaagccaagccaagccaagc

>(CAAGG)n#Simple_repeat 
caaggcaaggcaaggcaaggcaaggcaaggcaaggcaaggcaaggcaaggcaaggcaagg
caaggcaaggcaaggcaaggcaaggcaaggcaaggcaaggcaaggcaaggcaaggcaagg
caaggcaaggcaaggcaaggcaaggcaaggcaaggcaaggcaaggcaaggcaaggcaagg

>(CAAGT)n#Simple_repeat 
caagtcaagtcaagtcaagtcaagtcaagtcaagtcaagtcaagtcaagtcaagtcaagt
caagtcaagtcaagtcaagtcaagtcaagtcaagtcaagtcaagtcaagtcaagtcaagt
caagtcaagtcaagtcaagtcaagtcaagtcaagtcaagtcaagtcaagtcaagtcaagt

>(CAAT)n#Simple_repeat 
caatcaatcaatcaatcaatcaatcaatcaatcaatcaatcaatcaatcaatcaatcaat
caatcaatcaatcaatcaatcaatcaatcaatcaatcaatcaatcaatcaatcaatcaat
caatcaatcaatcaatcaatcaatcaatcaatcaatcaatcaatcaatcaatcaatcaat

>(CAATA)n#Simple_repeat 
caatacaatacaatacaatacaatacaatacaatacaatacaatacaatacaatacaata
caatacaatacaatacaatacaatacaatacaatacaatacaatacaatacaatacaata
caatacaatacaatacaatacaatacaatacaatacaatacaatacaatacaatacaata

>(CAATC)n#Simple_repeat 
caatccaatccaatccaatccaatccaatccaatccaatccaatccaatccaatccaatc
caatccaatccaatccaatccaatccaatccaatccaatccaatccaatccaatccaatc
caatccaatccaatccaatccaatccaatccaatccaatccaatccaatccaatccaatc

>(CAATG)n#Simple_repeat 
caatgcaatgcaatgcaatgcaatgcaatgcaatgcaatgcaatgcaatgcaatgcaatg
caatgcaatgcaatgcaatgcaatgcaatgcaatgcaatgcaatgcaatgcaatgcaatg
caatgcaatgcaatgcaatgcaatgcaatgcaatgcaatgcaatgcaatgcaatgcaatg

>(CAATT)n#Simple_repeat 
caattcaattcaattcaattcaattcaattcaattcaattcaattcaattcaattcaatt
caattcaattcaattcaattcaattcaattcaattcaattcaattcaattcaattcaatt
caattcaattcaattcaattcaattcaattcaattcaattcaattcaattcaattcaatt

>(CACAA)n#Simple_repeat 
cacaacacaacacaacacaacacaacacaacacaacacaacacaacacaacacaacacaa
cacaacacaacacaacacaacacaacacaacacaacacaacacaacacaacacaacacaa
cacaacacaacacaacacaacacaacacaacacaacacaacacaacacaacacaacacaa

>(CACAC)n#Simple_repeat 
cacaccacaccacaccacaccacaccacaccacaccacaccacaccacaccacaccacac
cacaccacaccacaccacaccacaccacaccacaccacaccacaccacaccacaccacac
cacaccacaccacaccacaccacaccacaccacaccacaccacaccacaccacaccacac

>(CACAG)n#Simple_repeat 
cacagcacagcacagcacagcacagcacagcacagcacagcacagcacagcacagcacag
cacagcacagcacagcacagcacagcacagcacagcacagcacagcacagcacagcacag
cacagcacagcacagcacagcacagcacagcacagcacagcacagcacagcacagcacag

>(CACAT)n#Simple_repeat 
cacatcacatcacatcacatcacatcacatcacatcacatcacatcacatcacatcacat
cacatcacatcacatcacatcacatcacatcacatcacatcacatcacatcacatcacat
cacatcacatcacatcacatcacatcacatcacatcacatcacatcacatcacatcacat

>(CACCAT)n#Simple_repeat 
caccatcaccatcaccatcaccatcaccatcaccatcaccatcaccatcaccatcaccat
caccatcaccatcaccatcaccatcaccatcaccatcaccatcaccatcaccatcaccat
caccatcaccatcaccatcaccatcaccatcaccatcaccatcaccatcaccatcaccat

>(CACCC)n#Simple_repeat 
caccccaccccaccccaccccaccccaccccaccccaccccaccccaccccaccccaccc
caccccaccccaccccaccccaccccaccccaccccaccccaccccaccccaccccaccc
caccccaccccaccccaccccaccccaccccaccccaccccaccccaccccaccccaccc

>(CACCG)n#Simple_repeat 
caccgcaccgcaccgcaccgcaccgcaccgcaccgcaccgcaccgcaccgcaccgcaccg
caccgcaccgcaccgcaccgcaccgcaccgcaccgcaccgcaccgcaccgcaccgcaccg
caccgcaccgcaccgcaccgcaccgcaccgcaccgcaccgcaccgcaccgcaccgcaccg

>(CACCT)n#Simple_repeat 
cacctcacctcacctcacctcacctcacctcacctcacctcacctcacctcacctcacct
cacctcacctcacctcacctcacctcacctcacctcacctcacctcacctcacctcacct
cacctcacctcacctcacctcacctcacctcacctcacctcacctcacctcacctcacct

>(CACG)n#Simple_repeat 
cacgcacgcacgcacgcacgcacgcacgcacgcacgcacgcacgcacgcacgcacgcacg
cacgcacgcacgcacgcacgcacgcacgcacgcacgcacgcacgcacgcacgcacgcacg
cacgcacgcacgcacgcacgcacgcacgcacgcacgcacgcacgcacgcacgcacgcacg

>(CACGA)n#Simple_repeat 
cacgacacgacacgacacgacacgacacgacacgacacgacacgacacgacacgacacga
cacgacacgacacgacacgacacgacacgacacgacacgacacgacacgacacgacacga
cacgacacgacacgacacgacacgacacgacacgacacgacacgacacgacacgacacga

>(CACGC)n#Simple_repeat 
cacgccacgccacgccacgccacgccacgccacgccacgccacgccacgccacgccacgc
cacgccacgccacgccacgccacgccacgccacgccacgccacgccacgccacgccacgc
cacgccacgccacgccacgccacgccacgccacgccacgccacgccacgccacgccacgc

>(CACGT)n#Simple_repeat 
cacgtcacgtcacgtcacgtcacgtcacgtcacgtcacgtcacgtcacgtcacgtcacgt
cacgtcacgtcacgtcacgtcacgtcacgtcacgtcacgtcacgtcacgtcacgtcacgt
cacgtcacgtcacgtcacgtcacgtcacgtcacgtcacgtcacgtcacgtcacgtcacgt

>(CACTA)n#Simple_repeat 
cactacactacactacactacactacactacactacactacactacactacactacacta
cactacactacactacactacactacactacactacactacactacactacactacacta
cactacactacactacactacactacactacactacactacactacactacactacacta

>(CACTC)n#Simple_repeat 
cactccactccactccactccactccactccactccactccactccactccactccactc
cactccactccactccactccactccactccactccactccactccactccactccactc
cactccactccactccactccactccactccactccactccactccactccactccactc

>(CACTG)n#Simple_repeat 
cactgcactgcactgcactgcactgcactgcactgcactgcactgcactgcactgcactg
cactgcactgcactgcactgcactgcactgcactgcactgcactgcactgcactgcactg
cactgcactgcactgcactgcactgcactgcactgcactgcactgcactgcactgcactg

>(CACTT)n#Simple_repeat 
cacttcacttcacttcacttcacttcacttcacttcacttcacttcacttcacttcactt
cacttcacttcacttcacttcacttcacttcacttcacttcacttcacttcacttcactt
cacttcacttcacttcacttcacttcacttcacttcacttcacttcacttcacttcactt

>(CAG)n#Simple_repeat 
cagcagcagcagcagcagcagcagcagcagcagcagcagcagcagcagcagcagcagcag
cagcagcagcagcagcagcagcagcagcagcagcagcagcagcagcagcagcagcagcag
cagcagcagcagcagcagcagcagcagcagcagcagcagcagcagcagcagcagcagcag

>(CAGA)n#Simple_repeat 
cagacagacagacagacagacagacagacagacagacagacagacagacagacagacaga
cagacagacagacagacagacagacagacagacagacagacagacagacagacagacaga
cagacagacagacagacagacagacagacagacagacagacagacagacagacagacaga

>(CAGAA)n#Simple_repeat 
cagaacagaacagaacagaacagaacagaacagaacagaacagaacagaacagaacagaa
cagaacagaacagaacagaacagaacagaacagaacagaacagaacagaacagaacagaa
cagaacagaacagaacagaacagaacagaacagaacagaacagaacagaacagaacagaa

>(CAGAC)n#Simple_repeat 
cagaccagaccagaccagaccagaccagaccagaccagaccagaccagaccagaccagac
cagaccagaccagaccagaccagaccagaccagaccagaccagaccagaccagaccagac
cagaccagaccagaccagaccagaccagaccagaccagaccagaccagaccagaccagac

>(CAGAG)n#Simple_repeat 
cagagcagagcagagcagagcagagcagagcagagcagagcagagcagagcagagcagag
cagagcagagcagagcagagcagagcagagcagagcagagcagagcagagcagagcagag
cagagcagagcagagcagagcagagcagagcagagcagagcagagcagagcagagcagag

>(CAGAGA)n#Simple_repeat 
cagagacagagacagagacagagacagagacagagacagagacagagacagagacagaga
cagagacagagacagagacagagacagagacagagacagagacagagacagagacagaga
cagagacagagacagagacagagacagagacagagacagagacagagacagagacagaga

>(CAGAT)n#Simple_repeat 
cagatcagatcagatcagatcagatcagatcagatcagatcagatcagatcagatcagat
cagatcagatcagatcagatcagatcagatcagatcagatcagatcagatcagatcagat
cagatcagatcagatcagatcagatcagatcagatcagatcagatcagatcagatcagat

>(CAGC)n#Simple_repeat 
cagccagccagccagccagccagccagccagccagccagccagccagccagccagccagc
cagccagccagccagccagccagccagccagccagccagccagccagccagccagccagc
cagccagccagccagccagccagccagccagccagccagccagccagccagccagccagc

>(CAGCC)n#Simple_repeat 
cagcccagcccagcccagcccagcccagcccagcccagcccagcccagcccagcccagcc
cagcccagcccagcccagcccagcccagcccagcccagcccagcccagcccagcccagcc
cagcccagcccagcccagcccagcccagcccagcccagcccagcccagcccagcccagcc

>(CAGCG)n#Simple_repeat 
cagcgcagcgcagcgcagcgcagcgcagcgcagcgcagcgcagcgcagcgcagcgcagcg
cagcgcagcgcagcgcagcgcagcgcagcgcagcgcagcgcagcgcagcgcagcgcagcg
cagcgcagcgcagcgcagcgcagcgcagcgcagcgcagcgcagcgcagcgcagcgcagcg

>(CAGCT)n#Simple_repeat 
cagctcagctcagctcagctcagctcagctcagctcagctcagctcagctcagctcagct
cagctcagctcagctcagctcagctcagctcagctcagctcagctcagctcagctcagct
cagctcagctcagctcagctcagctcagctcagctcagctcagctcagctcagctcagct

>(CAGG)n#Simple_repeat 
caggcaggcaggcaggcaggcaggcaggcaggcaggcaggcaggcaggcaggcaggcagg
caggcaggcaggcaggcaggcaggcaggcaggcaggcaggcaggcaggcaggcaggcagg
caggcaggcaggcaggcaggcaggcaggcaggcaggcaggcaggcaggcaggcaggcagg

>(CAGGA)n#Simple_repeat 
caggacaggacaggacaggacaggacaggacaggacaggacaggacaggacaggacagga
caggacaggacaggacaggacaggacaggacaggacaggacaggacaggacaggacagga
caggacaggacaggacaggacaggacaggacaggacaggacaggacaggacaggacagga

>(CAGGC)n#Simple_repeat 
caggccaggccaggccaggccaggccaggccaggccaggccaggccaggccaggccaggc
caggccaggccaggccaggccaggccaggccaggccaggccaggccaggccaggccaggc
caggccaggccaggccaggccaggccaggccaggccaggccaggccaggccaggccaggc

>(CAGGG)n#Simple_repeat 
cagggcagggcagggcagggcagggcagggcagggcagggcagggcagggcagggcaggg
cagggcagggcagggcagggcagggcagggcagggcagggcagggcagggcagggcaggg
cagggcagggcagggcagggcagggcagggcagggcagggcagggcagggcagggcaggg

>(CAGGT)n#Simple_repeat 
caggtcaggtcaggtcaggtcaggtcaggtcaggtcaggtcaggtcaggtcaggtcaggt
caggtcaggtcaggtcaggtcaggtcaggtcaggtcaggtcaggtcaggtcaggtcaggt
caggtcaggtcaggtcaggtcaggtcaggtcaggtcaggtcaggtcaggtcaggtcaggt

>(CAGT)n#Simple_repeat 
cagtcagtcagtcagtcagtcagtcagtcagtcagtcagtcagtcagtcagtcagtcagt
cagtcagtcagtcagtcagtcagtcagtcagtcagtcagtcagtcagtcagtcagtcagt
cagtcagtcagtcagtcagtcagtcagtcagtcagtcagtcagtcagtcagtcagtcagt

>(CAGTA)n#Simple_repeat 
cagtacagtacagtacagtacagtacagtacagtacagtacagtacagtacagtacagta
cagtacagtacagtacagtacagtacagtacagtacagtacagtacagtacagtacagta
cagtacagtacagtacagtacagtacagtacagtacagtacagtacagtacagtacagta

>(CAGTC)n#Simple_repeat 
cagtccagtccagtccagtccagtccagtccagtccagtccagtccagtccagtccagtc
cagtccagtccagtccagtccagtccagtccagtccagtccagtccagtccagtccagtc
cagtccagtccagtccagtccagtccagtccagtccagtccagtccagtccagtccagtc

>(CAGTT)n#Simple_repeat 
cagttcagttcagttcagttcagttcagttcagttcagttcagttcagttcagttcagtt
cagttcagttcagttcagttcagttcagttcagttcagttcagttcagttcagttcagtt
cagttcagttcagttcagttcagttcagttcagttcagttcagttcagttcagttcagtt

>(CAT)n#Simple_repeat 
catcatcatcatcatcatcatcatcatcatcatcatcatcatcatcatcatcatcatcat
catcatcatcatcatcatcatcatcatcatcatcatcatcatcatcatcatcatcatcat
catcatcatcatcatcatcatcatcatcatcatcatcatcatcatcatcatcatcatcat

>(CATA)n#Simple_repeat 
catacatacatacatacatacatacatacatacatacatacatacatacatacatacata
catacatacatacatacatacatacatacatacatacatacatacatacatacatacata
catacatacatacatacatacatacatacatacatacatacatacatacatacatacata

>(CATAA)n#Simple_repeat 
cataacataacataacataacataacataacataacataacataacataacataacataa
cataacataacataacataacataacataacataacataacataacataacataacataa
cataacataacataacataacataacataacataacataacataacataacataacataa

>(CATAC)n#Simple_repeat 
cataccataccataccataccataccataccataccataccataccataccataccatac
cataccataccataccataccataccataccataccataccataccataccataccatac
cataccataccataccataccataccataccataccataccataccataccataccatac

>(CATAG)n#Simple_repeat 
catagcatagcatagcatagcatagcatagcatagcatagcatagcatagcatagcatag
catagcatagcatagcatagcatagcatagcatagcatagcatagcatagcatagcatag
catagcatagcatagcatagcatagcatagcatagcatagcatagcatagcatagcatag

>(CATAT)n#Simple_repeat 
catatcatatcatatcatatcatatcatatcatatcatatcatatcatatcatatcatat
catatcatatcatatcatatcatatcatatcatatcatatcatatcatatcatatcatat
catatcatatcatatcatatcatatcatatcatatcatatcatatcatatcatatcatat

>(CATATA)n#Simple_repeat 
catatacatatacatatacatatacatatacatatacatatacatatacatatacatata
catatacatatacatatacatatacatatacatatacatatacatatacatatacatata
catatacatatacatatacatatacatatacatatacatatacatatacatatacatata

>(CATCC)n#Simple_repeat 
catcccatcccatcccatcccatcccatcccatcccatcccatcccatcccatcccatcc
catcccatcccatcccatcccatcccatcccatcccatcccatcccatcccatcccatcc
catcccatcccatcccatcccatcccatcccatcccatcccatcccatcccatcccatcc

>(CATCG)n#Simple_repeat 
catcgcatcgcatcgcatcgcatcgcatcgcatcgcatcgcatcgcatcgcatcgcatcg
catcgcatcgcatcgcatcgcatcgcatcgcatcgcatcgcatcgcatcgcatcgcatcg
catcgcatcgcatcgcatcgcatcgcatcgcatcgcatcgcatcgcatcgcatcgcatcg

>(CATCT)n#Simple_repeat 
catctcatctcatctcatctcatctcatctcatctcatctcatctcatctcatctcatct
catctcatctcatctcatctcatctcatctcatctcatctcatctcatctcatctcatct
catctcatctcatctcatctcatctcatctcatctcatctcatctcatctcatctcatct

>(CATG)n#Simple_repeat 
catgcatgcatgcatgcatgcatgcatgcatgcatgcatgcatgcatgcatgcatgcatg
catgcatgcatgcatgcatgcatgcatgcatgcatgcatgcatgcatgcatgcatgcatg
catgcatgcatgcatgcatgcatgcatgcatgcatgcatgcatgcatgcatgcatgcatg

>(CATGC)n#Simple_repeat 
catgccatgccatgccatgccatgccatgccatgccatgccatgccatgccatgccatgc
catgccatgccatgccatgccatgccatgccatgccatgccatgccatgccatgccatgc
catgccatgccatgccatgccatgccatgccatgccatgccatgccatgccatgccatgc

>(CATGT)n#Simple_repeat 
catgtcatgtcatgtcatgtcatgtcatgtcatgtcatgtcatgtcatgtcatgtcatgt
catgtcatgtcatgtcatgtcatgtcatgtcatgtcatgtcatgtcatgtcatgtcatgt
catgtcatgtcatgtcatgtcatgtcatgtcatgtcatgtcatgtcatgtcatgtcatgt

>(CATTA)n#Simple_repeat 
cattacattacattacattacattacattacattacattacattacattacattacatta
cattacattacattacattacattacattacattacattacattacattacattacatta
cattacattacattacattacattacattacattacattacattacattacattacatta

>(CATTC)n#Simple_repeat RepbaseID: GGAAT
cattccattccattccattccattccattccattccattccattccattccattccattc
cattccattccattccattccattccattccattccattccattccattccattccattc
cattccattccattccattccattccattccattccattccattccattccattccattc

>(CATTT)n#Simple_repeat 
catttcatttcatttcatttcatttcatttcatttcatttcatttcatttcatttcattt
catttcatttcatttcatttcatttcatttcatttcatttcatttcatttcatttcattt
catttcatttcatttcatttcatttcatttcatttcatttcatttcatttcatttcattt

>(CCAA)n#Simple_repeat 
caaccaaccaaccaaccaaccaaccaaccaaccaaccaaccaaccaaccaaccaaccaac
caaccaaccaaccaaccaaccaaccaaccaaccaaccaaccaaccaaccaaccaaccaac
caaccaaccaaccaaccaaccaaccaaccaaccaaccaaccaaccaaccaaccaaccaac

>(CCCA)n#Simple_repeat 
cccacccacccacccacccacccacccacccacccacccacccacccacccacccaccca
cccacccacccacccacccacccacccacccacccacccacccacccacccacccaccca
cccacccacccacccacccacccacccacccacccacccacccacccacccacccaccca

>(CCCCAA)n#Simple_repeat 
ccccaaccccaaccccaaccccaaccccaaccccaaccccaaccccaaccccaaccccaa
ccccaaccccaaccccaaccccaaccccaaccccaaccccaaccccaaccccaaccccaa
ccccaaccccaaccccaaccccaaccccaaccccaaccccaaccccaaccccaaccccaa

>(CCCCAG)n#Simple_repeat 
ccccagccccagccccagccccagccccagccccagccccagccccagccccagccccag
ccccagccccagccccagccccagccccagccccagccccagccccagccccagccccag
ccccagccccagccccagccccagccccagccccagccccagccccagccccagccccag

>(CCCCG)n#Simple_repeat 
ccccgccccgccccgccccgccccgccccgccccgccccgccccgccccgccccgccccg
ccccgccccgccccgccccgccccgccccgccccgccccgccccgccccgccccgccccg
ccccgccccgccccgccccgccccgccccgccccgccccgccccgccccgccccgccccg

>(CCCGA)n#Simple_repeat 
cccgacccgacccgacccgacccgacccgacccgacccgacccgacccgacccgacccga
cccgacccgacccgacccgacccgacccgacccgacccgacccgacccgacccgacccga
cccgacccgacccgacccgacccgacccgacccgacccgacccgacccgacccgacccga

>(CCCGAA)n#Simple_repeat 
cccgaacccgaacccgaacccgaacccgaacccgaacccgaacccgaacccgaacccgaa
cccgaacccgaacccgaacccgaacccgaacccgaacccgaacccgaacccgaacccgaa
cccgaacccgaacccgaacccgaacccgaacccgaacccgaacccgaacccgaacccgaa

>(CCCTAA)n#Simple_repeat 
ccctaaccctaaccctaaccctaaccctaaccctaaccctaaccctaaccctaaccctaa
ccctaaccctaaccctaaccctaaccctaaccctaaccctaaccctaaccctaaccctaa
ccctaaccctaaccctaaccctaaccctaaccctaaccctaaccctaaccctaaccctaa

>(CCCTAG)n#Simple_repeat 
ccctagccctagccctagccctagccctagccctagccctagccctagccctagccctag
ccctagccctagccctagccctagccctagccctagccctagccctagccctagccctag
ccctagccctagccctagccctagccctagccctagccctagccctagccctagccctag

>(CCGAA)n#Simple_repeat 
ccgaaccgaaccgaaccgaaccgaaccgaaccgaaccgaaccgaaccgaaccgaaccgaa
ccgaaccgaaccgaaccgaaccgaaccgaaccgaaccgaaccgaaccgaaccgaaccgaa
ccgaaccgaaccgaaccgaaccgaaccgaaccgaaccgaaccgaaccgaaccgaaccgaa

>(CCGAG)n#Simple_repeat 
ccgagccgagccgagccgagccgagccgagccgagccgagccgagccgagccgagccgag
ccgagccgagccgagccgagccgagccgagccgagccgagccgagccgagccgagccgag
ccgagccgagccgagccgagccgagccgagccgagccgagccgagccgagccgagccgag

>(CCGCG)n#Simple_repeat 
ccgcgccgcgccgcgccgcgccgcgccgcgccgcgccgcgccgcgccgcgccgcgccgcg
ccgcgccgcgccgcgccgcgccgcgccgcgccgcgccgcgccgcgccgcgccgcgccgcg
ccgcgccgcgccgcgccgcgccgcgccgcgccgcgccgcgccgcgccgcgccgcgccgcg

>(CCGG)n#Simple_repeat 
cggccggccggccggccggccggccggccggccggccggccggccggccggccggccggc
cggccggccggccggccggccggccggccggccggccggccggccggccggccggccggc
cggccggccggccggccggccggccggccggccggccggccggccggccggccggccggc

>(CCGGA)n#Simple_repeat 
ccggaccggaccggaccggaccggaccggaccggaccggaccggaccggaccggaccgga
ccggaccggaccggaccggaccggaccggaccggaccggaccggaccggaccggaccgga
ccggaccggaccggaccggaccggaccggaccggaccggaccggaccggaccggaccgga

>(CCGGG)n#Simple_repeat 
ccgggccgggccgggccgggccgggccgggccgggccgggccgggccgggccgggccggg
ccgggccgggccgggccgggccgggccgggccgggccgggccgggccgggccgggccggg
ccgggccgggccgggccgggccgggccgggccgggccgggccgggccgggccgggccggg

>(CCGTA)n#Simple_repeat 
ccgtaccgtaccgtaccgtaccgtaccgtaccgtaccgtaccgtaccgtaccgtaccgta
ccgtaccgtaccgtaccgtaccgtaccgtaccgtaccgtaccgtaccgtaccgtaccgta
ccgtaccgtaccgtaccgtaccgtaccgtaccgtaccgtaccgtaccgtaccgtaccgta

>(CCTAA)n#Simple_repeat 
cctaacctaacctaacctaacctaacctaacctaacctaacctaacctaacctaacctaa
cctaacctaacctaacctaacctaacctaacctaacctaacctaacctaacctaacctaa
cctaacctaacctaacctaacctaacctaacctaacctaacctaacctaacctaacctaa

>(CCTAT)n#Simple_repeat 
cctatcctatcctatcctatcctatcctatcctatcctatcctatcctatcctatcctat
cctatcctatcctatcctatcctatcctatcctatcctatcctatcctatcctatcctat
cctatcctatcctatcctatcctatcctatcctatcctatcctatcctatcctatcctat

>(CG)n#Simple_repeat 
cgcgcgcgcgcgcgcgcgcgcgcgcgcgcgcgcgcgcgcgcgcgcgcgcgcgcgcgcgcg
cgcgcgcgcgcgcgcgcgcgcgcgcgcgcgcgcgcgcgcgcgcgcgcgcgcgcgcgcgcg
cgcgcgcgcgcgcgcgcgcgcgcgcgcgcgcgcgcgcgcgcgcgcgcgcgcgcgcgcgcg

>(CGA)n#Simple_repeat 
cgacgacgacgacgacgacgacgacgacgacgacgacgacgacgacgacgacgacgacga
cgacgacgacgacgacgacgacgacgacgacgacgacgacgacgacgacgacgacgacga
cgacgacgacgacgacgacgacgacgacgacgacgacgacgacgacgacgacgacgacga

>(CGAA)n#Simple_repeat 
cgaacgaacgaacgaacgaacgaacgaacgaacgaacgaacgaacgaacgaacgaacgaa
cgaacgaacgaacgaacgaacgaacgaacgaacgaacgaacgaacgaacgaacgaacgaa
cgaacgaacgaacgaacgaacgaacgaacgaacgaacgaacgaacgaacgaacgaacgaa

>(CGAAA)n#Simple_repeat 
cgaaacgaaacgaaacgaaacgaaacgaaacgaaacgaaacgaaacgaaacgaaacgaaa
cgaaacgaaacgaaacgaaacgaaacgaaacgaaacgaaacgaaacgaaacgaaacgaaa
cgaaacgaaacgaaacgaaacgaaacgaaacgaaacgaaacgaaacgaaacgaaacgaaa

>(CGAAG)n#Simple_repeat 
cgaagcgaagcgaagcgaagcgaagcgaagcgaagcgaagcgaagcgaagcgaagcgaag
cgaagcgaagcgaagcgaagcgaagcgaagcgaagcgaagcgaagcgaagcgaagcgaag
cgaagcgaagcgaagcgaagcgaagcgaagcgaagcgaagcgaagcgaagcgaagcgaag

>(CGAAT)n#Simple_repeat 
cgaatcgaatcgaatcgaatcgaatcgaatcgaatcgaatcgaatcgaatcgaatcgaat
cgaatcgaatcgaatcgaatcgaatcgaatcgaatcgaatcgaatcgaatcgaatcgaat
cgaatcgaatcgaatcgaatcgaatcgaatcgaatcgaatcgaatcgaatcgaatcgaat

>(CGACG)n#Simple_repeat 
cgacgcgacgcgacgcgacgcgacgcgacgcgacgcgacgcgacgcgacgcgacgcgacg
cgacgcgacgcgacgcgacgcgacgcgacgcgacgcgacgcgacgcgacgcgacgcgacg
cgacgcgacgcgacgcgacgcgacgcgacgcgacgcgacgcgacgcgacgcgacgcgacg

>(CGAG)n#Simple_repeat 
cgagcgagcgagcgagcgagcgagcgagcgagcgagcgagcgagcgagcgagcgagcgag
cgagcgagcgagcgagcgagcgagcgagcgagcgagcgagcgagcgagcgagcgagcgag
cgagcgagcgagcgagcgagcgagcgagcgagcgagcgagcgagcgagcgagcgagcgag

>(CGAGA)n#Simple_repeat 
cgagacgagacgagacgagacgagacgagacgagacgagacgagacgagacgagacgaga
cgagacgagacgagacgagacgagacgagacgagacgagacgagacgagacgagacgaga
cgagacgagacgagacgagacgagacgagacgagacgagacgagacgagacgagacgaga

>(CGAGG)n#Simple_repeat 
cgaggcgaggcgaggcgaggcgaggcgaggcgaggcgaggcgaggcgaggcgaggcgagg
cgaggcgaggcgaggcgaggcgaggcgaggcgaggcgaggcgaggcgaggcgaggcgagg
cgaggcgaggcgaggcgaggcgaggcgaggcgaggcgaggcgaggcgaggcgaggcgagg

>(CGAGT)n#Simple_repeat 
cgagtcgagtcgagtcgagtcgagtcgagtcgagtcgagtcgagtcgagtcgagtcgagt
cgagtcgagtcgagtcgagtcgagtcgagtcgagtcgagtcgagtcgagtcgagtcgagt
cgagtcgagtcgagtcgagtcgagtcgagtcgagtcgagtcgagtcgagtcgagtcgagt

>(CGAT)n#Simple_repeat 
cgatcgatcgatcgatcgatcgatcgatcgatcgatcgatcgatcgatcgatcgatcgat
cgatcgatcgatcgatcgatcgatcgatcgatcgatcgatcgatcgatcgatcgatcgat
cgatcgatcgatcgatcgatcgatcgatcgatcgatcgatcgatcgatcgatcgatcgat

>(CGATA)n#Simple_repeat 
cgatacgatacgatacgatacgatacgatacgatacgatacgatacgatacgatacgata
cgatacgatacgatacgatacgatacgatacgatacgatacgatacgatacgatacgata
cgatacgatacgatacgatacgatacgatacgatacgatacgatacgatacgatacgata

>(CGG)n#Simple_repeat 
cggcggcggcggcggcggcggcggcggcggcggcggcggcggcggcggcggcggcggcgg
cggcggcggcggcggcggcggcggcggcggcggcggcggcggcggcggcggcggcggcgg
cggcggcggcggcggcggcggcggcggcggcggcggcggcggcggcggcggcggcggcgg

>(CGGA)n#Simple_repeat 
cggacggacggacggacggacggacggacggacggacggacggacggacggacggacgga
cggacggacggacggacggacggacggacggacggacggacggacggacggacggacgga
cggacggacggacggacggacggacggacggacggacggacggacggacggacggacgga

>(CGGAA)n#Simple_repeat 
cggaacggaacggaacggaacggaacggaacggaacggaacggaacggaacggaacggaa
cggaacggaacggaacggaacggaacggaacggaacggaacggaacggaacggaacggaa
cggaacggaacggaacggaacggaacggaacggaacggaacggaacggaacggaacggaa

>(CGGAG)n#Simple_repeat 
cggagcggagcggagcggagcggagcggagcggagcggagcggagcggagcggagcggag
cggagcggagcggagcggagcggagcggagcggagcggagcggagcggagcggagcggag
cggagcggagcggagcggagcggagcggagcggagcggagcggagcggagcggagcggag

>(CGGG)n#Simple_repeat 
cgggcgggcgggcgggcgggcgggcgggcgggcgggcgggcgggcgggcgggcgggcggg
cgggcgggcgggcgggcgggcgggcgggcgggcgggcgggcgggcgggcgggcgggcggg
cgggcgggcgggcgggcgggcgggcgggcgggcgggcgggcgggcgggcgggcgggcggg

>(CGGGA)n#Simple_repeat 
cgggacgggacgggacgggacgggacgggacgggacgggacgggacgggacgggacggga
cgggacgggacgggacgggacgggacgggacgggacgggacgggacgggacgggacggga
cgggacgggacgggacgggacgggacgggacgggacgggacgggacgggacgggacggga

>(CGGGGG)n#Simple_repeat 
cgggggcgggggcgggggcgggggcgggggcgggggcgggggcgggggcgggggcggggg
cgggggcgggggcgggggcgggggcgggggcgggggcgggggcgggggcgggggcggggg
cgggggcgggggcgggggcgggggcgggggcgggggcgggggcgggggcgggggcggggg

>(CGGT)n#Simple_repeat 
cggtcggtcggtcggtcggtcggtcggtcggtcggtcggtcggtcggtcggtcggtcggt
cggtcggtcggtcggtcggtcggtcggtcggtcggtcggtcggtcggtcggtcggtcggt
cggtcggtcggtcggtcggtcggtcggtcggtcggtcggtcggtcggtcggtcggtcggt

>(CGTAA)n#Simple_repeat 
cgtaacgtaacgtaacgtaacgtaacgtaacgtaacgtaacgtaacgtaacgtaacgtaa
cgtaacgtaacgtaacgtaacgtaacgtaacgtaacgtaacgtaacgtaacgtaacgtaa
cgtaacgtaacgtaacgtaacgtaacgtaacgtaacgtaacgtaacgtaacgtaacgtaa

>(CGTAG)n#Simple_repeat 
cgtagcgtagcgtagcgtagcgtagcgtagcgtagcgtagcgtagcgtagcgtagcgtag
cgtagcgtagcgtagcgtagcgtagcgtagcgtagcgtagcgtagcgtagcgtagcgtag
cgtagcgtagcgtagcgtagcgtagcgtagcgtagcgtagcgtagcgtagcgtagcgtag

>(CTAA)n#Simple_repeat 
ctaactaactaactaactaactaactaactaactaactaactaactaactaactaactaa
ctaactaactaactaactaactaactaactaactaactaactaactaactaactaactaa
ctaactaactaactaactaactaactaactaactaactaactaactaactaactaactaa

>(CTAAA)n#Simple_repeat 
ctaaactaaactaaactaaactaaactaaactaaactaaactaaactaaactaaactaaa
ctaaactaaactaaactaaactaaactaaactaaactaaactaaactaaactaaactaaa
ctaaactaaactaaactaaactaaactaaactaaactaaactaaactaaactaaactaaa

>(CTAAG)n#Simple_repeat 
ctaagctaagctaagctaagctaagctaagctaagctaagctaagctaagctaagctaag
ctaagctaagctaagctaagctaagctaagctaagctaagctaagctaagctaagctaag
ctaagctaagctaagctaagctaagctaagctaagctaagctaagctaagctaagctaag

>(CTAAT)n#Simple_repeat 
ctaatctaatctaatctaatctaatctaatctaatctaatctaatctaatctaatctaat
ctaatctaatctaatctaatctaatctaatctaatctaatctaatctaatctaatctaat
ctaatctaatctaatctaatctaatctaatctaatctaatctaatctaatctaatctaat

>(CTACT)n#Simple_repeat 
ctactctactctactctactctactctactctactctactctactctactctactctact
ctactctactctactctactctactctactctactctactctactctactctactctact
ctactctactctactctactctactctactctactctactctactctactctactctact

>(CTAG)n#Simple_repeat 
ctagctagctagctagctagctagctagctagctagctagctagctagctagctagctag
ctagctagctagctagctagctagctagctagctagctagctagctagctagctagctag
ctagctagctagctagctagctagctagctagctagctagctagctagctagctagctag

>(CTAGG)n#Simple_repeat 
ctaggctaggctaggctaggctaggctaggctaggctaggctaggctaggctaggctagg
ctaggctaggctaggctaggctaggctaggctaggctaggctaggctaggctaggctagg
ctaggctaggctaggctaggctaggctaggctaggctaggctaggctaggctaggctagg

>(CTAGT)n#Simple_repeat 
ctagtctagtctagtctagtctagtctagtctagtctagtctagtctagtctagtctagt
ctagtctagtctagtctagtctagtctagtctagtctagtctagtctagtctagtctagt
ctagtctagtctagtctagtctagtctagtctagtctagtctagtctagtctagtctagt

>(CTATA)n#Simple_repeat 
ctatactatactatactatactatactatactatactatactatactatactatactata
ctatactatactatactatactatactatactatactatactatactatactatactata
ctatactatactatactatactatactatactatactatactatactatactatactata

>(CTATT)n#Simple_repeat 
ctattctattctattctattctattctattctattctattctattctattctattctatt
ctattctattctattctattctattctattctattctattctattctattctattctatt
ctattctattctattctattctattctattctattctattctattctattctattctatt

>(CTTAT)n#Simple_repeat 
cttatcttatcttatcttatcttatcttatcttatcttatcttatcttatcttatcttat
cttatcttatcttatcttatcttatcttatcttatcttatcttatcttatcttatcttat
cttatcttatcttatcttatcttatcttatcttatcttatcttatcttatcttatcttat

>(CTTTA)n#Simple_repeat 
ctttactttactttactttactttactttactttactttactttactttactttacttta
ctttactttactttactttactttactttactttactttactttactttactttacttta
ctttactttactttactttactttactttactttactttactttactttactttacttta

>(G)n#Simple_repeat 
gggggggggggggggggggggggggggggggggggggggggggggggggggggggggggg
gggggggggggggggggggggggggggggggggggggggggggggggggggggggggggg
gggggggggggggggggggggggggggggggggggggggggggggggggggggggggggg

>(GA)n#Simple_repeat 
gagagagagagagagagagagagagagagagagagagagagagagagagagagagagaga
gagagagagagagagagagagagagagagagagagagagagagagagagagagagagaga
gagagagagagagagagagagagagagagagagagagagagagagagagagagagagaga

>(GAA)n#Simple_repeat 
gaagaagaagaagaagaagaagaagaagaagaagaagaagaagaagaagaagaagaagaa
gaagaagaagaagaagaagaagaagaagaagaagaagaagaagaagaagaagaagaagaa
gaagaagaagaagaagaagaagaagaagaagaagaagaagaagaagaagaagaagaagaa

>(GAAA)n#Simple_repeat 
gaaagaaagaaagaaagaaagaaagaaagaaagaaagaaagaaagaaagaaagaaagaaa
gaaagaaagaaagaaagaaagaaagaaagaaagaaagaaagaaagaaagaaagaaagaaa
gaaagaaagaaagaaagaaagaaagaaagaaagaaagaaagaaagaaagaaagaaagaaa

>(GAAAA)n#Simple_repeat 
gaaaagaaaagaaaagaaaagaaaagaaaagaaaagaaaagaaaagaaaagaaaagaaaa
gaaaagaaaagaaaagaaaagaaaagaaaagaaaagaaaagaaaagaaaagaaaagaaaa
gaaaagaaaagaaaagaaaagaaaagaaaagaaaagaaaagaaaagaaaagaaaagaaaa

>(GAGAA)n#Simple_repeat 
gagaagagaagagaagagaagagaagagaagagaagagaagagaagagaagagaagagaa
gagaagagaagagaagagaagagaagagaagagaagagaagagaagagaagagaagagaa
gagaagagaagagaagagaagagaagagaagagaagagaagagaagagaagagaagagaa

>(GGA)n#Simple_repeat 
ggaggaggaggaggaggaggaggaggaggaggaggaggaggaggaggaggaggaggagga
ggaggaggaggaggaggaggaggaggaggaggaggaggaggaggaggaggaggaggagga
ggaggaggaggaggaggaggaggaggaggaggaggaggaggaggaggaggaggaggagga

>(GGAA)n#Simple_repeat 
ggaaggaaggaaggaaggaaggaaggaaggaaggaaggaaggaaggaaggaaggaaggaa
ggaaggaaggaaggaaggaaggaaggaaggaaggaaggaaggaaggaaggaaggaaggaa
ggaaggaaggaaggaaggaaggaaggaaggaaggaaggaaggaaggaaggaaggaaggaa

>(GGAAA)n#Simple_repeat 
ggaaaggaaaggaaaggaaaggaaaggaaaggaaaggaaaggaaaggaaaggaaaggaaa
ggaaaggaaaggaaaggaaaggaaaggaaaggaaaggaaaggaaaggaaaggaaaggaaa
ggaaaggaaaggaaaggaaaggaaaggaaaggaaaggaaaggaaaggaaaggaaaggaaa

>(GGAGA)n#Simple_repeat 
ggagaggagaggagaggagaggagaggagaggagaggagaggagaggagaggagaggaga
ggagaggagaggagaggagaggagaggagaggagaggagaggagaggagaggagaggaga
ggagaggagaggagaggagaggagaggagaggagaggagaggagaggagaggagaggaga

>(GGAGAA)n#Simple_repeat 
ggagaaggagaaggagaaggagaaggagaaggagaaggagaaggagaaggagaaggagaa
ggagaaggagaaggagaaggagaaggagaaggagaaggagaaggagaaggagaaggagaa
ggagaaggagaaggagaaggagaaggagaaggagaaggagaaggagaaggagaaggagaa

>(GGGA)n#Simple_repeat 
gggagggagggagggagggagggagggagggagggagggagggagggagggagggaggga
gggagggagggagggagggagggagggagggagggagggagggagggagggagggaggga
gggagggagggagggagggagggagggagggagggagggagggagggagggagggaggga

>(GGGAA)n#Simple_repeat 
gggaagggaagggaagggaagggaagggaagggaagggaagggaagggaagggaagggaa
gggaagggaagggaagggaagggaagggaagggaagggaagggaagggaagggaagggaa
gggaagggaagggaagggaagggaagggaagggaagggaagggaagggaagggaagggaa

>(GGGAGA)n#Simple_repeat 
gggagagggagagggagagggagagggagagggagagggagagggagagggagagggaga
gggagagggagagggagagggagagggagagggagagggagagggagagggagagggaga
gggagagggagagggagagggagagggagagggagagggagagggagagggagagggaga

>(GGGGA)n#Simple_repeat 
ggggaggggaggggaggggaggggaggggaggggaggggaggggaggggaggggagggga
ggggaggggaggggaggggaggggaggggaggggaggggaggggaggggaggggagggga
ggggaggggaggggaggggaggggaggggaggggaggggaggggaggggaggggagggga

>(TA)n#Simple_repeat 
tatatatatatatatatatatatatatatatatatatatatatatatatatatatatata
tatatatatatatatatatatatatatatatatatatatatatatatatatatatatata
tatatatatatatatatatatatatatatatatatatatatatatatatatatatatata

>(TAA)n#Simple_repeat 
taataataataataataataataataataataataataataataataataataataataa
taataataataataataataataataataataataataataataataataataataataa
taataataataataataataataataataataataataataataataataataataataa

>(TAAA)n#Simple_repeat 
taaataaataaataaataaataaataaataaataaataaataaataaataaataaataaa
taaataaataaataaataaataaataaataaataaataaataaataaataaataaataaa
taaataaataaataaataaataaataaataaataaataaataaataaataaataaataaa

>(TAAAA)n#Simple_repeat 
taaaataaaataaaataaaataaaataaaataaaataaaataaaataaaataaaataaaa
taaaataaaataaaataaaataaaataaaataaaataaaataaaataaaataaaataaaa
taaaataaaataaaataaaataaaataaaataaaataaaataaaataaaataaaataaaa

>(TAAAAA)n#Simple_repeat 
taaaaataaaaataaaaataaaaataaaaataaaaataaaaataaaaataaaaataaaaa
taaaaataaaaataaaaataaaaataaaaataaaaataaaaataaaaataaaaataaaaa
taaaaataaaaataaaaataaaaataaaaataaaaataaaaataaaaataaaaataaaaa

>(TAAG)n#Simple_repeat 
taagtaagtaagtaagtaagtaagtaagtaagtaagtaagtaagtaagtaagtaagtaag
taagtaagtaagtaagtaagtaagtaagtaagtaagtaagtaagtaagtaagtaagtaag
taagtaagtaagtaagtaagtaagtaagtaagtaagtaagtaagtaagtaagtaagtaag

>(TAG)n#Simple_repeat 
tagtagtagtagtagtagtagtagtagtagtagtagtagtagtagtagtagtagtagtag
tagtagtagtagtagtagtagtagtagtagtagtagtagtagtagtagtagtagtagtag
tagtagtagtagtagtagtagtagtagtagtagtagtagtagtagtagtagtagtagtag

>(TAGA)n#Simple_repeat 
tagatagatagatagatagatagatagatagatagatagatagatagatagatagataga
tagatagatagatagatagatagatagatagatagatagatagatagatagatagataga
tagatagatagatagatagatagatagatagatagatagatagatagatagatagataga

>(TAGG)n#Simple_repeat 
taggtaggtaggtaggtaggtaggtaggtaggtaggtaggtaggtaggtaggtaggtagg
taggtaggtaggtaggtaggtaggtaggtaggtaggtaggtaggtaggtaggtaggtagg
taggtaggtaggtaggtaggtaggtaggtaggtaggtaggtaggtaggtaggtaggtagg

>(TAGGG)n#Simple_repeat 
tagggtagggtagggtagggtagggtagggtagggtagggtagggtagggtagggtaggg
tagggtagggtagggtagggtagggtagggtagggtagggtagggtagggtagggtaggg
tagggtagggtagggtagggtagggtagggtagggtagggtagggtagggtagggtaggg

>(TATAA)n#Simple_repeat 
tataatataatataatataatataatataatataatataatataatataatataatataa
tataatataatataatataatataatataatataatataatataatataatataatataa
tataatataatataatataatataatataatataatataatataatataatataatataa

>(TGAA)n#Simple_repeat 
tgaatgaatgaatgaatgaatgaatgaatgaatgaatgaatgaatgaatgaatgaatgaa
tgaatgaatgaatgaatgaatgaatgaatgaatgaatgaatgaatgaatgaatgaatgaa
tgaatgaatgaatgaatgaatgaatgaatgaatgaatgaatgaatgaatgaatgaatgaa

>(TGAG)n#Simple_repeat 
tgagtgagtgagtgagtgagtgagtgagtgagtgagtgagtgagtgagtgagtgagtgag
tgagtgagtgagtgagtgagtgagtgagtgagtgagtgagtgagtgagtgagtgagtgag
tgagtgagtgagtgagtgagtgagtgagtgagtgagtgagtgagtgagtgagtgagtgag

>(TGG)n#Simple_repeat 
tggtggtggtggtggtggtggtggtggtggtggtggtggtggtggtggtggtggtggtgg
tggtggtggtggtggtggtggtggtggtggtggtggtggtggtggtggtggtggtggtgg
tggtggtggtggtggtggtggtggtggtggtggtggtggtggtggtggtggtggtggtgg

>(TGGA)n#Simple_repeat 
tggatggatggatggatggatggatggatggatggatggatggatggatggatggatgga
tggatggatggatggatggatggatggatggatggatggatggatggatggatggatgga
tggatggatggatggatggatggatggatggatggatggatggatggatggatggatgga

>(TGGGGG)n#Simple_repeat 
tgggggtgggggtgggggtgggggtgggggtgggggtgggggtgggggtgggggtggggg
tgggggtgggggtgggggtgggggtgggggtgggggtgggggtgggggtgggggtggggg
tgggggtgggggtgggggtgggggtgggggtgggggtgggggtgggggtgggggtggggg

>(TTAA)n#Simple_repeat 
ttaattaattaattaattaattaattaattaattaattaattaattaattaattaattaa
ttaattaattaattaattaattaattaattaattaattaattaattaattaattaattaa
ttaattaattaattaattaattaattaattaattaattaattaattaattaattaattaa

>(TTAAA)n#Simple_repeat 
ttaaattaaattaaattaaattaaattaaattaaattaaattaaattaaattaaattaaa
ttaaattaaattaaattaaattaaattaaattaaattaaattaaattaaattaaattaaa
ttaaattaaattaaattaaattaaattaaattaaattaaattaaattaaattaaattaaa

>(TTAAG)n#Simple_repeat 
ttaagttaagttaagttaagttaagttaagttaagttaagttaagttaagttaagttaag
ttaagttaagttaagttaagttaagttaagttaagttaagttaagttaagttaagttaag
ttaagttaagttaagttaagttaagttaagttaagttaagttaagttaagttaagttaag

>(TTAGGC)n#Simple_repeat 
ttaggcttaggcttaggcttaggcttaggcttaggcttaggcttaggcttaggcttaggc
ttaggcttaggcttaggcttaggcttaggcttaggcttaggcttaggcttaggcttaggc
ttaggcttaggcttaggcttaggcttaggcttaggcttaggcttaggcttaggcttaggc

>5S#rRNA RepbaseID: 5S
gtctacggccataccaccctgaacgcgcccgatctcgtctgatctcggaagctaagcagg
gtcgggcctggttagtacttggatgggagaccgcctgggaataccgggtgctgtaggctt
t
>LSU-rRNA_Cel#rRNA RepbaseID: LSU-rRNA_Cel
ctcaacctgaactcagtcgtgattacccgctgaacttaagcatatcatttagcggaggaa
aagaaactaaaaaggattcccttagtaacggcgagtgaaacgggaagagcccagcgccga
atcgatcagtctttggctgcttcgaaatgtggcgtataggtgtaagtttccagcagtgtc
gtatgtccgaagtccttacgattgaggccataaaccagagagggtgcgagccccgttctg
gatagcggcactgttggttcgcttgctccttggagtcgggttgcttgaaagtgcagccta
aagtgggtgataaacttcatctaaggctaaatatcgactcgattgcgatagcgaacaagt
accgtgagggaaagttgcaaaggactttgaagagagagttcaagagaacgtgaaatcgct
ggagtggaaccggagacagttgatgttgcttggagacaagcttggtgactggtcgcttag
ttgtgatcgttgccgggtgtcgtttcctatgctacgccgacggcgttggctgctcgttct
agcccgacagtgttgcccatctcgcaagagaaggtgtcttgctggcggtagtgggttcgt
ggcggctagcgtttagttacgctagtgtgtgtgacgtcggtgtgaaagtcgacgacgttt
ccgacccgtcttgaaacacggattgcggagtgcttgtctactgcgagtcaaagggtgtta
aaaccttgcggcgaaatgaaagtaaaggtcagtctcgaattggccgacgtgggatctgtg
ttcttcggagtgcagcgcaccacggccctgtgcgtgtcacttgtgactgtgcagaggttg
agcagttggcaaacgacccgaaagatggtgaactatgcctgagcaggatgaagccagagg
aaactctggtggaagtccgtatcggttctgacgtgcaaatcgatcgatagacttgggtat
aggggcgaaagactaatcgaaccatctagtagctggttccttccgaagtttccctcagga
tagctggatctcaggcagttatattcggtaaagctaatgattagaggccttggggacgta
atgtcctcaacctattctcaaactttcaatggatatgaagttgcagtttctttagtgaac
tgtcaacgtgaatgcgaggtccaagtgggccatttttggtaagcagaactggcgctgtgg
gatgaaccaaacgtggagttaaggtgcctaacttctcgctcatgagaccccataaaaggt
gttggttgatattgacagcaggacggtggccatggaagtcggtatccgctaaggagtgtg
taacaactcacctgccgaatcaactagccctgaaaatggatggcgcttaagcgagagacc
tatactccgccgttgcgacatgtgcgttgtctagcgccaggtcgtaacgagtaggaaggt
cgtggcggttgcgttgaaggctatgagcgtaggctcggctggagcttccgtcagtgcaga
tcgtaatggtagtagcaaatattcaagttcgatccttgaagactgaagtggagaagggtt
ccacgtgaacagtagttggatgtgggtcagtcgatcctaaggtactggcgaacgccttgt
atcatcggtggcgaaaagcttgcttttagtccccgcttgtcgaaagggaatagggttaat
attccctaactgagatgcaaagattgtgttcttcggagcacaagcgcggtaacgcattcg
aacttggttagtcgctcaaagaccgagctagagttttcttctctagttaaggaacggact
ccctggaattggttcagccagagatggggacgttgtttccgaaaagcaccgcggtttctg
tggtgtctcgtgctctttgaacggcccttaaaacaccaagggaggctattaatttgcact
caatcgtaccgatatccgcattaggtctccaaggtgaacagcctctagtcgatagaataa
tgtaggtaagggaagtcggcaaactagatccgtaacttcgggaaaaggattggctccagt
ggttggaacggttggccagttggttgatgcttgtccggcgcagttctgtctgcttgatac
tttcgggttgatggcggactagtgattgtgcttgcttgcggacgctttctggtgtgtgct
tggacctcggttctagtatcctgatcgctcatctaaacaaccgtactggaaccggtacgg
actcagggaatccgactgtctaattaaaacagaggtgacagatggtccttgcggacgttg
actgtcactgatttctgcccagtgctctgaatgttaaatcgtagtaattcgagtaagcgc
gggtaaacggcgggagtaactatgactctcttaaggtagccaaatgcctcgtcatttaat
tgttgacgcgcatgaatggattaacgagattcctactgtccctaactactttctagcgaa
accacagccaagggaacgggcttggcaaaaatagcggggaaagaagaccctgttgagctt
gactctagtttgacattgtgaagagtcatgagaggtgtagcataggtgggagtcttcgga
cgacagtgaaataccaccactttcatcgactctttacttattcggttaaaagagaattgg
cttcacggccttttttcgaagcattaagcggagccattttatggcaccgtgactctcctc
gaagacagtgtcaagcggggagtttgactggggcggtacatctatcaaatcgtaacgtag
gtgtcctaaggcgagctcagagaggacggaaacctctcgtagagcaaaagggcaaaagct
tgcttgatcttgactttcagtacgagtacagaccgcgaaagcgtggcctatcgatccttt
taatcctgattgtttcaggtaagaggtgtcagaaaagttaccacagggataactggcttg
tggcagccaagcgtccatagcgacgttgctttttgatccttcgatgtcggctcttcctat
cattgcgaagcagaattcgccaagcgttggattgttcacccactaatagggaacgtgagc
tgggtttagaccgtcgtgagacaggttagttttaccctactgttgacttgttattgcgaa
agtaatcctgcttagtacgagaggaacagcgggttcaaacatttggttcataaacttgat
cgacagatcaatggtctgaagctaccatttgagagattataactgaacgcctctaagtta
gaatctcgccttgtcaaggcgaaaatttcttgcttcccggtgtcgggaggcatctctatc
tcgtggcaacacgagagcttatgccctatgtatggccttggcgtcgtagtgaattctgcg
acgcttgccaacgccagatcactctggttcaatgtcggggcgctaaatcacttgcatacg
acttggtctcttggtcaaggtgttgtattcagtagagcagtccttttatactgcgatctg
ttgagactatcctttgattgagttttttg
>LSU-rRNA_Hsa#rRNA RepbaseID: LSU-rRNA_Hsa
cgcgacctcagatcagacgtggcgacccgctgaatttaagcatattagtcagcggaggaa
aagaaactaaccaggattccctcagtaacggcgagtgaacagggaagagcccagcgccga
atccccgccccgcggggcgcgggacatgtggcgtacggaagacccgctccccggcgccgc
tcgtggggggcccaagtccttctgatcgaggcccagcccgtggacggtgtgaggccggta
gcggccggcgcgcgcccgggtcttcccggagtcgggttgcttgggaatgcagcccaaagc
gggtggtaaactccatctaaggctaaataccggcacgagaccgatagtcaacaagtaccg
taagggaaagttgaaaagaactttgaagagagagttcaagagggcgtgaaaccgttaaga
ggtaaacgggtggggtccgcgcagtccgcccggaggattcaacccggcggcgggtccggc
cgtgtcggcggcccggcggatctttcccgccccccgttcctcccgacccctccacccgcc
ctcccttcccccgccgcccctcctcctcctccccggagggggcgggctccggcgggtgcg
ggggtgggcgggcggggccgggggtggggtcggcgggggaccgtcccccgaccggcgacc
ggccgccgccgggcgcatttccaccgcggcggtgcgccgcgaccggctccgggacggctg
ggaaggcccggcggggaaggtggctcggggggccccgtccgtccgtccgtcctcctcctc
ccccgtctccgccccccggccccgcgtcctccctcgggagggcgcgcgggtcggggcggc
ggcggcggcggcggtggcggcggcggcgggggcggcgggaccgaaaccccccccgagtgt
tacagcccccccggcagcagcactcgccgaatcccggggccgagggagcgagacccgtcg
ccgcgctctcccccctcccggcgcccacccccgcggggaatcccccgcgaggggggtctc
ccccgcgggggcgcgccggcgtctcctcgtgggggggccgggccacccctcccacggcgc
gaccgctctcccacccctcctccccgcgcccccgccccggcgacggggggggtgccgcgc
gcgggtcggggggcggggcggactgtccccagtgcgccccgggcgggtcgcgccgtcggg
cccgggggaggttctctcggggccacgcgcgcgtcccccgaagagggggacggcggagcg
agcgcacggggtcggcggcgacgtcggctacccacccgacccgtcttgaaacacggacca
aggagtctaacacgtgcgcgagtcgggggctcgcacgaaagccgccgtggcgcaatgaag
gtgaaggccggcgcgctcgccggccgaggtgggatcccgaggcctctccagtccgccgag
ggcgcaccaccggcccgtctcgcccgccgcgccggggaggtggagcacgagcgcacgtgt
taggacccgaaagatggtgaactatgcctgggcagggcgaagccagaggaaactctggtg
gaggtccgtagcggtcctgacgtgcaaatcggtcgtccgacctgggtataggggcgaaag
actaatcgaaccatctagtagctggttccctccgaagtttccctcaggatagctggcgct
ctcgcagacccgacgcacccccgccacgcagttttatccggtaaagcgaatgattagagg
tcttggggccgaaacgatctcaacctattctcaaactttaaatgggtaagaagcccggct
cgctggcgtggagccgggcgtggaatgcgagtgcctagtgggccacttttggtaagcaga
actggcgctgcgggatgaaccgaacgccgggttaaggcgcccgatgccgacgctcatcag
accccagaaaaggtgttggttgatatagacagcaggacggtggccatggaagtcggaatc
cgctaaggagtgtgtaacaactcacctgccgaatcaactagccctgaaaatggatggcgc
tggagcgtcgggcccatacccggccgtcgccggcagtcgagagtggacgggagcggcggg
ggcggcgcgcgcgcgcgcgcgtgtggtgtgcgtcggagggcggcggcggcggcggcggcg
ggggtgtggggtccttcccccgcccccccccccacgcctcctcccctcctcccgcccacg
ccccgctccccgcccccggagccccgcggacgctacgccgcgacgagtaggagggccgct
gcggtgagccttgaagcctagggcgcgggcccgggtggagccgccgcaggtgcagatctt
ggtggtagtagcaaatattcaaacgagaactttgaaggccgaagtggagaagggttccat
gtgaacagcagttgaacatgggtcagtcggtcctgagagatgggcgagcgccgttccgaa
gggacgggcgatggcctccgttgccctcggccgatcgaaagggagtcgggttcagatccc
cgaatccggagtggcggagatgggcgccgcgaggcgtccagtgcggtaacgcgaccgatc
ccggagaagccggcgggagccccggggagagttctcttttctttgtgaagggcagggcgc
cctggaatgggttcgccccgagagaggggcccgtgccttggaaagcgtcgcggttccggc
ggcgtccggtgagctctcgctggcccttgaaaatccgggggagagggtgtaaatctcgcg
ccgggccgtacccatatccgcagcaggtctccaaggtgaacagcctctggcatgttggaa
caatgtaggtaagggaagtcggcaagccggatccgtaacttcgggataaggattggctct
aagggctgggtcggtcgggctggggcgcgaagcggggctgggcgcgcgccgcggctggac
gaggcgcgcgccccccccacgcccggggcacccccctcgcggccctcccccgccccaccc
gcgcgcgccgctcgctccctccccaccccgcgccctctctctctctctctcccccgctcc
ccgtcctcccccctccccgggggagcgccgcgtgggggcgcggcggggggagaagggtcg
gggcggcaggggccgcgcggcggccgccggggcggccggcgggggcaggtccccgcgagg
ggggccccggggacccggggggccggcggcggcgcggactctggacgcgagccgggccct
tcccgtggatcgccccagctgcggcgggcgtcgcggccgcccccggggagcccggcggcg
gcgcggcgcgccccccacccccaccccacgtctcggtcgcgcgcgcgtccgctgggggcg
ggagcggtcgggcggcggcggtcggcgggcggcggggcggggcggttcgtccccccgccc
tacccccccggccccgtccgccccccgttcccccctcctcctcggcgcgcggcggcggcg
gcggcaggcggcggaggggccgcgggccggtcccccccgccgggtccgcccccggggccg
cggttccgcgcgcgcctcgcctcggccggcgcctagcagccgacttagaactggtgcgga
ccaggggaatccgactgtttaattaaaacaaagcatcgcgaaggcccgcggcgggtgttg
acgcgatgtgatttctgcccagtgctctgaatgtcaaagtgaagaaattcaatgaagcgc
gggtaaacggcgggagtaactatgactctcttaaggtagccaaatgcctcgtcatctaat
tagtgacgcgcatgaatggatgaacgagattcccactgtccctacctactatccagcgaa
accacagccaagggaacgggcttggcggaatcagcggggaaagaagaccctgttgagctt
gactctagtctggcacggtgaagagacatgagaggtgtagaataagtgggaggcccccgg
cgcccccccggtgtccccgcgaggggcccggggcggggtccgcggccctgcgggccgccg
gtgaaataccactactctgatcgttttttcactgacccggtgaggcgggggggcgagccc
gaggggctctcgcttctggcgccaagcgcccgcccggccgggcgcgacccgctccgggga
cagtgccaggtggggagtttgactggggcggtacacctgtcaaacggtaacgcaggtgtc
ctaaggcgagctcagggaggacagaaacctcccgtggagcagaagggcaaaagctcgctt
gatcttgattttcagtacgaatacagaccgtgaaagcggggcctcacgatccttctgacc
ttttgggttttaagcaggaggtgtcagaaaagttaccacagggataactggcttgtggcg
gccaagcgttcatagcgacgtcgctttttgatccttcgatgtcggctcttcctatcattg
tgaagcagaattcgccaagcgttggattgttcacccactaatagggaacgtgagctgggt
ttagaccgtcgtgagacaggttagttttaccctactgatgatgtgttgttgccatggtaa
tcctgctcagtacgagaggaaccgcaggttcagacatttggtgtatgtgcttggctgagg
agccaatggggcgaagctaccatctgtgggattatgactgaacgcctctaagtcagaatc
ccgcccaggcgaacgatacggcagcgccgcggagcctcggttggcctcggatagccggtc
ccccgcctgtccccgccggcgggccgcccccccctccacgcgccccgccgcgggagggcg
cgtgccccgccgcgcgccgggaccggggtccggtgcggagtgcccttcgtcctgggaaac
ggggcgcggccggaaaggcggccgccccctcgcccgtcacgcaccgcacgttcgtgggga
acctggcgctaaaccattcgtagacgacctgcttctgggtcggggtttcgtacgtagcag
agcagctccctcgctgcgatctattgaaagtcagccctcgacacaagggtttgtc
>SSU-rRNA_Cel#rRNA RepbaseID: SSU-rRNA_Cel
ttgattcatcaatgaaattgcgtacggctcattagagcagatatcaccttatccgggatc
ctcatatggataactgcggaaatactggagctaatacatgcaactataccccaacgcaag
gcggggtgcaattattagaacagaccaaacgttttcggacgttgtttgttgactctgaat
aaagcagtttactgtcagtttcgactgactctatccggaaagggtgtctgccctttcaac
tagatggtagtttattggactaccatggttgttacgggtaacggagaataagggttcgac
tccggagagggagccttagaaacggctaccacgtccaaggaaggcagcaggcgcgaaact
tatccactgttgagtatgagatagtgactaaaaatataaagactcatccttttggatgag
ttatttcaatgagttgaatacaaatgattcttcgagtagcaaggagagggcaagtctggt
gccagcagccgcggtaattccagctctcctagtgtatctcgttattgctgcggttaaaaa
gctcgtagttggatctaggttacgtgccgcagttcgcaatttgcgtcaactgtggtcgtg
acttctaatttgctggtttgaggttgggttcgcccttcaactgccagcaggtttaccttg
aataaatcagagtgctcaatacaagcgcttgcttgaatagctcatcatggaataatgaaa
caggacttcggttctttttgttggttctagaactgatttaatggttaagagggacaaacc
gggggcattcgtatcattacgcgagaggtgaaattcgtggaccgtagtgagacgcccaac
agcgaaagcatttgccaagaatgtcttcattaatcaagaacgaaagtcagaggttcgaag
gcgattagataccgccctagttctgaccgtaaacgatgccatctcgcgattcggagggtt
tttgccctgccgaggagctatccggaaacgaaagtctttcggttccgggggtagtatggt
tgcaaagctgaaacttaaagaaattgacggaagggcaccacaaggcgtggagcttgcggc
ttaatttgactcaacacgggaaaactcacccggtccggacaccattaggactgacagatt
gaaagctctttctcgatttggtggttggtggtgcatggccgttcttagttggtggagtga
tttgtctggtttattccgataacgagcgagactctagcctgctaaatagttggcgaatct
tcgggttcgtataacttcttagagggataagcggtgtttagccgcacgagattgagcgat
aacaggtctgtgatgcccttagatgtccggggctgcacgcgtgctacactggtggagtca
gcgggtttttcctatgccgaaaggtatcggtaaaccgttgaaattcttccatgtccggga
tagggtattgtaattattgcccttaaacgaggaatgcctagtaagtgtgagtcatcagct
cacgttgattacgtccctgccctttgtacacaccgcccgtcgctatccgggactgaactg
attcgagaagagtggggactgtcgcttcgaggtttaacgacttcgttgttgcggaaacca
tttttatcgcattggtttgaaccgggt
>SSU-rRNA_Hsa#rRNA RepbaseID: SSU-rRNA_Hsa
tacctggttgatcctgccagtagcatatgcttgtctcaaagattaagccatgcatgtcta
agtacgcacggccggtacagtgaaactgcgaatggctcattaaatcagttatggttcctt
tggtcgctcgctcctctcccacttggataactgtggtaattctagagctaatacatgccg
acgggcgctgacccccttcgcgggggggatgcgtgcatttatcagatcaaaaccaacccg
gtcagcccctctccggccccggccggggggcgggcgccggcggctttggtgactctagat
aacctcgggccgatcgcacgccccccgtggcggcgacgacccattcgaacgtctgcccta
tcaactttcgatggtagtcgccgtgcctaccatggtgaccacgggtgacggggaatcagg
gttcgattccggagagggagcctgagaaacggctaccacatccaaggaaggcagcaggcg
cgcaaattacccactcccgacccggggaggtagtgacgaaaaataacaatacaggactct
ttcgaggccctgtaattggaatgagtccactttaaatcctttaacgaggatccattggag
ggcaagtctggtgccagcagccgcggtaattccagctccaatagcgtatattaaagttgc
tgcagttaaaaagctcgtagttggatcttgggagcgggcgggcggtccgccgcgaggcga
gccaccgcccgtccccgccccttgcctctcggcgccccctcgatgctcttagctgagtgt
cccgcggggcccgaagcgtttactttgaaaaaattagagtgttcaaagcaggcccgagcc
gcctggataccgcagctaggaataatggaataggaccgcggttctattttgttggttttc
ggaactgaggccatgattaagagggacggccgggggcattcgtattgcgccgctagaggt
gaaattcttggaccggcgcaagacggaccagagcgaaagcatttgccaagaatgttttca
ttaatcaagaacgaaagtcggaggttcgaagacgatcagataccgtcgtagttccgacca
taaacgatgccgaccggcgatgcggcggcgttattcccatgacccgccgggcagcttccg
ggaaaccaaagtctttgggttccggggggagtatggttgcaaagctgaaacttaaaggaa
ttgacggaagggcaccaccaggagtggagcctgcggcttaatttgactcaacacgggaaa
cctcacccggcccggacacggacaggattgacagattgatagctctttctcgattccgtg
ggtggtggtgcatggccgttcttagttggtggagcgatttgtctggttaattccgataac
gaacgagactctggcatgctaactagttacgcgacccccgagcggtcggcgtcccccaac
ttcttagagggacaagtggcgttcagccacccgagattgagcaataacaggtctgtgatg
cccttagatgtccggggctgcacgcgcgctacactgactggctcagcgtgtgcctaccct
acgccggcaggcgcgggtaacccgttgaaccccattcgtgatggggatcggggattgcaa
ttattccccatgaacgaggaattcccagtaagtgcgggtcataagcttgcgttgattaag
tccctgccctttgtacacaccgcccgtcgctactaccgattggatggtttagtgaggccc
tcggatcggccccgccggggtcggcccacggccctggcggagcgctgagaagacggtcga
acttgactatctagaggaagtaaaagtcgtaacaaggtttccgtaggtgaacctgcggaa
ggatcatta
>HY1#scRNA RepbaseID: HY1
ggctggtccgaaggtagtgagttatctcaattgattgttcacagtcagttacagatcgaa
ctccttgttctactctttccccccttctcactactgcacttgactagtctttaaaaaaa
>HY3#scRNA 
ggctggtccgagtgcagtggtgtttacaactaattgatcacaaccagttacagatttctt
tgttccttctccactcccactgcttcacttgactagccttt
>HY4#scRNA 
ggctggtccgatggtagtgggtcatcagaacttattaacattagtgtcactaaagttggt
atacaaccccccattgctaaatttcactggatt
>HY5#scRNA RepbaseID: RRNA45
agttggtccgagtgttgtgggttattgttaagttgatttaacattgtctccccccacaac
cgcgcttgactagcttgctgtttt
>U1#snRNA RepbaseID: U1
atacttacctggcaggggagataccatgatcacgaaggtggttttcccagggcgaggctt
atccattgcactccggatgtgctgacccctgcgatttccccaaatgtgggaaactcgact
gcataatttgtggtagtgggggactgcgttcgcgctttcccctgg
>U2#snRNA RepbaseID: U2
atcgcttctcggccttttggctaagatcaagtgtagtatctgttcttatcagtttaatat
ctgatacgtcctctatccgaggacaatatattaaatggatttttggagcagggagatgga
ataggagcttgctccgtccactccacgcatcgacctggtattgcagtacctccaggaacg
gtgcacca
>U3#snRNA RepbaseID: U3
aagactatactttcagggatcatttctatagtgtgttactagagaagtttctctgaacgt
gtagagcaccgaaaaccacgaggaagagaggtagcgttttctcctgagcgtgaagccggc
tttctggcgttgcttggctgcaactgccgtcagccattgatgatcgttcttctctccgta
ttggggagtgagagggagagaacgcggtctgagtggt
>U4#snRNA RepbaseID: U4B
agctttgcgcagtggcagtatcgtagccaatgaggtttatccgaggcgcgattattgcta
attgaaaacttttcccaataccccgccgtgacgacttgcaatatagtcggcattggcaat
ttttgacagtctctacggagactgg
>U5#snRNA RepbaseID: U5B1
atactctggtttctcttcagatcgcataaatctttcgccttttactaaagatttccgtgg
agaggaacaactctgagtcttaacccaattttttgagccttgccttggcaaggcta
>U6#snRNA RepbaseID: U6
gtgctcgcttcggcagcacatatactaaaattggaacgatacagagaagattagcatggc
ccctgcgcaaggatgacacgcaaattcgtgaagcgttccatattttt
>U7#snRNA RepbaseID: U7
aagtgttacagctcttttagaatttgtctagcaggctttctggcttttcaccggaaagcc
cct
>U8#snRNA RepbaseID: U8
atcgtcaggtgggataatccttacctgttcctcctccggagggcagattagaacatgatg
attggagatgcatgaaacgtgattaacgtctctgcgtaatcaggtcttgcaacatcctga
ttgctcctatctgatt
>U13#snRNA 
gatccttttgtagttcataagcgtgatgattgggtgttcacgcgcatgtgtgagatgtgc
caccctcaaaccttgttacgacgtcggcacattacccgtctgacgtga
>U14#snRNA RepbaseID: U14
tcgctgtgatgatggattccaaaaccattcgtagtttccaccagaagtgctgtgttggct
agttccttccttggatgtctgagcgaa
>U17#snRNA RepbaseID: E1
tccaacgtggatacacccgggaggtcactctccccgggctctgtccaagtggcgtagggg
agcatagggctctgccccatgatgtacaagtccctttccacaacgttggaaataaagctg
ggcctcgtgtctgcgcctgcatattcctacagcttcccagagtcctgtcgacaattactg
gggagacaaaccatgcaggaaacagcc
>tRNA-Ala-GCA#tRNA RepbaseID: tRNA-Ala-GCA
gggggtgtagctcagtggtagagcacatgctttgcatgtgtgaggccccgggttcgatcc
ccggcacctccacca
>tRNA-Ala-GCY#tRNA RepbaseID: TRNA_ALA
ggggaattagctcaagcggtagagcgctcgcttagcatgcgagaggtagcgggatcgacg
cccgcattctccacca
>tRNA-Arg-AGA#tRNA 
ggctctgtggcgcaatggatagcgcattggacttctaattcaaaggttgcgggttcgagt
cccgccagagtcgcca
>tRNA-Arg-AGG#tRNA 
gccccagtggcctaatggataaggcactggcctcctaagccagggattgtgggttcgagt
cccacctggggtacca
>tRNA-Arg-CGA#tRNA RepbaseID: tRNA-Arg-CGA
gaccacgtggcctaatggataaggcgtctgacttcggatcagaagattgagggttcgaat
cccttcgtggttacca
>tRNA-Arg-CGY#tRNA RepbaseID: tRNA-Arg-CGY
gcagaattagttcaaacggatagagcagcaacctacgaagttgtttgttaggggttcgaa
tcccttattctgcacca
>tRNA-Arg-CGY_#tRNA 
gggccagtggcgcaatggataacgcgtctgactacggatcagaagattctaggttcgact
cctggctggctcgcca
>tRNA-Asn-AAC#tRNA RepbaseID: TRNA_ASN
gtctctgtggcgcaatcggttagcgcgttcggctgttaaccgaaaggttggtggttcgag
cccacccagggacgcca
>tRNA-Asp-GAY#tRNA RepbaseID: tRNA-Asp-GAY
tcctcgttagtatagtggtgagtatccccgcctgtcacgcgggagaccggggttcgattc
cccgacggggagcca
>tRNA-Cys-TGY#tRNA 
gggggtatagctcaggggtagagcatttgactgcagatcaagaggtccccggttcaaatc
caggtgccccctcca
>tRNA-Gln-CAA#tRNA RepbaseID: tRNA-Gln-CAA
ggtcccatggtgtaatggttagcactctggactttgaatccagcaatccgagttcgaatc
tcggtgggacctcca
>tRNA-Gln-CAA_#tRNA RepbaseID: tRNA-Gln-CAA_
taggacatggtgtaataggtagcacggagaattttgaattctcaggggtaggttcaattc
ctatagttctagcca
>tRNA-Glu-GAA#tRNA 
tccctggtggtctagtggctaggattcggcgctttcaccgccgcggcccgggttcgattc
ccggtcagggaacca
>tRNA-Gly-GGA#tRNA 
gcgttggtggtatagtggtgagcatagctgccttccaagcagttgacccgggttcgattc
ccggccaacgcacca
>tRNA-Gly-GGY#tRNA RepbaseID: TRNA_GLY
gcatkggtggttcagtggtagaattctcgcctgccacgcgggaggcccgggttcgattcc
cggccaatgcacca
>tRNA-His-CAY#tRNA RepbaseID: tRNA-His-CAY
gcagtgactgtatagtggttagcactctgtgttgtggccacagcaaccatggttcaaatc
tgagtcatgacacca
>tRNA-Ile-ATA#tRNA RepbaseID: tRNA-Ile-ATA
gctccagtggcgcaatcggttagcgcgcggtacttataatgccgaggttgtgagttcgag
cctcacctggagcacca
>tRNA-Ile-ATC#tRNA RepbaseID: tRNA-Ile-ATC
ggccggttagctcagttggtaagagcgtggtgctgataacaccaaggtcgcgggctcgac
tcccgcaccggccacca
>tRNA-Leu-CTA#tRNA RepbaseID: tRNA-Leu-CTA
ggtagcgtggccgagtggtctaaggcgctggatttaggctccagtcatttcgatggcgtg
ggttcgaatcccaccgctgccacca
>tRNA-Leu-CTG#tRNA RepbaseID: tRNA-Leu-CTG
gtcaggatggccgagcagtctaaggcgctgcgttcaaatcgcaccctccgctggaggcgt
gggttcgaatcccacttttgacacca
>tRNA-Leu-TTA#tRNA RepbaseID: tRNA-Leu-TTA
accgggatggccgagtggttaaggcgttggacttaagatccaatggactggtgtccgcgt
gggttcgaaccccactcctggtacca
>tRNA-Leu-TTA(m)#tRNA RepbaseID: tRNA-Leu-TTA(m)
gttaagatggcagagcctggtaatcgcataaaacttaaaattttacagtcagaggttcaa
ctcctcttcttaacacca
>tRNA-Lys-AAA#tRNA 
gcccggatagctcagtcggtagagcatcagacttttaatctgagggtccagggttcaagt
ccctgttcaggcgcca
>tRNA-Met#tRNA RepbaseID: tRNA-Met
gccctcttagcgcagctggcagcgcgtcagtctcataatctgaaggtcctgagttcaagc
ctcagagagggcacca
>tRNA-Met-i#tRNA RepbaseID: tRNA-Met-i
agcagagtggcgcagcggaagcgtgctgggcccataacccagaggtcgatggatcgaaac
catcctctgctacca
>tRNA-Phe-TTY#tRNA 
gccgaaatagctcagttgggagagcgttagactgaagatctaaaggtccctggttcaatc
ccgggtttcggcacca
>tRNA-Pro-CCA#tRNA RepbaseID: tRNA-Pro-CCA
ggctcgttggtctaggggtatgattctcgctttgggtgcgagaggtcccgggttcaaatc
ccggacgagccccca
>tRNA-SeC(e)-TGA#tRNA RepbaseID: tRNA-SeC(e)-TGA
gcccggatgatcctcagtggtctggggtgcaggcttcaaacctgtagctgtctagcgaca
gagtggttcaattccacctttcgggccca
>tRNA-Ser-AGY#tRNA RepbaseID: tRNA-Ser-AGY
gacgaggtggccgagtggttaaggcgatggactgctaatccattgtgctctgcacacgtg
ggttcgaatcccatcctcgtcgcca
>tRNA-Ser-TCA(m)#tRNA RepbaseID: tRNA-Ser-TCA(m)
gagaaggtcacagaggttatgggattggcttgaaaccagtctgtggggggttcgattccc
tcctttttcacca
>tRNA-Ser-TCA_#tRNA RepbaseID: tRNA-Ser-TCA_
gtagtcgtggccgagtggttaaggcgatggacttgaaatccattggggtttccccgcgca
ggttcgaatcctgccgactacgcca
>tRNA-Thr-ACA#tRNA 
ggctccatagctcaggggttagagcactggtcttgtaaaccaggggtcgcgagttcaaat
ctcgctggggcctcca
>tRNA-Thr-ACG#tRNA 
ggcgcggtggccaagtggtaaggcgtcggtctcgtaaaccgaagatcgcgggttcgaacc
ccgtccgtgcctcca
>tRNA-Thr-ACG_#tRNA RepbaseID: tRNA-Thr-ACG_
ggctctgtggcttagttggttaaagcgcctgtctcgtaaacaggagatcctgggttcgaa
tcccagcggggcctcca
>tRNA-Trp-TGG#tRNA 
gacctcgtggcgcaacggtagcgcgtctgactccagatcagaaggttgcgtgttcaaatc
acgtcggggtcacca
>tRNA-Tyr-TAC#tRNA RepbaseID: tRNA-Tyr-TAC
ccttcgatagctcagctggtagagcggaggactgtagatccttaggtcgctggttcgatt
ccggctcgaaggacca
>tRNA-Val-GTA#tRNA RepbaseID: tRNA-Val-GTA
ggttccatagtgtagtggttatcacgtctgctttacacgcagaaggtcctgggttcgagc
cccagtggaaccacca
>tRNA-Val-GTG#tRNA RepbaseID: TRNA_VAL
gtttccgtagtgtagtggttatcacgttcgcctcacacgcgaaaggtccccggttcgaaa
ccgggcggaaacacca
>AmnSINE1#SINE/5S-Deu-L2 RepbaseID: AmnSINE1_GG
gcctgcagccataccacctcgggctgtgatctcgtcagatctcacaagctaagcagggtc
gggcctggtcagtacttggatgggagacctccaaggaaacccaggtgctgcaggaagtgg
tgctggtgattcagtaggtggcactcttccctctgagtcagtactgaaccagtgccccag
cgtggtgttagggggcactgtgctgctggaggtgccgtctttcggatgagacgtaaaacc
gaggtcctgaccacttgtggtcattaaagatcccatggcacttttcgcaagagtaggggt
gttaaccccggtgtcctggccaaattccaatttgggtaattacattctgcctacctaaat
tccccctgcagtttcaattggatacggtattcttcacttcctgtcctaaactgttgtgta
gtgttgctgtgcgctgttaaacagctgccgcgttccaccccagaggtggctgcatttcag
tggtgggtgaagtgatccctgtatgtagcttgtaaagcgctttgggatccttcgggatga
aaggtgctatataaatgtaaggtattattattatt
>LFSINE_Vert#SINE/tRNA 
tcggggggactggatggctcaggggattggtaatgggatacggagcctttcacctctagg
tcactggttcgaatccagcccaggtcagtagtgaccgaaagtcattaccatctgacggct
gttcggtggcctatgtgaaatgagttggtggtctcagtccagttcctagtggacaggtgt
ccacatcacaaaaccaccatcacaattggcactaattggcacccttgttggcagtctcag
cagagaggccaaggactgaatgggcatggagactgaactaccctctcacctctagaggtg
gtccctccaggtcagggttgaggcacattggcggggcagtgtggggaagcttgcactgcc
gctgcccgtgctgtacctgttctgtggataaacagaggacttcagtctccagggctgtca
atccggcacctttcacgagcactaaattcacttaaaaaa
>MIR_Aves1#SINE/MIR RepbaseID: MIR_Aves1
gaggggcggtctagcggttagagcgcgggaccgggagccaggaactcccgggttctattc
ccggctctgccactgactcgctgcgtgaccttgggcaagtcacttaacctctctgtgcct
cagtttccccatctgtaaaatggggataataatacttacctacctcacaggggtgttgtg
aggcttaattaattaatgtttgtaaagcgctttgagatcctcggatgaaaggcgctatat
aagtgcaaagtattattattatta
>Eulor9A#DNA RepbaseID: Eulor9A
tanattaaatgcaaaaaactacgttaatgcaacattatggttgagaatttaaacgcacaa
aagtcaggaaattcaaagttacggttcccacggcaaccgtaactcggcccccttgcgcat
agaagtattttgtattactgtatatgntgttaaatttatgccttaatatcagtatgtgca
atgtggccgagttacggttgctgtgggaaccgtaactttgaatttcctgacttttgtgcg
tttaaaatctcaaccgtaacgttgcattaacgtaggattttttgcattttactttccttt
g
>Eulor9B#DNA RepbaseID: Eulor9B
cnaaatgtgatggcaacattanggttgagattttaaacgcacaaaatgtcaggaaattca
aaattatggttcccacggcaaccgtaactcggccanattgcacatatatattaaggcatt
aaagttaacactatgcgcagtcacgtaataaactatatatgcataaggggatggagttan
ngttgctatgggaaccataacttcgaatttcctgactttcgtgcgtttgaanttncntac

>Eulor9C#DNA RepbaseID: Eulor9C
tatgaatattaaatacaaaaaactacgttnaaataacgttaagggtctgacttaaaccca
caaaagcnaggaaattcagagttaaggctgacactccgtccttaactcaccccgtcgtgc
ccgggtatcncttaatnttctntnaaataggcacaacggcgtgagttaaggacggagtgt
cagccttaactttgaatttcctggcttttgtcggtttgtgtcacaaccttaacgttattt
aaacgtagttttttgtatttaatattcata
>Eulor2A#DNA? RepbaseID: Eulor2A
taattaagagataatgtcaatggaatagaacgttgtcacgggataatggtctcccgctgc
tagataaatgccgaggcgaagccgaggcatttatcgaaaataaacgtcgaggcgaagccg
agacgtttattttcaaagcgggagacattgatcctgtgacaacgttctattacaatgact
ttatttctgttataccaaatgattgatgtagatttaatcattttgtctgatggatgttgg
tgcagcggagtgacagtcgctcgccgtaccgttattganctgccgcgttctgatcggctt
agaggaca
>Eulor2C#DNA? RepbaseID: Eulor2C
tanttaagggataatgttcatggcggaggagtatacgaagcaataaacggcttttgcggn
tgattaaacgccgaagcgaagctgaggcgtttgatcaaccgcaaaagccgtttattgcga
gtatactccaacgccgtgaacattattcctattatacgacaaganaaaa
>Eulor11#DNA RepbaseID: Eulor11
ttgccctcactataatagctttcaaaatctaattttgcccccttttaaatgtgctaaata
taaatgcagaaacaaagaaatatacattgataagtaaagaagcacaggtgtaccttgcag
gcagtataaaaaaagtcctttaagaggtcttgaaccagtgtccctacgtgctttatactg
cagcccaatgtgcagccactagaccaccccaccacaggtaagaaatgagaaattttgagg
gctattgaacactgcgaattttcacagtggatcagcacaaagttatttagcacaggtgtt
tctgtaattgtgatacattgggaaaattcacagtgttcaatggccctcaaactcacactt
ccacctgcgtggtgcggtggtctagtgttagtacactgggctgtaatataaaacatgtag
gaatactggctggctcaagacctgctaaaggtttttccttataccgtccgtgcttctttg
ttcgtctggatttctttgtttctgcatttatatttagcacatttanaaaaaagggcgaaa
cagattttncagg
>Eulor1#DNA RepbaseID: Eulor1
cagcaggccggattcatcaaaaggataacgggtagatattttccttttgtagaattttaa
cgaataaacggcattcctattcgttatttatctactttcgaattttaacgaatagttcta
gtgataattaccgaatttctatatttatagaaaaccggcacttcataaatatcgaattgt
gctattatctacatatgtgccggttttctataaatatagaaattcggtaattatcactag
aactattcgttaaaattcgaaagtagataaataacgaataggaatgccatttattcgtta
aaattctacaaaagaaaaatatctacccgttatccctttgatgaatccggcccgntg
>MER126#DNA RepbaseID: MER126
ttaaagagccgctgacgcctcatggaaaactttgaaaaacattctatttagaaacaattc
tgcttatatatcgtatattttctgtatttctcttccctcgttttttattactagggacat
ttgcatgaaaacaggatctttgtttcttaagagttcatctgctcctgctgcttattcccc
acctgaagtcataatcctctgtttgtgacatcacaattggttgctgtggaaatgattatg
atgtcacaaacagaggattatgacttcaggtggggaataagcagcaggagcagatgaact
cttaagaaacaaagatcctgttttcatgcaaatgtccttagtaataaaaaacgagggaag
agaaatacggaaaacgcgatatataagcagaattgtttctaaatagaatgtttttcaaag
ttttccatgaggcgtcagcggctctttaa
>Eulor10#DNA? RepbaseID: Eulor10
tcatgaancacggggcggattcatcaaaggagagntggtanttaccgactccgnatattt
tgcttnnattttttctatctgattcatgaancgcttttcgaaattcgaaaagcggttcat
gaatcgntcgggagccggcaaaaattaatagtaatgagctcatttccatagaaatgggct
cattaccatgccggctgccgaaaatttacgaggccggnttcttgccggcaaacggggtcc
tgcaggcagtgtccttccgcctgcctgcaggaaataatcccntgttnaaaaattaantaa
aaacaaattttagtttgttt
>MER127#DNA/TcMar-Tigger RepbaseID: MER127
cagcagaacctcgctaattctcgcttcgctaatccgcgaacccgataattctcaccaaaa
cccggcggtctcaccccacttctcagcaaagatttaatagcagagagctgtagcgaggtc
tcatattactaagacttcattacttttacaaaatatactacagnacatttactagtgtac
tatgaagtattatcataaataattaaaactaaactacacttgtcaaaataaatgaacaaa
gtacattttgtgatgcagtanccttgatttttatcgtgtttgtttncttactcgctaatt
cgcaaaattcggtaatccgcaatgggtctccccgtcattagtgcgaattagcgaggttct
nctg
>MER131#DNA? RepbaseID: MER131
tattatagcggcgccgttcgcgccgctatagttaaggntctgtcagcgtttccattataa
acccctattttcaggggtttataactcggccgtaaaaattcgctccgggctgaaacttgg
catacaaggtctcagcccgggagcgaattttttttacaaaatttgaaaaaaaaaatcagt
tcggccgtttttaagttataggagtgcaaaagaaa
>MER125#DNA RepbaseID: MER125
tcggcaacgctttataataagtgnctaatcattattaattcctttggtattcattgtaat
aacattaatcatgatgaactcatttggtattaatgtggatgtcatacgtanttccatagg
anttccactgtaatttagcattaattaactggaccattattttaaagtgttaccga
>MER129#LTR? RepbaseID: MER129
tggaatcccgttataaggatcgatttgggcaacccccgtttcgatcgctncgtccgaatg
atcgctacatncagatccatgaaacagcgagcttcccaaatcagacacgcgcggagaagc
aaaatctccgttttgcgaggacggagcgagttctactaggcattttagtgccacggcagg
tcagtcaagttataattggctctaattagcactcccacaagctgtaacattctttacctg
cagccgagtggcactcaaaaaggtgagaaattctttcctacctttgaaaacatcaaagaa
aatcaaagaaatcgcttccaatctgatccttacaaccgaatgccccgctgatcggnataa
gcgaggggcgaacgcatcagcaccaatgggaaatggctttcggaaagtaagatttgatcc
atatagccgaacgatcgctacgagcagtgatcagcgaaaccgaattcca
>Eulor3#DNA? RepbaseID: Eulor3
gagcctcctggcactactgtaccttccgtcctgtaattaaaccgaatctgctcctggacc
cgttcttccctggacggtgccatcttttgagtaatacatcatcagagcgcctcgctccga
tgatgtattacgctaatacatcatcagagcgccgtcgctctgatgatgtattagtgtaat
acatcatcagagcgaggcncactgatgatgtattactcaaaagatggcgccgtccgagga
agaaagggtccaggagcagattcagtataattacaggataaaagncagcctagtgccagg
aggctc
>Eulor4#Unknown RepbaseID: Eulor4
ttcctttcattcgtttaatcattttttcggttcaattttcantttttttagatgntacat
ttttaaatcagttcaatatgtctcgaaccgctacgctagaatgctgcttgactcacttcc
aaattgaagcgcttataaaaaaaaatttgaagcgctccaataattttaaatcgctctgcg
ctgcgcgtagcgatttaaaattattggagcgcttcaaatttttataagcgcttnaatttg
gaagtgatcggggttctgggcatgcgcagtgcagagcgatttaaaattattagagcgctt
caaattttttataagcgcttcagtttgaaagtgatcggggttctgggcttgtgcagcgta
aagcgatttaaaattaccggagtgcttcaaatcgttctcaacgtttgagtttgggaattt
ggag
>Eulor5B#DNA? RepbaseID: Eulor5B
tatttaagcaataatccccgagaaatcggtcgttaccagcagttaacgaccggtttgtta
gttaacggcccgaggcgaagccgagggcggttaacgctctaacaaaccggtcgttaactg
cggtaacgaccgatttcgaggggattattgctattataaaccgtantcaacggtttataa
cagcaataatgt
>Eulor5A#DNA? RepbaseID: Eulor5A
cttaattaagcaataacgatcgaggcgcagggcatttcctggggattaatgaccggctgg
gaggagttgatggcccgaggcnnagccgagggccattaaccccagccggtcattaatccc
caggaaatgccctgcgccgaggtcgttattgctattataagctgaaaacgnagaaacgaa
caggcgtatggattttttttatgggcgatgcagtttcaattggtatgtacagggcatttc
tagagaattaatgccctgtatattagccaatcagatcgctcgaatcatctctcaacattc
cattcggcttataatt
>Eulor6A#DNA? RepbaseID: Eulor6A
ttaattaagcaataagacacgacagggcgtgaattatggcgtantaattcacgcctagtg
cgttgttaggcacgaggccgaaggccgagtgccgtcaacgcaactaggcgtgaattatta
cgccgtaattcacgccctggagtgtcttattgcgattataaaattttattattaaaggtt
attttnaaaaaatatttatatatgttaattaagcgatggggctcataaattccgagcagt
gaattatg
>Eulor6D#DNA? RepbaseID: Eulor6D
taattaagcaataagacacgacaggcagtgcatttctgggcgattatagcacgcctcggg
tggcgttataaggcacgaggccgaaggccgagtgactttaaccacccgagaagtgcaata
atcgccccgaaatgcactgcctggagtgtcttattgctattatgaaatggaatttataca
taaaaataaggaaaacagtcagacccgcgcatttaccgggcattattgacgtgggcgtga
catcaccgacagccaatcagaaanctccgnttgcgtccggngttctaaagccgtttcata
at
>Eulor6C#DNA? RepbaseID: Eulor6C
ttaatatagcattaagacacgacagggcgtgttttantggtccattaatacacgcctcgg
gtgcgttgcgaggcacaaggctnaaggccaagtacttcgaccacccgaggcgtgtattaa
tggaccaataaaacacgccccggagtgtcttaatgctattataatacggctctttaattt
tnaattnaattttnaagaattcttttca
>Eulor6B#DNA? RepbaseID: Eulor6B
taattaagcaataaggcacgacagggagtgtggttatcatgagataatcacacccctggg
gcgttacgaggcacgaggcgcagccgagtgcctctaatcccccaggggtgtgattatctc
atgataaccacaccccctggagttgccttattgctattataaaaagtctttattgtggag
aaaaaatgtatttttgtgctggaagaagatgaagttggcagtttagaatgttgaacagca
gtttcagctgagctgcgtggttcacgtagattaatctacccctttagaatgttcgccagc
caatcagaatgctccctcaatccaagcagttttataat
>Eulor7#DNA? RepbaseID: Eulor7
ttcataatatatggatggcggaattctaccattgttaagctgtcagtcaaaaaccttgtt
atacatggatgtgacgtcanatccatgtataacaaactttcctgtcaatcaaaaatcttg
ttatacatggatntgacgtcagatccatgtataacaaggtttttgattgacagctgagcc
gcggaacacggtaaaaa
>Eulor12#DNA? RepbaseID: Eulor12
cattgcataaaaaataacgnatagccaactgtgaatnacgaggctgtaattccatctcgg
ggttccggtgacgttaataaaccgctcgagcttcgctctcgtggtttacgacgtcaccag
aacccctcgatggaattacagcctcgtaattcgcagttggctatncgttattctgtatgc
aatg
>MER130#DNA RepbaseID: MER130
taactaagggctctattcagaccaaaattcgatttccgcggttttggccgcggagcctcc
gcggggcttccgcggctcggctnccgcggagcctaatcctgattcaggagccaaaagttt
ctcngcactgctcccgcggagctcggactcagggctttggcaacaccccctgactagcgc
ggagcaagaagtcacgcctcccccccatgcccatatatggaaggtggcccacgctgatga
cgtnacgctgactcaactgagcatgctcagagagaacagtgacgtcgacacgcaggggag
ggctctcagaggcngactgacaacacccctgcagccgatcgcccttaaagggaaacacac
atggttctggcttatgcctgcctgcgctctgctaacaggcatttccaggctctggntcat
gatggtcgcaacccgctgtgtcgatctacttctatccacgggctgactgtggctaggaga
cagatgatctatcttctgtgcttttacctttgcctatgccccgcacaatcagaggtgttt
ctcaggcagaacgaacatgtgcaaagtctcttgttttgcctttgccccacgtgaaagggc
atcgcacgccccgttgttgaccagtcggggttatgccccttcggctggttgcccacttct
cggggcaagtgcacaacttgtgtcttgggctctgccggattcactcctttgtggttcagc
ttgtcccctggtgccattgtctgccatgggattgccttcacacagagtgcctgcgggcag
tactctcctgttacatacattttgacaccccangtggtcttaatgggtttcccaggcgcc
cgctgcaatacaacctgtcttnttggcagccanaagtgcccgtgaactccgtgtcttcct
ttcctccgctgttcaggtattctttttttggcacgtaagtgtcaacaggtgtgatcaagt
gtaaagaggcatgtggcgccaatgcttcagcgctgtcacaggagaaggacttcctgcaga
agagatggcacttgcagcgttatgcaggctgcccatctaaacccatcgttgcttggcacc
tatgccctagngaaanggtccgaccaacttgtgagcgggcacaatgccatcctaacagat
gggcatgagcgtaggcagccaagagaccatgtatgtgcatcaagtgtgnttgctgagggc
aggattcccagccgggaacgtcnaaacggctgtccgtcctgagcttacgcgcctatggtt
aaggggatgtgccatcgctaatccagctctgagctggattaactttcaaaaataaaaaat
agcttccgcggccgcgtaaggcgagtttttggccctgttgaatcgggcggagtggatggg
gcgggcgggggaagaggcattntaatgaagtctccacccccttttggctctccgcgggag
gcccccgcggaacnggccaaaaatagcttccgcagcccggccgagtttctgctgaatagg
tcggcagggtgcggaaacctgttccgcggccttctgcgggcttncgcacgcggaaggcat
gcataacatttctgctgaatagagccctaagtta
>MER123#DNA? RepbaseID: MER123
atgtaagatttttaatattgaaactccgtgaaagcttttctcaactgactaagggcctga
ttttaattcgtgtaatattcccgttaataacaacgtctaattaagacatccgttaaaagt
ccgtaacgttaatttaacggagaaaatctaatagagttctattggaatttttccattaaa
ttaacgttacggacttttaacggatgtcttaantagacatcgttattaacgggaatatta
cacaaattaaaatcaggcccttagtct
>MER136#DNA RepbaseID: MER136
tcggtaacaccctatattaaggtgccatttataaacactttattattatttatgaatatc
catagcactttatagcatgctcgataataacttaaattcatgtattaaacaggcacatac
attgttttaacagtatctacatgttataatatgctttgtaacggcttgttatagcatcat
ctgttaagaatttattactaatgcattttataacatgctttataataagttattaaagaa
tgtagctgcatctagtaatcatttcataaatatnaataaagcatttataaatggcacctt
aatttaaagcgttaccga
>MER134#DNA? RepbaseID: MER134
gcaaataataagcagatattgacttctgttgaggtgaacatcaagatttattgacccgag
aggtaaatattgaccgaggcgaagccgaggtcaatatttacctcgagggacaataaatct
tgatgttcaccgaaacacgaagtcaatatgtgtattgttacatacattctgaatgtcttc
atcagaaatatctggaaatctctccattatggccatgaatttcaaaagtgtaactgtttt
tcctttgaaactaacgttctaaaggggagatgaagttagaggtccagaaaaagctattat
tcgcctccgaggaggtgaataatagttttcactgaactcagctgcagccaatcaggatgc
actcatttgcatatgcgatctgattggttaacattgttccagacctcagtattattgacc
tctgaggaggtaaacaatagaaacttactgactcgtcacatgactgttttcagccaatca
tgagccaggatttttcttctgtatgtaacaata
>MER132#DNA/TcMar-Pogo RepbaseID: MER132
cagtgaaacctgcactaaggaccacctccagtaggcagccccctgtcttaagcgaccact
ttaaagtatccccaaggtttccagtacaattttgttcgacctttagttaaagaccacctc
tactaggcaaccgatttttgctggtcccttgggtggtcgcttaagacaggtttcactg
>MER133B#DNA? RepbaseID: MER133B
ttcattaaagacnntgggccaaattctgccctcggatacgcgcgcgcaactcccattgaa
gtcaatgggagttgcgcgtgcgtatctgagggcagaatttggccctctgtatttg
>MER133A#DNA? RepbaseID: MER133A
tactaaggggtctattctcctctcgatgtgcgcgcgtaactcccattaacgttaatggga
gttacgcgcgtgcatcgaggggagaatagacccctnagtgtgcaca
>UCON11#DNA/TcMar-Tigger RepbaseID: UCON11
tacagtggaaccctgttacagtgaatcccctgatatagtaaacatttcctgaagtcccgt
tcctttccaatgtatttcagtagagcaaaaaccccgttatagtgaacgaatcccctgtta
cagtgaacaatcactcggcagcgtaggttattttaatggacacatcactttaaactaagc
cttcgccatctgttccgccctctaattacgaatgcaaaaagaacataattcacaattgca
tcataaaaaagtaagatataagtgatttaaatgcatgtgtatgttctttattcaatgcag
catgcatctgttatgtttttctcatgtttcagacacaaatcaggagggaaactgctcttc
cctgatagagtgaatttcctgacatagtgaanttttttcgcggcaaacaggaattcacta
taaaggggtttcactgta
>UCON17#Unknown RepbaseID: UCON17
tatctcttcatttgtcttcctctcccttctttagcatctantagctcctttctaaatccc
tcacagtgcattagagggttgctctatttattaggagccaataatgcattaatacattcc
tccgtgtgaagtgtgctcttaaatattaccttgnacactaattnagttgaatntgatagt
gagaacacgttgacattgttaaggttaatgacccaatgntttacaaganaagacacattt
gaagtcaaattgattgtattaattgtttcattgaacaatgtgaacaacactgagtacatt
gttccgcaatgtcctggagcggcgtctttgctattacattaatggcggnatggcgtctat
gtccttcaagtaattggcactttgaaaatattttctgggtcctgtcgcactcgatnaata
ccgcgccgaattataaaa
>UCON28a#Unknown RepbaseID: UCON28a
gcctggggtggcgtgtcacagccgaaaagccgacgtgtgacatgcctttcacttcactga
gaggcgtgccgcatgccacgaaatgctgcaacccccgctcacattttgcataagcaattt
ccattctgttgtgttctttcacacatggtgttntaaaacagttaaaggaaaactgtaccc
attttgctcatcccagaagtctgaaatttcaaaagatgatgccaaattaattttcatgcg
tatttctcagtttattcatgccgagaggtgcttcttatcttttgaaatttcagagtgctg
gtctgaggaaaatgggtacagttttcctttaaataacatgaanaatattggagcaagatt
atatctgtcacagatgaaaatactatatttatgtctcattgtaatccattcattgnttta
tggacccaaagtcctccagggagcgtcacaaatccacataatgttcctgagtgctagatt
ttgcatttggatctctgatttagctgacagatgtgtaaaatcacatgtagccagacaact
ccctagtgactacgcanctgcggatgctgaagagcgcaagttattccagctaaggtcggc
attaacttacgctcaaaatnttccctcccgatctgcctttttcagatggtagacgtaaag
caattgtattgttttgggctgattccacccacttttggtcaaaccacgcccccattttgg
ggntccgccaacgcaaatgcggaagacgtgccgatctgaaganctccgcttttcggaaga
tggnancgtaccagcgcgntctcagtt
>UCON1#Unknown RepbaseID: UCON1
tatgttnaaattagagatgggcggggactgaaatacccgacctgcctggctacccgcggg
taccgccaaaatacccgcgggtaatcgggtaacccgacccgcctggtacccgaaaaaatg
cgggtcgggtgttcggtacccgaantaattacccgaaaatgactgcctggggttggacca
agtattgtctcatcagcattcagcaccactgccacagcatgaaggagggcagagaaaaga
aaagccaatggaagagaagagacaaggtaggagaagggggaaaatagctgtttcttaatt
gcgctgtggactttctctctaacggatccccctcccaacccaccctaagtaaagcaactg
gcatgtggcgtgttctgcagatggatcagcagtggcacacatacagctgtgcatatctgg
cacacaggtgtttgattttgtatttgctagctagccagcagcagccagatttttggggga
gtcacccacagttgtttcacaggaagagagaaagtggtccactggcactaatcctcctcc
acaacaggctcagtgcttgagccagagccactactctcacccctccccccgactctgagt
cactgtcagattctctacccttctccgcaactgggtaggagattgttttggctggaatta
gacgggcacaggtggtaccataacgctcagtgcctccacgcgtaacacctgctgcaagtt
ctttagttcttgttatctctacaacagctcttggtcttttaacagttcgttcagtggagg
aggaggaggaagagaaagcgggcccttggtgttgttcagtagtatgactggttttctcag
gttggcagccagcactgacactatgctgttcttcaggaggtgttcttttgatggacggta
ccccagtgacactggacagagcaacggcagcagaagcggcagcatgcccctctaactcag
gtttggttgatgaaccagaagaacctgcagagcctgtgggagtgggacccatagnagtgg
ctgtggccattaactttctcttttgtgattttcccctttttcattatgtttgacattttt
gagactgagctttgttncagactagtagcctatggcagtgggctggggagatgagacttc
actgagatatagaacacagaaaaagaaaatgtgtgaaaaattgnaatgacaaggttgtgt
tggtagcttgtgatgtagtgaaatgaaatccctgcccagacaatacagatagtgctatgc
tatgcgctacgggcaccctcgttgagcccacagagagactnagccggaagatatgcacca
ccaacacacccgctttatgcatccaanttcccaaacaacanntttccgaaacgaanaaaa
ancaaa
>UCON9B#Unknown RepbaseID: UCON27
tagggctagattttcaaagagtgcattttaagcgcgcaattaggggcaatgacgcgcaaa
attgcgcacgcaaagaaacagaattattttcagaagtgcaattgaagcgcctagtgcaac
tgaaaataagggatttgtgctgcccagttgcgcgcgcaacctatcatcagattttcaaaa
aattcagggagaagtttttgtgctcgcaattgcacactgatcaacgccctcttgctcatt
aacatacgcgtcccctcctatttgtgctctcatttgcactatgtaaacagcttctaacag
ctcctttcccctcttcgttcaaacaaacaatggcctttgtaaccaagaagaaaattagta
gcaggtgaaagcttatttttaatgatgctgagaccaaattgttatttaacttaaaatatt
aaaacatttctttccctcaaatcccctttaattcctcacagatattaattatagtttgtc
atacctatacctctgaaatacttgctcctccgaaagagttcaaaaactaaccctttgcct
gtataccctattagcagggtaaaaacgccttctctcttctcactatttttccaatacata
tgatgaaaacatatgagatcgttgggatttatataggcagatttggcagccttttcatat
ttacttggactgtgagatataaatcgaatttggggctctctctccaagaataagttattt
gttatctgaataagtatgtgttagtggatcagacatggataaggtgtttctattataact
gtgtttgttaggtatgatttacattgttctatattgttttataccgtttttcattttcga
ttacttaatttgtttcttgttttgtgtattttgtcacggttggctgtgggtttttgtggt
tgactttttaactttgtaacactttaatgcaaaggaaatttaaaaaacaacaatgaaaac
attttctaaatatgttcacaatcaaatntatccctcagtaatttgatttgtaggaaatgg
agagcaaagcattacaaacagagtgcttttcaataattcataattccttaaacgtgcaaa
tccatcgcctaagtttaggagcgcaatttgcgcctctaactatgttgaaaatgcacttgc
gcgcttaaatagatggccgcgccctcaggcccgcccacttatttttgctctcccgtttag
gcgcgcagtaggttttgcgctcttaagcgccacctgttgaaaatgttcaagcgcgcgcga
gcgcacttgcgcgcccaantgngcgcgcaattgcccgttttgcgcatgcaacncaggcgc
atctttttgaaaatttagccccgaangtttaacgttatattttcatgtg
>UCON31#Unknown RepbaseID: UCON31
tttaaaataacctgaaaagactgtagtgaggtggtgggatgccattcatcccagcatgcc
acgccactcctcctcttctttggatggcaatcacaggacccagatgccaagctgtggaag
atattcttccagcagcagcatctggctccttggcagactccgcaggcagttgtgctggcg
gctttggagttgcctctgggtctgtcacgtggttaggctgctgatgggctgtctgggctg
ccttgtcctcctggacgccattttcctttgactcacctttgattctgaggaatttgcgca
tttttatccgtttgagaataaggtcccgcgcaaatccctcatgagatctctacgcaggtc
cttttatggtaaaaaaaggctgtttccctgtgtncacatatntgttttctgtgtaaatct
gtgcgctgnccttagagccacccacatcccggta
>UCON16#Unknown RepbaseID: UCON16
ttcatacatagtanctttcattantaacatcgncacnnttattacgcatcttcgtttaga
agccgccttcgtttagnagccgccctcatttagtagccgcacctttaccatgcaagccgc
aggggaaagtaattaaatttaatagaagccgccctcgttttgaagccgccctcgatttaa
agccgcagggggaagtaattaaatttaatagaagccgcggcttctaaacgaagatatacg
gtatttgcagtcatgnntactacgacttttatncaagcgtgcatgtact
>UCON19#Unknown RepbaseID: UCON19
cactgcatgtatctcgcattaattattgggccatagcaacaccaacattcaagccgncaa
tgtttggacactgctccggggaaaaaatagccacaaatcattccgctcaaaataaaaagg
tcgaatggtattaattaattcatctgcacaactcattggaagtaaaagcgtnttcttaaa
tagcttcttgattgagaataaatgcctcattaatcttaaacatatcaacctgagaacact
antaaagtcagatagaataatgantgacattacagggaacacaacgtaccacacgcagga
atgcattcacccattagtcactccgcataaatacgcacacctttacttgcattagcggaa
gaggnattcagggaagaa
>UCON22#Unknown RepbaseID: UCON22
actagtggagctacccgtccgaggaacgggtatattcagtgtaaataagttaaattttag
aaattaatgagttctactaattgagtttatccttgtaaattaataaaattctagcaaatc
tacaaaaaaaancgtacgtttgtttgcctgcgtattacctgtatggagatcattaatacc
tcgtgacatcgaggtcataggtcaaatccgagaccttattgcaaatctagggaaaattac
ctttccaatgacatatggcacgaccttcaactcctaatagtctaggaggagttcangtcc
gaccgttcatacattcagaatncccaaattatat
>UCON21#DNA? RepbaseID: UCON21
cgtagactttagtaataagtttgntgcgctatactgttctgnagctcgaagntnaattca
aatgnttcttgatttacatggaaatatactgtaaaacgcgaaattaacgcgtcaagttaa
tttcgcgctcccctcgcctcgggctgattagcgcaaattaaatttcacgctaatcagccc
gagcagttagcgcgcaatacggaaatccgggatttccgctgattgcggtaaaaatatatt
cgcgctatttgcgcaatgcgcgaatatcgcgaaaatatttttatagcagcatttaatagt
tttacagnatttaatcaagacggaaaatta
>UCON5#Unknown RepbaseID: UCON5
cagagggaaagagagagagacttgctaacctttnaaaaaggctcccagtccatttatata
cctcctacaatgctcaccacttttactcgtggtgagcgcgcctcaccacctttgccgtgc
cgcctcatagccccttgttaacttttctccttttatggtcttttaggcgtagatgctcac
ctgcttaaatatctctaaagctactagtaaaaaatacctaaatatataacagatgcacaa
gtgcaccttgggatgaatgcattatggacacagaactgtcatcacacccctcacaatcac
attttcacctgctcatgtggtgtacacctgtggcttgttggcaatgcacttggttgcagt
gtgggagactcccaggttcaaagctagccttgtatctttgttccccttacgtgaggtttt
ttttctagtcttttct
>UCON18#Unknown RepbaseID: UCON18
ttngagctattttgtggtattccccagtatagtcgtgtttggtatcatttgaaagagctc
actgagctgagaagaatgacataaaaatcgctatgacgggacaaagtatggcaaagttat
gagtgtttaaagtttccaggaagtgcttttattttgattcatatttaaattaggttccca
gcagatggagggaatgcaagtcagtttgtggcaggagacagacgttctagccaatgagaa
atcaaaggggaacgctgcaagcagctgacttcgntgaggagggctgtcttatcttattat
ttatatttccccatagtagcaacaaaagtatttcaataatctatatagagtttaagtata
atatagttaattgatataagtaatttcagtgctctttaatataacaaatctctagtgtga
aatattcttagttaatgatcagcataaaatagacagaggtctttttagtgtaactataag
ttctgagttcattttatagctgagttggagcgaggatatcattaaactttgcattgtata
nagtgtgtctacatt
>UCON4#DNA RepbaseID: UCON4
ttaaagggacactgtcaagtagtttaggcccaaaatttgacctactttaaaagttgttat
aatctgatggggaatgtcctccggattctaaatatctatttttaataaaatccactactt
cgtcgccgagaaattaaaaacaatagccactatttntgtaggacccacaaaaaaacaatg
ttttgtgctccccctgctggctctgcagcagcagttaactaacgaacactattcccagag
ctgtgctgacatcatcgatgatgctggtgcacaaacaaggaagtaaacaaaaaaagccat
gttaatttcagctccattagaaacacagggaaaaaaatcaatgtttgccaaatggaaaag
gacaaaatcggtagggaaagaaattttattttcaagcttctaagagggtattacaaacaa
tggagagtaaaaanaaaaatnaaaaactataaaaaagtacttgacagtgtccctttaa
>UCON7#DNA? RepbaseID: UCON7
ttaagtgtctcaaataagcatttaatttagatttaataagacagttattgtatgttaatt
aaatatcaattgattgttaaaagcacttattgaggtttaataantatgnaagagataaat
ctagttgccatgtaattaactcaaaattacataagcaataaatgcgtaattacattctta
ttaatacattaaacttgtaaagaatgtttaggcatttaattggcatttaacaagatagct
atagcaagttaattagatatcaattaattgctaaagataattaattgacatttaataagt
atgttaattgatatctaattaacttgntatagctatcttgttaaatgccaattaaatgcc
taaanattccttncantttgnatgtgttaaaaa
>UCON2#DNA? RepbaseID: UCON2
cttaaaagaaagctgcacccattttgctcagcncagcagtctgaaagttcacanggtgag
aagcacttctcaccatgnataaactgtgaaatgtatttgaaaataaagtttttaattana
attggcatttctgagcctnctgctggcggcggccatcttgctgaaaagtgacatcatttg
tgacaccggcagtacgggagcccagtgtaagagactgtaaaccagtttccatcctgcttt
aatactggtttaacaatcagaagaagaactttactgtttaatatttaaacaaaatgttta
atgtttaaacagtaaagttcttcttctgattgttaaaccagtattaaagcaggatggaaa
ctggtttacagtctcttacactgggctcccgtactgccggtgtcacaaatgatgtcactt
ttcagcaagatggccgccgccagcagnaggctcagaaatgccaattntaattaaaaactt
tattttcaaatacatttcacagtttatncatggtgagaagtgcttctcaccntgtgaact
ttcagactgctgngctgagcaaaatgggtgcagctttcttttaag
>UCON26#DNA/hAT RepbaseID: UCON26
tagggatgggcgaaccggttcggataaaataagaaccgacccgaaccttcgcccaaaact
cgaaccgaacctgaacctgaacttttttgaggttcgaaaaagttcggttaactttttttn
cnttatttttcattttcgcgcgcctctgcacttcctggttccggccgggaccggaagcgg
aagtgccgaaataccgcgagaaaggctgttctcgcggtatttccggcccgaccggaagca
ggaagtaccggaaatctcgcgagaaagcctgttctcgcgagatttccagcccaattttgc
agacccaagaggttcggataagcttcggataagcatccgaacttttgggtgcttatccga
accgaacctccgaaccttttgaggttcgcccatcacta
>UCON23#DNA/hAT-Tip100? RepbaseID: UCON23
catggcttgatttaccttgattagcatagcaatttgctacacatttttcaaaaagtgcta
atcaattttagctcaaaatagattgaaacgccgcacaaattgctgccacagtccaaaaat
gctaatcagttttgaaaatctaaatcatggcttg
>AmnSINE2#SINE/tRNA-Deu RepbaseID: UCON3
gccggaggggatggcttagtggtctaagcatcaggtttgaaatacctagactccctggaa
ccacaggttcaaatcccagcagggtcgactcagcccttcatccttccgaggtagataaat
tgagtnccacgcagtttactgtgtgngggtctttcggatgagaccttaaaaaccaaagcc
ctgtctgctctgcgtggacattaaagatcccgtggcgcttttcgtaagagtaggggtttg
ccccggtgcccttggccgaatttctggaacccggctgaaancccggggaaaccgagagcc
tggcttatccctatagggtattagncaccctataaaagttaaatttatttatttattt
>UCON6#Unknown RepbaseID: UCON6
acaaacaagagttggcaagagccaacgggtctgcactgatttttttttttaactttttat
ttattaaaatgctctggatacagattaactttctttgctcaatatttattattgtttcac
ctgccttgaaatgggaactgcaagcgctttgataaatggattgaaaggttgtctagtttc
actgtagcttctgtaagtacctctgtatcctctgctgaaatgctattttgtaacttctta
cagcaatactcctcagtgaatcacaacagatatccctacgcctcctacagcaacagtaca
ctagggggactatttttcctctttctccagcggtggaagnacaccactgtcacaaaaggc
tgtgctaaatcagggcactggccctttctacactgataccaataggtcctgcacttaaag
tgcagacctaaaaaaga
>UCON29#DNA/Kolobok RepbaseID: UCON29
ttaaagtgcggttatggtcagaaaagtgactgtgtaaaaatggcaccttcttactcagca
gatctgctccctgtgtgtattctgagtcatatctgcttactttactgacaaaaacaagtt
tttactcctgttagcactgcagagccaatacagctacggaagagcgagctggattctatt
ctgcctcgtgcatcatcaacagaattgtcagctaagttccgattgcagaatctttattac
tggtgatgatgtangaggcagaaagaacacagcttgattttcagatcccaggttgagttt
gcagggctggcagttagaaaaatcatcttttgacttgtaaactgagcaaatttgatntgg
aagtcattgagaganaataaatatggaaccccacgatgccatttttacagtcacttttca
gagtagaaccgcactttaa
>UCON12#Unknown RepbaseID: UCON12
aaatttcaacaacaagaatatgtttctcnttttatttcttctttactttgtgttaaggag
atatgtgactttgctgtcagcgcagcttgtgatgtggcagtgaaatgaaatcngtgccca
gtgtgcctagacatacagaactttcaaacaacaaaagatatnttcttctgtcttcctttt
atttactttgtgttaaggatatgtgactttgctgtcagtgcagcttgtgatgttgcagtg
aaagtgaaatccgtgcccaatgtgcccaactttcaaaacaacagccaaacatccatattt
tccttccttctttnctttgtgttaaggatatgtactgactttgtggaatcactgcagcaa
gttgtgaatgatgtatgaaatgaaaaatccctgcccagtgcacagagagaatacagacag
tgctgtgcaatcactgctgtgctgtgctatttgctgtaatattcagctcagacgcagcca
gaaaagcccaccaagcccagaagtctcagacgaaaaaaga
>UCON15#Unknown RepbaseID: UCON15
tatctgcattatgattagagatgtgcgggtagtaaaatatccgcggtagcgaactatccg
cggataataaaaattacccgcttctcgcggatatccgatccgctaattatccgcaaaaaa
ttcggatcggatgtctgctatccgaattattttactatccgccaaagagtgcttttggca
gggtttttcagcaggaaaataggaaatgagttggaaaacattaataaaacttgaaaacaa
cagcttaaggtgtttgatccttagatgaactgtagacggcttccgccgttcaagtctatg
tgagagcggtgcagaaaggaagaacgggacggggtaagaagaggaga
>UCON24#Unknown RepbaseID: UCON24
cattctcccactttttaaccaccttcaangtcacctgcggcattttatgnatggtaaata
atataatgaaaaaaggtagcaaacacgaaagaggacacatgggtaaagacagttattaaa
accggaatgatttatttcataacattttgaggtagcatactttaactctaggtacagcaa
cccctcagtgtctgctccccctaatttgcataagtaattgacagctcgttaacagctcat
taggaacactgaaaaccatgtgacaaaaacaaacccagtgcaacagaggggacagagtct
ctgcttgtgaattatattgaaaactcaaccagattcaaaattacaggtcagaaaacaacc
tgattattaaaaaa
>UCON20#Unknown RepbaseID: UCON20
tattatttattttcataaacgtataggatacgtatcccantgcggcaccattacgcaggt
tacattcctgtattcactttaaacacagtcaatcaataccagttatcaaaatctgtacgc
aggacgggggaaggttgtgaaattgcctagaaaacacatctgcaaagtaaacccaataca
gcgggctgtctgcgtgacttattactttttaataatgtaaatatgtaaacattatagagg
ccttattgatcctcagtacctaaacattacatcactattaataacaaatgtaataagata
ttataaatatgcaaaataatagtacattaacctaaataacaccaataaattgcaaagctt
agcataaaattgaaaatcactaatggaacactgtgcagtttgttcatactacgagcagtc
aagaatcatgcataatgtaacagtgcaactgctaacagcaggctcacacaagataattta
aacttgtttttatggacatgaggaactgatctttgaagcggtccctgatgagattccgct
tggccctaacagcatcctgagagagtgttccggttttccccttgcatccggtgcgtattt
atagggtgcagaataaggactcgtttaaattacgcacgtggatttgcgccttnaccgtat
taggtgaaaagtaggtgtttaccccatgnccatatatgaaatcggtgntaaaatgcgtac
agagccaaanccctcctacatgccgttacgtgnccgcatatnctacaca
>UCON25#Unknown RepbaseID: UCON25
ttcattttctcttcctcttttccccngtgccacgatgcaatctgcactgtctgagagcca
gactccaaatgaggcagccgttctgaacacgtgnagacaaaggaagtggtttccctagca
acgggaaccacgtgaaagctctcagaacagctcccctcctccactcaggtttcttttcag
tttagcggttcgcacataagctcgcgcggagaatcggacacccggtgttcgattcgaatt
tatcaggcgaactgaagcaaggagagtagtgggtg
>UCON14#DNA? RepbaseID: UCON14
gtaagatttccaagatttctggcggganttctttacaanagatgcattntttctnttggg
gtttacgccgccatttngtctaattattcctgacatttcgcccatcatattgtgagcttc
ttcagaggaaagaaataacagcttgtctccttgagagcacttctgaaatttattcaattc
acactttgctcttaaagaagactggctatttatttctntcctctgaggaagctcatagta
tgatgggcgaaacgtcaggaataattaagaaaaatggtggtgtaaaccccagcagaagaa
atacatcttttgtaaatgactcccngcagaaatcttggaaatcatat
>UCON8#DNA RepbaseID: UCON8
cattaagggctctattcgtcaatgctttacttatgcgtacgcatctttttttttacgtga
ttcttctacgcggcaggacgggtgcgttggctgcacggtattcagcaaaaagaacatccg
aaatacgcggccgcgcaccggcatctgggcggggtttggccgaccgcgtacttgagcgcg
gatttcaaatacgggcanagggattcccctttttttgaccatataagggaactgcgcaag
tcttaacgcggactgaacactttacacggtattcagcaacaaagaagcagcctccatcag
cgcgtagtgcacaggaacnggttggtttcatggcgtagngcgggagaactgcctcaacac
agtctgctcatgctgatgctcctgatgctgccgcttctgatgccctaaaagctgctgcct
ccgcatcctctgctgctggtgccactgcacactctcgggcgatggggcaaggggcacact
ctggatcttcacatgccaagatgaggaaaatcaatttcaatncccaaaagacggaactac
tggtgcagaaggtcactaaacactaccagttgctctatggcactggagtcttgaagggga
atcctgaaaaaaggacatgggtgtggaacaagatcctgtactgcatcactgccctgggat
actgcgagagggacataggggaactcaaacataaacggagagcgggattttccttgcant
ggccacaataaatatgtttgttgaagagaaaataagtgggaagagaagacatgcatgcct
gatgttgaagaaaagcctgtttgtgcctaatacattggagaaattgttcaagaacagttc
atccntgtgaaaatatgacccctgtaatgctgccaaggtcagtgagacctngggtgatct
gctgngtaagtgccggtcgcgcaagttaaagctgcctgggggcagctttaacttacgcac
ccgatttttccaagatttcaaaaaactttagagaagagaatgcgtgtaacttgctcgttt
gggccggttcttcccctttttctactttctccggcccctttcggacattccntncnncct
ctctctccctctctctctttccaagatgtgtacac
>UCON28b#Unknown RepbaseID: UCON28b
gtagagctcagcaataaaatatacntgaccgatatttattgcaacgtgcattctnagnca
ttttctactncacatgatgttctgaaacagttaagtaanatgaaaaatacaggcacaaga
ttatatctgtcacagatgaaaaaactacatttatggatcagtgtaatccattcattggtt
tatggacccaaagtcctccagggagtgtcacaaatccacatgatgtccctgagtgctgga
ttttgcatttggatctctgatttagctgaaagatgtgtaaaancncatgtagccagacag
ctccctattggctacacatctgaggaggctcaagagcgcaagttattccancnaaggtcg
gcagtaanttacgctcantaaattggctccagatccgcctgtttcagacggtagcataga
aataacttatgcgttttgctaaatcnncccacttttggtcaaaccacgcccctctttggg
gatctgccatcgcaaacgcggaagacatgcagatccggagatccgcgctttccggaggac
ggcggaataccggcggatcaanagtttgacatgta
>UCON28c#Unknown RepbaseID: UCON28c
tcttgctttttctctcacgtatggtgttctgaaacagttaagtaaaatgaagaatatttc
taacttatattagtaacttgtattgaattatacttggattacttattaaatgaagaatat
tatccatattatatctgtcacagatgaaaaaactacatntatggatgagtgtaatccatt
cattggtttatggacccaaagtcctccagggagtgtcacaaatccacatgatgtccctga
gtgctggattttgcatttggatctctgagttagctgaaagatgtgtaaaatcacatgtag
ncagacagctccctattgactacgcatctgaggaggctcatgngcgttgtttattccagc
aaacgtntggaatannttacgctcangaaattggctccngatacgcctgtttcagacggt
agnatacgaataactngtgcancgtgctaaancctcccactttcggtcaaaccacgcccc
tctttgggnatctgccatcacaaacgcagaagacgcgcggacccggncatgcgcaccttt
tggaggacggcagaataccagcggatta
>UCON12A#Unknown RepbaseID: UCON12A
ttttttcntttcttttttatttactaacctaaagataatgactttgctgtcagtgcagcg
caatgaaaatgaaatcagtggcagcacctgagtgtccagccgcccagtgtacctagccct
agacactacagaactttcaaaaataacaaaaacaaatgtttttctttctcattaactttt
taaagcctgctgactttgtggaatcactgcagcaagttgtaaatgatgtatgaaatgaaa
aatccctgcccacccagtgcgcacagagagaatacagacagtgctttgcaatcactgctg
tgctgtgctatttgctgtaatatttagctcagacgcagccagaaaagcccaccaagccca
gaagtctcagacgaaaaaaga
>X1_LINE#LINE/CR1 RepbaseID: X1_LINE
ataaaacactaaancttatgaagaaaatgaagtgaaatagaggcgcaaaaagaaatgtat
gaagaaaggacacagagggnaaatggaaagtgttcaaagataaattaatgtatgcccaag
ggttatgcgtgccatctagcaataaatacgctagaagtaaaaatgaaggccaatgcggat
gaanaaggaagtgcaaaaagtaatcaagggtaagaaagaggcatatgcgaggtataaagc
atcaggtacaagggagagctggaaagattacagaatgaagttaagagagtgtaaaaaaat
gataagaaaagcaaaggtggagaatgaaaggaagattgcacaagaggttaagataaataa
taaggcatttttcaagtacataaggaacaagaggtcagcgaaggagacagcagggcctct
aagagatggcaagggtaatttattgacagaagaggtagacattgctaaaaaattaaatga
attctttgcctcagtgttcacaaaggaggatgggggacagatgccagaaacagacatana
tttcccaggggaggaaaaagaaatactgaaggaaatcaggatcgtgccagaacaggtgat
caagaaattagaacatctgaaanctggcagaacnccaggncagga
>X2_LINE#LINE/CR1 RepbaseID: X2_LINE
agggtnaagaggcaaancaagaagctgtaggccagcaagtttaacatcgctgcggggaaa
atcttgggaaaccatcttaagggacgcggtgggagaacacctggaaaagcacagtttgat
taaggatagccagcatggattcaggcangggaggtcatgcttaactaacctgctggagtt
ctttgaagatattactgccatgatagataagggaaattcagtggatgtagtgtacttaga
ttttcaaaaagcatttgacaaggttccacatcagagattaatggctaaggtaaagagtca
tggaataggaggtaaantagagngctggatagaaaantggctnaagagcagganacaaag
agnagccataaatggaaanttttcgagntggaaaggggttacgagtggggtaccccaggg
gtcagttttaggacctctgctgttcaacgtatntataaatgatttggacgagggtattga
aagcaagatctccaagtttgcagatgatactaaaactggaggcagagcaaataatgagga
acaatgcaaccagattcaaaaggatttggatcgtttaggtgactgggccagcagatggca
aatgcagttcaatgtagacaaatgtaaaataattagtctgggagcaaggaaccaanctag
ggaatacgtgctaaatggaacagtcatccagcacactgatcaggaaaaggatttgggggt
tattgtggaaaaatcattgaaaccatcagcccagtgcacagctgcagtaaaaaaggcaaa
cgggatactaggntgtattagcagagggatagaatacaaaacaaaagaggtgatactgtt
actgtataaggcacttgttagaccccatctggaatactgtgtgcagtactggtcaccgtn
ccacaggaaggatattattgccttggagagggtgcagcgtagggcaacaaagatgatacc
aggtctcaagaatctaagttatgaggaaaggttaagggagctgggcttattctcactgga
aaagaggagacttcgaggtgacctaatagaagttttcaaaattatgaaagggattgataa
agttgatagagataaattnttcacactggcgaagggttcaaaaactaggggacataatct
aaaaattaggaaactaggagtaaatagggaactcaggcagaactatttcacgcaaagggt
aataaacatatggaataagttaccggggaaggcgattgaagcaaagagtataaatgagtt
caagagacacctagatttgtttctggagaaggaggggattgaggggtacggtgaaaaagc
aggaaggtgggattaagataaaccnaaaaagggcaggcatgttgggccggatggcctttt
cctgttcctaaaatttcttatgttctta
>X8_LINE#LINE/CR1 RepbaseID: X8_LINE
gcaaaaaggaataatgagttaatgctagccaaagggattaaagggaataagaagggcttt
tacaaatatcagggaaaagaaatactagagagaaaatagggccaytaataaatgaggaaa
gaartgaaattaatgatgactctaaaatggctgagatactgaactcattttttaaatctg
tctttaacaagaaaaataaagaaaagaaatttggacaattaggaagtaatgaagaccttg
taaaaatagctattgataaaaagcaggtaaaaaatacttggaaaatttgaataaat
>X9_LINE#LINE/L1 RepbaseID: X9_LINE
taattttttatgatantagttcttggaagataaagataccntacaatgcctaaaaataaa
cctggatccgctaaagattcggcattttgctcccaagcttccgctagccgggagacgggc
ctgtctgctttcggtttcacaccatcgggaggtacagatttgacttatcaaacgatgtcg
gatttacttagtaagaactcggcggatattagtaaaaggttggacgcgattcaggctaca
atggctgcaacggataagaagtttgaaagctttggttcaagactgcaggaggctgagagg
aaaattgaagacacggagataacgatcgatggacacgacgctattctaactgagaatacc
aaagactgtaaagcgctgagaaatcgaattgatgacctggaaaacaagctcagattaaga
aatgtcaggttggtaggggttcctgaaggcgcggagacgagagaagctgagatatttttt
tcgcaatggattatgaaggtgctggggatggataattttgaactccctctacaatgcgtc
gtggcgcgtcgtatccctgggaaggccaatcaggcaacaccccgcacggtncttgcggaa
tgtgcagctcttggaacgaggaacaacgttttgaaattggcacgtaaatctgagtccagt
tttcagggttcaagaatcttattttatccggattacagtcctgttcttcttcggcgtcgg
aaggcgtttgtgactgttaaaacgagaatgaaaaatatgggcctggaatacgcgttgctt
tatcctgccaggctgagggttcgctgtggaggccagacatatgtctttctttctcccacg
gatgctacagcgtttctggataagaaggaggcagactgcgcccgaacggtggaagaaatg
gcttcggaggactccgacacgnagagcgtatttttt
>X5B_LINE#LINE/CR1 RepbaseID: X5B_LINE
gcagggaacaaaagagagagaacatattaaatggaacagtcatgcagcatactgaccagg
aaagggatttaggggttattgtagaaaaatccttgaaactatcagtccagtgyatggctg
cagtaaaaaaggcaaacaggatactggggtacatcacccgtgggacagaaaatcagaaga
agtga
>X7A_LINE#LINE/CR1 RepbaseID: X7A_LINE
agrcttgttcaccaaatcctggaatactagaattasaggcccccttgaagcttgaaagag
gtaattttaggacaaataaaaggaagtrctactttacacagcaggggagtaaacttatgg
aactcattaccccaagaggtggtataggctgaaaatataaatagcttcaaaaaagattta
gataaattcatggatgatagatccatwnatgggttataagggaagtgggatgcagttaac
ctttaaggttgatgtcagrgargacag
>X7D_LINE#LINE/CR1 RepbaseID: X7D_LINE
taaagttaagaatatcctttgaagcttgaaagaggcaaatttaggacaaataaaagaaar
tactactttactcgtagatrataaaaatgtatggaatatattatcccaaaagtatagagt
acwtgctgaaaatataaatagattcaagaaaggtttaga
>Charlie7_Aves#DNA/hAT-Charlie RepbaseID: Charlie7_Aves
cagtggtctccaaagtggggtgcgcgcaccccaggggntgcgcaagacgatccactgggg
tgcgggaagaaaatactagaacttctatttattttattttatctaaaaaataagaaagaa
attaagctttactaatatttaatatacgnnttgacactggcgccctcactcggtccgtat
gtcaganggtcacatgtcacatacggtncgcgaggtgtcctgggggaagagtggtgctcc
acaacgcggaggggttgacagtggcgccctcactcgttcgctcactttcagcgtattgcg
acgtattgcagtttacgtgtgcccggttaagtggatttacggattatattatctagtttt
aactaaactaaccctcacaaaatggacaagtggcttaaaaagattcctgcaaagaaaccg
cggattgaagataatactaataatgcgagcacaagcgaacaacaagaaaatggcagagct
gacacttctactcctagtacgagctcttcgtcagccacattacgaggtaaaaacaatgac
gatctaatcagatctgacaagaagtcggccaaaaanatcgaaattatcaagaagactatt
tgaaatacggatttacatccgctatcgttaacgatgaacctcgccctaaatgtatattgt
gccttgagatattagctaatgatagtatgaagccatcacgattagcaagacatttaaaaa
ctaagcatccagaacatgaagacaaacctctacaatttttcagcgatgtttnaagtcatg
cgatattcaatccagtactttacaaaatttcactaaacctaatgataaatntttagaagc
ctcttttgaggtttcttacttaacagcaaaagacaaaaagccacataccgtcggggaaac
acttgttcttcctgccgcggtaaaaatggctgaaataatacacggaaaacaatacggcga
caaactaaaatgcattcctttgtcagcaaatactgttggaagatgcatagaaaacattgc
tgaagatttgaagaaacaagtattagaacaaattacgcagtgtgggaggtttgctatacg
gttggatgaaagtacagatgtttctaacatgtctcagcttatggtatttgctagattctg
tttcaataatgaaatacacgaagaactactttttcgtgagccactaaaggaaagatgtac
cggagaagatacattctcaacagtaaatgacttctttaataaaaacaatgttttatggaa
aaactgtgcaagtgtaaccactgatggagcggctgctttgactggaataaaaaagggatt
ccggggtaaggttacagagatagcaccacgcgtgaaattcattcactgcatcattcatag
gcaagctattgcagcaaagaagctggagccagaagtgcacaaagtgctacaggatgtcat
cgatgtggttaattttataaaaacaagacctttaaatagtagaatctttacaatactttg
taatgagatggggagtgaccacgaaaatcttttgtaccacacagnggttcgctggttatc
tcgtggcaaagtgcttaaaagagttgtcgaacttaaagatgagttacgcgtttttctttt
acaaaaagacaagtgttccgaatttgctgaccttttctgtgatgacaagtggctgtcagt
agtatgctacctagcagatattttcgaaaaaataaacacacttaatgtgtcccttcaagg
tgaaggtgacgttttaacaatgagcgagaaagtaactgcttttcgaaagaaactcgtgct
atggagagagcattttgaaaacggatgtttggaaatgtttccatcgttatgtgattttgt
tgccgaaaacgatgcaagtgtgtcacctataaaaactctcgtatctgtacacttaaaaaa
cttggaaacagaattttctaacctgtttaaaaatcttccaaangaagagtttcagtgggt
tttgaacccatttgttaaaaatataaaaatgcaacaccttccgattagtttgcaagaaca
actgattgacatcagggaagatggaaatttactagccgaatttcaanaaaaanctttgca
taattggtggatgggantgaaaaatnagtatcacgatttagtaagcgcagccaacgatgc
acttcttccatttggatctgcgtatctttgtgaggtatctttttcagctatgacagccat
taaaaccaagtatcgaaataaactgaacttagaaccagaccttcgaatcgctgtatcaca
aagtgttaaaccaagattttaaaaaataatgaagcatattcaatcacatngctctcacta
aaaatattaatagtantattttagtgagagnaaaangttttgtaccgttaaaaataaaat
aaaattattttaaaatattgtttatttcatctttatctcatccttttttaatttctattt
ttgtgtatgttttataatgtacataatatattagtacagtagtacatgtatataatttat
aaataaatatacatatattgggggtgcgcgctcaaaattttttactgataggggtgcgcg
atcaaaaaagtttggagaccactg
>CR1-Y1_Aves#LINE/CR1 RepbaseID: CR1-Y1_Aves
cgagtagaaaagtccnngngattntctccttcgtgnctgagcgnnacggtgngagcgnag
ggctcctgcgatcaacgnctggccgcagagtcggtgtcggcgacagggntttggtttctn
tgaccatggggctctttttgagganctgacctgcttgggagagacgggatccacctgact
aagtgaggcaaaggcatctttgccagcaggctggccgacccggtgaggagggctttaaac
taggaacgacgggggagggagatgacgacccgcaatcaagtgaggaagtggtggacnggg
ccggcaagcaaaggggcgcggggtgatgtgaacggaagagacctcacaatcagcaaaaca
gggctgaagggggnccacctcaagcgtatgcacataaataaggaagcgcctgnaggacag
cattacggggaaagctctcacgccttttctgggaaatcagcacgnccgggtgcctctctg
aagcgcctgtacactaacgcacgcagcatggggaacaaacaggaggaattagagatctgt
gtgcagttgcagggctatgatctcattgggatcacggagacgcggtgggacggctcncat
gactggagtgctgccgtggatggatacaggctctttaggaaggacaggccgggaaggcga
ggagggggagttgcccttcatgcgagagagcagctggaatgcatggagctctgcctgggg
atggacgatgagccagctgagagcttatgggtnaggattaaagggcagaccagcgcgggt
gacatcgtngtgggtgtctgctacaggccgcctgatcaggaagaanaagcggatgaggcc
ttctncagacagccggaagnagcctcacgttcgcaggccctggtcctcatgggggacttc
aaccaccccgatatctgctggagggacagcacagcagggcataagcagtccaggaggttt
ctggagtgcattgatgacaacttcctgacgcaagtgacggaggagccgacgaggggaggt
gctctgctggacctcgtactcacaaacaaggaagggctggttggggatgtgaaggtcgga
ggcagccttggctgcagtgaccatgagatggtggagttcaggatcctgagaggagggagc
agggcaaaaagcaggatcacaaccctggacttcaggagagcagacttcggcctcttcagg
gatctgcttggaagagtcccgtgggataaggccctggagagaagaggggtccaggagagc
tggntaatnttcaaggatcacctcctccaagctcaagagcagtccatcccgacgagcang
aagtcaggcaaaaatgccaggaggcctgcgtggatgagcaaggagctcctgacnaaactc
aaacgcaaaaaggaagcatacaggaggtggaagcagggacaggtnacccgggaggaatac
agagacactgtccgagcatgcagggatgnggttaggaaagccaaagcccanctggaattg
aatctggcgagggatgtcaagggcaacaagaagggcttctacaagtacatnagcggcaaa
aggaaggctagggaaaacgtgggcccgctgctgaacggggcaggggacctggtgacaaag
gacatggaaaaggccgaggtactnaatgccttcttcgcctcagtctttactggtaagacc
ggccttcaggaatcccaggtccctgagaccagngggaaagtctggagcaaggaagactta
ccctcggtggaagaggatcaggttagggaacacttaaacaaactggacgcacataagtcc
atgggncctgatgggatgcacccacgagtgctgagggagctggcagatgtcactgcgagg
ccactctcaatnatctttgaacgatcgtggcgaccgggagaggtncctgaggactggagg
aaagcaaatgtcactcctatcttcaagaagggcaagaaggaggacccggggaactacagg
ccggtcagcctcacctcggtccctgggaaggtgatggagcagctaatcctggaaaccatt
tccaggcacgtgaaggacaagaaagtnatcaggagtagtcagcatggattcaccaagggg
aagtcatgcttgaccaactcgataaccttctacgatgaaatgactggcttggtagatgag
gggagagcagtggatattgtctaccttgacttcagtaaggctttcgacactgtctcccgt
aagatcctcatagagaagctgntgaagtacgggctggatgagcagacagtgaggtggatt
gaaaactggctgaacggccgggcccagagggtggtgatcagtggcacgaagtctagctgg
aggccagtaactagcggtgtaccccaggggtcagtactgggtccagtcctgttcaacatc
ttcattaatgatctggatgatggggcagagtgtaccctcagcaagtttgctgatgacaca
aaactgggaggagtggctgatacgccagagggtcgtgctgccatccagagggacctcgac
aggctggagaaatgggctgacaggaacctcatgaagttcaacaaggggaagtgcaaagtc
ctgcacctggggaggaacaaccccangcaccagtacatgctgggggccgnccagctggaa
agcagcttngcagaaaaggacctgggggtcctggtggacaccaagctgaacatgagccag
caatgtgcccttgcggcaaagaaggcnaacggtatcctgggctgcattaggnagagcgtt
gccagcaggtcgagggaggtgatccttcccctctactcagcactggtgaggccacacctg
gagtgctgtgtccagttctgggctccccagtacaagagagacatggacatactggagaga
gtccagcgaagggccacgaagatgattaagggactggagcatctctcctatgaggaaagg
ctgagagagctgggactgttcagcctggagaagagaaggctcaggggggatcttatcaat
gtgtataaatacctgaagggagggtgcaaagaggacggagccaggctcttttcagtggtg
cccagtgacaggaccagaggcaatgggcacaaactgaaacacaggaggttccctctgaac
atcaggaaacactttttcactgtgagggtgaccgagcactggcacaggttgcccagagag
gttgtggagtctccatccttggagatattcaaaagccgtctggacacggtcctgggcaac
cggctctaggtggccctgcttgagcaggggggttggaccagatgacctccagaggtccct
tccaacctcagccattctgtgattctgtgattctgtgat
>TguLTR5e#LTR/ERVL RepbaseID: TguLTR5e
tgtactgggtctggctgggatggagttaattttcttcacagcagcccgtacggtgctgtg
ctttggatttgtgactaaaacagtgttgataacacaccagtgttttggctactgctgagc
agcgcttgcacagcatcaaggccttttctgcttctcaccccgccccnccagcgagtaggc
tgggggtgcacaagaagctgggaggggacacagccgggacagctgacccaaactgaccaa
agggatattccataccatatgacgtcatgctcagcaataaaagctgggggaagaaggagg
aagggggggacattcggagttatggcgtttgtcttcccgagcaaccgctacgcgtgntga
agccctgcttcccnggaagtggctggacatctgcctgccgatgggaagtagngaatgaat
tccttgttttgctttgcttgcgcgcgcagcttttgctttacctattaaactgcctttatc
tcgacccacgagttttctcgcttttacccttccgattctctcccccatcccgctgggggg
gagagtgagcgagcggctgngtgggcgcttggctgccggccggggtcaacccaccaca
>LmeSINE1c#SINE/tRNA-Deu-L2 RepbaseID: LmeSINE1c
gggtgtcggtgrctcagtaggtagcactcttgcctcttagtcagaaggtcgcaggttcaa
atcccacttgaggaacctggacaaacccccagcaggtttttggagtgctatgctactgaa
ggtgttttctttcagatgagatgccaaaggaatgttttgcctaccttttagagatcataa
attctatgctatgttttgaaagaatatgggagtcctagtcaagttccctcaatagagtct
atcaggtcataatgattggaagttgttgtgtgatatgcattcaaaacatagttgttgtgt
tccatcccaaagacaacacttcagtgacttacatatgccctcaatgcaatgtaacatcca
tggataaaacactacagaaatgtaaattctactctactctaatt
>LTR1_MGa#LTR/ERVL RepbaseID: LTR1_MGa
tgttgtagtaggcgttaacgaggaatcgggatgtgacgcgataggacctcccctgctctg
taggcgataacgaggtatcgagatgtgacgcgataggacctctgttacgtaaatcatgac
gcacgcttgaaggacgtagaaggggcgtagacgaggcacgtaggatatataagtcgctgt
ttagtcgcaataaacgccatttgctacatcctcatattggtgtctgcgtcgcaatggccc
tagcgaggggagatcgctagcccccggcggaccggacctcgagaatggggacaaca
>Penelope1_Vert#LINE/Penelope 
tccttctatcccatttctgactagcaacaacgttatcgaaactgatctttacagcaaacc
cacggatgnacacctgtatttgaatcggacatcttgtcatcccagacataccaaaatcag
cattgtttacagccttgctcttaggattcgacgtatctgcaataatgaagaaaactactg
gaaaaaaattaaagaacttactaatcagtttgttaatcgaggatatccgcttcacattat
acagagacaaattaagaaggctactgtggtacccagaaancatctgctaaacaaagtcaa
aattaatgataaacaaaatcgagttccctttgtggttgattttcatccagctgcacccaa
ctataaaagagctatcaaagaaagctacccattagttgtcaattcagaacgacttcagaa
agcaatccctaaacctccantgatatctttccgacaacctcctaatctccgcaagttgtt
ggtaagagctgcattaaaccagcctgtcatcaatcctggctctcaccgctgtaactcaaa
gagatgcactacctgcgatcacttagaagaaactacagcttttaaaagcacatctacagg
tagaacttacaatatacaacagaatctcacttgcagatctacctctgtcatctacgtcat
acagtgtcaacggcccgactgcaataaacaatacgcaggcaaaaccagcagtgacctacg
tacgtatttcagaaatcgcaagtctgctatcattactaagaagctggaccaacctgtggc
taaacacttcagcactccagaccacagccttgctgatctcaggattttcccaatagaaag
tgtatcaaaacctgaagatctggataaaagaaaaaacttctggacgcagaggcttaaaac
tctagctccctgtggtttaaacctggaagacaatacatctgtttaacatcttgcagtttc
tggaattctcattgagaatntttctgacacagtgttccatggaacatcctttgtttgctc
acactgtgcctcttttaaacttcagatgtaaacaacaaaagcttattctttttccatact
atcttca
>L2-1_Crp#LINE/L2 RepbaseID: L2-1_Crp
gcctgctctgtatgcttccctcctccccacttcacttttttgcccctctctcccattcca
aagtctgctgcaccttcagccctggctcacccccaacatctgcttcctctgctcctgctc
tcatgctgcagagcatctctggcagaaatcctatgaccaggctgacttcctccactacaa
attcgttttctcctccttcagttctgccatcttcctagctaagcaactctacttctccag
cttgattggatcccatgcccacaatccccaccttttcaccacttgactcactcctcacca
ccctttcctgcctccatttctctctctgcacaggatctcaccgatttcttccaagagaaa
actgacaaaatacgacgtgacctcctcctcccctcagcttgcctcccttcttccctctcc
tgcaatcttctcctcttctcccctgtcacagacacgaagtttcttctttctcttccctct
aaccccccagtggccccctcccatcccatctcctgatcccttcacatccactctcatccc
ctcccttactcttctccttaacctcttctgcctctgcttttccctcacaatacaaacatg
ctttagtctctcccatcctaaaaaaaacccttgaccccacttgcttctccaccaccccat
ctccactctccctttcatctctaagctcattgaatgcgctgtttacaattactgtctgga
gtttctgtcctccagttcccaccctcactccagcttctgccccttcttccactgaaatct
aatgtcttgccaaagtctctaatgactctttctagccaaagctcagaatcagcactccat
cctcatcctccttaacctgccagccttcaacatagttgaccactgttcctcttgaaagct
tgtcctcccttggcttccgtgactgtcctttcctagttccctttctttcctcttgccttt
tcctttgaaagatctcctcatccccttccaactttcacagaaaccctggctccacttgct
ccctttcctttctcctccwtagtaacgtctctggataatctmatctgcaaaccaaaccgt
awatcttcatggaccccwaaatccacactctctattccatacctgtcwccttctgtccaa
ataaaatctcagcttstctctccaatgtctcctcgtggtattgtgccagctcaacaaggc
taaagcgggctcccttaatctagctgcccatctccacccct
>L2-1_AMi#LINE/L2 RepbaseID: L2-1_AMi
tccatgccamgccatccgagcatgctgcttccwcctctacaactctctcctttctttcct
tctgtccactgaactgctgcagcatctctaatgacctcttcctagccaaatctcagaacc
agtactccatcctcatcctccttgacctgtcagccgcctttgacacagtcgaccatgctc
ttcttgaaatcttgtcctcccttggcttccgtgactctgtcctccgtctcctcctacctc
tctaattgctccttggcaattcttccttcctcccactttctgtgggggttccacagggct
ctgcccttggtccccttctcttctctctacaccttatctctgggtaatctcatccgcaaa
cacaaattcaactaccatctgttgactcacagatctacctctctactccagacctgtctc
cttctgtccaaactaaaatctcagcctgtctctctgacatctcctcgtggatgtctagcc
gtcagctcaagctcaacatggcctaaaacagagctcttaatcttccccccaagcctgctc
cccattcccttttctcaatcactgtggacaacaccaccatcctgcctgtcactcaggccc
gtaacctgggcgtcatcttcgactcggacctctctctaggtcctcacatccaggctatgt
ctaaatcttgcagattctttctgcataacatctctaagatatggcctttcctatccatcc
acacagctaaaactcttatccagtctcacatcttgattactgcaacatccttttctctgg
ccttgacaaatgcaatcttgccccgctcatatccattcagaatgctgctgcaaagatcat
tttcctagcctatcgctttgaccatgtcacccctctctttgcatccctactggctccccc
ttctctatcaatcaaacataagctacttgtcttcactttcaaggcccttcacggcctatc
ctacctgtctatcatctctcattcactatcgagagttgactcccgcctccaatcggccca
tgatgccagcctccatcgcccacttgttaaattttcaaacagcacttcctttttcctatg
ctgctcccctcatgcttgggaggagctccctgtaaacatccgcaaatcacattattctcc
ttcaaatccctccttaaaccctcctttgccatgatgcctacaaaaactgacaacagttag
gctgctgatgtgctgagactactgcctattctgct
>CR1-L3B_Croc#LINE/CR1 RepbaseID: CR1-L3B_Croc
tagaggatcggggattttggaagggaactgaagaagangnaagtccaagtgatcttctta
gaganccttccagtcccgngagcaagggaanacagaagcggaaaatnctgnagatgaatc
attggctgcgcgactggtgcgagtgaaggttntggttttgcggaacgctgggctacttcc
aggggagaagggactgcncgaataggacggcctgcatctcagcagggggcgaancagtnt
tcttagctgacagactanctgaagcagccaggaggncgttaaactagcaacgcaagagga
gggtgctaagaaggcaaacgcgctgtaaactcaaactcggcatgtcgtgagcaaactgaa
ccgacgtggcaaagaacgtgaagggaagacgtttttcagttgcttatatatcaacgctag
gagtctgggnaacaagcaagaggaactggaaattctcgttcangagcagaaatntgacgt
aattggcattactgaaacctggtgggatgattcgcatgactggaacgttaaaatcnacgg
ttacaacctgtttaggaaggacagagcgggnaaaagaggngggggagtggcgctctatnt
taaagacgccattacctgttttagagttattgataactcggaagcacaggatcttgaatg
cgtgtggatcaatgtgctaactaacaaagcccagganggggtactggtgggggtctgtta
cagaccaccgaatcaaaccagagaacaggatgagttactccttaagcacctgtctgtaac
gtgtggaaagaaaaactgngttgttacgggggacttcaatttgggagacatatgctggag
gtctcatgcagccagtagtaaaacgtcnttagagtttctaaaaattatagacgataattt
tctaacgcaaaaggtattgcacccaacacgaggtaactctattttggacctcattntgac
ggataaagatgaattaatcactggactggaagttggtggttgcctagggaccagtgatca
tgacctgattacattcgatatgggcaaacagaaganagtcccaaccagtaatatatatac
ttggtgcttcaaaagggctaatttcccaaagctgaggaaaattatgagcgaaattgactg
ggaggaaaaatttagacagaaaaatgtgaatgaaaattgggagttctttaagaagagttt
attagatggccaaaaagccacgattccacaatcaagaaagaggacaactttggctaaaag
cccatcctggttcagtggcgaagtgaaggcagcaattagaaataaaaaagcaatatataa
caaatgggaaaaaggggaaacagatagcaatcgatataaattagaagttatgaagtgtag
aaaattgataagggaagctaaagacatcagggaaaaatccatggctggcagggctaagga
caataagaaggaatttttnaagtatattaggaacaaaagaaatcctagcaatggtatagg
cccattactagatggagatggtaaaattgttaataatgatgcagaaaaggcagaagtgtt
caataaatatttctgttctgtatttggaaagaagcaggatgatgtacttgtatcacatga
ggatgatgaagtactttccagtccattagtaaccaaggaggatgttaaacaacatctact
agggataaacatttttaaatcagcaggcccggataacttgcacccaagagtcctaaaaga
gctggctgaggagatctctggcccgctgatgttaatttttaataaatcttggaataccgg
ggaaattccagaagactggaagagtgctaatgttgtgccaatattcaaaaagggcaagcg
ggatgacccgggtaactataggccggttagcctgacatcagtcccgggcaaaataatgga
aaagctgatacgggattcaattaataaagaattaaaggataggaatataattaatgccag
tcaacatggttttatggaaaataggtcttgtcaaacaaacctgatttcattctttgatga
gattacaagtttggttgataaaggtaactgcgtagatgtaatatacttagacttttgtaa
ggcgtttgacttagtaccgcacgacattctgattaaaaaattagcactatacaatatcaa
taaagcacgcgttaaatggattaagaactggctaactgacagatctcaaaaagtagtcgt
caatggggaatcatcatcgaatggggatgtttctagtggggttccgcagggatcggtact
aggcccgacgctattcaacattttcatcaatgatctggaagtaaatataaaatcactgct
gataaaatttgcggatgacacaaagattggcggagtggtaaataacgatgaggacagggc
agtcatacagagcgatctggatcgcttggtaagctgggcccattcaaacaaaatgcgttt
taatacagccaaatgcaaagttatacatctaggaacaaggaatgcaggccatacctacag
aatgggggactgtatcctggaaagcagtgactctgaaaaggatttaggggtcatagtgga
caagcaactcaacatgagctcccagtgcgatgctgtggcaaaaagggctaatgcgatcct
tggatgtataaacaggggagtagcgagtaggagcagggaggtgattttacctctgtatac
ggcattggtgagaccgatactggaatactgcgtncagttctggtgtccacattttaaaaa
ggatgttgaaaaattggagagggtgcagaaaagagccacaaaaatgattcgagggctgga
gaaaatgccttacagtgagagacttaaagagctcaatctgtttagcttatcaaaaagaag
attgagaggtgacttgattacggtgtataagtaccttcacggggagaaaataccgggtac
taaagggctctttaatctagcggagaaaggcataacaagaaccaatggctggaagctgaa
gccagacaaattcaaattagaaataaggcacanatttttaacagtgagggtgattaacca
ctggaacaaactaccaagggaagtggtggattctccatctcttgatgtcttcagatcaag
actggatgcctttctggaagatatgctttagtcaaacacaagttattgggctcaatacag
gggtaactgggtgaaattcnatggcctgtgntatacaggaggtcagactagatgatctaa
tggtcccttctggccttaaaatctatgaatctatgaa
>CR1-L3A_Croc#LINE/CR1 RepbaseID: CR1-L3A_Croc
ctgcgacccttgggtctntgatcagccccggtgtttgaagtcnctgagtggttaatcnct
ccctgattagtgagggggcggagctgagcaacgaggttcagtagtaaagtcagttgccag
gcgaactcgtgagcagcggaaaacgagggcgntttggagggagtttggaggggagtgcgc
gaagctttctttctaggtacggttctacgctcaataccgtgatggccagcgatggagcag
tggttgtgacctgcaacggatgtgccacgttttctttcctgcctgaagccagaagggact
tcctgcgtatgaagtgcaagttggtggctgtgctggaagaaaagattcgtggtttggaag
gacaagtactgacgctgcggagcatcagagaggctgaggagttcttggacaaccagattc
gggaagcatcgccaccccagattcaagaaagaaaggaactggccaccaaggaaccagaaa
gagaggaaaccggagaggaggcttggcagttcgtaaccaccagaggcaagaggacgaggc
ggcattctacgcagctggaggcagangaggatgggcaggctgtgaccaccagagagaaga
ggaccaggaggaattccacacagctagaagtatccaatcgttaccaggttctcagcgtgg
aaactgcagaaaatatctctgaagatccagctggtcgaacggaacggagagctgtacggg
acatacctgtggatggctgctcagcccaacccgcaagacgatcaagcatgcccacaaaga
gatctccaaccatccaaggaagacagacgatccttgtcggggattctatactaagaagaa
tggaaagaacgttctgcaagggacaggcggacaacaggacggtgtgctgtcttcccggag
ccaagacacgagatgcgactctaagactggataggcttctgaagtcggcgggcaaggatc
cactggtgatggtgcatatcggcactaatgacactgcttcgcgngatacctcacagatta
tagacgacttcagggaactcggaagggtgctgaaggagaagaatgtccaagtgatcttct
cggagatccttcctgtcccacgagcgaaggaagacagaaggcagaagattctggaagtga
accgctggctaggtaagtggtgtaaggtagagggttttggttttgtggaacattggtcca
ccttctatggggagaaggggctgtacagtttggatggcctccatctcagtagaaggggaa
ccagtcttctaggggacaggctggctagactagtcaggagggcgttaaactaacaacaaa
aggagggagtgaaagagggaaacaaatgagcactcatttagcacaaaatcaagatgtcga
gaacaaaattaatcaaggcaccaagggacgtgaagagaagaaattctttaattgcctata
caccaatgctaggagcctgggtaataaacaagaggaattggaattgctcatttatgagca
taaattcgacctagttggtattactgaaacctggtgggaagattcgcatgactggaatgt
taaaatcaatggttataacctatttaggaaggatcgagtgggcaaaaggggagggggagt
ggcactctatgtcaaaaatggcattacctgtttccgagtcactgacaactcggaagcaaa
tgatcttgaatgcttatggatcaatgttctaacagataaagcacaagatggggtactagt
tggtgtctgctacagaccaccaaatcacactagagaacaggatgaccggctccttaagca
cctatctataatgtgtaggggaaaaagctgcgttatcacgggggacttcaatctgagtga
catatgctggaggtctcatgctgccagtactaaaacgtcctcggaatttctaaaaattat
agatgacaatttcctaactcaaaaagtgttgcatccaacacgggggaattctatattaga
cctcatcttgacagataaagaggaattgatcacagaactaaaaattagtggttgcttagg
tgcaagtgatcatgacttgattacatttgttatgtgcaaacagaataaagtccaaaccag
taatatatatacttggtgctttaaaagggccagtttcacaaagctgaaaacaattatgag
ccaaatcagctgggagaaagaatttaaacagaaaaatgtgaatgataattgggaactgtt
taagaacattttactagatgcccaaaaagccacaatcccacaatcgagaaagaaggctac
gctggttaaaaaaccagcctggcttagaggggaagtgaaagcagctataaaaaataaaaa
agcaatatataacaaatggaaaaaaggggaagttgatagcaatgaatataaattagaagc
taggaattgtagaaaattgataagggaagcaaaaggacacaaggagaaatctatggccag
cagagttaaggacaataagaaggagtttttnaagtatattaggaacaaaaggaatcctaa
caatggtattggtccattactagatggaaatggtagaattgtcaataataatgcagaaaa
ggcagaagtgttcaataaatatttctgttctgtatttgggaaaaagccagatgatgtant
cgtatcacatgatgatgatgaaatactttccattccaacagtaactaaggaggatgttaa
acagcagctactaaagctagacatttttaaatcagcaggtccggataacttgcatccaag
agttttaaaagagctggccgaggagctctctggaccgttaacgttgattttcaataagtc
ttggaacactggggaagttccagaggactggaagaaagctaatgttgtgccaatatttaa
aaagggtaaacgggatgacccgggtaattataggcctgtcagcctgacatcgatcccggg
caaaataatggaacggctgatacgggactcgattaataaagaattaaaggagggtaatat
aattaatgccaatcaacatgggtttatggaaaatagatcttgtcaaactaacttgatatc
ttttgatgagattacaagtttggttgataaaggtaatagcgttgatgtaatatacttaga
cttctgtaaggcatttgacttggtaccgcacgacattttgattaagaaactagaacgata
caaaatcaacatggcacgcgttaaatggattaaaaactggctaactgataggtctcaaaa
tgtaattgtaaatggggaatcatcatcgagcgggcgtgtttctagtggggtcccgcaggg
atcggttcttggccctacgctatttaacatttttatcagtgacctggaagaaaacataaa
atcattactgatnaagtttgcagatgacacaaagattgggggagtggtaaataacgaaga
ggacaggtcactgatacagagcgatctggatcgcttggtaagctgggcgcaagcaaacaa
tatgcgtttcaatacggccaaatgtaaagtcntacatctaggaacaaagaacgcaggcca
tacttacaggatgggggactctatcctgggaagcagcgactctgaaaaggacttgggggt
cacggtggataatcagctgaacatgagctnccagtgcgacgctgtggccaaaagggctaa
tgcgatccttggatgcatnaacaggggaatcncgagcaggactagggaggtnatattncc
tctctattcggcactggtgagaccgcngctggagtactgcgtccagttctggnnnccaca
cttcaagaaggatgttganaaattggagagggttcagagaagagccacgagaatgattaa
aggactggaaaacatgccttatggngagagactgaaggagctcgatctatttagcttatc
aaagagaaggctgaggggtgacttgatcgcagtctataagtacctacacggggagcagaa
atctggtaatggagggctcttcagtctagcggacaaaggtataacaaganncaacggccg
naagttgaagctagacaaattcaggctaganatnaggagnaactttttnacagtgagggt
agttaagcactggaacagnttaccaagggangtggtggantctccatcnctggaggtctt
taaancaagattggatgcttttctagaagacangctctggttcaaacaggaattaattcg
gggaagtcctgtggcctgcgttagcagggggtcggactagatgatctncngaggtccctt
ccggccctannatctatgaatctatgaa
>CR1-16_Crp#LINE/CR1 RepbaseID: CR1-16_Crp
aagtggaagttgggkkcacccaggttgtgatcatagtcatcagatttgaaatgctcatga
gggtagaacctgtggaagggaaacacaaaggtttttgactttaggaaagctgactttgag
ggaatgtgaaatgccctaaggaattttgattggaattctataatgtatgggaaatctact
gcagaaaagtgggaaatatttaagaaacagttggagagactgcaattgaaattcatcccg
gttaagtctaaacagggaaaagggcaacagaggccaatgtggttaagtagggatgtaaag
attagtaagcaataagaacagaaggcttttaaaatataaacagcactgggaaggataaga
actaagcagaacaagttaaaaggataattagaggagcaaaaggaaatatgacgttagcta
actaaggggctcttcaaaaatattcgtaatggagacaaaagtaaagagaaaattggtcca
ctgaacatgataatgggggattggagccaggaaaaggaag
>CR1-15_Crp#LINE/CR1 RepbaseID: CR1-15_Crp
aaacagtaataaagacaagctaaggcagaatttgaggagaaatttgctagaaacataagg
ggtagcaagaaaattttctctaagaatccgaagacctgccagggagkcagttgggcttkt
ggatgatcaggatgtaaaagsggcgctaaaggatgacagggccattgctgagamactaaa
tgcattctttgcatctgtcctcattgtggaagatgttakggagactccctcaccagatcc
actcctctctagggacaatcwgtgaagcwgacccaaactgagatttcaatagatgaggtc
gtagaggaaattgataaactaaacagtagcaaatcaccaggacctgatggcattcatcct
agcgtcctgaaggagctcagattggaaactgccaaactcctaactgtagtatgcaaccta
tcactaaaaacagcctcggtaccagaggactggagggttgccaatgtgactcccatattt
aaaaagggctctagaaggggacgcagggaactacaggctaacttctgttccggaaaactg
gtagaaacaataataaaaacagtgttcagcacatggatgaacatgacttgctggggagga
atcaacatggttttgtcaaagggaaatcatgcctcaccaacctactagagttctttgagg
gtgtcaataagcaggtggatcagggtgatccagttgacataatgtatctggacttccaaa
aagcctttgacaaggtctccatcagaggctcttaacgaagttaggtagtcatgggattac
agggaaggtcactcatggattagaaattggtttaaggatagaaaacaaagagtgagtata
aatggtcagttttcagcgtgggaaagaagtaaacagtggggtcccccagggatccatgct
gggaccggtgctgtttaacatattcataaatgatctggaaaagggggtgagtagtgaggt
ggcaaaatttgcagatgacacaaaattatttcaaggtggtaaagaccaaggagactgtga
ggaactcagaaggatctggcacaactgggcaaatgggcaacaaatggcagatgaaattca
gtgtagataagtgcaaagtgatgcacattggaaagaataatctaaactatacatacactg
atgggttctaaattagctgttaccactcaggaaagagatctgggagtcattgtggacagc
tcamtgaaaacatctgctcagtgctcagcagcgtcaaaaagaaacaaaatgttaggatta
ttaagaagggaatagtgaacaaaactgaaagtatcatatgcccctttataaatcacatgg
tgcatccaccttgaatactgtgtccagttctggtccccacacctcaaaaaggatatagaa
gaactagagaaggtcagagaagggcaacaaggatgattagtggtatggaggggcttccat
atgaggagagactaaagaggctaggcctattcagtttagaaaagagatgcttgagggggg
acatgataagggt
>CR1-13_AMi#LINE/CR1 RepbaseID: CR1-13_AMi
aamaagggattagaaaataatactgaatgtagtacaatgccattatataaaccgatgatg
cacttcacttgaataccacgttcagctctggtcaccctatttcaaagaaatagagcagaa
acaaggagttcgagacaggcaacgaaaatgattagaggcagagagacttccatatgaaga
gagaatgaagactggactgtttagtttagagaggagatgaatgagggggcatgatagagg
tatacaaaataatgaatggacaggggagcaatcgggagctcctatttaccctttctcata
acacaagaacaaggacattcaatgaaattgaaaggcaacaatttaaaactgataaaagga
aatgctttttttacacaatgcataattaacctgtggaactcactgccacaagatatcact
gaggccaagagcttagcaggattcaaaaaggattagacatttatatggataatgagaaca
tccgcagttacattagataggataaaaaatataagggatataatcctcatgcttcagggc
ataagccaaccactaactgacggggttaggaagaaacttcccccatggacaggttattcc
ataattgccattatggggattttacaccttcctctgaagcatctggtactggccactgtc
agagacaggatactggactagatggaccactggtcattccactattgtgaattaattgtt
ctta
>CR1-13_Crp#LINE/CR1 RepbaseID: CR1-13_Crp
aagagcaggtaagagamkgctcmkaaaatktgaatawgcmcasaccagcmmgtctggmtg
atgkgwgccctggggcwksmwgggaattagctaaccaacttactgtgctactgaccatta
tttttaaaagtcatggagaatttgggagggaccagaaagctgggaataactatgcagtgt
gatcttcagaaaagaaagagagtgatcctggcaattactgcccgtaagtctaacttcatc
cctagtaaaataatggaacaaatattaagagggaggaaaaaatcttaaacatctagagga
taatggaaccatgagcaataagcagcatgggtttataaagaacaaatcttgccagacaaa
cttgattgctttttttgatagaattacaaaattagtggatgaagggctgcaatatatctg
gattttagtaaagcatttgatacagtgtctcacaaatcttgaaattaattcaaattggct
tggatatgagcactgtcacatggactgaaaactggctgaaggaccgtaaacaaagggtaa
tgataaacggcaatgtatcgagttggggggaggtgtctcgggagtgctgcagggatagtg
ttaggtccggtcttatttaacatcttcattaatgatctggaagaggaagtaaacagcaca
ttaatgaaattcacagatgatactaaattgggagggttgcaaacaccagtgaggacagag
aaataatacaaagggacctagagagattagagaggaaataacaaatgagattaacttgga
aaaatgcagccaatattcactaggggaaaattcagtggagakgaaacgmagmgagcagcm
wgamagagcmatssaawatsgcagtggacagcagatgcgatmsgagtktgcaacgtgwwg
tggmwgcaaamcmgacagtgcggtttkggsct
>CR1-12_AMi#LINE/CR1 RepbaseID: CR1-12_AMi
aaaaaaggaaccttactagaaatgggaaattggggaaataaacagggaggagtataaggg
cattgctaaggcttgcagggagaaagtaggaaggcaaaacgcaatgagttaatgctagcc
aaaggggttaaggggaataagaagggcttttacaaatatatcagggggaaaagaaatacc
agagagaaagtaggtccattaataaatgagggagggaattagtaatgatgactctaaaat
ggctgagatactgaactgctttttaaatctgtctttaacaagaaaaagaaaagaatgggc
agacaattaggaaggaggtgtaagacagctattgataaagagcaggtaagggaatacttg
gaaaactgaacatatacaaatcagcgggtctagatgacatgcatcccagggtgctgaggg
aattagctaatgaactacagaaccactggcaattatttttgaaaagtcatggagaactgg
ggaggtccagaggactggagaaaagcaaatgtagtaccgatcttcaaaaaaggaaagaag
agtgatcctggcaattacagccagtcagtctaacttcaatccctagtaaaataatggaac
aaatattaaaggaa
>CR1-11_Crp#LINE/CR1 RepbaseID: CR1-11_Crp
cccagaattctgaaagaactggcacatgaaattgcaggtccggtagcaaggatttttaat
aaatctatcaagtcagagggtagtaccatatgactgaagaaagcaaacttagatgtggaa
aaaagtgatccaggcaactgcaggcccgttagtctggcctcagtagtatgcaaggcttta
gaaggagttttgaaggaaagaataattaaagacatggaggtaaatggaaaatgggataaa
atgcaacatgggtttaccaaaggtagattgtgccagactaacctgatgctttctttgata
agataactgattttctagacaaagaagaaatgcagtagatctcatctgtctggacttcag
taaagcatttgatacggtgccacgcgggaaatattagttaagctggagaagatggggatt
agtacaagaattgtaaggtggtaaggagctaagggaggtgacagtaggtagtgctgaaag
ggaactatcggccggaggaggttactagtggagttctcaaggatcagtcttgggactgat
cttatttaatattttcattaatgaccttggcacaaaagtaggagtgtgctaatgaaattt
gctgatgacacaaagttgggaggcatcgtcaatgcagaggaggatcaggatatcatacag
gaagaactggatgaccttgagactggaggaatagaaatgggatgaaattcaatagtacaa
agtgcaaggtcatgcacttagggactaataagaatttctgctataagctgggagctcatc
agttagaaatgctggagaaagacctgggtgtactagttgatcacaggatgactatgagct
accagtgtgatgcagccatgaaaaaggcaaatgcaatcctaggatgcatgagaaggtatt
tccagtagagatagggaagtattaatgccattgtacaaggactggtgagacctcatctgg
aatactgtgtacagttctggtcacccatgttcaagaaagatgaattcaaactggaacagg
tgcagagaagggctactaggatgatcaggggaatggagagcctatcttatgagaggagac
taaaagagcttggcttgtttagtctagcaaaacgaaggctgagaggggatatgattgctg
cctgtaaatacatcaggggggtaaacaccagggagggagaagaactgtttaagctaaagg
acaatgttggcacaagaacaaatgggtataaactggccatgaataaatttaggctggaaa
ttagaagaaggttcctaaccatcagagcagtgaggttctggaacagccttccaataggag
tagtgggggcaaaaaacctaactagttttaagatggagcttgatcagtttatgaaaggga
ttatatgacatggttgcctgagatagcaggggactgatgaatgacccaggaggtcccttc
cagtcctatgttcctatgttc
>CR1-8_Crp#LINE/CR1 RepbaseID: CR1-8_Crp
aaatgtttgtacgccaatgcaaggagcctgggcaacaaaatggaggaactngaactactg
gtgcaggacgtgaaaccagatattatagggataatagaaacatggcggaatagcagtcat
gactggaacacaggtattgaagggtacgcgctgttcaggaaagatagaaataaaggcaaa
ggtggcggantagcattgtatattaatgatgcggtagaccgtaaagaaataagaagtgat
ggatggataaaacagaatctgtttgggtcaaaatcactttggggaaggagntaaagagnt
tctactgggatagtgctgggagtctgctatagacccccagggtcggatttggatatggat
agagatctctntaatgttattagagagataaatactaccgggaattgtgtcattatggga
gactttaacttcccagatatagactggagaacaaatgctactaataatggtagggcccag
atattcctggatgtgatagccgacagatttcttcaccaaatagtcactgaaccaacaaga
ggcgatgctattttagacttggttttggtaagtagtgaggacattatagaagagctggtc
gtagaaaataaccttggatcgagcgatcacgagttgattcagtttaaattaaatggaagg
ataaacaaaagtaggtctgtaactaaggttctcgatttcaaaagggcaaactttganaaa
ttaagggaactagttagtgaagtcaactggactgaagagctcagggacttgaatgtggag
gaggcctggaatttctttaagtcaaaggtgcaaaaactatctggaacttgtatcccaagc
aaggggaaaaaacttgtagggaagggctccagacctaactggatgaataaccacctcaaa
aaggatattaggaataagcagagagcctacaaggaatggaaaaagggactgatcagcaaa
gaaagctatgtcttagaggtcaggaagtgtagggataaagtgagaattgccaaaagtcaa
gctgagttagaccttgcaaaggaaattaaaacaaatagcaaaaggttcttcagccatata
aataaaaagagaacaaggaaagaagaagtggggccgctatgcagtgaggatggggtagag
attaaagataatctaggtatggcccaaaaactaaatgaatactttgcctcagttttcaat
aaggacgatgatgttgaacatgggggcaaaggcaggatggctaatgggaatgagggtatg
gaaatggaaattaccacatccgaggtggaagcaaaactcaaagagcttaatgcgctcaag
tcggggggaccggataatctccatcccagaattctgaaagaactggcacatgaaatcgca
ggtccggtagcaaggatttttaataaatctatcaagtcgggggtggtaccatatgactgg
agaatagcaaatgtagtacctatatttaagaaaggggaaaaaggtgatccgggcaactac
aggcccgttagtctgacctcaatagtatgcaaggctttagaacaaattttgaaggaaaga
ataattaaagacatggaggtaaatggaaaatgggataaaatgcaacatgggtttaccaaa
ggtagatcgtgccagactaacctgatatctttctttgataagataactgattttctagac
aaaggaaatgcagtagatctaatctatctggacttcagtaaagcatttgatacggtgcca
catgggaaattattagttaagctggagaagatggggattagtacaagaattgtaaggtgg
gtaaggaactggctaaaggggagacgacaacgggttgtgctgaaaggggaantatcgggc
tggagggaggttactagtggagttcctcaaggatcggtcttgggaccgatcttgtttaat
attttcattaatgaccttggcacaaaaagtaggagtgtgctaatgaaatttgctgatgac
acaaagttgggaggcatcgtcaatacagaggaggatcggaatatcatacaggaagaactg
gatgaccttgaggactggagtaatagaaatgggatgaaatttaatagtacaaagtgcaag
gtcatgcacttagggactaataacaagaatttctgctataagctgggagctcatcagttg
gaaacgacagaggaggagaaagacctgggtgtactagtcgatcacaggatgactatgagc
cgccagtgtgatgcggccgtgaaaaaggcaaatgcgatcctaggatgtatcaggcgaggt
atttccagtagagatagggaagtattaatgccattgtacaaggcactggtgagacctcat
ctggaatactgtgtacagttctggtcacccatgttcaagaaagatgaattcaaactggaa
caggtgcagagaagggctactaggatgatcaggggaatggagagcctatcttacgagagg
agactaaaagagcttggcttgtttagcctagcaaaacgaaggctgagaggggatatgatt
gctntctataaatacatcaggggggtaaacaccagggagggagaagagctatttaagcta
aaggacaatgttggcacaagaacaaatgggtataaactggccgngaataaatttaggctg
ganattaggaagaacttcctnaccgtnagggcggcgaggntctggaacaggctnccaaga
gaggtggtggantctccnaccctggaggtcttcaagagnaggctagacaaagccttggct
gggatgatctagccggggatgntcctgccttgagcagggggttggactngatgacctcct
gaggtcccttccaaccctaattttctatgattctatga
>CR1-3_Croc#LINE/CR1 RepbaseID: CR1-3_Croc
gggatccatctgatgagaatggggaagagcatctttgggcatcgtctggccaacctagta
aggagggctttaaactaggttccacagggatggtgatcaaaaccctccagcaacagagca
cacagtccagaggggaaaggactcaaagaagcaactcaactctgggaaagggccagagag
ctacaggactgaagtgagtggccaaaaggaagcgagtaggtcaaaatgcaaaatacatcc
aatgcatgtatacaaatgcgagaagtatggggaataaacaagatgagctggaagctgcag
cctgtgaaaagaactatgatctgattggcatcacagagacctggtgggacagctcttatg
actggaatgtcaacatggagggttacactctgtttcggaaggacagggttgggagaaaag
gtggtggtgttgccttgtatgtcaaaaacacatacacttgttccctggttcaggaggaag
aagacagcaaagcagaatgcatttgggtgaagatgaaaggtgaaagatgcagcaccaata
taatggtggggatttattataggccaccwaatcaggaagaggaggtggatgaggcactct
tcaagcaggtgacaaatctatccaaaagctatgggatggtactgatgggagacttcaatt
ttccagacatctgctggaagaacaatgcagccaaacataaaatgtcaagccggttcctaa
cttgtgtggaggacaactttctgttccagaaagtggaggatacaactaggggatcatcta
tcttggatcttgtcctgaccaacagggaagaactggtggaggatgtgaaggtgatgggta
acttgggaggaagcgatcacgatatgatagaattccagatcctgagacagggaaagcatg
aggtcagcaaaattaggacgctagatttcaaaaaggcggatttcatccgactcaaggagt
taataggcatggtgtcatgggaggatagattgaaggataaaggcacccaggagggctggg
agcttctaaggggcacagtattggaagcccaacaagaaactgtcccgacacgatggaagc
acaagaagaatggcaagagaccaatgtggctgcacaaggagcttctaaaatgcctcaaat
gcaaaaggaaagcatacaggcaatggaagaatgggcaggtcaccaaggaagcgtaccagg
aaatagcaagaacctgcagggacaaaatcaggaaggcaaagataaagaatgagctgcacc
tggcaaaggaggttaaggacaacaagaagaggttctgtaagtatgttggccagaaaagaa
ggaccaaggaagctgtgggtcctctgttaacaagccagggggaactcctaaccgaagatg
caaagaaggcagagctactcaacagctactttgcctcagtcttcacaaaaaaattaagct
gcagccagacacctaataaggattatctggataaggaagggggcaagctgagggaggaga
taacaaaagagatggtcagagagcttttgttgggtctgaatgaattcaagtcagcagggc
cggatgaacttcatcccagggtcctgaaggaactggcagaggagatcttggagcccttgg
caatgatcttcatgaagttgtgggagatgggccaggtaccagaggactggaaaagggcca
atgtagtgcccctctttaaaaaaggcaagaaggaggacccggggaactacagaccggtta
gcctcacctcaatacctgggaagttactggagcatatcctaaggaaggccatttgcaagc
atctggaggaggaaaggctgatcacaagcagccagcatggatttatgaaaaacaaatcgt
gtcaaacaaacttgatctccttctttgacaaagtaactacttgggtggatgaagggaatg
ctgtggatatagtgtatctggacttcagcaaggcttttgacaaggtcccacatgaccttc
tcataaacaaattggagaaatgtgggctggataaaactactacaaggtggatagataact
ggctcaatagccgcaagcaaagggtaattattaatgggtccatgtcagaatggcaggagg
tttcgagtggagtcccacaggggtctgtcctgggcccggtgctgttcaacgtgtttatta
atgatttggatgctggcatagaaagcttcttgagcaagtttgcagatgacatgaaactgg
gaaggactgtgaacacattggaggatgcgagcgcaattcagaaggatctcgacagattgg
aaagttgggctagagctaacaggatgaagttcaatgcggacaaatgcaaggtgctacacc
tcgggaggaataatcaaaaacacaaatataaaatgggtgacacctggctggatggcagca
ctatggaaaaggacttgggagtcttggtagatcacagactcaatatgagtctgcagtgtg
atgcagctgcacaaaaggtgaatgcggttttgggatgcatcaatagaagcattaggtgca
agacacgggaggtgatagtgcctctctactcggcactggttaggcctcatctggagtact
gtgtgcagttctgggctccacattttaaaaaggacgtggagaagttagagagggtccaga
ggcaggcaacaaagatgatmaagggcttggaaggcaagtcatatgaggagaggctgaagg
agctaggcatgttcagcttgcggaaaaggcgcttaagaggggacatgatagcagtcttca
aatacttgaagggctgccataaagaagagggaaagcaccttttctctcttgctgcagaga
ggaggatgtggaccaatggcttgaagttgcagcaaagtaagtttagattggatatccaga
aaaacttcttcactgttagaacagtgaggcagtggaatagactgcctagggaagttgtgg
actctccatcactggaggtgttcaagaagaggttggacagccactggtcagggatgatct
aggcgtagctatgcctatgttctactatgggtatttcccatgcttctgggctttgctggt
tgcccccgcctccccccccccccctttctgctacatgtgtcagggtgtttttaagccttc
ctcagaggcattgggtgttggctacagccaaggctggggactttgactggggtgtgccaa
tgctcctgctgggaccaaagccagaggttcctggctagagggtcttgcccctccgctcag
ggtcagaccgatcgccatatttggggtcaggaaggaattttaccccatggtcagattggt
atggactgtgggggtttttgccttcctctgtagcggggggcatggccctctacccgggat
ctcttgagcatatattgacaacatttcatagaagcaggacattggctgccgtggttcccc
tgctttacctgtggcaggttagggtgttaggtctgtgttgtgtcagggttgatggtagtc
ttatgtagagtttagattatggttgtatgggatggtttggatagggatgatcctgcctca
ggcagggggttggactagatgacctctggaggtcccttccagccctacttctctatgatt
ctatg
>REP131#DNA? 
tattataggcggggctggtagcaccgcctattattaaggttgcccgacacttcccattat
aagaccctgttttcagttgcttataactttgccaaactttaaccgtttgggctgaaattt
tccatgccgggtgtctgcctcaggctgaatttttttggaaaatttcagccaaaacggttc
agccgtttccgagaacgaggctagggaaaaatacgttgttttgcccatgttaaaaaattc
tggcgaccttttctttgagaagctctagcgcccccatgctttggagcagggacttgaaat
ttggcaggggggtggcctttgtgtcagggatgtgccttttgccgtccccgtgaaaatccg
cccaaatttggccaagttataagcctttgaaaaatcgcagttcgcacatgctcagtagag
acttnttagagtttagcagctaaantccccgaagattccgtccgcactgagcatgctcca
gcccggggctgagcaggactttccctgcaattgcagctccgggctgctgcgggccgngct
ggggccgggcaccggaactgagagcagggagcctgtctctcctgtgctctcagtgacccc
cctgctggcgcccaggcagcgtggaggaggaagctgcctgattcgaatgcagaggggaca
agagccggacctgngggggaggggaaggagtagattgggacaaggagcctggtgagactg
ggactggaggctggcgggggggagagggagactgggactgggagttggggtggggggaga
ctgggactggctgggcaaggagactgggactgggagccggggaagactgggactggctgg
gcaaggagactgggactgggagccaggaagggaaatgaggtggggagggggactgagatc
ggacgaggagccgggggaagactgggactggctgggcaaggagactgggactgggaacca
gtggggcagggggaaggaggtggagngggagaggagacagatctgacgaggagccggggt
gcggggggagaactgggactggctgggcaaggagactgggacaaggagccggggagggag
acactgagattgggacgaggagcccggggagtggagactgggactgggagccggtgggac
tggaggccagggtggaggagagagacggatcggacgaggagccgggagggggggaactgg
gacaggctgggcaaggagaacgggcagaagagtctgtgcccactagagcacactcccctc
cagagcctggaatggaacccaagattcctgagtctcaccattcctctgctgtcagcaaat
atctgtgaaacccactggcaaagtgtctcatccccctctagtgctggtccacatagagga
tgacaacctactactgctatcagttactccgttagctcaagtggcagaggtctgtgcggt
ggatctaaaggttccaaccctgctgatgacccatgtgggtgtcaatatgatgccacatga
tggaatttctgttttttcagtttgcttttttaaaaacctaggaaattacacacaaaaaac
tacgttaaaagaacattattaaggttgcaaagtcaagcactcaaaagttaggaaatgcca
gaattaaggttgcctgtgcaaccttaattcggcccccttgtgcgtatgcattatgataca
gtctttaattacatgatcacatactattttttccacaggacccctgcctcattcagtgca
caggatggacctgctctggggatgaatcagggttgtgtagtgaaggaggctgttgtctgt
aggacccctgcctcatttgttgcagaagttggaaggtgtgtagtgaatgaggcaggggat
tgcaggaagagaaaggacggtctcatggttaaggcagttgaatgctgccctggagaactg
gattctatccctgcctctgccacagagttcctatgtgatgctgggcaagtcacttaaacc
aaacttttcacaggtggtcactaattgtgtgttcctcattttctgggtgcccgacttgag
accctggggtctgatttgcagaagtgctgagcactcacagctgcaactgaagtcaatggg
agctgtgctttgaacatataaagtgctatataatgctaagtactctgaaaaatcaggtcc
taggcgtctcaaattgggcacccaaaattagtggatacttttgaccttaatctctctgtg
cctcagttccccatctgtaaaatggggataatancaccccctcacctcacaggggtgttg
tgaagataaattcattaatgtttgtgaagcactcagatactatagtgatgagcgccatag
aaaagcccatgaggaaattaataattctgtcttcagagcagggtttgaatagtgtgcagt
aaataaggcctggggccacacattgaacaatgagganaaaacaaaatattgaatagctgc
tcattaagtgagcaccgtccatcctgtgcactgaatgaggcaggggtcctgtggaaaaaa
tagtatgtgatcatgtaattaaagactgtatcataatgcatacgcacaagggggccgaat
taaggttgcacaggcaaccttaattctggcatttcctaacttttgagtgcttgactttgc
aaccttaataatgttcttttaacgtagttttttgtgtgtaaatttcctaggtttttaaaa
aagcaaactgaaaaaacagaaattccatcatgtggcatcatattgacacccacatgggtc
atcagcagggttggaacctttagatccaccgcacagacctctgccacttgagctaacgga
gtaactgatagcagtagtaggttgtcatcctctatgtggaccagcactagagggggatga
gacacacactttgccagtgggtttcacagatatttgctgacagcagaggaatggtgagac
tcaggaatcttgggttccattccaggctctggaggggagtgtgctctagtgggcacagac
tcttctgcccgttccccccaagcctgaccccttctgccccgtcccctccaacctgtccct
gtcccagtcctgtctcttccccacccctggctcctcgtcccagtcccagtgtctccctcc
cccaggctcctcgtcccagtctccttgcccagccagtcccagttctccccccgcaccccg
gctcctcgtcagatctgtctcctctcccnctccacctccttccccctgccccactggctc
ccagtcccagtctccttgcccagccagtcccagtcttcccccggctcctcgtccgatctc
agtccccctccccacctcatttcccttcctggctcccagtcccagtctccttgcccagcc
agtcccagtcttccccggctcccagtcccagtctccttgcccagccagtcccagtctccc
cccaccccagctcccagtcccagtctccctctcccccccgccagcctccagtcccagtct
caccaggctccttgtcccaatctactccttcccctcccccncaggtccggctcttgtccc
ctctgcattcgaatcaggcagcttcctcctccacgctgcctgggcgccagcaggggggtc
attgagagcacaggagagacaggctccctgctctcagttccggtgcccggccccagcacg
gcccgcagcagcccggagctgcaattgcagggaaagtcctgctcagccccgggctggagc
atgctcagtgcggacggaatcttcggagattttagctgctaaantctaacaagtctctac
tgagcatgtgcgaactgcgatttttcaaaggcttataacttggccaaatttgggcggatt
ttcacggggacggcaaaaggcacatccctgacacaaaggccaccccctgccaaatttcaa
gtccctgctccaaagcatgggggcgctagagcttttcaaagaaaaggtcgccagaatttt
ttaacatgggcaaaacaacgtatttttccctagcctcgttctcggaaacggctgaaccgt
tttggctgaaattttccaaaaaaattcagcctgaggcagacacccggcatggaaaatttc
agcccaaacggttaaagtttggcaaagttataagcaactgaaaacagggtcttataatgg
gaagtgtcgggcaaccttaataataggcggcgctaccagccccgcctataata
>Harbinger-N276_AMi#DNA/PIF-Harbinger RepbaseID: Harbinger-N276_AMi
gggccagattctgctctcagttacaccggtgtaaatccggagtaactccactgacttcag
tggagttactccggatttacaccggtgtaactgagagcagaatctggccc
>Harbinger-N96_AMi#DNA/PIF-Harbinger RepbaseID: Harbinger-N96_AMi
gggccagatcctcagctggtgtaaatcggcgtagctccattgaagctacgccgatttaca
ccagctgaggatctggccc
>Chompy-2353_AMi#DNA/PIF-Harbinger RepbaseID: Chompy-2353_AMi
gggccagattttcaaaggagctcagggccagattttcaagtgctcagcacccacaatcgg
ggccagattttcaaaagagctcagctcccatttaggcacctaaataagggccagattttc
aaaagcgctcagcacccagcagctcccattgtgacacttatggccagattttcaaaagag
ctcagcacccaacgtgctgagcncttttgaaaatctggccacttattttggtgcctaaat
gggagctgagctcttttgaaaatctggccc
>Chompy-334_AMi#DNA/PIF-Harbinger RepbaseID: Chompy-334_AMi
gggcttgtctacactacggagcctctgccgctatagctgtgccggcatagctatgtcggc
agagccccctagtggagacgcggcgtatgccggcagaaggggtttttctgccggcatagc
tacaccacctccccgaacgacataagctaagccgacagaagccctcttctgtcggcatag
ctgcgtccacaccgggggttttgccggcatagctacgtcggctagggggtgtgatctttt
tcacacccctagccgacatagctatgccggcaaaactttgtagtgtagaccaggcc
>Chompy-11I_Croc#DNA/PIF-Harbinger RepbaseID: Chompy-11I_Croc
gggtatgtctacgcagcaaaatgaaggtgtgattgtagcacgggtaggcatacccgcgct
agctttaatctagctagcacgggtaacaatagcagtgaagacgcggcggcacgggcttca
gcacgggctagcaacccgagtacgtacccagggtccccggcgggcttgtacagcccgcgc
tgaagtccgtgccgccgcgtcttcactgctattgttacccgtgctagctagattaaagct
agcgcgggtatgcctacccgtgctgcagtcacaccttcgntttgcngtgtagacgtaccc

>Chompy-6_Croc#DNA/PIF-Harbinger RepbaseID: Chompy-6_Croc
cgctataggctattctggggtggggggcgctctccatccctcctgttgaagctgttccac
tttgcataaaagaattaaagattcattgggccagagagagggagcaagagngagcatgac
tctgtagcctagtggttagggcactcacctgggaggggggagacctgggttccggtccct
gctccaaggactgtttatgtattttatccaatgaccgtttaatgtaaaatacataaacag
tccttggagcagggaccggaacccaggtctcccccctcccaggtgagtgccctaaccact
aggctacagagtcatgctcnctcttgctctctctctctggcccaatgaatcttnaattct
tttntgcaaagtggnacagcttcaacaggaggggtggagagtgcccccaccccagaatag
cctatagcctggtggttagggcactctcctgggaggtgggagatgtgggtttgaatcccc
tcaggcagaggagggaattgaacccgggtctcccacntcctgggtgagtgctctaaccac
taggctattgnataaaaggggggcggcaccaccacctcctccggccgcgttttaaaagaa
aagagtgacccctgctccgtttttgaaagaaagggcttaggcgcctaactccaggagagg
gttcngggctgtgaatcccgagtgganggaggcgcctccctgcagcccngagtnaggcgc
ctaagccccggagaggggcgggatttaagacacacccctntcctcagcgtttcctattgg
ctagcttaggcggctccccgctcagcgtgctggctnttgtggatcccattctgaggcgcc
taactctccccatgcactgtatagggagcctaggcgcctaactcagggctgtggattcca
ctccgggggccaggcgcctaaaagttaggcgctgcaacgctcagcgttgcggcgcctaag
tccctttgtggatctagccc
>Chompy-5_Croc#DNA/PIF-Harbinger RepbaseID: Chompy-5_Croc
ggctgggattttcaaaggagcctaagggagttaggcacccaactcccactgaanttcaat
gggatttgggcgcctaactcccttaggctcctttgaaaatcccagcc
>Chompy-1_Croc#DNA/PIF-Harbinger RepbaseID: Chompy-1_Croc
gggcctgatccaaagcccactgaagtcaatgggagtctttccattgacttcagtgggctt
tggatcaggccc
>Chompy-2_Croc#DNA/PIF-Harbinger RepbaseID: Chompy-2_Croc
gggtgaaatcctggccccgttgaagtcaatgggagttttgccattgacttcagtggggcc
aggatttcaccc
>Chompy-3_Croc#DNA/PIF-Harbinger RepbaseID: Chompy-3_Croc
gggtgggattttcaaaagcgctcagcgttggcctaactctgctcccattgaagtcaatgg
gagttttaccactgacttcagtgggagcagagttaggccaacgctgagcgcttttgaaaa
tcccaccc
>Chompy-4_Croc#DNA/PIF-Harbinger RepbaseID: Chompy-4_Croc
ggccccgatccagcaaagcacttaagcacgtgcttaactttaagcacgtgagtagtccca
ttgaagtcaatgggactactcacgtgcttaaagttaagcacgtgcttaagtgctttgctg
gatcggggcc
>MER121B#DNA/hAT? 
tagggacgggagaacccggtggtgttttgggtttcgcgaaacctctagaacttttttnta
taaaagttttgggtttcgcgaaactttttcgagtttcgcgaaacattttttcccttaatt
taaaccattgtttttcaagggaaatttaatttnaaaaacatgtatttctaactaaatgga
agcctgtgctatgcaaacaataaagattcttgtttgaaagtaattcttgccctgcttcta
ggactaccaggggaataaaattaaaaaaaacatgcagcagcccagaactcgcgttttgcc
agagccaaacggaactcgaacctcaaaagtttcgagttctgttctaaatctagaacccgc
gattttcgagtgggttctaaatttggcaaaacgagttctcccatcccta
>hAT6-N1_Croc#DNA/hAT-hAT6 RepbaseID: hAT6-N1_Croc
cagtgttgccaactctcgcgattttatcgcgagtctcgcgatatttggtgtttttcttaa
agccccagctcctggagtcangtgattacgtgagaatctcagctttcatttaaaaaaagn
aagtttctagccctcgtggttgcagagaaaagcttgaaaacgtgacccgagtgcacccta
aaggctcagaaaccagaaggcaaataaaaagaacccnanatttattattttaaaaatctc
atgatttttaagccaatctcatgatttttnggggcctgactcatgatttttgaacgcttg
gggttggcaatactg
>DNA-12_Crp#DNA RepbaseID: DNA-12_Crp
caagaagttatatctgatcaaaaacatttaacatgttaaaaaaagtgcaagttagaaaaa
aggtcagccatataaaggtgtgatatctataaaaacagccaagttagaaaagggttagcc
atttaaacggccaagttaaacaagacacaattaggggctaactgacttccctcctccgag
ctcccagtgtgggtttatgaatcctggggggccaagttagccctaattgtgtcttgttta
acttggccatttaaacggctaacccttttctaacttggcttcctttttgtacatatcaca
tctttatatggctgaacatttttctacattagcttttctctgattttctttgtttctgtg
ttaaatattttt
>MIR1_Amn#SINE/MIR RepbaseID: MIR1_AMi
tagggaggcagtgtggtctagtggatagagcactggactgggactcgggagacctgggtt
ctattcccggctctgccactggcctgctgggtgaccttgggcaagtcacttcacctctct
gtgcctcagtttccccatctgtaaaatggggataatgatactgacctcctttgtaaagtg
ctttgagatctactgatgaaaagtgctacataagagctaggtattattat
>UCON80_AMi#Unknown RepbaseID: UCON80_AMi
atgaggcacaagaaaaatagcaggcaggaagcttgaaatgatgtgggattcatttttagc
ataaataacattttctataacctcagtttcatgattcagcatttctgatgtaaataattt
acaataataaaagtgagataacaccaggtctgtgtgggatggaggtaaatttgggtctaa
aatgagggacagttcttctaatgagggaaaaggagtggcctg
>UCON96#Unknown RepbaseID: UCON96
ttaattacacagttatcaggaraataacgcggtaacattaacacattactgtgtaattac
cattgtttccaaaggagttactatgtagttactacattattacagaaaaataaagcatgt
tattttatggtaactatgcaattaactcatgtcacca
>UCON67#Unknown RepbaseID: UCON67
tatcatataattacatagtaattacatgttcctgcagattacttggtaattatayttgaa
gttaccaagtaattcaaagattaattaccatgtaatttgcagtttttagatc
>UCON75#Unknown RepbaseID: UCON75
cgctcaaagggaaaaatnacttagtaatttttaattactgatncaaagtaaaacaattac
ttgttatttacttgtgtttactaagaattacttaaaattaataaatatttttggaaatta
cttagtaaattttaattacttaacaaaagtaataaaaatatttataagtaaagagaacac
ccataaataccataagtaaatacattactcagtaaatgaattaattagtatttaattact
agaaattactatcaattactaaacattactacaaattacttgcagaatggacanattctt
ttactactattaataatttcaattactaattttatgtaattgtaagtaatttttttcctt
tgggtgcgnag
>UCON57#Unknown RepbaseID: UCON57
tcagggtgctcatcyaccatggaactaatttcacattctcatccattatgtgaatgagat
gtgaaaatagttctctgttttttgaagt
>UCON97#DNA RepbaseID: UCON97
caggggcttnaaaaaaccgaaaaagattttgcacggttcacgtgtcagacaggcgcgcgc
aggatcaatttacagcaggggccaaagatcagaaattctaggaggggctgagggcatgtt
cccctagaaaatgtttgcgatttttgatgaaaattggtgcaatgtggtgcacagatgaaa
gagcaaacagncttttttttttaatgatagcactggattctgaaattaagcacagcaggt
aggaagatcctgcacggatttcaaaagatatcgcacgtccgtgcgctaaagcacgntttt
ttnaagccctg
>UCON80#DNA/hAT? RepbaseID: UCON80
ataaataaaattttctataacctcagtttcatgattcagcatttctgatgtaaataattt
acaataataaaagtgagataacaccaggtttgtgtgggatggaggtaaatttgggtctaa
aatgagggatgtctcttgtaat
>UCON51#LTR? RepbaseID: UCON51
tgctgtgtctgccaactggtggccagacactagagcagacttaaccaattagcggagtcc
cccatccggtggctggactcgctgtgtgcgcgtcctgcacgttaccgcagccgagactcg
aaccgggaccctcgtggtccgtaggcagcagctctaccaggtgagccaaaagggagcctc
cccctggccgagccagtaggagctgtgctaagctcgtctcagctggaagtcgctctttgc
atatcttaca
>UCON63#Unknown RepbaseID: UCON63
aattgaaaaaacgcttttactgcacgcagtaattgacattaagtgctgttttagaaggaa
accagtgattttcaattgacattaaatagaaaattatttaatgtcaattgatattaaatg
ggtaaaattgtactaaattaatataaaatggtttggtggaaaaaa
>UCON66#Unknown RepbaseID: UCON66
ctcntgctnctgctgctntntttcactcttcatcttgnngaatgatgtatttccggtgtg
ggtgcgaatnccgtcccttttgcggatgatgtcgncattcccgtgtcctgcacgtgttgt
attgctaagcgacacttagcaacatgtatcctgcattctgctacttccgtttggcgcttc
acacatgtactttcactttcatctccgaagtgtagcgacattgttcgctgtatttcgggt
gccagtgtggatngaagccatccctggaaggatgtgcatttgaactggcagagagtgaat
gattgacatcgggcataagtactttttgtgtcaaggctttggcatgtcattcgttggaaa
acctattctaatgaatgccatccacacctaccagatgtgccatcgagggatatgccagct
ccttgccagaatactgcttgatgcccgatgccaatcattggtggaaaaatggcatctctt
ttgatgttantgaataaggtagcgcgtaatttctcctgtagaaattgcgcacgtacctta
tatggtgaaaaacgagatttttccc
>UCON56#Unknown RepbaseID: UCON56
gttattactggttttattaaggctaatttataccaatgttagagrttaataccactgtta
ttttctccactgcctgaatttactgaatgccatggggcacagcattcagcaaaaccaagc
agtgaaggaaataacatt
>UCON70#Unknown RepbaseID: UCON70
tttttaaanaatagaatttaccttacaacaactttgaaagtctctgatttcccatgcntt
caaatgggagctgaattccctcagtcctantctgcatcatcagactgtcaagatggcagc
ttcctgtttgattgttaattattcttttttattatatttaagacactttaaaaanttttt
ttagtgatttactcttctttgtaattagatgtagtgattagaatatcttttatattacac
tgcagttttcctttaa
>UCON65#Unknown RepbaseID: UCON65
ctcgccgccttctcgtgatgacgtcgtcgttgccgtcgctgcacgtgttgtattgctaag
cgacgcttagcaacgtgtatcccgcgttctgccacttccgtttcgcgcttcacagtttta
ctttcgctttcacctccgaagtacagcgaagttgttcgctatatttcggatgccgctgca
gttcgatcacatcgaaagaaggatgtgcaatcgaactgacagttagncagtgattggcat
cggccataactcgttattctgtcaaggatttggcatgtcaatcgatgggaaacgatgtgc
gatcgcttganattgatcgtaattcgtttcccatcgattgncatgccaaatccttgacag
aataacgagttacgnccgatgccaatcattcttgggcacatgcctccctntgccgccatt
ttgcgcacccncggggcgtttancaaaagtggtanctc
>UCON69#DNA/hAT? RepbaseID: UCON69
cagggccccgtgtattccgcgattccgcggccgcggaatttgccgcggaatccacccctt
gccgcagaattgtgctccagaatctaagctttcatttaaaaaaantaagtttctagccct
tatggttgcgaagaaaaccttcaaaatgtgaaccgagtgtaaaccgatgcagtgntgtct
gcctgagtctgcagacagcctgaaacaatagctctgagaggtgtgaactgccccattcat
ctcaatggggtgttaactctgaagcctaatgatgacaatttaaatgtcaacattgttaac
tatttcactgctgatcattttagcagaaacatccagctaatgtgcttatccagtgtggct
ggacgtacccgtcacgtcctgacgttccattcatttgaaaggacgttccacaggaataag
gctgcaagttttgaatatgcaaatagtcgaatattctatcgaatatttttttgattntcg
atataa
>UCON84#Unknown RepbaseID: UCON84
ataaatnacagcaggaangcctctagtcactcatnttagctgctaaaatgcctctagggg
tttggattagaagaaggaggacccttacaaggatcagaaggcaatatcccacgggggcaa
attgatacataggaatacagtagctattcctttttggacctcgcagaggaacaagtttta
gataaanatatgacaaacagaccattttggatctctgtaaggggatttgaaaagtcaaac
acgcaggagccatgctttgcctgtaatggtaaaaattacatcgtccgtaacctttttagc
aacaggcttatttcaaacaacagtaacttacagatgctattctaaggagaactagtcant
atatttgttttccttttgatatacagctgcaatagcaagccatgcatgaattttattaag
ccttgntaattttctatcagttctaggagctatagattgaacccatatagatanctggct
cagcctcaaaatgataaacatgtcaagatatgaaaatcatttcattccttaaaaatgaaa
tgaagatgtgattcaaaatgtcatgctttggatgtgnnagcaanattcctanaatcaatc
anccaaagtaaactgtattatttaggagctatttgaaggcagacaagctgaaaacatgtt
tttaaanaanatgcaaaaaggtttacagtatntcntaaacatctanattactttttcata
catacgt
>UCON92#Unknown RepbaseID: UCON92
taaaagctttcatgctttaatttatacatatataatatttaataattacttagttgatac
atttcatttatctaaatttgcccaggcataatggaagctgcccacacaattttccattga
aaattataaata
>UCON89#DNA/hAT? RepbaseID: UCON89
cagtgatttatttgtaggggggaagccagggaaattcccccccctaaactatccgttccc
tggctctaaacgttcaataacttcccagccagggaatgtatttttcccctcctctntata
tttttctgtggtttgcattatcatttgctaaatatattacgacacgctatttacctcggt
ccgcagcttcgagacctttgtgtggcttccccccctctaggaatttcacaaataaatcac
tg
>UCON78#DNA RepbaseID: UCON78
ttaaagagggactttcacactggggcaaacttgaaaaaagagaacatttatacaaaaagc
aatttactttgccagtaattttctgtattccctttgctattattgaagatatttgtgttt
gaataagagctttctccctcacagcccagcttctccttctgcttgatcctgcagtgaagt
cataatcctgtgtttgtgacatcacagtctgttgccatggaaatgattgtgatgtcacaa
attcagcattatgacttcactgcaggatcaagcaggaggagaagatgggctgtgagggag
aaagcccttgtttaaacacaaatatcttcgataattagcaaaagtggcaagaaaaattat
gaaaaacacgtgaaaggtaaatggatttatgtttaagtctgatatatttgaaagttttcc
ccagtatgaaagtccctctttaa
>UCON61#Unknown RepbaseID: UCON61
ttttgcaattgagaggttcttcagcagctattcacttctaatcattcttaagtaataaat
gaatagaatagtaaatgttattagaataatttactattcatcaagaataataaatgaata
gaataatttgcttttca
>UCON68#Unknown RepbaseID: UCON68
attttattttccaaaaagtgtgcttggtgaaaatgtgcatttcctgggaacacctgtgag
ctgttgaatttaattgggctacagctgatgatgcttgtattcttttgaaagctctagaat
agtatgggagct
>UCON71#Unknown RepbaseID: UCON71
aggaaaataaactagaaaaatccattctgtcaaatggaatgccccgctgctttatcactn
ttattgtagtaaggttttacattaaggtaccttgggttttaaattaaatgtcaaatataa
tttggcactggaaacatgaagtgtgtgactgcccttggagaaaacctgacagctcagctc
tgcgtgtcaaattggtatctgcctaatagtgagctctncaggctaatggatcactatttg
gcagantgccacgccacaaactgctcggtanaacttctaaaaagcggaaactt
>UCON62#DNA? RepbaseID: UCON62
taattaagcgataatagtaccgtcgcgctgttttacgaggcaataatccggttcccgagt
ggataaactacgaggccgaaggccgagtagtttatcccgacgagggaaccggattattgc
cgaggaaaacggngcggcggtnctattatcgctattatgctacaagcgctttaaaat
>UCON100#DNA? RepbaseID: UCON100
ttgtgtttatattccttttctattaatctgtgacaaaccgtgaaatttgacatttttacc
atgaccagcccatgaaatttgtcatctttctctgtgatttacatggagccttagttataa
at
>UCON86#LINE/L2 RepbaseID: UCON86
ctgctgaaatcctcatccatgccttcatctcctctcgccttgactattgcanctcccttc
tctatgncctccccaagtcccagctctccagactccagcacgtgcagaatgctgctgccc
gccttctcacacgcacaaagaagtgcgaccacatcacccccatcctcaaacaactccact
ggctccccattcatttcaggatccagttcaaaattgccctccttgtttttaaaaccctcc
atggacttgctccagcctacctcacggaccttgtctctctctgctcccctccccgctccc
tccgctcgtctagcaccggcctcctctctgtcccttcacacaatctcgccgctgttggcg
cgagagccttctcctctgcagctcctgccatctggaacagccttcctgtatctctccgcc
tcatcgactctccatctcttttcaaatctcatctnaaaatacatcttttctcccttgcct
atgcctcttaatttctctctccctctgttattggccttatgactgaatgctttaatttat
tcaccatacaatgtctttacaccactgttttctgtaatttataccatatactntccgctg
tcttgtattatttaactctgtaaagcgttttgggatacagtttgtatgaaagacgctata
caaaataaagttgtattgtatt
>CR1-1_Amn#LINE/CR1 
cgagaaaggacttggggtcgtggcggataaaactctaaaaccttccgcgcagtgcttaac
agcagtnaaaaaagcaaacaaaatnctgggatgcataaatagaggtatcgaatataagtc
ggaggaaattattctagcactgtataagggactagtgaggccacatttggaatactgtgc
gcagttctggtcaccttattataaaaaggatattatagaaatggagaaggtacagcggag
ggcaaccagaatgatacagggactcggggatcttagttattcagaaaggttagagaaact
aggtctgtattctttggaaaagaggagattaagaggggacctcactgaggtatacanaat
tctgaagggaatagagaggatagatgctacaaggctatttgagctagtgtcaaatacaag
aacaagggggcacgaacttaagctaaggaagggccgggcnctaaaggaatttaggcggaa
tttctttacgcagagnacagttaatatatggaactccccgccggaggaggtcgtgaaggc
naggactataacagggtttaaaagagaactggataaattcatggaggttaagtccattaa
tggctattagccaggatgggtaaggaatggtgtccctagcctctgtttgtcagagggtgg
agatggatggcaggagagagatcacttgatcattacctgttaggttcactccctctgggg
cacctggcattggccactgtcggtagacaggatactgggctagatggacctttggtctga
cccggtacggccgttcttatgttcttatgttct
>OldhAT1#DNA/hAT-Ac 
aaagtntaatngaggaaggaaaggagagggaagtantgataaaatctagannntntntcg
agagtttccgtctgagggcancaacgaaacacagnnaacgtgccaagaagcaaacgacag
gggataagccacattccaaagtcaccctggaaaagtccagaaaatttcaatctcaattat
tttcaggcagtgtcactctccccaaccagccattggtgccacgaggcgcaacgccaaaga
agtcagcagtctggcggtttttttttacattgatccagcaaatatatgccgggccatttg
caccatctgccgcacaagtgtcagtcgaggaaaggagggtggacacctggggacgtcagt
gttgaaatgccatttagaggggaaacaccggctccagtgggaaaaggccatgaaaacaaa
gagctcgggtggccaagaggctgaggctagcagtgagaaggaggagcaggcacaaccggt
accgtttctgagtcctggaggatcatctgagtttcttccccagtcatcccccactctcca
cgtgcttancagcactcccgagagtgaaaaagctgttgtgaaacgtaaaagagcaacacc
agagtcttctgcagcacaagcgcgagtggctggtccaaggcaagcgacactgcatgaaat
ggtggccatgaaaagcaagtacacagcgaatcacccatctgcacaggcttggaataagaa
cattgcagagctgatctgtggactgatgttgccatttaatgtggtttccagcaaaccgtt
cataaaattcatggctgcagctgacccccgttaccgtgttccttctcgcacgttcttctc
gaaaaaggctattccacagctttatgaagccgtgcgcagaagagtaatgcgtgatctgaa
gcaagctgaggggcgtcgtgttcacatcaccacagatatgtggaccagtggtcaaacggt
ngattacatgtcagtcacagcacattgggcaatnttccagtctgccagctctgccctgcc
cagctccaaaccaagtgtcatcaggaaacatgcagcactgtgcattaaaggttttgaaaa
agaccacactgcggtcaacctgctgcaggagttgcagcaccaatttggagtgtggcttac
ccccaagtctctgagccctggattcattgtatcagacaacggtgccaacgtagtncgtgc
agtaaaggatggtggctatacacacataccgtgctttgcacactgcttaaacttgctcat
caatgacttcctgcgtgataaccgnagcattgaaaatatgttaggggcggcacgtaaaat
ctgtggacactttgnccattctgtcaaggccagaaaaatcctgactnagctgcagcaaga
aaacaacttgccgaaacatcagctgaagcaggaggttccaactcgttggaactccacnta
ttatatgcttgagaggcttctggaacaacagaaagctgtgcatgactacgttggcaagca
caagataggaaaggcagatgttgtcctcacctccacccactggaatctgattgccagttt
ggttancatcctccgcccatttgaaatggtcactcgggaagtcagcgctgatgatgcang
tttaagccaggtgctgccacttatcaggtatctgcacctcttgcttgaacaaatgcgaac
cgaatttgaaagcaaaggagacgccgctgcagtaacgctggcagaagacatggcttttaa
gctgtctacagactccagaatcagtgaaatgtttgacagggaagaatatgtgttggcaac
attgcttgatccacgtttcaagggcagaattgaaaccatacttccaccgggtgcagacat
agatcactggaaggatgttctcgtaaacaaagtgctggaggccatgccgtcctcctcctc
cttctccccagttcccatgtgcaggccaagtacatctcatgaaacagaacgtcttcctgg
aacatcagagagtgcaaaagagactagtgaaacagtaacagccacantgacaccagcagc
aacagcggcaaaagtnaatgcgggtacgccctctatttctgagtgcaacggagcatatgg
atagcttgggccttttctcatcancccagagtggggcagnactatccaggcaaactcaat
ctgcctctatatcagtggaagaatatttccatgatgaaaggtctacaggtgtcagggaag
accctttantgtattgggaactgagaagtcagctgtggccagctctggcaaaaattgctg
ttctctacctgagttgcccaccatccagcgtgtactcagagcgcatcttcagtgctgctg
gtggcattgttacagacagaaggaccctgcttagtgcagccagtgttgagcgcctcactt
tttnaaagatgaatctggaaaacttcccagattatacatctgcccctctaacttacacct
cagaggatgaggctgancagggaggcagtgaggacgactaaatttattcacagtgggtgg
actactctctctctttctgtgaaacaactgtgggtgattcctcccctccctaaaaaaatc
ctggctgccggctggctagctggcaaatacaagctgaaacacctgtgtgccagatacgca
cagctgtacgcgtgccgctgctgatccatctgcagaacgcgccacatgccagtgcttgac
ttagaatcttaggaggagggggtgggggaaagaatccacggcacagttaaggtntctttt
ttccccnccgttcatctcttatttcccctctcctgttggtgtttccccctccttcntgct
atggcagtggtgctgaatgctaatgaga
>X13_LINE#LINE/L2 RepbaseID: X13_LINE
tatattcgcagattttaaactacctgcagcggcaggntcttctgactccagtacagtcaa
gcttcagagctagtcattctaccagtacagctctacttaacgtcaccaatggnatctcta
angcaatggacgagggccgtgttacaggagcaatttttatcgacctatctaaggcctttg
atttagtcagccataaattactcctccaaaaactcagggatattgggcttagnagcgact
ccgtaaagtggtttgcaggttacttgaggaatcgtatacagaaggtttccataagcagtg
ttagctcagatacaagggcgttacaaatgggggtgcctcagagatctattcttgggcctc
tattagtttctatttttgttaataaccttccagctcaatgcgttttctcctctgtgcata
tgtatgccgatgatacagtgttgtattacagcgcgccatccttgccccaggttatcagca
gcctgcagtctgattttaataagctggaggcatggttcttctccagtgagttgattttaa
atnaaattaaaaccaaaaccatgatttttggttcacctcccagattacagaaactgactg
cctcattaatgattaaaacagcagctggtaatgtcttggagcaggctgaccagtttaaat
atcttggaatctggctagatccctnccttactttcagcaaacatgtggattatattctct
ccatggtgggcccgaggttgggagcactgtacagatcaagaaagagtccgaatgagtttg
caagaaagcaggttgttcagcagtacctattacccatcctggattatggggatattgtat
atttaaatgcatctggggtggtactgcagaggttggaagtattntataataaactctgca
ggtttgtactttcttgtgaactcaggacccatcattgtgacctctacaatcgacttaatt
ggccaagtctctccgagcgaaggcagcgacattggtttactacattgtataaatgtgttc
atagcttggcaccagcatatttatgttcacttttatccaacgcagactgcaaatatgccc
ttcgctcgacccagtctattaattttaaagtgcctagagccaaaactgactatgggaggc
aggcttttggggttgcagccccaaacagctggaataagctacctgttccattgaaacagg
caccnacattgtctggttttaagaaacttttaatcccttattttaagaagcctcgtcagt
gtaaaangaactgaaattgcgactgctcggtgttgtctgctattttagactgagtgtcct
gcattatattgtttgtgttgtactgaagtatgctggagtaagattgtatgactgctgtcc
ccctgggaccctcacgaaaacgagatgtgtatctcatgaggctatcccagtgagcaaaat
tttaaataaataaa
>L2-1_CPB#LINE/L2 RepbaseID: L2-1_CPB
cggcagggactcggcgccaggccgggagcataccttcagaccctccatgtttgtgttttt
attttgtaatcttgtccatctgccactcacccatggctctcaccacacccctcttctgca
tcatagcatccgtcctcctcctccctccccccactggctccatctccccttcctggttac
cctcacccctctacagttcccaccagctctacctgctcctcttcccctctccatcccgat
ctcccccctcctcccaccagcacaaatccagatcccacatccgcatcctcctctgcctcc
tcctcctcacctctggtgacatttgccccaaccctggccctccctccatccccaccctct
ccacctcccacacccatccctgccaccacctccgcccctctcgtgccaccattcctaacc
tcacacccatccccctccttccccnccccctcctccccttctcttgctgtctctggaacg
cccactccatctctaaaaagatcacagccatccacgacctcttcatatctcgctccctcc
agctcctggctctcacagagacctggatcccttcgtctgacactgcctctgcagctgccc
tctcttacggaggcctctccttctctcacactccccgccctggatcagaccgtggtgggg
gtgttgggcttctcctctcccattcctgccgcttccaacccctccctcctcccccttccc
actctttctcctcttttgaacagcactgcatccgactcttctctcctctccccctccatg
ttgctgtcatctaccgtccacccaactcctccccatcagccttcctctctgatttcgact
cctggctctctctcttcctctcctcacaatctcccacactcatcctcggtgacttcagct
tccatgttgatgacccatccgaccccttagctgcacgtttcctcgccctcacctcttcat
tcgacctgcagccctggttcaactctcccactcaccaaaagggccgttcacttgacttgg
tcttcaccaagcactgctctctctctgatctctctgttgctgagttccccctctccgacc
atcacctggtctctttcagcatcgcccatcagccccccccctcacgccctgtcactcggc
ctttccgtgacttccagtccatcagcgttgatgacttctcgtctgctctcagccctctcc
tccctgccctctcttccctttcttccattgatatggttgttgattctctccatgcttcac
tctcctccacccttgactcttttgcccctctctcccatcgcaaggtccgccctgccaacc
cccagccctggctcacccccaacatccgcttcctccgctcctgctctcgcgctgcggagc
gtctctggcggaaatcccgtgaccaggctgacttcctccactacaaattcgttctctcct
ccttcagttctgccatcttcctagctaaacaactctacttctccaacttaattgaatccc
acgcccgcaatcccagccgccttttcgccacctttgactcactcctcaaaccctcccctc
ctcctgcctccacttctctctccgcacaggatctcgccgatttcttccaagagaaaattg
acaaaatacgacgtgaccttccccctcccctcggctcgccttcccttcccctccccctac
aactctctcctccttctcccctgtcacagacgcagaagtttctcgtctgctctcctcctc
taacccctccacttgccccagtgaccccatcccatctcctgatctccctcgcgcccactc
tcatcccctcccttactcttctccttaacctctcactctcctctggctctttcccctcac
aatacaagcatgctttagtctctcccatcttaaaaaaacccacccttgaccccacttgcc
tctccaactaccgccccatctcccttctccctttcatctctaagctcattgaacgcgctg
tctacaatcgctgtctggagttcctctcctccaattccatcctagaccctctccaatccg
gcttccgccccttgcactccactgaaaccgctctcgccaaagtctctaatgacctcttcc
tagccaaagctcagaaccagtactccatcctcatcctccttgacctgtcagccgccttcg
acacngtcgaccatgctcttcttcttgaaatcttgtcctcccttggcttccgtgactctg
tcctctcctggttctcctcctacctctctaatcgctccttcagcgtgtccttcggaggat
cctcctcatcccccctccaactttctgtgggggttccacagggctctgtccttggtcccc
ttctcttctccctctacaccttatctctgggtaatctcatccgcaaacacaaattcaact
accatctctatgctgacgactcacagatctacctctctactccagacctgtctccttctg
tccaaactaaaatctcggcctgtctctctgacatctcctcgtggatgtctagccgtcagc
tcaagctcaacatggctaaaacagagctcttaatcttcccccccaagccctccccgctac
ctcctttctcgatcactgtggacaacaccaccatcctgcctgtcactcaggcccgtaacc
tgggcgtcatcttcgactcggacctctctctaggtcctcacatccaggctatgtctaaat
cttgcngattctttctgcataacatctctaagatacggcctttcctatccatccacacag
ctaaaactctcgtccaggctctcatcatctcgcgtctcgattactgcaacatccttctct
ctggccttgacaaatgcaatcttgccccgctcatatccattcagaatgctgctgcaaaga
tcattttcctagcccgtcgctttgaccatgtcacccctctctttgcatccctccactggc
tcccccttctctatcgcatcaaacataagctgcttgtcttcactttcaaggcccttcacg
gcctatccccaccctacctatcatctctcattcgctatcgagatgtcgactcccgcctcc
gatcggcccatgatgccagcctccatcgcccacttgttaaattttcaaacaagcaccttc
gtgctttctcccatgctgcccctcacgcttgggaggagctccccgtaaacatccgcaaag
ctacctcattatcctccttcaaatccctccttaaaactctcctttgccgtgatgcctaca
aaaaacttgacaacggttaggccgctggtgtgctgagaccactgcctatcatgctgacca
atattgtctcattgtttccttgtactcccccgtctgtctgtctgtatccatctgttgtct
cttgtcttatacttagattgtaagctctttggggcagggaccgtctttttgttctgtgtt
tgtacagcgcctagcacaatggggtcctggtccatgactagggctcctaggcgctacggt
aatacaaataataataataataa
>UCON60_Saur#DNA? 
taaaaggttnacatttaacaaggaaaacaggaatagaaaatactacatatgtgcaacgtg
gccgagttaacgttgcggtagaaaccttaacttttggaatttcctgacttttgagtgctt
gatttctcaaccttaacgttgcattaatgctagttttttgcatttaatttccctgnttta
tttgttctgtttntttaaaagaaaaaagggaagagtgctgctcatacttaagactcgtcc
gtgtatgatgaaagtactttagcagagcaaccttaactgaaaggaaggctcctcagtcaa
tgcatccttaaatcccctaagctgatctaggttgaaaaacgaatagaaaaattctaatgc
gcatgcgcgaaantgccgactttaaacgttcataactttaaaactactgaaccgattttc
ttcaaacttggcttgtttttcattcctcagtgaggnctataaaacaagccaagtttgaag
tttctagcttcagccgtttttgagttatgcgagcgcaaaatttccgatcggaacatatgg
ggaaagtgtntttttcccatgctcgcataactcaaaaacggctgaaccgattttgctcaa
actttccaaaaaaattcacctttgggctgagaccaagcatggaaaatttcagcccaaaag
gaatttgtttgagaaagttatgagcaactgaaaaaggggggttagaatggaagctggaac
tcaaccttaactatagcgnncgctaccggcgcccgctataataaata
>UCON103_Saur#LTR? 
tgtcacggccggctccttctagccgaaaccgaccgtaacaagcgattggggttttctcta
gagggtaatttaaatttgtttacgctgccaccaaataacccctactttgtctgtataaat
tactcagggcaaagggttgtctccctgatccctctgtattagatgtaacagagtagcgtg
ttatcgagggcggatcactgttaggctaaaccctcccctggttataatcccttataacta
tgaataatcagtcacaaggtgagggggaattaaaagataggtttattactatttctaaca
ctcaaaactacgggctaagtaaacacagcaacagatatacgaaaaacaggagtaggaaca
ctatgtacacttattacagaaggaaacacatttttatatacaggaaaaacattcaaaata
tatcttattgtaaataaacgcttactggtccttatctaaaactaaactatacacagtagc
acgaatagactctcgcagtctctcagtccacnctgaagtcctcctccagtgtgtctacac
ggatgatctggacaccccagcgatcacccttcaggcaggtttgctcggctggcctgcacc
ttgggaataagttcccttctggtggtatcacgggaggatttgtgcaacctgggactccac
acctcctttcctagaggcttactaggcagtccaagttcttcccacacaaaatccttccac
cacccccgctgagttggagcacaccctctcggctcgaggccaaatctccaactgaaccct
gtcagttaggtaagcttgtaaaagatgcctccggaactngcattcctggtttctagggtg
acgctgcgacgtcaccactcagtgttccccagcacacggctaaaactccgaactccatca
ca
>AmnHarb1#DNA/Harbinger 
catagggctanattttcaaaactttgcgcgccatatgcgcatgtaaaaactaggaaatga
gcatgcgcatgcattgcacacggaactagacgcacatgacatatgtaagcatttttaaaa
cgggtgcaaatatgtacgtgcatgtacgcatgactatttctgcaccttgcaaaaatggat
ggagagtgggtggagctacgattatagtcgcgcatttgtaattttcaaaggaaaattgtg
tgggcagcttccattacgcccgggcaaatttagacgaatgaaagcgtcgactaagtaatt
nttgatattatatatgtgtataaattaaagcaggaaagcctctagtcactcattttagct
gctaaaatgcctctaggggtttggattagaaggaggaggacccttacaaggatcagaagg
caatatcccacgggggcaaattgatacgtaggaatacagtagctattcctttttggacct
cgcagaggaacaagttttagataaanatacgacaaacagaccattttggatctctgtaag
aagatttgaaaagtcaaacacacaggagccatgctttacctgtaatggtaaaaattacat
catccgtaacctttttagcaacaggcttatttcaaacaacagtaacttacagatgctatt
ctaaggagaactagtcactatatttgttttccttttgatatacagctgcaatagcaagcc
atgcatgaattttattaagccttgataattttctatcagttctaggagctatagattgaa
cccatatagatanctggctcagcctcaaaatgataaacatgtcaagatatgaaaatcatt
tcattccttaaaaatgaaatgaagatgtgattcgaaatgtcatgctttggatgtatgagc
aanattcctataatcaatcatccaaagtaaactgtattatttaggagctatttgaaggca
gacaagctgaaaacatgtgtttaaacatgccaaacatgtttagagtatctcctaaacatc
tatattactttttcatacatacgtattgattgttgtttcatatttagggttatttacctt
acaaagtaactcaatacaatgagcacacactgcaaaacactatagaaagggagtntttan
atatgctaatgacttccatntaaggagcgcgcgactaagagctgagagaatgcgcgacta
aaactgcccgctagaaatctttgaagattcccagaaaaactagacgcgcaggaaatgcct
ggttgctagcataactggtcgcgcaaatttgcgcgggcagatagncagattttcancact
catttcacgnctgttacatcctttgaaaatanggcaattttttcggatgcgcgnagttgc
gcgtccgatacacatactagtcgggcaaaatgacttgcccgcgattttttgaatatctag
ccctatg
>UCON64_Sauria#Unknown 
cacatatgtggnggtgatatccatgtgataaattgcagagccatgtgataaattgcattt
atcatgcacctttgaccgcctcacctgcactctgcccactaatccatctccnccgggact
nnttctaacattccaaacctctgagcagcttcaaacagccgccatttnaaaaaaatcaac
ctgccagagaaatgtttccttctttcccccaaatgtggaatttcccccccaaattacacc
ggcccgaggcccaggacgggcaatattcagtcctggaccagtgacaggtttaaggtccga
tatctcgcgacccnncagggctagaaacgggagctttataccattggaaaggggagattc
ccagctttccaatgggacacacagcactcgcttctagccctggaaggtcccgagatatcg
gaccttaaaatcgcgacatttttatgtatagaaaagctattttaggtcatttttagaggt
ttctaaaatgtattagttataatttttctctccctccgagncctgtacagttggactcat
ggtaactaaggcacctggctttacaggcggagggatacgaaaaatagtcccaataaaatt
tttnaaaactctctaaaacatttctaaaatagtttttctgtaaaatatgtggcatataca
gaatacatgatggtgtggtgtggtataaaggttttattggcactcgtttgggatgacctg
cataactcactcgtggcttcgccactcgtgagtaatgcggccatcccaaactcatgccga
taaaacctttataccacaccacaccatcatgtattctct
>AmnL2-1#LINE/L2 
cttcattcaaattctccattctcccctccaagctctttccttacttcacacatcttaccc
ctntgacttcctctccctcancggtttctcctcctctgatttcatcctcactggggactt
cantgtgcgtgttgacgtcccccttgaccttctttcctccaacttcctctccatccttga
ctcccacagccttacccantctgtcatctctcccacccatacccgcggccatgcccttgt
catcagcaacactctccctcccctttcctattctgttcatgatctcacctacaccgacca
ctccctggttacgtttgagcactctctccaccgcctcacccctcagaaaattaccctgtc
tcactgctctctcaagcaccttgatcccactagactctccagcctgatttgctctctcga
tccctcctttgctgacccttccncctcagccccttgtgtcgatacctacaacnctgtcct
gtccactgcccttaaccaattcgcctccatcaaaacccgcactgtttcccgcacctcaag
ttccccccggtatacagaccagctacggaccctcaagtgcacaagtcggcgcctcgaaaa
acagtggcgcatgtcccatctccgtgtccactacgagatctggaaatctcatcagatact
ctacagggatgccctctgggctgcaaagtctaatttctactcctccctcatttccaaagg
tgctggtaatccttgctccctcttccataccattaattctcttctccacccacccagctc
gcccttccctcccagcctttccccggccaggtgcaaggaatttgcttccttctttcaatc
taagattgccctaatttgtgacaatatcttctccagccccaacacctccctccaccgatc
ctttctcactccccttcttcncccctccctntcnnccctggacattcctgacatcatcca
gtcccttaagaaaactacctcctctcttgacccccttccctctcctatcgtttggtcctg
tctccccacccttgctccctacattaccaccactgtcaacaactcctttgcctctggtac
cttccccagctctctaaaatctgccactgtccactcccttcttaaaaaaccctcccttga
ccccgacgctccctctaactaccgccccatctctaaccttccctttctcagcaaagtgct
tgagaaagtagccttctctcatctctccagtcacctctcgcacaacagtatccttgaccg
ntttcagtctgggtttcgctctggccatagcacggaaaccgctctcctccgtgtagttaa
cgacctcctcctttctgctgatganggctctttctccctcctcattctccttgacctcag
tgcagccttcgacactgtggaccactccatcctcctggaccgcctccatagctacgcagg
cgtctctggttccctcctgtcatggttccgctcctacctatcaaaccgctctttctctgt
ctctggtggtggctcctcctctgcgccaagacccctcctctatggagtcccacaaggttc
agttctcggccctctgctcttttctatctaccttctccctctcggtcatcttatctctac
ctttaaccttagctaccacttttacgctgatgatactcaactgtacatatctttcgacac
ctttaatgactcctccctgtccaccctctctgcctgtcttgaccaagtaaacttgtggct
tcgtctcagcttccttcagctaaatgtctcaaagacagaagtgcttctcttgggcaagag
gagcatcctcaaacacaactccatctcctctatctccctcctcgactcagacctcccatt
tgcctccgctgtccgtaaccttggcgtcatccttgaccctgaactctccttctcctccca
catctcctgtgtctgcaaatctgcctgtcaccacctccgcaacattgcccgtgtatgcca
ctgcctcgactccacctctgctgaaatcctcatccatgccttcatctcctctcgccttga
ctattgcaactcccttctctatggcctccccaagtcccagctctccagactccagcatgt
gcagaatgctgctgcccgccttctcacacgtacaaagaagcgcgaccacatcacccccat
cctcaaacaactccactggctccccattcatttcaggatccagttcaaaattgccttcct
tgtttttaaaaccctccatggacttgctccagcctacctcacggaccttgtctctctcta
ctcccctccccgctccctccgctcgtctagcaccggcctcctctctgtcccttcacacaa
tctcgccactgttggtgcgagagccttctcctctgcagctcctgccatctggaacagcct
tcctgtatctctccgcctcatcgactctccatctcntttcaaatctcanctgaaaacata
tcttttctcccttgcctatacctcttaatttctctctccctctgctattatttattattt
aactctgtaactgtattatttaactctgtaaagcgttttgggatacagtttgtatgaaag
acgctatacaaaataaagttgtattgtattgta
>rnd-2_family-10#LINE/CR1 ( Recon Family Size = 71, Final Multiple Alignment Size = 62 )
TTCGATGTCCGGGTGGAGGCCGGTNACAAGTGGTGTCCCTCAGGGGTCAGNGCTGGGACC
GGTGCTCTTTAACATCTTCATCAGTGACATNGACGGCGGGATCGAGTGCACCCTCAGCAA
GTTTGCGGATGACACCAAGCTGNGTGGTGCGGTCGACACGNCGGAAGGAAGGGATGCCAT
CCAGAGGGACCTGGACAGGCTNGAGAGGTGGGCCCANGAGAACCTNATGAGGTTCAACAA
AGCCAAGTGCAAGGTCTTGCACCTGGGTCGGGGCAATCCCAAGCTATCAATACAGGCTGG
GAGGAGCGGNNCTTGAGAGCAGCCCTGCNGAGAAGGACTTGGGGGTCCTGGTGGATGANA
AGCTNGACATGAGCCAGCAGTGTGCCCTTGCAGCCCGGAAGGCCAACGGTATCCTGGGCT
GCATCAAAAGAAGCGTGGCCAGCAGGNCGAGGGAGGTGATCGTCCCCCTCTACTCTGCNC
TCGTGAGGCCCCACCTGGAGTACTGCGTCCAGGTCTGGGGCCCCCAGTACAGGAAAGACG
CGGANCTNTTGGAGNGGGTCCAGAGGAGGGCCACAAAGATGATCAGGGGGCTGGAGCACC
TCCCCTACGAAGACAGGCTGAGGGAGCTGGGCTTGTTCAGCCTGGAGAAGAGAAGGCTGC
GGGGAGAGTGGNGTCAACTCTTTGAAAGGGTAGATAGCGGCAGGACAAGGGGAAATGGTT
TTAAACTGAAGGAGGGGAGATTTAGGTTGGATATNAGGAAGAAGTTCTTTACNGNGAGGG
TGGTGAGGCGCTGGAACAGGCTGCCCAGAGAGGTTGTGGATGCCCCGTCCCTGGAGGCGT
TCAAGGCCAGGCTGGACGGGGCCCTGGGCAGCCTGGTCTAAGCTGTGGNTGTCNGTGTTC
ACTGCGCGGGGGAGGCCGGTGGCGAGCGGCGTTCCCCAGGGGTTGGTGCTGGGACCGGTC
CTGTTCAACATCTTTATCGACGACCTGGACGANGGGATNGAGTGCACCCTCAGCAAGTTC
GCAGATGACACNAAGCTGGGNGGAGTGGCTGACTCTGGGGNAGCGATACCATCCAGAGGA
ATCGCTGGACAGGCTGAANAGGTGGGCTCANGAGAATCTNACGAGGTTCAACAAGGCCAA
AGCAGAGTGCTGCACTTCGGCCGGAGCAATCCCAGGCATNTGTANAGACCTGGGGCGGAG
CGGCACTTGGGAGTANCGCCTAGAGGAGAAGGACCTTGGGGGTNCTGGTAGATGACAGGC
TGAACATGAGCAAGTCTGGATNTGNTCAGAGGGCACNTGGTTTAGTGGGAACCTGGTGAT
NGGCGGGGGGTTGGACTNGATGATCTTGAGGTCCCTTCCAACCCCGGCGATTCTGTGATT
CTGTGTTGTGGATGCCCCGTCCCTGGAGGCGTTCAAGGCCAGGCTGGACGGGGCCCTGGG
CAGCCTGGTCTAGNATTAATGGGCGNCCCTGCCCGCGGCAGGGGGGTTGGAGCTNGATGA
TCCTTGAGGTCCCTTCCAACCCAGGCCATTCTATG
>rnd-2_family-13#LINE/CR1 ( Recon Family Size = 31, Final Multiple Alignment Size = 29 )
TCCTGGAGCATGTNGANGATAACTTCCTCNCNCAGNTAGTACGGGAGCCCATGCAGGGGA
GGCGCTNTGCTGGANCTGCTGTTTACGGAGAGGGACTGGTGAGAGACGGTGGTCAAAAGC
CGTCTTGGGCATAGCGACCACAAAATGATNGAGCTCTCAATTCTTGGTGAAGTNGGGNGC
GGGTCGGCAAGNCTGCTACTCTGGNCTTCCAGGAGTGCAGACTTCGACCTCTTCGGGGAA
TCGGCTTGGCAGGGTNNCNTTGGGAGANGGCCCCGGAGGGNAGAGNNGCCCAGGAAGGTT
CCTGAAGNCGGNATTCGTAAAGGACCATCTTGNCCANCTCCACANGCGGACNAAAANGAA
CCGGCGTGCAAGAANGCCAGGAGGCCTGACTGTGACAACAGGGAGCTTTTACAAAACTGT
AAAAAGAAATCCATNTGGAAGAAGGANCAGGNCACTTGGGAGGANTACGAAGAGCTGTCG
GCATCNAGGGTATGCAGTNAGAAAGCTAAGGCCCATGAATTAAATCTGGCCAGGGACATA
AAGANAACAAGAAGAGATTCTACAAGTACATCAATAACAAAAGGAAGTCAGGAAGAACGT
GGNCCCNCTACTGGANGGAAGCTGGGNGCTCTGGTNACAGGGGACACNGAGAAGGCCAAG
GTGTGCAATTCTTCGCCTCAACTGTCNTCAGGAAGGACACCAATAACACCACACAAGTTN
CAGAAAGCAACTTGTAAGAAAGNGAGAGCCTGNAGAAAGTAGATCTACCTGNTGTAGNTG
GAGATCANCTTCAAGGCGAACTCGAATGTNCGCAAATCCATGGGNCCCGATGGGATGCGC
CCGCGGGTGCCGAGGGAGCTGGCAGAAGCGATTGCCGAACTACTCTCTATCATCTNCGAA
AGGTCNTGGAGTTGGAGAGGTGCCTGAAGACTGGAGGATAGCCAATATCGCTCCTGCCTT
CAAAAAGGGCAAGAAGGAAGACCCGGGNAACTACGGGCCAGTCAGCCTCACCTCTGTCCC
TGGNAAGGTNATGGAACAGCTTGTNCTGGATGNCATCTTCAGGCGANTGAAAGAAAAGAN
GGTTATCAGGAGTAGTCGGCGTGGATTCACCAGGGGAAGTCATGCTTGACCAACCTGGTA
GCCTTTTACGACGNGTCACAGCTAGTAGACAAGGGGAGAGCAGTGGATGTTGTTTACCTN
GATTTNAGCAAGGCGTTTGACACTGTCTCTCACGACATCCTNATAACGAAGCTGAGGAAG
TGTGGAATAGATGAGCGGACAATGAGGTGGATTGAGAACTGGCTGACTGGCTCAGAGAGT
TGCGNTTANCGGCGCAGAGTCCGGTCGGAGACCTGCGACNAGTGGCGCTCCCCAGGGGTC
GGTGTTGGNACTGGTNTTGTTTAACATCTTCGTCAGCGACCTGGACGGNGGGATCGAGTG
NNCCCTCAGCAAGTTTGCTGACGATACGAAGTTGAGGAGTGCAGCTGACACGCCAGAAGG
CTGTGCTGCCATTCAGCAAGACCTGGACAGACTGGAGTAGCNCGGTCAGGNAACCTNATG
AGGTTCAACAAGGGCAAGTGCAAGGTCTTGCACCTGGGNTGGAATAATCCCANGCACGTA
TACAGGTCGGGNGGAGAACANCTTGAGAGCAGCTCTGCGGAGAAGGACCTGGGNGTCTCG
GTGGACGAAAGGCTGAACATGAGCCGNCAGTGTGCCCTTGCGGCCAAGAAGGCTAATGGT
ATCCTGGGNTGCATTAAAAGAGTGTGGCCAGCNGGTCGAGGGAGGTGATCGTCTCCCTCT
ACTCTGCCCTNNTGAGGCCNCANCTGGAGTACTGCGTCCGGTTCTGGGATCCCCAGTACG
AGAAAGACGTGGAGCTGCTGGAAGGTCCAGNGGAGGGCCACAAGAGAGGGGACTGGAGCG
TCTCCCCCATGGAGAAAGGCTGAGAGAGCTGGGNCTGTTCAGCCTGGAGAAGGGAGAGGN
CTGAGGGGGGACCTTATCGAGCCCTNCAGATACCTGAAAGGGGTGGCTGCAGAGNGGTGG
GGAGCGACTCTTTATNAGGGTACGTAGTGACAGAATCACAGAATCACAGAATTGTNGGGG
TTGGAAGGGACCTCTAGAGATCATCGAGTCCAACCCCCCTGCCAAAGCAGGTTCCCTACA
CCAGGCCGCNCAGGTAGGCGTCCAGNCGGGCCTTGAATACCTCCAGGGANGGAGACTCCA
CAACCTCTCTGGGCAGCCTGTTCCA
>rnd-2_family-34#LINE/CR1 ( Recon Family Size = 27, Final Multiple Alignment Size = 27 )
AAAATGAAGCTGGAAGGAGCGGTCGACACACCAGAAGGCTGTGCTGCCATNCAGCGAGGC
CTGGACAGGCTGGAGAGTTGGCGAGATGAACCTNACGNGGTTCAACGAGANCAAGAGTAG
AGTCTTGCACCTGTGGAGGAATAACTCTCGCATCAGTACAGGTTAGGGGCTGACCTGATG
GAGCAGCTCTGCGGAGAAGGACCTGGGTGTCCTGGTGGAAGGCGGCCATGAACCAGCAGC
GTGCCCTCGAAGATGGAAAGAAGGTGAGAGGTCTAGAGGNCAAGNCGTATGAGGAGCAGC
TGAGGNANCTTGGNCTGTTCAGTCCGGAGNAGAGGAGGCTCAGGGGAGATTTGTCATTNT
GCGAAAGAGTGGTCAGGCACTGGAANAGGCTGCCCAGGGAGGTGGTGGAGTCACCGNCCC
TGGAGGTGTTCAAGAACCGTTTGGACGTGGCGCTGAGGGACGTGGTTAGTGAGCATGGTG
GGGATGGATACCCATGAGGTTGGACTAGATGATCTTGTGGGTCTTTTCCAACTTTGGTGA
TTCTGTGACTTCATGGCGCTCTGCAACTNCCCGAAGGGAAGTGTGGGGNAAGGGAGCGCT
CGGTCTCTTCTCTCNGGTACGGCGACAGGGCGCAAGGNAATGGCCTCGAGCTGCGNCAGG
GGAGGNTCAGGCTGGATATNAGGAAAAGGTTCTTCACCGAGAGGGTGGTCGGGCACTGGA
ACAGGCTNCCCAGGGCGGTGGTCGNGGCNCCGAGCCTGCCGGAGTTCAAGGAGCGTTTGG
ACGACGCTCTCAGAACATGGTCTGATTTTGGGTGGTCCTGTGTGGAGCCAGGAGTTGGAC
TCGATGATCCTTATGGGTCCCTTCCAACTCGGGATATTCTATGATTCTGTAAGGTCAATG
ATATCCTGGGCTGGCGTCAAAAGAGCATGGCCAGCAGGTCGAAGGAAGTGATCCTNCCCC
TCTGCNCTGCNNTGGTGAGGCCACGTCTAGAGTACTGTGTCCAGNTCTGGGCTCCCCAGT
NCAAGAAAGACANGGAACTCTTAGAGNGCGTCCAGNGGAGGGCCACAAAGATGGTNAGGG
GCCTGGAGCATCTCCCGTACGAGGAGNGGCTGAGANANCTGGGNCTGTTCAGCCCGGAGA
AGAGGAGCTGAGGACCTGATNNCAGCTTTACAGTATCGGAGGNGAGGGNCAGCGGGACTG
CAGCTCTTCTCTTTGGTCGCGGCGACAGGACAAGGGGAAACGGCATNAAGCTTGAACAGG
GGAGGTTCAGNTCGGATATNAGGAAAAAGTTCTTCATCNGAGGGTGGCGGGCACTGGAAC
AGGCTGCCCAGGGAGGTGGTGGAGTCCCCGTCCCTGGAGNTATTCAAGANCCGCTGGACG
CTCCTGGGCGACCTGATGTAGGGAGCTTACTTGGCGGGAGGGNCGGNCTCGGTGATCTCT
ANAGGTCCCTTCCAACTCGAACGATTCTGTGATTCTGTGATTTTGTGTTTGACAGAAGGC
AGACAGCCACGAAGNCCTGAACCT
>rnd-2_family-45#DNA/TcMar-Mariner ( Recon Family Size = 34, Final Multiple Alignment Size = 24 )
CAAGGGCTGCTCCGAAAGTAATGCCTCCTATTTTATTATGTTGGCCCACGACGTCAGAGG
CGGATGTTGGTGGTATGGCAGTAGAGGTTGAACCTTCCCACCAGTATTCTGTTACATTTT
GTTGCCGTGCGACAGATGGCAGCAGAGGGGCAGTCTGACAAAATGGCGTCTGACATGGAA
GTGCGTATGAAGCAAAGGTGTGTCACTGAATTCCTCCGTGCGGAAAAAATGGCACCCATT
GACATTCATCGACGCTTGCTGAACGTTTATGGAGACCAAACAGTGGATGTGAGCACAGTG
AGGCGGTGGGTGGTGCGTTTCAGCAGTGGCGACAGCGACAGTGGGTCACCTCCGCTGGTG
CAGATTTTTACGAGCGCGGCATGCAGGCTCTTGTTCATCGCTGGCGAAAATGCATAGCTA
ATGGTGGTGACTGTGTTGAAAAATAGTGTTTTGTAGCTGAGAATTTGCTCTATCAAATAG
TGTTATTGTGCTCTTTGTATCTGTTGTAGTTTCCATGGAAATAAATAGGAGGCATTACTT
TCGGAGCGACT
>rnd-2_family-110#LINE/CR1 ( Recon Family Size = 21, Final Multiple Alignment Size = 15 )
TCCTGTTTAATATCTTTATCGATGACCTGGATGAGGGGATTGAGTGCACCCTCAGCAAGT
TTGCAGATGACACCAAGTTGGGAGGAGNNGTCGATACGCCTGAGGGTAGGGAGGCCNTAC
AGAGGGATCTGGACAGGCTGGANCGCTGGGCCGAGGCCAACGGGATGAGGTTCAACAAGA
CCAAGTGCCGGGTCCTGCACTTGGGCCGCAACAACCCCAGNCAACGCTACAGGCTTGGGG
CAGAGTGGCTGGAGGACTGCNCNGAGGAAAAGGACCTGGGGGTGTTGGTCGACGGTCGGC
TGAACATGAGCCAGCAGTGTGCCCAGGCGGCCAAGAAGGCCAATGGCATCCTGGCTTGCA
TCAGAAATAGTGCGGCCAGCAGGANCAGGGAGGTGATCGTCCCTCTGTACTCGGCGCTGG
TGAGGCCGCACCTNGAGTACTGTGTCCAGTTTTGGGCCCCTCACTACAAGANAGATTNAG
GCCCCGGAGCGCGTCCAGAGAAGGGCAACGAAGCTGGTGAGGGGNCTGGAGCACANGTCT
TACGAGGAGCGGCTGAGGGAACTGGGGTTGTTCAGTCTGGAGAAGAGGAGGCTNAGGGGA
GACCTCATCGCTCTCTATAACTACCTGAAAGGAGGTTGTAGTGAGNTGGGGGTCGGNCTC
TTTCTAGANTAGTGATAGGACAGAGGAAATGGTCTCAAGTTGNANCAGGGGAGGTTCAGA
CTGGATATTAGGAAGAATTCTTTTCAGAAAGGGTGGTCAGGCACNGGAACGGGCTGCCCA
GGGAGGCGGTGGAGTCCCGTCCCTGGAGGTATTCAAGGNAAGNNTGGACGTGGCGCTGAG
GGACACGGTTAGTGGGAACTATTGGTGGCAGGTGGATAGTTGGACTAGATGATCTTANAG
GTCTTTTCCAACCTNGGTGATTCTGTGATTCTATGATTCCTCTCTTTTTTTTTTTTTTTT
TTTTTTTTTTTTTTTTTTTTTT
>rnd-3_family-5#LINE/CR1 ( Recon Family Size = 199, Final Multiple Alignment Size = 164 )
GATACTGTCCCCCACGACATCCTTATNACNAAGCTGGAGAAGTATGGGTTNGANGGGTGG
ACNGTTTGGTGGGTNGAGAACTGGCTGGNTGGCCGCGCCCAGAGGGTCGTGGTCGGTGGC
GCAGNGTCCGGNTGGAGGCCGGTGACGAGCGGTGTCCCCCAGGGGTCGGTGCTGGGACCG
GTCCTGTTCAACATCTTCATCAATGACCTTGGATGANGGGATCGAGTGCACCCTCAGCAA
GTTTGCAGACGACACCAAGCTGGGAGGTGCAGTTGACACGCCAGAGGGNAGGGATGCCGC
CATCCAGAGGGACCTGGACAGGCTGGAGAGGTGGGCCNAGGCGAACCGNATGAGGTTCAA
CAAGGCCAAGTGCAGGGTCCTGCACTTGGGTCGNGGCAATCCCAGGCACCGATACAGGCT
GGGGGAGAACGGCTNGAGAGCAGCTCTGCGGAGAAGGACCTGGGNGTNCTGGTGGACGAC
AGGCTGGACATGAGCCAGCAGTGTGCCCTCGCGGCCCAGAAGGCCAACGGCATCCTGGGC
TGCATCAAAAGAGGNGTGGCCAGCAGGNCGAGGGAGGTGATCCTCCCCCTCTACTCTGCC
CTNGTGAGGCCCCATCTGGAGTACTGCGTCCAGNTCTGGGGCCCCCAGCACAAGAAAGAC
ATGGAGCTGTTGGAGNGGGTCCAGAGGAGGGCCACAAAGATGATCAGAGGGCTGGAGCAC
CTCCCCTACGAAGANAGGCTGAGGGAGCTGGGNTTGTTCAGCCTGGAGAAGGCTCCGGGG
AGACCTCATTGCGGCCTTCCAGTACCTGAAGGGAGCCTACAGGAAAGCGGGGAGGGACTC
TTTNCANGGGCGCGTAGTGACAGGACAAGGGGAAATGGCTTTAAACTGAAAGAGGGGAGA
TTTAGGTTGGATATNAGGAAGAANTTCTTCACNGNGAGGGTGGTGAGGCACTGGAACAGG
CTGCCCAGAGAGGCTGTGGATGCCCCATCCCTGGAGGCGTTCAAGGCCAGGCTGGATGGG
GCCCTGGGCAGCCTGGTCTAGTGGNAGGTGNCCCTGCCTTGGCAGGGGGTTGGAACTNGA
TGATCTTTGAGGTCCCTTCCAACCCGAGCCATTCTATGAT
>rnd-3_family-110#LTR/ERVL ( Recon Family Size = 35, Final Multiple Alignment Size = 34 )
ATGGTTTCGGCTGGGACGGAGTTAATTTTCTTCATAGCGNCTGGTATGATGCTGTGTTTT
GGNTTTAGGANAAAAACAGTGCTGATAACACACCGATGTTTCAGTTGTTGCTGAGCAGTG
CTTGCACAGAGCCAAGGACACTCAGCTTCTCGTACTGCCCTGCCAGCGAGGAGCTGGGAG
GGGACAGAACCAGGACAGCTGACCCAAACCGGCCAAAGGGATATTCCATACCATATGGCA
TCATGCTGAGGNANAGNGGGAGGAAGGGGGGAGTTCAGAGGTGGTATTTGTCTTCCCAGG
AAACCGCTTGCACGATGGGCCCTGCTTTCCTGGAAGTGGCTGAGCANCTGCCTGCTCACG
GAAGTGTGAATGAATTCCTTGTTTTGCTTTGCTTGCATGCACAGCTTTTGCTTTACCTAG
TAAACTGTCTTTATCTCAACCCACGAGTTCTTACGCTTTTCCTTCCCGATTCTCTCCCCC
ATCCCACTTGGGAAGAGGGCAAGNGGAAGGCTGCGTGGTGCTGAGCTGCCTGCCGGGTTA
AACCACA
>rnd-3_family-25#LTR/ERVL ( Recon Family Size = 33, Final Multiple Alignment Size = 31 )
TCCTTTGNCATTGGTGTATTGTAGCGGAAATGCTAAGTCACGGCCTGAANCAGTGATTGA
GCACCTGGTGGGAAGGCAGGGCCAGCCCAGGGGAGCTCAGGTGCATGCAATGCACCTGAG
TGACCGGAAGGGGTGGAGCCAGGATCCACCCCTTCCCAGACCTCATTTAAGGGTTGGCAG
TGGAGGCGAGGGTATCTTGCTGGAGATCCCTGCGTACCTGAGGCCTTCCGAAGGTAAGCA
GCTTCTTTCCTTTATTTCTGTGCCCACGGCTGTTGCATTTGAGCANGTCCTCGCTTGCTG
CAGCCTAGGACCTTGCCGCTCTGCTGTCATTGCTGTACTTTCCATCGCGTTACT
>rnd-3_family-35#LINE/CR1 ( Recon Family Size = 32, Final Multiple Alignment Size = 30 )
AGAATCATAGAATGGCCTGGGTTGGAAGGGACCNCAANGATCATCTAGTTCCAACCCCCC
TGCTATGNGCAGGGTCGCCAACCACCAGACCAGGCTGCCCAGAGCCACATCCAGCCTGGC
CTTGAATGCCTCCAGGGATGGGGCATCCACAGCCTCCCTGGGCAACCTGTTCCAGTGCCT
CACCGCCCTCTGAGTAAAGGTTNTTTCCTAACGTCTAGACCGAATNTACCTCTTCCTCTT
AATAGCCATCCCCTTGCATCCTGTCACTGCANGTTAAGGGAGGTGATCCTGCCCCTCTAC
TCTGCGCTGGTGAGGCCTCATCTGGAGTCTGCGTCCAGGCGGAGTCCTCGGTACAGGGAC
TAACCTGGGACGCTCCAGAGGAGGGCCACAAAAACGATCTNAGGGATGGAACACCTCTCT
ATGAGGATAGGCTGAGAGANCTGGGCTGTTCAGCCTGAGAAAGAAGGCTCCGGGGAGACC
TNANNGCGGCCTTTCAGTATCTAAAGGGGGGNTATAAGAAAGAAGGNGACAGACTNTTTA
GCAGGGTCTGTNGNGATAGGACAAGGGGAAATGTTTCAAACTAAGAGGGGAGATTTAGAT
TAGATATAAGGAAGAAGTTCTTTACCGGATGACGGCACTGGAACAGATTGCCCAGAGAGG
CTGTGGATGCCCCGTCCCTGGAGACGTTCAAGGTCAGGCTGGACGNGGCTCTGAGCAACC
TGATGGAGCTGTNGGTGTCCCTGTTCATTGCAGGGGAGTTGGACTAGATGACCTTCAGAG
GTCCCTTCCAACTCCAAACCATTCTGTGACTC
>rnd-3_family-19#LINE/CR1 ( Recon Family Size = 33, Final Multiple Alignment Size = 25 )
AAAAAAAAAAAAAAAAAAAAAAAAAAAAAAAAAAAAAAAAAAAAAAAAAAAAAAAAAAAA
AAAAAAAAAAAAAAAAAAAAAAAAAAAAAAAAAAAAAAAAAAAAAAAAAAAAAAAAAAAA
AAAAAAAAAAAAAAAAAAAAAAAAAAAAAAAAAAAAAAAAAAAAAAAAAAAAAAAAAAAA
AAAAAAAAAAAAAAAAAAAAAAAAAAAAAAAAAAAAAAAAAAAAAAAAAAAAAAAAAAAA
AAAAAAAAAAAAAAAGAGTACTGCGTCCTGGGGCATCTCAGTAACAGGAAGGACGCGGAG
CTGTTGGAGCGGGTCCGGAGGAGGCCANGAAGATGCTCAGAAGGCTGGAGNACCTCTCCT
ATGAAGAGAGGCTGAGGGAGTTGGGCTTGTTCGGCCTGGAGAGGAGAAGGCTCCAGGGAG
ACCTCGTCGTGGCCTTCCAGCACTTGAGGGGAGCTTATAAACAGGAAGGTGACTTTATNG
CTAACAGTGATAGGACGAGGGGGAATGGTTTTAAACTAAAAGAGGGGAGATTTAGGTTAG
ATGTTAGGAAGAAATTCTTTACTCAGAGGGCGGTGAGGCNCTGGCACAGGCTGCCCAGAG
AGGCTGTGGGTGCCCCATCCCTGGAGGCGTTCAAGGCCAGGCTGGATGGGGCCCTGCAGG
TTGGACCAGGATGGCCTTTAAGGTCCCTTCCAACCCAAGCCATTCTATGATTCTA
>rnd-3_family-50#DNA/TcMar-Mariner ( Recon Family Size = 24, Final Multiple Alignment Size = 23 )
ACAAGCCACGTTCCGGACGGCCATGCACAGCTGTCACACCACGAAATGAAGAGCGTCTCG
ATCAGCTCATCCGCGCGAATCGGCGGATTACGACCAGGGAACTGTGTACGGAGCTGAATA
TCGGCTTCAACGCGTTGGAAACAATGGTGGCAACGTTGGAATATCGCAAAGTTTGCGCCA
GGTGGGTCCCACGAATGCTCACACAGGAACAGAAAGAACACCGTATGCAAGTTTGTCAGG
ACCTACTGAACNAATACGAGGCTGAAGGTGACAGTTTCCTGGATCGCATCATTACCGGTG
ACGAGACGTGGTGTCACCACTACGAGCCGGAGTCAAAACGGCAGTCCATGGAGTGGCGAC
GTGTGAATTCCCCATCGAAGAAAAAGTTCAAGACGCAGCCCTCAGCGGGTAAAGTGATGT
GCACTGTCTTTTGGGATAGGAAAGGGTGATCCTTCTGGATTTCCTGGAACCCGGACAAAC
CATCAACTCTGACCACTACATCGCGATGCTGACTAAGCTGAAGGCTCGAACTTCCAGAGT
CAGGCCAGAGGAGAAGACAACCTTTCTCTTGCAACACGATAACGCCAGGCCCCATACCAG
TTTGAAGACCGTGGAGCACATTGCCAGTCTTGGCTGGACTGTCCTACCACACCCACCGTA
TAGTCCGGATTTGGCGCCTTCTGACTTCCATCTGTTCGGGCCGATGAAAGATGGACTGCG
TGGGCAACATTTTCCTAGCAATGNCACTG
>rnd-3_family-43#LTR/ERVL ( Recon Family Size = 23, Final Multiple Alignment Size = 20 )
CTATGANGAGCTTGCAAGTCTGTAGTTAGCCTAGTGTATGGGAACTGCTGAATCACGGCC
TGAACCNCTGATTGATCACCTGAGGCGAGCANTGAGTCAGCCACGGGAGCACAGGTGAAG
GCAATTCACCTGTGCTGCCGGAAGGGGTGGAGCCTGGCTCCACCTCTCCTAGACCCATTT
AAGAGCTGACTGCCAGTGGGGAAGGATCTCTTCTGGAGATCCNCTCCTCTGGAGTTTTNC
ACGTGAGCCCAGGATACGGGTGAGCGTTCTATCTATTCTCTTTCCGNTATAATAATCTGC
TTAGCCAAGCTCTCTTGTTTATTTCATAACTATAACATCTGTATATTCGTTGATTGTACA

>rnd-3_family-8#LINE/CR1 ( Recon Family Size = 21, Final Multiple Alignment Size = 19 )
CCAGCTGAAGCGCCTCTATACCAATGCGCGCAGCNTGGGAAATAAGCAGGAGGAGTTGGA
AACCGTGGTGCGCTNGGAAAGCTATGATCTTATTGCTATCATGGAAACGTGGTGGGACGA
CTCACATAACTGGAATACCGCCACTGAGGGCTACCGNCTTTTTAGAAGAGATAGGCAAGG
TGGGGAGGGTGGGGGAGTTGCCCCTTATGTTAAAGAGCGGATAGACTGTGAGGAGCTCCC
GCTGAGAAACGGTGAGGAGCGGGTTGAGAGCCTGTGGGTTAGAATTAGGGACGGGACTAA
TAAAGGGCCAGTACAGGCCANCTGATCAAGGGGAGNCTGTTGATGAGGCCTTCTTGCNTC
AGCTGCGGGAAGCATCGCGCTCGCAGGCNCTCATCCTGATGGGGGACTTCAACCACCCNG
ATATCTGCTGGAAAAACAACATGGCGAGCTGCAAGAGATCCAGGAGNCTCCTGGAGTGCG
TTGATGATAACTTTCTGGTTCAAGTACTGGACAGACCGACCAGAAATGAAGCATTGCTNG
ACCTGGTGCTCACCAGTGCAGAGGAGATCATTAAAGACGTTAAGATCGGAGGCAGCCTGG
GCTGCAGTGACCATGCCCTGGTTGAGTTCGTGATCTCGAGGAATGTGGGCCTGACAAGAG
CGGAGTCAGGACCCTGAACTTCGGGAGAGCAAACTTTAGGCTCTTCAAGGAATTGTTGGA
CGAGATCCCCTGGGAAGCCGTCCTTAAGGACAAAGGAGCGGAGCAGAGCTGGCNGNTCTT
TAAGGATGCCTTTCTGAGAGCGCAAGAGCTCTCCATCCCCCGGAATAAGAAAGCAGGGGA
GGCAGGAAACCGGCATGGCTGAGCAAGGACCTGCTGGTCAAACTGAGGGAAAAGAAGGAN
AAGTANAAGCAGTGGAAGCAAGGGTGTGTCACCTGGGGAGAGTACAGGGATGCTGTCNGG
ATNTGCAGGGATGGGAATAGGAAAGCCAAGGCGCAGATGGAACTGAACTTGGCGANGGAT
GTNAAAAACAAGGGATTCTNCANGTATATTGGCCGGAAGAGGCGGGCCAAGGAGAGTGTA
CCTCCTTTGNTAAATGGGAAGGGGGAANTGGCTACNGCGGATANGGAGAAGGCTGAGGTN
CTCAATGACTTCTTTGCNTCTGTCTTCATTGNCAGC
>rnd-3_family-82#LTR/ERVL ( Recon Family Size = 22, Final Multiple Alignment Size = 18 )
GAGATAAAACTATTTACTAAGACAGAGAAAAGGANAATAGTTATGACTATATATACATGT
ATATATGTANATTGAATGTATATAACAAGTGATGCACAAGCAATTGCTCACCACCCCCTG
ACCGATGCCCAGCTAGCCCCCACAGCGGAAGAGAGATGAACTCCATCCCCTTCAAAACTT
CCTTCTGCATGATGTCATATGGTATGGAATATCCCTTTGGCCAGTTTAGGTCAGCTGTCC
TGATTCTGTTCCCTCCCAGCTCCTTGCTCCACCCCCGCCCTCGCTGAGAAGCTGAAAGTC
CTTGGCTCTGTGCAGCACTGCTCAGCAACAACTATAAACATCGGTGTGTTATCAACGTTG
TTTTTCTCCTAGANCCAAAACATAGCATCATACCAGATACTCTGAAGAAAACAATTCCGT
CCCAGCTGAAAGGAAACNGCCTTTGCCCCAGCTGAAACTAAGACAACGTCCANTCCTTAT
TCCATACCGTTTNTATCATGCTCACAGTTTNTACACNTCCTAACTAATTACCATCACCTA
TCTTACTTTTCCATATATATACACAGATATTGTTCCAATAGTCTGTGGGCCATCCATGTA
NANTNTCCNTGGNGTTCATTNAGTTCATGACTTCGGGCTCCATCTGTCATAACAGTCCTT
CAGTGCAGGAGAGATGATTCATAGTTTTGGGTTACTGCGCGCNGAAGCTAGTTCTAGTTC
CGTTAGANTTCATTCTTCTTTAATCTGGATGATTCTTACTGTAATACCGTTAACAAGGTA
TATAANAACCATAATAATGATGACACGCAGTATATAGCAATTGAACGTCATACAATTNAA
ATTATTGGCTGCTCTCACCCAACATCAAATCNCCTTGAGGTACACAACNGACATCCCCGT
CCTT
>rnd-3_family-3#LINE/CR1 ( Recon Family Size = 20, Final Multiple Alignment Size = 17 )
GGTTGGATATTAGGAAGAATTTCTTCTCCGAAAGAGCGGTGAGGCACTGGCACGGCTGCC
CAGGGAGGTGGGGGAGTCACCGTCCCTGGAGGTGTTCAAGAACCGTGGGGATGTGGCACT
GAGGGACGTGGTTAGTGGGGCATGGTGGCGGGGGTGGGGTTGGGACTNGATGATCTTAGA
GGTCTTTTCCAACCTTAACGATTCTATGATTCTT
>rnd-3_family-13#LTR/ERVL ( Recon Family Size = 17, Final Multiple Alignment Size = 16 )
GTATTGGNCTTACGTGGCAAGGTTTTGGTAGCAGAGGGGCTGCAGGGTGTGAGCNGAGCC
CAGCGCTGCCCCATATCGGACCAGAGCCAGCTCCAACTGCTCCANAAGGCACCCGCCACT
GCCAGAGCTGAGCCATGAGCGATGCTGGGTGCGCTCTGGGAGAGCAGATTTAAGGAAGGG
AAAAACTGCTGCGCAACGGCAGCTGGGAGNGAGTAGTGAGAAACGCGAGAGAAGCAGCCC
TGCAGCCACCAAGGTCAGTGCAGAAGGAGGGCAGGAGGTGCTCCGGGCGCGGAGCAGAAG
CTCCCTGCAGCCCAGGAGAGGCCCACGGAGGAGCAGGCTNTCCATGGCACCGTGCGAGAC
CTCCGGAGCCACGGANGAGCCCGGGGCAGCAGTGATGCGGCTGAAGGAGCCACAGCCCAC
GGAGACGAGCAGCCGGCCGGAGCTGCAGCCGGGGAGAGGAGCGTGCGGTGGGGCAGGAAG
GCTGGAAGCTCGCGGACCCGTGTGGAGCAGTCCGCTCCTGAAGGATNGGCCCCACGGTAC
GGACCCACGTTGGAGCGGTGCTNGAAGAGCTGCAGCCTGCGGGAAGCCCGTGCGGGATCA
GTTCGGGAAGGACGGCATCCCGTGGGAGGGACCCCACGCGGAGCAGGGGCAGAGATGTGA
TGGCANAGACGAAGCGTTATGGACTGACNACAGNCNCCATTCCCCTGCGCCGCTTGGGAG
AGGAGGTAGAAGAGNGTGGATGAGGGAAGGTGNTTTTAGTTTGCTTTTAGTTCTCACTGC
TCTAGTCTGTTAGTAATAGGCAATAAATTACATTAATCTCCCTACGCTGAGTCTGTTTTG
CCCATGACGGTAATTGGTGAGTGATCTCCCTGTCCTTATCTCAACCCTCGAGCCTTTTTT
CGCCGTATTTTCTCCTCTTCCTTTGAGGAGGGGAAGTGAGAGAGCGGCGTGGTGGAGCTT
AGCTCACGTGAAACCACCAT
>rnd-3_family-129#LTR/ERVL ( Recon Family Size = 17, Final Multiple Alignment Size = 15 )
TATAATCAATGAATATACAGATGTTATAATTAANAAATATACAGGAGAGTTAGGCTAAGC
AGGTTATTACATCGGAATAAGAAAAGGAATGGATGGAAAGCTTACCCACGTCCTGGGCTC
GCTGANAAGACTCCAAGAGGAGCGATCTCCAGAAGAGATCCTTCCCCACTGGCAGTCAGC
TCTTAAATGGGGTCTAGGAGAGGTGCAGCCAGGCTCCACCCCTTCCGGCAGCACAGGTGA
ATTGCCTTCACCTGTGCTCCCGTGGCTGACTCATTGCTCGCCTCAGGTGATCAATCAGAG
GTTCAGGCCGTGATTCAGCAGTTCCCATACAGTATTCCACATCATAACATCATGTAATGC
ACTGGGGGTTTGACTGCTGATGCTCAAGTTCCGGGCGCCTGTCCGGAGGAGAAGAAGAGC
TACGTTTCCCCAGGGGGCTTCGCGGTCAGCGAGGAGATATAACTCCCGGCAAGGTCACCT
GATGCTCTTTTCTTCNTCCNGCNCTCCTTCGTGCTGCTCANCTGGACTGCGCNTCTCACC
TCAGCGTTGTGGTGAGGCCTCCACCTTTCGGACACTCTCTCTCGTTATATCGATCCACTA
GCTTCAATTCCACATTCTCTCTCCTTATAAGTGTATTCTGCCGATACTATATTTAGTAAA
TTAGTTTGTTTCACCTCAGATTGTTGCCGCTGTTTTCAATTATTTCGGGGTCCCCTATTT
CCCTTTTCCGGGGGCGCGGATCCGCGGATCCCTCCGCCCTNCTAGTCACGGAACCGGGCC
GAACCAGCCCGTAAACCGTTGAC
>rnd-4_family-420#DNA/hAT-Charlie ( Recon Family Size = 40, Final Multiple Alignment Size = 37 )
TAGAGCAGGCATGTCCAACCCGCAGCCTGCGGGCCGCATGCGGCCCAGCACAGCTCGCAN
TGCGGCCCGCCCCCTGCCCCGCGCCATCATGGCGGCGGCTCTGCCCCACCTAGCGTGCAC
GCATCGCTCAGCAACAACCAAACATCAGTGCGCTATTAACGCTGTCTGGGCTGAAACCAG
GGCACGGGGAGGGCGCAGTGCAGTGCCAACTCAAGTTATGGCAAATAATTTTATGCATTT
TGATACGCTGGCTAAACACAGTCCTGTGAACAGCGAAAAATACGCAGCCGTGCTTTCCGT
TTTGATAAAGGAATTTGAGAATAGGTTTCAAGATTGCAAAAAAAATCAAATTTTTTTTTA
TATTTGCGACTCCATTTTCAGTCGACATAAATACATTACCTGCAAATTTTCAAATGGAAT
GTATAGAGTTGCAATCAGACATTCAACTCAAAATCTGATCATGTCTCTTTACCAGACTTT
TATAAGCCCTCTCTTACCAGAGAGAAATATCCCTCGCTTCACAGTCACGCCTTATTCACG
TCATCGCTTTTTGGCAGTACGTACATTTGTGAACAACTGTTTTCAAGGATGAAGTACAGG
AAGAGTAAAATTTCATCAAAAATCTCTGACGAACGCCTTGAGAGCTCACTAAGAATTGCA
GCCACTGCCATCGAACCAGACTGATGCGTTAGTTTCACAAAAACAAGGTCAAATATCCCA
CTAGTTTTATGTTTTTGTTGCCCTCTTTTTTTTATGTTTTAATAAAAAANAAAAAATTAA
AATAAGTTTTGTTACTTATATACATTAACTATATTATATATTTTATACGCGGCCCAAGAC
AATTCCTCTTCACTCAGTGTGGCCCAGGNAAGCCAAAAGGTTGGAC
>rnd-4_family-33#DNA/MULE-MuDR ( Recon Family Size = 37, Final Multiple Alignment Size = 36 )
ATGTGTGTATGTGCGTGTGTGTGTATATATACATACATACACACACATGCAATANATATA
CACACACATATATACATATATATATNTACACATACATATATATATGTACACATACATATA
TATGTACGTACGTATA
>rnd-4_family-13#LINE/CR1 ( Recon Family Size = 34, Final Multiple Alignment Size = 28 )
GGCTAAGTGAACTGGGTCTGTTTAGCCTTGAGAAGAGAAGACTGAGAGGGGACCTNATCC
AGGTTTATAAATATCTGAGGTGTGGCGGCCATAGCGGTGAGGCCAGTCTCTTTTCAGTGG
TACGTGGAGACAGGACGAGGGGAAACGGACANAAGCTGCAGCATAGGAAGTTTCGCACGA
ATGTGCGTAAGAACTTCTTCACGGTGAGGGTGACGGAGCACTGGAACAGGCTGCCCAGGG
AGGTTGTGGAGTCTCCTTCTCTGGAGATATTCAAGNCTCGCCTGGACGCCTACCTGTGCG
ACCTGGTGTAGGGAACCTGCTTTGGCAGGGGGGTTGGNCTCGATGATCTCTAGAGGTCCC
TTCCAACCCCTACAATTCTGTGATTCTGTG
>rnd-4_family-272#LTR/ERVL ( Recon Family Size = 30, Final Multiple Alignment Size = 27 )
AAGAGATTATTCTTTTACATCATTGTCTCAAAGCTTGCTGGGGACACAGATGGACAAGTC
CAGGCAAGTCCTGGGCAAAGGTTGNGAAATCCTTTGTCTGAGGGACACAGATGGACAAGG
CCAGGGGCAACGAGAGAGAGATAAGCCGCAGCTTAATGGCCGTGAAGCGGTCTTTTGTGT
GGGCTTATCTCGAGGAAGATGGCCATCTCAGGGGGTGCTGCACATGACTCTTACCCAAGC
GCCCAGGGATGCCACGCTGGCAGAAGAAGAAGGATAAAAAGGGGACCTACAACCATGAGG
TTTAGGTTTTCTGGCAACAGATTCCTCACGAAGAAGAAGAGGTTTCTGCCATGAGAAGCC
TCACGACCTGCCTCTCTCCCTCCTGGACTTGCTCTGCGCTCTACCAGCATGCTGAAGAAG
AACAAAGGTGTCTGCCATCAGATTCCTCACTACGGAATGCCTGCATGCTGACGGACTCTC
CTGGGCCTGCTACCTGAGTCCTGCTGCTTCCTCCCGGACTGGCTCTGCGGCTTCTTCCTG
CTACCTGCTTGCTGCCCAAGGCCGGCCACGCTGCTGCTGCTCTCCCCCCGCTGCTTTTGC
CTCGGACCNTCGAAACGTCGTGCAGCGGGACCGCTGCTGGATCCTGGTGGTGACTATCCC
CGCTTTACGCAATTCTTGCTTCTTTCCTATCTTTTCTATCGCCCTCCTTCCCTTCCCCAC
CCGTCTCCCTGATTAGGATTTATAATAAACTGGTCGGACCAACATTTGAACCGTTGTTTC
TTAATCTCACGCCGGGTATACAGATATTAAAGAACCTCCTCTCCCTCCTATAAATCGGAG
CGAGACA
>rnd-4_family-128#LINE/CR1 ( Recon Family Size = 25, Final Multiple Alignment Size = 21 )
ACGCCTCGAGACTGCCTCCGCCAAGAAGGACAGAGGGTGATTGTCGTAGGTGACTCCCTN
CTGAGGGGAACGGAGGGCCCCATATGCNGACCAGACCCTACCCGTAGGGAGGTGTGCTGC
CTCCTGGGGCCCCGGGTCAGGGACGTTACTAGGAAACTCCCTAGNCTGGTTCGCCCCTCT
GATTACTACCCCTTACTGNTAGTTCAGGTCGGCAGCGACGAAGTCGCTGAGAGAAGCCTG
AGGGCTATCAAAAAGGACTTCAGGGNNCTGGGGCGGNTAGTTGAAGGANTAGGAGCNCAG
GTGGTGTTTTCCTCNATCCCTTCAGTAGCGGGGAGGGACGAGAGGANCAAGAAAACCCAC
NTCATAAATANATGGCTNAGAGGCTGGTGCNATCACAGGAATTTGCGTTTTTTGATCATA
GGGCGGTTTACNCAGCACCTGGNCTGATGGCTACAGATGGGNNTCACCTGTCTCAAAGGG
GGAAAAGGATCCTAGCCCAGGAGCTGGCGGGGCTCGTTGAGAGGGCTTTAAACTAGGTAT
GAAGGGGGAAGGGGACAAAATNAGGACCGCTGGGACTGAGGGGGCAGTTCGAGGCTCCAA
ACAGAACTTGATGGGTGGAGACAGTGGAGTTCAAAGGCTTGGAGAGGGGCGGGGGGATGC
TGAGGATGCTGCT
>rnd-4_family-491#LTR/ERVL ( Recon Family Size = 19, Final Multiple Alignment Size = 18 )
TGTGAGAATCCTTCTTTCTTTGTTTTTTGGCTCAAAGCTTGCTTCCTGAGGTATTTCTTG
TGATAAGACTGATTTGTCGAGGAGGCGAGTGATGGGTGCTGCCGTGTGGCAATCAACATC
ACTNTGTGGACAATCTTGGAGCTGTTTGCCTTCGGAAGAGAGTGCTCAGGAGTGTTTACT
GGCGGAAGATCTGGCCTGTGACCAAATAACTCCNGCTTGNTATGGGAGACTGGGGGATGA
TACCATCGTATCCTGTGAAGACAAGATACAAGTTGGCGTCTCCCTGCTCCCTCTTATCTG
CTGGCAAGGCCNGGAAGATGGGAACAAAGGAGTTTCCTGCTGAGATCCCAGAGCCAGAAG
CTGCCACTCCAAGGAGAGCTGACTCAACCACTTTGGATTTGAGCTGTCACTCCAAAGAGA
GCTGACTCGACCACTTTGAAAGCATTGAAAAGGGGCCATCATCGCCATGGTCGTCGTCGC
CGTCGTCGTCGTCAACAGAACAACAATGCCCGACGACCCACCACTACTGAAGATCAATGA
CTGAACTACGAACCACGCTGGATCCATGGTGGTGACTATCTCCCTCTTGCTTCCTACAAA
GACTCCTTGCTTCTTCTTTCCTATCTTTTCTATCGCCCTCCTTCCCTTCCCCATTACCCT
AATTCATAATAGTGTCCGTCCTCCCCTTCCCCATCTCCCTAATTAAGATTTGTAATAAAC
TGGTCGGACCAACATTTGAACCGTTGTTTCTTAATCTCACGCCGGGTATACAGATATTAA
AAGAACCTCCTCTCCCTCCTATAAATCGGAGCGAGAC
>rnd-4_family-488#DNA/hAT-Charlie ( Recon Family Size = 20, Final Multiple Alignment Size = 17 )
ACCCACNAGTTTTATGTTTTTGTTGCCCTCTTTTTTTATGTTTTAATAAAAAATATTAAA
AAAGTTTTGTTACTTATATACATTAACTATATTATATATTTTTATATGCGGCCCAAGACA
ATTCCTCTTCACTCAGTGCGGCCCAGGCAAGCCAAAAGGTTGGACACCC
>rnd-4_family-42#LTR/ERVL ( Recon Family Size = 31, Final Multiple Alignment Size = 17 )
TGTGGCGTANATTCACAAAGACTGCACCAGAAAGGTATGCCAGTACATTTGCAGCAACGT
ATGGCAGAGGGAAAGAAGACCCCTTATAAATGAACTGATTAATAAACTTCAAAACTTTGA
GTTACATTTAACCCCTCTACGNGCTTNCGTTTCAGCCATCNCAAAAGTAGCNGANAAGCT
GGACGGAATGGAGAGCAANCAAGAAGACATAATAGACGAACTGTCTACCGTGCTTAATNC
TGACGAATCCGTGGCGGTATCAGATACACCCGATGGGGATCAGGATTCCCAAAACAGCCT
ACTGGAGGAGCTGATCAANCTGATTTCAAGTATAACCTCCCAGCCTGCATCATCCAACGT
CTCAGCTATTAAAAGCGAACGNCCTCCTGCTCGAGCGAGNGACAACAGTAAGACTACGTC
GCGTNTTGCCTTGTGGCGTTACCTACGTGACCATGGAGAAGATATGAAGAAGTGGCATAA
ANAACCCACTCCTGCACTNCGAGCACGGGTGAAAGAATTACAAAACAGATCAACCACCAG
GTGAACTTCTCCATAAAGGCGATTGCTCCAGTTGCTGAACGGCGNAGGTAACGAATAGAG
GGGCCCTGCCCTCAGCCGGGGGGGGAAAGGGATAATCGAGTTTATTGGACTGTGTGGATT
NGATGGCCTGGCACGTCGGANCCACGGAAATATAAGGCNCTAGTGGATACTGGTGCACAG
TGCACTCTAATGCCATCGAGTCATNAAGGGACAGAATCAATTCGTATTTCTGGGGTGACT
GGAGGCTCTCAAGAATTGACTATGTTGGAGGCCGAAATAAGCCTCACTGGTAAAGACTGG
CAAAAGCACCCTATTGTGACTGGCCCGGGGGCTCCATGTATACTCGGTATNGATTACCTC
AGAAGGGGGCATTTCAAGGATCCCAAGGGGTATCGATGGGCTTTTGGAATAGCTGCCGTA
GACACAGAAACATTAAGCAGCTGTCTGTTTTGCCTGGCCTNTCAGAAGATCCGTCTGTTG
TGGGGTTGCTACGAGTAAAAGAGCAGCAGGTACCGATTGCTACAAAAATGGTGCACAGAC
GGCAGTACCGCACCAACAGGGATTCCCTGCTTCCCATTCATAAGTTGATTCGTCAACTAG
AGAGTCAGGGAGTGATCAGCAAAACTCACTCGCCTTTTAACAGCCCCATATGGCCAGTGC
GTAAAGCCAGTGGAGAATGGAGGCTGACGGTGGACTACCGTGGCCTGAATGAAGTCACAC
CNCCGCTGAGTGCTGCTGTGNCGGACATGTTAGAACTCCAGTATGAACTGGAGTCAAAGG
CAGCCAAGTGGTATGCCACNACTGACGTTGCTAATGCGTTTTTCTCCATTCCTTTGGCCG
AAGAATGCAGGCCACAGTTTGCTTTCACNTGGAGGGGCGTTCAGTATACCTGGAACCGTT
TGCCCCAGGAGTGGAANCACAGCCCAACCATTTGCCATGGGTTGATCCAAGCTGTATTGG
AACAGGGCGGTGCTCCTGAGCACCTGCAGTACATTGATGACATCATTGTGTGGGGCGACA
CAGCAGAGGAAGTTTTTGAGAAAGGGAAGAAAATAATCCAAATCCTTCTGAAAGCCGGTT
TCGCCATAAAGCGAAGCAAAGGTGAAGGGACCTGCCCAGGAAATTCAGTTCCTAGGAATA
AAATGGCAAGATGGACGTCATCANATCCCGACGGATGTGATCGACAAAATNACTGCTATG
TCTCCACCANCCAGCAAGAAAGAGACACAAACTTTCTAGGTGTNGTGGGCTTTTGGAGAA
TGCATATTCCAAACTANAGCCTCATTGTAAGCCACCTTTATCAGGTGACATAGAAGAAGA
ATGATTTACGTGGGGCCCTGAGCAGCAGCAGGCTTTTGAGCAAATTAAACGGGAGATAGC
CCGTGCCGTGGCCCTGGGGCCAGTACGGACGGGACGGGATGTAAAGAACATCCTCTACGC
NGCTGCTGGAGAGAAAGGTCCCACTTGGAGTCTNTGGCAAAGANNCTCAGGAGAGACTCG
AGGCCGACCCCTNGGATTTTGGAGTCGAGCGTACAGAGGGTCTGAGG
>rnd-4_family-24#LINE/CR1 ( Recon Family Size = 19, Final Multiple Alignment Size = 17 )
AGGTGTTCACGAAAAGGGTAGATGTTGGCACTGAGGGACATGGTTAGTGGGCATGGTGGT
GATGGGTTGACGGTTGGACTAGATGATCTTAGAGGTCTTTTCCAACCTTAATGATTC
>rnd-4_family-84#LINE/CR1 ( Recon Family Size = 29, Final Multiple Alignment Size = 16 )
GCCANAAGTCAAGCAAGTGGGGCAGAAGACTGGCTTGGCTGAACAGGGATCTTCTTCAGA
ATTCAGGCGGAAAAAGAAAATGTATGATCTCTAGAATTAAGGTCAGGCCGCATAGGAAGA
TTACAGAGTGCGTTCATGCTGTAGGGAGAAAACNTGTGCAGCCAAAGCTCAACTAGAGTT
GAAGCTGGCCAGTACTGTCGNGAATAACAAAAAAGGCTTTTTAAAGTATGTTAACAGCAN
AAGGAGGACCAGAGAAACGTTGGTTCGTTACTTGACGAGGATGGTCACCTCACAAATAGG
GATATAGACAAAGCAGAGACGTTTAATGCCTTNTTCGCCCTCGGACAACTGGAGCCCTGA
GCCGGAGGACCATGACTGCGGNAACGATAAACTCCCAGCCAACTCTGAACTTGTGCAGGA
TTTGCTGCTCCANCTGGATACATGTAAGTTTGCGGGGCCCGATGGGATTCATCCCAGAGT
ATTNAAAGACTTGGCTGACGTCATCGCGAGACCTCTCTCAATTATTTTTACCATGG
>rnd-4_family-216#LINE/CR1 ( Recon Family Size = 20, Final Multiple Alignment Size = 16 )
ACGGGGCAGTTTGCGTAGGGCGAAACGGGACTGCAAGGGAGTGCACANCGTTCTTCTCAN
TCTGGGNTGCTAGGGGGAAGCAAACTCCATTGAAATACAATATGGTGACCACCCGCCATA
GCGGTTAATCTGAGGCAGAAACGCAGACGAAGGAGTCACAGTCTTTCTGGGCTGATNCGC
GTACCCAGACAGACCTCCCGAGGAGAAGAGAGCTGCCCAGACCTTTAGTTNTGGGGAACT
CCAGAATCTAGAAGTCNCCCATGGANCGGAGGGAAGAGGGNTGTCAAGGNTGCAAATGTG
TCCAGCTGACGAACTTTCTGAGCGGGTGGCCAGGTTNCGTGAGGAGATCACCAGGCTGAG
AAGCATCTGGCAATCAGAGAGAGAAATTGACGCGTGGTATCTCACAGTNACACAGGCAGA
NCGACAGCCTTGTCTTAAGTGCCTGCAAGGGGAAGAAGCTAAGCAAGCTTCCAATCCCGA
GGAGACAGACGAAAAAAAACGTGCAGGATGAGGGAGACTGGACCCTCATCTCTGCTCGGA
GCAGGGGAGGAGCCTNCCCCTTGCCCCTGAAGTCCCCCTAACAACAGATACGAAGCTCTG
GGGATGGAAAGAGAAGAAGGTGTGGATAATGGTTCAGAACCGGAAAGGGGCGACGACGTT
AANATGGCCCAACCGAGGACCCGAGTCAGAACCAGTGCCACCAAAAAAAGGCGAAGGNTN
TTAGTAANTGGGGACTCCNTNCTGAGGGGCACTGAGGCACCCGTTTGCCACCCGGATACT
CTCTCCAGAGAGGTTCCCGAGCCCACATTCAGGAAGAGGCTACCAGGTATGATAAAGCCG
GAAGACTGCTATCCGCTCCTNNTCTTTCAAGCTGGGTCACAGGAGGCTGCAACNAGGAAA
TTACAAAACATAAATATTTAAAAGAGACTTTGCGTCCCTTGGGANGATGTTGAAGGGATC
AGGAGCGCAGGTAGTGTTCTCCTCAGTCCTCCCGGTTGGAGACTGGGACCCAGGCAGAAG
GAGAACGGACCAGCTGAATGAATGTTGNATGGATGATGTCGCGCTCAGGGCTTTGGGTTC
TATGATCTTGGACAGATCTTTGAGAAACTGGGCGTGTTGACGTCGGATGGGACGCAACTG
ACCAGGAGAGGAATGTNCTGGGCAGCAAGCTGGCTGGGCTNATCANCAGGGCTTTAAACT
AGATTTGATGGGGAAAGGATGTACTTCTGAGTGACAGAGNAGAGCCGGGGAACGCTGTCA
CTTTAGGAAGCAGCGGGGGAAAACCTCAGATTTGTCCCAGAGGAA
>rnd-4_family-16#LINE/CR1 ( Recon Family Size = 21, Final Multiple Alignment Size = 15 )
GCACAAACTGGAACACAAGAAATTCCATCTGAACATGAGAAAGAATTTCTTCACTNTGAG
GGTGGCGGAGCACTGGAACAGGCTGCCCAGAGAGGTTGTGGANTCTCCNTCTCTGGAGAT
ATTCAAGGCCCGNCTGGACGCTTTCCTGNGCAACCTGCTGTAGTTGGTGNACCTGCTTCA
GCAGGGGAGTTGGACTAGATGATCTCCAGAGGTCCCTTCCAACCCCAACAATTCTGTGAT
TCTA
>rnd-4_family-133#LINE/CR1 ( Recon Family Size = 36, Final Multiple Alignment Size = 15 )
TTATGTTTCAATGGCCTTGGACATTCGGAGAGATCCCGGTCGACTGGAAGCTGGTAACAT
CTTGCCCCAGTCTTCGAAAAGGCAAGAAAGAAGACCCTGGTAACTACAGACCTATCAGCT
CTNACCTCGGTGCCTGGNAAAGTTATGGAGATTATCCTGGGNGCTACTGAAGAACANTTG
AAAAACAATGCGGTCATTGGTCAGAGGCCAGCATGGGTTCGTGAGGNAGAGCCTTTGTTT
GACNAACTTGATCTCNTTTTATGACAAGGTNACCCACCTAGTTGACCAAGGGAAGCCAGT
NGATGCGGTCTTNCTGGATTTCAGNAAAGCTTTTG
>rnd-5_family-57#LINE/CR1 ( Recon Family Size = 92, Final Multiple Alignment Size = 81 )
AAAAGGAAGTGCTTTTTCACACAGCGCGTAATTAAACCGTGGAACTCATTGCCACAGGAT
GCTGTGGATGCCAAAAGTNTANATGGGTTCAAAAAGCGATTAGACAAATTCATGGAAGAG
AAGTCCATCGAGGGCTATTAAACACAAAGATACAACCTCTGGCTCAGGAAGTCCTGAGCC
GCAGATCGCTGGAAGCTGGGAGGGGGAAGTATCGTGGTATTCTTGTGCCGTTNCACGCCC
TCTAAGGCATCTGCTGCTGGCCACTGTCAGAGACAGGATACTGGGCTAGACGGACCTCTG
GTCTGACCCAGCGCGGCAGCTTACATTTTTATTATGGAAATCAA
>rnd-5_family-142#LTR/ERVL ( Recon Family Size = 74, Final Multiple Alignment Size = 68 )
GTGAGCCAGGCAGGCCAAATATACTAATTACATCATGTCTTTCCTGTGGAATTTCTATAA
ATGGGTCAAGGGGGAGAACACCACCCCCCTAGATAAAACGATCCCCGGGCAGATCCCAGG
GTTTCTGGGATCTCCTTATTATNAACTAGCGACTATAATTGAGAAATGGGGTCCCCTGCG
TACTATGGGGAATATTTCCCCANTACGCATGGCAGAATACTTTCAGGGACTAGACAAAGA
TATCTTAATCACGAAAGAAAGGCAGTTAGCTGCNTCCACNGTGGCATGGCCACTGTTAAA
TGCTTTAAATCANGCTGAGACGAGATCAGATANTTTAGAAAGTGAAAATCAGCTATTAAA
AGATCGTATCGAAAAATTAGAACAAGAACTTGGCGTATTAACAGGGAAAAAANCAACTTT
GCANTCTCCATAGGTCAGGTCCGTAACATTTCAATAGACGATAACCAGACCCCTGAATCA
ACGGACCTGGTCGATCAGGAAAGCAAAAACTCTAAATCAGATCTNGAGGTTCCACTTGCG
ACGGATCCCCTAGAAATCCGTCCTATNATAACTCAAAAAACAAAAAGGTACAGGANAGAC
CGGCAGGGGTGCCGCCTGANCAATGGCCCCCTGCCCAAACNCATTTGCATGTGACAGCCC
GNCCGTACACGGCAACNGAATTAATGGATCTGGTACAGCGATTTCGGCAGAGGCCNAGAG
AAAGTGTACCGGCTTGGCTACTAAGGCTGTGGGATTCGGGGGCAGAAAGTGTTGTGGTTA
ATGGNCCGGAAATNTCNAAGCTGGCCNCCATNACGTCGCACCCTGCTCTCAGGCAGAGAC
TATACGCTGCCGTCCAATATACCAATGAAAACCATTCGATAATAGANTGGTTAATGGCGG
CATGCCGGATGGCNTGGCCGAATAAANCCGATATNCCCTTAAACATAGGATTGTGGTCCT
CCATGGAGGACCTTCAAAATTATATCCGCGAACTAGGCATGAGGGAAGCAATNTATGAAG
ACNCGTTTGATAGCCCGGATATGGTCAAATTCTCAGCAGGNATGAGAGATTTAATCCTAC
AGCAAGCCCCCTCCCACCTATATGGNACCTTAGTNTCTATATTAAATCCCCTGGTGGCCT
CGGAGGCCGTAGTCCAGCAGGCTGCCCAGTTAGTAGCCGACCTGGGAGAGACAGAACGCC
TGCGGACTAGGCGCAATATTCGGACGTTAGAAGAAGCCGAGGTCCTNCCAGTGACTAAAA
CCAAGATGCCGGCTACTCCATAAGGGTCTCCCGAAAACAAATGTTTAATGACTTAATTCG
GGCTGGGGTCCAATTTGCTAAGATTGACCGCCAGCCCAACCATGTCCTTCTCCAGCTTTG
GAGACAACTAAAGGACAATCAAAAATTTCAAAACTACCCTAAGAAACCAAGGGTAAGGGT
TATAGAGAGAATACCAACAACGACATGGAACCTAGAAGATTTCATTGTTCCTAATAGGAA
AAAAAGCCGCCTCAGGTGTCTCGGGCCACGATGCCTGAGCCACCGGAAGCAAAAGAATTG
GCCNTAGCACAGTTCATGGCGTGACGAGGGATGTTAGTCCCCCTAGGGCCTCCAGACGGG
ACCGGAGGCCCTATGTAGAATTAACGATTTATTGGTCCCGAAAAAATATTCAGAGAGTTA
TGGCATTAGTGGACACTGGAGCAGAAACATCAATCATCTACGGAGATCCAANCAAATTTC
ATGGAGACAGAGTGATGATTGGTGGTTTTGGGGGACAGACTATTCCTGTCACCCAAACAT
GGTTGAAACTGGGGGTTGGGCGTCTCCCACCCCGGGAGTATAAGGTATCTATTGCCCCAG
TCCAGGAATACATCTTGGGCATAGATATTCTATGGGGTCTGGCTCTCCAGACAACCGTGG
GAGAGTTCAGACTCCGACAGAGATGTATTAGTATCCGGGCGGTGCAGGCAATATTAAGAG
GCCATGCGAAACATGGGCCNATTTGCCTGCCGAAACCGCGCCGGATTACTAATGTGAGAC
AGTACAGACTCCCGGGTGGGCAGGACGAAATATCGAAAACGGTGCAGGAATTAGAAAAAG
TGGGCATTATAAGACCTGCACACAGCCCATATAATTCCCCCATATGGCCAGTGCGGAAGN
CGGATGGNACGTGGAGAATGACAGTGGNAGAATTAAATAAGGTCACGCCGCCTATTCATG
CGGCCGTACCCAATATTGCCTCCCTAATGGACACATGAGTAGGGAGATAAAAGACCTACC
ATTGTGTCCTAGATTTAGCAAATGCGTCTTCAGTATCCCGATTGCTGAGNNNNNNAGAAT
CGCAGGATCAGTTTGCGTTTACATGGGGAGGCAGGCAGTGGACCTTTCAGGTCCTGCCAC
AAGGGTACGTGCATTCACCAACGTATTGTCATAATCTAGTGGCGCGTGACCTGGCCGATT
GGAAAAAACCTGATGATGTTAACCTGTATCACTATATTGATGATCTCCTGCTGACATCCG
ACTCACTGGAGGCAGTAGGACAGGCGGCAGATTCATTAACCGCCTATTTACAACAGAGGG
GATGGGCTATAAATCCCCAAAAGGTGCAAGGTCCGGGCCTGTCCGTAAAATTCCTGGGGG
TGGTTTGGTCAGGAAAGACCAAAGTACTACCCAGTGCTGTCATAGATAAGGTTCAGGCGT
TCCCAGTCCCTACAACATCGAAGCAGCTGCAAGAGTTTCTAGGTATATTGGGTTACTGGC
GTTCCTTTATACCTCACCTAGCGCAGCTGCTAAGGCCACTGTATAGACTCACAAAAAAGG
GGCAGCTATGGGACTGGGGGAAAACAGAACAGGACGCTTTCCAACAGGCAAACTGGCAGT
TAAACAAGCCCAGGCATTGGGTATATTTGATCCTACCCTCCCAGCCGAGTTGGATGTTCA
CGTCACTCAAGACGGCTTCGGTTGGGGCCTGTGGCAACGCCAGAGTTCTGTTCGGACCCC
CATTGGTTTCTGGTCTCAGGTTTGGCACGGAGCAGAAGAAAGATACAGTATGATTGAAAA
ACAGTTATTGGCTGCCTATTCGGCATTGCAGGCAGTAGAGCCAATAACTCAAACGGCTGA
AGTTATAGTCAAGACCACTCTGCCGATTCAGGGGTGGGTGAAAGATCTGACCCACCTTCC
TAAGACAGGGGTGGCCCAAGCACAAACAGTGGCACGATGGGTCGCCTATCTCAGCCAAAG
GAGTAGTCTGTCTTCATCACCATTGAAAGAAGAACTNCAGAAGATCCTAGGCCCAGTGAC
GTATCACAGTGATGCACCAAAAGAAATACTGGTCGCTCCACCGGAGAAGAGTCCCGTTCA
GGAGGGAAAATATCCTATCCCTGAAGATGCCTGGTACACAGATGGGTCCAGCAAGGGCAA
CCCGAGCAAGTGGAGAGCAATAGCATACCATCCTTCCACCGAGACAATCTGGTTTGACGA
GGGGGATGGTCAGAGCAGCCAATGGGCAGAACTGCGAGCCGTGTGGATGGTTATAACCAA
GGAACCCGGTGATGGTATCCTGAACATCTGTACGGATAGTTGGGCTGTGTACCGGGGGCT
CACTCTNTGGATTGCACAGTGGGCCACCCAGGAATGGACTATCCACGCCCGGCCGATCTG
GGGCAAGGACATGTGGTTAGACATATGGAATACGGTCAAACACAGGACTGTACGTGTCTA
CCATGTTTCTGGTCATCAGCCCCTACAGTCACCGGGAAACGATGAAGCCGACACGCTGGC
CCGAGTTCGATGGATTGAGAATTCACCATCCGAGAACATCGCCCGTTGGTTACATCAGAA
GCTACGGCATGCGGGACAAAAGACAATGTGGGCAGCTGCTAAAGCGTGGGGACTGCCCAT
ACAGCTACCTGACATCGTCCAGGCATGCCGGGATTGCGACGCTTGCTCCAAGATGAGACC
GAGACCGCTGCCCGAAACAACAGCCCATCTTGCTAGAGGACATAATCCTCTCCAGCGATG
GCAGGTCGATTACATCGGGCCCCTTCCTCGGTCTGAGGGGGCGAGATATGCCCTGACCTG
CGTCGACACTGCAAGTGGGCTACTGCAGGCCTATCCAGTGCCGAAAGCAAACCAGGCATA
TACCATCAAGGCACTCACNAAACTGATGTCTGCCTACGGGACACCTCAAGTCATCGAGAG
CGACCAAGGAACTCATTTTACTGGTGCACTGATACAACGCTGGGCAGAAGAAAATAACAT
CGAATGGCGATTCCACCTGCCATATAATCCAACGGGGGCAGGCCTCATCGAACGTTATAA
CGGTATTCTTAAGGCTGCCCTGAAGACAGACTCCCAGTCCCTGCAGGGGTGGACGAAAAG
ACTGTATGAAACCTTGCGGGACCTGAATGAAAGACCCCGAGATGGCAGACCCAGTGCCCT
GAGAATGTTGCAGACAACATGGGCCACCCCGCTTAGGATCCAAAGACCCCGATTGGTAAT
GAAAATAATCTTCTGCTCCCTGCCCCTGAGAATTTAGATCCTGGCACCCATAGAATAAAA
TGGCCTTGGAAGGTGCAGGTAGGACCCAAGTGGTGTGGCCTACTTGCACCTTGGGGGAGA
TTGTTGGAGGTGGGAGGCTCAGTAGTCCCTCCAGTAATAGGTACATGGCCTACTGACGTT
GTGGTCAACACTCCGATCTTCATTGCTAAAGGGACCCCCATCATGTCCCTATGGCAGATC
AGGACACCCCCTTTGGTGCCTGATATNATTATGCAGCCGCAGACATCCGGCCAGAAGGTG
TGGTACAGGCGGCCAGGACGTGCCCCTGTACAAGCGGAAGTGTTGACCCAGGATAGAAAC
ACGGCCTGTATCTTGCCCTGGAGGGCAGACCTTCCCCTCTTGGTACCTCTGAAACATCTG
TATTTCTCCCCGTGAGTCTTTGAGCCTTCAGGATCACCGGAAGGAACGAAATGTCATCAA
AGCGTTCCAGTGTTACTGTCAGATCACGTGTAACATGTCACATGGTAAT
>rnd-5_family-439#Unknown ( Recon Family Size = 62, Final Multiple Alignment Size = 58 )
GTGGCGGGATTCATCTGATCAAATTTAGATGCAGACATCTACATCTGAGCTAGTCGCCCT
AGGCTCCCTTTACAGTCAGTGGAGAGAAATAGGCACTTCTAGGGCGCGATTCATCTCATC
CTAAAGTAGATGTCTAAAATAGATCAGATGAATCACGCTCTGAAAGTGCCTATTTCTCTC
CATTGACTATAAAGGAATCCTAAGCGACTAGCTCAGATGTAGATGTCTACATTGCA
>rnd-5_family-1018#LTR/ERVL ( Recon Family Size = 55, Final Multiple Alignment Size = 52 )
TGTCATGGTTTTGTGTTTTTTGGTTTTTGGTTCTNNNNNNNNNNNNNNNNNNNNNNNNNN
NNNNNNNNNNNNNNNNNNNNNNNNNNNNNNNNNNNNNNNNNCTATACGTTACGGAAGTCA
TGGGATCTGGCCCTTCCGGGTGGGGCGGTCTCTTACTGCCTGGCAGTGGGTGCTGGAGGG
TGCTTTCCTAGCCGTTCCAAGCTTTTCAGGTTTGACTCGGTCTCGGGAACTCTTCTCTCT
CCTATTTTATTTGATTTATTAGTCTCAATTTCAATTAGATTGTATTATATTGTGTTATCT
TGCATTCCGATATCATAGTTAGTAAAATAAGTTTTCCTCCATAGATCGTTGCCGCTGTTT
TTTTCCTTCCTTGAGCCCAGCTCCCATCTCCCTACCCCTTTCCTTCCCATTTTGTGGGGC
CGGGGGGGCCCAGGGGCCTACTGCCCCCCTGTCACGGGCATAGATTGATCTAGTTAACTC
CGTGA
>rnd-5_family-809#DNA/hAT-Charlie ( Recon Family Size = 58, Final Multiple Alignment Size = 51 )
ATGGGGAGGGCGCAGTGCAGTGCTAACTCCGCCTCTCGCGCCCGCCACACGCACTCAGTC
GAATCGAAACCCGCGTGTATTACACGTNACATGCGCTTGTGCCGCTTGGTGAGTAAAACA
CAGTGATTGCCGATAATAATATTTCAACCTACATATGGCATCTCAAAAGAAAACAGAACC
CAAGAAAAAGAAAAATCGTGGATGAAGGAAGAGTGTTCAACGAAAAATGGACAGATGAGT
ACTTTTTTGTCGAGACAAATAATATGGCACTATGCTTAATTTGTAAGGAAATCGTGTCAG
TTTTCAAAGATTACAATTTGAAAAGACATTATATGCAAAAACATGCTGCCAAATTCGATG
CATATCAAGGAATGCTTCGTAAAGACAAAATAGCGGAACTGAAAAAAGTCTGTCATCTCA
ACAAAATCTTTTTTAAAAAGTTAAAACTCAAACGGACTCTGTTATAAAAGCTAGTTACGT
GGTAGCAAATCTGATTGCAAAAAAATCAAAACCATTTACTGACGGTGAGTTTATTAAGCA
ATGTNTGGAAAGCGTGGCAGATATAATTTGTCCTGATAATAAAAAAANGGATTTTTCTAA
AATCAGTTTGTCTCACCAGACTGTAGCCAGGTGAACTGAAGAAATAGGAAAATCTATCGA
AAGAAATTTGGAGAGTAAAGCTGCTAATTTCAAATGTTATGCTTTGGCAATAGATGAAAG
TACTGATGCTACAGATATGGCTCAACTTGCCATTTTCATTAGAGGTATTGATAACGAAGA
AATGGCTTCTTTGGTGCCATTAAAAGACACAACTAAATCTCTTGATTTGTATGAAGCAGT
AAAAANTACGTTAAAGCGATTTTCTTTAACCTTTGTCAACGTATCTGGTATAGCTACTGA
TGGCGCCCCGGCGATGGCTGGTAAAAAAGGACTTATAAAATTAATAGAAGACGATGCAAT
TGCCGCCGGCAACTCACGTTTGATGAAATATCACTGCATCGTACATCAAGAAAATTTATG
TGCGAAAGCTTTAAAAATGGATAATGTCATGCAAATCGTCATCAAAGCTGTGAATTTCAT
AAAGTCCAAGGGACTGAATCATCGCCAATTCCAGGAGTTCCTTAAAAGTATGGATGCTGA
TTACGGGGACATCATTTACTTTTCTGAAGGAAGGTGGCTAAGTCGGGGTAAAATGCTAAA
AAGATTTTATGATTTGCGAAATGAAATCAAGTCATTTATGGAATCAAAAGGAAAATTTGT
GCCAGAACNTGAAGATGAAAAATGGCTCACAGATTTAGCATTTTTGGTGGATTTGACCGC
TCATTTAAATGAGTTAAACATGCGTCTTCAAGGTGAAAATCAACTTATCTGTGCTATGTT
TCAAACCATAACAGCGTTCGAAATGAAACTTAAAT
>rnd-5_family-306#LINE/CR1 ( Recon Family Size = 51, Final Multiple Alignment Size = 47 )
CAGGGACATGATTTAGCGGAGGGTTGTTAGAGTTAGGGTAGTATGGTTAGGTTGCGGTTG
GACTNGATGATCTTNAAGGTCTTTTCCAACCTGAGCGATTCTATGATTCTATTTTTTT
>rnd-5_family-1785#LTR/ERVL ( Recon Family Size = 50, Final Multiple Alignment Size = 44 )
CCTTTCTATTGTGCTGGTCCTTCCGTCATCACACCTCTGTTGTAACGCCTTTCCCATTGT
ATTGATCTGTCCGATTGCTACA
>rnd-5_family-141#LTR/ERVL ( Recon Family Size = 47, Final Multiple Alignment Size = 44 )
AGGAATCTTAGAGGTGATCACGGACTGGCCTGAAGGCAAAAAGTTTGGAACATCACCAGG
AGAAGAGGTANCACGTGCTAAAGAGGCCCCACCATACAATGAACTACCAGAAAATGAAAA
GAAATACGCCCTGTTCACNGATGGATCGTGTCGTATTGTGGGGAAGCATCGCAGATGGAA
AGCTGCTGTGTGGAGCCCCACACGACAAGTTGCAGAGGCCGCTGAAGGAAAAGGAGAATC
AAGCCAATTTGCAGAGGTAAAGGCTGTCCAGCTGGCCTTAGATGTTGCCGAACGGGAGAG
GTGGCCAATGCTTTATCTTTACACTGACTCATGGATGGTGGCAAATGCCTTATGGGGGTG
GTTACAGCAGTGGGAACAAAACAACTGGCAGCGNAGGGGTAAACCTATTTGGGCTGCTGA
ACTGTGGAAAGACATTGCTGCCCGAATAGAGAATATGGTTGTAAAGGTGCGTCATATAGA
TGCTCATGTGCCCAAGAGTCGGGCTACTGAAGAACANCAAGTAGATCGGGCTGCCAGAAT
TGAGGTGGCTCAAGTAGACNTGGACTGGCAACGCAAGGGTGAATTATTTCTAGCTCGGTG
GGCCCATGAGACCTCGGGCCATCGAGGAAGAGATGCAACATATAAGTGGGCTAGAGACCG
AGGGGTGGACTTAACTATGGACGCTATTGCACAGGTTATTCATGACTGTGANACATGCGC
CGCAATTAAACAAGCCAAGAGGATGAAACCTCTCTGGGAGGAAGGGCGATGGCAAAAGTA
TAAATATGGGGAGGCGTGGCAGGTTGATTATATCACCTTGCCACGAACTCGCGATGGTAA
GCGTTATGTGCTTACCGTGGTGGAAGCAACCACCGGGTGGCTNGAAACATATGCAGTACC
CCATGCTACCGCCCGAAACACCATNCTAGGTCTCGAGAAGCAAGTCCTGTGGCGACATGG
CACTCCAGAAAGAATTGAGTCAGATAACGGGACTCATTTCAAAAATTCNCTCGTAGATAC
CTGGGCCAAAGATCATGGCATTGAGTGGATTTATCACATCCCCTATCATGCACCAGCCTC
TGGNAAAATCGAACGATACAATGGACTGTTAAAAACTACGTTGAAAGCAATGGGTGGTGG
GACATTTAAGCACTGGGAGAAGCATTTGGCAGAAGCCACCTGGTTGGTCAATACTNGAGG
ATCTGCCAATCGNGNTGGTCCTGCCCAGTCCAGCTCCCTACATACTGTAGAGGGAGATAA
AGTCCCTGTGGTACACGTAAAGAGCATGCTGGGAAAGGCAGTTTGGGTCNTTCCAGCCTC
TGGAAAGGGCAAACCTCTCCGTGGGACTGTTTTTGCTCAGGGACCTGGGTGCACTTGGTG
GGTAATGCAGGAAANNNNNNNNNNNNNNNNNNNNNNNNNNNNNNNNNNNNNNNNNNNNNN
NNNNNNNNNNNNNNNCCTAATATATGTATGTNTATGTATGTGCGTGTGTTTAATGCNTGT
TAGTTATTTTTTGTTTGTATATATTAAGCATGATGTAGTGATGTGGAATAAGGGGTGGAA
TGTCATGGTTTCATGATTTTTGGTTA
>rnd-5_family-367#LTR/ERVL ( Recon Family Size = 50, Final Multiple Alignment Size = 43 )
TTGGTGGAGAATGCGGGCAACAGTTGCTTTTTAGCTTTTTGAACGAATCTCTCTCTCCGC
TCTCGGAGAGCTTCGTTGGGAAAGTTTATCTGTTTCACCGGTACTCTGTCTGAAAACGTG
ACCTTGAAAAGTCCAGGCGGACTGCCAATATTCTAGGATATTTGTAAACTTTGAGCCTTG
CTATCTTGCTTCTGTAAAAGAAAAAAAAAAGAGAAAAATTCTCTAACCCNGAAACTGCAA
AAACTCATGAACCCCTCTTATCTGGGGGTGCTNTTTAAGGGACTGCATGCCACTGTTTCT
TCTTTCCTAATGCTCAAAACNTACTGGGCCTTNATTAAGTTCACCACTTCTTGCTGTGGA
GCAATTGTGTGTATATATAACCAATTGAGGGCACTGATGGAGATACCTACGTGGTACCTG
CATACAATGTGGCATGATGAATTTGACATTACATCCCAGAGGGAGTNGCTAATTTTACAA
AGAACGCGATTTTTAAGCAGGTTTCCAGTCTCTCCTCTGAGTCCTTTACGCGNTTTTCGA
ATGCTCANCTGATGTTCATGTTCGTGGGCGTACTCTCTGATGTTATCAATTTCCCTGACT
CTATTCCTATTTATTTACATTATGTGGAGGAAGTCTTCCCCAAAACCAGAGAATGCTGAG
TGGCAGGGAGTGTGGAGAGGCTTGGGAGAGACCTTAGAGGCATGGGGACCTNCGGTGTCA
TGGAACTTTACTCCTGAACACCTGCGGGACCCTGAGAANCTAAGCAGGTATTTGAGNCAG
GGACGTCGCGGCTCAGGCAGATCTGAGGAGGCACAAATTATTTGGGGCCTGGCTNATGCT
TACCGGGCCTTATTCAATACTATCCTGAGAGAGAGAGTTTCCGAGCTGAGATTCAAGCCA
AAGGGGGAGGTCTCCAAGTCAAACCTGATCAACCACAGGAGGCACCAGNATCGATGTCAG
TTGCCCCTGTGGAAGGACAGAAATGGAAACGAGTGTCCTCGCGTCTAGAACGGAAAAAAG
AAGCGGAGGAGGAGGTAGAGGAAGATCCAGGCGAGGGGCCCTCNNCAAGACCACCGTCAC
CGAGGAGGGCAACAGGAAANACTAAGAGACGTGAGAAGAGGTGAGGAGGACATCGTTACC
ATTGCTNATCGACCTCTGAAAATGACTGAAATTCGAGGCCCGAGAAAGGANTTCNCACGN
CGCCCGAATGAGNCTATTGTCACCTGGTTGCTTCGATGTTGGGACAATGGGGCCAACAGT
GTGTNGCTAGATAGTAGAGAAGCTCGCCAACTGGGNGGCATTGCCAGGGACTCAGCCATT
GACAGAGGNATTAGTAGATGTCNGGACGGGGCCTTCACCCTCTGGGAGCGGGTGTTATTA
GCCGTGAAGGAAAGATACCCCTTCAAAGACGATCTGANGCCTGAGATGAAAGAAATGGGC
TGATACTGGAAAAAGGCATCCGNTATTTGAGAGAAATAGCCGTGGTGGAAATGCTACATG
GCCCCGATTTCGTTCCTAACGANCCACACCAAGAGCATGATCCCGAGAGAGTCAGGACT
>rnd-5_family-259#SINE/MIR ( Recon Family Size = 44, Final Multiple Alignment Size = 37 )
AACCTTGGGCAAGTCACTTAACCTCTCTGCCTCAGTTTCCCCATCTGTAAAATGGGGATA
ATAATACTTACCTACCTCACAGGGGTGTTGTGAGGATTAATTAGCTGTTTTGTAAAGCGC
TTTGAAGATGAGAAGCGCTGTGTAAGTGCTAAGCATTATTATTAAGT
>rnd-5_family-324#LINE/CR1 ( Recon Family Size = 43, Final Multiple Alignment Size = 36 )
CCCACATCTCACGTCCCTGAACCTCTAGGCGGGGGTCGGGGGAGCAAAATCCCTCCCACT
GTAAGAGCGGAGCAAGTCCGAGACCGCCTCATGAGACTGAACGTGTACAAGTCTATGGGG
CCGGACGACAAG
>rnd-5_family-2028#LTR/ERVL ( Recon Family Size = 34, Final Multiple Alignment Size = 33 )
CTAGGCTGCTTCCTGAGAAGGAGTGCTGTATGGCCAGAGANCCCCTTCACCAGTTGGGTG
AGTTCAACTCTTCTTTCTGTATATGACTGTTGGTCTACCTGCGAATACTTTGCCTGGTAT
CGCCAAGAACCTGTCAGAAGCAGTTTTGCTTCTTCGTGAGCAGAACA
>rnd-5_family-4218#LTR/ERV1 ( Recon Family Size = 35, Final Multiple Alignment Size = 32 )
TGTGGGAATCGAATGTTGTTTCTGCATTAGAACTGGATAANATATATATTTTTATTTCAT
GGTCTCCGCTGTCATAGTTCTTTCTGGGAGTCTTTCTACTTTACTTGGGGAAGATCTCTG
ATAGTTTACATCACTTATCCTCTAGATAACCCTTCCCAGGAACGCACGCTCTGTATATAG
GTGTATATAGGTGTATATATGTATATTTTGTCATACACATTGCAAGAGTATCCTGCACCA
GATCAAACCAGAGGACAAGTCATGGCATGCCCGAGGAAGCGCCTGAAGAGACATCGGAAG
GCCTGGCATCATCCCCCCCCCGGTGCTCCTTGTTTAACGAAGACTTNGAAGCAAATCACC
ATATCAATACGACAAGAAGAGCACTGAGACATCTTGGAAACGACAGGATGGCACTGACTG
ACACCAGATAACAAACAAATTAACAAGTAAATAACAAATGTAAATCCTCTGATAAGATTG
TGAACCTGGAGTACCCAGCCAGTGGGGAAACAGGGGAGGGGGGGGAGGCAAGGGGGAGAA
AACAGGGTATAAAGGCTGTCATGTTGTGTCCATAGGTGCGCTCCTGCTTGCGGGACGCCC
GCCATTGCAATCGCGAATAAAATCTGCTTTTATCAGAGATACCGTCCTGACAAAATTATT
TGGATATTTCCAACA
>rnd-5_family-2643#Unknown ( Recon Family Size = 36, Final Multiple Alignment Size = 32 )
CTGANGCACGGACTCAGATGTGAACGATCCAAATCGTTTATTACAAGTTCTCACATCACT
TATATACCTTCACAAGTTTTCTTTTTCTAGCTTTCCCATCCACCCCTACAACTTTCCCAT
CCACCTTTACATGTCAACAGAGCATTCTACAAAACACTCTTCAACCGTTCACGCAGGCGC
TTATCCAATCAGAGCCGTGAGACGTTCTTTCTTCTTCTAGAGGTGTCCTTGGTTCTCATG
CTGTTTATCTTGCTCCACAGCTTCTGCTCTGAACAGTTTTTCTTGTATTC
>rnd-5_family-997#LINE/CR1 ( Recon Family Size = 33, Final Multiple Alignment Size = 29 )
AGAGGTGGNTGATGCCTCATGCCTGATTTATCAAGAGGCATTTGGACAATGCCCTCAATA
ATATGCTTTAACTTTTGGTTAGCCCTGAAGTGGTCAGGCAGTTGGACTCGATGATCTTTG
TAGGTCCCTTCCAACTGAACTATTCTATTCTTGTT
>rnd-5_family-862#LTR/ERVL ( Recon Family Size = 36, Final Multiple Alignment Size = 29 )
TTGTGATTTTTTGTTGTCAGTATTCCACATCAGAACATCATGTGGANCAGTGGGAGTTAA
AGAGTTAATGTTCCGGTTCCGTTTACTGCCTTTTATGGGCACTTTGAGTATCCTGAGNGA
GAGGGGAGGGGGCAGCATTCCCGGAGGACCTGGCGNGAAGAGGAAGNGAGGTGGAGCTCC
GGGCAGGACCCGGCTCGCCTCTCTCCCTCTGGCCCCGGCTCAGCCGTCTCAGCTCGCCGC
GGAGAAAAGCACGTGCTTTCCCTCGCACTATCGTGGTTTGACTCGCATTTTGGATGCTCT
TGTCTCTCTCGTTTTGTTTGATTTGGTTAGATTCAGTAAATTACCGTTCCTCCTCAGATC
GTTGCCGTTGTGTTTTCTCTTTGTTAAAACTATCTGCTAGCTCTCTGCCCTTCCCCCTCT
CCCGGAGCGCACGCGGCCCGGGGCCGGCCGGGCCGCGGCAAACCGTTAGTACCCCTTCCT
TTTTTCTCCTTTTTTCCCGGGGCCTGTGCCCCCCTGTCACGGACTTANATCTAGGGATAA
CCCCGTGA
>rnd-5_family-106#LINE/CR1 ( Recon Family Size = 30, Final Multiple Alignment Size = 28 )
CCTCCAGGACCTTCCCAACCCAACTCAGCACCAACCACTGCACGGCCGATAACAGATCCT
TCCAGGACCTTTCCGACCCAACCATCCTGTGGTTCTGTGATCCTCAAGGACCTTTCCAAC
CCAACCATTCTGTACTTCTATGATCTTCAAGGACCCTTCCAACCCAACCATTCCGTGGTT
CTATGATCTTTAAGGTCCCTTCCAACCCAAGCCATTCTATGGTTCTATGATCTTTAAGGA
CCCTTCCAACCCAANCCATTCCGTGGTTCTGTGATCTTCGAGGACCCTTCCAACCCAACC
CATTCCACGGTTCTGTGATCTTTNAGGACCCTTCCAACCCAACCATCCTGTGGTTCTGTG
ATCTTCNAGGACCCTTCCAACNCAATTCATNCTGNGGCTCCNTGACCTNCNAGGACCCTC
C
>rnd-5_family-85#Unknown ( Recon Family Size = 32, Final Multiple Alignment Size = 27 )
AAAAAAAAAAAAAAAAAAAAAAAAAAGAGAGAAGTAACAAAGCTTAATTGTAAATAANGC
AGCGACTTAACAAGATTCGAGATGGCTGGATACACTTGATTATTTTTACTGCATAGAGGG
TAGGGTTAAACACACGTCTATAGGAGACCCTCCCATTGAGTCACGAGGTTCAGAGTGGAC
CCCCTTGCTTTCTAAACTCCTTGAACCACGGAGGTAAGGAGCCTAGGTGCGGCTGGATCC
ACTCCTAGTCCCAGACTTGGTCAATGGTTTATGTCTAAGGGATTATATGTGCACACGAAG
ATATAATCTTAGCGAAGCTAACAAAGCTTACAATCAATCTAAGATGTGATCTTAGCGAAG
CTAACAAAGCTTAAAACAAACTATTAGTCACTTACCGAGGATCTGTATCGGCAAGGCATC
TTGACGTCAAGGTGTAAGGGATCTCTGCGCAGGCGTAACCTCGAGAGGCGTCCCTGCTCC
TGTCGTGCAGCCCGCTGCCGTGCAGGAGAGCTCGAGGGGCTCTTGGGCTGCTCACTATTT
ATGGGGTAAGATGATTGACTCGTAGTCATAGGTTGCTTTTCAGGCGCATGCTCAGTTGGC
CCTCAGCTGTTGAACCAGGTGTCTGCTATCAGTTCTTTCAGCNCCCGCCCAGTTTGAGAC
AGATTTGTGGTCTTAGATGTTATCAGTACTGTTGCTCATTGTCTNCCTGTGCAAGGCCTT
GTNTGCAAGGCCAGGCCGAAGGAGGAAGCTGGG
>rnd-5_family-431#LINE/CR1 ( Recon Family Size = 28, Final Multiple Alignment Size = 26 )
TGTAACCTTTTTAATTTCAGCAAAGCTTTTAATGCTGTTTCTCACAGTATCCTTCTGGAC
AAAATGTCCAGCATACTGTAGACGAAAAACAATGCGATGGGTGAACAGTTGGCTGACAGG
TCAGGCTCAAAGNGTTATAGTAAATGGGGTTACATCAGGCTGGCCAGTCACTAGTGGGGT
TCCGCAGGGCTCCATTTTAGGGCCAGTTCTCTTCAATGTTTTTATAAATGATCTGGATNC
AGGACTCAAGTGCATACTAAGTAAATTTGCAGACGACACTAAATTAAGAGGAG
>rnd-5_family-1788#LTR/ERV1 ( Recon Family Size = 28, Final Multiple Alignment Size = 26 )
ATGGAATGTTGTTTCTGCATTNGATATTAAAAAGGGCAATTGGTTTGAAGAAGTAGAACA
TAATGCATTTGTATTCTGTAACTTATCCTTAGAAATAGCTGATCTAAAAAGTAAAATACC
GTATATGTTAGCGGCATGTTTTAGAAACATNATTACCGAATTACGTGATTAATTCTTTCT
CGCAAAACTGCAATAGTTGTTAAATGTTCCAAACAATGTGGGTATAGTGTTANGGACTAG
AAAACATATTGTAGAGTTGTTCTGTTAGGATAAGAAACTCCCAGCAAAAGAAAAACAGAT
TTAGCAAACATCAAAGAAGCCAGGGCCTCTACACAAGGCCGAACTGTCTCACTCCGTGAG
AAGGTTGGGATGCGACAGGCAGGCACCAAGATACTCCCCTCTGTCCTCCTTCCGAGCTTA
TCTCTATGCAAGGAAGGACGAGCAGATATCCGCGAAATAATGACCAAGTGTGGAATAAGT
TAATTAATTAACTACAGATTTACGCTTAGGCAGCAAAAATTTATGTTTGTCCAGTGTTTG
CATGTTTAGTGAAGCGTCGAGAAGATTGTGAACCTGAAGTACTCAGCCAATGAGGAACCA
GGGGAGAAAGAGATAAGCGTCGGGNAATAGGGAATAAAAGATGTAACGCTGTTTTCTGGG
TGCNCTCCTGCTTGCAGGAGGCCCGCCATTGCAATTGCGAATAAAATCTGCTTTATCAGA
GATACCGTCCTAGAAAATTATTTGGATATTTCCA
>rnd-5_family-828#LTR/ERV1 ( Recon Family Size = 28, Final Multiple Alignment Size = 26 )
GAAAGGTGAGAAGGGCCCCATAAGTGAAAGTAAAAAGGCAAGAAGGCTTCACAGTGACTG
AGAATAAGGGGGGTGAAGGGGAATAGTTAGAGATAGTTTACAGAAGCAAGAATGTAGAGC
TTGTTAGAAAATAAGGGATGGCAGACACTGGGNCTGGGATAGTGAGGGGGATGAAGGCCA
TAAAGATAAGGGTTTGAGAACAGCCCGAGGACATTTGGCAGGGAGGTGATTAGATGTCCA
CAGGGCAAGAAGAAACCGGTTTGGGGGGATGCCCCCCCCGAAAGGTCAGAAGTTTACAGC
GAGGAAGGTCAGGAGCCTTCGCGAGGAAGACGACGAGTCTTCATCCCACGACCCCACTAC
GCACGCGCAAGAGGGGAGGGTCCGCATGCTAATGAACTCTCGGGGGTGTAATGAATATGT
ATCCGAATTCCGGGAAAACTATTGATTATGTATTAGTTCGGCCTATATCTGTAGCACGAT
TTTTCCTGACGGTGTGCAAGTTAGGCGGANCTATCCCCCTTGCACCCGGCGTCTGCGCAG
CGCTGAATAAACCATACCTGCTTTATAACTACTTTGTGGTTATAGAGTTTGATTCCGCAC
GTC
>rnd-5_family-1841#Unknown ( Recon Family Size = 30, Final Multiple Alignment Size = 26 )
AGAGTGAAACAGCTGGTGCTGAGGACCCGGCTTCACCTATCATGCATTTCAGAGGGTTTT
ACTTCGGACTAGNTCTAGTCTGNTCCTACGGACTGAATGCNCATTAACAGCTGGAGTGCG
TTAGGTGCACTCCTGGANATACGTTCTGGTTTAGTTTCATCCAAAAGGAATCCAGTTCGT
GTGCTCCGAGACTGCTCCGCGACGCGAACCAAAGCACGGTAAGCGGGGACGATGGGAGAT
TCGCTTCAAAAGCGCGCTCCTGATCCGAACTAAAACAC
>rnd-5_family-1036#Unknown ( Recon Family Size = 29, Final Multiple Alignment Size = 25 )
AATGCTTTNTGTGACGGTATGCTCCCCCCTACCCCCAACCTCCTCCTTTGGCCTGGCCGT
TACGCCCAAGGCCTTGCTCAGGACTGNTAACACTGTCCTGCTAAATACTATGAGTCAATC
ATCTTACCCCATAAATAGTGAGCAGCCCGAGAGCCCCTTGAGCTCTAATCCTCATAACAA
GACTGCACGTGATCTCCCCAGTTCCTTCTAAATATTGTGAAGCTTGAGTGACTATAGTCT
CAGGGTGGATTATGTGGAATATTTACTGGAGGTGACTTATTGAAATGTCCNCCTCTTGAG
AGAAGGTAAACCTCCAGGGTGGAACGCGGTGGATAATCCGTTCCATGATAGTTCCCTAAG
CAACGTAAGACCTGCAAACCTTAGCTGTTAGCAAACACCAGGGGAGCCTGGTATGCTGAC
TCTAAGAGAAAGAAAAAACAACACGGAGTGTGGAGCGGGGTGGAGGTCCCATGGCCAAAC
TCCGTGATCATCCTGCAGGGATGGGGACTTGGTGGTACTACTGGAACTGATAAACTGTCT
GTTCTGAGCCACCCCGAGCCAGCAGTTTTCCACCTTTCTGTNCAAAACAGTTCTCTGAGT
AAACNTCGCAAAACAAAGGTATGTNTGACTAGAGTCACTCAAGCTCCACCTGAAAGTAAG
AAAATAGTATAAAAATGGCTTAAGAGAGAAGGAATTTTGGGGAAGATACCATCGCAGGAC
TCGGCTGGCTTCTGGGACCAGTCGACGGGCTGAGCCTCTCTTCCCCCCAATAGGGACGCC
TATTGGGTAAGATTCGCACACTCGGTTATACCGAGTGCTTCCCCGGGAAACTTAGAAATC
TCTATAGAGTTATTCCATGATTTAACGCGTTTGCGGTCGGCTGTATTATTCGCGTTCTTG
GTTAACTTGCACATGCTTTGCAGACAGTGTATTTATCACCAGACAATCCAAAAGAATCTG
TAATCTGTTGCTTCAATAAACTGCACTATTCACTAATCTAGCCGTGAGAGTTCTCATTGG
GCGCGGCCAAACTCCTTAAGGGTGGTCGTGAGCTAGATGAATCGGGCAGTGCGCTATTTG
TGAATCCGTAATCATGATAGTTCATATATTGAACGTGACCGGACTGGGCATCGCTCAGAA
TCTAAGCCCAGCCACCCCCANCCCTCTGATATCTGAGGACAAGCTGGAACGCAAGGGGTT
TATTTTCTGCCAAACTTCTTTACCCTTTTCAC
>rnd-5_family-376#LINE/CR1 ( Recon Family Size = 27, Final Multiple Alignment Size = 24 )
AAATCCTAGTGAGCAATACAGGCAGGCTGGTAACAATGGACAAGGAGAAGGCTAAGGTAT
TCAACAACTTTTTGCCTCAGTCTTCACTGGCAACTTGGCAACTGCTCTTCATACACACCC
CCTAGCGGATGGTTCGGAAGGTGGGGACTGGGGGAGCAATGTCCCTCCCGCTGTAAGCAA
AGATCAGGTTCGCGACCGCCTGAGGAACCTGAACATCCATAAGTCTATGGGTCTATGGGT
CCCGATGAGATGCATCCCAGAGTCCTGAGGGAACTGGCTGATGTAGTCGCCAAGCCACTC
TCCGCGATATTTGAAAAGTCGTGGCNGTCAGGCGAAGTCCCTGGTGANTGGAAAAAAAGC
ATGAAACACCCATTTTTAAGAGAGGTAGAAAGGACGACCCNGGGAACTACAGACCTNTCA
GCCTCATCTTGTGATGGGAAGATCATGGAGCAGATCCTCCTGGAAGAGGCAGACGGAAGA
AGGGAGGCGATATGGGACAACCAGCATGGCTTCA
>rnd-5_family-539#LINE/CR1 ( Recon Family Size = 26, Final Multiple Alignment Size = 24 )
AGACCAGTTATCCTCGGGGTACTCTACCCCCTGACCTGGAAGTCTGGGATGGGGAGCAGA
ATAAACCCCCCACGATTCAGGNGGAAACAGTTAGAGACCTACTACT
>rnd-5_family-6057#LTR/ERV1 ( Recon Family Size = 26, Final Multiple Alignment Size = 23 )
AATAGGCTGGTTTGTTTAGCAATAGGGATCAGTATATTAGTTTAAGGACCAATATATTAG
TTTAGCAAAAGGAATCNATGAGTGCTAGTTCTAAAACTTTCCATTTCAGCTTTGCTGGGT
GAACAGCCTTGTTTTCCCAATTGTGGGACAGCTTTTCTTCCTCAACGATTCTGCTTCACA
AGAAGCACTGGAGTCATAACAGACTACTTTTATCTTTTGCATCCANCAGGTGCAAGGACN
TCTTCCTCGGATTTCACATACATTGTTTTGAAAGTTGCTCATTATGGCCTAACAAGCAAT
GGAAATTTGCCAAACTGGGGAAAAACAGCTGAAGGTCAGCCAAAAGTCTCNGTGATGAAG
CTGATGGTGGAAAATGGGGAGAAAGTAGGTGGGCACTCGACCACCNTAGGCCGCTACCGC
GCATGCCCAGAGGGACATTAGCATATATTAATGAGTTCTTGGAAAAGAATGAATATGTAT
GCCAATGTACTGCATACGTATGTCTTAACTGTTTAAATGTAGAACCTGAACTCTGAGAGA
GCGCGCTTGATTTGTCAAGTCGCCCGGTACGTATCGTGAGGAATAAAGGAATGCCGCTTT
CTAACACCACACTGGAGTTAGAGAGTTTTCTTCCCAGAT
>rnd-5_family-63#LINE/CR1 ( Recon Family Size = 23, Final Multiple Alignment Size = 21 )
TCCAACCCAGGCCATTCTATGATTCTATGATTCT
>rnd-5_family-1774#LTR/ERVL ( Recon Family Size = 23, Final Multiple Alignment Size = 21 )
CATGGTTTTATGATTTTTTGTTATCGGTATTCCACATCATAACATCACGTAGTGCACTGG
GAGTTAAAGAGTTAATGCTCCAGTTCCGTGGATTGTCAATACTTCTAGGTACCTGGTTCT
CAGAAGAGAAGAACGNACTACANCTCCCAGAAGACTTTCATTGTTCCGTTTCCGTTTTCC
GTTCAGAGGGAAAGATAAAACTGACTGGGAGTCACAAGACCTAGCTCTCTTTTCTTTCTG
CTCGTCCT
>rnd-5_family-1453#LTR/ERVL ( Recon Family Size = 22, Final Multiple Alignment Size = 20 )
TGTCCTGGTTTTATCAGTATTCCATATCATGACATCATGCGGCAGGCTGTTGGGTGCAGA
GGCACAGTGCGCTGTGGAGCTGCGCTTCCTGTTTTTCTAGCAGTCTCACGTGAGTTCTGG
CTCTCCGAGAGGAAGATACACTGAGATGACTACATTTCCCAGGAGCCTCCACGTGATCTC
CGATTCCGGGTGACGGGGGTGAGCGTCTCTTCCAGGTTCCGGCAGTGCAGTGAGCAGCAG
CATGACCGTAGCCTTCCTCTCTCTCCCGTTTGATTTATTANTTGTAACTCNTTTTCTTAT
TATTATTATCTTACATTCTTTTACCATTTGTAGTAAATTNGTTATCTCTCCTTATCTTAA
TTGGGTTGTTTTTCTTTCCTTCTCCCCAAAAGGGGAGAAAGGGGCCCCCTTGCCCCGTCG
CGCTTGAAACC
>rnd-5_family-421#LINE/CR1 ( Recon Family Size = 22, Final Multiple Alignment Size = 20 )
AAGTCTATGGGACCCGACGANATNCATCCANGNGTCCTGAGGGAACTGGCGGATGTNGTT
GCCGAGCCGCTCTCCATCATATTTGAAAAGTCATGGCTGTCAGGTGAGGTTCCCGGTGAC
CGGAAGAAGGGNAACGTCACTCCCGTTTTCAAGAAGGGNAGGAAGGAAGACCCAGGGAAC
TACAGGCCGGTCAGCCTCACCTCTGTGCCCGGGAAGATNATGGAACAGATCCTCCTGGAN
GCCATGTTAAGGCACGTGNGAGACGAGGAGGTGATCCGAGACAGCCAGCATGGCTTCACC
AAGGGNAGATCGTGCCTGACCAACCTGGTGGCCTTCTATGATGGAGTGACGGCACCGGTG
GANAAGGGAAGGCGGCTGACGTNATCTACCTGGACTTNCGCAAGGCNTTTGACACGGTCC
CNCACNACATCCTTATCTCTAAATTGGAGAGATATGGATTTGANGGGTGGACTGTTTGGT
GGATAAGGAATT
>rnd-5_family-153#LINE/CR1 ( Recon Family Size = 21, Final Multiple Alignment Size = 19 )
TAAGGTGTGGGATGGCATAGCTAAGTTAGAGGGACAGGGTGCTAGCGGGGNCCTTCAGAC
CTGCTGCCCTGAGANGTGCTGGCAACACTGCAACATGAAATCCTATGACGATGAGNCAGN
GACTGCTGAGGCAATAGGAGAAGGCAACGGGGAAACTCAAGGGAAATACTTCAAAGGAAT
TAAGGAGTTATCCTCTAAGAAGGTGACAAGACCAGCT
>rnd-5_family-536#LINE/CR1 ( Recon Family Size = 22, Final Multiple Alignment Size = 19 )
GAGACTGTGCAATCTCCGTCCTTGGGGATTTCAANANCCAGCCGGACAAAGCCCTGAGCA
ACCTGGTCTGACCTCAGAGCTGACCCTGCTTTGAGGCAGAANTTGGACTAGAGACCTCCC
GAGGTCTCTCCAATCCTGATT
>rnd-5_family-695#LINE/CR1 ( Recon Family Size = 21, Final Multiple Alignment Size = 18 )
GAAGAGAAGCTACTGAGAGGTGACTTGATCACTGTATAAGACATNGAAAAGTGAGATCTG
ATAGCAANAGCTTTTCAGCACTGCTGACAAAGGCACGACAAGATCCAACGGCTGGAAGCT
GANGCCAGACAAATTCAAATTGGAAATAAGGTGCAAATTTTTAACAGTGAGAGTAATTAA
CCGCTGGAACAGCTTACCGTGGGANGCGATGGATTTTCCATTGCTCGANGTCTTTAAATC
AAGACTGGGCGTCCTTCTTGAAAGATACGCTNTAGCTCAAACAGAAGT
>rnd-5_family-400#LINE/CR1 ( Recon Family Size = 19, Final Multiple Alignment Size = 18 )
TTGCTGCGGAGACTAGCTTCAGGGCAGGTAAGACTGCACTGGGCAAGGGATCTGGAGCGA
AAAAGGCCGACAAAAAAGCTCTTTTTAGGGCTTTTTTGAAGCCAGCAANAGCGCTGCGCT
TGTGCCGGGGGGCTGGCAGCTTGTGGGCGGGCTGCTGAGCNAGCAGGGGTGGAGCTGGCA
CATTAGCGGCACGGTTTAAACGCCCTACGAACATGTCATCACTCGCCCTTGACNTTGGCA
CCTGGTGATAAGCTTTAAATANCCTCGGGGAGCTGACTTCCACAGAGCACACCAGNTGAG
TAACCGCTGTCGCTGCCCACTGAGAAAGGGGAGGTTCAGTGAGTGAGNACAGCCCACGCT
GCCCATACGGTGCTGCGGCTGCGGGTGTGGGAGGTGGGTCAAATAGGGGTGTGTAAGTGT
CCCTCCTTGCTCAGGAGACCGGCTTTCCTCTTGGCAGTCTCTGAGACCGCAGGCCTAAAC
ATGGTCTCCACCAGACAGCGGGCTTATTCCAAGAAGACCGTGGCGACCCAGACGGAGGGC
CTGCCCAGAAATGTAGCTGTTCAGGTCTCCGGCTGCAGGGAGTGCCGGAGCCTGCTGCTG
CCTGGGGAGGGTGGCAGGGATTCCACCTGTGCGAGGTGTGAGCAGGTGGATGAGCTGCTC
AGTCTGGTGGTGGAGCTCAAGGAGGAAGTGGAGAGACTAAGGACCATCAGGGAGTGTGAG
CGGGAGATTGACTGGTGGAGTGACTCGCTGGCATGCCAGAGGGAAGGGCGCCGGGGNGAT
ACCCCCAGAAAGGTGGTGGACCCCCTGCCCTGTCACAGTCGGACAGACCTGACNGATGAG
GAGGGTTGGAAGAGAGTCCCGGCTCGGTGTCGCGGGCGACCCCCTNCCCGCCTACCTTGC
TTCCCCAGGTCCCTCTAAGCAATAGGTTTGAGGCGCTGGAAATTGAAGGGGAGGTGAGTG
GGGAGGTGANGGAGGGTCCGCCTANGAGGGNGCCTAGGGCGAGGCGGTCACC
>rnd-5_family-79#SINE/tRNA ( Recon Family Size = 20, Final Multiple Alignment Size = 18 )
GACTGGATGGCTCAGGGGATTGNTAATAGGATACAGAGCCTTTCACCTCTAGGTCACTAG
TTCAAATCCAGCCCAGGTCGGTAGCGACCGAAAGTCGTTACCGTCTGACGGCTGTTCGGT
GGCCCGTGTGAAATA
>rnd-5_family-1818#LINE/CR1 ( Recon Family Size = 19, Final Multiple Alignment Size = 18 )
AATAGCGTGATAAGCTACGGGACGGCATACCAAAATTTGAGGGACTGTATGCTAGTGAGA
TCCTTCCGTCTGCTCCACGAGGTGCTGGGTACAATGAAGCGCATTTGAAATGTTTCTACA
CCAATGCACGCAGCATGAGGAACAAGCAAGAGNAGCTAGAAGCCTTGGCTCAGTCCCAGA
GCTACGACATCATTGGCATAAGCGAAACCTGGTGGGAAGAGTCCTGTGACTGGTGTGTCG
TGGTGGACGGTTCTGGGCCCTTCAGNAGGGATAGGCAGGGCAGGTGAGGCGGGGNGGTGN
TGCCGTGCGTGACGGAGGGGCTGAGCTGTACGGAGCTTGCAGTTGGCGATGACACGGTTG
AGAGCCTCCGGGTAAGGATNAAGGGAAAAGNAAATAAAGGGATGTCGTTGTGCGAGGCCA
CCCAGCCAGGACGACGACACCGATGAATTATTCTNTAAGGANTTTAAGGGATATCTCTAG
ATCAGCTGCTCGTCCTTACGGGTGACTTCAACTTNCCAGACGTTAACCGGGAATACCACA
CAGCTGATACAAACAGGTCCAGGAAATTCCTAAAGCACATTGATGATAACTTCTTGGTAC
AGGTACTAAGGGTCTNCTTAGATTTGTTGCTTGTAAACAGAGAGGGTCTTGTACGTGAAG
TGGCTGTGGCCTCTTGGTACAGTGGCCATGAAGNAGTCGAGTTTAAAATCTTTGGTGACA
GGAAAATTGCCACCAAAACTTCAANCCTGGATATGGGGAGAGCAGATACAGCTACCCGGG
GAACTAGTTANCAAGGTCTCCTGGGANTCTGCTTTTGAAGGTATTGGAGTCCTCAGTGCT
GGTCACTTTTTAAGTACCACCTCTTAAGAGCGCAG
>rnd-5_family-1012#Satellite ( Recon Family Size = 19, Final Multiple Alignment Size = 18 )
CTCCTNCCCGCAGACGGNACACTNATAGGGTTTCNCGCCCGCGTGGGNNCGCCGATGCAC
TTTAAGCGTTGAGCTNTTGGAAGCTCTTNCCACATTCAGCGCACTCGTAGGGCTTGTCCC
GCGTGGATCTNAAGCGTGCTCTCGAGCTGGCGCNACTGCGGGAAGGCTTNGCCGCACTCC
TCGCACTTGTAGGGTCTCTCCCCACGTGTGGCTCCTCCGGTGGACCCGGAGNNNANNCNA
GCTCTTGAAGNTTTTCCCGCACTCCACGCAAGTGTAGGGCCGCTCGCCCGCGTGCGCTNT
CTGGTGGNCTGCGAGAGCGGGCTCCTGGTCNNTGANCGCTCTGCCGCACTCGGCGCACTG
TAGGGGCTGGGCGAGAGGCTGCCATGGTACAGGGGCGACACCTCTCCCCGGCGTGCGTGC
GGCGATGCGTCGCGAGTGCTGNCCTCTGGTTGAAGCNCTTGCCGCAGACGGCANGTGAAG
GGCTTCTCGCCGGTGTGGGTGCGCATGTGGGTCACCAGCGTGGAGCTCCGGCGGAACGCC
TTCCCGCANTCGNCGCATTTGTAGGGCTTCTCCCCGCGTGGATCCGGCGGTGNCGAACGG
CGGCTGAGCTGCNCCGGAAGCGCTTCCCGCATNCNGGGCACTGGTNGGGCTCTCTCCCCN
GTGTGGACNCGCCGGTGCNTGATGAGGGTGGAGCGGTCACTGAAGCTCTTCTCACGCTCA
GGGCANTGGTANGGCTTCTCCCCCGTGTGGATCCTCTGGTGGGCGATGAGATGCGAGCTC
TGGCCGAAGCTCTTCCCGCAGTCGNNGCACTCGTAGGGCCTCTCCCCGGTGTGGACGCGC
CGGTGCNTGANCAGGTTGGAGCTCTGGGTGAAGCTCTTNCCGCACTCGNNGCACTCGTAG
GGCCTCTCGCCCGTGTGGATNCGCTGGTGTTTGACGAGGTCGGAGCTCCGGTTGAAGCCC
TTCCCGCAGTCGGGGCANNCGTAGGGCTTCTCCGCCGNGTGGATCCTCTGGCGCGGCTGA
GGCTCGANCTCCGGCCGAAGCTCTCCCCGCACTCAGAGCANNTGTAGGNTTTCTCNNCCA
CGTGCGCTCGNTGGTGCCATTCCCACACGCTGGA
>rnd-5_family-966#LINE/CR1 ( Recon Family Size = 24, Final Multiple Alignment Size = 18 )
TAATGTATTCATAAATGATCTGGCGAAGGGGGCGAAGTGAGTTAAATACAGAAATTTGAT
GATAAAAGCAAAANGAATAAAAAAAAAGNCTGTGCTAAGAAGAGCAGAATGATCTCACGA
TACTAAGTGGCTGAGCAATAAAATGGCAGATGAAATTCANTGTNGATAAATGCAAAGTAA
TGCACGCGAGAAAAACAGTCCTAACTNCACATACACANCGATGGGCTCTAAATTAGCCGT
TACCACTCAGGAANAAGACCTTGGGGTCATNGCGGACAGTTCNATGAAAACGTCAGCTCA
GCGCTCAGTAGCAGTCAAAAAACAAATCCAAGAATTGTTAGGAATTATTNGGAAAGGAAT
AGAGAACAAAAAGAGAAAAACATNATTNTGCTCCTGCAGGAAAACTCTGCAGTNAATCCN
CTCATTGACGCTGTGCCAGTTCTGGTCTCCCCACCTTTCAGAAAGGATGAAGTAAAACGA
A
>rnd-5_family-3852#Unknown ( Recon Family Size = 18, Final Multiple Alignment Size = 17 )
TAACTTCGTATAATGTATGCTATACGAAGTTATTAC
>rnd-5_family-1478#LTR/ERVL ( Recon Family Size = 20, Final Multiple Alignment Size = 17 )
AGCAACATCGTGCACAGAGTGCAGCCATGTGCTCCGAGCAAGGAGCGCAGGTTTGTGCAA
GAGGCACGGATGCAGGGCAGTGCCTTCATGACTGTATTGTGTCCAACAGGTGGCAGCAGA
GCTGCGGTGCTCCCGAGTGCCGTAACGACTGCACGGAGAGATGTGTTGGTCTCGGTGGGA
ACAGCAAGGAAGTGGAATCTGCATTTCCCGGCATGCCCCGGAACCTCACTTTGCTGACTG
GTCATTGTCTGCCCAGCAGGTAAGGGCGATGCACACCCGCCAGCGTTTACCCATTCCAGA
GCCCGGCACAATAGGGTTTCCCCCAGAGCTCTGAATTGCGCTTCATGGTGCCCAGAAGGC
TGCCTATCCTCTTTGTTCTGTGTCTTGCTTGTCTCTGGTCTTGCACTGTTTTCACTATTA
CATTCTCTTGTCCTCCTATTTTGTGTTCCTTGCCCCATTCTCTTGGCCTAATGACCCCTT
GGCTTTGTGTTGCCACGTTCATGTCGGCATTCAGTTTTGGCGTTCCCTGCCGTATTGTCT
GGGCCGTCATCCTTGGCATTTCCTTCCATGTTCTCTTGGCCCTTGCCTTTGCCTGGGCAT
TCCCTTGCCCTCCTGTTTTTGTGGAACCCGCACCTGGGNCGGGGTGCAGCCCTGCGAGCA
CAGCTGGGGGCAGTTTGGCTGTGGAGTGGGGCAGAGCCAGGCTCCACCCCTCCCTGATCC
CATTNAAGGGCCGNGAAGAGNGGGGGCAGCATNTGAACCGTGNGGGAGTGCTCCCTTGGA
GTATGCCTTGTTCTTTGGTGATGGAGTGAGTGATTTTTTTTTTTTTTTTTTTTTCTCCTC
CATTGTGGAGCTGCTCTCTCTCTTTTTTAGCAGGGAACCCTGAGCGTACTTAAGGGCTGG
TAGGTATTTGGACCTGGAAGCTGCTTCCTTCACTTGAGAGTGTGGGGGAGTATTGGTCCT
TGGAATGGGGTAAGTGGTTTCTTTTTTCTTTCAGGGCTGTGATCTTCTCTTTTTGGGGGA
TCCCAAGTGCGCTGAAGGGCTGCTAGGTGTAAGAGCAGCATCTGAATCTGGAGACTGCTT
CCTTTGGGGTGTGGGGGTGAGCCCTTAGAATGGGGTGAGTGATTCCTGCTTGATTTCAGA
GCTGTGAGCTCTGCTTTTCTGGAGGATCTCAAGCTGGATGGCTGTAATTAATAGGGCTAT
GTGCTAATTGCATCCATGCGGTGGGTGTTTTTTAAGGGCATTGTGTGCATCCTTGTTGTG
TTTTAAATTATGTTCTGCGTCTCTTCTGATTTCATTTTGCAGCCTGATGGAGTTGAAGGA
TTGCCTGGGCTCCTCCAGTCAGTGGTGTGAGATCTGTCCAGCAGGTAATGAACATCATGC
ACCCCATGTTGGTGCGCTGCTTGTATGCAGGTAGGTTTGCGATGTGA
>rnd-5_family-1518#Unknown ( Recon Family Size = 17, Final Multiple Alignment Size = 16 )
TTGGGGAATGGCTGCAAGAGCAGGGCGGCCATGAGAATATGTACGAGCATAGCTGGTGCG
GCGGCACAGAGTGCATACCCATGAGAAAATACTAGGAGTTAGATAGGAGTCACAACGTCC
TTGGGGCAGCATGTAAACAGCGGGCCCACATCTGCAGCTGTGCTCTGTGGATGTGGGGGG
GGCTGACAAGTAAACTGGCTTAGCAGCACAGGGGTGAATGCTGACTGAGCATTGGTTAAG
GCTAAGCAGCCCACCTAGCAGCCAACGTTGTGCACCAATAGTAAGCGAACACATGTGTAT
CGGAAACATATATAAACCCTGTGTGTGCAACAATAAAGTGAAGCTTGATCACTCATATTG
AGTACTGTCGTGCTTCCCCGCTCGAGAACAATCTAATTAGGACGCTATCCGCG
>rnd-5_family-1136#Unknown ( Recon Family Size = 19, Final Multiple Alignment Size = 16 )
AATGTGAAACCTTGGCTCAGGTACATCCGTGCTGGTAAATTAAACAGCGCCAGGGAACGT
TCCCAGGCGCTGGAACCGATTATCTATGCCGTTAATTGTTAGAACGGTCCCTGGCACAGT
TTTGGCCCAGCTAACTAGCACTNNCCCGAACAATTCCCAGGCACGGTTTGAGAGTTAGCA
CGAGCCAGGGACCATTCCCAGCGGGCAGTTTGGGTGCAGCCACCTGCTTTGGAGGATAAG
AGAGTTTAATAGTACAGATACGAGCTGTTCCGTGCCAGTTGGCCTCAGCGCCAGACAGCC
CTCCTTGGCGCATGTTTATTTAGCAAATAAACGTAANCGGCTGCCTTCTAGTGG
>rnd-6_family-1030#LINE/CR1 ( Recon Family Size = 48, Final Multiple Alignment Size = 41 )
TGTCCCGGNCAGAACCGCGGCGACTGACCGCGAGGTACAGGGGGGTTTCGGTCGGTTCCC
TCATCCAGGGATCCCCGAGACANCGGAGCAGCCCGGCAGCTCTCGCGAGAGCGGCTGACG
TGGCGTGGGCGTTGCCAGGGCAACGGCTCTGCGTCCACGCCCCCTGCCTNGAAAAAGCCC
CAGGGACGGAGAGGAGGAGTCAGGGCGAGAAACCGTAAGCCACCCTGACTACACAGGNAG
GAGGGTTGTTGTCACTGTGAAGAGGGTGATAAGTGCGGNTGCACCCGTCAACGACCTGGT
AACGGGGCGAGGGCAGAGCCAGCACTACCGGCAGCGGGGCGGAGCTGATCAGTCACACCT
CGTTAAGGCTACTCTGATTGTGCTGTGCTAGTGGGTCTGCTGGNTTGCCATGGCTGCGTC
CCGGCGGAAGGCTACTGCCAGGAAANATGTGGAGACCCAGACAGAGGTCCCCTGCACACG
TAAGAGGAAGGCTGCAGNNNNNNNNNNNNNNNNNNNNNNNNNNNNNNNNNNNNNNNNNNN
NNNNNNNNNNNNNNNNNNNNNNNNNNNNNNNNNNNNNNNNNACAAGATACCAGTGTGCAN
NNNNNNNNNNNNNNNNNNNNNNNNNNNNNNNNNNNNNNNNNNNNNNNNNNNNNNNNNNNN
NNNNNNNNNNNNNNNNNNNNNNNNNNNNNNNNNNNNNNNNNNNNNNNNNNNNNNNNNNNN
NNNNTGCCAGGCCCTATCGGCCCCGAGATCCCGGCAGGCAGCTGAGGCTCCACATGGAGC
ACGTCGCCCCCNGCCGCCTTGCAAACAGGTGACGGAGAGGAACCGGCAGGCAGACAGTGT
TCCTGCTGCAGTGAACCCCCTGTCCTCTCCTCCCCCTAGCAACAACGGCGAAGAATTAGG
GGGTGTGGGGCAGTGGCAAAAGGCCCCTGCTCGGCGATGCAGGCGCACCTTCCCGGCGAT
TCCCCNGCCTCCCCAGCTGCCCCTGCAGAACAGGTNCAGTGCTCTGCAGGGACAACTGGA
CAACGGTGGTGATGATGGTTCTCCCCANTTGGTGGTGCCACCNAAGTCTGGCCAGNCTAC
CCTTAGCATTAA
>rnd-6_family-54#LINE/CR1 ( Recon Family Size = 44, Final Multiple Alignment Size = 37 )
CTGGAACAAATGCAGAAGAAGGCTATCAGGGGACTGGTGAGCCTATCCGATGAGGGGAAG
ANGAAAAGAGGCTTCTTTTAGCCTAGCAAAACGAANGCTGAGAGGGGATACGATTGCTCT
CTATAAATACATCGGGGTGAAACACCAGGAGGGAGAAGAGCTATTTAAGCTAAAGGNCAA
TGTTGGCACAAGAACAAATGGGTATAAACTGGCCATGAATACATTTAGGCTGGAAATTAG
ATTTCTAGCATCAGAGNAGTGAGGTTCTGGAACAGCCTTCCAGTAAAGCTAAGGGGACAA
AAACAACTGTTTTAAGATGGAGCTTGATAAGTTTACGAAAGGGATTATGTGATATGGTTG
CCTGTAATNACAGGAAGCCGGACTC
>rnd-6_family-266#Unknown ( Recon Family Size = 33, Final Multiple Alignment Size = 31 )
AGTGCCATTTGAGATGCCCTAGGGTATCCTCCTGGCCTCCAGCTGCCGCTCCAGAAGGGC
GCAGGTCTCCTNCAGGTCCTGTGTCATATCTGCCAGCNCCGTGCAGATGTCTCGGATATC
CTGGGGCGTCTCAAATGGCACTAGATGCCTATGTTTAGG
>rnd-6_family-1#LINE/CR1 ( Recon Family Size = 33, Final Multiple Alignment Size = 30 )
CCTTGGAGATCTCCAGAAGCCGCCTGGACGTGGNCCTGGGCACCCTGCTCTGGGTGTCCC
TGCTGGAGCAGGTTGGACCAGATGGACCCAGAGGTCCCTGCCAACCTCAGCCATTCTGTG
A
>rnd-6_family-1261#LTR/ERVL ( Recon Family Size = 31, Final Multiple Alignment Size = 28 )
TGGTCCCTTTGCTGTTACGCTCCTGTATCGCCCTTCCACCGCGTTGATCTTTCCGATTGT
A
>rnd-6_family-933#LTR/ERVL ( Recon Family Size = 31, Final Multiple Alignment Size = 28 )
GGGCTACACTCCAACTGAAAAGGAGATCTTAGCCGCGTATGAGGGGGTTCGGGCTGCTTC
NGAAGTGGTCGGTACTGAAACGCAGCTCCTTCTGGCACCTCGACTGCCAGTGCTGAACTG
GATGTTCAAGGGAAAGGTTCCCTCCACCCATCATGCNACTGATGCCACTTGGAGTAAGTG
GATTGCGCTGATTACGCAACGAGCGCGGATGGGGAACCTCAGCC
>rnd-6_family-1686#LTR/ERVL ( Recon Family Size = 28, Final Multiple Alignment Size = 27 )
CGGTGATGGTCTACGTGGGACTGATGGAACATAGGACGGACCTGCACCTCACGACCGCGT
GCCTCCGGTAACACCATCGAGCGCTGGCCCATAAAAGAACGTCAACTTTCACCGATCGTC
ACTCGTCTTGAATTTTACCAACNTGCGTCGCGACGAAATTGTATAAGCGTCGCGGTGTAT
TGGATCTCTGTATTAGGGAAGGCTCACCCTTCAGCCGACTCAATCATTGGTTCACGCCGT
GAAG
>rnd-6_family-1080#SINE/MIR ( Recon Family Size = 26, Final Multiple Alignment Size = 25 )
TCCAAGATNTTCTTCTGCCAAACACAAGTTACTGGNCTCGATNCAGAAGTAACTGGATGA
AATTCAATGGCCTGTGATATACAGGAGGTCAGACTAGATGATCTAATNGTCCCTTCTGGC
CTTAAACTTTATGAAT
>rnd-6_family-354#SINE ( Recon Family Size = 27, Final Multiple Alignment Size = 25 )
GGGGCTGGTAGCNCCGCCTATTATTAAGGTTGCCCGACACTTCCCATTATAAGACCCTGT
TTTCAGTTGCTTANAACTTTGCCAGACTTNAACCGTTTGGGCTGAAATTTTCCATGCTGG
GCGTCTGCCTCAGGCTGAATTCTTTTGGAAAATTTCAGCC
>rnd-6_family-4#LINE/CR1 ( Recon Family Size = 25, Final Multiple Alignment Size = 24 )
GGCATGGTGGGGATGGGTTGATGGTTGGACTNGATGATCTTAGAGGTCTTTTCCAACCTT
AATGATTCTATGATTCTATA
>rnd-6_family-293#SINE/MIR ( Recon Family Size = 26, Final Multiple Alignment Size = 23 )
CTCATCTCTCTGTGTCTCGGCTCCCTGTTCGTAAAACGGGATAATGCTGCCCTTNTCATC
GCAAGGGTTTTGCGAAGATAAATTAATGTTTGCGAAGCNCTCAGGTTTTACAGTGATGAG
CGCCATAGAAAAGCCCATGAGGAAATNAATAATTCTGTCTTCAGAGCAGGGTTTGAATAG
TGTGCAGTAAATAAGGCNTAGGGCCGCGCACTGAACAATGAGGAGAAAACAAAATATTGA
ATAGCTGCTCATTAACTGAGCGCCGTCCACCCTGTGCACTGAACGAGACAGGGGTCCTGC
GGAAAAAACGTGTGTGATCCTGTAATTAAAGACTGCGTCATAATGTAACGCAAGAGGNCC
GAATTAAGGTCGCACCGGCAATCNTAATTCTGNCATTTCCTAACTTTTGAGCGCTTNACT
TCGCAGCCT
>rnd-6_family-551#buffer ( Recon Family Size = 28, Final Multiple Alignment Size = 20 )
GCAGCAGGAGGNCAGCANCCGCAGAGCTGTGCATGTGCCGCCGTGCGCAACTGTGTCCCG
GTCCGTGGTGCCGCACTGGGCTGCGCAGTGGCCGCGCGCGGGGGGTGTGCAAGCGCTNGC
GGTGTGCGTGCATGCGCGTGTGCGTGCGTGTGCGTGTGTCGTTGTGCGCGAGATCGTGTN
TGCGTGCAGTGCGTGTGCNTGCACGCGTGTGCGCGCNGCACGCGGTGCGTGCGCGCGTGC
ANATGTGTGCGCGCGTGTGCAGCGCGTGCAGTGTGCGTGTGTGCACGCGCGCGCAATGCA
TGTCGTGTGCACACGCATGCGCAGCGCGTGCGCAGCGTGTGCGCGCGTGTGCGTGCAGCG
GTGTGCGCGCGTGCGCGTCGTGCGCGCACAGGCGTGTGCAGTGCGCGCGTGTGTGCAATG
CATGCGCATTGTGTGCCCGCACATGCGTGCTATGCACGCACGTGTGCGTGCGTNTGTGCA
GACGCGTGGTGCGTGCGCGGGAGCGTATGCGTGCGTGCACGGGCTGCACGTGTGTGCGCA
CGCGTGCGTGCGTGCACGCACGTGCGTGCGTGCGTGCGTACGCGTGTGTGCGCACGTGCA
TGCTGCGCGCGCGTGCATGCAGGCGTGCGCCCTGTGTGCGTGCATCGGGTGTGTGTGTGC
ACACGTGCGTGCATGCAGGTGCCTGTATGCACGCGTGCGCATGTGTGTGCATGCGTGCGT
GTGTGCACACGCCGCGGCCACACCCAGCTCCTGC
>rnd-6_family-312#LINE/CR1 ( Recon Family Size = 21, Final Multiple Alignment Size = 19 )
ATGCTAAAAGAACTGNTNCGTGAAATCGCAGGTCTGCTATATGAGTCTTTTTAATAAATC
TATCCAGTCACTGGGGGNGCTGTTTTGCTGGANAATAGCAAATGCNGTATCTATATTTAA
GANAGGGAGGAAGAGTGANCNAGNCAGTTGCAGGCTTTATTTGACAGGACAGTAGATGGG
TTCAGAACAATTNTGTGAGAAAGAATAATTAAAGACATGGAATGNAAAANGGGATAAAAT
GCAACATGNGTTACCAAAGANAGATGCGCCAGACTAACCCGATATCTNTCTTTGATAAGA
TAACTGATTTTCTAGACAAAGGAAACGCAGTAGATCTNATCTGTCTGGACTTCAGTAAAC
ATTTGATACGGTGCCNCATGGGAAATTATTAGTTAAGTGGAGAAGATGGGGATTAGTACA
AGAATTGTAATGCGAATAAAGAACTGGTGAAAGAGAGNAAAACGGGTANTGTTAGAAGG
>rnd-6_family-169#DNA/hAT-Charlie ( Recon Family Size = 20, Final Multiple Alignment Size = 19 )
AGCAGGCATGTCCAACCCGCGGCCCGCGGGCCGCATGCGGCCCTGGACAGCTAGTAACGC
GGCCCCACAAGATCGTAAACTTTTAACGTTATTATGTGATTTTTAGCGATATTTTTCATG
AGTCGATTGCGCGTAGCTCGAGCGCGGACTGCGTAGGCGACAACGGAACGCTGTGGATTA
GAGACGCAGAGNNNNNNNNNNNNNNNNNNNNNNNNNNNNNNNNNNNNNNNNNNNNNNNNN
NNNNNNNNNNNNNNNNNNNNNNNNNNNNNNNNNNNNNNNNNNNNNNNNNNNNNNNNNNNN
NNNNNNNNNNNNNNNNTGNNNTAAACATTGCGATGTGTGCCTGTGAAGACATGCGTTTTT
TGTTATTAAGCAGACATGTAAGTTTTCTTATTTAATTATTAAACTTGGGCTTGTGTTATT
TCGTAAAATAATTTAATAAGTTAACACGTTCACTGCGGAAGAAATATCCAGAATACTCGT
GCGGTGCTGACAAATTTTGTAATTTTCAACATCTCAAAAAGCTCACAAAAAGTATAAAAT
AATTTGCGATATGTTTTTAATTAGTTTTGTNATATGTATTTGATTAGTATTT
>rnd-6_family-2313#Unknown ( Recon Family Size = 20, Final Multiple Alignment Size = 19 )
ATTGGCAAGAGAGGCGCGGACTCCCTTGCTGGTGCAGAACGAAGACCTTTATTGTAGGTG
CTTACAACCTTTTATACCCGCGCAACAACCCCTTGGTCACATGTANGAGCCAGGCGCCTC
GTGCGTGTTTACGTCTGGCNCAAGTAGCTGCCGAGCTTNTTTACTCATTTGCAAGGTGTT
CATAACGACTTTCTTTGTCCCACATCTCCCCCTTCTTTATTAGTTTGAACAAGAAGCANA
CGGATGATCCCTTTTAATATAAAGAATATATACCAACAAACATGCAAAAACCGAAAAACA
CAATAATCTCCATATCTTTCCGACCCATGGTCCAACCTTGGTGTCACCCATCAAACTAAA
CCCATGAGTTTTCAGACGTAGCTTCTGCCCCGCAAATGAGAAATTTTCTGAGGTAGTTGT
TGCANCGCTTGATGCTGAGAACTGGCTGCACATCTCAGTCCAGTTGCCTCCGTAGGCTTC
GGCTGGGAGGATACCCAAGTNTTAGAGCTTGANCGCAGCAGCAGGTGCTGATGGTACAGT
CAAGCAGGGCNTTATGACTTTGGCTGGAACCCATCGCGGTCCAGCGCCTGTAGAAACNCA
AGAACATAGCATGCTTTAGCTATTCTTTCCTGAGGGGTCATACCTGCACCCCCCCTTTTT
TTTTNTTATTTTTTTTTTTTNGATAGGGAAATCTATTATTATTTTTTAAATCACTGAAAT
TACATATTCAGAACCAGAATTATGAAAGCCAGGCAGGTGCAGGTAAGATATACGTTGTTA
AAAATGTACACGTTATATTCTTAGACACCAGAAGATATTCANCCAGTCAAGTTGGATTAT
ACAACCAAATATGAGAAAGCTTCCTACATTGCCAATGAGCACACGTCATTTTACAGCAAA
TAGTTTTCTATTTCACCTGAATGNATATCTGCTTNTAGCCAATCTCTGGTCCTTTCTCTA
AAGAAGAGAGTCTTTGGATTCCCCAAGTACCCCATAATGTTTTCTTTCAACAGAAAGAAA
AAGGAATCTGTTTATAAGTAGAGATTCCCTNTCTTGTAAGGGAGAGCCTATTTNCTGGAG
CACTGAATAACCGCTACAACAGCTAAAAGGTTCAGAAGAATACACTGCAACAATGCCAAC
AGCTGGAATGAGTGGGAGTCCAAACACCAGCATGATGTCTCAGCAGCAGCTTTCATGCAG
CTCCTGCTCCCACACGCTGATGATCACCAAGCCTGGAGGTTTGATCCTCCTCCTCTCGCA
GCGGTGAACGAGCCACAAGCTCAGAGNCTCGGAAAGGTACACTGCATCAATGCTCNGCAG
CTGGAGTNGGTGAGNGTCCGNGTCACAGANCATANGCCCCANCNGCAACTTCCCACANCN
CGAGNTCCCACACCAAAAGTCGCCTTGANNATGAGCAGCTTTCCACTTTAGCGTGGTGCT
TCTGCAAAATCGTTTCCGTTATTTTGCAAACCGCCTCCTGCACCTTTGTTATGCTTGTTC
CCATTGTTCCCCGTTGCTCACCTCCGTCCTGCAGAAGTGATTCTGGCTGTGCAGCACTGC
CTCCTTCACACTTCCGCCAGCCTCCTCTCAGTGCTCGGGTCNAGCTTCTTTCAGCAGTCT
TGCGTTTCTTTCAGCACCGGTAGGGCTTCTTCCAGCCCTCTCTTCGGCCGACGGCTTCTT
NCGGCCCTCTCCGGTCCAGTCCGCTTTTTGGGTCCCTGTTTGGGCGTCATTTGTAGCAAG
AGAGNCACGGGCTCCNTTGCTGGTGCAGAACGAAGANGTTTATTGTAGGTGCTTACACCA
CCGCAACNCCTTGGTCACGTGTANGAGCCAGGCGCCTCGTGCGTGTTTACGTCTGGCTCA
AGTAGCTGCTGAGCTTGTTTACTCATTTGCTAGTCTTTTGCTTATCANAGGGANAATGAC
TTTCTTTGTCCCACA
>rnd-6_family-210#Unknown ( Recon Family Size = 21, Final Multiple Alignment Size = 19 )
CTCTTGCAAAGTGCCCCTGGAAACACCCTGNGGTGCAGTGTAGCTGTGATCCCCCTGCCC
CAGGCAGCAGCTGTGGCAGCAGAAGGCCCCTNCCCTGCCCNGCCCTGTCCTGCCGTGCCG
GGGGCTCCTTCCCCCCACACGTCTCCCCGCAGCGCCCTGGGCAGCTCCCCGGGCAGCTGA
GCGCTGAGCCTGGCAGGCGGCAGAGTCCCTGCCCCGGCACACAGCCCCTGGGCCACAGCA
GGGACCTGCTCTGCACGACAGCCCTGGGCACCCGGCTGCAGCCCCGGCTGCACAGCCTGC
AGCCGTCCTGGCACACGCAGCCCTCAGGGCTGTGCTCTCATGCTGCAGCANGGAAGNCCT
CGGCTGGAGCAGGTCTTNNTCCACGATAAAGGCTTATGGAGTGCCTTCACCAGACCTGCA
ATGGGATGTCCCAGATNTAGTGATCCCTGCANGAAAAGCCGCTGCTTTGNCTGCAGCGAG
AGACTTACCTTGTTAAGGGCTGTGAGCAACGCTCCTCCAGTGAGCTCACAGCCTGGTCAC
AATGTACGCATCCTGGAATCTCTCTCTCCTTTCCTCTCCTGTCCTCATGTCACCTGCAGA
CCATGCCCCCAGCCCTGCTNCGCGGTGNACAGGAGCTGCTCCTGGGCACAGCTGTCTCTC
TGCAGCACTGCCCACTTGTAGGAGCTCCCTGTGTCCCAGGAGCCCGGCCCAGCTCAGCAG
CAGAGGATGTCATTTTCTTCCTCCCCACTGCTCTCCCCTGAGATGTCCCTGGGGCTCCGN
GGCCGACAGCTCCTGATAGACAACAGGGTCATCTCTGCAAAACGATCTTTGAAGTCAGAT
GAATTAATCACCAAATGTCCAGTAGACAGACTGATTCCAGAANCGTGGTTCGTCCTAACA
GATCGTGTTTGCCTAGCAGAGCTGATGACCCTTAACAAAAAGGACACACAGACAAGGACG
GGGAGGGTCTGACTTCCCCTGCGCAGGGCAGTGATCCAGCTGAGGCAGTGCAGGCGTCTC
ATCCCCAGATGGAAAAGCCTGGCGCTGAAATGGGGTTCAGCTCCCCACAGACCCACGGGA
GNTGGGATTCCTGCTGGTTCAGTTCAGATGTGCACAAGGAGTTGCCTGCATACGTGAGCC
CCTGCTCTGAGTCCTTGGTCTTTCTTCAGCGGGGAGTCGGTTGCTCGCACACAGACNCTC
GGTGATGACCAAGGTGCCTGGGGTGCTCCTGGATGTGTGCTAGTGCTTGTAAGGTGTGGT
GGGAAATCTCTGAGANAGACACCTCCTTCCTGAGCATCAGCTGAGGGCCAGAGAGGGAAT
AGAGGTATTCTTGGCCATCCTAAATGACANCAGACCCCTGCGTTTAGGGCACCCGAGTGT
GCCTTTTNCACCCGTCCCCATGGAGCATGCGGNGTCATTCNGCTGACCAAATGGATGAGC
TCACAANAGAAGAGCCAGACCTTCCTCTCTGCTCCATCTGCGGCATACTCTGGAGCTCAA
GGCACTACAAAGCTGNGACACATCTACATTCTTCCACTGATGACACCTCAGTTTNCTCTG
GGCTCTCATGCGAATGGCATCAGAAGCAGCCTAGTGCCATGCCAGTTCCCTGGGCNGTCC
AGCACACTCACATGCAGCTGCAAATGCAGCACAGGGCCTTCAGGAAAGCCGTGCC
>rnd-6_family-314#LINE/CR1 ( Recon Family Size = 21, Final Multiple Alignment Size = 18 )
CAGACTGNATAAGGTTATATGGCAGAGTTCCCTAAGGGCCGATCTTGGGAACGATCTTAT
TTAATACTTTCATTAACGACCTTGCACAGATGCAAATGAAATTTGCTGATGACGCAAAGT
AGCAGGCGTTGTCNATGCAGAGGAGGGTCATGCAGTGAAAGCTGGATGACCTTGAGGACT
GGAGTAATAGAAATGGGATGAAATTCAGTAGTACGACGTTGAAGTCATACACTCAGGGAC
TAATAATAAATTCTGCTATAAGCCTGGGAGCTCATCAGCTGGAAATGACTGAGGAGAAAA
GGACNTGGGTGCATTAGTTGATCACAGGATGACTGTGAATCGCTGAGATGCANTGTCGTT
GTGAAAAAGGCAAA
>rnd-6_family-840#DNA ( Recon Family Size = 20, Final Multiple Alignment Size = 18 )
TANGANACTACGCATCAAAAAATACATTAAAAGAACGTTATTAAGGTTGCAAAGTCAAGC
ACTNAAAAGTTACGAAATGCCAGAATTAAGGTTGCCTGCGCAGCCTTAATTCGGCCCTCT
GCGCGTATGCATTATNATGGTCTTTAATTACACGAGCACATGCTAGTTTCTCCACAGGAC
CCCTGCCTCNTTCAGTTCAGAACGGACGNCGCTCACTTAATGAGCGNNTATTCAGTATTT
TGTTTTCTCCTCATTGTTCAGCGCGTGGCCCTTGCCTTATTTACCGNGCACTATTCAAAC
CCCGCNCNGAAGACAGAANTATTAATTTCCTCGNGAACTTCTGCTGGTGTCATTGCTGCG
GTATCTGAGTANTTCGCGAACATAATNAATTTATTTTCACAAAATCTCTATGAGATGAAG
GATGGACTNATTTTACAGNTGGGAAAACAAGATGTCGGAGCGATTAANGACAAAAGGACA
GCTGTCAATTTAGGCGCCCAAATTAGAGNTGNCACGNGCCTCGNTTTTGTTCCCGGCACA
CAGCATCCGGTNGCACCTCCTTTGTTCTGGAG
>rnd-6_family-394#LINE/CR1 ( Recon Family Size = 29, Final Multiple Alignment Size = 17 )
ACTTGGAACTAGATGATCTTAGAGGTCCCTTCCAACCCAAACCATTCTATGAT
>rnd-6_family-239#LTR/ERVL ( Recon Family Size = 18, Final Multiple Alignment Size = 17 )
TAGGGGAACTGTTAGGTNAGAGCTTGAACTGGTGATTGAGCACCTGGTGAAGGNGTGTGG
CTGGCCCAGGGAGCACAGGCAAATTGTTTGCACCTGTGCTCCCCACGTGACCAGAAGGGG
TGGACCCAGGGTGGAGCCACCCTGGGCTCATATAAGGGCCAGCCACTGAAGGGAGAGCGT
CTCTTGGA
>rnd-6_family-2134#Unknown ( Recon Family Size = 19, Final Multiple Alignment Size = 17 )
ACTGTGCTCAAAATGCTGTTCACGGGCAAAAAGAAAGCACACACATACGCGNGTAAAAGT
AAAGAATTTATTGTTAGTATAACTGAAATCATAACTGATCAAAGGGAGGTTATTACTAGT
CCAGANTTAATTGTTACAGAAAAAAACAAAGAGTAAAAATTATTAACAATTANTAACAGC
NAAACNAAGTTAAAACTGTTACGCATAAAGTTCTTANTNCTACCCCATTTCCTGGCGTTA
CGCTCACTCTTTCACTGCTTGTTTGNGTTCTAAGGTTGGCATTNCCTCTGGTAGTGAATG
TGGAGAGTGTTATGGAAGTCACCAGCATCTGAGTCCTTCGCTNGGAGGAACGTGGACTTG
TTGATGGTTTCTTCTTCCNCNCTCTAGGATCCACTTAGGGTCATTTTTATACGTTTGCTG
ACANANTTTTACACCTTTGCTCTTTCTTCATTGGTCTGCAGCTCCACGTTACGTCCAAAT
TTCTGTACATNCGGTGCTATTTACGTATATTAGATACTGTTTCTTTCTGTCTTTGTTACC
CCTAGAACCGGTTTTGTCCAGCTCCAGGCCTGCATTNCTTTTATAACTGACCACCGGTGA
GTTGTTTATAGCCGCGGGATCTCCAGCGCCAGCCTGTGCCCCNNCTCTTATCATCCCATG
CCTGTACTACTTCCATATCTCCACTNCTAAGGCCTCTGCTGTCATACCAGGCCTGTACTT
CTCCGCACTACATCATTGCGTTAGTCATAAATATCTCGTTCCGCACAGAATAACTGCTTG
TTACTGCTATCTATACAAAATTATGGTTGTACCGTACAAAGATAAACAAAAGCAAAACAA
AGATTGCCACAGACANCTGGTCAATTAAAGAAAATGCTGTNACAGCTAAAGCAAGNCCAA
AGGAACGGCCGGCAAGCAGACAAGTTCAGACAAAGCCCTGACGAGGCTCAGTCCTGAGGC
CTTGAAACTCAGTACAAAGCCTATGGCCTGTTACTGGCAATGGCAGTACTACATTGCAAG
GCTACGGAGTTACGGNTAGGAAGNAAAATTCTGGTATATCACAATCTGCCCTATTCTTTC
T
>rnd-6_family-759#LINE/CR1 ( Recon Family Size = 18, Final Multiple Alignment Size = 17 )
TTTCAGCCAGAGGGTGGTGAGGCACTGGAACAGGTTGCCCAAGGAGGCTGTGGATGCCCC
ATCCCTGCAGGCATTCAAGGCCA
>rnd-6_family-1066#LINE/CR1 ( Recon Family Size = 18, Final Multiple Alignment Size = 16 )
ACAGTGGTGTCCCCCAGGGGTCTGTGCTGGGTCCGGTCTCGTTCAACGTCTTCATCGATG
ACCTTGATGAGGGGACAGCGGCCACCCTCAGCAAGTTTGCTGATGATACGAAGTTGGGAG
GANCGGCTGACACGCCTGAAGGCTGTGCTGCCATTCAGCGAGACCTGGACAGGCTGAAGA
GNTGGGCAGAAAGGAACCNNATGAGGTTCAACAAAGGCAAGTGTAGAGTCCTACAGCTAG
AGAGGAATAATCGCGTGCANCAGTACAGGCTGGGGNATGAACTGGCTGGAGAGGAGCTCT
GCGGAGAGGGACCTGGGCGTCCTGGTGGACGACAGGTTGGCCGTGAGCCAGCAGCGTGCC
CTTGTGGNCAAAAAGGCCGACGGCATTCTGGGGTGCATTAAAAGGAGCGTGGCCAGCAGG
TCGAGAGAGGTGATCCTCCCCCTCTACTCNGCNCTGGTNAGGCCTCACCTGGAGTACTGT
GTCCAGTTCTGGGCTCCCCAGTACAAAAAGGACAGGGATCTCTTGGGANGANTCCAGCGG
AGGGCCACAAAGATGGTGAAAGGCCTGGAGCATCTCCCCTATGAAGAAAGGCTGAGTGAA
CTGGGTCTGTTTAGCCTTGAGAAAAGACGACTGAGAGGGGACCTGATCCA
>rnd-6_family-3436#Unknown ( Recon Family Size = 17, Final Multiple Alignment Size = 16 )
AAGCAGACCAACGAAAAACACTTTATCTGTGGTGTGCTTGGAACTGTCTCAAACACTTGC
AAGACCATCGCCATGACAACAAGCTGAAGGCTGAAGATNTGGTCGGAGGAGGGAGCCCTG
TGNAGACAGGGACAGCCTTGCTCTGNCCAAAACTCCCCTGTTTGCTGCAGAAGTTTTGAC
TGCAAACTTATTTACGGCAAACTTGTTGACAGCACCTGCAAACCTAGCAGGCATAAAAGG
ATGCCTGAGAGAAGCTCGGGGGAGCTTTGAGACTTCAGTACTTTGGAACTTCTGGATGAG
CGCTCTCACAGNCCGACTGGACCAACGCTGGAACCCGGACCGGTGATCTCTTTCCCTGTC
CATCTCTCTCTCTTCTTTCTTTTTCCCTCGTAAAGTTGTTAAGTAACGCAAGGCTTATTT
TGATTTCTTATAAAGTCGCATAGTTTAGCTGCACAGCTTAGATAGATATAATTGTAAGAG
TGCCAATACTTTTAAGATAATTGTAGTACAGAGATTCTCATTAAAATTGATGATTGTGTT
TGGACCTTGAGTATCGNTTCACCTTAATCTAACCGGGGGGATTCGCGAATCTGGTCACCC
CTCCCTCCCTTCACGGGCGGGACGTGACA
>rnd-6_family-93#LINE/Penelope ( Recon Family Size = 18, Final Multiple Alignment Size = 16 )
GTGTGCATGTGCGCGTGTGCATGTGTGTANGNGTGTGCACCGGCAGCTGAAGTGGGGCTG
CGGCCTCGGGGGCTCGTACGTCCANGTGCCAGCAACTGGGGAGACTGGGATCCAGGGGCA
GCTACTGGGCAGACTGAGTGTCTGAGCCCAGCTGCTGGAGGNATCCACACTGTGCATATG
TATAGTGTATATTTCCCACTAACGGACCTCTCATCCTGATCAGCCAGAGAGGGAACAGGA
TGAGGCATTGCTTGTGTGAGTGCTGAGTGTTCTGTGTGGCTGGCCACGTGTACANGTATA
TATGTATTGTATGCGTGTACGTATGTGTGCCTNCTGCATGTNTAGNAAGAATACACGCTC
AGCCTCGCTACTGGTTGGACCTGGGGACATGGAGCTGCAGCAGCCTCA
>rnd-6_family-1172#Unknown ( Recon Family Size = 16, Final Multiple Alignment Size = 15 )
ACAGGGAAAAACTGCTCAGTTCACGTAGTTTAAATCAAATCAGGATCGAAGTGGTTTATT
TATTAGAGGCGTAATTAACCGGCAATCAGTGAACTATATCNGGAGATCAATATCAGCAAT
ACAGCAGATAAACCACAGTACTAGACGCTTACAAAATGTTAATAANCANCTACAGATTTC
TGAACACCCTTCTATAACTGATCCCTACAGTGTCGCACACAAACACGTGC
>rnd-6_family-391#LTR/ERVL ( Recon Family Size = 16, Final Multiple Alignment Size = 15 )
GAGATTGCACTTCTCTTGAGCTGTCACCGGTCGTCGGAAGGGGTGAGCCAATTTTTCTTT
TTTNTTACCTGCTATTGCTCCGTAGCGCTTGTATCCCATTAGAAGGCACTGTCATCGCCT
TC
>rnd-6_family-46#LINE/CR1 ( Recon Family Size = 16, Final Multiple Alignment Size = 15 )
GACACGGAAAAAGCTGAGATACTNAATGCCTTCTTNACCTCAGTCTTTACTAGTAAGACT
GGCCTTCAGGAATCCCAGGCCCCTGAGACAAGCGGGAAAGNCTGGAGCAAGGAAGACTTA
CCNTCGGTGGAAGAGGATCAGGTCAGGGAACACTTAAACAAACTGGACATACACAAGTTT
ATGGGACCTTGAGCACCCAAGAATGC
>rnd-6_family-9038#LINE/CR1 ( Recon Family Size = 16, Final Multiple Alignment Size = 15 )
TCATAGAATCATAGAATCATAGAATGGCCTGGGTTGAAAAGGAC
>rnd-6_family-1171#Unknown ( Recon Family Size = 23, Final Multiple Alignment Size = 15 )
GTGTAGTGATCTTGACCGGGAAACCGTTGTACATCGAGGAGTTAGCGATCCACGCAGCAG
TTAACCTNAGCAGGTGCAGGTCTGTGCTGTGCTGCACGTGCAGCTCGGCCNTCAGCCCGT
GTTGCGCTGCATCCCTTGGTTGCAGGATAANCTCCGCCAGCTCATTGCAACAGAGGAGCC
TGCAGGCAGCTCCCACTCGGTGCCGGTGANTGCCACCTGCATGGCCTCGCCTTTATCTAG
CAGTGCAGCAAGAAGTTCTCATGNGAACATCCTTTCTGTTTGACNGTAGAAATGATAGAG
TTGTTTCCTTGTAAGAAAATCCTATAATAGCTCGAANGACCAAAGGGGAGAACCTCTCCA
CGGACGGGATCTGCACGGTGTGCTGCGTATCGGCCAGAGTCTTNTCTGATGCTGCACCAT
TCAGGTGTCCAGCATCTGAAGGGATGTAAGATTATCCATGCTATTCTCTTCTTATAGCGT
TAGCTCTANTAAAGCATTTTAAGCGGTANCTTACAGAATCTGAGTGCCTTTCTTACTGGG
ATCATAATGAACCAGCACCTCCTGCAAA
>rnd-6_family-367#LINE/CR1 ( Recon Family Size = 16, Final Multiple Alignment Size = 15 )
AGCAAGGCGCTCGGCTCTGGAGCGGACGCATTCCGCGCCGAAGCAGGGAATCGCCTCAGC
GGGCTGAGGGGCAGCCCTGTCGGGGAGCAGCTGCCGGGTGCCATTGTCCTCCGCGTGGCG
GCGGCGTTCTGACGCCGCAGGGGCGGAGCCAGGAGCAGCGGCGGGATCACCCCCTGCGTG
TATAAAACCTGCCACTAGGGAGCGNAGACCCAGGAGCGGTGCGAACAGGACGGGCAAACA
GGGCGTGGCACGTCAGAAGGGTGTGGCGCGGCAGTTTGCGCGGGCAGTTCGCGCAGGGCA

>LTR249-Tu#LTR/ERV2
tgttgcctctcacccgttttcggatccctgacccggtcatctagaccccgtcaatggtcc
ggtccattccccaatacgcaccaatatggtgtgaggcaaatggcgtttattagtcgtgta
atttcgcttttataggtcccgcgtccccgcctaccaccgtggtgtaatcaaactccagtt
ggccttatgtcacgtatcttcacaccagaggtacaggggaggggtcctatcacgttacac
ccgccatgccatagctcgcctaatacaacatttccccctccccatgctaaaggcgcgtcc
cgttacagcgcgatcgcaagcgtttccccatgccgaaagccttgccccgttacaatgtgg
ttatatgatatgggtttataatcccctttgaacccggcggaattccatccgttgggtgaa
ggcattatctagcatcttctcaatgcctccttgtatacagcggatgaagcagggaactat
cattagcattaacaatatgattataactatcgtaaaaagccctttaactatgggtgttat
ccacgaactccaaccaccgaagaggttatataaccaatccgagaatgggtcagtttgcat
cataatcttctcggtgtgttgtttcagccattgcagtttctcatggatagactgtgagtg
gtcgcttaaattgaaacaacacatcccatcgaagtcttgacaaccatgccagtgggccaa
aagcagaaagtctatggccgctctattctgagtcacagcgcgtcttattccgttgatatc
cgcgaccaattccgttagaagatccgacgtcttgttggcttgtttaccgcccagcacgac
aggcgatcaatttcttttaacgcgtgcgcggtaccaaagaatggtagtatggatcagaaa
atacgtgcggtcagtccccagagtcgcacgtcgttgccacagtctggatctaacgtttgt
agcgagcgctgcccccttcgtgcttctaagcgtttctgaccttttatctcccttaatttg
gtttggttgagggtaagaaccgacaacctgcctatatagcaaggaccgcctaggggcctt
aaaggaataccttgccaggctctgtccccacagatgaggaacaatcccggcggcagtgcc
ttggctgtgtcgccgttcccctgaactttcttgggatcatgtggtattgaaccgaaacaa
caaccacctgctcccgttccggttcgagggtggttacaggggggtgatgttctccgctcc
ccatttggaagcgtgaaggcataggtggtattataatcaaaccactctacattgtatatg
cccctgctgctataccaagccgcatctttatagacacagcctgcagtgctgttaccgtat
cctccatatatcatgggagcagagaatccacagtagctttcccattgcttgtacgcaggg
tcgtaagggctaacagatgtaaatccacgggctagtgtaggccacctcctaaaacttaga
accccaaaggatatgcatgcggtaggatatgtccagtttctagccaaggtccatgtttcg
ttcccgattccccgagatcctaatatatctagctcctgtgggtccccgggaagagaaatg
ttgagagtgttaagcaagcactgtgttatttcagcctgatcctctacctcttgtttctct
gtgcccatgaaggttttggtaaccttcctgaaacatgacctttttcctccaaattcctcc
catcgtaagtgtcttatatcggggtaaccaatgaggcatgtgtgaaagggggaacttgcc
gtttgcaagctaaggcaaaaatccttttgtcctgtcgtataggcccattcgacccataca
tttagtggctgtggcagctgatgaaccccttctgcttggcagcagatcacagacagaata
acactcagacaccacttggggttcatagcaagacttctcgcaggcaacagcggctgtctg
tctggcttccctttctttctttcttcatcatgaggaggggttttcggttcatcctctcct
ggccttctggatctcccaacgaataggtcctataaataagcgcatctgggtcctagtcaa
ttctagctagtatccggccaaactttcctggaggggacccagagaatcttcccagtcttg
gtgtttgactgcggcatacccacgtccccaaactaagatggaccatcctccctcccaggg
gctgctgtccgtcttaattcggagagggggcccttcattcaagacttttggctgccagtg
tttttgtacgggggtacgattactgtctcctcgttcgaagtgatttagtgcgaatagtgc
ccgtgccagaacctcaggttgccggcttacagggattcgatccctgaatccctccccaag
ggtgcggattttgtctttgaggaggcgattagctctctctatgatggcctggccctgtga
gtttccaggaatacccgtgacatgggatattccccagcgcagcaaccagtcttgtgtcga
ccgtgatacaaagcaggagccattatcagttttaatctggcgcggcatccccagtgctgc
tatggctgtggcccagtgatgctgcacggcagaggagttagcacgcgcatgctgggtagc
aacaataaccgaggaggctgtgtcagtggtgaccgcaagccacctcctgggagccatgcg
gggttctagggtaaaatccgtctgccagatttccaacgggccaagaccccggggattgac
ccccgcccctagggctggtgctgagttacagtgtgggcaggctttaataacgtcccgtgc
cagtgagatagggatcgaacaagcacgggctagtgctttggccccaatatgcagagtgga
gtggaggtctcgagcagcttgtaatgtaaggaccttcacttcgtttcctgctatccagtc
tgctatcgcatttcccagagtgaagaaccccggcaccgtggagtggctgcgaacgtgaag
caccgcaataggggccgatctagcagtcaaggcctcctccaatagggaggcagcagtggt
gctcggtgacccttcctttcccatctttattagtaggcgggccacgaaggcagaatcagt
aacaacgttacaggggactgtaggccagagggatatggccatcgccactgctcgggcttc
aagcatctggacagtggctgaagcgtcaagtagcactctgaattgccacctgtcgttggg
ctctctccaggctaccgccccctgacctgtcgcagaggaggcatctgtaaaaatggttgg
cccctctaacggggtatcatgtaccctgagtttcaaggaaatgtgtagtggtttggcaag
atcaaagataggcagagtgtcagagtaagcgaccttgccatgaaaaccctgtagggctat
taatacctcctccggcaacggttgggctgttttaaaggcactaggtaagtagacaaggtc
aggttcttttcccaaggctctaatggttgccagacgggcctttctgagcagaagggctaa
ttgttcaagccaagatgtaaacgctctaacaggttgtacagagaagatccaccaaagggg
ctgtggcttggaggcaagggtgtgacccaagaccacggtggttccctctacgcaccgcgt
aatggccgcttccagcggaacatcaggcctccaccgggaaagtgcgttcccagtgcaagc
ccgcaagatctctgcccaagccatatccatctcgggggtccatgcccgaggttccttggg
gtccgaccccttgaggccatcatagaagggcatcattaggcgcggaggaatgcctatggc
atttcggacccactgtatagccccgactagtttctgcaaatcccatagggtttccacatg
gggctggatgcgtagcccctctggtgcaggcgctaccagagaaggaccaaatcgataccc
gagaaactctattccaggctccctctgaatcttttctggggagataacaaagccagctgt
tgttagggcggttgtaattgtgtcttctagttttgacagctgagcatcattcggggcagc
aagcagcaggtcgtccatataatggacgagtttacagtcgggtaacatctgctgggtagg
cccaatgacgcgacccactacaagctgacaaatagtaggggagcatgccatgccttgtgg
gagcaccttccagtggtacctttctgcagggccctgattgttgggggctggtaccgtgaa
ggcaaaggcttcccgatcctgctcagcaagaggaatagagaagaaacagtccttaagatc
aatgaccataaggggccatcccctcgggatcgcagagagcagaggtccaccttgctgcac
cggcccgaagggaacaagctgagaattgatagcgtgaagatcatgcagaagtctgtagga
cccagagggtttgcgaatcacaaatacaggagtgttccagcaactgagcgagcgttctaa
gtgacccaaccgtagttcctgtcgcactaggtgggcaagcgctgtttatttacaaagtgg
gaggggccactgatctacccaaacagggcgagcgtcctgtttccagtgcaagggaatggc
atattgtaatcccaactggcagacagtggcccctattgtaaatttgtaatacgtgcacca
agatcattcaagaagtccctgcctagcaaggtccctgacaccggtcccaccagtggcctc
aacagcacaggcttttctggcatcccatctctggtgataatgacaatttctatctcctcc
accgatcgcttaacacccatcgatcccccaactctggcaattgctacaggcgaggcctgt
gttggccactccgtcggccagtcgctctccgcgattactgttacatccgcccccgagtcg
agcaaggcagtgaggaaggtggtgcggggggtttccgactcaggggggagatacccagca
tagataagcataactttcgcaagagggcgctctcccatattcacggtcagcgctactgtg
ggcgggagaagagggggggctgatgaggttggggtgtctgtccgcgtcctccccgatggc
tgaccggcccattcatattgagtggggaggggccctgggctcgaggcgcctcccccctct
cgtttccctgcagcaataaaacaaacttccgacactggcgggcgctgtgccccccttttc
cacaggcttgacaggtgagattgatgtttgaatttcccggtcttctattcccaaaattac
cacagtgggctctaagatgaccaaattgaccgcacttgaaacacggtcctttactctggc
tctcggacgcggacatggctgctaccagagccagcccctcgttcgtgaggggagtcgttt
tttgtttttccaagacatacttaatgatatcccctggggtgttgagactatcaggggccg
ctcgtataagatctttgatatttttatgagacttctgcttaaggcagtccacaatgatcg
cgttatgagcggttcgtggaagttctgactcctcgaccgctcggatgagccgatttgcaa
agtcctgaaaggactctgtcggaccttgcataatgtcagaccaaggggatgggggttcag
ccgttcttgcgaacctcctaaacgccgccaccgcggcttcagtggtcgcgagtaattccc
cagggcgaaggtgcctgagttgcccttcgggggaccccaccattccctccccataaccca
atagccacgcgaagctagtgtgctcccctgattctcggccattcgccaggtgtcgggggt
ccctcgatgccgctgcaaccacggctctaatttgtactgaccattcttctttccataacg
tgaattgaactggctccaaaactaccttcattaatccctcaatatcataggggagcatag
ggccaggggctactatagcctctaaagccgagatggttgccggcgatcgtaacccctttt
tctctatggtctccgcgagcctggcaactgttttagggttcagtgggacccaaacaggtc
cctctcgtctggtctccaccgggaatgcacggcattcggctgagagctcggctgcacgta
gctcctccctgatcttcccccagtctgtaagcgggcagggggcggggatttctgtttctg
gcagggccggacaggcgggtaggactggcgaacaaaggggctcaaggtttaagggctgag
cccgctcccctccccccaacttccgctcgtcatttccctcccctgcgagatttttcaatg
aaggatacaagcaaggatatgggggcggtgccgttgcgcgttgttcctctgtcttttctg
gtgctattgttttgagcgtagtcccttctttcgccgttgccattttttctccctctttct
tatcgtttccagggctattagggggtcccattcctccaccacccccttttatttctgcaa
cctctcctgaatcgccccttagtcccagacccaagaaatccctcgctaaatcctctgcag
ttttttcctccctcgtggctttcaatgctcccaagattaggccccaggtttttaattctg
ctgctctctgtgtggacatagccctttgggatagtgctgccgttaatgagtcccaccgcc
ccgggtcatacacttcatggggcgagcgcaaaagcccttccctctcaaggagtgtaagca
cggctgccacatccttcttagaaggagcggatttgccgcaatgaatcttacaagcatata
tcaataccttaatgacggattccataacggcccagggggtaaccctccgcccttccacgc
ctcaccggagtggtcgtgggttacttcacagcgctgtgtagccccaaggtttgctccctt
ccggctcctctgccaccttaccgcagcaggctcctgcgtccgtcacgcagcaaacgggca
taatcagaaggcctaataggatcccgaatcacgtcggggtcaccatttgttgcctctcac
ccgttttcggatccctgacccggtcatctagaccccgtcaatggtccggtccattcccca
atacgcaccaatatggtgtgaggcaaatggcgtttattagtcgtgtaatttcgcttttat
aggtcccgcgttcccgcctaccaccgtggtgtaatcaaactccagttggccttatgccac
gtatcttcacaccagaggtacaggggaggggtcctatcacgttacacccgccatgccata
gcttgcctaatacaaca
