# Supplementary material for: Low diversity, activity, and density of transposable elements in five avian genomes
Source: Funct Integr Genomics. 2017 Feb 11;17(4):427–39. doi: 10.1007/s10142-017-0545-0 (PMC5486457; doi:10.1007/s10142-017-0545-0)
Supplement: Supplementary file 10 — The repeat library in zebra finch for RepeatMasker annotation (FAS 1113 kb) [file 10142_2017_545_MOESM10_ESM.fas]

>IS1#ARTEFACT 
ggtgatgctgccaacttactgatttagtgtatgatggtgtttttgaggtgctccagtggc
ttctgtttctatcagctgtccctcctgttcagctactgacggggtggtgcgtaacggcaa
aagcaccgccggacatcagcgctatctctgctctcactgccgtaaaacatggcaactgca
gttcacttacaccgcttctcaacccggtacgcaccagaaaatcattgatatggccatgaa
tggcgttggatgccgggcaacagcccgcattatgggcgttggcctcaacacgattttacg
tcacttaaaaaactcaggccgcagtcggtaacctcgcgcatacagccgggcagtgacgtc
atcgtctgcgcggaaatggacgaacagtggggctatgtcggggctaaatcgcgccagcgc
tggctgttttacgcgtatgacagtctccggaagacggttgttgcgcacgtattcggtgaa
cgcactatggcgacgctggggcgtcttatgagcctgctgtcaccctttgacgtggtgata
tggatgacggatggctggccgctgtatgaatcccgcctgaagggaaagctgcacgtaatc
agcaagcgatatacgcagcgaattgagcggcataacctgaatctgaggcagcacctggca
cggctgggacggaagtcgctgtcgttctcaaaatcggtggagctgcatgacaaagtcatc
gggcattatctgaacataaaacactatcaataagttggagtcattacc
>IS2#ARTEFACT 
tagactggccccctgaatctccagacaaccaatatcacttaaataagtgatagtcttaat
actagtttttagactagtcattggagaacagatgattgatgtcttagggccggagaaacg
cagacggcgtaccacacaggaaaagatcgcaattgttcagcagagctttgaaccggggat
gacggtctccctcgttgcccggcaacatggtgtagcagccagccagttatttctctggcg
taagcaataccaggaaggaagtcttactgctgtcgccgccggagaacaggttgttcctgc
ctctgaacttgctgccgccatgaagcagattaaagaactccagcgcctgctcggcaagaa
aacgatggaaaatgaactcctcaaagaagccgttgaatatggacgggcaaaaaagtggat
agcgcacgcgcccttattgcccggggatggggagtaagcttagtcagccgttgtctccgg
gtgtcgcgtgcgcagttgcacgtcattctcagacgaaccgatgactggatggatggccgc
cgcagtcgtcacactgatgatacggatgtgcttctccgtatacaccatgttatcggagag
ctgccaacgtatggttatcgtcgggtatgggcgctgcttcgcagacaggcagaacttgat
ggtatgcctgcgatcaatgccaaacgtgtttaccggatcatgcgccagaatgcgctgttg
cttgagcgaaaacctgctgtaccgccatcgaaacgggcacatacaggcagagtggccgtg
aaagaaagcaatcagcgatggtgctctgacgggttcgagttctgctgtgataacggagag
agactgcgtgtcacgttcgcgctggactgctgtgatcgtgaggcactgcactgggcggtc
actaccggcggcttcaacagtgaaacagtacaggacgtcatgctgggagcggtggaacgc
cgcttcggcaacgatcttccgtcgtctccagtggagtggctgacggataatggttcatgc
taccgggctaatgaaacacgccagttcgcccggatgttgggacttgaaccgaagaacacg
gcggtgcggagtccggagagtaacggaatagcagagagcttcgtgaaaacgataaagcgt
gactacatcagtatcatgcccaaaccagacgggttaacggcagcaaagaaccttgcagag
gcgttcgagcattataacgaatggcatccgcatagtgcgctgggttatcgctcgccacgg
gaatatctgcggcagcgggcttgtaatgggttaagtgataacagatgtctggaaatatag
gggcaaatcca
>IS3#ARTEFACT 
tgatcttacccagcaatagtggacacgcggctaagtgagtaaactctcagtcagaggtga
ctcacatgacaaaaacagtatcaaccagtaaaaaaccccgtaaacagcattcgcctgaat
ttcgcagtgaagccctgaagcttgctgaacgcatcggtgttactgccgcagcccgtgaac
tcagcctgtatgaatcacaactctacaactggcgcagtaaacagcaaaatcagcagacgt
cttctgaacgtgaactggagatgtctaccgagattgcacgtctcaaacgccagctggcag
aacgggatgaagagctggctatcctccaaaaggccgcgacatacttcgcgaagcgcctga
aatgaagtatgtctttattgaaaaacatcaggctgagttcagcatcaaagcaatgtgccg
cgtgctccgggtggcccgcagcggctggtatacgtggtgtcagcggcggacaaggataag
cacgcgtcagcagttccgccaacactgcgacagcgttgtcctcgcggcttttacccggtc
aaaacagcgttacggtgccccacgcctgacggatgaactgcgtgctcagggttacccctt
taacgtaaaaaccgtggcggcaagcctgcgccgtcagggactgagggcaaaggcctcccg
gaagttcagcccggtcagctaccgcgcacacggcctgcctgtgtcagaaaatctgttgga
gcaggatttttacgccagtggcccgaaccagaagtgggcaggagacatcacgtacttacg
tacagatgaaggctggctgtatctggcagtggtcattgacctgtggtcacgtgccgttat
tggctggtcaatgtcgccacgcatgacggcgcaactggcctgcgatgccctgcagatggc
gctgtggcggcgtaagaggccccggaacgttatcgttcacacggaccgtggaggccagta
ctgttcagcagattatcaggcgcaactgaagcggcataatctgcgtggaagtatgagcgc
aaaaggttgctgctacgataatgcctgcgtggaaagcttctttcattcgctgaaagtgga
atgtatccatggagaacactttatcagccgggaaataatgcgggcaacggtgtttaatta
tatcgaatgtgattacaatcggtggcggcggcacagttggtgtggcggcctcagtccgga
acaatttgaaaacaagaacctcgcttaggcctgtgtccatattacgtgggtaggatca
>IS5#ARTEFACT 
ggaaggtgcgaacaagtccctgatatgagatcatgtttgtcatctggagccatagaacag
ggttcatcatgagtcatcaacttaccttcgccgacagtgaattcagcagtaagcgccgtc
agaccagaaaagagattttcttgtcccgcatggagcagattctgccatggcaaaacatgg
tggaagtcatcgagccgttttaccccaaggctggtaatggccggcgaccttatccgctgg
aaaccatgctacgcattcactgcatgcagcattggtacaacctgagcgatggcgcgatgg
aagatgctctgtacgaaatcgcctccatgcgtctgtttgcccggttatccctggatagcg
ccttgccggaccgcaccaccatcatgaatttccgccacctgctggagcagcatcaactgg
cccgccaattgttcaagaccatcaatcgctggctggccgaagcaggcgtcatgatgactc
aaggcaccttggtcgatgccaccatcattgaggcacccagctcgaccaagaacaaagagc
agcaacgcgatccggagatgcatcagaccaagaaaggcaatcagtggcactttggcatga
aggcccacattggtgtcgatgccaagagtggcctgacccacagcctggtcaccaccgcgg
ccaacgagcatgacctcaatcagctgggtaatctgctgcatggagaggagcaatttgtct
cagccgatgccggctaccaaggggcgccacagcgcgaggagctggccgaggtggatgtgg
actggctgatcgccgagcgccccggcaaggtaagaaccttgaaacagcatccacgcaaga
acaaaacggccatcaacatcgaatacatgaaagccagcatccgggccagggtggagcacc
catttcgcatcatcaagcgacagttcggcttcgtgaaagccagatacaaggggttgctga
aaaacgataaccaactggcgatgttattcacgctggccaacctgtttcgggcggaccaaa
tgatacgtcagtgggagagatctcactaaaaactggggataacgccttaaatggcgaaga
aacggtctaaataggctgattcaaggcatttacgggagaaaaaatcggctcaaacatgaa
gaaatgaaatgactgagtcagccgagaagaatttccccgcttattcgcaccttcc
>IS10#ARTEFACT 
ctgatgaatcccctaatgattttggtaaaaatcattaagttaaggtggatacacatcttg
tcatatgatcaaatggtttcgcgaaaaatcaataatcagacaacaagatgtgcgaactcg
atattttacacgactctctttaccaattctgccccgaattacacttaaaacgactcaaca
gcttaacgttggcttgccacgcattacttgactgtaaaactctcactcttaccgaacttg
gccgtaacctgccaaccaaagcgagaacaaaacataacatcaaacgaatcgaccgattgt
taggtaatcgtcacctccacaaagagcgactcgctgtataccgttggcatgctagcttta
tctgttcgggcaatacgatgcccattgtacttgttgactggtctgatattcgtgagcaaa
aacgacttatggtattgcgagcttcagtcgcactacacggtcgttctgttactctttatg
agaaagcgttcccgctttcagagcaatgttcaaagaaagctcatgaccaatttctagccg
accttgcgagcattctaccgagtaacaccacaccgctcattgtcagtgatgctggcttta
aagtgccatggtataaatccgttgagaagctgggttggtactggttaagtcgagtaagag
gaaaagtacaatatgcagacctaggagcggaaaactggaaacctatcagcaacttacatg
atatgtcatctagtcactcaaagactttaggctataagaggctgactaaaagcaatccaa
tctcatgccaaattctattgtataaatctcgctctaaaggccgaaaaaatcagcgctcga
cacggactcattgtcaccacccgtcacctaaaatctactcagcgtcggcaaaggagccat
gggttctagcaactaacttacctgttgaaattcgaacacccaaacaacttgttaatatct
attcgaagcgaatgcagattgaagaaaccttccgagacttgaaaagtcctgcctacggac
taggcctacgccatagccgaacgagcagctcagagcgttttgatatcatgctgctaatcg
ccctgatgcttcaactaacatgttggcttgcgggcgttcatgctcagaaacaaggttggg
acaagcacttccaggctaacacagtcagaaatcgaaacgtactctcaacagttcgcttag
gcatggaagttttgcggcattctggctacacaataacaagggaagacttactcgtggctg
caaccctactagctcaaaatttattcacacatggttacgctttggggaaattatgagggg
atctctcag
>IS30#ARTEFACT 
tgtagattcaattggtcaacgcaacagttatgtgaaaacatggggttgcggaggtttttt
gaatgagacgaacatttacagcagaggaaaaagcctctgtttttgaactatggaagaacg
gaacaggcttcagtgaaatagcgaatatcctgggttcaaaacccggaacgatcttcacta
tgttaagggatactggcggcataaaaccccatgagcgtaagcgggctgtagctcacctga
cactgtctgagcgcgaggagatacgagctggtttgtcagccaaaatgagcattcgtgcga
tagctactgcgctgaatcgcagtccttcgacgatctcacgtgaagttcagcgtaatcggg
gcagacgctattacaaagctgttgatgctaataaccgagccaacagaatggcgaaaaggc
caaaaccgtgcttactggatcaaaatttaccattgcgaaagcttgttctggaaaagctgg
agatgaaatggtctccagagcaaatatcaggatggttaaggcgaacaaaaccacgtcaaa
aaacgctgcgaatatcacctgagacaatttataaaacgctgtactttcgtagccgtgaag
cgctacaccacctgaatatacagcatctgcgacggtcgcatagccttcgccatggcaggc
gtcatacccgcaaaggcgaaagaggtacgattaacatagtgaacggaacaccaattcacg
aacgttcccgaaatatcgataacagacgctctctagggcattgggagggcgatttagtct
caggtacaaaaaactctcatatagccacacttgtagaccgaaaatcacgttatacgatca
tccttagactcaggggcaaagattctgtctcagtaaatcaggctcttaccgacaaattcc
tgagtttaccgtcagaactcagaaaatcactgacatgggacagaggaatggaactggcca
gacatctagaatttactgtcagcaccggcgttaaagtttacttctgcgatcctcagagtc
cttggcagcggggaacaaatgagaacacaaatgggctaattcggcagtactttcctaaaa
agacatgtcttgcccaatatactcaacatgaactagatctggttgctgctcagctaaaca
acagaccgagaaagacactgaagttcaaaacaccgaaagagataattgaaaggggtgttg
cattgacagattgaatctaca
>IS150#ARTEFACT 
tgtactgcacccattttgttggacgatgaaatggaatagcccctaatatgtcaaagccaa
aatacccttttgaaaagcgccttgaagtcgtgaatcactacttcacaactgatgatggtt
acaggatcatctcggcacgttttggtgtcccccgaacccaggtcaggacatgggttgccc
tctatgaaaaacatggagaaaaaggtttaattcccaaacctaaaggcgttagtgctgatc
cagagttgcgtattaaggtcgtgaaagctgtgatcgagcagcacatgtcccttaatcagg
ctgctgctcactttatgcttgctggtagtggttctgtagccaggtggctgaaggtctatg
aagagcgcggagaagctggtttacgcgcgctcaagattggcaccaaaagaaacattgcaa
tatcagttgatccagaaaaagcggcatcagcattggagctgtcaaaagaccgacgcattg
aggatcttgaaaggcaagttcgatttcttgaaacgcggcttatgtatctaaaaaagctga
aagccttagctcatcccacgaaaaagtgaaagtactcaacgagctaaggcagttttatcc
tcttgatgagcttctcagggctgcggagataccgcgcagtacgttttattatcatctaaa
ggctctcagcaagcctgacaagtatgcggacgttaaaaagcgtattagtgagatttatca
cgagaatagaggccgatacggataccgtagggtaacgctgtctcttcatcgagaagggaa
acagattaaccataaagctgttcagcgcctgatgggaaccctctcacttaaagcagcgat
taaggtcaagcgataccgctcttacagaggagaggtagggcaaaccgcccctaatgttct
ccaaagagatttcaaggctacgcggccaaacgagaagtgggttaccgatgttactgaatt
tgcagtcaatgggcgcaagctgtatttgtctccagtaatagatctcttcaacaacgaagt
tatttcttacagcctttcggaaagaccagtgatgaacatggttgagaatatgctcgatca
ggcattcaaaaagcttaatcctcacgagcatcctgttctgcactctgaccagggatggca
gtatcgtatgagaagatatcaaaatatccttaaagaacatggtattaaacaaagcatgtc
agcaaaaggcaattgtctggataatgctgtggtggagtgtttctttggaaccttaaagtc
ggagtgtttttatcttgatgagttcagtaatataagcgaactgaaggatgctgttacgga
atatattgaatactacaacagcagaagaattagcctgaaattaaaaggtctgactccaat
tgaatatcggaatcagacctatatgcctcgtgtttaactgtccaactttttggggtcagt
aca
>IS186#ARTEFACT 
cataagcgctaacttaagggttgtggtattacgcctgatatgatttaacgtgccgatgaa
ttactctcacgataactggtcagcaattctggcccatattggtaagcccgaagaactgga
tacttcggcacgtaatgccggggctctaacccgccgccgcgaaattcgtgatgctgcaac
tctgctacgtctggggctggcttacggccccggggggatgtcattacgtgaagtcactgc
atgggctcagctccatgacgttgcaacattatctgacgtggctctcctgaagcggctgcg
gaatgccgccgactggtttggcatacttgccgcacaaacacttgctgtacgcgccgcagt
tacgggttgtacaagcggaaagagattgcgtcttgtcgatggaacagcaatcagtgcgcc
cgggggcggcagcgctgaatggcgactacatatgggatatgatcctcatacctgtcagtt
cactgattttgagctaaccgacagcagagacgctgaacggctggaccgatttgcgcaaac
ggcagacgagatacgcattgctgaccggggattcggttcgcgtcccgaatgtatccgctc
acttgcttttggagaagctgattatatcgtccgggttcactggcgaggattgcgctggtt
aactgcagaaggaatgcgctttgacatgatgggttttctgcgcgggctggattgcggtaa
gaacggtgaaaccactgtaatgataggcaattcaggtaataaaaaagccggagctccctt
tccggcacgtctcattgccgtatcacttcctcccgaaaaagcattaatcagtaaaacccg
actgctcagcgagaatcgtcgaaaaggacgagtagttcaggcggaaacgctggaagcagc
gggccatgtgctattgctaacatcattaccggaagatgaatattcagcagagcaagtggc
tgattgttaccgtctgcgatggcaaattgaactggcttttaagcggctcaaaagtttgct
gcacctggatgctttgcgtgcaaaggaacctgaactcgcgaaagcgtggatatttgctaa
tctactcgccgcatttttaattgacgacataatcagccatcgctggatttcccccccaga
agtgccggatccgaaaagaagaactaactcgttgtggagaataacaaaaatggtcatctg
gagcttacaggtggccattcgtgggacagtatccctgacagcctacaaaacgcaattgaa
gaacgcgaggcatcgtcttaacgaggcaccgaggcgtcgcattcttcagatggttcaacc
cttaagttagcgcttatg
>Tn1000#ARTEFACT 
ggggtttgagggccaatggaacgaaaacgtacgtttatggtataacttattgattataat
acagtatacaaaggtcccttttcagggaccctttcgtatgttgtagctgattttattttc
ttcttttcttttgggtgcttttaatagccatatatgatgtttcatataaagttaaaagtt
tccccatctgtctatctatagcgtcatgtttttcaggatttcttaatttctgcagcagtt
tagatatatatttcgcaggtaactttattattaatgaattatgggattgatacatttcct
ttgtccaatctaaatcttttcctgatttcaatacctcactctcatctctattaattataa
aaccgagctttccatacggacctgttaaatatgattgtaattgtctatactcagatggac
ctaattcttcaaaatttttagcatcaaaaacaacttgtcttgttttatagtcctccaata
ctcgtttccaaaaatcagatttgccaccattggtgcctataatatctcgtctctgaactg
cgttaccatttggatgggacttgatgtctgttaggtgggatgcaaatactattcttagtg
cgtctaaacaccattgttcaaattcagtggcaccttcatttcctatcggtatctgatcta
gatgagtagttatttgacctattgttttatttctaatggctgaattatctgaaataatat
taatatcatattcgtcatttatctcctctgcttcctctggagcaagtgcattacgattta
gattcaaaccaagccagtaacatggatgaattaataatttctcattactttcaaaacctt
tatctggagttcgcccgtcatggcaaaatgaataggatgaggtgtttttatcacgaatac
caacaaatcctacactatacaaactttggagaattccacttgcctttaacaactgtattt
cagacgttattttaggatctccattttcttcgattaattcgaaagatgcttctatttttt
ttaagcacgtataaactgttaattcaggttcaatgctacgaaatgcactagttataacct
gtattgaaggaaagatcttctgatactctttccagagatcttcaagtctggccatggaaa
ttgacttggctgcatattctaggtcagtgtttatgatagtttctctattctctctgaatg
cggaaaaaaaagcttcattcaacaatgatagtaaatccctgggccggtaaagggtaaatt
gcaaacatcgcttaaaaccattcctccctttaagatcatccgctgtgcatctatcccaaa
ctcgttgatctttctcaatatctagcttaaatgctactttcattcttttagctgacagca
ttaggagttgtgcccagtcccaatgcaaccttatgacttgaccctctatatttctcgagt
aatcaggatcttcctttgatagcgacctaaatatattatcccttaaaaaaattattggac
gaatgcattttgctttttgatttaattcaatagatgcatatgctagacctgcaatgattc
caattcctatattatccggttcatacgcctcatctagcttatccattaatatgacaactt
tcctgtctgagcgttcaagaagtgatactatattattttctatttctgagatattcaaat
tgaattgaagatcaccaattgattcttctgggttattttcatctaaatactcctttgcga
caagcctacactttcttaaaatgtcaccttgtgcagaattccattttttcaaatgttcat
tcaacaatgtttctgatgatatttgagatgacaatttgtaatgagatgatatatatgatg
ctatctccattagcatagcgtatcgccataatagtcttgttgctgcccttgctaaattaa
atgatcctgtaaatggtttcaacattgatctgaaaccaataatttgagaatcgtctggtg
agaaactcaggattaatatttttttgtctttcttccaatgctcatttagctgaataaata
aagcacttttacctgtccctcgtctaccaacaacaatggtcctgtcatcagtttcaatta
gagtcctaaagtcagcagtttcaatgaaagcattactcaacatctttttatcattttctg
ctgtcgtatcaccaaacggattagactttgaagtaatattcaattccatattcaaccttt
tatgttagttgctttcatttattactttatatactgttgaacgagcaatattcattgttt
ttgatatatgtgaggcacctaacccctgttgccacatatttaatactgcatctctatcta
tttttctttttctaccaaaaacaactccttttgccattgcctcttggcgaccttcattgg
tacgctctagtattctctgtcgttctgcctgggccactgcagatagaatagtgacaacca
ttttacccatctccccatcggtactgattccgtcatcaataaaccgaatggatacacctt
gggcgtcaaactcttttattaactggatcatgtcagcagtatcgcgcccaaggcggtcaa
gtttcttcaccaagatgacgtcaccttcctccaccttcatcctcagcaagtccagccctt
tccgatcgcttgaactgcccgatgccttgtcagtaaagatgcgatttgctttcacgcctg
cgtctttgagtgcccgaacctgaatatcgagagattgctggctggttgatacccgtgcgt
aaccaaaaagtcgcataaaaatgtatcctaaatcaaatatcggacaagcagtgtctgtta
taacaaaaaatcgatttaatagacacattaacagcactgtttttatgtgtgcgataattt
ataatatttcggacggttgcaaaattgttaatgaataactgtcaggtagggagcctgata
tgcctgtcgactttctaacctctgaccaaaaacagaattacggttgttatgctgcagaac
ctaatgacgtgcaactggcgcgctattttcatcttgatgaacgggatctggccttcatta
accaacgacggggcaaacataataggctgggcattgcgcttcagctcaccacagcccgtt
ttctgggaacatttctgacggatttaactcaggttctgcctggtgttcaacattttgtcg
cggtacagcttaatatccaccgtccagaagttctctcccgctatgctgaacgggacacta
cccttagagaacatactgcattaattaaggaatattacggctatcatgaatttggtgatt
ttccatggtctttccgcctgaagcgtctgctatatacccgggcgtggctcagtaatgagc
gaccgggtctgatgtttgattttgccactgcatggttgcttcaaaataaggtattactgc
ccggagcaaccacactagtacgtctcatcagtgaaattcgtgaaagggcaaatcagcggc
tgtggaaaaagctggccgcactgccgaacaaatggcaggcagctcaagtgatggagcttc
tggtcattccggaaggtcagcgtgtatcagcactggaacagttgaaaaaaggccctgtta
cagtcagtggacctgcgtttaatgaagcgctggaacgatatatccgattacgaagtcttg
agttttcccgactgaacttttccggtctgcctgccattcaactgcgtaatctggctcgtt
atgctggcatggcgtcggtaaaatatatcgctcgaatgccacagcagagaaagcttgctg
tacttactgcattcgttaaagcacaggaaataacggcattagacgatgccgttgatgtgc
ttgatatgctaattctggacattatccgcgaagcaaagaaaaccgggcaaaaaaaaagac
tcaggacactgaaagatcttgatcaggccgcattgttactggcgcgggcatgtgcattgt
tgctggatgataatacagatgtcccagatctcaggcaggttatcttcaagtgcgtaccca
aaaacagactggcagaatctgtaagcaaggttaatgaacttgctcgtccacagaacaata
atttccatgacgaaatggttgagcagtacggtcgggttaaacgttttcttccggcggtgt
tgcgggacctgcatttccgtgcggcaccggcaggtgaacatgtactggctgcgattcatt
atctggcagaactgaatggttcgaaaaagcgcatccttgatgatgcgcctgaacatatta
tcaccggtccctggaaacgcctcgtatacgatgcggagggacggatacagcgtgcaggtt
attcactatgtttgctggaacgccttcaggatgcactgcgccgccgggacatctggcttg
aaaacagtgatcgctggggagatcctcgcgagaagttgttgcaaggtgaagagtggcaga
ctcagcgtattcctgtctgtcgggcactgggacatcctgtcgatggacgtaaaggtgtgc
aacaactggctattcagctggatgagacctggaaagccgtggcatcacgatttgaaaaga
atgcggaagttcatatctgtaatgaaggtaaatatccatccctgactatcagttgtctgg
agaaacaggaagagccaccatcattgcttcgtctaaataatcggatcaaacagctactcc
caccggtagatttaacggaactgttacttgagatagatgcccagacaggatttacacatg
agtttgcgcatgtcagtgaatctggtgctcgagcgcaagatttgcacatcagtttatgtg
cggtattgatggctgaagcctgtaatatcggactggaaccgctgataaagcacaatatac
cagcactgacccgccatcggctcagttgggtgaaacagaattaccttcgtgcagaaacgc
tggtcagcgccaatgcccgcctggttgattttcagtccacactggagcttgctggtcgtt
ggggaggtggagaagtggcatcagctgacggcatgcgctttgtcacaccagtgaagacca
tcaactcaggatctaacagaaaatattttggttctggacgaggcatcacctggtataact
tcgtatctgatcagtactctgggttccatggcattgtggtacccggtacattacgggatt
cgatttttgtactggaaggacttcttgagcagcagacagggctgaatccagttgaaatca
tgacagacactgcgggtagcagcgatattattttcggtctgttctggctactggggtatc
agttttccccccggcttgccgatgcaggtgaggcggtgttctggcgggtgaataaatcgg
caaactacggagtactggataagttggcccgaggatatgcagatctgtcaaaagcggaga
gtcagtgggatgagatgatgcgaaccgctggttcgctgaagttgggtacaattcatgcgt
cagaactcattcgctctttactgaaaagctcgcgcccatcaggactggcacaggcaatta
tggaagtagggcgtgtaaacaaaacgctatatctcctcaattatattgatgatgaagatt
atcgtcggcggatcctgacgcagcttaatcgaggagaaggccgccacgctgtggctcgtg
cgatttgttacggacaacgcggagagatcagaaagcgttatcgtgaagggcaggaagatc
aactgggggcgctgggcctggttactaatgcagtggttctgtggaacacgctctatatgg
aggaagcgttgagctggatgcgccgtaatggcgaagaaattatagatgaagatatcgctc
ggctatctcccctgatgcacgggcatatcaatatgttgggccattatacattcacgttgc
cagaggatattttaaaaggggaactgagagctctaaatttaaatataaacaacgaattat
ctccttaacgtacgttttcgttccattggccctcaaacccc
>CR1AVI#LINE/CR1 RepbaseID: CR1AVI
gcaccgttcagcaagtgtgcagacgacaccaagctgagtggtgcatttgacatgctagag
ggaagggatgctatccagatggagctggacaggcttgagaaatggggccgtgcctgcctc
ctgaacttcaacaaggccaagtgcaaggtctgccatctgggttggagcaatcccgagcac
agatatgggtgggacagtgaatggcttgagagccgccctgaggagaaggattcgggcatg
ttggatgacgaaagattcaacgtgagcaagcaatgtgcgtttgctgcccagaaggccaac
tgtatcgcgggttgcaccaagagaagggtgaccagcaggttgaggctgcaggttctgctc
ctctgctctgctctcgtaagacccaacgtggagtactgtgtccaggtcaggggaccccaa
cactgggaggacatggagctgttggagcgagttcagaggagggccacaaagatggtcaga
gggctggagcagctcccctgtgaggacaggctgagagagttgtgactcttcagccaagag
aagaggaggttccggggggattgtgaatgtcctctccctggaggcattcaaggcctggct
ggatggggctgtgagcaacctggtctcatgggaggcgcccctgcctgtagcacggggttg
gaactgggcgatcttcaaagtcccttccaacccaaaccattatgggattctatgattctg
t
>Charlie7a_Aves#DNA/hAT-Charlie RepbaseID: Charlie7a_Aves
cagtggtctccaaagcggggtgcgcgcaccccagggggtgcgcaagacaatccactgggg
tgcgggaagaaaatattttgtaccattaataaaaataaaaattattttaaaatagtgttt
atttcatctttatctcatccttttttaatttctatttttgtgtatgttttataatgtaca
taatatattagtacagtagtacatgtatataatttataaataaatatacatatattgggg
gtgcgtgctcaaaattttttactgataggggtgcgcgatcaaaaaagtttggagaccact
g
>AT_rich#Low_complexity 
wwwwwwwwwwwwwwwwwwwwwwwwwwwwwwwwwwwwwwwwwwwwwwwwwwwwwwwwwwww
wwwwwwwwwwwwwwwwwwwwwwwwwwwwwwwwwwwwwwwwwwwwwwwwwwwwwwwwwwww
wwwwwwwwwwwwwwwwwwwattaaaaataaataatataatttwwwwwwwwwwwwwwwwww
wwwwwwwwwwwwwwwwwwwwwwwwwwwwwwwwwwwwwwwwwwwwwwwwwwwwwwwwwwww
wwwwwwwwwwwwwwwwwwwwwwwwwwwwwwwwwwwwwwwwwwwwwwwwwwwwwwwwwwww

>GC_rich#Low_complexity 
ssssssssssssssssssssssssssssssssssssssssssssssssssssssssssss
ssssssssssssssssssssssssssssssssssssssssssssssssssssssssssss
sssssssssssssssssssgccgggggcgggcggcgcggcccssssssssssssssssss
ssssssssssssssssssssssssssssssssssssssssssssssssssssssssssss
ssssssssssssssssssssssssssssssssssssssssssssssssssssssssssss

>Eulor8#DNA/TcMar? RepbaseID: Eulor8
cagcgtncgaggaggaccacgagattacgatcttaagattgtaacgagaatgggttaagt
ttgtaccatttcccgttctcgttacaatcatcgtcacgagaatggattcatgtcgtgccg
ttttctgttctcgttacaatctttgtcgcgagaacgaggtatcagaattttaatgcctaa
tacgttctgcgaaatacggcagcgtgctntactgctttgaccttttcaatattctgcatt
ttgattggctggccattccgcctcttcctcacaggttancgaggctgtaaacaggggaga
acgggaatggccagccaatcaaattacagaatattgaaaaggtcaaagtagtacagcata
ctgctataattcacagaatatatgaggcattaaaattccgatacctcattctcgtgacaa
agattgtaacgagaacagaaaatggcacgacatgaatccgttctcgtgacaatgattgta
acgagaacgggaaatggtacaaanttaacccattctcgttacaatcttaagattgtaatc
tcgcggtcctcctcggatgctg
>(A)n#Simple_repeat 
aaaaaaaaaaaaaaaaaaaaaaaaaaaaaaaaaaaaaaaaaaaaaaaaaaaaaaaaaaaa
aaaaaaaaaaaaaaaaaaaaaaaaaaaaaaaaaaaaaaaaaaaaaaaaaaaaaaaaaaaa
aaaaaaaaaaaaaaaaaaaaaaaaaaaaaaaaaaaaaaaaaaaaaaaaaaaaaaaaaaaa

>(AGGGGG)n#Simple_repeat 
agggggagggggagggggagggggagggggagggggagggggagggggagggggaggggg
agggggagggggagggggagggggagggggagggggagggggagggggagggggaggggg
agggggagggggagggggagggggagggggagggggagggggagggggagggggaggggg

>(CA)n#Simple_repeat 
cacacacacacacacacacacacacacacacacacacacacacacacacacacacacaca
cacacacacacacacacacacacacacacacacacacacacacacacacacacacacaca
cacacacacacacacacacacacacacacacacacacacacacacacacacacacacaca

>(CAA)n#Simple_repeat 
caacaacaacaacaacaacaacaacaacaacaacaacaacaacaacaacaacaacaacaa
caacaacaacaacaacaacaacaacaacaacaacaacaacaacaacaacaacaacaacaa
caacaacaacaacaacaacaacaacaacaacaacaacaacaacaacaacaacaacaacaa

>(CAAA)n#Simple_repeat 
caaacaaacaaacaaacaaacaaacaaacaaacaaacaaacaaacaaacaaacaaacaaa
caaacaaacaaacaaacaaacaaacaaacaaacaaacaaacaaacaaacaaacaaacaaa
caaacaaacaaacaaacaaacaaacaaacaaacaaacaaacaaacaaacaaacaaacaaa

>(CAAAA)n#Simple_repeat 
caaaacaaaacaaaacaaaacaaaacaaaacaaaacaaaacaaaacaaaacaaaacaaaa
caaaacaaaacaaaacaaaacaaaacaaaacaaaacaaaacaaaacaaaacaaaacaaaa
caaaacaaaacaaaacaaaacaaaacaaaacaaaacaaaacaaaacaaaacaaaacaaaa

>(CAAAAA)n#Simple_repeat 
caaaaacaaaaacaaaaacaaaaacaaaaacaaaaacaaaaacaaaaacaaaaacaaaaa
caaaaacaaaaacaaaaacaaaaacaaaaacaaaaacaaaaacaaaaacaaaaacaaaaa
caaaaacaaaaacaaaaacaaaaacaaaaacaaaaacaaaaacaaaaacaaaaacaaaaa

>(CAAAC)n#Simple_repeat 
caaaccaaaccaaaccaaaccaaaccaaaccaaaccaaaccaaaccaaaccaaaccaaac
caaaccaaaccaaaccaaaccaaaccaaaccaaaccaaaccaaaccaaaccaaaccaaac
caaaccaaaccaaaccaaaccaaaccaaaccaaaccaaaccaaaccaaaccaaaccaaac

>(CAAAG)n#Simple_repeat 
caaagcaaagcaaagcaaagcaaagcaaagcaaagcaaagcaaagcaaagcaaagcaaag
caaagcaaagcaaagcaaagcaaagcaaagcaaagcaaagcaaagcaaagcaaagcaaag
caaagcaaagcaaagcaaagcaaagcaaagcaaagcaaagcaaagcaaagcaaagcaaag

>(CAAAT)n#Simple_repeat 
caaatcaaatcaaatcaaatcaaatcaaatcaaatcaaatcaaatcaaatcaaatcaaat
caaatcaaatcaaatcaaatcaaatcaaatcaaatcaaatcaaatcaaatcaaatcaaat
caaatcaaatcaaatcaaatcaaatcaaatcaaatcaaatcaaatcaaatcaaatcaaat

>(CAACC)n#Simple_repeat 
caacccaacccaacccaacccaacccaacccaacccaacccaacccaacccaacccaacc
caacccaacccaacccaacccaacccaacccaacccaacccaacccaacccaacccaacc
caacccaacccaacccaacccaacccaacccaacccaacccaacccaacccaacccaacc

>(CAACG)n#Simple_repeat 
caacgcaacgcaacgcaacgcaacgcaacgcaacgcaacgcaacgcaacgcaacgcaacg
caacgcaacgcaacgcaacgcaacgcaacgcaacgcaacgcaacgcaacgcaacgcaacg
caacgcaacgcaacgcaacgcaacgcaacgcaacgcaacgcaacgcaacgcaacgcaacg

>(CAACT)n#Simple_repeat 
caactcaactcaactcaactcaactcaactcaactcaactcaactcaactcaactcaact
caactcaactcaactcaactcaactcaactcaactcaactcaactcaactcaactcaact
caactcaactcaactcaactcaactcaactcaactcaactcaactcaactcaactcaact

>(CAAG)n#Simple_repeat 
caagcaagcaagcaagcaagcaagcaagcaagcaagcaagcaagcaagcaagcaagcaag
caagcaagcaagcaagcaagcaagcaagcaagcaagcaagcaagcaagcaagcaagcaag
caagcaagcaagcaagcaagcaagcaagcaagcaagcaagcaagcaagcaagcaagcaag

>(CAAGA)n#Simple_repeat 
caagacaagacaagacaagacaagacaagacaagacaagacaagacaagacaagacaaga
caagacaagacaagacaagacaagacaagacaagacaagacaagacaagacaagacaaga
caagacaagacaagacaagacaagacaagacaagacaagacaagacaagacaagacaaga

>(CAAGC)n#Simple_repeat 
caagccaagccaagccaagccaagccaagccaagccaagccaagccaagccaagccaagc
caagccaagccaagccaagccaagccaagccaagccaagccaagccaagccaagccaagc
caagccaagccaagccaagccaagccaagccaagccaagccaagccaagccaagccaagc

>(CAAGG)n#Simple_repeat 
caaggcaaggcaaggcaaggcaaggcaaggcaaggcaaggcaaggcaaggcaaggcaagg
caaggcaaggcaaggcaaggcaaggcaaggcaaggcaaggcaaggcaaggcaaggcaagg
caaggcaaggcaaggcaaggcaaggcaaggcaaggcaaggcaaggcaaggcaaggcaagg

>(CAAGT)n#Simple_repeat 
caagtcaagtcaagtcaagtcaagtcaagtcaagtcaagtcaagtcaagtcaagtcaagt
caagtcaagtcaagtcaagtcaagtcaagtcaagtcaagtcaagtcaagtcaagtcaagt
caagtcaagtcaagtcaagtcaagtcaagtcaagtcaagtcaagtcaagtcaagtcaagt

>(CAAT)n#Simple_repeat 
caatcaatcaatcaatcaatcaatcaatcaatcaatcaatcaatcaatcaatcaatcaat
caatcaatcaatcaatcaatcaatcaatcaatcaatcaatcaatcaatcaatcaatcaat
caatcaatcaatcaatcaatcaatcaatcaatcaatcaatcaatcaatcaatcaatcaat

>(CAATA)n#Simple_repeat 
caatacaatacaatacaatacaatacaatacaatacaatacaatacaatacaatacaata
caatacaatacaatacaatacaatacaatacaatacaatacaatacaatacaatacaata
caatacaatacaatacaatacaatacaatacaatacaatacaatacaatacaatacaata

>(CAATC)n#Simple_repeat 
caatccaatccaatccaatccaatccaatccaatccaatccaatccaatccaatccaatc
caatccaatccaatccaatccaatccaatccaatccaatccaatccaatccaatccaatc
caatccaatccaatccaatccaatccaatccaatccaatccaatccaatccaatccaatc

>(CAATG)n#Simple_repeat 
caatgcaatgcaatgcaatgcaatgcaatgcaatgcaatgcaatgcaatgcaatgcaatg
caatgcaatgcaatgcaatgcaatgcaatgcaatgcaatgcaatgcaatgcaatgcaatg
caatgcaatgcaatgcaatgcaatgcaatgcaatgcaatgcaatgcaatgcaatgcaatg

>(CAATT)n#Simple_repeat 
caattcaattcaattcaattcaattcaattcaattcaattcaattcaattcaattcaatt
caattcaattcaattcaattcaattcaattcaattcaattcaattcaattcaattcaatt
caattcaattcaattcaattcaattcaattcaattcaattcaattcaattcaattcaatt

>(CACAA)n#Simple_repeat 
cacaacacaacacaacacaacacaacacaacacaacacaacacaacacaacacaacacaa
cacaacacaacacaacacaacacaacacaacacaacacaacacaacacaacacaacacaa
cacaacacaacacaacacaacacaacacaacacaacacaacacaacacaacacaacacaa

>(CACAC)n#Simple_repeat 
cacaccacaccacaccacaccacaccacaccacaccacaccacaccacaccacaccacac
cacaccacaccacaccacaccacaccacaccacaccacaccacaccacaccacaccacac
cacaccacaccacaccacaccacaccacaccacaccacaccacaccacaccacaccacac

>(CACAG)n#Simple_repeat 
cacagcacagcacagcacagcacagcacagcacagcacagcacagcacagcacagcacag
cacagcacagcacagcacagcacagcacagcacagcacagcacagcacagcacagcacag
cacagcacagcacagcacagcacagcacagcacagcacagcacagcacagcacagcacag

>(CACAT)n#Simple_repeat 
cacatcacatcacatcacatcacatcacatcacatcacatcacatcacatcacatcacat
cacatcacatcacatcacatcacatcacatcacatcacatcacatcacatcacatcacat
cacatcacatcacatcacatcacatcacatcacatcacatcacatcacatcacatcacat

>(CACCAT)n#Simple_repeat 
caccatcaccatcaccatcaccatcaccatcaccatcaccatcaccatcaccatcaccat
caccatcaccatcaccatcaccatcaccatcaccatcaccatcaccatcaccatcaccat
caccatcaccatcaccatcaccatcaccatcaccatcaccatcaccatcaccatcaccat

>(CACCC)n#Simple_repeat 
caccccaccccaccccaccccaccccaccccaccccaccccaccccaccccaccccaccc
caccccaccccaccccaccccaccccaccccaccccaccccaccccaccccaccccaccc
caccccaccccaccccaccccaccccaccccaccccaccccaccccaccccaccccaccc

>(CACCG)n#Simple_repeat 
caccgcaccgcaccgcaccgcaccgcaccgcaccgcaccgcaccgcaccgcaccgcaccg
caccgcaccgcaccgcaccgcaccgcaccgcaccgcaccgcaccgcaccgcaccgcaccg
caccgcaccgcaccgcaccgcaccgcaccgcaccgcaccgcaccgcaccgcaccgcaccg

>(CACCT)n#Simple_repeat 
cacctcacctcacctcacctcacctcacctcacctcacctcacctcacctcacctcacct
cacctcacctcacctcacctcacctcacctcacctcacctcacctcacctcacctcacct
cacctcacctcacctcacctcacctcacctcacctcacctcacctcacctcacctcacct

>(CACG)n#Simple_repeat 
cacgcacgcacgcacgcacgcacgcacgcacgcacgcacgcacgcacgcacgcacgcacg
cacgcacgcacgcacgcacgcacgcacgcacgcacgcacgcacgcacgcacgcacgcacg
cacgcacgcacgcacgcacgcacgcacgcacgcacgcacgcacgcacgcacgcacgcacg

>(CACGA)n#Simple_repeat 
cacgacacgacacgacacgacacgacacgacacgacacgacacgacacgacacgacacga
cacgacacgacacgacacgacacgacacgacacgacacgacacgacacgacacgacacga
cacgacacgacacgacacgacacgacacgacacgacacgacacgacacgacacgacacga

>(CACGC)n#Simple_repeat 
cacgccacgccacgccacgccacgccacgccacgccacgccacgccacgccacgccacgc
cacgccacgccacgccacgccacgccacgccacgccacgccacgccacgccacgccacgc
cacgccacgccacgccacgccacgccacgccacgccacgccacgccacgccacgccacgc

>(CACGT)n#Simple_repeat 
cacgtcacgtcacgtcacgtcacgtcacgtcacgtcacgtcacgtcacgtcacgtcacgt
cacgtcacgtcacgtcacgtcacgtcacgtcacgtcacgtcacgtcacgtcacgtcacgt
cacgtcacgtcacgtcacgtcacgtcacgtcacgtcacgtcacgtcacgtcacgtcacgt

>(CACTA)n#Simple_repeat 
cactacactacactacactacactacactacactacactacactacactacactacacta
cactacactacactacactacactacactacactacactacactacactacactacacta
cactacactacactacactacactacactacactacactacactacactacactacacta

>(CACTC)n#Simple_repeat 
cactccactccactccactccactccactccactccactccactccactccactccactc
cactccactccactccactccactccactccactccactccactccactccactccactc
cactccactccactccactccactccactccactccactccactccactccactccactc

>(CACTG)n#Simple_repeat 
cactgcactgcactgcactgcactgcactgcactgcactgcactgcactgcactgcactg
cactgcactgcactgcactgcactgcactgcactgcactgcactgcactgcactgcactg
cactgcactgcactgcactgcactgcactgcactgcactgcactgcactgcactgcactg

>(CACTT)n#Simple_repeat 
cacttcacttcacttcacttcacttcacttcacttcacttcacttcacttcacttcactt
cacttcacttcacttcacttcacttcacttcacttcacttcacttcacttcacttcactt
cacttcacttcacttcacttcacttcacttcacttcacttcacttcacttcacttcactt

>(CAG)n#Simple_repeat 
cagcagcagcagcagcagcagcagcagcagcagcagcagcagcagcagcagcagcagcag
cagcagcagcagcagcagcagcagcagcagcagcagcagcagcagcagcagcagcagcag
cagcagcagcagcagcagcagcagcagcagcagcagcagcagcagcagcagcagcagcag

>(CAGA)n#Simple_repeat 
cagacagacagacagacagacagacagacagacagacagacagacagacagacagacaga
cagacagacagacagacagacagacagacagacagacagacagacagacagacagacaga
cagacagacagacagacagacagacagacagacagacagacagacagacagacagacaga

>(CAGAA)n#Simple_repeat 
cagaacagaacagaacagaacagaacagaacagaacagaacagaacagaacagaacagaa
cagaacagaacagaacagaacagaacagaacagaacagaacagaacagaacagaacagaa
cagaacagaacagaacagaacagaacagaacagaacagaacagaacagaacagaacagaa

>(CAGAC)n#Simple_repeat 
cagaccagaccagaccagaccagaccagaccagaccagaccagaccagaccagaccagac
cagaccagaccagaccagaccagaccagaccagaccagaccagaccagaccagaccagac
cagaccagaccagaccagaccagaccagaccagaccagaccagaccagaccagaccagac

>(CAGAG)n#Simple_repeat 
cagagcagagcagagcagagcagagcagagcagagcagagcagagcagagcagagcagag
cagagcagagcagagcagagcagagcagagcagagcagagcagagcagagcagagcagag
cagagcagagcagagcagagcagagcagagcagagcagagcagagcagagcagagcagag

>(CAGAGA)n#Simple_repeat 
cagagacagagacagagacagagacagagacagagacagagacagagacagagacagaga
cagagacagagacagagacagagacagagacagagacagagacagagacagagacagaga
cagagacagagacagagacagagacagagacagagacagagacagagacagagacagaga

>(CAGAT)n#Simple_repeat 
cagatcagatcagatcagatcagatcagatcagatcagatcagatcagatcagatcagat
cagatcagatcagatcagatcagatcagatcagatcagatcagatcagatcagatcagat
cagatcagatcagatcagatcagatcagatcagatcagatcagatcagatcagatcagat

>(CAGC)n#Simple_repeat 
cagccagccagccagccagccagccagccagccagccagccagccagccagccagccagc
cagccagccagccagccagccagccagccagccagccagccagccagccagccagccagc
cagccagccagccagccagccagccagccagccagccagccagccagccagccagccagc

>(CAGCC)n#Simple_repeat 
cagcccagcccagcccagcccagcccagcccagcccagcccagcccagcccagcccagcc
cagcccagcccagcccagcccagcccagcccagcccagcccagcccagcccagcccagcc
cagcccagcccagcccagcccagcccagcccagcccagcccagcccagcccagcccagcc

>(CAGCG)n#Simple_repeat 
cagcgcagcgcagcgcagcgcagcgcagcgcagcgcagcgcagcgcagcgcagcgcagcg
cagcgcagcgcagcgcagcgcagcgcagcgcagcgcagcgcagcgcagcgcagcgcagcg
cagcgcagcgcagcgcagcgcagcgcagcgcagcgcagcgcagcgcagcgcagcgcagcg

>(CAGCT)n#Simple_repeat 
cagctcagctcagctcagctcagctcagctcagctcagctcagctcagctcagctcagct
cagctcagctcagctcagctcagctcagctcagctcagctcagctcagctcagctcagct
cagctcagctcagctcagctcagctcagctcagctcagctcagctcagctcagctcagct

>(CAGG)n#Simple_repeat 
caggcaggcaggcaggcaggcaggcaggcaggcaggcaggcaggcaggcaggcaggcagg
caggcaggcaggcaggcaggcaggcaggcaggcaggcaggcaggcaggcaggcaggcagg
caggcaggcaggcaggcaggcaggcaggcaggcaggcaggcaggcaggcaggcaggcagg

>(CAGGA)n#Simple_repeat 
caggacaggacaggacaggacaggacaggacaggacaggacaggacaggacaggacagga
caggacaggacaggacaggacaggacaggacaggacaggacaggacaggacaggacagga
caggacaggacaggacaggacaggacaggacaggacaggacaggacaggacaggacagga

>(CAGGC)n#Simple_repeat 
caggccaggccaggccaggccaggccaggccaggccaggccaggccaggccaggccaggc
caggccaggccaggccaggccaggccaggccaggccaggccaggccaggccaggccaggc
caggccaggccaggccaggccaggccaggccaggccaggccaggccaggccaggccaggc

>(CAGGG)n#Simple_repeat 
cagggcagggcagggcagggcagggcagggcagggcagggcagggcagggcagggcaggg
cagggcagggcagggcagggcagggcagggcagggcagggcagggcagggcagggcaggg
cagggcagggcagggcagggcagggcagggcagggcagggcagggcagggcagggcaggg

>(CAGGT)n#Simple_repeat 
caggtcaggtcaggtcaggtcaggtcaggtcaggtcaggtcaggtcaggtcaggtcaggt
caggtcaggtcaggtcaggtcaggtcaggtcaggtcaggtcaggtcaggtcaggtcaggt
caggtcaggtcaggtcaggtcaggtcaggtcaggtcaggtcaggtcaggtcaggtcaggt

>(CAGT)n#Simple_repeat 
cagtcagtcagtcagtcagtcagtcagtcagtcagtcagtcagtcagtcagtcagtcagt
cagtcagtcagtcagtcagtcagtcagtcagtcagtcagtcagtcagtcagtcagtcagt
cagtcagtcagtcagtcagtcagtcagtcagtcagtcagtcagtcagtcagtcagtcagt

>(CAGTA)n#Simple_repeat 
cagtacagtacagtacagtacagtacagtacagtacagtacagtacagtacagtacagta
cagtacagtacagtacagtacagtacagtacagtacagtacagtacagtacagtacagta
cagtacagtacagtacagtacagtacagtacagtacagtacagtacagtacagtacagta

>(CAGTC)n#Simple_repeat 
cagtccagtccagtccagtccagtccagtccagtccagtccagtccagtccagtccagtc
cagtccagtccagtccagtccagtccagtccagtccagtccagtccagtccagtccagtc
cagtccagtccagtccagtccagtccagtccagtccagtccagtccagtccagtccagtc

>(CAGTT)n#Simple_repeat 
cagttcagttcagttcagttcagttcagttcagttcagttcagttcagttcagttcagtt
cagttcagttcagttcagttcagttcagttcagttcagttcagttcagttcagttcagtt
cagttcagttcagttcagttcagttcagttcagttcagttcagttcagttcagttcagtt

>(CAT)n#Simple_repeat 
catcatcatcatcatcatcatcatcatcatcatcatcatcatcatcatcatcatcatcat
catcatcatcatcatcatcatcatcatcatcatcatcatcatcatcatcatcatcatcat
catcatcatcatcatcatcatcatcatcatcatcatcatcatcatcatcatcatcatcat

>(CATA)n#Simple_repeat 
catacatacatacatacatacatacatacatacatacatacatacatacatacatacata
catacatacatacatacatacatacatacatacatacatacatacatacatacatacata
catacatacatacatacatacatacatacatacatacatacatacatacatacatacata

>(CATAA)n#Simple_repeat 
cataacataacataacataacataacataacataacataacataacataacataacataa
cataacataacataacataacataacataacataacataacataacataacataacataa
cataacataacataacataacataacataacataacataacataacataacataacataa

>(CATAC)n#Simple_repeat 
cataccataccataccataccataccataccataccataccataccataccataccatac
cataccataccataccataccataccataccataccataccataccataccataccatac
cataccataccataccataccataccataccataccataccataccataccataccatac

>(CATAG)n#Simple_repeat 
catagcatagcatagcatagcatagcatagcatagcatagcatagcatagcatagcatag
catagcatagcatagcatagcatagcatagcatagcatagcatagcatagcatagcatag
catagcatagcatagcatagcatagcatagcatagcatagcatagcatagcatagcatag

>(CATAT)n#Simple_repeat 
catatcatatcatatcatatcatatcatatcatatcatatcatatcatatcatatcatat
catatcatatcatatcatatcatatcatatcatatcatatcatatcatatcatatcatat
catatcatatcatatcatatcatatcatatcatatcatatcatatcatatcatatcatat

>(CATATA)n#Simple_repeat 
catatacatatacatatacatatacatatacatatacatatacatatacatatacatata
catatacatatacatatacatatacatatacatatacatatacatatacatatacatata
catatacatatacatatacatatacatatacatatacatatacatatacatatacatata

>(CATCC)n#Simple_repeat 
catcccatcccatcccatcccatcccatcccatcccatcccatcccatcccatcccatcc
catcccatcccatcccatcccatcccatcccatcccatcccatcccatcccatcccatcc
catcccatcccatcccatcccatcccatcccatcccatcccatcccatcccatcccatcc

>(CATCG)n#Simple_repeat 
catcgcatcgcatcgcatcgcatcgcatcgcatcgcatcgcatcgcatcgcatcgcatcg
catcgcatcgcatcgcatcgcatcgcatcgcatcgcatcgcatcgcatcgcatcgcatcg
catcgcatcgcatcgcatcgcatcgcatcgcatcgcatcgcatcgcatcgcatcgcatcg

>(CATCT)n#Simple_repeat 
catctcatctcatctcatctcatctcatctcatctcatctcatctcatctcatctcatct
catctcatctcatctcatctcatctcatctcatctcatctcatctcatctcatctcatct
catctcatctcatctcatctcatctcatctcatctcatctcatctcatctcatctcatct

>(CATG)n#Simple_repeat 
catgcatgcatgcatgcatgcatgcatgcatgcatgcatgcatgcatgcatgcatgcatg
catgcatgcatgcatgcatgcatgcatgcatgcatgcatgcatgcatgcatgcatgcatg
catgcatgcatgcatgcatgcatgcatgcatgcatgcatgcatgcatgcatgcatgcatg

>(CATGC)n#Simple_repeat 
catgccatgccatgccatgccatgccatgccatgccatgccatgccatgccatgccatgc
catgccatgccatgccatgccatgccatgccatgccatgccatgccatgccatgccatgc
catgccatgccatgccatgccatgccatgccatgccatgccatgccatgccatgccatgc

>(CATGT)n#Simple_repeat 
catgtcatgtcatgtcatgtcatgtcatgtcatgtcatgtcatgtcatgtcatgtcatgt
catgtcatgtcatgtcatgtcatgtcatgtcatgtcatgtcatgtcatgtcatgtcatgt
catgtcatgtcatgtcatgtcatgtcatgtcatgtcatgtcatgtcatgtcatgtcatgt

>(CATTA)n#Simple_repeat 
cattacattacattacattacattacattacattacattacattacattacattacatta
cattacattacattacattacattacattacattacattacattacattacattacatta
cattacattacattacattacattacattacattacattacattacattacattacatta

>(CATTC)n#Simple_repeat RepbaseID: GGAAT
cattccattccattccattccattccattccattccattccattccattccattccattc
cattccattccattccattccattccattccattccattccattccattccattccattc
cattccattccattccattccattccattccattccattccattccattccattccattc

>(CATTT)n#Simple_repeat 
catttcatttcatttcatttcatttcatttcatttcatttcatttcatttcatttcattt
catttcatttcatttcatttcatttcatttcatttcatttcatttcatttcatttcattt
catttcatttcatttcatttcatttcatttcatttcatttcatttcatttcatttcattt

>(CCAA)n#Simple_repeat 
caaccaaccaaccaaccaaccaaccaaccaaccaaccaaccaaccaaccaaccaaccaac
caaccaaccaaccaaccaaccaaccaaccaaccaaccaaccaaccaaccaaccaaccaac
caaccaaccaaccaaccaaccaaccaaccaaccaaccaaccaaccaaccaaccaaccaac

>(CCCA)n#Simple_repeat 
cccacccacccacccacccacccacccacccacccacccacccacccacccacccaccca
cccacccacccacccacccacccacccacccacccacccacccacccacccacccaccca
cccacccacccacccacccacccacccacccacccacccacccacccacccacccaccca

>(CCCCAA)n#Simple_repeat 
ccccaaccccaaccccaaccccaaccccaaccccaaccccaaccccaaccccaaccccaa
ccccaaccccaaccccaaccccaaccccaaccccaaccccaaccccaaccccaaccccaa
ccccaaccccaaccccaaccccaaccccaaccccaaccccaaccccaaccccaaccccaa

>(CCCCAG)n#Simple_repeat 
ccccagccccagccccagccccagccccagccccagccccagccccagccccagccccag
ccccagccccagccccagccccagccccagccccagccccagccccagccccagccccag
ccccagccccagccccagccccagccccagccccagccccagccccagccccagccccag

>(CCCCG)n#Simple_repeat 
ccccgccccgccccgccccgccccgccccgccccgccccgccccgccccgccccgccccg
ccccgccccgccccgccccgccccgccccgccccgccccgccccgccccgccccgccccg
ccccgccccgccccgccccgccccgccccgccccgccccgccccgccccgccccgccccg

>(CCCGA)n#Simple_repeat 
cccgacccgacccgacccgacccgacccgacccgacccgacccgacccgacccgacccga
cccgacccgacccgacccgacccgacccgacccgacccgacccgacccgacccgacccga
cccgacccgacccgacccgacccgacccgacccgacccgacccgacccgacccgacccga

>(CCCGAA)n#Simple_repeat 
cccgaacccgaacccgaacccgaacccgaacccgaacccgaacccgaacccgaacccgaa
cccgaacccgaacccgaacccgaacccgaacccgaacccgaacccgaacccgaacccgaa
cccgaacccgaacccgaacccgaacccgaacccgaacccgaacccgaacccgaacccgaa

>(CCCTAA)n#Simple_repeat 
ccctaaccctaaccctaaccctaaccctaaccctaaccctaaccctaaccctaaccctaa
ccctaaccctaaccctaaccctaaccctaaccctaaccctaaccctaaccctaaccctaa
ccctaaccctaaccctaaccctaaccctaaccctaaccctaaccctaaccctaaccctaa

>(CCCTAG)n#Simple_repeat 
ccctagccctagccctagccctagccctagccctagccctagccctagccctagccctag
ccctagccctagccctagccctagccctagccctagccctagccctagccctagccctag
ccctagccctagccctagccctagccctagccctagccctagccctagccctagccctag

>(CCGAA)n#Simple_repeat 
ccgaaccgaaccgaaccgaaccgaaccgaaccgaaccgaaccgaaccgaaccgaaccgaa
ccgaaccgaaccgaaccgaaccgaaccgaaccgaaccgaaccgaaccgaaccgaaccgaa
ccgaaccgaaccgaaccgaaccgaaccgaaccgaaccgaaccgaaccgaaccgaaccgaa

>(CCGAG)n#Simple_repeat 
ccgagccgagccgagccgagccgagccgagccgagccgagccgagccgagccgagccgag
ccgagccgagccgagccgagccgagccgagccgagccgagccgagccgagccgagccgag
ccgagccgagccgagccgagccgagccgagccgagccgagccgagccgagccgagccgag

>(CCGCG)n#Simple_repeat 
ccgcgccgcgccgcgccgcgccgcgccgcgccgcgccgcgccgcgccgcgccgcgccgcg
ccgcgccgcgccgcgccgcgccgcgccgcgccgcgccgcgccgcgccgcgccgcgccgcg
ccgcgccgcgccgcgccgcgccgcgccgcgccgcgccgcgccgcgccgcgccgcgccgcg

>(CCGG)n#Simple_repeat 
cggccggccggccggccggccggccggccggccggccggccggccggccggccggccggc
cggccggccggccggccggccggccggccggccggccggccggccggccggccggccggc
cggccggccggccggccggccggccggccggccggccggccggccggccggccggccggc

>(CCGGA)n#Simple_repeat 
ccggaccggaccggaccggaccggaccggaccggaccggaccggaccggaccggaccgga
ccggaccggaccggaccggaccggaccggaccggaccggaccggaccggaccggaccgga
ccggaccggaccggaccggaccggaccggaccggaccggaccggaccggaccggaccgga

>(CCGGG)n#Simple_repeat 
ccgggccgggccgggccgggccgggccgggccgggccgggccgggccgggccgggccggg
ccgggccgggccgggccgggccgggccgggccgggccgggccgggccgggccgggccggg
ccgggccgggccgggccgggccgggccgggccgggccgggccgggccgggccgggccggg

>(CCGTA)n#Simple_repeat 
ccgtaccgtaccgtaccgtaccgtaccgtaccgtaccgtaccgtaccgtaccgtaccgta
ccgtaccgtaccgtaccgtaccgtaccgtaccgtaccgtaccgtaccgtaccgtaccgta
ccgtaccgtaccgtaccgtaccgtaccgtaccgtaccgtaccgtaccgtaccgtaccgta

>(CCTAA)n#Simple_repeat 
cctaacctaacctaacctaacctaacctaacctaacctaacctaacctaacctaacctaa
cctaacctaacctaacctaacctaacctaacctaacctaacctaacctaacctaacctaa
cctaacctaacctaacctaacctaacctaacctaacctaacctaacctaacctaacctaa

>(CCTAT)n#Simple_repeat 
cctatcctatcctatcctatcctatcctatcctatcctatcctatcctatcctatcctat
cctatcctatcctatcctatcctatcctatcctatcctatcctatcctatcctatcctat
cctatcctatcctatcctatcctatcctatcctatcctatcctatcctatcctatcctat

>(CG)n#Simple_repeat 
cgcgcgcgcgcgcgcgcgcgcgcgcgcgcgcgcgcgcgcgcgcgcgcgcgcgcgcgcgcg
cgcgcgcgcgcgcgcgcgcgcgcgcgcgcgcgcgcgcgcgcgcgcgcgcgcgcgcgcgcg
cgcgcgcgcgcgcgcgcgcgcgcgcgcgcgcgcgcgcgcgcgcgcgcgcgcgcgcgcgcg

>(CGA)n#Simple_repeat 
cgacgacgacgacgacgacgacgacgacgacgacgacgacgacgacgacgacgacgacga
cgacgacgacgacgacgacgacgacgacgacgacgacgacgacgacgacgacgacgacga
cgacgacgacgacgacgacgacgacgacgacgacgacgacgacgacgacgacgacgacga

>(CGAA)n#Simple_repeat 
cgaacgaacgaacgaacgaacgaacgaacgaacgaacgaacgaacgaacgaacgaacgaa
cgaacgaacgaacgaacgaacgaacgaacgaacgaacgaacgaacgaacgaacgaacgaa
cgaacgaacgaacgaacgaacgaacgaacgaacgaacgaacgaacgaacgaacgaacgaa

>(CGAAA)n#Simple_repeat 
cgaaacgaaacgaaacgaaacgaaacgaaacgaaacgaaacgaaacgaaacgaaacgaaa
cgaaacgaaacgaaacgaaacgaaacgaaacgaaacgaaacgaaacgaaacgaaacgaaa
cgaaacgaaacgaaacgaaacgaaacgaaacgaaacgaaacgaaacgaaacgaaacgaaa

>(CGAAG)n#Simple_repeat 
cgaagcgaagcgaagcgaagcgaagcgaagcgaagcgaagcgaagcgaagcgaagcgaag
cgaagcgaagcgaagcgaagcgaagcgaagcgaagcgaagcgaagcgaagcgaagcgaag
cgaagcgaagcgaagcgaagcgaagcgaagcgaagcgaagcgaagcgaagcgaagcgaag

>(CGAAT)n#Simple_repeat 
cgaatcgaatcgaatcgaatcgaatcgaatcgaatcgaatcgaatcgaatcgaatcgaat
cgaatcgaatcgaatcgaatcgaatcgaatcgaatcgaatcgaatcgaatcgaatcgaat
cgaatcgaatcgaatcgaatcgaatcgaatcgaatcgaatcgaatcgaatcgaatcgaat

>(CGACG)n#Simple_repeat 
cgacgcgacgcgacgcgacgcgacgcgacgcgacgcgacgcgacgcgacgcgacgcgacg
cgacgcgacgcgacgcgacgcgacgcgacgcgacgcgacgcgacgcgacgcgacgcgacg
cgacgcgacgcgacgcgacgcgacgcgacgcgacgcgacgcgacgcgacgcgacgcgacg

>(CGAG)n#Simple_repeat 
cgagcgagcgagcgagcgagcgagcgagcgagcgagcgagcgagcgagcgagcgagcgag
cgagcgagcgagcgagcgagcgagcgagcgagcgagcgagcgagcgagcgagcgagcgag
cgagcgagcgagcgagcgagcgagcgagcgagcgagcgagcgagcgagcgagcgagcgag

>(CGAGA)n#Simple_repeat 
cgagacgagacgagacgagacgagacgagacgagacgagacgagacgagacgagacgaga
cgagacgagacgagacgagacgagacgagacgagacgagacgagacgagacgagacgaga
cgagacgagacgagacgagacgagacgagacgagacgagacgagacgagacgagacgaga

>(CGAGG)n#Simple_repeat 
cgaggcgaggcgaggcgaggcgaggcgaggcgaggcgaggcgaggcgaggcgaggcgagg
cgaggcgaggcgaggcgaggcgaggcgaggcgaggcgaggcgaggcgaggcgaggcgagg
cgaggcgaggcgaggcgaggcgaggcgaggcgaggcgaggcgaggcgaggcgaggcgagg

>(CGAGT)n#Simple_repeat 
cgagtcgagtcgagtcgagtcgagtcgagtcgagtcgagtcgagtcgagtcgagtcgagt
cgagtcgagtcgagtcgagtcgagtcgagtcgagtcgagtcgagtcgagtcgagtcgagt
cgagtcgagtcgagtcgagtcgagtcgagtcgagtcgagtcgagtcgagtcgagtcgagt

>(CGAT)n#Simple_repeat 
cgatcgatcgatcgatcgatcgatcgatcgatcgatcgatcgatcgatcgatcgatcgat
cgatcgatcgatcgatcgatcgatcgatcgatcgatcgatcgatcgatcgatcgatcgat
cgatcgatcgatcgatcgatcgatcgatcgatcgatcgatcgatcgatcgatcgatcgat

>(CGATA)n#Simple_repeat 
cgatacgatacgatacgatacgatacgatacgatacgatacgatacgatacgatacgata
cgatacgatacgatacgatacgatacgatacgatacgatacgatacgatacgatacgata
cgatacgatacgatacgatacgatacgatacgatacgatacgatacgatacgatacgata

>(CGG)n#Simple_repeat 
cggcggcggcggcggcggcggcggcggcggcggcggcggcggcggcggcggcggcggcgg
cggcggcggcggcggcggcggcggcggcggcggcggcggcggcggcggcggcggcggcgg
cggcggcggcggcggcggcggcggcggcggcggcggcggcggcggcggcggcggcggcgg

>(CGGA)n#Simple_repeat 
cggacggacggacggacggacggacggacggacggacggacggacggacggacggacgga
cggacggacggacggacggacggacggacggacggacggacggacggacggacggacgga
cggacggacggacggacggacggacggacggacggacggacggacggacggacggacgga

>(CGGAA)n#Simple_repeat 
cggaacggaacggaacggaacggaacggaacggaacggaacggaacggaacggaacggaa
cggaacggaacggaacggaacggaacggaacggaacggaacggaacggaacggaacggaa
cggaacggaacggaacggaacggaacggaacggaacggaacggaacggaacggaacggaa

>(CGGAG)n#Simple_repeat 
cggagcggagcggagcggagcggagcggagcggagcggagcggagcggagcggagcggag
cggagcggagcggagcggagcggagcggagcggagcggagcggagcggagcggagcggag
cggagcggagcggagcggagcggagcggagcggagcggagcggagcggagcggagcggag

>(CGGG)n#Simple_repeat 
cgggcgggcgggcgggcgggcgggcgggcgggcgggcgggcgggcgggcgggcgggcggg
cgggcgggcgggcgggcgggcgggcgggcgggcgggcgggcgggcgggcgggcgggcggg
cgggcgggcgggcgggcgggcgggcgggcgggcgggcgggcgggcgggcgggcgggcggg

>(CGGGA)n#Simple_repeat 
cgggacgggacgggacgggacgggacgggacgggacgggacgggacgggacgggacggga
cgggacgggacgggacgggacgggacgggacgggacgggacgggacgggacgggacggga
cgggacgggacgggacgggacgggacgggacgggacgggacgggacgggacgggacggga

>(CGGGGG)n#Simple_repeat 
cgggggcgggggcgggggcgggggcgggggcgggggcgggggcgggggcgggggcggggg
cgggggcgggggcgggggcgggggcgggggcgggggcgggggcgggggcgggggcggggg
cgggggcgggggcgggggcgggggcgggggcgggggcgggggcgggggcgggggcggggg

>(CGGT)n#Simple_repeat 
cggtcggtcggtcggtcggtcggtcggtcggtcggtcggtcggtcggtcggtcggtcggt
cggtcggtcggtcggtcggtcggtcggtcggtcggtcggtcggtcggtcggtcggtcggt
cggtcggtcggtcggtcggtcggtcggtcggtcggtcggtcggtcggtcggtcggtcggt

>(CGTAA)n#Simple_repeat 
cgtaacgtaacgtaacgtaacgtaacgtaacgtaacgtaacgtaacgtaacgtaacgtaa
cgtaacgtaacgtaacgtaacgtaacgtaacgtaacgtaacgtaacgtaacgtaacgtaa
cgtaacgtaacgtaacgtaacgtaacgtaacgtaacgtaacgtaacgtaacgtaacgtaa

>(CGTAG)n#Simple_repeat 
cgtagcgtagcgtagcgtagcgtagcgtagcgtagcgtagcgtagcgtagcgtagcgtag
cgtagcgtagcgtagcgtagcgtagcgtagcgtagcgtagcgtagcgtagcgtagcgtag
cgtagcgtagcgtagcgtagcgtagcgtagcgtagcgtagcgtagcgtagcgtagcgtag

>(CTAA)n#Simple_repeat 
ctaactaactaactaactaactaactaactaactaactaactaactaactaactaactaa
ctaactaactaactaactaactaactaactaactaactaactaactaactaactaactaa
ctaactaactaactaactaactaactaactaactaactaactaactaactaactaactaa

>(CTAAA)n#Simple_repeat 
ctaaactaaactaaactaaactaaactaaactaaactaaactaaactaaactaaactaaa
ctaaactaaactaaactaaactaaactaaactaaactaaactaaactaaactaaactaaa
ctaaactaaactaaactaaactaaactaaactaaactaaactaaactaaactaaactaaa

>(CTAAG)n#Simple_repeat 
ctaagctaagctaagctaagctaagctaagctaagctaagctaagctaagctaagctaag
ctaagctaagctaagctaagctaagctaagctaagctaagctaagctaagctaagctaag
ctaagctaagctaagctaagctaagctaagctaagctaagctaagctaagctaagctaag

>(CTAAT)n#Simple_repeat 
ctaatctaatctaatctaatctaatctaatctaatctaatctaatctaatctaatctaat
ctaatctaatctaatctaatctaatctaatctaatctaatctaatctaatctaatctaat
ctaatctaatctaatctaatctaatctaatctaatctaatctaatctaatctaatctaat

>(CTACT)n#Simple_repeat 
ctactctactctactctactctactctactctactctactctactctactctactctact
ctactctactctactctactctactctactctactctactctactctactctactctact
ctactctactctactctactctactctactctactctactctactctactctactctact

>(CTAG)n#Simple_repeat 
ctagctagctagctagctagctagctagctagctagctagctagctagctagctagctag
ctagctagctagctagctagctagctagctagctagctagctagctagctagctagctag
ctagctagctagctagctagctagctagctagctagctagctagctagctagctagctag

>(CTAGG)n#Simple_repeat 
ctaggctaggctaggctaggctaggctaggctaggctaggctaggctaggctaggctagg
ctaggctaggctaggctaggctaggctaggctaggctaggctaggctaggctaggctagg
ctaggctaggctaggctaggctaggctaggctaggctaggctaggctaggctaggctagg

>(CTAGT)n#Simple_repeat 
ctagtctagtctagtctagtctagtctagtctagtctagtctagtctagtctagtctagt
ctagtctagtctagtctagtctagtctagtctagtctagtctagtctagtctagtctagt
ctagtctagtctagtctagtctagtctagtctagtctagtctagtctagtctagtctagt

>(CTATA)n#Simple_repeat 
ctatactatactatactatactatactatactatactatactatactatactatactata
ctatactatactatactatactatactatactatactatactatactatactatactata
ctatactatactatactatactatactatactatactatactatactatactatactata

>(CTATT)n#Simple_repeat 
ctattctattctattctattctattctattctattctattctattctattctattctatt
ctattctattctattctattctattctattctattctattctattctattctattctatt
ctattctattctattctattctattctattctattctattctattctattctattctatt

>(CTTAT)n#Simple_repeat 
cttatcttatcttatcttatcttatcttatcttatcttatcttatcttatcttatcttat
cttatcttatcttatcttatcttatcttatcttatcttatcttatcttatcttatcttat
cttatcttatcttatcttatcttatcttatcttatcttatcttatcttatcttatcttat

>(CTTTA)n#Simple_repeat 
ctttactttactttactttactttactttactttactttactttactttactttacttta
ctttactttactttactttactttactttactttactttactttactttactttacttta
ctttactttactttactttactttactttactttactttactttactttactttacttta

>(G)n#Simple_repeat 
gggggggggggggggggggggggggggggggggggggggggggggggggggggggggggg
gggggggggggggggggggggggggggggggggggggggggggggggggggggggggggg
gggggggggggggggggggggggggggggggggggggggggggggggggggggggggggg

>(GA)n#Simple_repeat 
gagagagagagagagagagagagagagagagagagagagagagagagagagagagagaga
gagagagagagagagagagagagagagagagagagagagagagagagagagagagagaga
gagagagagagagagagagagagagagagagagagagagagagagagagagagagagaga

>(GAA)n#Simple_repeat 
gaagaagaagaagaagaagaagaagaagaagaagaagaagaagaagaagaagaagaagaa
gaagaagaagaagaagaagaagaagaagaagaagaagaagaagaagaagaagaagaagaa
gaagaagaagaagaagaagaagaagaagaagaagaagaagaagaagaagaagaagaagaa

>(GAAA)n#Simple_repeat 
gaaagaaagaaagaaagaaagaaagaaagaaagaaagaaagaaagaaagaaagaaagaaa
gaaagaaagaaagaaagaaagaaagaaagaaagaaagaaagaaagaaagaaagaaagaaa
gaaagaaagaaagaaagaaagaaagaaagaaagaaagaaagaaagaaagaaagaaagaaa

>(GAAAA)n#Simple_repeat 
gaaaagaaaagaaaagaaaagaaaagaaaagaaaagaaaagaaaagaaaagaaaagaaaa
gaaaagaaaagaaaagaaaagaaaagaaaagaaaagaaaagaaaagaaaagaaaagaaaa
gaaaagaaaagaaaagaaaagaaaagaaaagaaaagaaaagaaaagaaaagaaaagaaaa

>(GAGAA)n#Simple_repeat 
gagaagagaagagaagagaagagaagagaagagaagagaagagaagagaagagaagagaa
gagaagagaagagaagagaagagaagagaagagaagagaagagaagagaagagaagagaa
gagaagagaagagaagagaagagaagagaagagaagagaagagaagagaagagaagagaa

>(GGA)n#Simple_repeat 
ggaggaggaggaggaggaggaggaggaggaggaggaggaggaggaggaggaggaggagga
ggaggaggaggaggaggaggaggaggaggaggaggaggaggaggaggaggaggaggagga
ggaggaggaggaggaggaggaggaggaggaggaggaggaggaggaggaggaggaggagga

>(GGAA)n#Simple_repeat 
ggaaggaaggaaggaaggaaggaaggaaggaaggaaggaaggaaggaaggaaggaaggaa
ggaaggaaggaaggaaggaaggaaggaaggaaggaaggaaggaaggaaggaaggaaggaa
ggaaggaaggaaggaaggaaggaaggaaggaaggaaggaaggaaggaaggaaggaaggaa

>(GGAAA)n#Simple_repeat 
ggaaaggaaaggaaaggaaaggaaaggaaaggaaaggaaaggaaaggaaaggaaaggaaa
ggaaaggaaaggaaaggaaaggaaaggaaaggaaaggaaaggaaaggaaaggaaaggaaa
ggaaaggaaaggaaaggaaaggaaaggaaaggaaaggaaaggaaaggaaaggaaaggaaa

>(GGAGA)n#Simple_repeat 
ggagaggagaggagaggagaggagaggagaggagaggagaggagaggagaggagaggaga
ggagaggagaggagaggagaggagaggagaggagaggagaggagaggagaggagaggaga
ggagaggagaggagaggagaggagaggagaggagaggagaggagaggagaggagaggaga

>(GGAGAA)n#Simple_repeat 
ggagaaggagaaggagaaggagaaggagaaggagaaggagaaggagaaggagaaggagaa
ggagaaggagaaggagaaggagaaggagaaggagaaggagaaggagaaggagaaggagaa
ggagaaggagaaggagaaggagaaggagaaggagaaggagaaggagaaggagaaggagaa

>(GGGA)n#Simple_repeat 
gggagggagggagggagggagggagggagggagggagggagggagggagggagggaggga
gggagggagggagggagggagggagggagggagggagggagggagggagggagggaggga
gggagggagggagggagggagggagggagggagggagggagggagggagggagggaggga

>(GGGAA)n#Simple_repeat 
gggaagggaagggaagggaagggaagggaagggaagggaagggaagggaagggaagggaa
gggaagggaagggaagggaagggaagggaagggaagggaagggaagggaagggaagggaa
gggaagggaagggaagggaagggaagggaagggaagggaagggaagggaagggaagggaa

>(GGGAGA)n#Simple_repeat 
gggagagggagagggagagggagagggagagggagagggagagggagagggagagggaga
gggagagggagagggagagggagagggagagggagagggagagggagagggagagggaga
gggagagggagagggagagggagagggagagggagagggagagggagagggagagggaga

>(GGGGA)n#Simple_repeat 
ggggaggggaggggaggggaggggaggggaggggaggggaggggaggggaggggagggga
ggggaggggaggggaggggaggggaggggaggggaggggaggggaggggaggggagggga
ggggaggggaggggaggggaggggaggggaggggaggggaggggaggggaggggagggga

>(TA)n#Simple_repeat 
tatatatatatatatatatatatatatatatatatatatatatatatatatatatatata
tatatatatatatatatatatatatatatatatatatatatatatatatatatatatata
tatatatatatatatatatatatatatatatatatatatatatatatatatatatatata

>(TAA)n#Simple_repeat 
taataataataataataataataataataataataataataataataataataataataa
taataataataataataataataataataataataataataataataataataataataa
taataataataataataataataataataataataataataataataataataataataa

>(TAAA)n#Simple_repeat 
taaataaataaataaataaataaataaataaataaataaataaataaataaataaataaa
taaataaataaataaataaataaataaataaataaataaataaataaataaataaataaa
taaataaataaataaataaataaataaataaataaataaataaataaataaataaataaa

>(TAAAA)n#Simple_repeat 
taaaataaaataaaataaaataaaataaaataaaataaaataaaataaaataaaataaaa
taaaataaaataaaataaaataaaataaaataaaataaaataaaataaaataaaataaaa
taaaataaaataaaataaaataaaataaaataaaataaaataaaataaaataaaataaaa

>(TAAAAA)n#Simple_repeat 
taaaaataaaaataaaaataaaaataaaaataaaaataaaaataaaaataaaaataaaaa
taaaaataaaaataaaaataaaaataaaaataaaaataaaaataaaaataaaaataaaaa
taaaaataaaaataaaaataaaaataaaaataaaaataaaaataaaaataaaaataaaaa

>(TAAG)n#Simple_repeat 
taagtaagtaagtaagtaagtaagtaagtaagtaagtaagtaagtaagtaagtaagtaag
taagtaagtaagtaagtaagtaagtaagtaagtaagtaagtaagtaagtaagtaagtaag
taagtaagtaagtaagtaagtaagtaagtaagtaagtaagtaagtaagtaagtaagtaag

>(TAG)n#Simple_repeat 
tagtagtagtagtagtagtagtagtagtagtagtagtagtagtagtagtagtagtagtag
tagtagtagtagtagtagtagtagtagtagtagtagtagtagtagtagtagtagtagtag
tagtagtagtagtagtagtagtagtagtagtagtagtagtagtagtagtagtagtagtag

>(TAGA)n#Simple_repeat 
tagatagatagatagatagatagatagatagatagatagatagatagatagatagataga
tagatagatagatagatagatagatagatagatagatagatagatagatagatagataga
tagatagatagatagatagatagatagatagatagatagatagatagatagatagataga

>(TAGG)n#Simple_repeat 
taggtaggtaggtaggtaggtaggtaggtaggtaggtaggtaggtaggtaggtaggtagg
taggtaggtaggtaggtaggtaggtaggtaggtaggtaggtaggtaggtaggtaggtagg
taggtaggtaggtaggtaggtaggtaggtaggtaggtaggtaggtaggtaggtaggtagg

>(TAGGG)n#Simple_repeat 
tagggtagggtagggtagggtagggtagggtagggtagggtagggtagggtagggtaggg
tagggtagggtagggtagggtagggtagggtagggtagggtagggtagggtagggtaggg
tagggtagggtagggtagggtagggtagggtagggtagggtagggtagggtagggtaggg

>(TATAA)n#Simple_repeat 
tataatataatataatataatataatataatataatataatataatataatataatataa
tataatataatataatataatataatataatataatataatataatataatataatataa
tataatataatataatataatataatataatataatataatataatataatataatataa

>(TGAA)n#Simple_repeat 
tgaatgaatgaatgaatgaatgaatgaatgaatgaatgaatgaatgaatgaatgaatgaa
tgaatgaatgaatgaatgaatgaatgaatgaatgaatgaatgaatgaatgaatgaatgaa
tgaatgaatgaatgaatgaatgaatgaatgaatgaatgaatgaatgaatgaatgaatgaa

>(TGAG)n#Simple_repeat 
tgagtgagtgagtgagtgagtgagtgagtgagtgagtgagtgagtgagtgagtgagtgag
tgagtgagtgagtgagtgagtgagtgagtgagtgagtgagtgagtgagtgagtgagtgag
tgagtgagtgagtgagtgagtgagtgagtgagtgagtgagtgagtgagtgagtgagtgag

>(TGG)n#Simple_repeat 
tggtggtggtggtggtggtggtggtggtggtggtggtggtggtggtggtggtggtggtgg
tggtggtggtggtggtggtggtggtggtggtggtggtggtggtggtggtggtggtggtgg
tggtggtggtggtggtggtggtggtggtggtggtggtggtggtggtggtggtggtggtgg

>(TGGA)n#Simple_repeat 
tggatggatggatggatggatggatggatggatggatggatggatggatggatggatgga
tggatggatggatggatggatggatggatggatggatggatggatggatggatggatgga
tggatggatggatggatggatggatggatggatggatggatggatggatggatggatgga

>(TGGGGG)n#Simple_repeat 
tgggggtgggggtgggggtgggggtgggggtgggggtgggggtgggggtgggggtggggg
tgggggtgggggtgggggtgggggtgggggtgggggtgggggtgggggtgggggtggggg
tgggggtgggggtgggggtgggggtgggggtgggggtgggggtgggggtgggggtggggg

>(TTAA)n#Simple_repeat 
ttaattaattaattaattaattaattaattaattaattaattaattaattaattaattaa
ttaattaattaattaattaattaattaattaattaattaattaattaattaattaattaa
ttaattaattaattaattaattaattaattaattaattaattaattaattaattaattaa

>(TTAAA)n#Simple_repeat 
ttaaattaaattaaattaaattaaattaaattaaattaaattaaattaaattaaattaaa
ttaaattaaattaaattaaattaaattaaattaaattaaattaaattaaattaaattaaa
ttaaattaaattaaattaaattaaattaaattaaattaaattaaattaaattaaattaaa

>(TTAAG)n#Simple_repeat 
ttaagttaagttaagttaagttaagttaagttaagttaagttaagttaagttaagttaag
ttaagttaagttaagttaagttaagttaagttaagttaagttaagttaagttaagttaag
ttaagttaagttaagttaagttaagttaagttaagttaagttaagttaagttaagttaag

>(TTAGGC)n#Simple_repeat 
ttaggcttaggcttaggcttaggcttaggcttaggcttaggcttaggcttaggcttaggc
ttaggcttaggcttaggcttaggcttaggcttaggcttaggcttaggcttaggcttaggc
ttaggcttaggcttaggcttaggcttaggcttaggcttaggcttaggcttaggcttaggc

>5S#rRNA RepbaseID: 5S
gtctacggccataccaccctgaacgcgcccgatctcgtctgatctcggaagctaagcagg
gtcgggcctggttagtacttggatgggagaccgcctgggaataccgggtgctgtaggctt
t
>LSU-rRNA_Cel#rRNA RepbaseID: LSU-rRNA_Cel
ctcaacctgaactcagtcgtgattacccgctgaacttaagcatatcatttagcggaggaa
aagaaactaaaaaggattcccttagtaacggcgagtgaaacgggaagagcccagcgccga
atcgatcagtctttggctgcttcgaaatgtggcgtataggtgtaagtttccagcagtgtc
gtatgtccgaagtccttacgattgaggccataaaccagagagggtgcgagccccgttctg
gatagcggcactgttggttcgcttgctccttggagtcgggttgcttgaaagtgcagccta
aagtgggtgataaacttcatctaaggctaaatatcgactcgattgcgatagcgaacaagt
accgtgagggaaagttgcaaaggactttgaagagagagttcaagagaacgtgaaatcgct
ggagtggaaccggagacagttgatgttgcttggagacaagcttggtgactggtcgcttag
ttgtgatcgttgccgggtgtcgtttcctatgctacgccgacggcgttggctgctcgttct
agcccgacagtgttgcccatctcgcaagagaaggtgtcttgctggcggtagtgggttcgt
ggcggctagcgtttagttacgctagtgtgtgtgacgtcggtgtgaaagtcgacgacgttt
ccgacccgtcttgaaacacggattgcggagtgcttgtctactgcgagtcaaagggtgtta
aaaccttgcggcgaaatgaaagtaaaggtcagtctcgaattggccgacgtgggatctgtg
ttcttcggagtgcagcgcaccacggccctgtgcgtgtcacttgtgactgtgcagaggttg
agcagttggcaaacgacccgaaagatggtgaactatgcctgagcaggatgaagccagagg
aaactctggtggaagtccgtatcggttctgacgtgcaaatcgatcgatagacttgggtat
aggggcgaaagactaatcgaaccatctagtagctggttccttccgaagtttccctcagga
tagctggatctcaggcagttatattcggtaaagctaatgattagaggccttggggacgta
atgtcctcaacctattctcaaactttcaatggatatgaagttgcagtttctttagtgaac
tgtcaacgtgaatgcgaggtccaagtgggccatttttggtaagcagaactggcgctgtgg
gatgaaccaaacgtggagttaaggtgcctaacttctcgctcatgagaccccataaaaggt
gttggttgatattgacagcaggacggtggccatggaagtcggtatccgctaaggagtgtg
taacaactcacctgccgaatcaactagccctgaaaatggatggcgcttaagcgagagacc
tatactccgccgttgcgacatgtgcgttgtctagcgccaggtcgtaacgagtaggaaggt
cgtggcggttgcgttgaaggctatgagcgtaggctcggctggagcttccgtcagtgcaga
tcgtaatggtagtagcaaatattcaagttcgatccttgaagactgaagtggagaagggtt
ccacgtgaacagtagttggatgtgggtcagtcgatcctaaggtactggcgaacgccttgt
atcatcggtggcgaaaagcttgcttttagtccccgcttgtcgaaagggaatagggttaat
attccctaactgagatgcaaagattgtgttcttcggagcacaagcgcggtaacgcattcg
aacttggttagtcgctcaaagaccgagctagagttttcttctctagttaaggaacggact
ccctggaattggttcagccagagatggggacgttgtttccgaaaagcaccgcggtttctg
tggtgtctcgtgctctttgaacggcccttaaaacaccaagggaggctattaatttgcact
caatcgtaccgatatccgcattaggtctccaaggtgaacagcctctagtcgatagaataa
tgtaggtaagggaagtcggcaaactagatccgtaacttcgggaaaaggattggctccagt
ggttggaacggttggccagttggttgatgcttgtccggcgcagttctgtctgcttgatac
tttcgggttgatggcggactagtgattgtgcttgcttgcggacgctttctggtgtgtgct
tggacctcggttctagtatcctgatcgctcatctaaacaaccgtactggaaccggtacgg
actcagggaatccgactgtctaattaaaacagaggtgacagatggtccttgcggacgttg
actgtcactgatttctgcccagtgctctgaatgttaaatcgtagtaattcgagtaagcgc
gggtaaacggcgggagtaactatgactctcttaaggtagccaaatgcctcgtcatttaat
tgttgacgcgcatgaatggattaacgagattcctactgtccctaactactttctagcgaa
accacagccaagggaacgggcttggcaaaaatagcggggaaagaagaccctgttgagctt
gactctagtttgacattgtgaagagtcatgagaggtgtagcataggtgggagtcttcgga
cgacagtgaaataccaccactttcatcgactctttacttattcggttaaaagagaattgg
cttcacggccttttttcgaagcattaagcggagccattttatggcaccgtgactctcctc
gaagacagtgtcaagcggggagtttgactggggcggtacatctatcaaatcgtaacgtag
gtgtcctaaggcgagctcagagaggacggaaacctctcgtagagcaaaagggcaaaagct
tgcttgatcttgactttcagtacgagtacagaccgcgaaagcgtggcctatcgatccttt
taatcctgattgtttcaggtaagaggtgtcagaaaagttaccacagggataactggcttg
tggcagccaagcgtccatagcgacgttgctttttgatccttcgatgtcggctcttcctat
cattgcgaagcagaattcgccaagcgttggattgttcacccactaatagggaacgtgagc
tgggtttagaccgtcgtgagacaggttagttttaccctactgttgacttgttattgcgaa
agtaatcctgcttagtacgagaggaacagcgggttcaaacatttggttcataaacttgat
cgacagatcaatggtctgaagctaccatttgagagattataactgaacgcctctaagtta
gaatctcgccttgtcaaggcgaaaatttcttgcttcccggtgtcgggaggcatctctatc
tcgtggcaacacgagagcttatgccctatgtatggccttggcgtcgtagtgaattctgcg
acgcttgccaacgccagatcactctggttcaatgtcggggcgctaaatcacttgcatacg
acttggtctcttggtcaaggtgttgtattcagtagagcagtccttttatactgcgatctg
ttgagactatcctttgattgagttttttg
>LSU-rRNA_Hsa#rRNA RepbaseID: LSU-rRNA_Hsa
cgcgacctcagatcagacgtggcgacccgctgaatttaagcatattagtcagcggaggaa
aagaaactaaccaggattccctcagtaacggcgagtgaacagggaagagcccagcgccga
atccccgccccgcggggcgcgggacatgtggcgtacggaagacccgctccccggcgccgc
tcgtggggggcccaagtccttctgatcgaggcccagcccgtggacggtgtgaggccggta
gcggccggcgcgcgcccgggtcttcccggagtcgggttgcttgggaatgcagcccaaagc
gggtggtaaactccatctaaggctaaataccggcacgagaccgatagtcaacaagtaccg
taagggaaagttgaaaagaactttgaagagagagttcaagagggcgtgaaaccgttaaga
ggtaaacgggtggggtccgcgcagtccgcccggaggattcaacccggcggcgggtccggc
cgtgtcggcggcccggcggatctttcccgccccccgttcctcccgacccctccacccgcc
ctcccttcccccgccgcccctcctcctcctccccggagggggcgggctccggcgggtgcg
ggggtgggcgggcggggccgggggtggggtcggcgggggaccgtcccccgaccggcgacc
ggccgccgccgggcgcatttccaccgcggcggtgcgccgcgaccggctccgggacggctg
ggaaggcccggcggggaaggtggctcggggggccccgtccgtccgtccgtcctcctcctc
ccccgtctccgccccccggccccgcgtcctccctcgggagggcgcgcgggtcggggcggc
ggcggcggcggcggtggcggcggcggcgggggcggcgggaccgaaaccccccccgagtgt
tacagcccccccggcagcagcactcgccgaatcccggggccgagggagcgagacccgtcg
ccgcgctctcccccctcccggcgcccacccccgcggggaatcccccgcgaggggggtctc
ccccgcgggggcgcgccggcgtctcctcgtgggggggccgggccacccctcccacggcgc
gaccgctctcccacccctcctccccgcgcccccgccccggcgacggggggggtgccgcgc
gcgggtcggggggcggggcggactgtccccagtgcgccccgggcgggtcgcgccgtcggg
cccgggggaggttctctcggggccacgcgcgcgtcccccgaagagggggacggcggagcg
agcgcacggggtcggcggcgacgtcggctacccacccgacccgtcttgaaacacggacca
aggagtctaacacgtgcgcgagtcgggggctcgcacgaaagccgccgtggcgcaatgaag
gtgaaggccggcgcgctcgccggccgaggtgggatcccgaggcctctccagtccgccgag
ggcgcaccaccggcccgtctcgcccgccgcgccggggaggtggagcacgagcgcacgtgt
taggacccgaaagatggtgaactatgcctgggcagggcgaagccagaggaaactctggtg
gaggtccgtagcggtcctgacgtgcaaatcggtcgtccgacctgggtataggggcgaaag
actaatcgaaccatctagtagctggttccctccgaagtttccctcaggatagctggcgct
ctcgcagacccgacgcacccccgccacgcagttttatccggtaaagcgaatgattagagg
tcttggggccgaaacgatctcaacctattctcaaactttaaatgggtaagaagcccggct
cgctggcgtggagccgggcgtggaatgcgagtgcctagtgggccacttttggtaagcaga
actggcgctgcgggatgaaccgaacgccgggttaaggcgcccgatgccgacgctcatcag
accccagaaaaggtgttggttgatatagacagcaggacggtggccatggaagtcggaatc
cgctaaggagtgtgtaacaactcacctgccgaatcaactagccctgaaaatggatggcgc
tggagcgtcgggcccatacccggccgtcgccggcagtcgagagtggacgggagcggcggg
ggcggcgcgcgcgcgcgcgcgtgtggtgtgcgtcggagggcggcggcggcggcggcggcg
ggggtgtggggtccttcccccgcccccccccccacgcctcctcccctcctcccgcccacg
ccccgctccccgcccccggagccccgcggacgctacgccgcgacgagtaggagggccgct
gcggtgagccttgaagcctagggcgcgggcccgggtggagccgccgcaggtgcagatctt
ggtggtagtagcaaatattcaaacgagaactttgaaggccgaagtggagaagggttccat
gtgaacagcagttgaacatgggtcagtcggtcctgagagatgggcgagcgccgttccgaa
gggacgggcgatggcctccgttgccctcggccgatcgaaagggagtcgggttcagatccc
cgaatccggagtggcggagatgggcgccgcgaggcgtccagtgcggtaacgcgaccgatc
ccggagaagccggcgggagccccggggagagttctcttttctttgtgaagggcagggcgc
cctggaatgggttcgccccgagagaggggcccgtgccttggaaagcgtcgcggttccggc
ggcgtccggtgagctctcgctggcccttgaaaatccgggggagagggtgtaaatctcgcg
ccgggccgtacccatatccgcagcaggtctccaaggtgaacagcctctggcatgttggaa
caatgtaggtaagggaagtcggcaagccggatccgtaacttcgggataaggattggctct
aagggctgggtcggtcgggctggggcgcgaagcggggctgggcgcgcgccgcggctggac
gaggcgcgcgccccccccacgcccggggcacccccctcgcggccctcccccgccccaccc
gcgcgcgccgctcgctccctccccaccccgcgccctctctctctctctctcccccgctcc
ccgtcctcccccctccccgggggagcgccgcgtgggggcgcggcggggggagaagggtcg
gggcggcaggggccgcgcggcggccgccggggcggccggcgggggcaggtccccgcgagg
ggggccccggggacccggggggccggcggcggcgcggactctggacgcgagccgggccct
tcccgtggatcgccccagctgcggcgggcgtcgcggccgcccccggggagcccggcggcg
gcgcggcgcgccccccacccccaccccacgtctcggtcgcgcgcgcgtccgctgggggcg
ggagcggtcgggcggcggcggtcggcgggcggcggggcggggcggttcgtccccccgccc
tacccccccggccccgtccgccccccgttcccccctcctcctcggcgcgcggcggcggcg
gcggcaggcggcggaggggccgcgggccggtcccccccgccgggtccgcccccggggccg
cggttccgcgcgcgcctcgcctcggccggcgcctagcagccgacttagaactggtgcgga
ccaggggaatccgactgtttaattaaaacaaagcatcgcgaaggcccgcggcgggtgttg
acgcgatgtgatttctgcccagtgctctgaatgtcaaagtgaagaaattcaatgaagcgc
gggtaaacggcgggagtaactatgactctcttaaggtagccaaatgcctcgtcatctaat
tagtgacgcgcatgaatggatgaacgagattcccactgtccctacctactatccagcgaa
accacagccaagggaacgggcttggcggaatcagcggggaaagaagaccctgttgagctt
gactctagtctggcacggtgaagagacatgagaggtgtagaataagtgggaggcccccgg
cgcccccccggtgtccccgcgaggggcccggggcggggtccgcggccctgcgggccgccg
gtgaaataccactactctgatcgttttttcactgacccggtgaggcgggggggcgagccc
gaggggctctcgcttctggcgccaagcgcccgcccggccgggcgcgacccgctccgggga
cagtgccaggtggggagtttgactggggcggtacacctgtcaaacggtaacgcaggtgtc
ctaaggcgagctcagggaggacagaaacctcccgtggagcagaagggcaaaagctcgctt
gatcttgattttcagtacgaatacagaccgtgaaagcggggcctcacgatccttctgacc
ttttgggttttaagcaggaggtgtcagaaaagttaccacagggataactggcttgtggcg
gccaagcgttcatagcgacgtcgctttttgatccttcgatgtcggctcttcctatcattg
tgaagcagaattcgccaagcgttggattgttcacccactaatagggaacgtgagctgggt
ttagaccgtcgtgagacaggttagttttaccctactgatgatgtgttgttgccatggtaa
tcctgctcagtacgagaggaaccgcaggttcagacatttggtgtatgtgcttggctgagg
agccaatggggcgaagctaccatctgtgggattatgactgaacgcctctaagtcagaatc
ccgcccaggcgaacgatacggcagcgccgcggagcctcggttggcctcggatagccggtc
ccccgcctgtccccgccggcgggccgcccccccctccacgcgccccgccgcgggagggcg
cgtgccccgccgcgcgccgggaccggggtccggtgcggagtgcccttcgtcctgggaaac
ggggcgcggccggaaaggcggccgccccctcgcccgtcacgcaccgcacgttcgtgggga
acctggcgctaaaccattcgtagacgacctgcttctgggtcggggtttcgtacgtagcag
agcagctccctcgctgcgatctattgaaagtcagccctcgacacaagggtttgtc
>SSU-rRNA_Cel#rRNA RepbaseID: SSU-rRNA_Cel
ttgattcatcaatgaaattgcgtacggctcattagagcagatatcaccttatccgggatc
ctcatatggataactgcggaaatactggagctaatacatgcaactataccccaacgcaag
gcggggtgcaattattagaacagaccaaacgttttcggacgttgtttgttgactctgaat
aaagcagtttactgtcagtttcgactgactctatccggaaagggtgtctgccctttcaac
tagatggtagtttattggactaccatggttgttacgggtaacggagaataagggttcgac
tccggagagggagccttagaaacggctaccacgtccaaggaaggcagcaggcgcgaaact
tatccactgttgagtatgagatagtgactaaaaatataaagactcatccttttggatgag
ttatttcaatgagttgaatacaaatgattcttcgagtagcaaggagagggcaagtctggt
gccagcagccgcggtaattccagctctcctagtgtatctcgttattgctgcggttaaaaa
gctcgtagttggatctaggttacgtgccgcagttcgcaatttgcgtcaactgtggtcgtg
acttctaatttgctggtttgaggttgggttcgcccttcaactgccagcaggtttaccttg
aataaatcagagtgctcaatacaagcgcttgcttgaatagctcatcatggaataatgaaa
caggacttcggttctttttgttggttctagaactgatttaatggttaagagggacaaacc
gggggcattcgtatcattacgcgagaggtgaaattcgtggaccgtagtgagacgcccaac
agcgaaagcatttgccaagaatgtcttcattaatcaagaacgaaagtcagaggttcgaag
gcgattagataccgccctagttctgaccgtaaacgatgccatctcgcgattcggagggtt
tttgccctgccgaggagctatccggaaacgaaagtctttcggttccgggggtagtatggt
tgcaaagctgaaacttaaagaaattgacggaagggcaccacaaggcgtggagcttgcggc
ttaatttgactcaacacgggaaaactcacccggtccggacaccattaggactgacagatt
gaaagctctttctcgatttggtggttggtggtgcatggccgttcttagttggtggagtga
tttgtctggtttattccgataacgagcgagactctagcctgctaaatagttggcgaatct
tcgggttcgtataacttcttagagggataagcggtgtttagccgcacgagattgagcgat
aacaggtctgtgatgcccttagatgtccggggctgcacgcgtgctacactggtggagtca
gcgggtttttcctatgccgaaaggtatcggtaaaccgttgaaattcttccatgtccggga
tagggtattgtaattattgcccttaaacgaggaatgcctagtaagtgtgagtcatcagct
cacgttgattacgtccctgccctttgtacacaccgcccgtcgctatccgggactgaactg
attcgagaagagtggggactgtcgcttcgaggtttaacgacttcgttgttgcggaaacca
tttttatcgcattggtttgaaccgggt
>SSU-rRNA_Hsa#rRNA RepbaseID: SSU-rRNA_Hsa
tacctggttgatcctgccagtagcatatgcttgtctcaaagattaagccatgcatgtcta
agtacgcacggccggtacagtgaaactgcgaatggctcattaaatcagttatggttcctt
tggtcgctcgctcctctcccacttggataactgtggtaattctagagctaatacatgccg
acgggcgctgacccccttcgcgggggggatgcgtgcatttatcagatcaaaaccaacccg
gtcagcccctctccggccccggccggggggcgggcgccggcggctttggtgactctagat
aacctcgggccgatcgcacgccccccgtggcggcgacgacccattcgaacgtctgcccta
tcaactttcgatggtagtcgccgtgcctaccatggtgaccacgggtgacggggaatcagg
gttcgattccggagagggagcctgagaaacggctaccacatccaaggaaggcagcaggcg
cgcaaattacccactcccgacccggggaggtagtgacgaaaaataacaatacaggactct
ttcgaggccctgtaattggaatgagtccactttaaatcctttaacgaggatccattggag
ggcaagtctggtgccagcagccgcggtaattccagctccaatagcgtatattaaagttgc
tgcagttaaaaagctcgtagttggatcttgggagcgggcgggcggtccgccgcgaggcga
gccaccgcccgtccccgccccttgcctctcggcgccccctcgatgctcttagctgagtgt
cccgcggggcccgaagcgtttactttgaaaaaattagagtgttcaaagcaggcccgagcc
gcctggataccgcagctaggaataatggaataggaccgcggttctattttgttggttttc
ggaactgaggccatgattaagagggacggccgggggcattcgtattgcgccgctagaggt
gaaattcttggaccggcgcaagacggaccagagcgaaagcatttgccaagaatgttttca
ttaatcaagaacgaaagtcggaggttcgaagacgatcagataccgtcgtagttccgacca
taaacgatgccgaccggcgatgcggcggcgttattcccatgacccgccgggcagcttccg
ggaaaccaaagtctttgggttccggggggagtatggttgcaaagctgaaacttaaaggaa
ttgacggaagggcaccaccaggagtggagcctgcggcttaatttgactcaacacgggaaa
cctcacccggcccggacacggacaggattgacagattgatagctctttctcgattccgtg
ggtggtggtgcatggccgttcttagttggtggagcgatttgtctggttaattccgataac
gaacgagactctggcatgctaactagttacgcgacccccgagcggtcggcgtcccccaac
ttcttagagggacaagtggcgttcagccacccgagattgagcaataacaggtctgtgatg
cccttagatgtccggggctgcacgcgcgctacactgactggctcagcgtgtgcctaccct
acgccggcaggcgcgggtaacccgttgaaccccattcgtgatggggatcggggattgcaa
ttattccccatgaacgaggaattcccagtaagtgcgggtcataagcttgcgttgattaag
tccctgccctttgtacacaccgcccgtcgctactaccgattggatggtttagtgaggccc
tcggatcggccccgccggggtcggcccacggccctggcggagcgctgagaagacggtcga
acttgactatctagaggaagtaaaagtcgtaacaaggtttccgtaggtgaacctgcggaa
ggatcatta
>HY1#scRNA RepbaseID: HY1
ggctggtccgaaggtagtgagttatctcaattgattgttcacagtcagttacagatcgaa
ctccttgttctactctttccccccttctcactactgcacttgactagtctttaaaaaaa
>HY3#scRNA 
ggctggtccgagtgcagtggtgtttacaactaattgatcacaaccagttacagatttctt
tgttccttctccactcccactgcttcacttgactagccttt
>HY4#scRNA 
ggctggtccgatggtagtgggtcatcagaacttattaacattagtgtcactaaagttggt
atacaaccccccattgctaaatttcactggatt
>HY5#scRNA RepbaseID: RRNA45
agttggtccgagtgttgtgggttattgttaagttgatttaacattgtctccccccacaac
cgcgcttgactagcttgctgtttt
>U1#snRNA RepbaseID: U1
atacttacctggcaggggagataccatgatcacgaaggtggttttcccagggcgaggctt
atccattgcactccggatgtgctgacccctgcgatttccccaaatgtgggaaactcgact
gcataatttgtggtagtgggggactgcgttcgcgctttcccctgg
>U2#snRNA RepbaseID: U2
atcgcttctcggccttttggctaagatcaagtgtagtatctgttcttatcagtttaatat
ctgatacgtcctctatccgaggacaatatattaaatggatttttggagcagggagatgga
ataggagcttgctccgtccactccacgcatcgacctggtattgcagtacctccaggaacg
gtgcacca
>U3#snRNA RepbaseID: U3
aagactatactttcagggatcatttctatagtgtgttactagagaagtttctctgaacgt
gtagagcaccgaaaaccacgaggaagagaggtagcgttttctcctgagcgtgaagccggc
tttctggcgttgcttggctgcaactgccgtcagccattgatgatcgttcttctctccgta
ttggggagtgagagggagagaacgcggtctgagtggt
>U4#snRNA RepbaseID: U4B
agctttgcgcagtggcagtatcgtagccaatgaggtttatccgaggcgcgattattgcta
attgaaaacttttcccaataccccgccgtgacgacttgcaatatagtcggcattggcaat
ttttgacagtctctacggagactgg
>U5#snRNA RepbaseID: U5B1
atactctggtttctcttcagatcgcataaatctttcgccttttactaaagatttccgtgg
agaggaacaactctgagtcttaacccaattttttgagccttgccttggcaaggcta
>U6#snRNA RepbaseID: U6
gtgctcgcttcggcagcacatatactaaaattggaacgatacagagaagattagcatggc
ccctgcgcaaggatgacacgcaaattcgtgaagcgttccatattttt
>U7#snRNA RepbaseID: U7
aagtgttacagctcttttagaatttgtctagcaggctttctggcttttcaccggaaagcc
cct
>U8#snRNA RepbaseID: U8
atcgtcaggtgggataatccttacctgttcctcctccggagggcagattagaacatgatg
attggagatgcatgaaacgtgattaacgtctctgcgtaatcaggtcttgcaacatcctga
ttgctcctatctgatt
>U13#snRNA 
gatccttttgtagttcataagcgtgatgattgggtgttcacgcgcatgtgtgagatgtgc
caccctcaaaccttgttacgacgtcggcacattacccgtctgacgtga
>U14#snRNA RepbaseID: U14
tcgctgtgatgatggattccaaaaccattcgtagtttccaccagaagtgctgtgttggct
agttccttccttggatgtctgagcgaa
>U17#snRNA RepbaseID: E1
tccaacgtggatacacccgggaggtcactctccccgggctctgtccaagtggcgtagggg
agcatagggctctgccccatgatgtacaagtccctttccacaacgttggaaataaagctg
ggcctcgtgtctgcgcctgcatattcctacagcttcccagagtcctgtcgacaattactg
gggagacaaaccatgcaggaaacagcc
>tRNA-Ala-GCA#tRNA RepbaseID: tRNA-Ala-GCA
gggggtgtagctcagtggtagagcacatgctttgcatgtgtgaggccccgggttcgatcc
ccggcacctccacca
>tRNA-Ala-GCY#tRNA RepbaseID: TRNA_ALA
ggggaattagctcaagcggtagagcgctcgcttagcatgcgagaggtagcgggatcgacg
cccgcattctccacca
>tRNA-Arg-AGA#tRNA 
ggctctgtggcgcaatggatagcgcattggacttctaattcaaaggttgcgggttcgagt
cccgccagagtcgcca
>tRNA-Arg-AGG#tRNA 
gccccagtggcctaatggataaggcactggcctcctaagccagggattgtgggttcgagt
cccacctggggtacca
>tRNA-Arg-CGA#tRNA RepbaseID: tRNA-Arg-CGA
gaccacgtggcctaatggataaggcgtctgacttcggatcagaagattgagggttcgaat
cccttcgtggttacca
>tRNA-Arg-CGY#tRNA RepbaseID: tRNA-Arg-CGY
gcagaattagttcaaacggatagagcagcaacctacgaagttgtttgttaggggttcgaa
tcccttattctgcacca
>tRNA-Arg-CGY_#tRNA 
gggccagtggcgcaatggataacgcgtctgactacggatcagaagattctaggttcgact
cctggctggctcgcca
>tRNA-Asn-AAC#tRNA RepbaseID: TRNA_ASN
gtctctgtggcgcaatcggttagcgcgttcggctgttaaccgaaaggttggtggttcgag
cccacccagggacgcca
>tRNA-Asp-GAY#tRNA RepbaseID: tRNA-Asp-GAY
tcctcgttagtatagtggtgagtatccccgcctgtcacgcgggagaccggggttcgattc
cccgacggggagcca
>tRNA-Cys-TGY#tRNA 
gggggtatagctcaggggtagagcatttgactgcagatcaagaggtccccggttcaaatc
caggtgccccctcca
>tRNA-Gln-CAA#tRNA RepbaseID: tRNA-Gln-CAA
ggtcccatggtgtaatggttagcactctggactttgaatccagcaatccgagttcgaatc
tcggtgggacctcca
>tRNA-Gln-CAA_#tRNA RepbaseID: tRNA-Gln-CAA_
taggacatggtgtaataggtagcacggagaattttgaattctcaggggtaggttcaattc
ctatagttctagcca
>tRNA-Glu-GAA#tRNA 
tccctggtggtctagtggctaggattcggcgctttcaccgccgcggcccgggttcgattc
ccggtcagggaacca
>tRNA-Gly-GGA#tRNA 
gcgttggtggtatagtggtgagcatagctgccttccaagcagttgacccgggttcgattc
ccggccaacgcacca
>tRNA-Gly-GGY#tRNA RepbaseID: TRNA_GLY
gcatkggtggttcagtggtagaattctcgcctgccacgcgggaggcccgggttcgattcc
cggccaatgcacca
>tRNA-His-CAY#tRNA RepbaseID: tRNA-His-CAY
gcagtgactgtatagtggttagcactctgtgttgtggccacagcaaccatggttcaaatc
tgagtcatgacacca
>tRNA-Ile-ATA#tRNA RepbaseID: tRNA-Ile-ATA
gctccagtggcgcaatcggttagcgcgcggtacttataatgccgaggttgtgagttcgag
cctcacctggagcacca
>tRNA-Ile-ATC#tRNA RepbaseID: tRNA-Ile-ATC
ggccggttagctcagttggtaagagcgtggtgctgataacaccaaggtcgcgggctcgac
tcccgcaccggccacca
>tRNA-Leu-CTA#tRNA RepbaseID: tRNA-Leu-CTA
ggtagcgtggccgagtggtctaaggcgctggatttaggctccagtcatttcgatggcgtg
ggttcgaatcccaccgctgccacca
>tRNA-Leu-CTG#tRNA RepbaseID: tRNA-Leu-CTG
gtcaggatggccgagcagtctaaggcgctgcgttcaaatcgcaccctccgctggaggcgt
gggttcgaatcccacttttgacacca
>tRNA-Leu-TTA#tRNA RepbaseID: tRNA-Leu-TTA
accgggatggccgagtggttaaggcgttggacttaagatccaatggactggtgtccgcgt
gggttcgaaccccactcctggtacca
>tRNA-Leu-TTA(m)#tRNA RepbaseID: tRNA-Leu-TTA(m)
gttaagatggcagagcctggtaatcgcataaaacttaaaattttacagtcagaggttcaa
ctcctcttcttaacacca
>tRNA-Lys-AAA#tRNA 
gcccggatagctcagtcggtagagcatcagacttttaatctgagggtccagggttcaagt
ccctgttcaggcgcca
>tRNA-Met#tRNA RepbaseID: tRNA-Met
gccctcttagcgcagctggcagcgcgtcagtctcataatctgaaggtcctgagttcaagc
ctcagagagggcacca
>tRNA-Met-i#tRNA RepbaseID: tRNA-Met-i
agcagagtggcgcagcggaagcgtgctgggcccataacccagaggtcgatggatcgaaac
catcctctgctacca
>tRNA-Phe-TTY#tRNA 
gccgaaatagctcagttgggagagcgttagactgaagatctaaaggtccctggttcaatc
ccgggtttcggcacca
>tRNA-Pro-CCA#tRNA RepbaseID: tRNA-Pro-CCA
ggctcgttggtctaggggtatgattctcgctttgggtgcgagaggtcccgggttcaaatc
ccggacgagccccca
>tRNA-SeC(e)-TGA#tRNA RepbaseID: tRNA-SeC(e)-TGA
gcccggatgatcctcagtggtctggggtgcaggcttcaaacctgtagctgtctagcgaca
gagtggttcaattccacctttcgggccca
>tRNA-Ser-AGY#tRNA RepbaseID: tRNA-Ser-AGY
gacgaggtggccgagtggttaaggcgatggactgctaatccattgtgctctgcacacgtg
ggttcgaatcccatcctcgtcgcca
>tRNA-Ser-TCA(m)#tRNA RepbaseID: tRNA-Ser-TCA(m)
gagaaggtcacagaggttatgggattggcttgaaaccagtctgtggggggttcgattccc
tcctttttcacca
>tRNA-Ser-TCA_#tRNA RepbaseID: tRNA-Ser-TCA_
gtagtcgtggccgagtggttaaggcgatggacttgaaatccattggggtttccccgcgca
ggttcgaatcctgccgactacgcca
>tRNA-Thr-ACA#tRNA 
ggctccatagctcaggggttagagcactggtcttgtaaaccaggggtcgcgagttcaaat
ctcgctggggcctcca
>tRNA-Thr-ACG#tRNA 
ggcgcggtggccaagtggtaaggcgtcggtctcgtaaaccgaagatcgcgggttcgaacc
ccgtccgtgcctcca
>tRNA-Thr-ACG_#tRNA RepbaseID: tRNA-Thr-ACG_
ggctctgtggcttagttggttaaagcgcctgtctcgtaaacaggagatcctgggttcgaa
tcccagcggggcctcca
>tRNA-Trp-TGG#tRNA 
gacctcgtggcgcaacggtagcgcgtctgactccagatcagaaggttgcgtgttcaaatc
acgtcggggtcacca
>tRNA-Tyr-TAC#tRNA RepbaseID: tRNA-Tyr-TAC
ccttcgatagctcagctggtagagcggaggactgtagatccttaggtcgctggttcgatt
ccggctcgaaggacca
>tRNA-Val-GTA#tRNA RepbaseID: tRNA-Val-GTA
ggttccatagtgtagtggttatcacgtctgctttacacgcagaaggtcctgggttcgagc
cccagtggaaccacca
>tRNA-Val-GTG#tRNA RepbaseID: TRNA_VAL
gtttccgtagtgtagtggttatcacgttcgcctcacacgcgaaaggtccccggttcgaaa
ccgggcggaaacacca
>AmnSINE1#SINE/5S-Deu-L2 RepbaseID: AmnSINE1_GG
gcctgcagccataccacctcgggctgtgatctcgtcagatctcacaagctaagcagggtc
gggcctggtcagtacttggatgggagacctccaaggaaacccaggtgctgcaggaagtgg
tgctggtgattcagtaggtggcactcttccctctgagtcagtactgaaccagtgccccag
cgtggtgttagggggcactgtgctgctggaggtgccgtctttcggatgagacgtaaaacc
gaggtcctgaccacttgtggtcattaaagatcccatggcacttttcgcaagagtaggggt
gttaaccccggtgtcctggccaaattccaatttgggtaattacattctgcctacctaaat
tccccctgcagtttcaattggatacggtattcttcacttcctgtcctaaactgttgtgta
gtgttgctgtgcgctgttaaacagctgccgcgttccaccccagaggtggctgcatttcag
tggtgggtgaagtgatccctgtatgtagcttgtaaagcgctttgggatccttcgggatga
aaggtgctatataaatgtaaggtattattattatt
>LFSINE_Vert#SINE/tRNA 
tcggggggactggatggctcaggggattggtaatgggatacggagcctttcacctctagg
tcactggttcgaatccagcccaggtcagtagtgaccgaaagtcattaccatctgacggct
gttcggtggcctatgtgaaatgagttggtggtctcagtccagttcctagtggacaggtgt
ccacatcacaaaaccaccatcacaattggcactaattggcacccttgttggcagtctcag
cagagaggccaaggactgaatgggcatggagactgaactaccctctcacctctagaggtg
gtccctccaggtcagggttgaggcacattggcggggcagtgtggggaagcttgcactgcc
gctgcccgtgctgtacctgttctgtggataaacagaggacttcagtctccagggctgtca
atccggcacctttcacgagcactaaattcacttaaaaaa
>MIR_Aves1#SINE/MIR RepbaseID: MIR_Aves1
gaggggcggtctagcggttagagcgcgggaccgggagccaggaactcccgggttctattc
ccggctctgccactgactcgctgcgtgaccttgggcaagtcacttaacctctctgtgcct
cagtttccccatctgtaaaatggggataataatacttacctacctcacaggggtgttgtg
aggcttaattaattaatgtttgtaaagcgctttgagatcctcggatgaaaggcgctatat
aagtgcaaagtattattattatta
>Eulor9A#DNA RepbaseID: Eulor9A
tanattaaatgcaaaaaactacgttaatgcaacattatggttgagaatttaaacgcacaa
aagtcaggaaattcaaagttacggttcccacggcaaccgtaactcggcccccttgcgcat
agaagtattttgtattactgtatatgntgttaaatttatgccttaatatcagtatgtgca
atgtggccgagttacggttgctgtgggaaccgtaactttgaatttcctgacttttgtgcg
tttaaaatctcaaccgtaacgttgcattaacgtaggattttttgcattttactttccttt
g
>Eulor9B#DNA RepbaseID: Eulor9B
cnaaatgtgatggcaacattanggttgagattttaaacgcacaaaatgtcaggaaattca
aaattatggttcccacggcaaccgtaactcggccanattgcacatatatattaaggcatt
aaagttaacactatgcgcagtcacgtaataaactatatatgcataaggggatggagttan
ngttgctatgggaaccataacttcgaatttcctgactttcgtgcgtttgaanttncntac

>Eulor9C#DNA RepbaseID: Eulor9C
tatgaatattaaatacaaaaaactacgttnaaataacgttaagggtctgacttaaaccca
caaaagcnaggaaattcagagttaaggctgacactccgtccttaactcaccccgtcgtgc
ccgggtatcncttaatnttctntnaaataggcacaacggcgtgagttaaggacggagtgt
cagccttaactttgaatttcctggcttttgtcggtttgtgtcacaaccttaacgttattt
aaacgtagttttttgtatttaatattcata
>Eulor2A#DNA? RepbaseID: Eulor2A
taattaagagataatgtcaatggaatagaacgttgtcacgggataatggtctcccgctgc
tagataaatgccgaggcgaagccgaggcatttatcgaaaataaacgtcgaggcgaagccg
agacgtttattttcaaagcgggagacattgatcctgtgacaacgttctattacaatgact
ttatttctgttataccaaatgattgatgtagatttaatcattttgtctgatggatgttgg
tgcagcggagtgacagtcgctcgccgtaccgttattganctgccgcgttctgatcggctt
agaggaca
>Eulor2C#DNA? RepbaseID: Eulor2C
tanttaagggataatgttcatggcggaggagtatacgaagcaataaacggcttttgcggn
tgattaaacgccgaagcgaagctgaggcgtttgatcaaccgcaaaagccgtttattgcga
gtatactccaacgccgtgaacattattcctattatacgacaaganaaaa
>Eulor11#DNA RepbaseID: Eulor11
ttgccctcactataatagctttcaaaatctaattttgcccccttttaaatgtgctaaata
taaatgcagaaacaaagaaatatacattgataagtaaagaagcacaggtgtaccttgcag
gcagtataaaaaaagtcctttaagaggtcttgaaccagtgtccctacgtgctttatactg
cagcccaatgtgcagccactagaccaccccaccacaggtaagaaatgagaaattttgagg
gctattgaacactgcgaattttcacagtggatcagcacaaagttatttagcacaggtgtt
tctgtaattgtgatacattgggaaaattcacagtgttcaatggccctcaaactcacactt
ccacctgcgtggtgcggtggtctagtgttagtacactgggctgtaatataaaacatgtag
gaatactggctggctcaagacctgctaaaggtttttccttataccgtccgtgcttctttg
ttcgtctggatttctttgtttctgcatttatatttagcacatttanaaaaaagggcgaaa
cagattttncagg
>Eulor1#DNA RepbaseID: Eulor1
cagcaggccggattcatcaaaaggataacgggtagatattttccttttgtagaattttaa
cgaataaacggcattcctattcgttatttatctactttcgaattttaacgaatagttcta
gtgataattaccgaatttctatatttatagaaaaccggcacttcataaatatcgaattgt
gctattatctacatatgtgccggttttctataaatatagaaattcggtaattatcactag
aactattcgttaaaattcgaaagtagataaataacgaataggaatgccatttattcgtta
aaattctacaaaagaaaaatatctacccgttatccctttgatgaatccggcccgntg
>MER126#DNA RepbaseID: MER126
ttaaagagccgctgacgcctcatggaaaactttgaaaaacattctatttagaaacaattc
tgcttatatatcgtatattttctgtatttctcttccctcgttttttattactagggacat
ttgcatgaaaacaggatctttgtttcttaagagttcatctgctcctgctgcttattcccc
acctgaagtcataatcctctgtttgtgacatcacaattggttgctgtggaaatgattatg
atgtcacaaacagaggattatgacttcaggtggggaataagcagcaggagcagatgaact
cttaagaaacaaagatcctgttttcatgcaaatgtccttagtaataaaaaacgagggaag
agaaatacggaaaacgcgatatataagcagaattgtttctaaatagaatgtttttcaaag
ttttccatgaggcgtcagcggctctttaa
>Eulor10#DNA? RepbaseID: Eulor10
tcatgaancacggggcggattcatcaaaggagagntggtanttaccgactccgnatattt
tgcttnnattttttctatctgattcatgaancgcttttcgaaattcgaaaagcggttcat
gaatcgntcgggagccggcaaaaattaatagtaatgagctcatttccatagaaatgggct
cattaccatgccggctgccgaaaatttacgaggccggnttcttgccggcaaacggggtcc
tgcaggcagtgtccttccgcctgcctgcaggaaataatcccntgttnaaaaattaantaa
aaacaaattttagtttgttt
>MER127#DNA/TcMar-Tigger RepbaseID: MER127
cagcagaacctcgctaattctcgcttcgctaatccgcgaacccgataattctcaccaaaa
cccggcggtctcaccccacttctcagcaaagatttaatagcagagagctgtagcgaggtc
tcatattactaagacttcattacttttacaaaatatactacagnacatttactagtgtac
tatgaagtattatcataaataattaaaactaaactacacttgtcaaaataaatgaacaaa
gtacattttgtgatgcagtanccttgatttttatcgtgtttgtttncttactcgctaatt
cgcaaaattcggtaatccgcaatgggtctccccgtcattagtgcgaattagcgaggttct
nctg
>MER131#DNA? RepbaseID: MER131
tattatagcggcgccgttcgcgccgctatagttaaggntctgtcagcgtttccattataa
acccctattttcaggggtttataactcggccgtaaaaattcgctccgggctgaaacttgg
catacaaggtctcagcccgggagcgaattttttttacaaaatttgaaaaaaaaaatcagt
tcggccgtttttaagttataggagtgcaaaagaaa
>MER125#DNA RepbaseID: MER125
tcggcaacgctttataataagtgnctaatcattattaattcctttggtattcattgtaat
aacattaatcatgatgaactcatttggtattaatgtggatgtcatacgtanttccatagg
anttccactgtaatttagcattaattaactggaccattattttaaagtgttaccga
>MER129#LTR? RepbaseID: MER129
tggaatcccgttataaggatcgatttgggcaacccccgtttcgatcgctncgtccgaatg
atcgctacatncagatccatgaaacagcgagcttcccaaatcagacacgcgcggagaagc
aaaatctccgttttgcgaggacggagcgagttctactaggcattttagtgccacggcagg
tcagtcaagttataattggctctaattagcactcccacaagctgtaacattctttacctg
cagccgagtggcactcaaaaaggtgagaaattctttcctacctttgaaaacatcaaagaa
aatcaaagaaatcgcttccaatctgatccttacaaccgaatgccccgctgatcggnataa
gcgaggggcgaacgcatcagcaccaatgggaaatggctttcggaaagtaagatttgatcc
atatagccgaacgatcgctacgagcagtgatcagcgaaaccgaattcca
>Eulor3#DNA? RepbaseID: Eulor3
gagcctcctggcactactgtaccttccgtcctgtaattaaaccgaatctgctcctggacc
cgttcttccctggacggtgccatcttttgagtaatacatcatcagagcgcctcgctccga
tgatgtattacgctaatacatcatcagagcgccgtcgctctgatgatgtattagtgtaat
acatcatcagagcgaggcncactgatgatgtattactcaaaagatggcgccgtccgagga
agaaagggtccaggagcagattcagtataattacaggataaaagncagcctagtgccagg
aggctc
>Eulor4#Unknown RepbaseID: Eulor4
ttcctttcattcgtttaatcattttttcggttcaattttcantttttttagatgntacat
ttttaaatcagttcaatatgtctcgaaccgctacgctagaatgctgcttgactcacttcc
aaattgaagcgcttataaaaaaaaatttgaagcgctccaataattttaaatcgctctgcg
ctgcgcgtagcgatttaaaattattggagcgcttcaaatttttataagcgcttnaatttg
gaagtgatcggggttctgggcatgcgcagtgcagagcgatttaaaattattagagcgctt
caaattttttataagcgcttcagtttgaaagtgatcggggttctgggcttgtgcagcgta
aagcgatttaaaattaccggagtgcttcaaatcgttctcaacgtttgagtttgggaattt
ggag
>Eulor5B#DNA? RepbaseID: Eulor5B
tatttaagcaataatccccgagaaatcggtcgttaccagcagttaacgaccggtttgtta
gttaacggcccgaggcgaagccgagggcggttaacgctctaacaaaccggtcgttaactg
cggtaacgaccgatttcgaggggattattgctattataaaccgtantcaacggtttataa
cagcaataatgt
>Eulor5A#DNA? RepbaseID: Eulor5A
cttaattaagcaataacgatcgaggcgcagggcatttcctggggattaatgaccggctgg
gaggagttgatggcccgaggcnnagccgagggccattaaccccagccggtcattaatccc
caggaaatgccctgcgccgaggtcgttattgctattataagctgaaaacgnagaaacgaa
caggcgtatggattttttttatgggcgatgcagtttcaattggtatgtacagggcatttc
tagagaattaatgccctgtatattagccaatcagatcgctcgaatcatctctcaacattc
cattcggcttataatt
>Eulor6A#DNA? RepbaseID: Eulor6A
ttaattaagcaataagacacgacagggcgtgaattatggcgtantaattcacgcctagtg
cgttgttaggcacgaggccgaaggccgagtgccgtcaacgcaactaggcgtgaattatta
cgccgtaattcacgccctggagtgtcttattgcgattataaaattttattattaaaggtt
attttnaaaaaatatttatatatgttaattaagcgatggggctcataaattccgagcagt
gaattatg
>Eulor6D#DNA? RepbaseID: Eulor6D
taattaagcaataagacacgacaggcagtgcatttctgggcgattatagcacgcctcggg
tggcgttataaggcacgaggccgaaggccgagtgactttaaccacccgagaagtgcaata
atcgccccgaaatgcactgcctggagtgtcttattgctattatgaaatggaatttataca
taaaaataaggaaaacagtcagacccgcgcatttaccgggcattattgacgtgggcgtga
catcaccgacagccaatcagaaanctccgnttgcgtccggngttctaaagccgtttcata
at
>Eulor6C#DNA? RepbaseID: Eulor6C
ttaatatagcattaagacacgacagggcgtgttttantggtccattaatacacgcctcgg
gtgcgttgcgaggcacaaggctnaaggccaagtacttcgaccacccgaggcgtgtattaa
tggaccaataaaacacgccccggagtgtcttaatgctattataatacggctctttaattt
tnaattnaattttnaagaattcttttca
>Eulor6B#DNA? RepbaseID: Eulor6B
taattaagcaataaggcacgacagggagtgtggttatcatgagataatcacacccctggg
gcgttacgaggcacgaggcgcagccgagtgcctctaatcccccaggggtgtgattatctc
atgataaccacaccccctggagttgccttattgctattataaaaagtctttattgtggag
aaaaaatgtatttttgtgctggaagaagatgaagttggcagtttagaatgttgaacagca
gtttcagctgagctgcgtggttcacgtagattaatctacccctttagaatgttcgccagc
caatcagaatgctccctcaatccaagcagttttataat
>Eulor7#DNA? RepbaseID: Eulor7
ttcataatatatggatggcggaattctaccattgttaagctgtcagtcaaaaaccttgtt
atacatggatgtgacgtcanatccatgtataacaaactttcctgtcaatcaaaaatcttg
ttatacatggatntgacgtcagatccatgtataacaaggtttttgattgacagctgagcc
gcggaacacggtaaaaa
>Eulor12#DNA? RepbaseID: Eulor12
cattgcataaaaaataacgnatagccaactgtgaatnacgaggctgtaattccatctcgg
ggttccggtgacgttaataaaccgctcgagcttcgctctcgtggtttacgacgtcaccag
aacccctcgatggaattacagcctcgtaattcgcagttggctatncgttattctgtatgc
aatg
>MER130#DNA RepbaseID: MER130
taactaagggctctattcagaccaaaattcgatttccgcggttttggccgcggagcctcc
gcggggcttccgcggctcggctnccgcggagcctaatcctgattcaggagccaaaagttt
ctcngcactgctcccgcggagctcggactcagggctttggcaacaccccctgactagcgc
ggagcaagaagtcacgcctcccccccatgcccatatatggaaggtggcccacgctgatga
cgtnacgctgactcaactgagcatgctcagagagaacagtgacgtcgacacgcaggggag
ggctctcagaggcngactgacaacacccctgcagccgatcgcccttaaagggaaacacac
atggttctggcttatgcctgcctgcgctctgctaacaggcatttccaggctctggntcat
gatggtcgcaacccgctgtgtcgatctacttctatccacgggctgactgtggctaggaga
cagatgatctatcttctgtgcttttacctttgcctatgccccgcacaatcagaggtgttt
ctcaggcagaacgaacatgtgcaaagtctcttgttttgcctttgccccacgtgaaagggc
atcgcacgccccgttgttgaccagtcggggttatgccccttcggctggttgcccacttct
cggggcaagtgcacaacttgtgtcttgggctctgccggattcactcctttgtggttcagc
ttgtcccctggtgccattgtctgccatgggattgccttcacacagagtgcctgcgggcag
tactctcctgttacatacattttgacaccccangtggtcttaatgggtttcccaggcgcc
cgctgcaatacaacctgtcttnttggcagccanaagtgcccgtgaactccgtgtcttcct
ttcctccgctgttcaggtattctttttttggcacgtaagtgtcaacaggtgtgatcaagt
gtaaagaggcatgtggcgccaatgcttcagcgctgtcacaggagaaggacttcctgcaga
agagatggcacttgcagcgttatgcaggctgcccatctaaacccatcgttgcttggcacc
tatgccctagngaaanggtccgaccaacttgtgagcgggcacaatgccatcctaacagat
gggcatgagcgtaggcagccaagagaccatgtatgtgcatcaagtgtgnttgctgagggc
aggattcccagccgggaacgtcnaaacggctgtccgtcctgagcttacgcgcctatggtt
aaggggatgtgccatcgctaatccagctctgagctggattaactttcaaaaataaaaaat
agcttccgcggccgcgtaaggcgagtttttggccctgttgaatcgggcggagtggatggg
gcgggcgggggaagaggcattntaatgaagtctccacccccttttggctctccgcgggag
gcccccgcggaacnggccaaaaatagcttccgcagcccggccgagtttctgctgaatagg
tcggcagggtgcggaaacctgttccgcggccttctgcgggcttncgcacgcggaaggcat
gcataacatttctgctgaatagagccctaagtta
>MER123#DNA? RepbaseID: MER123
atgtaagatttttaatattgaaactccgtgaaagcttttctcaactgactaagggcctga
ttttaattcgtgtaatattcccgttaataacaacgtctaattaagacatccgttaaaagt
ccgtaacgttaatttaacggagaaaatctaatagagttctattggaatttttccattaaa
ttaacgttacggacttttaacggatgtcttaantagacatcgttattaacgggaatatta
cacaaattaaaatcaggcccttagtct
>MER136#DNA RepbaseID: MER136
tcggtaacaccctatattaaggtgccatttataaacactttattattatttatgaatatc
catagcactttatagcatgctcgataataacttaaattcatgtattaaacaggcacatac
attgttttaacagtatctacatgttataatatgctttgtaacggcttgttatagcatcat
ctgttaagaatttattactaatgcattttataacatgctttataataagttattaaagaa
tgtagctgcatctagtaatcatttcataaatatnaataaagcatttataaatggcacctt
aatttaaagcgttaccga
>MER134#DNA? RepbaseID: MER134
gcaaataataagcagatattgacttctgttgaggtgaacatcaagatttattgacccgag
aggtaaatattgaccgaggcgaagccgaggtcaatatttacctcgagggacaataaatct
tgatgttcaccgaaacacgaagtcaatatgtgtattgttacatacattctgaatgtcttc
atcagaaatatctggaaatctctccattatggccatgaatttcaaaagtgtaactgtttt
tcctttgaaactaacgttctaaaggggagatgaagttagaggtccagaaaaagctattat
tcgcctccgaggaggtgaataatagttttcactgaactcagctgcagccaatcaggatgc
actcatttgcatatgcgatctgattggttaacattgttccagacctcagtattattgacc
tctgaggaggtaaacaatagaaacttactgactcgtcacatgactgttttcagccaatca
tgagccaggatttttcttctgtatgtaacaata
>MER132#DNA/TcMar-Pogo RepbaseID: MER132
cagtgaaacctgcactaaggaccacctccagtaggcagccccctgtcttaagcgaccact
ttaaagtatccccaaggtttccagtacaattttgttcgacctttagttaaagaccacctc
tactaggcaaccgatttttgctggtcccttgggtggtcgcttaagacaggtttcactg
>MER133B#DNA? RepbaseID: MER133B
ttcattaaagacnntgggccaaattctgccctcggatacgcgcgcgcaactcccattgaa
gtcaatgggagttgcgcgtgcgtatctgagggcagaatttggccctctgtatttg
>MER133A#DNA? RepbaseID: MER133A
tactaaggggtctattctcctctcgatgtgcgcgcgtaactcccattaacgttaatggga
gttacgcgcgtgcatcgaggggagaatagacccctnagtgtgcaca
>UCON11#DNA/TcMar-Tigger RepbaseID: UCON11
tacagtggaaccctgttacagtgaatcccctgatatagtaaacatttcctgaagtcccgt
tcctttccaatgtatttcagtagagcaaaaaccccgttatagtgaacgaatcccctgtta
cagtgaacaatcactcggcagcgtaggttattttaatggacacatcactttaaactaagc
cttcgccatctgttccgccctctaattacgaatgcaaaaagaacataattcacaattgca
tcataaaaaagtaagatataagtgatttaaatgcatgtgtatgttctttattcaatgcag
catgcatctgttatgtttttctcatgtttcagacacaaatcaggagggaaactgctcttc
cctgatagagtgaatttcctgacatagtgaanttttttcgcggcaaacaggaattcacta
taaaggggtttcactgta
>UCON17#Unknown RepbaseID: UCON17
tatctcttcatttgtcttcctctcccttctttagcatctantagctcctttctaaatccc
tcacagtgcattagagggttgctctatttattaggagccaataatgcattaatacattcc
tccgtgtgaagtgtgctcttaaatattaccttgnacactaattnagttgaatntgatagt
gagaacacgttgacattgttaaggttaatgacccaatgntttacaaganaagacacattt
gaagtcaaattgattgtattaattgtttcattgaacaatgtgaacaacactgagtacatt
gttccgcaatgtcctggagcggcgtctttgctattacattaatggcggnatggcgtctat
gtccttcaagtaattggcactttgaaaatattttctgggtcctgtcgcactcgatnaata
ccgcgccgaattataaaa
>UCON28a#Unknown RepbaseID: UCON28a
gcctggggtggcgtgtcacagccgaaaagccgacgtgtgacatgcctttcacttcactga
gaggcgtgccgcatgccacgaaatgctgcaacccccgctcacattttgcataagcaattt
ccattctgttgtgttctttcacacatggtgttntaaaacagttaaaggaaaactgtaccc
attttgctcatcccagaagtctgaaatttcaaaagatgatgccaaattaattttcatgcg
tatttctcagtttattcatgccgagaggtgcttcttatcttttgaaatttcagagtgctg
gtctgaggaaaatgggtacagttttcctttaaataacatgaanaatattggagcaagatt
atatctgtcacagatgaaaatactatatttatgtctcattgtaatccattcattgnttta
tggacccaaagtcctccagggagcgtcacaaatccacataatgttcctgagtgctagatt
ttgcatttggatctctgatttagctgacagatgtgtaaaatcacatgtagccagacaact
ccctagtgactacgcanctgcggatgctgaagagcgcaagttattccagctaaggtcggc
attaacttacgctcaaaatnttccctcccgatctgcctttttcagatggtagacgtaaag
caattgtattgttttgggctgattccacccacttttggtcaaaccacgcccccattttgg
ggntccgccaacgcaaatgcggaagacgtgccgatctgaaganctccgcttttcggaaga
tggnancgtaccagcgcgntctcagtt
>UCON1#Unknown RepbaseID: UCON1
tatgttnaaattagagatgggcggggactgaaatacccgacctgcctggctacccgcggg
taccgccaaaatacccgcgggtaatcgggtaacccgacccgcctggtacccgaaaaaatg
cgggtcgggtgttcggtacccgaantaattacccgaaaatgactgcctggggttggacca
agtattgtctcatcagcattcagcaccactgccacagcatgaaggagggcagagaaaaga
aaagccaatggaagagaagagacaaggtaggagaagggggaaaatagctgtttcttaatt
gcgctgtggactttctctctaacggatccccctcccaacccaccctaagtaaagcaactg
gcatgtggcgtgttctgcagatggatcagcagtggcacacatacagctgtgcatatctgg
cacacaggtgtttgattttgtatttgctagctagccagcagcagccagatttttggggga
gtcacccacagttgtttcacaggaagagagaaagtggtccactggcactaatcctcctcc
acaacaggctcagtgcttgagccagagccactactctcacccctccccccgactctgagt
cactgtcagattctctacccttctccgcaactgggtaggagattgttttggctggaatta
gacgggcacaggtggtaccataacgctcagtgcctccacgcgtaacacctgctgcaagtt
ctttagttcttgttatctctacaacagctcttggtcttttaacagttcgttcagtggagg
aggaggaggaagagaaagcgggcccttggtgttgttcagtagtatgactggttttctcag
gttggcagccagcactgacactatgctgttcttcaggaggtgttcttttgatggacggta
ccccagtgacactggacagagcaacggcagcagaagcggcagcatgcccctctaactcag
gtttggttgatgaaccagaagaacctgcagagcctgtgggagtgggacccatagnagtgg
ctgtggccattaactttctcttttgtgattttcccctttttcattatgtttgacattttt
gagactgagctttgttncagactagtagcctatggcagtgggctggggagatgagacttc
actgagatatagaacacagaaaaagaaaatgtgtgaaaaattgnaatgacaaggttgtgt
tggtagcttgtgatgtagtgaaatgaaatccctgcccagacaatacagatagtgctatgc
tatgcgctacgggcaccctcgttgagcccacagagagactnagccggaagatatgcacca
ccaacacacccgctttatgcatccaanttcccaaacaacanntttccgaaacgaanaaaa
ancaaa
>UCON9B#Unknown RepbaseID: UCON27
tagggctagattttcaaagagtgcattttaagcgcgcaattaggggcaatgacgcgcaaa
attgcgcacgcaaagaaacagaattattttcagaagtgcaattgaagcgcctagtgcaac
tgaaaataagggatttgtgctgcccagttgcgcgcgcaacctatcatcagattttcaaaa
aattcagggagaagtttttgtgctcgcaattgcacactgatcaacgccctcttgctcatt
aacatacgcgtcccctcctatttgtgctctcatttgcactatgtaaacagcttctaacag
ctcctttcccctcttcgttcaaacaaacaatggcctttgtaaccaagaagaaaattagta
gcaggtgaaagcttatttttaatgatgctgagaccaaattgttatttaacttaaaatatt
aaaacatttctttccctcaaatcccctttaattcctcacagatattaattatagtttgtc
atacctatacctctgaaatacttgctcctccgaaagagttcaaaaactaaccctttgcct
gtataccctattagcagggtaaaaacgccttctctcttctcactatttttccaatacata
tgatgaaaacatatgagatcgttgggatttatataggcagatttggcagccttttcatat
ttacttggactgtgagatataaatcgaatttggggctctctctccaagaataagttattt
gttatctgaataagtatgtgttagtggatcagacatggataaggtgtttctattataact
gtgtttgttaggtatgatttacattgttctatattgttttataccgtttttcattttcga
ttacttaatttgtttcttgttttgtgtattttgtcacggttggctgtgggtttttgtggt
tgactttttaactttgtaacactttaatgcaaaggaaatttaaaaaacaacaatgaaaac
attttctaaatatgttcacaatcaaatntatccctcagtaatttgatttgtaggaaatgg
agagcaaagcattacaaacagagtgcttttcaataattcataattccttaaacgtgcaaa
tccatcgcctaagtttaggagcgcaatttgcgcctctaactatgttgaaaatgcacttgc
gcgcttaaatagatggccgcgccctcaggcccgcccacttatttttgctctcccgtttag
gcgcgcagtaggttttgcgctcttaagcgccacctgttgaaaatgttcaagcgcgcgcga
gcgcacttgcgcgcccaantgngcgcgcaattgcccgttttgcgcatgcaacncaggcgc
atctttttgaaaatttagccccgaangtttaacgttatattttcatgtg
>UCON31#Unknown RepbaseID: UCON31
tttaaaataacctgaaaagactgtagtgaggtggtgggatgccattcatcccagcatgcc
acgccactcctcctcttctttggatggcaatcacaggacccagatgccaagctgtggaag
atattcttccagcagcagcatctggctccttggcagactccgcaggcagttgtgctggcg
gctttggagttgcctctgggtctgtcacgtggttaggctgctgatgggctgtctgggctg
ccttgtcctcctggacgccattttcctttgactcacctttgattctgaggaatttgcgca
tttttatccgtttgagaataaggtcccgcgcaaatccctcatgagatctctacgcaggtc
cttttatggtaaaaaaaggctgtttccctgtgtncacatatntgttttctgtgtaaatct
gtgcgctgnccttagagccacccacatcccggta
>UCON16#Unknown RepbaseID: UCON16
ttcatacatagtanctttcattantaacatcgncacnnttattacgcatcttcgtttaga
agccgccttcgtttagnagccgccctcatttagtagccgcacctttaccatgcaagccgc
aggggaaagtaattaaatttaatagaagccgccctcgttttgaagccgccctcgatttaa
agccgcagggggaagtaattaaatttaatagaagccgcggcttctaaacgaagatatacg
gtatttgcagtcatgnntactacgacttttatncaagcgtgcatgtact
>UCON19#Unknown RepbaseID: UCON19
cactgcatgtatctcgcattaattattgggccatagcaacaccaacattcaagccgncaa
tgtttggacactgctccggggaaaaaatagccacaaatcattccgctcaaaataaaaagg
tcgaatggtattaattaattcatctgcacaactcattggaagtaaaagcgtnttcttaaa
tagcttcttgattgagaataaatgcctcattaatcttaaacatatcaacctgagaacact
antaaagtcagatagaataatgantgacattacagggaacacaacgtaccacacgcagga
atgcattcacccattagtcactccgcataaatacgcacacctttacttgcattagcggaa
gaggnattcagggaagaa
>UCON22#Unknown RepbaseID: UCON22
actagtggagctacccgtccgaggaacgggtatattcagtgtaaataagttaaattttag
aaattaatgagttctactaattgagtttatccttgtaaattaataaaattctagcaaatc
tacaaaaaaaancgtacgtttgtttgcctgcgtattacctgtatggagatcattaatacc
tcgtgacatcgaggtcataggtcaaatccgagaccttattgcaaatctagggaaaattac
ctttccaatgacatatggcacgaccttcaactcctaatagtctaggaggagttcangtcc
gaccgttcatacattcagaatncccaaattatat
>UCON21#DNA? RepbaseID: UCON21
cgtagactttagtaataagtttgntgcgctatactgttctgnagctcgaagntnaattca
aatgnttcttgatttacatggaaatatactgtaaaacgcgaaattaacgcgtcaagttaa
tttcgcgctcccctcgcctcgggctgattagcgcaaattaaatttcacgctaatcagccc
gagcagttagcgcgcaatacggaaatccgggatttccgctgattgcggtaaaaatatatt
cgcgctatttgcgcaatgcgcgaatatcgcgaaaatatttttatagcagcatttaatagt
tttacagnatttaatcaagacggaaaatta
>UCON5#Unknown RepbaseID: UCON5
cagagggaaagagagagagacttgctaacctttnaaaaaggctcccagtccatttatata
cctcctacaatgctcaccacttttactcgtggtgagcgcgcctcaccacctttgccgtgc
cgcctcatagccccttgttaacttttctccttttatggtcttttaggcgtagatgctcac
ctgcttaaatatctctaaagctactagtaaaaaatacctaaatatataacagatgcacaa
gtgcaccttgggatgaatgcattatggacacagaactgtcatcacacccctcacaatcac
attttcacctgctcatgtggtgtacacctgtggcttgttggcaatgcacttggttgcagt
gtgggagactcccaggttcaaagctagccttgtatctttgttccccttacgtgaggtttt
ttttctagtcttttct
>UCON18#Unknown RepbaseID: UCON18
ttngagctattttgtggtattccccagtatagtcgtgtttggtatcatttgaaagagctc
actgagctgagaagaatgacataaaaatcgctatgacgggacaaagtatggcaaagttat
gagtgtttaaagtttccaggaagtgcttttattttgattcatatttaaattaggttccca
gcagatggagggaatgcaagtcagtttgtggcaggagacagacgttctagccaatgagaa
atcaaaggggaacgctgcaagcagctgacttcgntgaggagggctgtcttatcttattat
ttatatttccccatagtagcaacaaaagtatttcaataatctatatagagtttaagtata
atatagttaattgatataagtaatttcagtgctctttaatataacaaatctctagtgtga
aatattcttagttaatgatcagcataaaatagacagaggtctttttagtgtaactataag
ttctgagttcattttatagctgagttggagcgaggatatcattaaactttgcattgtata
nagtgtgtctacatt
>UCON4#DNA RepbaseID: UCON4
ttaaagggacactgtcaagtagtttaggcccaaaatttgacctactttaaaagttgttat
aatctgatggggaatgtcctccggattctaaatatctatttttaataaaatccactactt
cgtcgccgagaaattaaaaacaatagccactatttntgtaggacccacaaaaaaacaatg
ttttgtgctccccctgctggctctgcagcagcagttaactaacgaacactattcccagag
ctgtgctgacatcatcgatgatgctggtgcacaaacaaggaagtaaacaaaaaaagccat
gttaatttcagctccattagaaacacagggaaaaaaatcaatgtttgccaaatggaaaag
gacaaaatcggtagggaaagaaattttattttcaagcttctaagagggtattacaaacaa
tggagagtaaaaanaaaaatnaaaaactataaaaaagtacttgacagtgtccctttaa
>UCON7#DNA? RepbaseID: UCON7
ttaagtgtctcaaataagcatttaatttagatttaataagacagttattgtatgttaatt
aaatatcaattgattgttaaaagcacttattgaggtttaataantatgnaagagataaat
ctagttgccatgtaattaactcaaaattacataagcaataaatgcgtaattacattctta
ttaatacattaaacttgtaaagaatgtttaggcatttaattggcatttaacaagatagct
atagcaagttaattagatatcaattaattgctaaagataattaattgacatttaataagt
atgttaattgatatctaattaacttgntatagctatcttgttaaatgccaattaaatgcc
taaanattccttncantttgnatgtgttaaaaa
>UCON2#DNA? RepbaseID: UCON2
cttaaaagaaagctgcacccattttgctcagcncagcagtctgaaagttcacanggtgag
aagcacttctcaccatgnataaactgtgaaatgtatttgaaaataaagtttttaattana
attggcatttctgagcctnctgctggcggcggccatcttgctgaaaagtgacatcatttg
tgacaccggcagtacgggagcccagtgtaagagactgtaaaccagtttccatcctgcttt
aatactggtttaacaatcagaagaagaactttactgtttaatatttaaacaaaatgttta
atgtttaaacagtaaagttcttcttctgattgttaaaccagtattaaagcaggatggaaa
ctggtttacagtctcttacactgggctcccgtactgccggtgtcacaaatgatgtcactt
ttcagcaagatggccgccgccagcagnaggctcagaaatgccaattntaattaaaaactt
tattttcaaatacatttcacagtttatncatggtgagaagtgcttctcaccntgtgaact
ttcagactgctgngctgagcaaaatgggtgcagctttcttttaag
>UCON26#DNA/hAT RepbaseID: UCON26
tagggatgggcgaaccggttcggataaaataagaaccgacccgaaccttcgcccaaaact
cgaaccgaacctgaacctgaacttttttgaggttcgaaaaagttcggttaactttttttn
cnttatttttcattttcgcgcgcctctgcacttcctggttccggccgggaccggaagcgg
aagtgccgaaataccgcgagaaaggctgttctcgcggtatttccggcccgaccggaagca
ggaagtaccggaaatctcgcgagaaagcctgttctcgcgagatttccagcccaattttgc
agacccaagaggttcggataagcttcggataagcatccgaacttttgggtgcttatccga
accgaacctccgaaccttttgaggttcgcccatcacta
>UCON23#DNA/hAT-Tip100? RepbaseID: UCON23
catggcttgatttaccttgattagcatagcaatttgctacacatttttcaaaaagtgcta
atcaattttagctcaaaatagattgaaacgccgcacaaattgctgccacagtccaaaaat
gctaatcagttttgaaaatctaaatcatggcttg
>AmnSINE2#SINE/tRNA-Deu RepbaseID: UCON3
gccggaggggatggcttagtggtctaagcatcaggtttgaaatacctagactccctggaa
ccacaggttcaaatcccagcagggtcgactcagcccttcatccttccgaggtagataaat
tgagtnccacgcagtttactgtgtgngggtctttcggatgagaccttaaaaaccaaagcc
ctgtctgctctgcgtggacattaaagatcccgtggcgcttttcgtaagagtaggggtttg
ccccggtgcccttggccgaatttctggaacccggctgaaancccggggaaaccgagagcc
tggcttatccctatagggtattagncaccctataaaagttaaatttatttatttattt
>UCON6#Unknown RepbaseID: UCON6
acaaacaagagttggcaagagccaacgggtctgcactgatttttttttttaactttttat
ttattaaaatgctctggatacagattaactttctttgctcaatatttattattgtttcac
ctgccttgaaatgggaactgcaagcgctttgataaatggattgaaaggttgtctagtttc
actgtagcttctgtaagtacctctgtatcctctgctgaaatgctattttgtaacttctta
cagcaatactcctcagtgaatcacaacagatatccctacgcctcctacagcaacagtaca
ctagggggactatttttcctctttctccagcggtggaagnacaccactgtcacaaaaggc
tgtgctaaatcagggcactggccctttctacactgataccaataggtcctgcacttaaag
tgcagacctaaaaaaga
>UCON29#DNA/Kolobok RepbaseID: UCON29
ttaaagtgcggttatggtcagaaaagtgactgtgtaaaaatggcaccttcttactcagca
gatctgctccctgtgtgtattctgagtcatatctgcttactttactgacaaaaacaagtt
tttactcctgttagcactgcagagccaatacagctacggaagagcgagctggattctatt
ctgcctcgtgcatcatcaacagaattgtcagctaagttccgattgcagaatctttattac
tggtgatgatgtangaggcagaaagaacacagcttgattttcagatcccaggttgagttt
gcagggctggcagttagaaaaatcatcttttgacttgtaaactgagcaaatttgatntgg
aagtcattgagaganaataaatatggaaccccacgatgccatttttacagtcacttttca
gagtagaaccgcactttaa
>UCON12#Unknown RepbaseID: UCON12
aaatttcaacaacaagaatatgtttctcnttttatttcttctttactttgtgttaaggag
atatgtgactttgctgtcagcgcagcttgtgatgtggcagtgaaatgaaatcngtgccca
gtgtgcctagacatacagaactttcaaacaacaaaagatatnttcttctgtcttcctttt
atttactttgtgttaaggatatgtgactttgctgtcagtgcagcttgtgatgttgcagtg
aaagtgaaatccgtgcccaatgtgcccaactttcaaaacaacagccaaacatccatattt
tccttccttctttnctttgtgttaaggatatgtactgactttgtggaatcactgcagcaa
gttgtgaatgatgtatgaaatgaaaaatccctgcccagtgcacagagagaatacagacag
tgctgtgcaatcactgctgtgctgtgctatttgctgtaatattcagctcagacgcagcca
gaaaagcccaccaagcccagaagtctcagacgaaaaaaga
>UCON15#Unknown RepbaseID: UCON15
tatctgcattatgattagagatgtgcgggtagtaaaatatccgcggtagcgaactatccg
cggataataaaaattacccgcttctcgcggatatccgatccgctaattatccgcaaaaaa
ttcggatcggatgtctgctatccgaattattttactatccgccaaagagtgcttttggca
gggtttttcagcaggaaaataggaaatgagttggaaaacattaataaaacttgaaaacaa
cagcttaaggtgtttgatccttagatgaactgtagacggcttccgccgttcaagtctatg
tgagagcggtgcagaaaggaagaacgggacggggtaagaagaggaga
>UCON24#Unknown RepbaseID: UCON24
cattctcccactttttaaccaccttcaangtcacctgcggcattttatgnatggtaaata
atataatgaaaaaaggtagcaaacacgaaagaggacacatgggtaaagacagttattaaa
accggaatgatttatttcataacattttgaggtagcatactttaactctaggtacagcaa
cccctcagtgtctgctccccctaatttgcataagtaattgacagctcgttaacagctcat
taggaacactgaaaaccatgtgacaaaaacaaacccagtgcaacagaggggacagagtct
ctgcttgtgaattatattgaaaactcaaccagattcaaaattacaggtcagaaaacaacc
tgattattaaaaaa
>UCON20#Unknown RepbaseID: UCON20
tattatttattttcataaacgtataggatacgtatcccantgcggcaccattacgcaggt
tacattcctgtattcactttaaacacagtcaatcaataccagttatcaaaatctgtacgc
aggacgggggaaggttgtgaaattgcctagaaaacacatctgcaaagtaaacccaataca
gcgggctgtctgcgtgacttattactttttaataatgtaaatatgtaaacattatagagg
ccttattgatcctcagtacctaaacattacatcactattaataacaaatgtaataagata
ttataaatatgcaaaataatagtacattaacctaaataacaccaataaattgcaaagctt
agcataaaattgaaaatcactaatggaacactgtgcagtttgttcatactacgagcagtc
aagaatcatgcataatgtaacagtgcaactgctaacagcaggctcacacaagataattta
aacttgtttttatggacatgaggaactgatctttgaagcggtccctgatgagattccgct
tggccctaacagcatcctgagagagtgttccggttttccccttgcatccggtgcgtattt
atagggtgcagaataaggactcgtttaaattacgcacgtggatttgcgccttnaccgtat
taggtgaaaagtaggtgtttaccccatgnccatatatgaaatcggtgntaaaatgcgtac
agagccaaanccctcctacatgccgttacgtgnccgcatatnctacaca
>UCON25#Unknown RepbaseID: UCON25
ttcattttctcttcctcttttccccngtgccacgatgcaatctgcactgtctgagagcca
gactccaaatgaggcagccgttctgaacacgtgnagacaaaggaagtggtttccctagca
acgggaaccacgtgaaagctctcagaacagctcccctcctccactcaggtttcttttcag
tttagcggttcgcacataagctcgcgcggagaatcggacacccggtgttcgattcgaatt
tatcaggcgaactgaagcaaggagagtagtgggtg
>UCON14#DNA? RepbaseID: UCON14
gtaagatttccaagatttctggcggganttctttacaanagatgcattntttctnttggg
gtttacgccgccatttngtctaattattcctgacatttcgcccatcatattgtgagcttc
ttcagaggaaagaaataacagcttgtctccttgagagcacttctgaaatttattcaattc
acactttgctcttaaagaagactggctatttatttctntcctctgaggaagctcatagta
tgatgggcgaaacgtcaggaataattaagaaaaatggtggtgtaaaccccagcagaagaa
atacatcttttgtaaatgactcccngcagaaatcttggaaatcatat
>UCON8#DNA RepbaseID: UCON8
cattaagggctctattcgtcaatgctttacttatgcgtacgcatctttttttttacgtga
ttcttctacgcggcaggacgggtgcgttggctgcacggtattcagcaaaaagaacatccg
aaatacgcggccgcgcaccggcatctgggcggggtttggccgaccgcgtacttgagcgcg
gatttcaaatacgggcanagggattcccctttttttgaccatataagggaactgcgcaag
tcttaacgcggactgaacactttacacggtattcagcaacaaagaagcagcctccatcag
cgcgtagtgcacaggaacnggttggtttcatggcgtagngcgggagaactgcctcaacac
agtctgctcatgctgatgctcctgatgctgccgcttctgatgccctaaaagctgctgcct
ccgcatcctctgctgctggtgccactgcacactctcgggcgatggggcaaggggcacact
ctggatcttcacatgccaagatgaggaaaatcaatttcaatncccaaaagacggaactac
tggtgcagaaggtcactaaacactaccagttgctctatggcactggagtcttgaagggga
atcctgaaaaaaggacatgggtgtggaacaagatcctgtactgcatcactgccctgggat
actgcgagagggacataggggaactcaaacataaacggagagcgggattttccttgcant
ggccacaataaatatgtttgttgaagagaaaataagtgggaagagaagacatgcatgcct
gatgttgaagaaaagcctgtttgtgcctaatacattggagaaattgttcaagaacagttc
atccntgtgaaaatatgacccctgtaatgctgccaaggtcagtgagacctngggtgatct
gctgngtaagtgccggtcgcgcaagttaaagctgcctgggggcagctttaacttacgcac
ccgatttttccaagatttcaaaaaactttagagaagagaatgcgtgtaacttgctcgttt
gggccggttcttcccctttttctactttctccggcccctttcggacattccntncnncct
ctctctccctctctctctttccaagatgtgtacac
>UCON28b#Unknown RepbaseID: UCON28b
gtagagctcagcaataaaatatacntgaccgatatttattgcaacgtgcattctnagnca
ttttctactncacatgatgttctgaaacagttaagtaanatgaaaaatacaggcacaaga
ttatatctgtcacagatgaaaaaactacatttatggatcagtgtaatccattcattggtt
tatggacccaaagtcctccagggagtgtcacaaatccacatgatgtccctgagtgctgga
ttttgcatttggatctctgatttagctgaaagatgtgtaaaancncatgtagccagacag
ctccctattggctacacatctgaggaggctcaagagcgcaagttattccancnaaggtcg
gcagtaanttacgctcantaaattggctccagatccgcctgtttcagacggtagcataga
aataacttatgcgttttgctaaatcnncccacttttggtcaaaccacgcccctctttggg
gatctgccatcgcaaacgcggaagacatgcagatccggagatccgcgctttccggaggac
ggcggaataccggcggatcaanagtttgacatgta
>UCON28c#Unknown RepbaseID: UCON28c
tcttgctttttctctcacgtatggtgttctgaaacagttaagtaaaatgaagaatatttc
taacttatattagtaacttgtattgaattatacttggattacttattaaatgaagaatat
tatccatattatatctgtcacagatgaaaaaactacatntatggatgagtgtaatccatt
cattggtttatggacccaaagtcctccagggagtgtcacaaatccacatgatgtccctga
gtgctggattttgcatttggatctctgagttagctgaaagatgtgtaaaatcacatgtag
ncagacagctccctattgactacgcatctgaggaggctcatgngcgttgtttattccagc
aaacgtntggaatannttacgctcangaaattggctccngatacgcctgtttcagacggt
agnatacgaataactngtgcancgtgctaaancctcccactttcggtcaaaccacgcccc
tctttgggnatctgccatcacaaacgcagaagacgcgcggacccggncatgcgcaccttt
tggaggacggcagaataccagcggatta
>UCON12A#Unknown RepbaseID: UCON12A
ttttttcntttcttttttatttactaacctaaagataatgactttgctgtcagtgcagcg
caatgaaaatgaaatcagtggcagcacctgagtgtccagccgcccagtgtacctagccct
agacactacagaactttcaaaaataacaaaaacaaatgtttttctttctcattaactttt
taaagcctgctgactttgtggaatcactgcagcaagttgtaaatgatgtatgaaatgaaa
aatccctgcccacccagtgcgcacagagagaatacagacagtgctttgcaatcactgctg
tgctgtgctatttgctgtaatatttagctcagacgcagccagaaaagcccaccaagccca
gaagtctcagacgaaaaaaga
>X1_LINE#LINE/CR1 RepbaseID: X1_LINE
ataaaacactaaancttatgaagaaaatgaagtgaaatagaggcgcaaaaagaaatgtat
gaagaaaggacacagagggnaaatggaaagtgttcaaagataaattaatgtatgcccaag
ggttatgcgtgccatctagcaataaatacgctagaagtaaaaatgaaggccaatgcggat
gaanaaggaagtgcaaaaagtaatcaagggtaagaaagaggcatatgcgaggtataaagc
atcaggtacaagggagagctggaaagattacagaatgaagttaagagagtgtaaaaaaat
gataagaaaagcaaaggtggagaatgaaaggaagattgcacaagaggttaagataaataa
taaggcatttttcaagtacataaggaacaagaggtcagcgaaggagacagcagggcctct
aagagatggcaagggtaatttattgacagaagaggtagacattgctaaaaaattaaatga
attctttgcctcagtgttcacaaaggaggatgggggacagatgccagaaacagacatana
tttcccaggggaggaaaaagaaatactgaaggaaatcaggatcgtgccagaacaggtgat
caagaaattagaacatctgaaanctggcagaacnccaggncagga
>X2_LINE#LINE/CR1 RepbaseID: X2_LINE
agggtnaagaggcaaancaagaagctgtaggccagcaagtttaacatcgctgcggggaaa
atcttgggaaaccatcttaagggacgcggtgggagaacacctggaaaagcacagtttgat
taaggatagccagcatggattcaggcangggaggtcatgcttaactaacctgctggagtt
ctttgaagatattactgccatgatagataagggaaattcagtggatgtagtgtacttaga
ttttcaaaaagcatttgacaaggttccacatcagagattaatggctaaggtaaagagtca
tggaataggaggtaaantagagngctggatagaaaantggctnaagagcagganacaaag
agnagccataaatggaaanttttcgagntggaaaggggttacgagtggggtaccccaggg
gtcagttttaggacctctgctgttcaacgtatntataaatgatttggacgagggtattga
aagcaagatctccaagtttgcagatgatactaaaactggaggcagagcaaataatgagga
acaatgcaaccagattcaaaaggatttggatcgtttaggtgactgggccagcagatggca
aatgcagttcaatgtagacaaatgtaaaataattagtctgggagcaaggaaccaanctag
ggaatacgtgctaaatggaacagtcatccagcacactgatcaggaaaaggatttgggggt
tattgtggaaaaatcattgaaaccatcagcccagtgcacagctgcagtaaaaaaggcaaa
cgggatactaggntgtattagcagagggatagaatacaaaacaaaagaggtgatactgtt
actgtataaggcacttgttagaccccatctggaatactgtgtgcagtactggtcaccgtn
ccacaggaaggatattattgccttggagagggtgcagcgtagggcaacaaagatgatacc
aggtctcaagaatctaagttatgaggaaaggttaagggagctgggcttattctcactgga
aaagaggagacttcgaggtgacctaatagaagttttcaaaattatgaaagggattgataa
agttgatagagataaattnttcacactggcgaagggttcaaaaactaggggacataatct
aaaaattaggaaactaggagtaaatagggaactcaggcagaactatttcacgcaaagggt
aataaacatatggaataagttaccggggaaggcgattgaagcaaagagtataaatgagtt
caagagacacctagatttgtttctggagaaggaggggattgaggggtacggtgaaaaagc
aggaaggtgggattaagataaaccnaaaaagggcaggcatgttgggccggatggcctttt
cctgttcctaaaatttcttatgttctta
>X8_LINE#LINE/CR1 RepbaseID: X8_LINE
gcaaaaaggaataatgagttaatgctagccaaagggattaaagggaataagaagggcttt
tacaaatatcagggaaaagaaatactagagagaaaatagggccaytaataaatgaggaaa
gaartgaaattaatgatgactctaaaatggctgagatactgaactcattttttaaatctg
tctttaacaagaaaaataaagaaaagaaatttggacaattaggaagtaatgaagaccttg
taaaaatagctattgataaaaagcaggtaaaaaatacttggaaaatttgaataaat
>X9_LINE#LINE/L1 RepbaseID: X9_LINE
taattttttatgatantagttcttggaagataaagataccntacaatgcctaaaaataaa
cctggatccgctaaagattcggcattttgctcccaagcttccgctagccgggagacgggc
ctgtctgctttcggtttcacaccatcgggaggtacagatttgacttatcaaacgatgtcg
gatttacttagtaagaactcggcggatattagtaaaaggttggacgcgattcaggctaca
atggctgcaacggataagaagtttgaaagctttggttcaagactgcaggaggctgagagg
aaaattgaagacacggagataacgatcgatggacacgacgctattctaactgagaatacc
aaagactgtaaagcgctgagaaatcgaattgatgacctggaaaacaagctcagattaaga
aatgtcaggttggtaggggttcctgaaggcgcggagacgagagaagctgagatatttttt
tcgcaatggattatgaaggtgctggggatggataattttgaactccctctacaatgcgtc
gtggcgcgtcgtatccctgggaaggccaatcaggcaacaccccgcacggtncttgcggaa
tgtgcagctcttggaacgaggaacaacgttttgaaattggcacgtaaatctgagtccagt
tttcagggttcaagaatcttattttatccggattacagtcctgttcttcttcggcgtcgg
aaggcgtttgtgactgttaaaacgagaatgaaaaatatgggcctggaatacgcgttgctt
tatcctgccaggctgagggttcgctgtggaggccagacatatgtctttctttctcccacg
gatgctacagcgtttctggataagaaggaggcagactgcgcccgaacggtggaagaaatg
gcttcggaggactccgacacgnagagcgtatttttt
>X5B_LINE#LINE/CR1 RepbaseID: X5B_LINE
gcagggaacaaaagagagagaacatattaaatggaacagtcatgcagcatactgaccagg
aaagggatttaggggttattgtagaaaaatccttgaaactatcagtccagtgyatggctg
cagtaaaaaaggcaaacaggatactggggtacatcacccgtgggacagaaaatcagaaga
agtga
>X7A_LINE#LINE/CR1 RepbaseID: X7A_LINE
agrcttgttcaccaaatcctggaatactagaattasaggcccccttgaagcttgaaagag
gtaattttaggacaaataaaaggaagtrctactttacacagcaggggagtaaacttatgg
aactcattaccccaagaggtggtataggctgaaaatataaatagcttcaaaaaagattta
gataaattcatggatgatagatccatwnatgggttataagggaagtgggatgcagttaac
ctttaaggttgatgtcagrgargacag
>X7D_LINE#LINE/CR1 RepbaseID: X7D_LINE
taaagttaagaatatcctttgaagcttgaaagaggcaaatttaggacaaataaaagaaar
tactactttactcgtagatrataaaaatgtatggaatatattatcccaaaagtatagagt
acwtgctgaaaatataaatagattcaagaaaggtttaga
>Charlie7_Aves#DNA/hAT-Charlie RepbaseID: Charlie7_Aves
cagtggtctccaaagtggggtgcgcgcaccccaggggntgcgcaagacgatccactgggg
tgcgggaagaaaatactagaacttctatttattttattttatctaaaaaataagaaagaa
attaagctttactaatatttaatatacgnnttgacactggcgccctcactcggtccgtat
gtcaganggtcacatgtcacatacggtncgcgaggtgtcctgggggaagagtggtgctcc
acaacgcggaggggttgacagtggcgccctcactcgttcgctcactttcagcgtattgcg
acgtattgcagtttacgtgtgcccggttaagtggatttacggattatattatctagtttt
aactaaactaaccctcacaaaatggacaagtggcttaaaaagattcctgcaaagaaaccg
cggattgaagataatactaataatgcgagcacaagcgaacaacaagaaaatggcagagct
gacacttctactcctagtacgagctcttcgtcagccacattacgaggtaaaaacaatgac
gatctaatcagatctgacaagaagtcggccaaaaanatcgaaattatcaagaagactatt
tgaaatacggatttacatccgctatcgttaacgatgaacctcgccctaaatgtatattgt
gccttgagatattagctaatgatagtatgaagccatcacgattagcaagacatttaaaaa
ctaagcatccagaacatgaagacaaacctctacaatttttcagcgatgtttnaagtcatg
cgatattcaatccagtactttacaaaatttcactaaacctaatgataaatntttagaagc
ctcttttgaggtttcttacttaacagcaaaagacaaaaagccacataccgtcggggaaac
acttgttcttcctgccgcggtaaaaatggctgaaataatacacggaaaacaatacggcga
caaactaaaatgcattcctttgtcagcaaatactgttggaagatgcatagaaaacattgc
tgaagatttgaagaaacaagtattagaacaaattacgcagtgtgggaggtttgctatacg
gttggatgaaagtacagatgtttctaacatgtctcagcttatggtatttgctagattctg
tttcaataatgaaatacacgaagaactactttttcgtgagccactaaaggaaagatgtac
cggagaagatacattctcaacagtaaatgacttctttaataaaaacaatgttttatggaa
aaactgtgcaagtgtaaccactgatggagcggctgctttgactggaataaaaaagggatt
ccggggtaaggttacagagatagcaccacgcgtgaaattcattcactgcatcattcatag
gcaagctattgcagcaaagaagctggagccagaagtgcacaaagtgctacaggatgtcat
cgatgtggttaattttataaaaacaagacctttaaatagtagaatctttacaatactttg
taatgagatggggagtgaccacgaaaatcttttgtaccacacagnggttcgctggttatc
tcgtggcaaagtgcttaaaagagttgtcgaacttaaagatgagttacgcgtttttctttt
acaaaaagacaagtgttccgaatttgctgaccttttctgtgatgacaagtggctgtcagt
agtatgctacctagcagatattttcgaaaaaataaacacacttaatgtgtcccttcaagg
tgaaggtgacgttttaacaatgagcgagaaagtaactgcttttcgaaagaaactcgtgct
atggagagagcattttgaaaacggatgtttggaaatgtttccatcgttatgtgattttgt
tgccgaaaacgatgcaagtgtgtcacctataaaaactctcgtatctgtacacttaaaaaa
cttggaaacagaattttctaacctgtttaaaaatcttccaaangaagagtttcagtgggt
tttgaacccatttgttaaaaatataaaaatgcaacaccttccgattagtttgcaagaaca
actgattgacatcagggaagatggaaatttactagccgaatttcaanaaaaanctttgca
taattggtggatgggantgaaaaatnagtatcacgatttagtaagcgcagccaacgatgc
acttcttccatttggatctgcgtatctttgtgaggtatctttttcagctatgacagccat
taaaaccaagtatcgaaataaactgaacttagaaccagaccttcgaatcgctgtatcaca
aagtgttaaaccaagattttaaaaaataatgaagcatattcaatcacatngctctcacta
aaaatattaatagtantattttagtgagagnaaaangttttgtaccgttaaaaataaaat
aaaattattttaaaatattgtttatttcatctttatctcatccttttttaatttctattt
ttgtgtatgttttataatgtacataatatattagtacagtagtacatgtatataatttat
aaataaatatacatatattgggggtgcgcgctcaaaattttttactgataggggtgcgcg
atcaaaaaagtttggagaccactg
>CR1-I_Tgu#LINE/CR1 RepbaseID: CR1-I_Tgu
gcggctgtcgcagcggggtgtgcagggagggcgctggagcnctgccagctcgaccaggga
gcaatggcacccacccggcagaaagccacggcctctctaagctctgcacccaccacggct
gacgcagctgcccagacagagctccggtgggaacacgctgccacccaggtgccaggctgc
agggtgtgccctgctctnacgccagcaccggccagcagcagtgagcacacctgtgggagg
tgcgcccaggtagaggaactcctccgcttagtgacagagctccgggaggaggtgagtagg
ctgaggagtatcagggagagtgagagagactgctggaatcgcaccctgccttccctggga
caggcccgacaggcagacaggacgcatgatacggaggattccctgtcctctctccgcctg
gctgaacacagtgacttaagggacggggggcaatggcgacaagttcctgcccggcgcagc
aggcgcgtctcctctgtgactgccccacctccccaggtgccctggcgtaacaggtgcgag
gctctgcaagtggaaccgaacaataacgaggacgatggttcatctagcntggaggtgtcg
ctgaggttaagtcggcctgcgccctgcgtcaaaactgcttccataaagaaaaaaagacgg
gtcgttgtcataggagactcccttctgaagggaacagaaggcccaatatgcagaccggac
ccacttcttagggaagtctgctgcctccctggggcctgggttaaagacgtgaagagaaag
cttcctaccctggtacggccctcagattattatccattattgatttttcaggtaggcagc
gatgaagttgcaacaagaagtccgagggcaatcaagagagacttcagggccttgggacga
ctggttaagggatcaggagcacaagtggtgttctcctctatccttccagttgcagggaat
gatgagggaagaaacaggaagagccagcagatcaatacctggctccgagcctggtgtcat
cggcagaatttttggggttttgatcatgggtcggtttacacgacaccgggcctgctggcg
acagatggggtacacctgtctcaaagggggaaaaggatctttgcacaggagttagcaggg
ctcattgaaagagctttaaactagatttgaagggggaaagggataaaaccaggctcgcta
gagataagcctgggggcggcacgccagtgtttgagggacggtgtgctagtgaggtccttc
ggtctgccgtctcagtggaggcaggggatggagatccatgcggcagcaaagacgcaaggg
ttattgatgtgttagaaaccacggaagcgcctgagaacggtcacgcaggaattagggctt
ctccccccgaaaaggcggcgggatcaatagcccaactgaagtgcatctacaccaatgcac
acagcatgggcaacaaacaggaggagctggaagccattgcgcagcaggaaaactatgaca
cagttgccatcacggaaacgtggtgggatgactcgcacaactggagtgctgcaatggatg
gctataaactcttcagaagggataggcaaggaaggagaggcggtggggtagccctgtatg
ttagggagtgttttgattntctagagcttaatgacggtgacgatagggttgagtgtttat
gggtaagaatcagggggaaggccaacaaggcagatatcctggtgggagtctgttatagac
cacccaaccaggatgaagaggcagatgaaatattctataagcagctgggagaagtctcac
gatcgctagcccttgttctcgtgggggacttcaacttaccagatgtctgctggaaataca
acacagcagagaggaaacagtccaggaggttcctggagtgtgtggaagataacttcctga
cacagctggtgagngagccagctagggaaggcgccccgctggacctgttgtttgtgaaca
gagaaggactggtgggtgatgtgatggtcggaggccgtcttgggcacagcgatcacgaaa
tgatagagttttcgattctcggagaagtaaggaggggggtcagcagaactgccaccttgg
acttccggagggcagactttggcctgtttaggagactggttgacagagtcccttgggagg
cagtcctgaagggcaaaggagtccaggaaggctggacattcttcaagaaggaaatcttaa
aggcgcaggagcaggccgtccccatgtgccgaaagacgagccggcggggaagaagaccgg
cctggctgaacagagagctttggctggaactcagggaaaaaaagagagtttatgaccttt
ggaagaaggggcaggcaactcaggaggactacaaggatgtcgtgaggttatgcagggaga
aaattagaagggccaaagcccagctagaacttaatctggctactgccgtaaaagacaata
aaaaatgtttctataaatacatcagcaacaaaaggagggctaaggagaatctccatcctt
tactggatgcggggggaaacatagcgacaaaggatgaggaaaaggctgaggtacttaatg
ccttctttgcctcagtctttaacggnaagaccagttgtcctcggggtacccagccccctg
agctggaagatagggacggggagcagaatgaagcccccgtaatccaggaggaagcggtca
gtgacctgctgagccacttggacgcacacaagtctgtggggccgggtgggatccacccca
gagtantgagggaactggcgaaagaacttgccaaaccactctcaatcatctancagcagt
cctggttaactggngaagttccagctgactggaaattggcaaatgtaacgcccatctaca
agaaggctcggaaggatgatccagggaactacaggcctgtcagcctgacctcggttccgg
gcaaggttatggaagagatcatcctgagtgccattacatggcacatgcaggacaaccagg
ggatcaagcccagccagcatggatttacgaaaggcaggtcctgcttgaccaacctgatct
ccttctatgacaaagtgacccgcttagtagatgaggggaaggctgtggatgtngtctatc
tagacttcagtaaagcgtttgacaccgtctcccacagcatcctcctagaaaaactggctg
ctcgcggcttggatgggtggactcttcgatgggtaaaaanctggctggatggccgggccc
agagagttgtggtgaatggagctaaatccagttggcggccggtcgctagcggtgttcccc
ggggctcagttttggggccggtcctgtttaacatctttattgatgatctggacgtgggga
ttgagtgcaccctcagtaaatttgcagacgacaccaagttgggtgggagtgttgatctgc
tcgagggtaggaaggctctgcagagagacctggacagactcgatcaatgggctgaggaca
actgcatgaggttcaacaaggcgaagtgccgggtcctgcacttgggtcacagcaacccca
tgcagcgctacaggctgggggaggagtggctcgagagctgttcggcagaaagggacctgg
gggtgctggtcgacagccggctgaacatgagccagcagtgtgcccaggtggccaagaagg
ccaatggcatcctggcctgtatcaagaatagtgtggccagcaggaccagggnagtgatcg
tccccctgtactcggcactggtgaggccgcacctcgagtgctgcgttcagttctgggccc
ctcactttaaaaaggacattgaggtgctggagcgtgtccagagaagggcaacaaggctcg
tgaagggtctagaaaacgtgtcttatgaggaacggctgagggagctgggtttgtttagtc
tcgagaagaggaggctcaggggggacctcatcgctctctacaactncctgaaaggaggtt
gtagtgaggtgggggccggtctcttctgccgtgcctgcagtgagaggaccagaggaaatg
gccttaagctgagacaggggagattcagattagatattagaaaaaaanttttcactgtta
gggtggtcaggcattggaataggttgcccagggaggtggtggagtcaccatccctggagg
tgtttaagaggcgtctggatctggcgctgggtgatgtggtttagtggtttaggggttaca
gtggtagtgctgggtggacggttggactngatgatcttaaaggtctcttccaaccttgat
gattctatgattctatgattctatg
>CR1-J1_Pass#LINE/CR1 RepbaseID: CR1-J1_Pass
actagcccgaggagagcccccgaggaagcgcgcagctgtccaggcnccnggctgcaggga
gtgtctgagcctggtgttantggctggagggcagtgggaagacacctgcgtgcggtgtga
acaggtggangatctgctctgcccagtggcagagcttaaagaggaagtggggaggctgag
gagtatcagggagtgcgaaagagaaatagactggtggagtcgcatccttccgtccctgag
agaaatgcagtggatggaagctcagcaagagtcagaggagccctgnccctcttgccatca
ggcagaaggaagagacctagaagatgggggggaatggaaacaggtccctgctcggggagg
cagnagaattccctcccggcctccctcgccttcccaggtgcccttacagaatcggtacga
ggctctggatcccgagggtcaggcagacgacagcggagaagaagntctgcctggngggtc
tcccagatcaatgcggtcagccagacggatcacagccgcgcgtattaagaaaaaaagaag
ggtagttgtagtaggtgactcccttctgaggggagctgagggccctgtatgccaaccgga
cccatcccacagggaagtctgctgcctccctggggcccgggtaagggatattactaggag
actccctggactgattcggccctctgattattacccacttctggttgtccaggtcggcag
tgatgaggttgangagagaagtnccagggcaattaaaaaggacttcacggcactgggacg
actggttgaagggacaggagcacaggtggtgttttcctcgatcccttcggtagcagggaa
gaatgccgaaaggaacaggagaacccacctgatcaacanatggcttaaaggctggtgcca
tcggtggaattttggctttttcgatcatggggcggtttatacggcaccaggcctgctgga
gacagatggggttcacctgtctaaaaggggnaaaaggattctagcccatgagttggcagg
gctgattgagagggctttaaactaggtttgaagggggaaggggataagaccaggctcgct
agagatgagcctgggggtggcatgccagtgctgggggtgaaatcgacagcccagctgaag
tgcatctacaccaatgcacgcagtatgggtaacaaacaggaggagctggaagccattgtg
cagcaggaaagctatgacgtagtcgccatcacagaaacgtggtgggatgactcgcgtgac
tggagtgctgcaatggatggctacaagctcttcagaagggacaggcgaggaaggagaggc
ggtggggtggctctgtacgttagggagtgtttcgactgtacagagctcaaggacagtgat
gataaggttgagtgcctatgggtaagaatcagggggaaggctaacaaggcagacatcctg
gtgggagtctgttatagaccacccaaccaggatgaagaggcggatgaantattctatgag
cggctggctgacgtttcacgatcgccagcccttgttcttgtgggagactttaacttgccg
gatgtctgctggaaactcaacacagcggagaggaggcagtctaggaggttcctggagtgt
gtggaagataacttcctgacacagctggtaagcgagcctaccaggggcggtgccctgcta
gacctgctgttcgcgaacagagaagggctggtgggagatgtggtggtcggaggccatctt
gggcacagtgaccatgaaatnatagagttttcagtncttggtgaagtaaggaagggcgtc
aacaaaacctctgccttggacttccggagggcggacttcggcctgttcaggacactggtt
cagagagtcccttgggaaacagcccttaanaacaaaggggtccaggaaggctggacacgc
tttaagaaggaaatcttaaaggcgcaggagcaggccgtccctatgtgccgaaaggtgagc
cggcggggaagaagaccggcctggctgaacagggagctttcgctggaactcagggaaaaa
aagagagtttatgacctttggaagaaggggcaggcaactcaggaagagtacaaggatgtc
gttaggtcacgtagagagaaaattagaaaggcgaaagctcagctagaactcaatctggcc
actgctgtgaaagataataaaaagtgtttttataaatacattaacaacaaaaggagggcc
aaggaaaatctccatcctttattggatgcgggggggaacatngtnaccaaggatgaggaa
aaggctgaggtacttaatgccttctttgcctcagtctttaacagaaagaccggttatcct
cagggcaaccagccccctgagctggtagacagggacggggagcagaacggaccccctgca
atccaggaggaagtagttagtgacctgctgngccacttagacactcacaagtctatgggg
ccggatgggatccacccgagggtactgagggagctggcggaagagctcgccaagccactc
tccatcatttatcatcagtcctggctaaccggggaggtcccagacgactggaggttggcc
agtgtgacgcccatccacaagaagggtcggaaggaggatccggggaactacaggcctgtc
agcctgacctcggtgccggggaaggttatggaacagatcatcttgagtgcgatcacacgg
cacgtacaggacaaccaggggatcaggcccagccagcatgggtttaggaaaggcaggtcc
tgcttgaccaacctgatctccttttatgaccaggtgacccgcctagtggatgagggaaag
gctgtggatgttgtctacctggacttcagcaaagccttcgacactgtctcccacagcatt
ctcctggagaagctggcagcccacggcttggacaggtgcactcttcgctgggttaaaaac
tggctggatggccgggcccagagagtggtggtgaatggngctacatccagctggcggccg
gtcactagtggtgttccccagggctcagtattggggccagtcctgtttaatatctttatc
gatgatctggatgaggggatcgagtgcaccctcagtaagttcgcggacgacaccaagttg
ggcgggagtgttgatctgctggagggcaggaaggctctgcagagggatctggacaggctg
gatcgatgggccgaggccaacggtatgaggttcaacaaggccaagtgccgggtcctgcac
ttgggtcacaacaaccccatgcagcgctacaggctgggggcagagtggctggaaagctgc
ccagcggaaaaggacctgggggtgctggtcgacagccggctgaacatgagccagcagtgt
gcccaggtggccaagaaggccaatggcatcctggcctgtatcagcaatagtgtggccagc
aggaccagggcagtgattgtccccctgtactcggcactggtgaggccacacctcgagtnc
tgtgtccagttctgggcccctcactncaagaaggacattgaggtgctggagcgtgtccag
agaagggcaacggagctggtgaagggtctggagcacaagtcctgtgaggagcggctgagg
gagctggggntgtttagcctggagaaaaggaggctcaggggagaccttatcgctctctac
aactgcctgaaaggaggntgtagccaggtgggggtcggcctcttctcccaggcaaccagc
gacaggacgagaggacatggcctcaagctgcgccaggggaggttcaggttggacatcagg
aagaatttcttcacggaaagggtggttaagcattggaacgggctgcccagggaggtggtg
gagtcaccatccctggaggtgttcaagaaacgactggacgtggcacttagtgctatggtc
tagttgacanggtggtgttcggtcaaaggttggactcgatgatctcggaggtcttttcca
acctnaatgattctgtgattctgtgattctatg
>CR1-L1_Tgu#LINE/CR1 RepbaseID: CR1-L1_Tgu
ttgtgagccatncaggagcaggaggtggagcttctttgttcctgagngactcgttataaa
aggcctctggggagcgcggcgaacaggagcaggcaaacagggtcacaacaggagcaggta
aacagggtcacaacaggagcaggtaaacagggtcacagcagtttgcgcagcagttcgcgc
gggcagggcaagcaggcagggccgcaggttcttgcgagtttggtaaggtgttttcattgt
ttgcttgatcttgggctttctcctaagcaatggttttaacccggtcgaaatctgtggttg
gtacaagtgtatgtgaccaagtagagccctccaaaaaggatgtgtctgtgcagacccatt
cctgcccagagtgtttgagcttatcagtggtatcagggggtgttgtggagaaggcccgcc
tacggtgtgaacaagtgaacgacctcctcttgctggtggccgagcttagggaggaagttg
aaagattaaggagtatcagggatagcgaaagggaaatagactggtggagttcagccctta
catctttaagggaggcccaccaggattcagagtctcactctcaggcaatagaggggcacc
tggtagatgaaggggagtggaaatgggtccctgctcggggaggtaataacaaaaatccct
cctgccccccatcccctagccaggtgccacttcagaataggtatgaggccctggatctag
agagccagacagataatttagaagaaaattatctgcccagtgagcctctcaattatgact
cgtctaaaaaatggattaccacctctaacgtcaagaaaaaaagaagggtaattgtagtgg
gcgattcccttctgagggggactgagggcgccgtatgtcgaccagacccatcccacagag
aggtctgctgcctccctggggcccaggtgcaaaacgtcactgaaggacttcctaggctga
ttcggtcctctgattattacccactgctgatactccaggctggcagtgatgaaattgata
agaggagtgtcaaggcaattaaaagggagtttagggcactgggtcaagtggttgatagga
caggtgtacaggtagtgttttgttcagtccctttggtggcagagaaaaatgatgaaagga
ataggagaactcacgtcattaacaaatggctcaagggttggtgtcatcggcaaaattttg
gattctttgatcatggagcaacctttatggcacctgctctactggaatcagacgggatac
atctctctgttaagggcaggaggtttttagctcatgaactggcagaccttattgagaggg
ctttaaactaggtctgaagggngaaggggatgcagctgggctgtctggaagcaggcccaa
ggatggtaagactgtgttaggggagaaatcagcagcccagctgaggtgcatgnatgccaa
tgcacacagcatgggtnacaaacaggangagctggaggccgtggtgcagcagcagagcta
tgatgtagttgccatcacagaaacanggtggnntgactcacatagttggagcactgcact
ggatggctacaagctcttcaggagagacgggaaanggagaagaggtggaggggtggccct
ttatattagggaggctttggatgtcanaggtattgaaactaatgatgatgaagttgagtc
cctatgggtaagaattaaggggagggccaacaaggctganatcctactgggagtctgcta
tcgtccacccaaccaggatgaagaggtggacaacttattctataagcaactaaacaatgt
ttcaggatcatcagcccttgttcttgtaggtgacttcaacctaccagacatctgctggga
acttaatacagcagaaaaacagcaatctagaaagtttttagagtgtgtggaggataattt
tttgtcacaactggtgggcaagcccaccaggggagggactatgttagacttgttgttcac
aaatggagatggactggtgggtgatgtggaggttggaggccgcttggggcacagtgatca
tgaaattatagaattctcgataattggtgaaataaggaggaatatcaataagatctctac
actggacttccggagggcagactttggcctatttaggagacttattcagagagttccttg
ggaaagagcccttgaaaacaaaggagtccaggagagatgggtgtgcttcaaagcagagat
cttgagggcacaagaacagactgttcctgtgtgccgaaagatgagtcgaagaggcaaacg
tccagtctggatgagaaatgaggttttgaaggaacttagaaataaaaaaaaaatgtatca
tctctttaaggagggactgatttctcaggaagtatttaagggagctgctagggcatgtag
gaaaaaaattagggaggccaaagctcagtttgaacttaacttggcaacttctgttaaaaa
taataaaaaaagtttttacaaatatattaatggtaaaaggaagggtataaccaacctcgg
ttccttattggatgaggcaggcaacctagtaactaaagatgaggaaaaggcggaaatgct
taatgccttctttgcctcagtctttagtggtaaggcagcttgtcctcaagacaactgtcc
tcaggggttgataggtggtgccagggagcagaatggtcctcttgttatccaagaggaggc
agttagagaactactgggacacttggatatttataaatcaatgggaccagatgggatcca
ccctagggtgatgagggagctggcagatgtgcttgcgaagccgctctccatcatttatca
ggagtcgtggctcactggtgaggtcccggacgattggaaactggccaatgtgacacccat
ttacaaaaaaggtaggaaggaggatcctggtaattacaggccagttagcctgacctcagt
accaggtaagataatggaacagttcatacttagtgctatcacacagcacttacaagatgg
ccagggtatcagacccagtcagcatgggtttacaaagggtaggtcatgtctgaccaacct
ggtctccttctatgaccaggtgactcgtctggtagatgcaggaaaggctgtggatgttgt
ctatttagacttcagcaaggcctttgatactgtttcccacagcacactcctggaaaagct
ggcagcccatggcttggatgggagcacccttcgctgggttaggaactggctggatggccg
ggcccagagagtggtggtgaacggtgctgcatccagctggggaccagccaccagtggtgt
ccctcaggggtctgtgctgggaccagttctatttaatatttttatagatgacatggatga
gggcattgaatccttcattagtaaatttgcagacgatactaagctgggagcttgtgttga
tctgttggaaggaaggagggctctgcagagagatttggatcgattggacggatgggcaga
gtccaacagcatgaagtttaataagtctaagtgccgagttctgcattttggacacaaaaa
tcccctacagcgttacaggttggggacagtgtggctggacagtgtccaggcagaaaggga
cctgggggtgctggtcgacagccggttggatatgagccagcaatgtgcctcggtggccaa
gaaggccaatggcatcctggcctgcattaggaattgtgtgaccagcaggagtagggaggt
tattcttcccctatactcggcgctggtgagaccacatcttgagtgctgtgtccagttctg
ggcccctcagttcaggaaggacgttgagatgcttgagcgcgtccagaggagggcaacgag
gctggtgaggggcttggaacacaagccctacgaggaacgtttgagggagttggggttgtt
tagcctggagaagaggaggcttagaggtgaccttattgctctctacagcttcctgaaggg
aggttgtagacaggtgggggtcgatctcttccaccgggcagcaactggcagaacaagagg
acacagtctcaagctacgtcagggaaggtttaggttggatattaggaaaaaaattttcac
tgaaagaataataaaatactggaattgtcttcctagggaggtggtggaatcaccatctct
ggatatgtttaaaaaaagactggacttggcacttggtgctatagtctagttgtggtgtta
gggcataggttggacttgatgatcttagaggtctcttccaacctcattattctgtgattc
tgtgattctgtg
>CR1-X3_Pass#LINE/CR1 RepbaseID: CR1-X3_Pass
gcatcagaaacatgacgggagcccttccaggagcagcgcgggngatttaaacggntccag
ggagccgtgggcgacncagagcgcggcagacgaaggcgcggcacggcagcgagggcgcgg
canagcagttcgcagggcagttcgcgcaggcagggcgagcaggaagggctcctctccgac
catccgggagcagccaatagaggcagnaaacagactcggtanctggtaaggaagagcaaa
gagatcctttcagccccagtcttattagcgtactagtntaagcttcctcagttatggtgc
tgacacgccgtnaagctcantcccctgtagctgcgggagtcactgaaccagccgtgtcag
aggcctccagccagccagacctgctgatggcagatgcagctctccaggtcacaggctgcc
aggagtgcctgatgcctctccgcgaggctggggccgacaaacagttcttttgcagaaggt
gtgctgtggttgaggagctgtgtcgccaggtgaaggagctacaggaagaagtgaacaggc
tacgtagtattcgagcgaacgagcaagagatagaccggttattttcagagacgctacagt
ctcaagactctcgggagtctcgaacctccattgtagtggagaagcaggtggactcagaac
cctgcagggtaattagtcaaaggactgttagccaagggtctgttaaagatgaaggctgga
agcaggtcactgcacgtaccaggaggaaggttcctcctcctcagaatttgacaagtagga
ctggcaccttctacaacaggtgtgaggctctggaactagaaggccagacaactgatgagg
tgggcgaaggtccttctgggatagtggggcctcctaaaacaacaccacctgtaccccgca
tcacgacctcctctgttaagaggaaaagaagggtagttgtaataggagactcccttctaa
ggggaacggagggcccgatatgcagaccggacccaactcacagggaagtctgctgtctcc
caggggctcggataagggacattactggaaaactctccagtctagtaaggccctctgatt
actatccgctattggttgttcaaaccggcagtgacgaaataacaaagagaagtccgaggg
caatcaaaagagacttcagggccctgggacgattggtagagggatcaggagcacaggtag
tgatttcctcgatccttccggtaacaaggaataatattgataggaataggcagatccatc
aggtcaatgcatggctccgaggttggtgtcagcggaaaaattttgggtttgttgaccatg
ggatgatctactcaacacctggtctactgacacctgacgggatgcacctntctcagaggg
gaaaaagagttctagcacaggagctagcggggctcgttgacagagctttaaactagcttg
gaagggggaaagggacaaaaccaggctcgccagtgatgagcgatgggatggtgtgccaaa
acttgaggaaacgagcactaatgggatccctcaatctgcttcacgaggtgttggctacaa
tgcaccacacctgaaatgtttctacactaatgcacgcagcatgaggaacaaacaagagga
gctcgaagcgctggtcngctcccagagctgtgatgtcattggtgttagtgagacttggtg
gaatgagtcccgcgactggagtgctgggatggagggctacaggctgttcaggagggatag
gcagggcaggcgaggtggaggagtngcactgtatgtaagggagaggtttgattgcacagc
ccttacagttagtgatnatgtggttgagagcctctgggtgaggattagggggatggaaaa
caaaggagatgtcgtagtgggtgtctactaccgatngcccagccaggatgtnagcactga
tgagttattctataggcaattaggagaaatctctggatcagtagcccttgcccttatggg
agatttcaanttcccagacatcaaccgggaataccgtactgctgtgacgagcaagtctgg
gaaattcctgaagtttgtnggagataacttcttgtcacaagtactcagtgagccaactag
gaaagatgccctcctagacttgctatttgtgaatagagaaggactcgtgggggatgtgac
ggtaggtggctgtcttggccacagtgatcacgaaatggttgagtttaaaattttcggtgt
aatgagaaaaaaggacagcagagttgctnccctggacttcaagagagcaaactttaagct
attcagggagctacttagcagagtaccctgggaatctgcttttgagggcttaggagtcca
cgagtgctggtcagtctttaagaaccgccttttagaagcacaggagcaggcaattccacc
gtgtcgtaagtcaagcaagcggggcagaagaccagcttggctgaacagggaactcctcgt
ggagctcgagaggaaaaagaaattgtatgatctctggaagcgaggtcaggcttcgcagga
agattacagagctgtggttcgtatatgcagggagaagacacgaaaggccaaagctcaatt
agagttgaaactggccagtgttgtgtcagacaacaagaaaggctttttaaagtatgttaa
tagcaagaggaggtctaaagaaaacattggaccgatacttgttgaagatggtcacctgac
naatagggatgaagaaaaagcggaggcattcaatgctttttttgcctcagtctttaataa
tactgatagaccttgggctgcccggtcccctgagtcggaggaccacgagtgcgggaacag
tgactttccatttgtggacactgaaattgtaagggaccagctgtatcagctgaatgttca
caagtccatggggcctgatgggattcatcccagagtactgaaggagctagcggatgttac
ggcaggacccctctcgatcatctaccaaaggtcttgggagtctggggaggtccctgctga
ctggaagctagccagtgttattccaatttacaagaagggcgtgagggaagacccaggaaa
ctacagacctgttagtctaacctcagttcctggaaaaattatggagaagattatactggg
tactactgaaaggcatttaaagaacaatgcaatcatcaggcacagtcaacatgggttcac
aaagggaaagtcctgtttaactaatttgatatccttctatgataaggtcacccgcctagt
ggatgaagggaaggcggtggatgtagtttttctggattttagtaaggcttttgatactgt
ccctcacagcatccttctggacaagttgtccagctgtgggatgagcgggttcacggtgcg
ctgggtgaagaactggctgaagggcagagctcaaagggttgtagtgaatggggctacatc
tggctggcgaccggtcaccagcggtgttcctcagggctcagttctagggccagttctgtt
caatatatttatcaacgatctggatgcaggagttgaatgcaccattagcaagtttgctga
tgataccaaactgggaggtgctgttgactctctcgagggacaagaggccttgcagaggga
tctagatagattggagcattgggcaatgattaatgggatgaaatttaacaagtccaaatg
ccggattctgcacctgggacggagtaacgccgggcacaagtataaactgggagaggagtg
gctggagagcagccctgcagaaagggatctgggggtgctggtcggcagcaggctcagtgt
gagccagcagtgtgccctggcagccaagagggcaaaccccatcctggggtgcatcaaaca
cagcatcaccagccggtcaaaagaggtgattatcccgctgtattcagcgttggtgcggcc
tcaccttgagcgctgtgtgcagttctgggccccacaatttaagaaggatgtgaaggtcct
tgaatgcgtccagaggagggcaacaaagctggtgaaagggctggaaggaatgtcctgtga
ggagcggctgaggactctgggcttgtctagtttggagaaaaggaggctgaggggcgacct
cattgctctctacagcttcctgaggaggggaagtggagagggaggtgctganctcttctc
cctggtatccagtgacaggacgcgtgggaatggttcaaagctgcgccaggggaggttcag
actggacattaggaagcatttctttaccgagagggtggtcaaacactggaacaggcttcc
tagagaggtggtcgatgccccaagcctgtcagtgtttaagaggcatttggacaatgccct
taataacatgctttaacttttggtcagccctgaagtggtcaggcagttggactagatgat
cgttgtaggtcccttccaactgaaatattctattctattctattctattctattctattc
tattctattctattctattctattctattct
>CR1-Y1_Aves#LINE/CR1 RepbaseID: CR1-Y1_Aves
cgagtagaaaagtccnngngattntctccttcgtgnctgagcgnnacggtgngagcgnag
ggctcctgcgatcaacgnctggccgcagagtcggtgtcggcgacagggntttggtttctn
tgaccatggggctctttttgagganctgacctgcttgggagagacgggatccacctgact
aagtgaggcaaaggcatctttgccagcaggctggccgacccggtgaggagggctttaaac
taggaacgacgggggagggagatgacgacccgcaatcaagtgaggaagtggtggacnggg
ccggcaagcaaaggggcgcggggtgatgtgaacggaagagacctcacaatcagcaaaaca
gggctgaagggggnccacctcaagcgtatgcacataaataaggaagcgcctgnaggacag
cattacggggaaagctctcacgccttttctgggaaatcagcacgnccgggtgcctctctg
aagcgcctgtacactaacgcacgcagcatggggaacaaacaggaggaattagagatctgt
gtgcagttgcagggctatgatctcattgggatcacggagacgcggtgggacggctcncat
gactggagtgctgccgtggatggatacaggctctttaggaaggacaggccgggaaggcga
ggagggggagttgcccttcatgcgagagagcagctggaatgcatggagctctgcctgggg
atggacgatgagccagctgagagcttatgggtnaggattaaagggcagaccagcgcgggt
gacatcgtngtgggtgtctgctacaggccgcctgatcaggaagaanaagcggatgaggcc
ttctncagacagccggaagnagcctcacgttcgcaggccctggtcctcatgggggacttc
aaccaccccgatatctgctggagggacagcacagcagggcataagcagtccaggaggttt
ctggagtgcattgatgacaacttcctgacgcaagtgacggaggagccgacgaggggaggt
gctctgctggacctcgtactcacaaacaaggaagggctggttggggatgtgaaggtcgga
ggcagccttggctgcagtgaccatgagatggtggagttcaggatcctgagaggagggagc
agggcaaaaagcaggatcacaaccctggacttcaggagagcagacttcggcctcttcagg
gatctgcttggaagagtcccgtgggataaggccctggagagaagaggggtccaggagagc
tggntaatnttcaaggatcacctcctccaagctcaagagcagtccatcccgacgagcang
aagtcaggcaaaaatgccaggaggcctgcgtggatgagcaaggagctcctgacnaaactc
aaacgcaaaaaggaagcatacaggaggtggaagcagggacaggtnacccgggaggaatac
agagacactgtccgagcatgcagggatgnggttaggaaagccaaagcccanctggaattg
aatctggcgagggatgtcaagggcaacaagaagggcttctacaagtacatnagcggcaaa
aggaaggctagggaaaacgtgggcccgctgctgaacggggcaggggacctggtgacaaag
gacatggaaaaggccgaggtactnaatgccttcttcgcctcagtctttactggtaagacc
ggccttcaggaatcccaggtccctgagaccagngggaaagtctggagcaaggaagactta
ccctcggtggaagaggatcaggttagggaacacttaaacaaactggacgcacataagtcc
atgggncctgatgggatgcacccacgagtgctgagggagctggcagatgtcactgcgagg
ccactctcaatnatctttgaacgatcgtggcgaccgggagaggtncctgaggactggagg
aaagcaaatgtcactcctatcttcaagaagggcaagaaggaggacccggggaactacagg
ccggtcagcctcacctcggtccctgggaaggtgatggagcagctaatcctggaaaccatt
tccaggcacgtgaaggacaagaaagtnatcaggagtagtcagcatggattcaccaagggg
aagtcatgcttgaccaactcgataaccttctacgatgaaatgactggcttggtagatgag
gggagagcagtggatattgtctaccttgacttcagtaaggctttcgacactgtctcccgt
aagatcctcatagagaagctgntgaagtacgggctggatgagcagacagtgaggtggatt
gaaaactggctgaacggccgggcccagagggtggtgatcagtggcacgaagtctagctgg
aggccagtaactagcggtgtaccccaggggtcagtactgggtccagtcctgttcaacatc
ttcattaatgatctggatgatggggcagagtgtaccctcagcaagtttgctgatgacaca
aaactgggaggagtggctgatacgccagagggtcgtgctgccatccagagggacctcgac
aggctggagaaatgggctgacaggaacctcatgaagttcaacaaggggaagtgcaaagtc
ctgcacctggggaggaacaaccccangcaccagtacatgctgggggccgnccagctggaa
agcagcttngcagaaaaggacctgggggtcctggtggacaccaagctgaacatgagccag
caatgtgcccttgcggcaaagaaggcnaacggtatcctgggctgcattaggnagagcgtt
gccagcaggtcgagggaggtgatccttcccctctactcagcactggtgaggccacacctg
gagtgctgtgtccagttctgggctccccagtacaagagagacatggacatactggagaga
gtccagcgaagggccacgaagatgattaagggactggagcatctctcctatgaggaaagg
ctgagagagctgggactgttcagcctggagaagagaaggctcaggggggatcttatcaat
gtgtataaatacctgaagggagggtgcaaagaggacggagccaggctcttttcagtggtg
cccagtgacaggaccagaggcaatgggcacaaactgaaacacaggaggttccctctgaac
atcaggaaacactttttcactgtgagggtgaccgagcactggcacaggttgcccagagag
gttgtggagtctccatccttggagatattcaaaagccgtctggacacggtcctgggcaac
cggctctaggtggccctgcttgagcaggggggttggaccagatgacctccagaggtccct
tccaacctcagccattctgtgattctgtgattctgtgat
>CR1-YB2_Pass#LINE/CR1 RepbaseID: CR1-YB2_Pass
cacccgccangcacntcacaagaagcaanggatngccngccgnctcgccaccaggcagna
gnaggggacctaagancgaaggggngnacgnanccctntttctgctcaagntaggagnng
aattccctcccaanntgcctcgccttcccaggtgcccttatacaacaggtacgaggccct
ggaatctgaggancagggaaatgagaacgtggatnaaagtccttccgggatggagggatt
gcctagggtaaagcagcccaccccncacaccacgacctcctcaatcaagaaaaaaagaag
gttagtagtcattggtgactcccttttgagangaacggagggcccaatatgccgaccaga
cccancccacagggaggtgtgttgcctccctggggcccaggtaagggacgtcaccaagaa
acttcccagcctggtacagcccactgattatcaccctctactggttttccaggtgggcag
cgacgaagtcccaacaagaaggctgcggacaatcaagagggacctcagggccttgggaca
actggtcaagggatctggagcacaagttgtgttctcttctgtcctgccagttgcagggaa
tgatggggcaagaaacaggaaaatcatgcagatgaacacctggcttcgagactggtgtta
ccagcagaattttggggtttttgatcacgggtcagtttatacgacaccgagcctgctggc
aacaaacggggtccacctgtctcaaaggggaaaaaggatcttagctcaggagttagcagg
gctcgttgagagagctttaaactagatttgaagggggacggggacatagccaggcttgac
agagataaggtgtgggaaggggagaactatagcgaccacccnagcagcaaaaggaggctt
aagaggggatacctcnagcgagcacaagcagccaaagacgtaaccacaagacaggactat
ggggcatccctttgcacccccactgggatactgacacaatcaaatacttctataaagtgc
ctgtacaccaacgcacgcagtatggggaacaaacaggaggaactagagatctgtgtgcag
tcacagggctttgatctcattgcgattacggagacgtggtgggatagctcncgtgactgg
aatgttgtcatgaagggctacacgctgtttaggagagacagaccaggaaggcgcggtggt
ggagttgccctctacgtgaggcaacacttggaatgtatcgagctctgtcttggggtggat
gatgagcgagtcgagagcttatgggttaggataaaagggcagactagtaagggtgacact
gttgtgggtgtttgctacaggccgcctgatcaggaggaggaagtggatgaggccttctac
aggcagctcgaagcagcctcaaagtcacaggccctggttcttgtgggggactttaactac
cctgacatctgctggagaagcaacacagcgaagcacaaacagtccaggaggttcctggaa
agcactgatgacaacttcctgncacaggtagtggaggatcccacaaggaatggtgtgctg
ctcgacctcatactaacaaacagggaaggccttgttggagatgtgaaggttgggggcagc
cttggctgtagtgaccatgagattgtggagttcagtatcgggcgaggaggaagcagggca
gcaagtaagattgcaaccatggacttcaggagagctaactttagcctcttcagggatctt
cttggaagaatcccatgggaacaggccctgcagggaagaggggtccaagagagctggttg
atattcaaggatcacttcctccaggctcaagaacgatgcatcccgatgagcaagaaatcg
ggcaaagggggcaagagacctgcgtggatgaataaagaactcctgtcattactcaagcgt
aagcaggaaatacacaggagatggaagcagggtcaggccacttggaatgaatatagagag
gttgtcagagtaagtagaaatgagacaaggaaggccaaggcccatctggaattaaatctg
gccaaggatgtcaaggacaacaagaagggcttcttcaaatacatcaataacaaaaggaaa
acnaaggataatgtgggcccgttactaaatggaggggggaccctggtaacagaggacgca
gagaaggcagagttactgaacgccttctttgcatcggtcttcactgacaagaccagccct
caggaatctctgacccaggagaccagggtaaaggaatgttggaaggaagactttcccttg
gtcaaggaggattgggttagagaacacctaggcaaacttgacatccacaagtccatgggc
cctgacgggatgcatccacgagtgctgagagagctggcggacaccatagcgaggccgctc
acgatcatctttgaaaggtcgtggcgatcaggagaggtgcctgaggactggaagaaagca
aatgtcaccccggtcttcaaaaagggcaagaaggaggacccagggaactaccggccagtc
agcctcacctcaatccctggaaaggtgatggagcgcctcattctggaggccatctctatc
cacatggatgacaagaaggtgatcaggagtagtcagcatggattcactaaaggtaaatca
tgcttgaccaacctgattgccttctacgatgaaacaactacctggatggatgaggggaga
gcagtggatattgtctaccttgacttcagcaaggctttcgacactgtctctcacaacatc
ctcataggcaaactcaggaagtgtggactggatgagtggacagtgaggtggattgagaac
tggctgaacggcagatcccagagggtcgtaatcagtggcacagggtctagttggaggcct
gtcactagtggtgtcccccaaggttcaatactgggcccagtattgtttaacttattcatc
aatgacttggatgaaggggcagatgcctcctcagcaagttcgctgacgacacaaagctgg
gaggagtggccgataccccagagggctgtgcagcccttcagaaggacctcgacaggctgg
agagatgggcagagaagaaccgtctgaaattcaacaaaggcaaatgcagggtcctgcacc
tggggaggaataaccccangcaccagcacaggctgggggctgacctgctggaaagcagct
ctgcggagaaggacctgggggtcctggtggacaacaagctgtccatgagccagcagtgtg
cccttgtggccaagaaggccaatggtatcctggggtgcattaggaagagcattgccagca
ggtcgagggaggtgatcctgcccctctactcagccctggtgaggccacatctggagtgct
gtgtccagttctgggctcctcagnacaagagagacatggagctcctggagcgggtccagc
ggagggcnacaaagatgattaagggactggagcatctctcttacgaggaaaggctgaggg
agctgggcctgttcagcctcgagaagagacgactgagaggggacctcatcaatgtctgtn
agtatctgaagggagggtgtcaagaggatggagccaggctcttctcggtggtgccgagca
ataggacaagaggcaacgggcagaaactgatgcacaggaagttccacctgaacatgagga
agaacttctttactgtgcgggtgaccgagcactggaacagattgcccagagaggttgtgg
agtctccctcactggagatattcaagaaccgtctggacgcaatcctgtgccatgtgctct
aggatgaccctgcttgagcagggaggttggaccagatgacccactgtggtcccttccaac
ctgacccattctgtgattctgtgattctgtg
>CR1-Y_Pass#LINE/CR1 RepbaseID: CR1-Y_Pass
gagnagtggcttcagaaccatacacctacaatggataccactgagcgtgagacaccttga
atcctggtgacccacaagaacagggntccaattcaacctccacccttcaacattcagacc
gaaatacagatacgatgctttaaaggctttagatgtccatgagcaaggccaacgaagaga
ancacctgcaccagcgcatgtggttaccgtaaaaagaaacatcgagtgntcgtagtgggc
gactctcttttaaggggcactgaggcgcccatctgccggcctgatagagagtcacaagaa
gtatgctgcctnccgggggctaggatccatgatgttgccgagagggtaccccaacttgtc
aagagcacggacnactgcccgctactactttttcatgtgggtacaaatgataccgcaagc
caaaaaataggcaggatcaaggaagactataaagccctggcgaggcaggtgaaaaacatc
ggtgcccaagtcatcttctcatctgtcctaccggttagagaaatagggacagccagaagc
agacgcatagtgcagatcaacgtctggcttcgtggctggtgccatcgagaaggttttggc
ttttataacaatgggttgtgctttaatgattgtagcctgttagggagggatgggatccac
ctgtctaaaaggggcaagagagtctttggcagcaggctggccagtttggtgagacggact
ttaaactgaaggactgggggccggggtccgaagtggcaatgctcgcgccattgcttcctc
ctggggagtaggccatgccaaccantgcagcgacagatgttccttggctgcctctcaaga
tgagaatcanagggctaaccacatcaagggtgtgtatggctatggtgaatcctcttacac
cccttctagggaacctggatgctcgattacctctctgaagtgcctgtacacaaacgcaca
cagcacggggaataaacaggaagaactagaaatctgtgtgcggtcgcagggccacgatct
cactgcaattacagagacatggtgggatagctcacatgactggaatgttgtcatggatgg
ctatgtactttttagaaaggacaggtcagcgaggcgaggtggtggagttgctctttatgt
gagagagcaactggaatgtatcgagctctacccagggacagacgaacgagttgagagctt
acgggtaagaattaagggacaggctaanatgggtgacactgttgtgggtgtttactacag
gccacctgatcaggaggaggaagttgatgaggctttctacgggcagctggaagtagcctc
acggtcacaggccctggttctcctgggggacttcaaccaccctgatatttgttggaggga
caacacggctcggcacacacggtccaggaagttcctgcagatcactgaagataacttttt
gacgcaagtggtggaggagccaacgaggaaaggtgtgttgctggaccttgtactaacaaa
ccaggagggactggttgaagacgtgaaggctgggggcagccttggctgcagtgaccatga
gatggtggaactcaggatcctgcgtggaggaagcaaagcagtaagcaggactagaaccct
gaacttccagagagctaacttcggcctcttcaaagacctacttagaggaatcccatgggn
tagggctctagaagagaagggggtccaagagagctggtcaatattcaagcatcacttcct
ccaagctcaagaccagtgtatccccatgatcaagaaatcaggcaaagggggcaggagacc
tgcatggatgagcagggagcttctagtaaatctcaaacggaagaaagaaatttatgggat
gtggaaaaagggacaggccacgtgggaggactataggaacatcgtcggagtatgcaggga
tgcgacgaggaaggccaaggcccacttggaattgagtctggcaagggatatcaaggacaa
caagaagggcttctgcaagtacatcagcagcaaaaggaagattagggaaaatgtggggcc
gctgctgaatcagatgggtgtcctggtgacggaagacacagagaaggcagaattactgaa
tgccttctttgcctcagtctttactgctgaggccggccctcaggaatcccagacctcgga
ggcaagagaggaaggctggagaaaggaagacttccccctggtcgtagagggttgggttag
agatcggctaggcagacttaacacccataaatccatgggccctgatgggatgcacccacg
ggtgctgagggagctggcagatgttgctaagccgctctccatcatctttgaaaaatcatg
gagaacgggagaggtgcccgatgactggaggaaggccaatgttactcccatcttcaaaaa
gggcaagaaggaggacccgggaaactacaggccagtcagcctcacctccatccctggaaa
ggtgatggaacagatcattctggaggtcatcaccaagcatgtagaagaaaagaaggtcat
caggagtagtcagcatggattcaccaaggggaaatcatgcttgaccaatctgatagcctt
ctgtgatggcatggcaggatgggtcgatgaggggagagcagtggatgttgtctacctcga
cttcagcaaggcttttgacactgtctcccataacatcctcgtaggtaagctcaggaaatg
tgggttagatgaatggacagtgaggtggatcaagaactggctgaatggcagagctcagag
ggtcgtgatcagcggagcagaatccagctggaggcctgtagtcagtggcgttccccaggg
atcaatactgggtccagtcttattcaacttgtttatcaatgacctggacgaagggataga
atgcaccctcagcaagtttgctgatgatacgaaactggggggagtggctgatacacctga
aggctgtgctgccattcagcgggaccttgataggctggagagttgggcggagagaaacct
aatgaggttcaacaagggcaagtgcagggtcctgcacctggggaggaataaccccaagta
ccagcacaggctgggggctgacctgctggagagcagctctgcggagaaggacctgggagt
cttggtggatgacaagctgaccatgagccggcagtgtgcccttgcggccaggagggccag
tggtatcctggggtgcatcgggaagagtgtggccagcaggtcgagggaggtgatcctgcc
cctctactcggccctggtgaggccacatctggagtgctgtgtccagttctgggctcctca
gtacaagaaagacaaggagctactggagagggtccagcggagggccacaaagatgatnag
gggtctggagcatctctcttatgaggagagactgcgggagctgggcctgtttagtctgga
gaagagaagactgagaggggatctcatcaatgcatataaatatctcaaaggcgggtgcca
agaggatggtgccagactcttttcagtggtgcccagcgacaggacgaggagcaatggcca
taaactaaaacacaagaagttccacctcaacatgaggaagaacttctttacattgagggt
ggcagagcactggaacaggctgcccagggaggtcgtggagtctccctctctggagacatt
caaaacccacctggacgcgttcctgtgtnacctgctctaggtgaccctgccttggcaggg
gggttggactagatgatctccagaggtcccttccaaccctaacgattctgtgattctgtg
attctgtg
>CR1-Z1_Pass#LINE/CR1 RepbaseID: CR1-Z1_Pass
ccnnaagntagntatatcgtaggaataactgaaacgtggtgggacaactcacgtgactgg
aggaccgcgatggatggctgcaggctgttttgtaaagacaggcagggaagaagaggagga
ggagttgcgctctatgttaaggagaaccttgaacgtgtagaagtcaactacggtgattat
ggaagccctatcgaatgcctctgggtcaagatcagaanggtcgtctccaagggggatctt
agagtaggcatctgctactgacctccaaaccaagangataaggccaacgaagcaatattt
gggtcacttaagcaagcttcgggtcaacagaacctggttcttatgggcaanttcaactac
ccagacatttgttggaagaacaatacagcagctcacgtgtcatccatcaagttcctggaa
tgcgtagaggactgcttcctcataaaaatgttggatgtgccaaccaggaatgaggcactg
ctggacttgctactcacaaaccaagaaaacctgctttgtaatatctcggttagtgatagc
ctcggctgcagtgatcacagtattgtggagtttgggatcctgctgagcacgctgaaggtt
agtactaagacaaaggttttagattttagaagagcaaacttcagctcgctcagagctcag
ctgggagggattccgtgggaagcttccatggaggataaaggagctagcgagtgctgggag
tttttcaagaacgctctcctggaagcacaaaancagttcatcccctttaaaggtaaggga
agtaggcggagcaagagacccccttggcttaactgcgagcttctgagtctgctcaaaacc
aaaagagaagcgtaccagagatggaaaagcggataaatacccattgagaactacaagggc
attgccagggcgtgcagagatgcagttagaaaagcaaaagctcagctcgaattgaaattg
gccagagatgtcaaaaaccacaagaaagggttcttcaggtacgtaaacaacaagcagaaa
cagaaggaaaatactggcccgctgttaaacaggagaggtgaattagtcaccaacaacgct
gaaaaggcagaggttctcaacactttcttcacctctgtctttaccagcactgctgggccc
caggccttgggaacaaaaatccaggttgatgcaaacacagacccaccgtcagtgaaggaa
gagttggtatgtgaactattacaggagcttgacccctacaaatcgatgggccctgacaat
atccacccgagggtgttaagagagctggctgacgtcgttgcgaggccgctctccataatc
tttgagaagttgtggagatcgggggacgtcccagaagactggaagaaggctaatgtcacc
cccatctacaagaagggcttaaaggaggatccaggaaattataggcccatcagtcttact
tcagtccctgggaaagttacggaacgaatcctcctgggggctatcacaagtcagatgaag
cacgtgattgggaaaagccagcacggattcaccaagggcaaatcgtgcttgacaaacctg
atcgccttctacgacaaagtaacctgctcggttgatgtggggcgagcggtggacattgtc
tacctggatttctccaaggctttcgatacggtttcccacagcctcctcctggagaaaccg
atgcgttacggtctagacaagtggtccgtgcggtgggtggggaactggctgacaggcngc
acccagagggtggtggtaaatagctccttttcaaactggcagcctgtcacaagtggggtc
ccccagggatcgatattgggcccaacgctgtttaatatcttcataagtgatctggangat
gggatcaagtgtaccctgacgaagtttgccgatgataccaaactgagtggggaagtggac
acttcggaagggagagccaccctgcaggaagacctggataggctggaagagtgggctaac
aagaaccttatgaagttcaacaaggacaagtgtaaggtcttgcacctgggaaaacataat
ccaggagtgcagcacaggctgggatctacccggctggggagcagctctgtggaaagggac
ctgggggtcctggtggacaacaagctcaatatgagtgaacagtgtgctgctgcggcaaag
aaagccaacaggatgctgggctgcatcaacaagggcatcaccagcagagataaagaagtc
attatcccactctactcagcgcttgtcaggccacacctggaatactgtgttcagttttgg
tccccgctatacaaaaaagatgtggacaggctggagagggtccagagaagggccacaaag
atgatcaaaggactgggaagcctgccatgtgaggaaaggctgagagaactgggtttgttc
agccttgagaaaagaaggcttaggggagaccttatcaccatgttccagtatttaaagggt
ggctacaaagaagatggagactccctttttacaaggagtcacatggaaaagacgaggggt
aatgggtacaagttactcctggggagattccgattggacacaagaggaaaatttttcaca
atgagaacaatcagccattggaataatctccccagggaagtggtggattccccaacgttg
gacacttttaagattcggctggacagggtgctgggccatcttgtctagaccgtgcttttg
ccaagaaaggttggaccagatgatccttgaggtcccttccaacctggtattctatgattc
tgtgattctatg
>TguERV1_I#LTR/ERV1 RepbaseID: TguERV1_I
ttttggcgagccagccaggaggactgctctctctggccgtggggccggtggggtccggga
cccctctgggcgcccacccagaaatttctgggaagagggatcctgcgatctcgctgacta
cccggggaaagaccagaacctgctggactacggacaagaggtatgtttatatttgaggga
aggtaccttattatataggcagttaaaaagacacgagagacgtctcgtatccgaggttgg
tagtctgtgcctcgtagaggaggcagcagcaccagaagnttggtagtctgtgcctcgtag
aggaggcagcagcaccagaagttttgtagtctgtgtctcgtagaggaggcagcagcacca
gaagttttgtagtctgtgcctcgtagaggaggcagcagcaccagaagnttggtagtctgt
gcctcgtagaggaggcagcagtaccagaggtttagcagtctgtgcctcgtagaggaggca
gcggctgtggtgttgtggatttggattggagcaggagtggctctgatctcagtttgtaat
ttggaaggtgcaccttagtaatccataatttgggtggttagtctgaaccttgggacgcga
agcgtcctgttgtgacaatttgggttgtggccccaagcgctgtatgtgtgtgttgtaacc
ggatccgtgtttgtttagtgagtttgtgattttgtgtgtttaggctgtggaaaactattt
gagcattgtaattgttgcggtttgtaagagttagtgctgtgagcattataatttgtgtga
tttggcgtgtgttattaatttttgtaagtgtttttaggagctttgtgaacttgaagttgt
aagaagtttgtgaaattgttatttgctttgcaaagaaatactgacctttgggagtgcaga
ctgatttaaagtatttgcatggtgcttagattgtgtgtatttgtgtgaatttgggcagcg
tgtgcttttggctgtgaaaattttatttgatatgttgttggatgaaaagctttgtaagtt
gaatttttgttttatagctagagggtgaagtgaaaagcctaaactacttttaagatagtc
ctggtgattaagaggtcatttgtctcccagataactagaggagaattcaggctctgtgac
ctcaggatacatttttcaactgcctaaaaaaccccaagtttagcgagtgagtgtttgcta
gtagtttatctttccctcccctccactccttgttgaaagatttgtgttgtgttttgactg
aagtttgtgtgattttagcaagaccttgttagaacatttgttgaatgtgttcggggttgt
gaaaaactccagggtgtttttttgtgagcctaaactattagaatttaggtccttttggaa
aaagagaaacccggttttgcagctgcgaatacgcagccgaactttgcattttgtaacatt
ttcaatcaaagggtgagagaaatctggtcagcaatccaaaaatttttagaacaggctata
gtagcggttcacacagctctcagtgcagtgtggagtcgcgaaatttcggtcgaaactgga
ctgatagtttgtaaaatttccatttgtccttggtttacagtgcgacaggagatacgcttg
gcttttagctgcaaacttgctacagtgtatgaaagtttgtttacagtttttaaacaaatt
ttaacagtaatatacccagagcaaaacataacagaggatttgatttaatgagtgattaat
aacttgcaattttttgttgtttttttctttgtttttttctttttcccttttcttttgtat
aacaagtttttcctcaacagctgctgctctgaaccttgttttgaagggagaaaaggtgaa
aattaactaacaaattgttttatcccttttgtttgctagcatagctatatgaccaggacc
gggagaaacaggaaccgaaagcctggttcaggagtattcccctgcccaaataaagattgt
tattgtaatccgtggattgtatttcggtgtgtagtctgtcaggatttgtgggtccgaaaa
gggtacaggtggctaatacctaagactggaatttgtgctttttgtcgttcaaaagaacaa
gaggctacccagaaagttatacaagttttgttggtgactggtcaagaggttcctggtagc
agtaaaatatttgaattgttggaaaacggagtttcaggaactttgaagaaaccagtggaa
atacttagagttgagtgtggccagcatatttttgtaccagaagaataccaggtaaagctt
aagaactgggataagatcaaaagacgttttgaaaagaaaaaaccctgaacatgggggcaa
atgagagcaaagagattcccaggggaacccctttagggtgtatcttaacacactggaaag
cgctggtgggctatggtggtagtgaaactaaaagggaacttgttaaattttctacacagt
ggtggccactctatagacttgatggggggttgaaatggccagcaaatggtactttagact
atgagactttattacagttaatgcttttccttaggcgtgaacaaaagtggcaagaagtaa
cttatgctgatatgtttttcagtcttcgaaatcaccctgagtggcaaagggattgtggga
ttaggccaccgtctgatccactggtactggctcttgaaaaggataataaggctaacaagg
aaaagctcaaacggtgttgcagcacatgttcaataaatcaaagatgctcgcacccaagta
aagtgtatgcaacagagatcttagaacaagggacagcggaggcacttttaccaccaccta
gaaaccaggaagggaggggagtagaggagagggtgggggaacgagtgaaatcagaaccct
caccaacttcagcctcccctaacctatcctctggttcgtctaccctggaaaaaacagtaa
ttaaagcaagagtttccccaccaactcctagatcaggggaaccctcgaggttttatccac
cattgcccagtagtgatagtgaatgggatgaatctgaaccaagtcccaagccttccccac
aaggtccaatagcgtcaaggaccagaaggcaaaccagaatgaacccacccccacaaacaa
ctagaaagcaaactaaaggagtcatacaagcacccttaaggcaagctatagcctctgatg
gggagccaaggataattaaggtcccctttttctcaatggatttagaggcttgggaaaaga
ctgctaagggttatcgaaatgacccgataggcgttgccaaaaggttaaagtttatggtta
agcagcatttacctgattgggcagacatgcagttactacttgatgctttaacagaaacag
agaagcagttggttttaaaggtatccaaggacttagctgaggatgcttgcgtatcaacac
aagaggatattaaagatgtatttcctcttcaggacccgatgtgggatcccaatgaacctg
atgaattagcacagcttaagagatatcaagactttatagtgaaaggactagaacgagcaa
ttcctaagaccataaactggtcagctttgtatgctgttaaacaaggtccctctcaaacac
cctctgattttttagatcacctacgggacgcgatgcggcgatacaccactctggaccctg
gatcggaggaaggaatacaacaactaataaatttgtttttaggacaatccacaggagata
tcaggcggaaacttcagaagatccggggcccaaatagccgagacttggagactctattag
atgaagcatggagagtctttagtaaccgggaggaaggatataaacaagggatgaagaaat
tagtagcagtagcaaggggggaaggaaaggaaaaatgtgagcaagacccgccaagacaag
gaccaccccgactgggaaaagatcaatgtgcattttgcaggaaatttggacactggaaga
accagtgcccagaacgaagaagaggtgacgaacagagaaaaagcgatcgggggggagaaa
gagtggttgctcatgcgaaggaggactgaggaggaccggagggccctaccctaggggacc
ctctggttatagttaaactagggaataaagaaaaggaagtggaatttttagtagacacag
gggcaacattttcagtgttgaataaggccctaatacctttaacaaatgattatgttatgg
taaaaggggctactggccaatctgaaagagcatatttttgcaaaccgttaaaatataaat
tgggaaagcaatggggaattcaccggtttttatatatgcctaatgctccatctgcacttt
tgggcagggatctgctagagcagctggatgcaaaaataatatttaaaaatggagacatta
gcttggaggtaaaggaccaacaatacgtggagttgttgagcctaatgttaataaccaaag
aacttgaaactgtaagtgaagaagagaaaaacttcaggaaaataatggatcaagtattcc
ctggggtatgggcttctaatataccagggagagcaaagaatgcagtacctatacaaatca
agcttaaggagggggaacgggcagtgagggttaaacaataccccctgaagaaagaagata
gggaagggattagcccaattatagaaaattttttgcaaataggactgttaaaagagtgtc
aatctgattttaatacccccattttgccagtaaagaagcctgatgggtcatacaggttag
tacaagatttaagggctgttaacagggtaactgaagacttgtacccagtagttgctaacc
cttataccttgttaactcgtttaacacctgaactaacatggtttaccgttttagatttaa
aggatgctttcttttgcctccctctccacgaagccagccagaaaattttcgcatttgaat
gggagaaccccaaaactggacggaggaaccagctcacatggtgtgtattaccacagggat
acaagaactctcctactatatttggggaacagcttgccaaggatttagaatcttgggaac
ctccaccaggagaaggacagttgcttcagtacgtggatgatctcctgatagccacccaga
cccaggaaacatgcgtggattggacggtaagcctcctaaactttttgggcctgcaggggt
atcgagtatcccagaagaaagcccagatggtgaggcaaacagtcatttacctgggttatg
aagtgagtgctggacaaaggaccttgggccaagatcgcaaagaagcaatatgtcagaccc
cgagacctcagacagtgaaagaactgagaacctttttaggcatgacagggtggtgcagac
tatggatttataactatgggttacttgttaaacctctgtatgccctgatcacagaagaga
gcagagatctccagtggacaaaggaagcaacccaagccttcgaccaactaaagaaggccc
tcatgtcagctccagccttaggacttccagacgtgagtaaaccatttttcctgttttccc
acgaaaaacaagggatcgccttgggaatactagcacagaacttaggcccgtaccggagag
cagtggcttatctctccaaacagctggatacggcagctaaaggatggccagggtgtctca
gagccgttgcagcagtggcagtgaacatccaagaagcacgcaaattcaccctgggccaga
agatgactgtgctagtatctcacacagtgtctgcagtccttgaggcaaaagggggacatt
ggctctctccacagaggtttctgaagtaccaagctatactagtggaacaggatgatgttg
aaattgtggtaactaacattgtgaatccagcttcctttctcagcgggagtatgggagaac
cagtgatccatgactgtctggagaccattgaagccacctactccagccgtccagatctga
aggacatcccactcgaaggtgctgagacttggtttactgatggaagcagctatgtcatca
gtgggaaaaggcatgctgggtatgcggttaccacaagcagagaggtaatagagtctggac
cgttatcagcaaacacctctgcacagaaggccgaaataatcgccttaactcgagccttag
agttggcaaaaggaagagagattaacatttacacagactcaaggtatgcatttggggtag
ttcatgcacatggagccatttggaaagagagaggactgttgaattcgcaagggaagaata
ttaaacattcacaagagatactgagactactagatgcagtgcagctacctgagaaggtag
ccatcatgcacattaaggcacaccaaaaagtgagctctgaattggaagaagggaatatgc
tggcggacagagaggcaaaagacgcagccaaaggtgaggtatttgaggagacagtggaag
caacattaatcccagatggaaagatttctattgaaggtaagcctgtgtacaataaaaagg
ataagaaacttattaaggcagaaaaagcgaattttaatcaagaaggatgggctataacag
aggaagggagacttgtggtgccctcctatttgttgtggtcattagtgcaaaaggagcatg
aaaaaacacactggggaatagatgccctgtataaccatctgaaaggaaaaattatagcta
ggaaattacagggcacaataatacaagtaactcgtcagtgtagcctttgcctccgaacta
atcctaaaaacatcccaaggcctaaagttggacaaattgggaaaggttgtggacctgggc
agcagtggcaaatcgattttacagaattacctaggaaggggggatatcgttatctcctag
tattgactgataccttttcgggttggccagaagccttttctactaggactgctaaagcac
gagaggtaaccaaagcactgttgcaagaaataataccgaggtttggagttccagccacca
tatcctcagatagagggccgcattttatctccaaaattgtgcaacaaattagccatcacc
tggggatagattgggagttacataccccatatcatcctcaatcgagtggccaagtggaga
agatgaatcatttgattaaacaacagattgtaaggttgggacaagaggcaaacctacctt
ggccccaagctctcccattagcattattgcgaatccggacaaaaccaagaacaaaagaaa
aattgagcccctttgaaatattatatgggagaccatatgcagttcaagaaggaatcacac
caacacaggtaggggaagaaaccctacataaatatatagtagccctgaacaaacaattaa
gggaaattgaaaaatatgtggctggagctcagaccagagaattagatgggccagtacatg
atgtacaacctggggattatgtatatgttaagtcttttgcagaaaaaagcctggaaccac
agtgggaaggaccctacctagtgctcctcactacctttactgcaatcaagatcaaagaac
agaaagcctggatccatcactcccgagtgaagaaagttcctgagggagtctggaaagtga
caccaggtgacaacgagctgaagttgaagctcacctgcaacagcgaataaatggacctat
agaaattatggacatgatggagaaggtcgtaactattatcactattgccacagttgtaac
aggagccaatacaataccacacaagtacaacgtaactggaatatatcagtgtcaaggaag
ggcctatgatccccactctcgtagggccctgaatgagattataaaggttacaaatgcacg
tttgtgggaagggagaaatgtttggggatgtaactatgcatttgtgcaagatgggttcca
tgaggcttaccaaccacccatgaaactcattcggattagccctgaatgctgtgacaaatg
tttgagtagatgtcctgaatttagactaaaactagagggatgtgcaataagagggtatga
tcttgattttaatatcactcaagtgtgtgttgaatatcataagaacagaactagaactac
ccctccaatacaaaagaaagctattactaccccacagccacttatcccagaagtagagga
gcagcctatagctcctacgattactaaaattgggccgtatgctattaagaaaacgggaat
ccaaagactgctggtcaatccggaatggtctctgaagcgagtagaaatgggaatacaggt
aaatgcttcagatgtccggccagagtgcgccccatttctcagaaatcctttcatggattg
ggccacttggcttcaaaaacaaatgccctccaactttaagagtaaaagagatctcactgg
gctgctagggactggactaggagtgctaaataccatagattcagaagtactgatgaataa
actaacaacagtagggaacgacttagttaaattacagcaacctttgcaatcttccctact
agcactgggtgacaaccattggaagttatccaaagtattaccagaatgggagaatactga
agagcgagaccatgaattaataattaatgcattaggcacagctagcgaaaatgtttcact
agctcttgggtgtacccaagcacaactatggatgcagtcagtagctgctgcagtgatcag
ggaaggcggggagggaatattccctgctgaactccgtaaaattgtttgggatagtgcatc
tgatatagaaagggaactacaagcttggtggactttggtcaatttcacttataaccctat
gacaagtaaagtaacagcctttgtcttaacaatacataatgcatcagtgagcttaattca
tcctatagtgcccctaggattaaaccatgaggggactgtgttatatccttctgaacatag
aacatgggcgcgagaaatcagaggaaagtggcaaaccatcaatctagagccctgttctat
gaggagacaacttgggtacatatgtgaggggacattagaaagtaataaagatacatgttt
agatacggaccaaagcatttgccactttgaaacgcattcaggtaaccaaacaactttgct
tgtatatgtaggacaaggttgtgtctgtctcagaacagcatgccccaccataatgataga
caatctaagcatgaatgagactcagttcaatctatgtgtctgtaactttgttaaaattga
gggatgtgacttctcatatcaggcacctgtagtatcacaccagtatataaaagccaattt
aattactgtacaagagatagtgcccgtgcccataggaatgaatttgactttagttgctca
attgttaaaacatcaggaactgagagaaattttaaaagagattagagacgcagggaaaaa
gactttaattactatacaccatgacacagagaccatcaaaggagtttttaaacgatttga
agaacacttgtctcatcattggtgggatgtgctttttggatggtcaccaacagcaaccgg
catacttaatactttaattcatcctattattgtgttgcttattttagttagtataagctt
gattttgtctgttgtaatacttgtttggaattggaaaatgatacgacgaatgacagccct
aacttcactatcaaaagcatatggcttagttttgaaagaaactagacacatgtcttgggc
agatgaagaaaggtctatatattgagtaaaagaatttactcattccaaagaagaagtggg
gaa
>TguERV1_LTR1b#LTR/ERV1 RepbaseID: TguERV1_LTR1b
tgaaacgtaaactttaaggaatttagagattttagaggagctaagattttagttagaaat
aagccttactagagttaattaaaataataataataaatgagtaggccttgatgaagttag
gagttagtagttaactaataattgattgcttgtcagcacaatgtttagttagctgggttt
ataatgaagaatatagaaactgacaaatagcttttaggaacataagacaattgtgggcct
cctctgttctgaaaccaattgaagacaaggaatgggagttctaccaagagttcatttgtc
atatttgcattgaaaaggtagaaaggtcagaacgaggaagacttcatttacttcctcatt
ttgggacccctccccatgaaagggaccaccgacccatttcaagggacaaactacgcatgc
ttaatagcttttggagtgattagcatacgaagcggggaatgggatgtaccaaaattatga
atatgtatttgtattttgtgtattcaatacttgtatggataaaaagactctgtaatcacc
tggaaggtgcggtgtgtatttgggagctatcccgcacgctgcccggcgtcgaataaacat
acactttctaactttaaactgttagagagtttttgtccgtcacagttggatatcggtact
agatcaatatccatatttttttaataaatca
>TguERV1_LTR2#LTR/ERV1 RepbaseID: TguERV1_LTR2
tgagacattaattttgaagaattaagaattttaggaaagttaagatgatagttaaattag
atgttgctgagttagcggaagtagataaataggctttgttcatagttaacagtagccgga
tcttagataagatatccaggatccattaactcattgcttgtcaactttatgtttgggtag
ctgtgcttatcatgaaaaacagaatgtgataaacagatttcagggacacaaaaacagttg
cagacttcccatactcgaggaatccattgaacacaggaaaactacaaggattcatttgtc
acgtatgcatgggaaaggtagaaaggtcagaacgaggaagacttattttacttcttcatt
ttggagacccctccccaaaatggacccccgactcatttcagggaacaaaactacgcatgc
ttaatagcctttttgccaattagcatacgaagcggagcagaggaagtgacagggatatga
atatgcattcatattttgtgtattcaagacttctgtaaataaaaaggctttgtaatacct
gtgatttttgcagtgcgcattagggaattatcccacgtactgcccggccgttncaataaa
catacactttctaactttaaactgttagagagtttttgtccgtctcagtcggatatcgat
attagatcgatattcatattttagtaaatca
>TguERV2_I#LTR/ERV1 RepbaseID: TguERV2_I
ttttggcgaacccagatgggaccctgcgagcgctgctgaggaccccgcgacccgatcacg
ctccagccggcaccgagggattctcggggagcccatcggcgccgcgaccctccgccgctc
acaacgtcccctggagagaggtaaggtgcttttaatttggtgtggaacctgccgataaga
cgcagcgaaagctacgctcggttgggttaaaggaattcctgtggtanngcctgggcgccg
tccgttagacatcgcgaaagcgttgcgggttcggcantctgtggtgttttgtagctgtaa
tatggagaagcttaaaggtcttttgggcggcaatgcccccataccacgttcttctccttt
ggggtgcttattagcacattggaaacaaggtaattttgggcaagacttacataggggtaa
gttaattgattactgtaatacatggtggccagaatatgtcttggaaggtggtgaaaaatg
gccaccgaatggaacattgcaacataacactattttgcaattgatgttgttttgtaaacg
cgaaggaaaatgggatgaggttccgtatattgatttgtttttctacttgcgagataagcc
agaatggcaggttgaatgtggattgatggtagttaaggcatctacaagtgataagtgtga
ggtttgtgtgaaggagaaacgttgtttagaacattttgcgttgaaagaaagtctgagtcg
gaggaacgatacagatgttgatttacaggtagcccccgcaagaccaagagaacctaaccc
tatcctgcctgcccctacccctacttcatcacctgcttcacccaatcctattttgtctag
tcctatttcacccactcaaaccctctctccctatcctcctcttccaccatcacctgaccc
ctcttcccctggagatgatctaaatttaactgtgatgcatagaaggggggaggatgaaag
tgaaggagatagcgagagtagagatgaaagtgaatctgcgataccggtatctcataggac
tcggaatcggtcaaagcccgccccggtcttggccagaaaagatctgggtagacagaagcg
gactgtgattgcccccttacgacagggaataggagcggaggggccggtgtttgtaaaggt
acctttttcccctgcggatttagtaatttggaaacaatcggctggaacttatagggaaaa
tcctgataaagtggcaagagtggtaaaaatgattatgaaaactcagaatccagattggga
tgatatacaagtaatattagacaccctaatggattctacagagaaagagatggtacttaa
agcagccaaggaaataagtaaaaagcaacagcaaaacctcttagcagtaatacaagggaa
aggaaacccaagcataaaaaaaaaaaaaaaacaaaaaaaaaccaaaacaaacaaaaaaaa
aacaacaaccacaaaggtggccgtggactggggaggggaggtggacttggcaggggacat
gggggaactgctgtgccaaaattaggatttaaccagtgcgctttttgcctgcaagaaggt
cactggaagaacgagtgtccaaaccggttttaccaaggcaaccagccaagccaggatcaa
gatattgcaaaattaatggtgntgggacaatacagcagctgnctagaaaatagcaaggaa
cctttcgtgaccatacagctaggtgatagggcagtaaagttcctggtggatacgggggcc
acgtattctgtactgaatgatttgcaaggacaaattggggacaaacaaacaacaatagtc
ggggcaacagggaaggaggaaaatcggccattcctacaacccttagatctgtgttttgga
aataaggtcctgacgcatgaattcctgtatgtgcctgagtgtccgattccccttttaggt
agagatttattggcaaaacttgatgcagtgataacctttgagaatggggagcttttaatg
aaaatacctgaatcaaagacaggaaaaattttaatgattaaggaaaaaccagctccctct
attcctagggaagtagaagatgcagtaattccttcagtatgggaaacagatatacctggg
aaatctaaattagcacagccaatacatgttgaattaaaggaaggggcaaaagcagtacag
gttaaacagtatcctataaaaccagaagcacggcagggaatagtaaaaattattgataaa
ttcttgaaataccaaattttagaagaatgtgaatcggaatataatacacctatatttcca
gtgaggaaacccaatggtgagtatagactagtgcaggatttgagagcaataaatgaaata
actaaggacatttatccagtggttgccaatccttacacattgttaacatccgtgaaagag
acatataaatggtttacagtaattgatctaaaagatgcctttttctgcataccccttgac
aaagaaagtaggaacctgtttgcctttgagtgggaaaatccaggaaacggaagaaagacc
cagctcacctggacacggctcccacaaggattcaagaacagtccnaccctattcggaaac
caactggcaaaggagctggagacctggacggcgagggggcaagtaccgagagaacaatac
ctgctgctacagtatgttgacgatatactgatagccacagaggagaaagcaacctgcata
aaggtaacaatcgagattttaaattcactgggaatggcaggatataaggtatctaaagaa
aaagcacaaattgcccaacagactgtgatttacctgggatgtgaaatctcacaagggcag
cgaaaactgggtactaaccgtattcaagctatttgtgccattccagagccccagaatcta
cacgagctgcgagtcttccttgggatgacagggtggtgccgcctgtggatcatggactat
ggactaattgcaaaacccctgtatgaggcccagaagacgcagccatttacctggggcaaa
ccacagaaggaggctttcctcaaactaaaggaggccttgacaactgctcctgcattgggg
ttacctgatttgtccaaagattttcagctgtttgtacatgaaaggatgcgtctggcattg
ggagtcttaacccaacgtttgggaagctggaaaaggccggtgggctacttttccaaacaa
cttgacaacgtcagtgccggatggccttcatgtctgcgggcagtcgcagccactgtgatc
ctgatacaagaagccaggaagctcaccatgggaaggcacatagatgtctatgtaccacat
atggtaactactgtgttggagcagaaggggggccattggctctccccgagtcgaatgatg
aaattccaggtaatcttaacggagcaagatgatgtaacattaaaaacaactaaccttttg
aacccagccttgttcctaggtacaacatctgaagaaagcccattggaacacgattgcgtg
gaagtaatagaacacacctgtgcggctagagcagatctgaaagatgtccccctagaacag
ccagactgggagttgttcacagatggaagcagtttcatggagaacggaatcagacacgct
ggatatgcggtaacaacaatcagtacagtggtagaggcaaaagcattgccaccaaataca
tccgcccagaaggcagaactggttgctttaaccagagcactagaattaagtgaagggaaa
aaggtgaacatatggactgattcaaaatatgcatttggagtagtgcatgtgcatggggcc
ctatggaaagaacggggcctgttttcgtctcaagggatgcacattaaacatcaagatgca
gttctgcagctgataagagcagtacaaaaacctgaacaagtggcaattatgcactgtaaa
gcacatcaatcaggaaactccaaaatttgtgagggaaatcgaaaggcagattggacggct
cgacaggctgctcgaaaggtgcaaacaacaatggcattggtccctttaaaacttaatgta
tctcaattcaatttacctccacagccgaaatattcagcagaagatgagaaactgggacat
ttactgaatgcacagaagaatccagaagggtggtatgtaactgcacacggacagatagtg
gtaccccccttggtaatgagagaggttctacaaattaaacataacgaatgtcattggggt
gcagaggcattggtaaaatttctaaaacgttatttggtctcagtacgaatgttaacaatg
gcaaaatcaataatgtcaaagtgtgagatttgcttgaaaaataacccagtggctagacga
caggcacaactaggaagggttcgggtagggatagaaccaggagattattggcaggtagat
tttgtagaattaccaagaactcgaggatacaaatatttgttagtaggggttgatacattt
tccggatggccagaagcccttccctgtcgcacgaaccaagcaaaagaaacagttaagtgg
ttactacaagaaatcattcccagattcggggtgcctctagggatatcatcagatagggga
ccccatttcatagccacggtggtaaaagaagtaagtaggttgctgggaataacttgggac
ctccacacaccatggagaccccagtcaagtggacaggtggagaggatgaatcagacacta
aaaaggcagatcagtaaaatatgtcaagaagccaaactgcagtggccacaggctttacca
atagcattgctgagaatccggataaagcctaggagtgggatgtcagtcagtccttatgag
atattgtatgggaaaccatacgaatctcctggacccaatccaaatatacacgtcacggga
aaacaggaagtatataactatgttctgtctcttgggaaaactttagcacgacttcggagc
gccctcgtgtggaataggccgctgactctcgagaatcctgttcatgacatacatccagga
gacgaggtgtacattaagaattggaatgaagaaccactgaaagaaaagtggactggaccc
catcaggtactactgaccaccttcacagcagtcaaggtagctggagtggactcctggata
cactacactcgagtgaagaaagcccatcccggactgcggactgtgtaaactgtgggacca
acaaagctgcagataagatgtgtttaattatttcaggaatgttaccaataattgtaccaa
ttctcctttcatggtctttgggatgtggaatgcaaaaagatcaattaactactcttcatt
ctagaatgaagagagaggtccaggcagaaacacaggtgataaaggtttccaatgcaattc
gggctgagaatgtaatgattggattagttaaagattttgccaaaatgcagaacactagca
gaataactgcctgtctgccaatacctaaggcagcgggagacccaataaattggggaatca
taatgacgaaactgcctgaaatacaaaagaacaaaacaattatatgcaaacaggtaccag
aatcaagacaggtaatcaaggtaacctggaaagtaataggacaatggttacatcctttga
gtcaaagagactgtcttcaaaataatggcacgatagggtatccaatagaatgggcggggg
gcattccaaatcaatggcaatgctacttaccacattataaaaaggttacagaaaatgtta
cagaaaccactctggtgtggaagtgcgaggcaaaagatcacaaaggtcaaatagagcctt
gggacagtgcgtggtctctaagtatacttcaaaaattccagtacatggctgccactcctt
ggtgcattacatgggaaggttcagaaaatgaaacagatccagcagtagtgaacactgaca
ctagtagtagaacaaaggcagacaaagtaagttggtgggcatgtaataaaacttatgatt
gcacctctgatgacatagaaataaaacaaattccaccactggcagtagccttacaaattg
gttgtgcctgcagaggtatcaaacacaaacagggtaaagtggattataaaatacttgtag
gatgtaccaagagtacactccgaagtccaggacaattcgtatgggcaacaagtgatggta
cctggacaacccatctacctgtagatgggaaagtaaaagaaattactttaggcctcccta
ctttgtgtccaatttggaaaaagtccccatttaagggaaaagatgaacttctgcagataa
gaacaagacgagaagttccaaataatgaaaatcaagatgaaacctggcaagaaccctcta
gtggagtgaaatttgggtgggccttagagtctttgcttggtcctatagcaaactatcaga
ataaagaaatgttgtacaaacttacaggtcaggtagatagactggctagggtcactaggg
aaggatttaaagaactaaacgtacaattacaagccaccacaaaaatgaccntacaaaatc
gatttgccttagatttgttactcctgaaagagcatggagtgtgtggacttttaaagggac
agattgatcattgctgcatccacatcccaaatgtaactgcagatgtagaatatgacatca
atcagttaaaacaaatagagcatgaagtacaagaagagcagaaagatttgactacgagct
ggttagacaaagtctttaaagggttagggtggaatgtgagttcatggattaagtctatca
ttgagagtgtaataatcctattaattgtgttcttagtaatttggttagtctacagtgtcc
taaaaggagaaatacggaagaggacatcctggaaccggaaaataatcaaggcactgacac
gggacccacacccatcatcctctgatcctccagtccatgacaacgttcacgtcaatcctg
gatttgaagaacatcatgtataaacttagaaactaaagactgtatcaagtgaaagtattt
gcacttatgatgaagtgaaaatactttcaaaggggggaaaa
>TguERV3_I#LTR/ERV1 RepbaseID: TguERV3_I
nttggcgaccacgaagggactnctctgctcacccgcgggttcggttgagggcagacgccc
tcaggcgccgcggggcatttttcccggagggactctgcgcctcggctgtacactgcgggg
agcagancacggcccgtcgacagcggacggaagcggtatgtattaatttcttttcttaag
gttggcactgataagtcgcattaagacgtttttgcgcgcagttttgcccaggggcttgca
agcagaccgcctgccgggggtgagaccggcggcgggagaaccccccgacctgatagcgcg
gctcggggaaggaagaaatcgcgatttcagtgtggtgtgtcccagtttcagtgtggtgtg
tctgttacgtccggacgtgcgtgcttgtgtacgtgtgtgtgtgcctgtgtgagtgaaacg
gtggagcgcggcgcggcgctgccggaaagcgcgagcgcgtggcggctctcagccggcggc
gcctgacggagcagacggggcgtcggcctgacagggcgcggcgntgctcacgcgcggcgc
gggctgtctctggcgagcggagagagcgcggcgcggggcttaagccggggcttgcaaagg
cgctctgagcgcttagcctagccgatagcgcggcgggcgcgcgggcacaagccgcggttt
gtggagttgctttgaacgccgctagctgacgagcgcagctagtaagggcgtggtacaagt
taggacttgcaagcaccacttacaagcatcgctggttagtaaggggcaagatccagctaa
aagtaaccagcgagcccgactgggctaggagttaagtgtttgttgtgcgataacactgcc
ctttagtgttagaagctgtcactgggagatcctttgcattacggggtttgctgctaggtt
cttgttacaagtgagaggcgatctgcccacagtggctgcagaacttcaagcccgggccga
gagagcccggcctccaagacaggctctacacaggtggtttcagcttggaccaagtcagtc
tcttcatccatcaggggactgggtagtcatagaacgggaggacggagggagagacagagc
gttcttgggagggatataccaaagttcaacaagttgctatctagcctttgactgggaaca
accgccagtcgaacgggcgctgagaaaccccttgaggtggggtctagagggggtaatccc
ctgtttcgtgtgcggattgacaaccttttgctggaagccagactggcacacagcttgggt
tctcctccgatgcttgaagtgtcagaggaggtggtattgtatttcatataggcggagatc
cacatgtcgtgcgtgtacccctgaattaccgagatactataacccaggggttgaacgagc
aaggtgcgaaatagtgaatttaatctgtgggaaaagccacctagtccctgaaacatggga
cgtgtttgaagaagattgggaaaggataaaggagtggcacagccttagtattaaaaggaa
gaactaaggaatttttttcccttttctttcctccccagtggtttggattgaacccttagg
agttcgtaaatttatgtgggactgggcaaacaanaaattaacaacaattgatggttaatt
aattaatacaataatattttaatatcaaaagtattattgattattaatttggctattaat
attttaatttagttatttgaataactataatttttattaatattttaatttaatatttaa
taattattaaatttcgttnccaaaaaaaaaaggtttttttcccttttatctgtgacttat
atttgaacactcagaactgaataagttaaatttgctctaaaagacataatgggagcaaaa
cagagtaaggaagtacccaaggccagcccactaggatgtgtcttagcacactggaaagaa
atagcaggcaaagggggcatggaaaataaaaaaagtttaatcaaatattgctcccattgg
tggccactctatcgcctagaggagggggccagatggcctcctacaggtacattagaatat
aataccttgttacaactaatgttatttctacgaagggaagggaaatgggaggaggtttct
tattgtgatatgttcttctccctccgaaataaccctgattggcaaagggactgcggcatc
agggccccctctgaccccctcgttctggctcttgaaaaagaaaacagaagcaaaatggga
gaacttaaacggtgctgctcggcctgtagcataagacagaggtgcaccagaacagataaa
gtttatcgcacagcactagaggaacaagaacgagatctaggcaacctatttagccctcac
ttgggagggcagggggggaggggtggagacttgggagggacatcagcaccacctacaccg
cctcctattccacctatcccacctgcacccccaattccatctattccacctatcccacct
gcancccccgttccatctattccacctattcctcctatccctcctactacttctactcct
actccttctcctcctttggagaagacacctgctccaacccctccaagcagcccaattgca
tcccgaaccagaggacaaatattacaggcccctntacgggagacagtaacaccaggcgga
gaaaagatattagttaaggtgcccttctccacccttgatttggaagcatgggaaagggtt
gcgggagattaccgaaatgacccagtaaacactgctaaacgtctacgatacattatgaag
caacacaatccagactggggtgatattcaactgttattagacgcattcactgaaacagaa
aaacagttggttttaaaaacagcaggggatctggtagcagaccactttagacaacaacaa
gtggatctaagggaacactttccacttcaggacccaggctggaacccaaaccaaccagaa
gaaagacagaggctaaagaaatatcaggattggattatattgggagtggaaagagcaatg
cctaaaactataaactggtcagctttatatgctattaaacagggaccctcggaatccccc
acagagttcctagaccgcctgagaaatgcaatgcgacgctatacaccactagaccctgca
tctgaagtggggatacaacaactaattaatctatttttgggacagtccacgggggacatt
aggcgcaaactccaaaaaatccgagaagaagacgcacggaatttagaaactttactgggg
gaggcttggagggtctttagcaacagggaagaggggtataaacgagggatgaaaaactta
atagcaatagtgcaggaggagcggagaggaaaacgtgaaagcgggcaggggccatccaag
caaggccctcctcgattaggcagaaatcaatgtgcaaactgtaagagacagggccattgg
aagaaggactgtccagaacggaaacagaatggtcaagggaatcaaaggggaggggtggtt
gcccatgtgcaggaggattaggggggaccggaggagactaccccagcaggccctctggtt
gtaaatctgaagctgggggaaatggagaaagaagtaaaattcctagtcgatactggggca
acgtactcggttctaaatacagccttgatgcccataggggatgattatgctatagttacg
ggngcgactggccaaactgaaaaggcatttttctttaggccactaaaatacaaactggga
aagcagtgggggatccacaaatttctatatatgcccaattcccctgagccacttttgggc
agagatttgctgggacaattacaggcaactattacatttaaaaatggggagatgactctg
gaggtaaatgatcaaaagtatgtagaagtattgagtttgatactaaccactagcgaagtc
acgagagaaactgaaattgatgaagagataatgaatcaggtattccctggggtatgggcc
tctgatgtaccagggagagcgaaaaacgctccccctatacagatcagactaaaagaggga
aagcaacctgtcagggttaaacagtatcccttgaggagggaggataaggaagggattagc
ccagtaattgagaactttttgcgtctaggattattaaaagaatgtcaatctgattttaat
acccctatcctaccagttcgcaaacctgatgggtcataccggttagtacaagatctgcga
gccgtgaacaaggtaactgaggatctgtatcctgtggtggccaatccctacacgttatta
acttgcttaacacccgaactaacttggtttaccgttttagatttaaaagacgccttcttt
tgccttcctatccacgaagccagccagaaaatttttgcatttgaatgggaaagtcctaaa
agcgggcgaagaactcaacttacatggaccagactcccacaaggattcaaaaactcaccc
actttgtttggagaacaacttgcaaaggaattagagacctgggaagcccctccagaggaa
gggaagctgttacagtacgtagatgacatcctgatagccacgcggacaagggaagcatgc
gtggcctggacggtaagcctcttgaactttctggggctccaagggtaccgggtatcaaag
aaaaaggcccaagtagtaaaacagaaagtaacttatctgggttacgaagtcagtgctgga
caacgtaccctgggccaaagccggaaggaggcaatatgccagaccccaaaacctcagact
gtaaaggaactacgaactttcctggggatgacagggtggtgcaggttatggatctataac
tacggactgtttgttaagcccttatatgaactgattgcaactgaaagcagggacatccag
tggacaaaggaagctacgcaggctttcaaccaactgaaaaaagccctcatgtcagctcca
gctctgggattgccagacgtgagtaagcctttccttttgctctcccatgagaagcaagga
atcgccttgggaatattagcacaggacctcggcccgtaccggagagcagtggcttacttc
tctaagcaattggatgcagcagctaaagggtggcctggatgcctcagagctgttgcagca
gttgtactgaacatccaagaggcacgtaaattcaccctgggccagaaaatgactgtgcta
gtgtctcacacggtgtctgcagtgctagaggtgaaaggcgggcattggctttccccacaa
cggttcctgagataccaagctatcatggtggagcaagatgatgtagagatagtggtgact
aacattgtcaatccagcctccttcctcagtggaaaccaaggagaaccagtggaacatgac
tgcctggagaccatcgaggccacctattccagccgccctgacttgaaggacacccctctc
gagaatgcagaagtctggttcactgatggaagcagttatgtcgtcagtggaaaacagcac
gccgggtacgcaattactacctgcaaggaggtaatagaatctgggcccctgccaacgaat
acctctgcgcaaaaggccgagatagtcgctctaactcgggccttagaattggcaaaaggg
aaagaaataaacatatatacggactcaaagtatgcntttggagtagtgcacgctcacgga
gccatttggaaagagagaggactgctgaactctcaagggaaaaacattaaacatgcatca
gaaatactgcgacttctggaagcagtccagttgccagagaaagtagcaatcatgcacatt
aaggcacatcagaagataaactcagaattggaagaagggaacgagctggcggatagggaa
gcaaaagaagcagcaaaaattgaggtaataactgaggcggccctgattccagacgggcaa
atttccctcgaaggtaagccaaaatacaacaaattagacaaaaaattgatccatgagcaa
aaaggagactataaccaagagggatgggccaccatagaaggaaaattagttataccctcc
tatttattatggtccctaataagggaggaacaccagaaaacacattggggaattgatgcc
ctatataaatatctaaatgaaaggatcatagctagacatttacgggcnactatcacncaa
gtgactcgacaatgtgacctttgcctccagaccaaccccaaaaatattcccaaaccaaaa
cttggccagactgggaagggtcatgggccggggcagcaatggcagatcgatttcacggaa
ttgccaagaaaaggggggtataagtttttactggtgctaacagataccttttcaggatgg
ccagaagcnttccccaccaggacttctaaagctcgggaggtaactaaggtattggtacag
gaaatcataccacgctttggagtcccggccacaatctcctcagatagaggaccacatttt
atcgcaaaattggtgcaacaggttagccaatacttgggcatagactgggaacttcacacc
ccatataacccacaatcaagtggtcaggtagagaaaatgaatcatttgatcaaacaacaa
attgtacgattgggacaagaggctaatttaccatggcctcaatccctcccactagcacta
ctgcggattcgaaccaaacccaggactaaagaaaagctgagtccctttgaattgctttat
gggagaccatatggggtgcagaagggaacgtctgcccaggacgtgtcactaacctcctat
atgatcgctctaaataaacaacttagagcaatcgagaaatatgtggccggaacccggggc
acggggctcgatgcaccggtacatgacgtacaacctggagactatgtatgtgttaagtct
cttacagagaaagccctggaaccacaatgggagggaccgtaccaagtgctccttaccacc
ttcactgcaatcaagattaaggaacaaaacgcttggatccaccacagccgtgttaagaaa
gctccagaagccacttggagaataacaccgggtgatggtgaactgaaactgaaatttacc
cggacaaaatgaatgtatcatggtgggtggggatttttgctgaantgttgtttacaacca
tagctgtantccaanaattagaaggtaancctagccagagcaacgctgaatggccctggt
cccaagcctttactcaatacaccggatccatggggaaaacttccgatttagaaggtttaa
atctaacaactctggtcatgcgcagtgaccaaatatatannnaacaggagtggcaaaaac
agggnttgtggtcactccaagggaccataggggaggtaattgagatagggtgtcgaatga
ttaatgggactacccacagcaaagcgactcaaatcagtgtgaatgancgccgagagattt
gcaaccgtccaagtgaattagactgttggcgcaanttcaaattaggacaagctgntaang
tggtttgcctctgggcccgcgacactattgggctgtccttcaaatttatgataagcgcta
tagccaagccngctacgacccancccagcactcaagcgcaaacccaaaatacgccatcca
ancttgaacctcgggtttatgaaatcgggccgtatgttataaggaatacgggcnaacaaa
aactgttatttaacccagaatggtcccttaaacgcgttgaactgttaatgcaaactaata
tctcgacggttcagccagcctgctcccccttcctaaggtcgtccttcgagggatggacaa
agtggctgcaaaaacgagtacacctcngggacagaatgcgaagggatctgactgggatgt
tagggaccgggttaggggttctgaacgggattgactctgaaatattgatgaacaaattag
ctgtagcaactagcgacctgacaaaattaaaacagcccttacagtcatctctattagcac
tgggaaacagtcagtggcaagtctcaagggtgttgccaagatggagaaannttgaagatc
angaccatagtttactggtagatgcattagggggggcacagganaacatatctttagccc
ttagctgtatacaagcgcaattatggatacagtcaacagctgctctaatcataagggaag
ggagcgaaggggtgtttccagcngaagtacgaaaggttgtctgggacagtgctacagact
ttgagagagacctccagtcttggtggaccatggtaaattttacatatgatcccaccacta
ncacagctactgccttcgtgctcaccgtncgtaatgccacggttcacactattcacccca
tcgttgccctagggttgagtcatgaaaagtcggtactntacccctcagaacacagggcat
gggcctggaaaanccaagggaaatggcaaaccgtcaacctagagccttgcattgctcggg
agcaacaaggattcatctgtgagagtaatctgattagtgctcaagacgtatgccttgaca
ctgaccagggcatttgccactttgagatccacccagacaacaaccaacaaactgtactag
tgtacataggcgatggctgtgtgtgtttgaggactgtgtgtgacgtcatagaaattgata
ggaacaaagtccccttatctgttaagaatcattcaaatttttgtatttgcaactttatca
aggttaccgggtgtgactttgtatattcagcaccagtcgtatcccaccagttaatnaaat
caaactacacaacatacgacgaattaccncccacanccattgggatgaatctgaccctag
taaaacaattaatgaaacatcaagatctaatcaaaattgtagaggaggttcataagaatg
ggcagagaactctagttacagtccatcatgacgtaancgaaataaacagagtcctgcaaa
gagtaaaacaagacgggagtcataactggtgggatgcactgtttggatggtcaccgactg
cgactgggatcatgaacactttatgtcaccccattatagttttattaattttagttacca
taagtntaatgatgtctattttaacactcgtgtggaattggagtatgttaaaacgcgtgg
ccattctgacttcactctctagaactcatggaatcctgctaaaagagaactgtcatgatg
gtaagtcagaatttagatcaggacccctgtagtaaaagaatttactatatttttaagaaa
aggggggac
>TguERV3_LTR1a#LTR/ERV1 RepbaseID: TguERV3_LTR1a
tgaaacaaaagattttccagagatcacttaaactaacaaaatgaatgtatcagaaatgaa
tgtatcaaaaatagatgtataaaaagaatgtatcaaaaatgagtgtatcagaaatgaatg
tattatgtttgtagaattgtgtgttgaattttaagaaacccctgcacagaagggcatagg
aaagaaaaacaaagatctctaaagctgcttgcaaaggacaaataccggaaaggacaaaga
atgctaagaccccagacgaggaagccctatgtcgccagcatgtcaaaaatgatgaactta
tccagataagagagcaaaggaccaaaagcgcaagcgcagaggaggagagttcaaaagttc
aatgctgaggaagactaagatataaataaaaagaccaccagggacccccataagaaaccc
tcacaaagaactacgcgtgcccagaagggcgtggacctatttagcatgagaagcgaagac
aggcggggccaggggttgaatatgcatagaaaaattgtgtaatgtattgcatatgtaaca
cctttgtgaataaagtcggggggcaaacttcagctcggggcacaagacttcggagagtta
tctcncttgtgccgggcgctcccatacatacccacttcataactacctcgagttgtggag
tctatttatttagtccgnatatcgcttca
>TguERV3_LTR2a#LTR/ERV1 RepbaseID: TguERV3_LTR2a
tgaaacagagatttttggagttcacttaagttaacaaaatgaattaagcatttatattct
agcttgtagagttatgtgttgaattttaaccttttacttaagaaacctctgccaaggtac
aaaagggcataagaaaatgcaaatttctgaagcttcttgcataaagaacaataccagaaa
ggaccgaagatacaaagaacccagataaagaggctcctctgtccctaagcctaccgagac
tgacagacgtactcagataagcaccaaaggaccgaaagcgcacgcgcagaggagaaaagt
tcaaaagttcaaccatgaggaagaccacgatcttcagcctcaagagaccaccagagaccc
ccgcaggaccaccacggcaaaccacgcgtgcccagaagggcgtggacctatttagcatga
gaggcgaggacaggcggggccaggggttgaatatgcatggaaaagttgtgtaatgtactg
catatggaacacctttgggaataaaggtttgggtcagactaaggctcagngcacaagtct
tggagagcnatctcacttgtgccgggcgctgacaatacatacccacttcataactacccc
aagttgtggagtctatttatttattccgcgtatcgcttca
>TguERV4N1_I#LTR/ERV1 RepbaseID: TguERV4N1_I
atttggtgccgtgactcggatagagaaatagcctggttgttctgggaccctcgggaggcg
ccccgccttttttttggcggcccgattgtcccagacctcccggtctctctaccgacgaac
ctaaattaagctgcgggcaaaggagagccggttaaaaggagaaccggttacccctgtaaa
ctttgtgcacgaagatccgagcgaagacgcaggacgcgtgagtataggccggtttcccgc
tcggtttggggtggttttcccggagtgttgtgtgtgagaggtctcatagagaccaagtga
gtgcggaccctcagtagtgcggttcccaatacccgagagggcttgggccacgaaccaggg
gagcgcgtgtgtgaaaaattgagtgcactccggaagatgggacagaggaaaagcaagccc
tctggtcccatgggtgggggaacccctgcaaagcttccccagattcctgaggatagtcct
ctaggagtaatgataaataattggcatgcctttcccagtaggggaaagggaaaagataaa
gcaaaaatgatccactattttaaggaggttttggaaaagtttggacccaaatttgggggg
tttggacccaaatttgggggattttaaagaggttttggagatttggagccgagtttggag
ggttctgtcccaaatccaggaggttctgacccaaattcggggagttttaaggagatttta
gggggttctgacccaaaaccaggagcttctgagccgaatctgggaggttctgacccaaat
ttgggggtttggaggcagaatttaaagacttggacctgaaatttagaggttttgacacaa
atctgggggattctgacccaaatctggggggttgtgacccaaatctggggggtatggacc
caaaattaggaagttctgacccaaatctggggggatttgacccggagtttgggggatttt
aaagagaaaaggagaatgataagggaaatggggatgagaacctaggataataaacatcaa
cagggaccattagcagacactaaaaggcccctgcaaaatccccaatggaataaccaagac
ccgcagcataggacccatatggacgacctgcggaacataatcatacagggcattaagaga
gccgtccctaggggacagaatgtgcaaaaagcctttaaggtgcaggacgagaggaggagg
cagtgagacaggagaaggagattctctcaatcccagccccgaggactaaaaggcaagtaa
ggcaattattgggactatttgggtactgcaggcagtggataggaaatttcagtggaaaga
taaaacttttatatgtgtcatggtttgacgctggcacgatgccagcaccccatgaaaatg
caatttatcaattaaatattgtgaaatgcaattgagaacagagtaaagcaggctaaactt
aataataaaggaaaaaatttattatactattactactgttactataaaaggaaaagaaag
aaaaggaaaaaactatacaaaatttaaaatgaaaactttctaaaatatttctcttcttat
tacttaactctactaaattatagtgagactcatttggatctttaattaagtttttatctt
ttaagataattaatactgagtttattgaggaagagaggagtcccccttgtattatggact
cttaggaaacacagctgctacctcttgtgttttcatgttatatgtggcactgctcagaca
cactggctagtgtgacacactctttttttatgttacagtgttcttactaccgtgcaggga
tagagattgcttatagggctcttttaaggatgctttgctaaggactattaggaacaatag
tctagtgttttatttcgggactataatctctctcattttcccctggggccgagggtctaa
aaacagagattgcttttttttctctgaagacgaagggcatctttacactctctttagctc
tctccgtctattcttgaactggtagttgctgaaggaggtctgtaccttgcgatgaccgga
accagagagagctaattctcttgggaattctgcttttaacccctctgtgttctcagaggc
gtgtctacttttaattggttattttaagtgtcagtatctaaacttgactcttgactggat
tgacctcttctttctaaaaaaaaattctttttctgtgtcaaaccacgacactatgataaa
ttgacaaaggaaggattactcaaatagtcacaagaagatgaggaacaattagaggccctt
aaaagagaattgagtaatgcacctgtacttagcctccctgatctgaagagacctttttat
ctgtttgttaatgtagatggggggacggcatatggagttttggctcaagattgggctggg
agtaagaaaccagtagcctacttatcaaagcttctggatcctgttagtcgtgggtggccc
acctgtttacaggcaatagtggcagctgctttgctggtagaagaaaccggtaagattacc
tctggaagcgagttaagggtaatgtccccacataacataaggggagtattgcagccgaaa
gcagaaaaatggattacagatgctaggcttttgaagtatgaaggaatcctaatttcatcc
cctaaattaacacttgaggccactgccctccaaaatcctgcacagtttctgtatggtgag
cctcgctcagaattagcacatgattgcctccaacaaatagaagaacaaataaagattaga
ccagacctggagggggaagaactggaaacaggggataagctgtttgtggatggatcatcc
agggtacttgaagggaaaagaaggtcgggatatgctataatcgatgggaaaaccctacag
gtaaaggaatctggtcccctgagccccagctggtccgcccaggcatgcgaattgtatgca
gtattaagggctctaagattattagagggaaaggcggggacaatttacactgactcaaaa
tatgcctatggtgttgtgcacactttcgggaaaatttgggaggaaagaggtttaatcaat
tcacagggtaaaggactgctgcataataaaacagattttgcaggcaataaggggtccaaa
agagatagctgtagtgtacgtacggggacaccagaagggcatgggaaacacaatcagagg
aaataatctagctgaccaggaggcaaaaagagcggcactactaactttaaaatataaacc
gatgaacatgcaacgggagaattgtaccacctgtgggggtggtttggaatgtttttgtga
aagccctgaggagaaatattgctgttcacatggcccgaaattcatttgaacatttactgt
tcaagaaaaacaaaaattggaccgaatgggggtacgggaaaaagaggaaggtaaatggat
attacctgatggtcgggaggtgttgccaaaagcgatggcattgagagtattacaggcaat
gcacggcaaaacgcactggggaactcaagcactaatagaccaatttgctattaaanatat
gtgtataggggtatataacctggccaagcaggtaaccagtcgctgtctaacctgcttaaa
ggtaaataagcagcagcaaagagagagagtgatgggtggtcagagctggttcacagaccc
ttttctcacgtacaggtggatttcacagagttacctaaaataggaaggtataagtacttg
ctagtcatagtggatcacctcacccactatgtggaagccttccccacagcaagggcaact
gcacatgttgtagtaaaaataatactggaagaggttatccccagatatggtatattggtg
gcggtagactcagaccggggccctcacttcacctcgaaggtgacaaaggacatttttaat
actctgagaatacagtggaaacatcacaccccatggcacccacaaagttccggaagggtg
gaaaggatgaatggggaaattaagaaacaattgactaagttatgtcatgggtaaaatgct
tacccctctagcactgttgaacatccgtacccaacctcgcactgatgtgggggtttcacc
ctttgagatgctgtttgggatgccatatgacattgaggcccccatgaaccacccatgtat
agaaaattttcaaatcaacacctacatcacacagataatgaataggagagaggagctcca
gaaaaaggggctgttagtgcagagaccacctttggacctccccattcacaaaataaagcc
tggggataaagtacttattaaaacttggaaagagacctgcctgacctcacgttgggaagg
tccgtttgttgttttgcttaccacagaaactgctatcagaacagctgagaaggggtggac
tcatgcgagccacgtcaaaggtccagtcaccacagacgaccactggaaagtgaccagcca
gcctggggacttgaaggttaccattaagagaaactgatgaactctgtatacatcattcaa
gtcggtcacaaaggggagcaagagggatataattacctgcttgttagtgattatttgata
atttgtaataaggtaaactgtgattgttatccttttgtatgctttgcatgtaaagtttgc
caagaacggtggggagtccagtgccgaagggggaggctgcccactggggtttgtacagaa
tgttacacgactgaacgagaattaaccgaagctgtgttgaaattaggggagtgggaaatc
agtggattccctttgaatctgaggaaaatttacaccagaggggtgcatccagaaaacttt
tgtttccactctaacgagccccctccatttgttgcccaaattataaaagagtgttgtcgg
agggaactaaagggggtcccgtgtgacccacccccggtcaaggataagaactgggaacag
tacaaggttaggcaggagcaggggaatgggcgctcaggcgagtaccgctgctgccgagaa
gatggtttaccccgcggctcgaagcacccgagtcggcgggcgaggcagaggggaaagagc
caggccccccaaaaatagaataatgctgaaatgctccaactattgccagccaagtactaa
gttcctccagaagaccagtctgattacccccgagacaccaacagggcaacaaacccaaaa
ggggaaaataagacattatatagtaaatgcaaggtcaggactccacccttattggcaaat
tactggtattacaatgttttttttaccctatactaaggagagggctcccaagctttacat
caaccttttaagtggacactaacccgagtggatggtgtgggaattcagaaccagataaca
tccggatcccctagttttaacccacagttatgtgaactagcccctatagagccttgtttg
gatagaaacggattttatatgtgcccagcatcaaacccagggaaagggtattgcaactac
cctggagaatatttctgtgggcactggggctgtgaaacaatagcttcagattggtcagta
gcaggagataaattccttaaagtatcatgggggccttatggatataaacctccgcagagg
gattccagtggtggaattgtggactcggggaactgtcattattaagggaaggctagaagc
atcacacctgatgctgattagagcaaaatatgagtcaataccagaaaacctagaaatgga
agagatcctagttataagccaccaagaattacaaaggtttgatgaacaaaatgatgaaaa
gacaaaaggggggatt
>TguERV4N1_LTR#LTR/ERV1 RepbaseID: TguERV4N1_LTR
tgtgaaagacaatagcatagtttttgttcatcaggaaaagccccagggattgtgtaagtc
gcaggaaacagtggggcaggagggcaggatgtactgctattagtagatagtggaattgag
agatctttgaaagctgcgttaccatatttggagaagttattgcagggttaacgctacctc
ggaggaagaagaataggagctttcctcaaacgaccaccggacagcagaaaaaagacccct
agcaacacgccgcgcagatgcagagcacgtcgagaatgtcacaaagtccggaactgaagg
ggtataagaactgaaagaccgggaggtgcggtgcgagccgttggtgggagcagaggctcc
ccggccgcccagcgctgcatttgcccgtactgcttgcttgctaaattaataaaattctct
ttataaagtgacacaaattggtcccgtgtcataatttataaca
>TguERV4N2_I#LTR/ERV1 RepbaseID: TguERV4N2_I
agtttggtgccgtgactcggataagggcgaccgggtgggaattcctaatcagggaggcgc
cccgctgcctttcagcggccctggtgcaggcttttccttcccggacccttactgacnaac
ctaaatttggtattaagcaaaagggatgcagggaaactttgtgcacgaagcccgggcgaa
gacgcaggacagcgtgagtataaaagtggggatccgctcggctggggttgggatcccagg
acataacgcatgagacgtccttttaggacgaggcaagtgcggacctctaagtagcgcggt
ttccagaccccgagaggggctgggccgcgaacagggggccgcgagtgtgtgtgtgcgtga
aggtgtcctggaagatgggacagaggaaaagcaagccctctgcttccatggggaggggga
ccccgctgaagcttccccagataccccctgacagtccgttaggtctaatgataaaatctt
gggatgaatatccttcaagaaaagggaaggatagggcaaaaatgatacattactgtatgg
aagtatggggagggaaaaaaatccgtggtgataatttattttggccagtgtttggaagct
tcgaggactggatttgccaggcattaaacatttatgtaaactctaaagaaccttttgata
tggaagagagcaagttgccactctggatagtgggggaaacaagaacaaaattttttgcct
taagcacccaaggagggaaaaagaaaagtaaaaagcctgaggaaattccaactgcaaccc
ctttaccatacataccacctcctcctccacccccaccagcaccacccgtaatctaccccg
atttagatcaagggggagattttggtaaacaagaggtagaaatcctggagccggttccgg
aggaaaatcgccgtgttactcatagccaaactacgggggaaagagaaagggaagggcaag
ctctatatccatnaagggaagtagtttttggaatgatccctaaccccaatgctggtcagc
agggacaaccagcccaaattccgggaataggttatgtggaggtacctctcaactcaggag
atgtgagggagttcaagaaagagatgggacacctattggaagacccccttggagttgcag
agcgggtagatcagttcctggggcccagtgtgtatacgtgggacgaaatgcagtcaatac
tggggatcctattcacatctgaggagcgagggatgatcaggacggccggtatgaggattt
gggatagagatcatcaggcaggaccccaagcagatactaagtggcctttgctgtgtccta
attgggataagcaggatccccggcataggacacatatgtcagacttaagaacaattctta
tccaagggatcagagaatcagtccctaaggggcagaatgtaaataaagctttttgtgaga
gtcaaaagaaagatgagaaccccacggaatggttaggacggctctggagatcttttcagc
tgtactctggagtaaatcccgacactccagaaggacagatgttgttaaagactcaattgg
tggccagagcctggcctgacattaggagaaagttggaaaagattgaggattggcacggta
gaggcctggatgagttgttgggggaagctcagaaagggtatgtcgggagagaggaggaag
gacagaggaaacaagcgagagtaatgatggctgtggtacgtgaagggcagaagggaacgc
ctgatcggttccagggaagtaagccaagcggccagggggtagaaggagggagaagagaaa
aggagggtggacagggaagctgcttttattgtggtaagagagggcattttcggcgggaat
gcagaaaaaggttggcagatgaaaagcgattcaaggaagattgagggggtcaggggctct
atttgctgggggccaaggaaagatcagagcccctggtaaaactgagaattggtccccagc
agcaagaatatgagttccttgtggactcaggagccgagagatcaacggttcaaacccttc
cctcagggtgtaaattatcaaganaaacaatacaggtagttggggcaaaaggggaaccct
ttaaagtacctgtaattaaagatgtgatttttgaaaccagctccaaaataggtatagggt
cactgctattagttccagaggctgactntaacttactgggactagatttgatgattgaat
taggaattggaatcgacataaatgacaaaatgctaaatattaaatttagcgttttgtcat
attaaatttaaatgttctcttcgggtagaggacgaacagaaaattaatcctgaagtatgg
tataccccagaaacagcgggccaattggacataaagccctttgaagtaatgttaaggaat
cctgaagtcccagttagagttaagcaatacccaattccaaatgaaggaaggaaaggggtc
aaacctgaaattgagagattaaaagcacaagggttattagaaccctgcatgtcccctttt
aatactcctatccttcctgtaaaaaaacccaatggaaaataccgtttggtacatgatnta
agagaaattaacaaaaggactgtagaaagattccccgtagtagctaacccttatacttta
ttaagtcagttaggccctgaaaatcagtggtatagtgttatagattgaaagaaagcattt
tgggcatgtcccctcaaagagagttgtagggactattttgccttttaatgggaagaccca
gacacccacaggaaacaacaactctgttggacggtactcccacaagggttcacagagtcc
cctgatttntttggccaggcactggagcagctgcttacagattttcaattgggagaaggg
gctgtcctgattcagtatgtagatgacttgttaatagctggaaaagaagaggaagttgtc
agggaagagagtataagattactcaattttctaagcctgaaaggactcgaagtgtcaaaa
tccaaactacaatttgtggaaaaagaagtgaagtatctcggacatagactgagtaaagga
atgaagaaattagatccggaaagggttaagggaatcttggctatgccagagccaaggagg
aagcgggaggttagacagctgctaggattgtttgggtactgtagacaatggatagaagga
tttagcgggaaagtaaaattcctatatgagacactaacaaaagacggcttgcttaggtgg
actcaggaagatgagaaaaaactacaggaccttaaggcagaattagtaaatgcaccggtt
ctcagtcttcctgatttaaaaaggcccttttatctttttgtaaacattaaggatggtaca
gcatacggagtattagctcaagattgggcagggagtaaaaaaccggtggcttatttatca
aaactgctagacccagtatctaggggttggcccacttgtttacaaacaatagttgcagca
gcacagttagtagaggaaacagtaaaaataacttttggaggggaattgcatgtactatct
ccccacaacattcgaggggtgttacagcaaaaagcagagaaatggatcacagatgctagg
ctcctaaaatatgagggaatcctgatttcttcaccaaaattaagcttagaagccacttcc
ctccaaaaccctgctcaatttctgtacggagaacctagcaaaaacttgacacacgattgc
ctaaaagttattgaagaacagacaaagataaggcctgatttggaggaagaagaaccagaa
gatggtaggaaattatttgtggatgggtcgtctcgagtaatagatggaaaaagaaaatca
ggttatgctgtaattgatggaaaaaccttgaaggtaatagaatcagggccattaagccca
gggtggttggcacaggcttgtgagttatatgcagtattacgggccttagagctgttaaaa
ggaaaggttgcaaccatttatacagactcaaaatatgcttatggggtactacatacattt
ggaaaaatatgggaagaaaggggcttgattaattcacagggaaagggattaattcaagag
gatctaattaggagagtactgcaagctttaaggttgcctgaaggtatccctgtagttcac
gtaagaggccactagagccccggggatatgtaaccacataaggggcaaaaatgtcgctgt
tcaagaggcaaagaatgcggctcttagagtgttaaaagaaactgtaattaccaaaagggt
tagggaagactgccccgatcgtggagctgatttagagagagaaccttgccatgaccgttg
gaaagaatttccactgaaattctttcaatgtattccacacattatgtggaattcttcaca
cattatgtgtggaataaattgtgcttgcgagaatcccaacaagaagtattgtatactaca
tggaccaatccagatatggctgttcaccaaaaagaatcaggaaaaactaagataaatggg
gatcatagaaaagggaaatggaaaagaattaccagttggctgtgaggtactcccgaagtc
agtggctcaaaaagtcctggaagcaattcacacgaaaanacattggggtacccaggcatt
aatagaccaanttgcaattaaatacacttgtatggggatgcacaccttagctaaacaaat
aacacaacaatgcctaacctgtcaacgggtcaacaagaggcaatggacacaaagggaaat
ggggggacgggaattggcacatagaccgttttcccacattcaaatcgattttactgattt
gcctaaagtaggaaggtataaacacttattggtgataatagatcacttgactcactttgt
agaggcattccctacctccagggcaactacacaaacagtagtaaaaatactattagaaga
gataatcccccgctacggactagcagaagtaatagactcagacagagggccacactttgc
ctccaaaataattnaagaagtagttacagctctaggaacaaagtggcaatatcatactcc
ctggcatccacaaagctcaggtaaagtggaaagggtaaatggggaaattaagaaacaact
aactaaattgatgtataaaacacagttatcttgggtaaaatgtttacctttagccttgtt
aaatatacgaactcagcccagaaccgatantggaatttctccatttgaaatgctttatgg
gatgccttatgacatagattctcctatagatcaccctgaaataagtaatcaacaaattaa
ccaatatgtcatgcaacttatgaaggctcgggaagggcttagaagagctgggttactagt
gcaacaacctcccttagacctagcaatccataatataaaaccaggtgataaggtgttaat
aaaaacctggaaagaaacctcactgaccccaaattgggaaggcccctatgttgttttact
cactacagaaactgcagtcagaaccgccgagaagggatggacacatgcgagccgaataaa
gggaccgattcctgctgctgccgaagacccctggagaataaccggccaacccggggatct
taaggtcacatttaaacggactnaatggactcagtaaaaattgtacgaaccagctggtat
agtgagatataggactatggatatcctataactaatgattttagagtatattgtacaaat
aaggattgtgattgttacccttttgtatgctatatttgtaaaatttgccaggaacggtgg
tgggtccatagttatagaggcactcctcctgggggtatttgtaaagggcgttatcaatta
gaaagagaactgacagagtcagtcctaaggattggagaagagaacgggaccctaccaaga
gaatcccaagagtggcgggaagtgtttactaagggggctaggcctgaaaattgttgtttc
cactccaatgaaccaattcccctaattgttcaaattataaaagggaattgccggaaaact
ttacctgggattcagtgtgactcaccgcaagtgaaggataaaaactggaantcatttaaa
aagaggcaacaaaaacagagtaagggtcctcctgaagaatatccttgctgccgagaagat
ggtacgcctcgcggctcggagcaaccgagccggcgagcgaggcagagggataagaagcgg
tggaggaaagagccctcagactgggacaattcaaaggtatttcaagaactgcctcaaaga
tactgatctcccaagggtaaaggtgagcccggcaataacatgtcaaaacaaacactggga
atggggagataatgataatcaaatcctggggcggtttggactccacccttgctggcaaat
tctgtgcatattagctatatgttgtacctggcctgtacaaggggactatgcacaccagcc
atttaattggactctgaccaaaatagaccaagggaaagttgttaagcataatgccaccac
tgtagctcccattttttttgttactaacgaggacttggtaaactctatgtggggatggag
taaacctgaactccgggctacctattggtgtcctagttccaatcctgggaggggatattg
taattatcctggggaatatctgtgtgggtattggggctgtgaaaccatagcaaccgcctg
ggctgtcacccatccagataaatttttaaaggtctcatggtaccctgaggggtgcaaaac
tccgtggtatggcactcaaggagaaattctgtataagggggattgcaggtccctgaaaat
acaagtgctcaaccccctggacccaggatggctggtaggaaaaacctggggagtaaggtg
ttgggaaccggttagggatcgtggagggtatnttnaaataaaaaaggaanttcctaccac
gtggtccttctacccntnggccctaactctgtaattgccgaggaggagttaaccgagaca
gctatagggactagtngacaccacaatgcccggaaagcgagaccttcacactccngggcc
cggnncccnagcaangtaccctttggaaacttatgcaggcagcattacaagtcctcaacg
taacacgacctaacattactgaacaatgctggctgtgctttgatattaaacctcctttct
atgaggcaatagggctcaatgaaaaacccaagtgagttaatagaagtaatccttcacaat
gtaactggaaggacccccagacccaaggaataacaggggacgatgcatagggaggtntcc
ngtggcgaaaaatacnaaaacaatttatgtgggacaatnagtagggcacagcaggagggg
taacncggcaaaatggttaattccagccaaaancactaaatggacatgctccagaggggg
gctttacaccttgtgttgctcttgacctattcaacgaaatctctgagttttgcatacaag
tgttaatagtccctaaaatcatttntcatcctgaggaatatgtgtttaacgctcaagnca
cttttgaacaccacttatcaaaangggaacccttcacagccttgacagtggctaccctaa
tgattgtaggtggaacaggtgtcggcaccggggtggcatcattagtaaagcagaatcaag
aattcaattngttggggatggctgtagatgaagatttagcccgcatcgaacagtcggtct
cggcccttgagaagtctgtaagatccctgtcagaggtagtattacaaaatcatagaggat
tagacttaatatttttgcaacaaggaggattacgtgctgctcttagggaggaatgctgtg
tatatgcagaccacacgggaattgtgagagatacaatgactaaactaagggaaggcctcg
aacggagaaagagggngagagaggcgcagcaaagctggtatgagacttggctcaatagct
ccccttggcttaccacgctactatcaactcttgcaggtcccgtgatattgttgttactaa
gtttaactttcagaccttgcatttttaataaaatcatagacattgtaaaaggaagactag
aggcagctcatctaatgcttattagagataggtacgaagcattgcccagggactcagaag
tagatgaaaccctggtcttaagctaccaagagttaaagcgttttaatgaacaaattggta
aagagaaaaaggagggat
>TguERV4N2_LTR2#LTR/ERV1 RepbaseID: TguERV4N2_LTR2
tgtaataaataaaaaggtctttgttcatcaaaacgagcattgaaggagataagaattcga
actgagtagggaatttcaagatgtgggaggagaaggaggagggggccgagggaacagcaa
gtatcctgcttaagaattgtgcagatgcaactagcatagaagactgtgtaactaattata
tacaagttaacttttaggccaaggacaatctgcaaggaagatgaggagccttcattccta
cgaccaccaagggcagaaaaaagaccccctagcaaccaattgcaccggcgcagagtgcat
cgagagaaaatacgtcaaccgggggaaaaaaaaaaaaaaagggactataaaaacaaaaag
gtcaaagggggagggtgcgccgtggtagagcggagactccccggccgcccagcgctgttc
ttttgcttaataccgcttgcttaataaattcttgttaattgatttatctataattggcct
ccccagttgaatttgtccataaca
>TguERV4_I#LTR/ERV1 RepbaseID: TguERV4_I
aatttggtgccgtgactcggatcggaacacctggagaggaggccttgctaaggaggcgcc
ccactgcctttgctttaacagtggccttacagggacactcctccccggactccgaccgac
gaacctaaaaatccgatagcaagcaaggaactgccggcgactcccttaatctttgtgcac
gaagccccgggcgaagacaccggatggtgtaagtattttccgaaggacctggtgtccgga
ggaggcctgttctgggagaacgggaccgctcggtcgggggtcggggatcctggagtgtga
caagtgtggtgtatgagaggggagccagcagctcggactccccaagcaagtgcggacctc
atagtagtgcggttcccatatccggcgacggactgggccacgaattgagggaagcaagtg
tgtgtgtgtgagaaggcactccagaagatgggtcagaggaaaagcaagcctgctgaaccc
atgggtgggggaatccctgtaaaacttccccatatttcagaggatagtccattaggctta
atgattaaatattggaatgcctttccttctaggaagggaaaagataaagtaaaaatggct
cattactgcatggaagtttggggggggaaacaaataagaggggatcagttatattggcca
gtatttgggtcttctgaggattggatctgtcaggccttaaatatctacgttaattcaaaa
gaaccctttaatctagaagaaagtgaatatgcagccctctggataagaggagagacaagg
gcaaaattatttgctctcaataccgagaggaagaaaaagcggtcaaaagaaattgaattg
cctccaggcattccccctccatacataccgccaccacccccacctcttccattgccacct
ccaccgccacaacttttagacccctccctcccggaacctttgctaatcgaccacccgggt
ccctcggcacccacccaagaattatcggaggatgagggaccggaaggtgaaaggttggag
gaaaatatccctgagggttctcggcgagtaacccgaagccagacccgacaaaagggaaag
caagaattgggtatatttccccttagagagcatggaatgggaatggtgcctaacccgaat
gctgcgcaaccaggacagcctgccccgattctgggaataggatatatatccgttccatta
aactcaggggatgttagggaatttaaaaaggaaatgggacatttgttagaagatccttta
ggggtggcagagcggttggatcaatttttgggacctaatatttatacttgggaggagatg
caatccatgttagggattttgttttctgcagaagaaagaagaatgattagagaaatgggc
atgagaatctgggatgatgaacatcaacagggaccattagcagatactaaatggccccta
cataatccccagtggaataatcaagacccgttacaccgtacccatatgggcgatttgcga
aatataataatacagggaataaggaaggctgtccctcgtggacagaatgtacaaaaggca
ttcaaggaacaacaaaagaaggatgaagatccaactgagtggttggagaggctgagaaaa
gcctttcagttatattcaggggtggaccctaacactcctgaaggagagacattgttaaaa
gttcattttgtggtaaattcgtgggtggatattcgaaagaagttggaaaagttagaaggg
tggcaagcaagggggctggatgagttactgcgggaggctcagaaggtttatgttaggagg
gaggatgagaactacaagaagcagtctaagattatgttagcagctgtaagggaaggacag
aggcaatctcccctaagaaggggtggtggtcacccaggaggtttgaagggagctggtcga
caggtgcatgaaggaagacaaggtagaggagataggactgtttgcttttactgtgggaaa
aagggacatatgaaacgggaatgccgacaaaggatggctgatgaaaagcagtttaaggaa
gattaggggtgtcaggggctctatctgctggggacaagagaaagaacagagcccctggta
aaattaaaaataggtccccagcagcaagaatatgagttccttgtggactcaggggcagaa
agatcgaccgtccagacccttcccctagggtgtaagatttcatctgaaataatacaggtg
attggagccaaaggggaaccctttggagtacctataatcaaggatgtactcttagaaagt
aactccaaattaggaattgggtcgtttttattagtaccagaagcagattataatttactg
ggaagggatttgatgattgaattggggatagggatagagattagtgagggagaactgaca
gtaaaattgtgtcctctccgggctgaggatgagaaaaagattaatccagaggtgtggtat
acccctgatagtgtaggaaaattgaatattgaaccctttgaagtaactattaggaaccca
gagatacctgtcagaattaggcaatatcctatatctaaggaggggaggcaaggactgaaa
ccagaaatagaaaggcttttagaaaagggacttttagaaccatgtatgtccccttttaat
acccccattttaccagtaaagaaacccaatggtagttataggttagtacatgatttacgg
gaaattaacaaaagaaccgttgaaaggttccctgtggtagctaacccacataccctttta
agtcaacttggcccagaaaaccagtggtatagtgtaatagatctcaaagatgccttctgg
gcttgtccccttaaggaaacttctagagattattttgcttttgaatgggaggatccagat
acacatagaaaacaacaattgaggtggacagtccttccccagggatttacagaatcccca
aatctgtttggacaagctttggaacaagtactggaaggttattctttaggggaagggatg
gtgttactacaatatgtggatgatttattaattgcagggaaagaggaaaaaaaagtaagg
gaagaaagtataaaactcctaaattatttaagccttaagggacttaaagtctctaagtca
aaattgcagtttgtagaagaagaggtcaaatatctcgggcactggttaacaaggggaacc
aagaaattggacactgatagaatccaaggaatactttccctacaggccccacagaacaaa
agacaagttcgacagttactgggactcttcgggtattgccgacaatggatcgaaaatttt
agtggaaaagtcaaatttttatatgaaaaattaactaatgatgggttattgaaatggagc
accaatgatgaagatcaattagaagcattaaaaactgaactagtcaatgctccagtcctt
agcattccagatttgaagagatcattttacttatttatttgtgcaaatgagggagtagca
tatggtgtattagctcaggattgggctgggaaaaagaaaccagtagcatacctctccaaa
ctcctggatcccgttagccgggggtggcccacatgcttacaggctatagtggctgctgct
ctcctggtagaggaagctgggaagataacctttggaagtgagctaaaagtcttatctccc
cataacattcgtggagttttgcaacagaaggctgataaatggataatggatgccagactt
ctaaggtatgaaggcatcctagtctcttctcctaagttaagtatagaaacaacgagcctg
caaaacccggcccagtttttatatggagaaccaattacagaactaacacatgattgcctt
caacaaatagaggaacaaacaaaaataaggccggatcttgaggaagaagagctagaggaa
gggactcgattgtatgtagatgggtcctctcgagttctggaagggaaaaggaaatccggg
tatgctataatagatgggaaaacatttaagacagcagaatcgggtccccttagccccagc
tggtcagcccaagcatgcgaattatatgcagtgcttagggctctaaaattattggaagga
aaaagtgggactattttcactgattctaaatatgcctatggagtagttcatacttttgga
aaaatctgggaagaaaggggacttattaactcacagggaaaggggctggtacataaagaa
ctgattcggcaggtattacaagctttgagagggccagagaaaatagccattgtccatgta
aaaggacatcaagcagggattggaaattcgatacgaggaaacaatttggcggaccaggaa
gcgaaacgagcggccctgatgaatttaaagccatggacagggcttgtcacaaggagagag
gattgctccacttgtggagctgacttagaagatccaccgtgttgggtttgctggaaatac
tatgggatagactcaataaaatgtgcctgtgatacccctcgaaagaaacattgctggttt
catggacctattgattacatactagccttcactgtgcaagaaaaggagaaattaggccag
atggggataagagaaaaagaggaaggcaaatgggtattgcccgacgggcgggaagtactc
ccaaaagggatggcaatgagggtcctacaagcaatccatgagaaaacccactggggtaca
caagccttggttgatcaatttgctataaaatatatgtgtataggagtctataaccttgca
aaacaggtaactcaacagtgtttaacttgtcaaaaagtgaataaacaacaactgagagaa
agaccaatgggcggcagggagctagcacaaagacccttctcacacatacaagtagatttt
acagaattaccaaaagtggggagatataaatatttattggtactggtagaccatttgacc
cattacgtggaagcctatcctactgcccgagccacctcaaataccgtagtaaaagtatta
ctagaacaaattattccccgatatggattaattgaatatttagactcagataggggacct
catttcacatctaaaatcgcaaaagatgttttaacggccttaggaacccagtggaaatat
cacactccttggcatccacagagctcggggagagtggaaaggatgaacggggaaataaaa
aaacaactgacgaaattgatgttagaaaccaagatgtcatgggtaaaatgtttgcctctg
gctttattaaatattcgaactcaaccccgaactgatgtaggaatctccccatttgaaatg
ctatttggaatgccttatgatatggaagcccctacagaccatccatgcttgaaggattcc
cagattaagcattatatcatacaaattatgagccgaaggcaggaattgagggaaaaaggg
atgttgacacagaggccacctttagacattacaatacataaaatcaaaccaggggacaat
gtgcttattaaatcctggaaagaaaattctttaaccccacgttgggaaggcccctttgtt
gttctgcttaccacaggaactgcgatacggacagccgagaaggggtggacacatgccagt
cgagttaaaggtccgatcaccacggatgaccagtggaaagtgaccagcctgcctggggat
ttgaaggttaccattaagaaaaaccgatgaactctgtgtgtaccattcaagttgatcaca
aaggggaacaaaagggatatgattacctgcttgttagtgattatttgataatttgtaata
aggtagattgtgattgttatccttttgtgtgctttgcgtgtaaagtttgccaagaacggt
ggtgggtccattgccaaaaggggaggccgccaactggggtctgtacagaatgctataagg
ctgaacgaaagttaaccaaaattgtgttaaaattaggggaattggaaaatcagtgggttc
gtttcgagtctgaggattggtggaaaatatacacaaaaggagtgcatccaggaaactttt
gtttccatactaacgaacccactccatttgttgcccaaattataaaagggtgttgtcgga
gggaactaaagggggtcccgtgcgacccacccccggtcaaggataaaaattgggaacagt
acaaggttaggcaggagcaggggaagggacgcccaggcgagtaccgctgctgccgagaag
atggttcacctcgcggctcgaagcaaccgggtcggcgagcgaggcagaggggaaaaagcc
aggtcccccctcaatggaataatgctaaaatgctccaactattgccaaccgagtactagg
ttcccctggacgacccgtctgattgcctctgaaacaccaaaaaggcaacaaacccaaaaa
gggaaaacaggatattatgcagtaaaaacaaggtcaggaccccacccttattggcagatt
ataagtattttaatgctttgtatcatacataaaggggagagttccccggctctgcaccag
ccctttaagtggacgctaaccggaatagatggcagggtaattcggagtcagataacatcc
ggaccccctatttttaccccacagttatgtgaactagcccctgtagagccctgttttaat
accgcaggattttacatgtgtccagcatcgaacccaggaaaggggtattgcaattaccct
ggagaatatttctgtgggtactgggggtgtgaaacaatagcctcagactggcaagcagca
ggagataaatttcttaaagtatcatggggaccctatgggtgtacacctccacaaaaggat
tctagtggcgccttcttgggcgggtggaaagggagttgccaatttgtacatttaaacata
actgagcccacagacccaggatggatggtgggaagatcatggggctttcggtattgggaa
cctggaaaagacagagggagtgtatttaccataaagaaagggcctgtaccagcagacaca
caggcagtaggccctaatcctgtaatagttagggatttaacagctaggaacctgataacg
gataaccaaactacaactcctacaacacctccaagtggggattcccagtttaacactctc
tggaaattaatggagggagtatataaagtcttaaatgctactcatccagaattaacagaa
cactgttggctctgctttgatgttaggcctccattttacgaagctgtagggatatctgaa
aaggcgagacgtcttaatggtagcaatcccccgcaatgtaattggaaagattcccggggt
aaaggaatgactttggcttcaataacggggagaggacgatgtattggcagagtacccaca
cacctggaatatttatgtgagacagttactaaagctaaacgggaagatactccagctaaa
tggctagttcccgctaaaaaaaccaagtggatctgctcaaaaggaggattcaccccctgt
atttccttagaaatatttgacgaaacctctgactattgtatacaggtggctgtgattccc
aaaattatctatcaccccaacgaatatatgtataatgtacaaaacatcccagaacaccac
atacaaaaacgagagcctttgaccgcacttacagtggcagttttaatgcttgcaggggga
gcaggtgtcggtacgggagtagcctccctagtaaaacaaacaaaggagtttaattccctg
aggattgctgtagacgaagatttggaacgtatagaacaatcaatatcagcattagaaaag
tcagtaaggtccttatcggaagtagttctgcagaatagaagaggactagatctgctattc
ttacaacagggaggactgtgtgcggctctccgggaagaatgttgtgtgtatgcagatcac
actggggtggtacgagacactatgacaaaactgaaagcaggacttgagaaaaggaaaagg
gaaagggaggcccagcagagctggtatgagacctggtttaatcactccccttggttaact
accttgctatctacaattgcgggtcctttaatattattagtgttaggattaacatttggc
ccatgtatattcaacaaggtaattgaaatagtaaaaagaagattggaagcagcacacctg
atgctaatcaaagccaaatatgaaactctccctagagatcctgaagtagaagagactttg
attctagcccaccaagaaataaaacgatttgatgaacaaaatgataaaatatggaatggg
ggac
>TguERV4_LTR1#LTR/ERV1 RepbaseID: TguERV4_LTR1
tgtgaggaactgcattgacttgtttgttcatcaaaagtatgaaattaggataaaaggggg
ggaagtcgggacatggaatttgcaggcttgactggtaaccacaaacaaagattgtgaaag
attttgcaggactggctggaactgataaccgcagtggaaacccattgttgctgaaactga
taaccgcagtggaaggagactcaccatccccacttgtgaaacccattgttgctggaactg
ataaccacggtggaaggagacccatcacccccacttatgcaggataaaaagggactgaag
agaaggaaaggttgtcagcttttggcggaacacaggctccgcagctgcacccagcgctgt
ttgcttgctatcgcttgctgtaattaataaaattattaattgatcttaaaaggctgaatc
aaattattcgcctcaatttataaca
>TguERV4b_I#LTR/ERV1 RepbaseID: TguERV4b_I
aattcgttgccgtgactcagatcaggataacccgggggatgagcccctcttggggaggcg
cccttgccgacatttgcggcaagccccatttggaaaaatcccctgggctcctgaccaacg
aacctaaatttgatagcaagcaaagaactgccggcaaccccttaatctttgtgaacgaag
tcccgggcgaagacactggacggtgtaagtactctccagcaggttttcgtaaaggcctgc
tggcatggctctactccagggagggagtggggaccgcttggtcagggttgggtatcccgg
agtgcagtgagtaagacgcccattgggacgaggcgagtgcggacctcatagtagtgtgtt
tcccattcccggcgacgggctgggccacaaattgaggcaagcgttgtgtggtgttgtgtg
tgggcactcgggaagatgggacagaggaaaagcaagccctctggtcccatgggtggggga
acccctgcaaaacttccccagatccctgaggatagtcccttatgagtaatgataaataat
tgggatgccttcccatctagaagagggaaggataaagttaagatggtgcactattgtatg
gaggtttgtggagggaaacaaattagaggagaccatttatattggcctgtatttggatcc
tttgaagattggatttgtcaggctttaaatatatatgtaaactctaaggagccctttaat
ttggaagagagtgaatacgcctccctatggatagtgggagagacaaggacaaagctgttt
gtcctcacctccagagataagaaaaagaggactaaaaaggaagttgaattacccccatat
gtccctcccccatacattctacccccgccgccaccacctcctggcccgaatttataccct
tctttacccccaagtcctaccagtccaacggcactaacatctccccaagactcagaaggg
gaagtgccggaggatgaagaagctgagaataggaatcgcagagtaacgagaagccagact
agaaaaaaggctcaagaactaggaatgttccccctcagggaacatggggtgggcatgata
ccaaaccctcatgcagggcaggctgggcagtcagcacaaatcatggggattgggtatgtg
tccatacctttgaattcgggagatgtgagagaatttaagaaagagatggggcacttacta
gaagatctcctgggggtggcggaaagattggaccaacttttagggccaaacatttacaca
tgggaagaattccagtctattttgggaattttatttacagcagaggaaaggagaatgata
agggaaatggggatgagaatctgggataatgaacaccaacagggaccattggcagacact
aaatggtccctacagaatccccaatggaataatcaagatccacagcataggacccctatg
gacgacctgcggaacgtaatcatacagggcattaagagagccatccctaggggacagaat
gtgcaaaaagcctttaaggtacaatagaaaaaggaggaagatcccacagaatggttggaa
agactgagaaaggcttttcaattgtattctggggtagaccctgacaccccagagggggag
gcattgttaaaaatgcagtttgtagtcaactcatgggtggttatatgaaggaaactagaa
aagttggatgggtggcaaactaggggattggaggaactcttacgggaagcacaaaaaagt
gtacgttaggagggaggatgagagttacaaaaagcaggaaaggattatggccgcagtagt
acacgacggactcaagccaacccctcaaggaaggaggactgggcagggggaggctcgaaa
gaatgtccctcgggacggggaaagaactcgcggaaaggaaattacatgtttctactgcgg
aaagaagggtcacatgaagagggaatgtcgacaaaggacagtggatgagaagcagttcca
ggaagactaggggggtcacgggctctatttgctggggacaaatgagcgatcagagcccct
ggtaaaactgaaggtaggtccccagcaacaagaatacgagttctttgtggactcaggggc
ggaaagatcaactgtccaaacccttccctgggggtgtaaaatatcagcagaaactgtaca
ggtagtcggagccaaaggggaacctttttgggtacctgtaattaaagataccctattgga
gagccattcaaaagtaggggtgggatcccttttattagttcccaaggcagactataattt
attaggaagagatttgatggttgaattagggatagggatagaagttaattcggatgggct
aaaggtgaagctgtgtcctctgcgagttgaggatgaaacaaaaatcaatccagaggtctg
gtatactcctgatagtgtggggaaacttaacattgagccctttgaagtgaccatcaaaaa
ccctgagataccaataagaataaagcagtatcctatttccaaagaagggaggcaaggatt
aaagccagagattgagagactccttgaacaaggcctcctcgaaccatgcatgtccccttt
taacacactcatttggccggtaaagaagccaaatggcacttatcggttggtccacgatct
atgagaaataaataaaataactgtagagagattccctgtagtggcaaacccacatactct
cttaagccaggtgggccctgagaaccaatggtatagtgttatagatctgaaagatgcatt
ctgggcctgccacctgaaggaaagctcctgagattattttgccttcgaatggaaagactc
tgaaacacagtgaaaacaacagcaaaggtgcacagttcttccccagggttttaccaaatc
tcctaatttattcggccaagccttggagcaaatactttcgggatacactttgggagaagg
gactgtcttgatacagtatgtggatgatttactgattgcagggaaaaaggaggagcgagt
aagggaagagagcatcagactcctcaactttttgggtgtgaagggactcaaggtttcaaa
atctaaattgttatttgttgaagaagaagtcaagtatttgggacacaggctaataaaagg
aaccaagaagttggatgtggagagagtgcagggaatattctctctgcaggccccccaaaa
caaaaggcaggttaggcaattattaggactttttgggtactgctggcaatggattgaaaa
ttctagcggaatggttaagttgtcatatgaaaagcttgtaaaagaaggattattgaagtg
gacccctgaggacgaggaacgccttggggccttaaagaccaaactaataaacgctcaggt
cctcagcctccccgacgtaaaaagaccgttctatttattcatcaacgtcaaggagggaac
agcatatgggatattagctcaggagtgggctgtaaggaagaagccagtagcgtatctttc
aaaacttttagacctggttagtagagggtggcccacctgctaacaaataattgtagctgc
agcactattggtaggggaggcaggaaaaatcacttttgggggcgaactgtgggtgttatc
cccccataatatctgagggtttctgcaacaaaaagccgaaaaatggataaccaatgcacg
attattaaaatatggaggcatattgatagcatctcccaaactaactattgaaaccaccaa
tctgcaaaatcctgcacagtttttatatggggaacccctcaccgatctaacccatgattg
cgtccggcatatagaggaacaaaccaaaattagaccagaattggaggaagaggaactaga
ctcaggagctagaatatatatagatgggtcctcccaagtcattgaaggtaaaagatgatc
tggatatgcagtggtaaatggagaaacctttaaggtaatagagtctggtcctttaagccc
aagttggtcggcacaagcttgcgaactgtatgccttattaaaagcactagaactcctagg
aggaaaaacgggtaccatatatacagatttaaaatatgcatatagagtggtacatacctt
tgggaaaatatgggaagagagagggttaattaactcacaaggaaaagtactagtacatga
ggaactaattaggcaggttttacaagccctaaggtatccgaagaaaatagcggcggtaca
tgtccgcgggcatcaaaccggacttggggcctctgttaggggaaatcacttagctgatct
ggaagcaaagcgggctgccctgtactccataaaaagtaaatctgccattacacaaagagc
agactgcaccacttgcagaaacgatttagaggaaactccatgctgggcttgctggaaaac
ttttgggattgaggctattgaatgtgcctgtaacagccctgataaaaggcactgttggtt
ccatggccctattaaccacttcatataatttaccctttaagaaaaggataaaataaatct
aatgggggtaaaggaagaggaaggaggcaaatggaggctgcctgatgggaggggggtgct
cccaaagggaacagctctaagaattttacaggccatccacaacaagacacactgaggtac
ccaggccttagtcgatcagtttgctattaagtatatgtgtacaggaatatataacttggc
caagcaggtgacacagagttgtttaacctgccaaaaagtgaaataaacaacagccgagag
aaagacccatggggggaagggatttggcacagcgacccttttcccatgtgcaagtggatt
ttactgagctacctaaagtgggaagatataaatatttgttagtactggtagaccacctaa
ctcattatgtggaagctttccccactgcccgggccacctctaatgcagtagtgaagatat
tactagagcaagttataccaagatatgatatgatagaagccttggactcagacaggagcc
cccactttacctctaaaatctcaaaggatgtattaaccgctctgggaacacaatggaaat
accacactccatggcatccccagagttctgggcgagtggagagaatgaatgccaaaataa
agaaacagctaacagaattgatgctggaaacaaagatgtcttgggtaaagtccttaccat
tagcgttgctaaacatttgcacccagcctccgactgatgtaggcatatctcctttcaaaa
tgctctttgggatgccttatgacatggaagcccctgtagaccatccttgtctaaaggatt
cacaaattaattcctacataatccaaatcatgaatagaagaagagagctcagataaaaag
gactttgatccataagatcaaactgggagataaagtccttatcaaatcctggaaagaaga
ctctctcacacctcgctgggagggtccctttctcgttttactcactacagagactgcagt
ccgaaaagcggaaagaggatggacccacgccagccgagttaagggaccaattgctactgc
tgctgaccagtggaaagcaatcagccgacccagaaacctgaaggtcactctgaagaagag
ttaatggactcgagttgggtaattcaggtggaatataagggacaacagataggatgtact
tatcccttagctaatgattacagagtaatatgtaaagaacctccatgtgattgctaccct
tttgtatgctttgctcataaaatttgccaagaatggtggtgggtccattgtcgccggggt
agacctcctacggggatctgctctgaatgctacaaattagagcagaaagtaacaagaacc
acactcgagttaggggaattgggaaataaatgggtaaagttcgaatcagaggaatggtgg
gaaatatttagaaaaggaattaatcctaaccattattgctttcatttaaatgaacctacc
ccatttttggctcacttggtcgaccggtgttgccggaagagtgtgaaaggaatactgtgc
acatcatcctcagtcaaggataagaacaagtatgagaaaggggaaaaggagtgaaggtac
ccatcagtaccactgctgccgagaagacggtaacccccacggcttgatgcacccgagtca
gcaggcaaggcagaggggaaggaactgggcctcctccaatcccacctggaatgttgttaa
aatgctccaggaattgctaaccgggtattaacgaatgtcgaaaagaaggctgctgggaga
gccaaggtgcaccacggaataaattgggaactcagaagccctatgggccaggaattagga
ccagactccaaccttactggcaaattctatgcacattagttatatgttgtgtccggcctg
tacaaggggactatacacaccaaccgtttaattggactctgaccagcatcgatcaaggga
agattgttaagtataatgccaccacaggatctcccacttttctcgtttacagtgaggatt
tgttcaattctatgtggggatgggcaaagtgtgacttccattctacctaggtgtcctaat
tccaattctgggagggggtattgtaattatcctggggaatatctgtgcggatattggggc
tgcgagaccatagccaccgcctgggctgttgcccatccagataactttttgagggtttca
tggtaccctgagaaatgcagagctccatgatatggcctccaaggggaagttctagacaag
gggaattgtaagtccctacaaatacaggtactcgacccccaggacccaggatggggtagt
aggtaggatttggggagtaagatgttgggaagctggttgggattgtggaggtatgtccaa
ataagaagagaaatcctaccaaatgaccctgtacctataggtcctaacccagtaatatcc
agggagctgataaacattcaaaatagctcagacacgacttgggtggtgagcactcaaact
gtaataccccgctggaagactctcaatatcatactcttttcaaactcatagaaggagaat
ataacgttttgaatagaaccgggccccagttaacagaacactattggctttgccttgaca
tcagaccccctttttatgaggctataggggtattagaaaaagcctggagagcaaatggca
caaaccccccttcctgtgggtggggagacaagcaggcaccagggatcacgctagcctcag
tcactggaagagggagatgtgtaggaaaaataccagcccacatgaagtcattgtgtggaa
acatcaccaaggtgggagagaataaaacagctgattggttgatccccgcaaacaatacaa
agtggatttgctcaaaaggagggcttacaccatgcatttctctaaaatcatttaatgcat
cttctgacttttgcattcaagtggtgataattcctaaaatcatttatcatgccctagagt
acatatatgaccaacagatttcacacacacacctattaagaaaaagagaaccctttaccg
cacttactgtagcaactttgatgctgataggaggggcaggagtgagtacgggggtagact
ccttggtgaagcaatccaaagagtttcattccctaagagtggccgtagacaaagacctgg
accaatcgaaaaatctgtatcagccttggagaagtcagtaagatccttgtctgaggtggt
actacagaacagaagaggtctagacctcctattcctgcagcaaggaggactgtgtgccgc
cctcagagaggaatgttgcgtctacgcagaccatactggggaagttagggatactatgac
aaagttaagagaagggatagaaaggagaaggaaagagagagaggctcaacaaagctggta
tgaaacatggttcaatcaatccccctggcttactactctcctatctaccattgctggacc
aattatattgctactgctgggactgacatttgggccttgcatatttaacaaaatactaga
aatagtaaagggacgattggaagcagctcaccttgtgctgataagagcaaaatacgaaac
tctcccagaggatcctgaaatcggagagactttgatgctagctcaccaggaggtaaagcg
gtttgatgaacaaaatgataaaaagaaaaggggggat
>TguERV4b_LTR#LTR/ERV1 RepbaseID: TguERV4b_LTR
tgtgataagtaagatacaggatgtttgttcatcaggaagcgaaactcaagggggttgggt
tgtgtaaacgtcagagacttaccattgtatgtaattaccatatatgggaaggaaattttt
acaggataagcaagacttggaaacaatgcaaagcagaccctacgacctgcttgcgaaacc
ggccgaagataggagagaaccagtccgaaggaagaaggaggactataagaagggagacgg
aatagaggaagggtgtgagccgttggtggagcgcggactccccggctacacccagcgctg
tttgcttgctatcgcttgctgtaatcaataaattttaattggctgaaacttcaaggctga
acaaaattattcgcctaacctatgaca
>TguERV5_LTR#LTR/ERV1 RepbaseID: TguERV5_LTR
tgtgagaaactacagattgggatagtgtttattaagatatatgtaaaggttagacaattg
tgagaaactacagagtgggatattgtttattaagatatatgtaaaagttagacaactgtg
agaagaaaaatacagactgaggtattgagataaagttagaccacggaggtatgcaaacac
caaacggacacagctgatactagataagataacaagcacttcaaccggagactgaagata
aagaccacaacaaccattcacactaggggactgcttaaacaaacacaagataacgacagg
aattgacttgcaaattccagggagacaaaagaagaaataggaataaaaggagacagttgg
agtgaaatcggcggagcagccaaagcttcgaatttttggaagtttttggatttgcttccc
cagcgctgttacctttgttcatatcctacttgctgtaaattaataaaattcttaattgga
ttatgttccgttgtggcgcaaatttataaca
>TguERV6_I#LTR/ERV1 RepbaseID: TguERV6_I
atttggtgccgtgactcggatcggggatctggggaacctctctctgagaggggcgccacg
attccgctcctttgagcggactcagaccggggtttctaccctcatcccgaccgacgaacc
taaaagcctagaaagcgaaagcaaaaaaaaaaagggaagcgggcccagggtaccccttaa
attttgtgcacaaagtccggacgaagacgcaggacgcgtaagtatagagggacccgtccg
ggcggggttcgggatcccggagtacggcgagtgtgtgtgtgaatgagaggagaaccggca
gccggattctccaagcgagtgtggacccttagtagtgcgttttccagagctcgcgagggc
ctgggccacgaaccaggggaagcgattgtgctgtcgtgagtgattgaaggtactccggag
gacatggggcaggggaagagtaagagtaaatccccctccccggtgggggtaaaacttccc
ccaattcctaaggatagtcccttagggtttatgctgacgaattgggagcactttccagga
gcacctgggaaggataaagcaaagatgatacactattgcatagaagtatggggaggacaa
gagatttctaaaggtgttttttggcccatctttgggtcctcagaggactgggtaaagcaa
ctgttaaatggttggataaacactaaacaacctcctaaccctgaggagagtgcctatgcc
cgagtctggacagaaaaaccggaggtgctcgtgtttaaactctcgggggtttcaggggga
aagaaaaagaaggggcgagcggaagaagtaattattgcacccccgccctacattccccct
gcgccgaatgcaccccctcctcctccacaatcggatgaggaagaatcagactcagactct
gatcaaccctcaggctcgcgtggtcctcttacccgaagtaagacgcgaggcaaactattt
cctttaagggaaatgcccatggggggaccacagccggggattgggttcatttcggtgccc
ttgagttcaggggatgttagagactttaagaaggagatgggaaatttgttagaagacccc
ctgggcgtggcagagcgggtggatcaatttttaggtcctaatatatacacttgggaggaa
ttacaatctatacttaacattttattcacggttgaggaaaagaacatgataagaactgct
ggtatgcgggtctgggatgctcaacctgcacatgcccagcagcgggccgataccaaatgg
cctctcgagaatcccaattggaataaccaggatccggtccatagagctaacatgcgggac
tttcggaccatattaattgatggcataaaagagtccgttcctaggggccagaacataaat
aaagcatttaatgacagacaaaagaaggatgaaacccccactgaatggttggagaggtta
aggaaaagttttcagctgtactcggggttaaacccgaatgacccaatgggacaggcaatt
cttaaagtccagtttgtctctaagtcctgggatgatattaggagaaagatacagaaaatg
gatgattggcaggacaggggtttagaggaattattgcgagaggcacagaaggtttatgtc
cgaagagaggatgaaagtcagaagaagcaggtgaaaatgatggttgctgcggtaagggaa
agcaggcgggcggaggaaggacagaagagagtcactcggaatagggagggtgacaaggga
aaggtaggagaaagggtgtgttattattgtggtaagaagggacatttcaaaaaggagtgc
agaaggaggcttaaggacgaggaggagttcaaaatcgaataggggagtcaggggctctac
tttatggggaccgggaaacatcaaaaagagcccttgataaaattgaaggtgggtccccag
ggccaggaaatagatttcttggtcgatacgggggcagagagatctactattcaatttctg
cctcagggctgtaatttatcgaaacagacagccacggtaataggggctaagggggaacca
tttgaagtacaaattattaaaggggtgatggtagaatcgggaactaagatgggggtgggt
gatttcctattagttcctgaagcggactacaatttgttagggagagacttgattgttgaa
ttaggagttcaaattgaggtagtagagaaggagttaaagattagactctgccccctccgt
ttagaagacgaagagaaaataaaccctgaagtatggtataatccagggaccgtgggcaaa
ttaaatataaccccatttacagtaaaaatcaggaatcccgaggtcccggtaagaataaaa
cagtatccaatttcactagaagggaggaaagggttaaaacctgaagttgaaaggctgtta
aacaaaggactgctagaaccatgtatgtcgcctttcaacaccccgatcctnccagtaaaa
aaggcagatggatcctaccgattggtgcatgaccttagggaaatcaataagagaaccgta
gctcggttcccagtggtggcaaacccctatactcttttaagcaaactaggacctgagaac
gagtggtatagtgtcatagatctgaaagatgctttttgggcttgccctctagacgagtct
agtcgagattattttgccttcgagtgggaagaccccgatacaggaaggcggcagcaactt
cggtggactgtgttaccccaagggtttacggaatcccccaatttattcgggcaagcccta
gaacaagttttacaagattataagacagcctcagaagtgaaactaattcaatatgtggat
gacttgttaatagcagggaacgaagaagacaaagtccgggaggagagtatcaagttatta
aattacttaggatcaaaggggttaaaagtctccaaagcgaagttacaatttgtagaagag
gaagttaaatacctgggacattatttgaaaaagggagaaaagaggattgacccagaccgg
gtgcaagcaattctgtctctccctctaccacaaaataaacgacaaattcgtcaagtatta
ggacttacgggatattgtagacagtggattgaaaactatagtgggaaagcaagattttta
tatcacaaacttacccaggatggtcaccttaagtggacagaagaagaaagatctaaattt
caagaattaaaagagactttagtccacgctccagtcttgagcctcccggacctaaaaaga
cccttctttttattcgttaataccacagatggggtaacgtacggggtacttactcaggat
tgggcagggaaaaagaaacctattgcctatctatctaaaatcttagaccccgtgagtagg
ggatggcctagctgtctgcaaataattgcagggtgtgcagcactagtagaagagtcacgg
aaaatcacttttaatgctactttaaaagtattaactccacataacatacggagtgtgatg
caacagaaagcagataaatggatatctgatgccaggctcctgaaatatgaagggatttta
ttagaaacccctaattttaccttagaaaccaccactctgcaaaatccagcctccttcctt
ttcggagagcccgaaactgaatcactgatgcacgactgtgtaatcactatagaagaacaa
actaaaattagacctgacctagaagaagaggaattagaaactggagagaaattgtttgtt
gatggatcatccagagtagtcgagggtcaaagaagatcaggatatgccatagtggggggg
cctgacctagaagtaatcgaatctggagccctagacaaaacatggtcagcccaagcctgc
gagatatacgctatcctaagagccttggagctattagaaggaaaagaggggaccatctat
acagattctaaatatgggtacggggtggtacacacttttgggaaattatgggaagaaagg
ggcctcgtgaactcacagggaagggacttaatacatcagaaactaatagtagccctcctg
agggctttgagaggccctacaaggatagcggtggtccatttaaaagggcatcaacgggga
atggattaccggagtaggggtaacaatgcggcagattatgaggcaaagaaagctgcaatt
attaaaacactaactttaagtgagggagttaggaaagaccttgtggataccccaaaagac
cctgagtcgactacccaggataagctgatatttacaatagaagaacaggagaagcttaca
aaattaggaataaaagaggaatcagggaaatggctgttaaaggatgggagggaagttcta
cctagagccatagcccagcggatgctcagtaaattacaccagagaacacattggggcgct
caaggactggtggatcactttgccacccattacatgacggtgggcctacatgacttagcg
aaagggattactaggagttgtccaacctgtctacgggtaaacagaaaaaacctaaggaaa
ctgcccctgggtgggaggccagtggcaaagaagcccttttcaaatctgcaagtagacttt
actgagctccccaaggtagggagactgaaatatcttttggttatagtggatcatttaaca
cattatgtggaagcaatccccactgccagggagacagctcggacagtaacaaaagccttg
ctggaagaagtaatacctagatatggggtcccagagacgatagactctgataaaggcccc
cattttacttcaaaaataacacagatgctagcagaagctctgggcataaaatgggaacaa
cataccccctggcatccacagagttcggggagggtagaaagaatgaatggagaaattaag
aaacaactcaccaaattagtactagaaactaaactatcctggataaaatgtctgccgttg
gcattattaaatgttcgaactcagccacgagctgatataggactgtccccatttgaaatg
ttgtatgggatgccctattccctagaaaaagttcaaactaatcctaacattactgatcaa
agtattaataaatatttaaccactttaatgaaatataaaaaacagttatgggaaaagggg
atgtgggcccaaagaccacccctagatcttgtgttacaccaggtacaacccggcgactgg
gtcctcatccgaagctggaaggaagattcaatcaccccaaagtgggacggaccatatctg
gttttaatcaccactgactccgcagtccgcacagcagagaagggatggactcatgctagc
agaataaaggggccggtggatccaactcgattccatacagcttccagggaaacgagctgg
aaaattgacgggaagccgggggatttaaagttaacagtaaaaaggacttacaaataattt
tcatgaacactatcaactctaaggacatttgggttggggataactggggactgcaagtac
aactggttggagaaacaaaacccccaggatactgtaaacgtctagaggattcagcccagc
agcccttttatcggttcatccgacttgaaaaagagcagaaaccttgggaaggggagggcc
atgctgaacatcaaagtattagagtaaagtgtagctggttagattgtcattgttaccctt
ttgcctgtttttcctgcaaaatctgtaaaggattgtggtgggctcactgcagaaagggga
gagctccaaaaagtgtatgtcaacgctgctggctggagcagcgcaaattgacntctgaag
tactaaattacaaggttgccactcgggaattgactaaaggatcccctgagtggtgggaga
ttttcgtaaaaggaataaaccctgaattccactgttaccattccaatgaacccctgggtc
cattcctcacggatatagtccaagtcaagtgtcgcaaattagtcaaaaggctcaggtgcg
acaccccacagttaaatgcgaaaaactggaactcccggaggtcaaagtgggagagaggga
acgatcccacccctgaagaatatctctgctgtcgagaagatggcttaccctgtaacttgt
agcaaccaagttgacaggcgagacagagaggtaggtagtggggntgaggggccctcccaa
accttgaaaaagaacgtaaatcatcatgggtatgagaatggtgacaacggaangagggaa
aatgggaatgtaaaactgagcatgataagtaacatcctcccctgcagtgcgtatcactca
atcctacgggtttttatgtttgtatggcttcccctccagagtgccacagttaatatacat
gaaccctttaaatggaccttaagcagatgggaggatcacgatacccgtcatattttacag
acaataacgggacctggagcaccgagctttaagattgggatttgtgatttaactcgaagt
tcaaaatgcgggcagctgttaaatttaacaagcttctatatgtgccctgcctcgaaccca
gggaagcaatactgtaattaccctagacattattactgcgcctattggggctgtgaaaca
atagcatcagcgtgggctccgggtggaggattagacaaatatttaaaggtagggcatgga
ccagcagggtgtaaacgaccacgagagtggccttggactgggaaaaacttacttgggaac
tgcacctttctttacctaaatgtcactcaaccaagtgattctggatggttaataggcaaa
acatggggggttaggcattggatagaaggacatgatccaggaaatctgatacaaataaaa
aaggaggtagctccacatgaccctagtcctataggcccaaatccagtaataagcaatgac
ttaaaggagagtaataaaaccagagataatgttataaaatcaaacaaaantgatcaagaa
cctcagatattagtgcagaagtatacaaccttatggaaaattatgcaagctacttttgga
gttttgaatcatacttatcctaacttaaccaaggggtgttggctttgctatatgataaat
ccacccttttatgaagctattgggattacatctgaggcaagagaaataaatggtacaaat
ccaaaggagtgtctctggagaaagggaagagatagtgtttcaggcattacactgtcccag
gttagtggacaaggaaggtgtgtagggaaggttccagcagatatgcgacacctctgcaac
acgacaataagcattaacagaacaaacaagccttctgattggcttatgccagcagtcaat
actaaatgggtatgtcaacaacttggagttacaccctgcctatcggtaaaagcctttaat
aattcagatttctgcattcaagttctaataatccccagaatcgtataccatccaaaagaa
tacgtactagaacatcaaatgacccctgaacactacctggctaaaagggaaccacttaca
acactaacggtagcaattttgctcagcttaggaggagcaggagtaggaacaggggttgcc
tccttagtgagtcaaaaccagggtatgaaagctctgcgcacatctgtagatgaagatctg
agtagaatagataaagccataagtgaactagttaaatcagtgaaatccctttctgaggta
gtcctccaaaaccgaaggggattagatttgttattcttacagcaaggggggctgtgtgtt
gctttgcaggaagaatgctgcacttatgtagatcacacgggtattgtaaaagacacgatg
gctgaattacgcaaacaaatagaacaacgaaaaagagaaagagaatcccagcagagctgg
tatgaatcctggcttacctattctccctggctaaccactctattatccacccttgcagga
ccagtaattttactaattctagtacttacttttgggccatgtattcttaacaagcttatt
acaatagtgaaaaatagattagaagctgcacatttaatgatggtaagaccaaaatacgag
ccacttagcgaagtagaaactgaagattatttagaattaagcaaaagggaattagagcgc
tttagtgaacaaaaagagggttaaaataaaaaggggggatat
>TguERV6_LTR1#LTR/ERV1 RepbaseID: TguERV6_LTR1
tgttaggaaaataaggcctttttgttcataatatagagttttcacatctataaaatagaa
tcttcacttagagttttcacttgtctgaatgttaggaaaataaggcctttttgttcataa
tatagagttttcacatctataaaatagaatcttcacttagagttttcacttgtctgaaca
tgttctcattttgccaagcattccagaatatctctcaaggacaacttcgttacacactgc
tttagggagttaaaactaatttagggagtggaggttggttgttaggcatcaaagcaccta
agcgaatatcttcaaggacagttccgtaatcctgtggaatgcgagtaaacgtgcctagag
ataacatttcttgttttgagagaattcccagatcacaggaacaagcctgaggaagactac
tggccttcatcccacgaccaccaaaaggcagaaaacgaccacctagcaacagggtgcacc
tgcgcagaaaagacaccagaacgtcacacttccggaggagaagacccaataagttggggg
ggaatggggcacgaaagngcggtagttggaataactgccgcccagcgcgctgatttgctt
tcgtttcctaccattaataaatctttttaattggattagaaagcctattgtgctcgttca
taaca
>TguERV6_LTR2#LTR/ERV1 RepbaseID: TguERV6_LTR2
tgttaggaaaataaggcctttttgttcataatatagagtttttacatccataaaatagaa
tttttacttagagttttcacttgtctgaatatgttctcattttgccaggcattccagtgg
atatctctcaaggacaattccgttacaaactgttttagggagttgaaactgatttaggga
gttgatgttgctaggcaccnaagcacctaagcgaatatctttcaaggacagttccgttac
agacttagcaaaacatgtactcttgtggaatgcgagtaaacgtgcctagagataacattt
cttgttttgagagaattcccagatcacagggacaaccttgaggaagactactggccttca
tcccacgaccaccaagaggcagaaaacgaccacctagcaacagggtgcacctgcgcagaa
aagacaccagaacgtcacacatccggaagagaagacccaataagttgggggggaacgggg
gacgaaggtgcggtagttggaataactgccgcccagcgcgctgatttgctttcgtttcct
accattaataaatctttttaattggattagaaagcctattgtgctcgttcataaca
>TguERV7_I#LTR/ERV1 RepbaseID: TguERV7_I
atcttggtgacccccgacatgatccggttcgggggtatccagggggttccctatccttga
tccaggcaacaccccactgagtccagcggctggacaggacagaggaactccttggaacca
actggattcccaaaagctgccaaagccacattaaggaaaaaaaaaaacatagaaaacaca
ggtcctgagatctcagaatttggaactaaatctccgaggctgcagcagcaattcttcact
cgtaaaatcgatgtgcatgaagaatccatgcgggaaaaggagccataaatattgcatggt
tgagtggggtgtgagtggatgtatgtgtgagacgtgacatagtcacggcgtgagagcagg
cccccaataaaccgcagttccactagcccaccagggaggtggtcggctacaggggaagca
aaagaactcgggtatactcagaacacgcatacaacctgaaactcggggagttatgggaat
ccacccacagatgagtcgggggaaggaagttatgttcttgtggactcaagaaattggtaa
acctcaccaactctgggcttggggagcccaggaaaacaggtaagaagagagcacacccat
cttccagctgaaaaccgcacagttcactgtgcggttactcggttggcaaggctcggtcaa
agacagactgatttagacacttggtaaggctcggttcgggacaggaccgaagtatacatt
tagcacgcgggcaacggactttttggaacgacttgcagacactgacttggagaatatggt
aaggaaaacttttaaatatgggacaaaagaacagtaaggtgcaggggggacctcaaggga
aaaattctaagccaggaaagggtaaacacctggaagcaggaaaaggtaagcattcaaaaa
caagaaaggggaaaaaagacgaattccctgagattccgagggaaagccccctgggttgga
tgttagaacactgggaggacttatctgtgagacggaagaggttcaaatcaaaaatgatac
actattgtgtagaagtgtggggaaatatggaaattggaaaataccaatactggcctgttt
ttggtacctttgaaagtaagctctgccaagcactttcggatcacttgtacgaggaagagg
aatggggcgatgaggaattggactatgccaggctatgggaatatgccagagtgcagctgt
tccctattaatacctctggcagcaagttaagctcggtcaaaacttgggaacccctagaaa
acctgcccccccccacaaggttcccccagctcaagcatgggtcccggcagcacccccatc
agcgcccccggatcagtctgcaccaccacctaatacacaagtctctgatgcaggcgctcc
gggaccgtcccaacccccaccccccccctccacacagcccggggaaacacacacacgcgc
atgccacaccggggaaagcncgtcccctcctgccagtagaactcggcaaaaaacaaggaa
aggaaacacgggagatagcgatgatgaaagggacagacctaatctataccccttaagggg
ggtccccacggctcccggaataattgggtttgtaaatattcccattaacacgggagatgt
aagggctttcaaaaaggaaacgggaaaattgatggatgatccattgggggtggcagaaag
gttggacgaatttttgggagatagtatatattcatatgatgatatctcggctatattaag
atccttgtttaatactgaagagcgagatatgataaggcaggctgccataaaggactggga
attcagaaacccccagggtgggggcggggcagaaaagtggccagaacaaagcccatcatg
gaatgctcaggtggaagcagaccgggaaaaaatgatcagactaaggaatatggtaataca
aggtatttgaggagcggttccaaggggacaaaatattagtaaggcattgggagaatgcca
ggcgaaggatgagactcctacggactggctggagaggcttaggaaaagtcttcaaatgta
ttctggcaccgaccctgaatcccctgtgggagcggtccttttaaaaacacaattcgttac
taaatcatgggaagacattcgaaggaagttaagaaaaaagatagataattggcaagagaa
gagcttacaggaactattgagggaagcacaaaaggtgtatatgagaagggatgaggagaa
acaaaaaacgcaggccagggtgttggtggcggcagtaagggaagcacaagcacaaacggc
tgggtcatcagctccggcccgggggccccagggaaagccggcacacacccaaaagaaaaa
caaacaggtaagtgcccctgaatgtttttactgtaaaaagaaaggacacctcaagaggga
ctgtaagaaacgaataaaggatgaaaaggtctttcaagaagaatagaggtgtcaggggct
ttataatctggggtcacggacatcaagagagcccttgataaaattgaaggttggacccca
aaaacaggaactagtctttttagttgattctggagcagaaaaaaccacagttcaaagact
gcctcctggatgtatcaaaggtaaggatttcatgactgtgattggggctaaaggggagcc
ctttcaagtccccgtcctaaggaatgtagaaatagaatcagataataaaatctgtgttgg
ggatgttttattagtagaagaaacagaatacaatttattgggaagggatttaatggtgat
gttaggaataagtataattgcaaaggactcacaactcatggtaagtttatacaacctaac
tactgaggatgaaaagaaaattgatcccagggtttggcacattccgggggaagctggaaa
attagacatggaaccaattcacattgaaattgagagaccagangaccccataagggtaaa
acagtatcccatccccctagagggaaggaagggattgaaaccaataatcgaagatttaat
aaaaagaggcactttggagccctgcatgtcaagacataatacacctatattggcagtcca
aaaatcagatggtaattatcggctggtacaagacctaagagcagtaaatcaaaggacaaa
aaccctgtttcccacggtctctaatccatatactttgctaaataatgtgtccccagatga
caagtggtatagtgtgatcgacctaaaggatgccttctggacttgtcctctagctgaggg
aagccgtgattattttgccttccaatgggaggacccggacacacatagaaagcaacaact
aagatggacttctcttcctcaagggtttgtagactcaccaaatctctttggtcaggccct
ggaaaaggtgcttagcgagtttgtgccagtccagggaaccaaactattgcaatatgtaga
cgacttattagtagctggctctaaggaggacgaagtaaggactggaactatagctctgtt
aaacttcctgggaggacgagggttgaaagtttcaaagtctaaattacaattcactgaacc
tgaagtgaaatacttgggacattggctgacaaagggaaaaaagaaactagacccagaccg
ggtggcagggataattgcattgccccctccccagacaaaaagagaagtcaggcaattgct
gggacttttgggcttttgcagacaatggatcgaagggtacagtgaaaaggtaaggttttt
atatgacaaacttaccacggacagacttaagtggaccgataaagatgaagagagctacag
aggattgaaagaaaccctcatggcagctccagtattgagtctccctgacctaaaaaggcc
ctttcagctctttgtagatgtgaacaaccacactgcccacggagttctgacccaggactg
ggcaggggccaaaaaaccagttggatatctgtccaaactcctggaccctgtcagcagggg
atggcccacctgcttacaagcaattgtggcagtagcaatattagtagaagaagccaaaaa
ggtaacattcggggcttcattaaccatttactcccctcacaatgtgagaagcatcttgca
gcagaaagctgacaagtggctgacagatgccaggctcctgaaatatgaagctattttaat
ccattcccaggacctggagctaaaaactaccccagcacaaaatcctgcccagtttctgtt
tggggcagtccaagggcatcctccccacgactgtgttgaaatggtagaattacagaccaa
aatacgacctgatttagaagaagaagaactcgaggaaggggaaaaatggtttgtagatgg
gtctgccagggtgatagacgggaaaagaaaatcgggatatgcagtcatagatggaaggac
gggaacggtgatagaatctgggcccctgagtgcagggtggtcagctcaggcatgtgaact
gtatgcagtatacagggctttgctgggtcttgaagggaaaaaggggacaattttcactga
ttccaaatatgcgtttggggtggtgcacacctttgggaaaatctgggaagaaagaggcct
gctaaacacacgagggaagggattgattcatgaagaantaattaaacaaatcctaaaagc
cattagagggccagaagctattgctatagtccatgtaaaaggacaccaaaccgggatgca
attcagggctcgggggaacaatttagcagacaaagaggcaaaaagcgctgctttgctaaa
ggtaagtgccccagagattgaaaaaggggacgctcaggaattccccccccacccctctga
aacggagatngaggcttatcggaagatcgggggacagttagaaggaggtaagtggaagtt
accagatgggagggaattgttgtcaaaggaatacaccaggaagattttaaaaagattaca
ccaacaaacacactggggggcccgggctctggcagagcaattcctgagattcttcggctg
caaaggcatatatgaattagctaaacaagaggtgcaagggtgcataacttgcaaaaaaat
aaatcgtgcaaactccaaaaggttaatgggttgtcgtccagcagcttaccggccttttga
aaggatccaggtagatttcactgaactacccaaggtcgggagacacaaattcttattagt
catggtggacaagctaacccactgggtagaggctttcccaagctccagggctacagccca
aacagtatcaaaaatcttattagaagaaattataccacgctatgggttagtaagctacat
cgattcggaccagggcacacacttcacatcaaagatcatcaagctattagcagatgcttt
gggcattcgatgggaataccacaccccgtggcaccctcaaagttcaggacaagttgagag
aatgaatcaaacattgaaagcccaattagcaaaattaatgttagaaacaaaaatgtcatg
gataaaatgcctcccgttagccttattaaacataagaactatgcctcattccgagacggg
actttcaccttttgaaatgttatatgggatgccttatacccatggtatgcctgtagggca
tccgagattagaggataaacaaatacaaccatatctagtagaattaaataaaaatctcga
agaattgcgaaagcagggggtaattatgcaaaacagccctcttggcttctcaatacataa
aatacaacctggagacagggtgcttgtgaaaacctggcgggaggccccattaacatctca
atgggagggaccttttcttgttcttttaactacagataccgctatacgaactgcagaaaa
ggggtggacacacgcgtcaagggtaaaaaaagtcgatctccaatcaccagagtggaaaat
cacccccccccccggaaatttgaaaataaccctacagcggtcgagtaaataactgatcac
atctatcaagcgttctatgccggattgtaactattatcctctcctacatttcccttgcag
atactgttataaggttaaactgttcataccaagtgggttgtttgggaagtgttttgagca
ggaggaagacctgactggccgttttctggtaaatagccacaaggctaagattattctaat
tagatccaatgatctaggctttaggtttttttcttctttttctctcgtatcagaaggaat
taaaggggaaagttacaaacaaaaagctaaaattgttattgttgagtgtcataaatcaag
caacctacctcgcagtcgagaccacaccagtgaggcattttaaacaaagtatgcagctcg
gcctgagtatgaaaccacagacaaagacccctgctgccaagaagaccatttaccccgccg
ctggacgcaacccagtgggcgctgggaacggcagagggatcctagcagtgggattagtct
gggcgagcctaagcttagtctcatgcctcagtaacctctccaatcctgggaagggagaac
ctggtggcagatacccagaggaatcacctcctacctcatggaactgcagcaggggtaagc
ctaataaacgttgtcctgacactaacactcaacagggggtgtacaaattcaaagaaaaat
cgaaaacataccttgaaaacggncagtcagctcataaactacgtcgaaggagcacagggg
aagtttcaattccagtttgtaacaaatgtaatcgcactgtatgggttgggggaaagcagg
aatctgtctttgttgcttatttccaagctaaaccagtatgttatgatccgaataaaatta
gtatatgtgtaatggggggaaaaacctactgggtgggaaataacctaaagtatgaaaaca
gggtacctctagaaactgagccaatcatcctagacctcttaggggaccaggacgacaggg
tttgtctacagtatgataagatgttctgttttaccaaggacagaagagatggatccagaa
agtaagatgaaacaggtaatgcaagaggtaaaaagacagaagctgccctaggaaaaacaa
atcaggtaccaaaaataatgacactaggagaagaaattcctcacagcagggcggctgagg
ccctagcaaaatttgaaagacgaataaagggtaaagaacaaaactataaaatttactagg
aaattccagatgtaataaatgaaagggaataaaaataaagaaatcttgggattcagtaga
ggtagaaatgagggcgcaaattaatgggttaatatagaaggtgggggattt
>TguERV7_N1_I#LTR/ERV1 RepbaseID: TguERV7_N1_I
aacttggtgaccccgacgtgatctggtttgggggtatccngggagttccctatcctngat
ccgggcggcgccccgctgatttcagcggccggacaggactgcggaactccacggaaccaa
ccagattccgaaagcagccaaaaagccacattaaggaaaggatataaacgggcccagagc
tctcggaattcggagctaaatctccgaggctgcagcaatttttcactcgtaaaatcgacg
tgcacgaagaatccacgcgggaaaaggagccgtgagtaccgcgtggttgggtggcgcgtg
ggtgggtgtgtgtttgagtgagacgtggcatagccacggcgcgagtgcggaccccaataa
accgcagttccactagcccgcgagggaggtggtcggctacgggggaagcgaaaggactcg
ggtatactcacaacacgcatacgacctgaaactctgggagtttacggggatccacccacg
gacgggtcgggggagggaaggtacgttctcgtggactcgagaaattggtaaacctcaccg
gctctgggctcggggagcccaggaaaacaggtaaaagagagctcactcattttccagccg
aaaaacccacagaccggttcgctgtgcggtcatttaggttggcaaggttcggtcgggaga
agaccggtttaaacacttggtaaaaactcagttcggggcaggactgaaatacacatttta
gcacgcgggtaactgacttctcggaacgacttgtggacactgacttggaatacggtaaga
aaactttaaatatgggacaagngaacagtaaaataccccttaagttaatgttttaaaagg
ctgcgcagctccgtgcagccgcaggcagcgtggctctgcagtttttaaaactcgcgcggc
ggcggctcccggtggcggcggcttcggtttccccgcggcgggagggggaagcggaggagg
ctccgacttacgccgatagcggcgggggcggcggcggctccggtcccggcggcggggggg
gggagcacggctcgggctttcctgccacgcacgggcagcgggggggcacggctcgggctt
tcctgccacgcacgggcagcggggggagcncggctcgggctttcctgccacgcacgggcg
gcgctggtcgccgctcggccacgtggcgtggggaaacccgttcctgcaggcggcagtttt
aaaaacagcacaagctgctgctactactctgcagggctgaaatctaagtgcttttcgctt
ctcgaccacggtttttggaaatcggtagcgaatttgtcttgtttctggtcaatataaagt
tgtgctgtgcattttacgcctaaaatgagagtgggacaatgaagagctggattatgccag
gctatgggaatatgccagcgcgcggctgttccctattaagacaactggctacaaggtaag
tacggggcagctgccacccccataccaagttcctccatcacaagcacaagtctcggcagc
cgccccccccccccccccccctccagatcggtctgcatcacccctaatgcaggaatatca
gctgcagacacnccgagaccntctcaacccccnccccccctcctccacacaacacgggga
cacacacacacgcgcacgccacaccggggaaaaacacgtcccctcccgccagtagaactc
ggcaaaaaaaaaaaaaatacagtagaacggtgagacgaggagagaaaacacagaaggtag
cgataatgaaaggaacaaacctgatctatttaaaggaggtcccagccttcccatacgggg
aaggtaaaccggggaccgcccaaacaacatgaaaaccagagctacctcaaaagnccccag
ggaaaccgggacanaggacaaaacaggtaagtgctcctgaatgctcttactgtaaatctt
tttagtttattcaagaaccacagtccaaggactgcctcctggatgtatcaaaggtaaagg
attttatgactgtgattggggctaaaggggagccctttcaagtccccgtcctaaggaatg
tagaaatagaatctgataataaaatctgtgttggggatgttttattagtggaagaaacag
aatacaatttattggggagggatttaatggtaatattaggaataagtataattgcaaagg
actcacaactcatggtaagtttatacaacctaactactgaagatgaaaagaaaattgatc
ccagggtctggcacactccgggggaagctggaaaattagacatgaaaccaattcacattg
aaattgagagaccagaagaccccataagggtaaagcagtatcccatccctctagagggaa
ggaagggattgaaaccaataatcgaggacttaanaaaggggggcaccttagagccccgca
tgtccagacataacacacctatattggcaatacaaaacctgatagcagttaccgattggt
gcaggatttaagggctgtaaatcagcaccctgttcctcacggtctctaatccttatactc
tattatagtgtaattgacctaaaggatgcctttttagacttgtcctctagctgaggaaag
tcaggacnattacattgccccccagtgggagacccggagacacaaagaaaacggnaatta
agatagacctctctccctcaagggtttgcggactcaactnatctttttagccaanccctt
gaaaaattattaagtgagttcgtgccagttcctgggacaaaacggttgcaatatatagat
gatctattggcggctagtcctaaggagaaggatgtaagggcaggaactatagccctgtta
aacttctcgggaaaaaggggacaattttcactgattccaaatatgcatttgggtggtgta
cacctttgggaaaatctgggaagaaagaggtctgctaaacacatgggaaaagggattgat
tcgtgaagaaataattaaacaaatcctaaaagccattagagggccagaaactattgctat
agtccatgtaaaaggacaccaaaccgggatgcaattcaggactcgggggaacaatttagc
agacaaagaggcaaaaagcgctgctttgctaaaggtaagtgccccagaggttgaaaagag
gacgctcaagaattcccccccacccctccgaaaaggaganagaggcttatcggaagatcg
ggggacagttagaaggaggtaagtggaagttaccagatgggagggaattgttgtcaaagg
aatacactaagaagattttaaaaagattacaccaacagacacactggggggcccgagctc
tggcagagcagttcctgaaattcttcggctgcaaaggtatatgtgaattggctaaacaag
aggtgcaagggtgcgtaacttagaaaaaaataaatcgtgcaaactcccgaaagttaacaa
ggggagtcgtccagcagcttaccggccttttgaaaggatccaggtagatttcactaatct
acctaaggtcgggaganacaaattcttattagtcatagtagacaaactaacccactgggt
ggaggctttcccaagctcccgggctacagcccaaacagtatcgagantcttattggaaga
aatcatacctcaatatgggttagtaagctgcattaatccggaccaggggacacatttcac
ntcaaaaatcatcaaacnattggcagatgccttaggtattcggtgggaataccacacccc
gtagcaccctcagagttccgggccactcaaaagaattaatcaaatgttagaagcccaatt
agccaaattggtgttaaaaacaaatgtcataaataaaatacatcccattagccttattaa
acataagaactatgcctcattctgaaatgggatttccaccttctgaaatgttacatggga
taccttatacccatagtatgcctgtagggcacccgggagtaaagaatagacagatacaac
catacctgatagcattaaataaggatctcaagggggtgatcatgcaacacagcaccccac
cccccccttagactttttaatatatacagcaataagtaaaatacancctgaagacaaaat
actggtaaaaacataaaaagagtcaacattcacgcctcattaagagggaccctatattat
ccttttaactacaaatactgctatacaaactgcagaaaaggagcagacacacgcgtcaag
aagtcgatctccaggaccgggcaccagagtggaaaatcaccccccccccggaaatttgaa
gataaccctgcccggccaagtaaaaaacggagagcatctctatcaaacgttctntgccag
aagtgtaactattatcctctcgtacatttctcttgcgaatactgtcataaagtttaaaat
gttcgttactgacttaaatcaagtgggttgtgtgggaagtgctctgagcaggaagaagac
ctgactagccgttttctggtaatagccacaaggctaatattgttctaattagattcaata
atctaagttttaggttttttttttttctctcatatcaaaagggattaagggggaaattac
aaacaaaagctaaaattattattgttgagtgtcataggttgaacaacgtaccctgcagcg
cagacactagtaaactacaccagtgaggcatttttaaacagggtatgcggctcggccttg
gcatgaaaccacagacaaagattcctgctgccaagaagatggctcaccccgccgctggat
gcaccccagcgggcgctgggaacggcagagggatcccagcagtgggagtagtcccggcga
gcctgagcctaacctcgtgcctcagtaacctccccaatcctgagaagggggaactcagtg
acaaatacccagaagaaatcgcctcttacctcatagaactgcagcgggggtaagcctaat
aaacgttgtcttgacacaaacactcaacagggggcgtacaaattcaaaggaaaatcaaaa
acataccttgaaaacggacagtcagctcataaaccgcatcgaaagagcacagatagatct
caattacagtttataacaaatatantngtactgcatgggttaggagaaagcaagagtctg
tctttgtaacttattttcaagctaattcaccgtgttataacccaaataaatttggtatgt
gtgtaatagggaaaacgtactgggtgggtgctagataaatgagtaattgagacaaataaa
agaaagacacaaacccacaaatcttaccacagaatcccagatgaagactaaaatgtaggg
aattagaaaatatatatatatatatataaactctgtagctttatatcgaataaaataaaa
antagggcgcgaattaataggttaatataaaaggtgggggat
>TguERV7b_LTR#LTR/ERV1 RepbaseID: TguERV7b_LTR
tgttatgtgtagtagatataattcgcgccatttctaatatgatatatgtgatattgaata
tttgttagagtatacacgtttgtattaggattccccccccccctcgcaggcgagaccggg
tgtatattggaaactgatttacaagtaagaaggtacggctcgccaggagatgggccatgt
ctggggagatacggaaaccccaggtgctgatcgttcgcgtgaacgacccgagatggatat
catggaaatcctcgggcagatacatgtgaatgcagcgttcccgaattcccgtaaatttca
tcaagggattcaacaaactccggacactgaattgttctccctcatcaccaaaaaagaaaa
tcttattaacatatggactctgaatagaagaaaagactgattgctgaaatcttggcctca
ggcggaattttccctataaaaaccgcttgtgccaggatggaggtgtgtgggcatggagga
aaacctctgctgaggctgactccttgttgcacacccagggccgaccccgggctcggctct
gttctttccttgtggctggctagatagaatttgattgcaaaataaatattttatttttca
tattaatttggctggacaaattttcatttataaca
>TguERV7e_LTR#LTR/ERV1 RepbaseID: TguERV7e_LTR
tgatatgtatgattataatttgcgccaatgaaatattgttgtattgaatcaagggaaata
tgatttggcatgtataatatttagttattacaaaatacacacgccagcgctgcgagctgc
ccccccacatattcggttacaccagagccgggttttcttggacaatgcctcatttacaat
ctaatacatgtggctngcccggagatgggctgtcccaaaaggcgatactggaacacctgg
gagctgatcatcccggtaacgacccgagattgggatcgctggagtcctccgggctgatac
atctgaatgccacggttcccgtaacttcatcaggaaaaatcgtccacacctggacctgga
ttgttcaaccccggcccggagaaaagaactttatgaatatgtgggactctgaatagaaag
aaaaggcggatggctgaaatcctggcctcgggcggaaaatttcctataagaactgcaggg
tccgggagggtggtgtgtgtgtccaggggaacctctgccgagaggcgtccttcctgtcac
gcacccagcgccgancccgggctcggcgctgtccttttccttgtggctggctcagagaga
attcgatcctaaataaantttttattatttcatttttaatttggctggactaattttcat
ttataaca
>TguERV7g_LTR#LTR/ERV1 RepbaseID: TguERV7g_LTR
tgttatatgtaatgaanataattcgcgccggtataatatgatgtatgtaatatttgatat
tgttaagaaaacgcacaagtcggcactgggagttgccccacatattcggaaaccggtccc
tgacaaaacctcatttgcaagctaatacatgtggctcgtccggagatgggtcgtttctcg
aggtgatacaggaacgcccgggcgntgatcatcccggcaacgacccgagattgggatcgc
tggaaccctccaggctgatacatctgaatgccgtgttccngtaactncatcagggagatt
catcacttcccggacaccgaattgttcaacccaacacagagaaaagagactttatgaata
tgtgggactttgaatggaaagaaaaggctgatcgccgaaatcccggcctcgggcaaaata
ttccctataaaaaccgcttgtaccgggagggtggtgtgtgggcatagggggaccctctgc
tggggcngtccgccctgtgacncacccagcgccgatcccgggctcggcactgtccttttc
cttgtggctggctcaganagaattcgatcgctataataaaatttttattttttattttta
atttggctggatcaatttttatctataaca
>TguERV7i_LTR#LTR/ERV1 RepbaseID: TguERV7i_LTR
tgttatatgtgtatatgataattcgtgcaaataaaattgtcatatattttatagttatgt
actgttaagatatactcttataagaagtttttaaaacgcacaagccagcgacggggattg
caacacaatgtcgaaaccacctggacaagggagggaggactccattcacaagcaaatgaa
cgtggccagcccggagatggatcatccatcaaggtggtccgaggaacgcccggacgataa
atacgcgataaatatccgagattgagatagccagagccatcagggagatacatctcaata
ccgaattccgggaacgcgatcacgggtgttcatcactctccggacatgtattgttcaact
tgccacagagaaaagaactccacatgaatacgtgcagtccaaaaaggaagaaaagggact
ctgcctcgggcaagaaaaatcgtataaaaatcggccagacaggacagtcggtgtggagca
taggggaccctctgctgcagcggtcaaacctgtgtctcacccagcgccgatcccgggctc
ggcactgaccttttttgatagtggcttttttttgttgttattctctaaatttatatttgg
tacatttaataaattttcttaaattaataaattggagctttcatttataaca
>TguERV7j_LTR#LTR/ERV1 RepbaseID: TguERV7j_LTR
tgttatgtgtattttggataattcgtgcttatgagaaatagatgtatgaaatatgttatg
tctggtaagaaatattcttataaggtttcttaagcacgcaagccggagncgggaagattg
cttcacggtatttcgaaaccacagctggcagcagggagaaggacctaatttgcaaacgaa
tgaacgtggcccgcccggagatgggtccttccccgaggtgatccggggaacacccaggcg
atgaatactcgataaatatctaagatcgagatagccagagccatcaggaagacgcatctc
aatgccgggttccagtaactcgatgatcggcatacatcgcttcccggacacggttttgtt
cagctcagcgcagagaaaagaaaccacatgaatatgtgaactctgaaaaggaagaaaaga
aactctgccccgggcagaataaactgtataaaaaccgctcggacaggacggtcggcgtga
acanaggggacccgatgctgtagaggtcggacctgtgtctcacccagcgccgatcccggg
ctcggcactgtccttttgattgtggctatctnagaccgaatctcggtcgcgaaataaaaa
tctattttattaattattaatttggctcgatcatttttacctataaca
>TguERV7k_I#LTR/ERV1 RepbaseID: TguERV7k_I
gagtgatttgtgcacatttgtgtggctccccccctcacgctgccccccgaataatccgac
tagctcagagataaggggctgtgaggggaggaatatcaggagaagggtaaagatattcaa
aagaggctcttaccccaggagaagttggtacagctctctttattctgtgtcgtccatgtg
gagagcggggcaaaagagcacgaacaggaaatgtcaggagtctatataggttttggacgg
ggtgggctttcctggctctccgccaaccccattggggtagaaaggagggtccaggggtta
tcttgatcagagtcacaaggtcccggggaaggggggtcacagggtgctcatgagctcact
gtaacacatttgggggtttatttttctagggtgcaaagcaaaatcaaaagtccctaaacg
cccaaaagattggaaatgtggaatgtcctccacagcaaggcattggacctctggatcctt
aaaacaattttattgtgctggaacagtggcagtttgagctggtgcctctgggggaccctg
aacaaagaacttctggacaattataccctcccagctgaagtgtgatagtctggggccttc
ctgctgtgtccgagtggccggtcagcagctggcaccacaggtccccaggtcctctgctga
gccatccctctcctacagccaagtttagtctgtcncatttggcttttctccctgatccac
caccaggaccanangggcacgtcgtgntgaggatgtaaaaatgcctgttcttgctgganc
gttgctgttgcgtgacacccctgcaggcagagcgggcagctgcagggatgctgactcgtt
tccctggtgccagccgtgcngcatncatcagagctcctgggtgttggtgctcgctgggaa
gcagcccggcaccacggggagttacaatgcgtcttcaaagaatgcccacacattaaacca
cacgatttagcctgggattttaagttgtttctcaacttgaatccaaattacagttcatgg
agcctgaggttaagtacctgggacactggttaccaaaaggtaagaagaaattagatccag
acaggatagcagggattgccactttaccccctccacgaacaaaaagggaggtcaagcagc
tgttgggacttctggagtactgccggcaatggatcaagggttacagcgagaaggtaaagt
ttctttgtgaaaagcttaccacagacaggctaaagtggacagagccgggtgaggagggtt
tcaaggagttgaaagaaaccctcatggcagctccggtgctgagcctcccagatgtaaaga
gaccctttcatctattcatggacgtcagcaaccacactgcccatggagttttaactcagg
actgggcaggagccaagaaaccagtggggcntnngntgaaactttnagaccctgtaagca
gggggtggcctacttgcttgcaagcaactgtggcagtggcaatattagtagaagaggcta
agaaagtgaccttcggggcaccgttggtagtctacaccccccacagtgtaaggantattt
tgcagcaaaaagcagacaagtggctnacggacgctaggctcctaaagtatgaggccatnt
taatccactgccgtgatttggaattgcgaacaacctcggcagaaaatccngctcagttcc
tgtntggggaagccncaggggtgcctncccatgattgtgctgaagtgntggagctgcaaa
cgaaaanaaggccagatttggaagaagagttagaagaaggggaaaaatggtttgtggatg
gctcagcgagagtcatagatgggaaaaagaaatcaggntatgcagtagtaaatggcaaaa
aaggggagntagtagaatcaggacccctgaatgccggatggtcagcacnagcttgtgaat
tatatgcagtattaagggctttacggaaattagaaggaaaaaagggaacgatcttcacag
attcaaaatatgcattcggggtggtacacactttcggaaagatttgggaagaaagaggat
tactcaatactcggggacgaggactagtgcatgaagaaataatcaggcaaatcttaaagg
ccatcagggggccagaggcaattgccatagtccacgtgaaagggcaccaaacaggaatgc
agttcaagacccgagggaacaacttagcagataaagaagccaaaagcacggctttgctaa
aggtaagtaccccagagatcggggagggggangtccgggaatatcccccacacccttccc
caaaagaaattgaggggtacagaaaaanaagaggccgactagaaggaggtaagtggaaat
tgccagacgggagagagctattatctaaagactataccagaaaaatcctggggagattac
accaacagacacactggggagcccaggccctggcagagcaattcctgagattcttcgggt
gtaaagggatttatgaattggcgaaacaagaggtgcaagggtgtatgatttgtcaaaaag
ttaattgggcaaaaacccggcaggtggcattgggaagtcgcccagtagcataccggcttt
tcgaaagaattcaggtagatttcactgatctgcctaaggtggggagatataaattcctat
tggtaatagtggacaaactaacccactgngtagaagcccttccaagctctcgggctacgg
ctcaaacagtatcgaggtttctactagaagaaatcataccccgatatgggttagtaaaat
acatagattcagaccaagggacatncttcacctctaaaatcattaggcaantagccaacg
ctctagggatccagtgggagtaccacaccccgtggcatcctcagagctccggacaagttg
aaagaatgaatcaaacattaaaagcccaattggcaaaattaattttggaaacaaaaatgt
cctgggtaaaatgcctccccttagccctgctaaatatccggaccatgcctcattctgaga
ctgggctatcgccctttgaaatgctgtacgggatgccatacgagcatggtatgccagtgg
ggcacccgaggatagaggatggacagatacagccgtatctcatagccataagcaagaatc
ttcaggaattgcggaagcggggaataataacacaaagtacccctttgggttttttcatac
ataaagtacaacccggggacaaagtactcataaagacctggagagaggccaccctgtcac
ctcactgggaagtcccctttcttgtcctcttaactacagacacagcagtacgaacggcgg
aaaagagttagacacacgcgtcttgagtgaagaaaatcgagctctgggaagggacgccgg
agtggaaagtcacctctccccctggagacctgaagataaccttgcatcggccaagtaaat
gactgatagggacctgataaggtgcactgaacctgattgtgaatgttatccatttgtaca
tttaatatgcgagtattgtaacgaagtttgggtcacgcactgtagaaggggatattggcc
aaaagatttatgcgataagtacttagaaggggaactgtgcctaactaaccgtgtcttagg
gctcgccactaagctgggaataatcgaagtagattctgaaatttggtttcgcttgttcca
aaacgggctgaggggaaaactacgatcaaaagctcgaatcattactgttgagtgctggag
attaaacaaagtaccctgcagcgcagatactgttaaactatccagatagggcatctttaa
acggaggtacgcagctcggtcccggcatgaaaccacagaagactattcttgctgccgaga
agatggcttancccgccgctggtggcaacccagtgggcgtaggcaaaggcagaggaatat
tgatagtgggagtaatcctgatgtacctgagtctagcaatgtgcctcaagactagtacgc
acatagataactcgcccaacacggaggtgcggggccccggcaatgggtgcggacaaagcg
tacagactgtccagaaaggacaaggagaatcggaagctccaatattcccagccccaagga
actgcagcgagggtaaaataaacggacattgttccataaacggcactcagcagggggtac
gcggattaaaaaaaaagataaagtgttatttacaaggggcgacccctaaaaacgggcagt
cagagcacaaaatacataagaggaacgctgaacaaatatctgtctcagcctgtgacaaat
gtaaccgcacagtatggattgggggaaaaatagagtcagtatttgtagcttattttcagg
cgaacccactgtgttataataataatcnattgggaatgtgtgtgatgggaagaaagacat
actgggtcagaaggaatttaaaatatgagaacaaattatccctcaaaaatgaaccggtta
tccttgaccttttagaagatcaggatgacagggtttgtctgcaatatgacaggatattct
gcttctcaaggaataaagagggagtagacccagagagtaaaataaaacaggtaacacaag
aactaaaaagacaggaggcagaaatgagaaaaagaaagatagaacaggaaaggttgagaa
ccctaagtgaacaatacgancacctagagagacaatacaccaattggggtttgcctgcct
cagaccaaaacctgtttgtagatctgatgcaagaaattgcaacagaattgggactatcca
attgctggatttgcggagggctcaaatccactgaaaantggcnttggaaaggngaaggtt
tagccccagagcaactcctaaaatggnataatgctaagacctcgagaataactcagagac
ctgagggatgggttttagacaagagggtaattggaacgttctgccttagcagggagggaa
aggagtatactgaaatagtggggtacactccatgtgtatccactttgacggtaaactcct
ccaacaaaagcaagatctggcagccagaaagccctncagggtactggagccgggaaaaag
gggccaagtgcgaatagagtgataagattggactctgctggaacaaaggccctggagcta
atccttaccaatccttaagtgaattaagaagactctggaatgagcccgaaaccacaaagg
ttagatggaaagcccccagtggttnatattggatttgcgggaagaaagcatacagtgaac
nacctcagcggtggaaagggtcgtgcacggtaggattgataaggcctgttttctttacnc
tgccccgctcagaacgcagctcactaggggcccccttatatgaanccttgagtaggagga
gaaggganttggaaaagagattccctatctttggtggggatcagacctggggagaggagg
agtggcctgcagaaagaacaatagaatattacggtcccgcgacatgggcccaggatggga
gctgggggtacaggaccccgatttatctnttaaaccgactaataaggctccaagctgtgg
tagagattgtctcaaaccacacctcagntgctcaagcacctcgagctactatctaaacaa
cactcccaaatgagngccttcgtgtatcaaaacaggatggccctggactntttgctagcc
gaggaagggggagtttgtgggaactttaatggatcngaatgttgtatagagatcaatnat
tatggagagaccatcagaggcctggtgaccgaaattaaaagggtagcacacgtcccagta
naaaaatggaactccatactccaagcatcctggtgggaccacttgtttganggagcttgg
tggaaaaaggtgatactctttatattgtgttcaatagctgggatcatattcctgccctnc
ntgataccctgctttatcaggttaatacactcagtagtgcagggtatgcaggtagccgcc
atgcccacagacccagaatgtgctacagggaaaattaaatcaagtntctaaaatcacgaa
attaggggaagaaaatccacagagtagagcggcagnngccttggccagattcgaggagca
aataaagggagaaggggacgtttacaagctttaccaagaaattccaagagaagagtgggg
tgatgagnccggggggaactaagagtttttttttttgagcactaaantagttagattata
agatagtttcacgggatcaagggaaaacccactaaatacaaagctttttagaaaaaaggc
acgaattaatgtgctaatatagaaggggagggat
>TguERV7k_LTR#LTR/ERV1 RepbaseID: TguERV7k_LTR
tgttatgtgtaatatggataattagtgcctataaaaggatatatagatgtaatattttgt
attgccaagaaatatttgtataaagcatgcgaatcagagccaggtgatcacctcacatat
gtaaaaaccaccgctgacaagagggaagaggacttcatttacaaacgaataaacgtagct
cgcccagagatgggttgttccccaaggtgatccaaggaggaactcccaagtgatgatcgt
ctcaataactatccaagactgagatcgctggagccaccggaatgatacagctcaatgcca
agttccagtaactcaatcagggacggacatcactcttcggacacgaatttgttcaaccta
acctagagaaaagaaattcaattaatatgtggtactctgaatggaaacaaaagccttatc
accgaaaactctgcctcaggcaaaataaactgtataaaaaccacttgaacaggacggtca
gtgtgaagcataggggaccatatgctttaggcatcagacttgtgtctcacacagcgccag
tctcaggctcggcactgtccttttttttgtggctctctcagactgaatttgattgctgaa
tacagcttaatttttattaatgtttaatttggctggaacggtttttacctataaca
>TguLTR10a#LTR/ERV1 RepbaseID: TguLTR10a
tgagacagagtgaaaatttaacagggtagaaatccatttagatttaggtgaaatgtgcca
ctttgagcttgctaaatatgctgtttagtctagtaactgcagccctagcaaaactacccc
agctaaagagaaagaatgcaaatttccacactaaaagataagagataagaaagactcctc
agaccttaaaacagacagggcagagtgacccaagagttctttctgtactttctgacaaaa
actgagtacaagtgtaactagctgtaagtgtaatgtaaaatcagcagaataaatatgcat
taacctattgtaaaattctatgcatatagaaattagtaagggtaataaaaaaggatcgag
agttctcagaggtacgcatgtccattaaagggcaatgagtcccgacatgcgtccacagcg
ctgtaaataaacatacccattccctacaaatctttattaaaattgtagggtttaattttt
catccgcgtttca
>TguLTR10c#LTR/ERV1 RepbaseID: TguLTR10c
tgaaacagagtaaaatttaacagggtagaaaatccatctggatttaggtgaagtgtgctg
cgtagtagcttgctaacatgagtaaaatatgctgtttagtctgttaactctgctgtgctt
gtaaaactgtcccagccaaggagaaaagaatgcaatctccaaggtgaagagataagaggg
gccccttgaactctgaaactaagaaaagaagaagtctgcaaaaatagacaaagggattag
agagttctctgtacaaagggccaactgtaaattgtaactcgaaatcaacagaatgaatat
gcatgaacctattgtaagattctatgtatatgtaaattagtacgggataataaaaaggat
cgggaatccccaaggggcgcgcatgccctttgaagggaaatccctgcngcaagagaaatc
ccagtgtgcgcccagcgctgaaataaaaataccgttccctacaaatctttattaaaattg
tggagttttgatttttcatccgcgtgtca
>TguLTR11b#LTR/ERV1 RepbaseID: TguLTR11b
tgatgcctcaggttttagcttttatatttttcagattctgtgctgctttagtgtgtgggt
ctgggcttcatatnaggggatgctgagctctctgcacagagcagggagacaaaacaattc
ctgctccagctgggcaccaaggacaaatgatccaaatctcagcccaggagcacaaacacc
gtgggctggagagagaaaaacaagcaggatgggactgcctgggctaaagctggaatggga
caatgaactccaaggtgccaatggagcagaactgatcccagggagagcccccgggagcgc
tcgtgcattttgggaccattttggttcatcttgggtgcagccctggctgggctctggtgc
tgcccaaggtggatccatggaggagatccttttaataaatccctgctttattctttagct
ctgtccagcctctgttctaggtcagccttcacaaggcatca
>TguLTR11h#LTR/ERV1 RepbaseID: TguLTR11h
tgataccttgggttttaagtttttctgttctgttttggtgtgcagcttttagctttatat
taagtgttactgggatcttttcacagggtggtgaagacaaaacaatcctgttctagctgg
agactcaaggacaatctcttcaaacttcaggcccaaagcataaacaacgtgaaaagagga
gggcgggcaagcaagcaaggaggatgaaacttcatcatttgaagctattaattggacagt
taactcctgtatgcaaatggactaaaacttataaaaatgtgagatctcgtgaccaagccc
tcttttgcttccatcttggagccatccgggcagagccacgactgtggctccggtactgcc
agggtgtggcctttgaaggcacttcaataaatatccactttattcctcttaactccatct
agcctctgttccagctccttaaggcatca
>TguLTR11i#LTR/ERV1 RepbaseID: TguLTR11i
tgatgccttaagttttagctttcatattttccagattctgtactgcattagtatataact
ctgaacttcatataaagtgttagcaagttctcttcacagtttagttagacaaaacaatcc
ttttccagcccgagaaccaaggacaccgttgcagcttcaggcccaaaaagtataaacaac
agcgaattgaggagagcaatctgggaggatgggacttcataacctgaagctgtaattgga
caattaaccccaatatgtaaatggaccaaaacttataaaagtgtgaaaactcgtgacccg
tcgtccatcttgggtgnagccncggccgggctcttgtactgcccaaggtgtatcctttga
aggccttttaataaatacctactttattcctttaacactgtctagcctctgttccaggta
gcctctcaaggcatca
>TguLTR11k#LTR/ERV1 RepbaseID: TguLTR11k
tgatgccttaggattttagcttttatatttttcatntatttgtaatcctgcagttcttta
gtgtataactctaaactccacacgcagtgtgagctgctgctttcccattttgggcagaca
caacaattcctctccaggcctggcaatcaaggacacctcactgcctcaggccccagagat
ggaaacaaaagtgagttggggggagcaaacttggggtaaatgacttcattacctgaagct
gtaattggaagattaacccccaatatgcaaatggaccaaacttataaaagtgtgaaaacc
cgtgacccgtcgtccatttttgggtgtagcccctggggggcttcgtctgccctaaatgta
cctgaaggcccttcaataaatanaactgctttttattcccttaattttgtctggcctctg
tttttaggtagcccaaaaaggcatca
>TguLTR12#LTR/ERV1 RepbaseID: TguLTR12
tgttgcaaaatgtggaatatgtaaaattttcttaagaaaggatgttctttgatgtttgat
ctttgtatactttcaagcctaatcaacaagaagggagatttaatccgtgaaacaganagc
agctaacaagctctaagtgatgtccaggtgttagaaagacaaattacttgtcggtagaat
tgccttgttaaggtttagggcttgacatgcttcagtgatctcagacctagggggaggtta
acaaagcttgggaagaaggatgtaccactgatagtggacacaaagaatgcagaatttacg
ggccacaaggacatttggcagaactcccaagataaggaagaaactaataaagccaactca
gcaactgtgctgaaatcagctccgactgggtaaaaggtaattccggcagggggagatcgc
gaccaccgacccaagaaacccaccgacccaaaagaagagaaagactgagcatgcggacta
attagcatgagaagcgagagaatcattaaccaatagaagatagaatactaattaataaga
gaactatgtaacttgtagccaatgaacactaatncctttgtttgctaaaatgtataaata
gtgaaaagttttgatagtcggcgtgcttgatttgtggantaccaccgagcacccaggctt
gcgcaactctgaaataaataatcaatgtctctctcgagtgtgtaattattggcttgttgc
acaccgggtaacgaatccgatttttgtggacaaca
>TguLTR13a#LTR/ERV1 RepbaseID: TguLTR13a
tgaaaggaataagatgaatgtgtctttacaaacagaccgtgtgaatctgcttgtagatag
ggccagggacttacagatagggaagtaacggaagaaactatcagttctagaaaatgttac
taatcgacacggactgctgctcagccaaggccgtgttaaattcctgaacttagagaaaaa
gaacaaagacttaatagaattatgaatagtgttttgttatataaaaggggggtgcatatt
agaggggggcatagagtaggcgattcgggaagtctgtaccttccgagtacctcagccaat
ggggaaaaggaagagggtgatgcggccgggaaattaggataaaaagggggctgcgtcccc
caacaatttgagagaccccatgggaaatgccccatggcctctccctttattcgaataaag
ttacaggactcctctgtctcctttttggacataaacctctggcgttgtgaatttttccgc
aca
>TguLTR13c#LTR/ERV1 RepbaseID: TguLTR13c
tgagaggaatgacggatttgtctttacaaacaagctgtgggtctgctggtagataaaact
agcactgagagataaaagaaacaatgggaaggattccactgattgatgaatggaaaaaga
tatttgcctttacaaacaaactgtaggtttgctgataaatgaaattggatattgaaagat
gaaagaaacaatggggaaaacccctaaattccataagaattaaaaattaaaagggagggt
tatacattagagggaaatctttggtatcaggcgtttcgggaagtctgtacctctcaagta
cctcagccaatggggaaagagagagggaaatgcggccgggaaattgggataaaaaggagg
ctgcgtcctccaaaaattngagagaccccaggggaatgccccatggcctctccctttatt
cgaataaagtaaaaggactcctctgtctcctttttggacataaacctctggtgtttgtgg
attaattttcctgaca
>TguLTR13e#LTR/ERV1 RepbaseID: TguLTR13e
tgatagggaagatgtgtgctaatgtctttacaaacaattccatgggtgagggtatgggtg
ttaacgtctttgaaatgggtcttaatgtctctaccaacttcaagcagcaggtttgttaca
gagcccagacagcttgactcctgaaacagacaaatgggtccgcacaagcctgagcttctg
aactttggggnaaaatgacaggttcaaggggggaatatgtggtaggcggttcgggaaggc
tgtaccttcctagtacctcagccaatggggaaaggaagagggcaacgtgcggccgggagt
ttaggataaaaggaggctgcgccctccgaaacctcgagagagaaaaccccgcgggcgtgt
gccccagtggactctctccctttattcgaataaagttgcaggactcctctgtctccttta
tggacactggcttttcatagcgtgattttccgcaca
>TguERV2_LTR1c#LTR/ERV1 RepbaseID: TguERV2_LTR1c
tgatagtaaaagggttttaaaatcatggggatttggggagttagaaggaaaattaagctt
agtaggccctgggaaaataccctgggaaagtgtaggccttgtacttgctagaactgcacc
tgtgtagctagtacatgataaatgatataattgttagatgtgatgattgtttagtaatta
aatataattactgtttaatcgtaagaataatcatgagaaactgtggtcaggggcttgaga
aagatcacgagaaactcatgcttgaataaggtcaatgtatacaatagaacaatataagtt
taataattaatatgtaagttatataacgatagaatataaaatacgttcagctcgaaagcc
atgtcggagtcagatttgggtctgtacccctgattcccagagctctcaataaaagcacct
gcatataatcatatcccgtgattatgtgtgttcctgaacgctaaca
>TguSINE1#SINE/tRNA-CR1 RepbaseID: TguSINE1
agattagctcagttggtcagagcatggtgctaataacaccaaggttatgggtttgatccc
catatgggccattcacttaagagttggactcaatgatccttgtgggtcccttccaactca
gaatattctgtgattct
>TguSat1#Satellite RepbaseID: TguSat1
cccggaaatcctcccggaaatccgggaattcccgggaattcccggaaatcctcccggaat
tcccggaaatcctcccggaaatccgggaattcccgggaattcccggaaatcctcccggaa
tt
>LmeSINE1c#SINE/tRNA-Deu-L2 RepbaseID: LmeSINE1c
gggtgtcggtgrctcagtaggtagcactcttgcctcttagtcagaaggtcgcaggttcaa
atcccacttgaggaacctggacaaacccccagcaggtttttggagtgctatgctactgaa
ggtgttttctttcagatgagatgccaaaggaatgttttgcctaccttttagagatcataa
attctatgctatgttttgaaagaatatgggagtcctagtcaagttccctcaatagagtct
atcaggtcataatgattggaagttgttgtgtgatatgcattcaaaacatagttgttgtgt
tccatcccaaagacaacacttcagtgacttacatatgccctcaatgcaatgtaacatcca
tggataaaacactacagaaatgtaaattctactctactctaatt
>Penelope1_Vert#LINE/Penelope 
tccttctatcccatttctgactagcaacaacgttatcgaaactgatctttacagcaaacc
cacggatgnacacctgtatttgaatcggacatcttgtcatcccagacataccaaaatcag
cattgtttacagccttgctcttaggattcgacgtatctgcaataatgaagaaaactactg
gaaaaaaattaaagaacttactaatcagtttgttaatcgaggatatccgcttcacattat
acagagacaaattaagaaggctactgtggtacccagaaancatctgctaaacaaagtcaa
aattaatgataaacaaaatcgagttccctttgtggttgattttcatccagctgcacccaa
ctataaaagagctatcaaagaaagctacccattagttgtcaattcagaacgacttcagaa
agcaatccctaaacctccantgatatctttccgacaacctcctaatctccgcaagttgtt
ggtaagagctgcattaaaccagcctgtcatcaatcctggctctcaccgctgtaactcaaa
gagatgcactacctgcgatcacttagaagaaactacagcttttaaaagcacatctacagg
tagaacttacaatatacaacagaatctcacttgcagatctacctctgtcatctacgtcat
acagtgtcaacggcccgactgcaataaacaatacgcaggcaaaaccagcagtgacctacg
tacgtatttcagaaatcgcaagtctgctatcattactaagaagctggaccaacctgtggc
taaacacttcagcactccagaccacagccttgctgatctcaggattttcccaatagaaag
tgtatcaaaacctgaagatctggataaaagaaaaaacttctggacgcagaggcttaaaac
tctagctccctgtggtttaaacctggaagacaatacatctgtttaacatcttgcagtttc
tggaattctcattgagaatntttctgacacagtgttccatggaacatcctttgtttgctc
acactgtgcctcttttaaacttcagatgtaaacaacaaaagcttattctttttccatact
atcttca
>L2-1_Crp#LINE/L2 RepbaseID: L2-1_Crp
gcctgctctgtatgcttccctcctccccacttcacttttttgcccctctctcccattcca
aagtctgctgcaccttcagccctggctcacccccaacatctgcttcctctgctcctgctc
tcatgctgcagagcatctctggcagaaatcctatgaccaggctgacttcctccactacaa
attcgttttctcctccttcagttctgccatcttcctagctaagcaactctacttctccag
cttgattggatcccatgcccacaatccccaccttttcaccacttgactcactcctcacca
ccctttcctgcctccatttctctctctgcacaggatctcaccgatttcttccaagagaaa
actgacaaaatacgacgtgacctcctcctcccctcagcttgcctcccttcttccctctcc
tgcaatcttctcctcttctcccctgtcacagacacgaagtttcttctttctcttccctct
aaccccccagtggccccctcccatcccatctcctgatcccttcacatccactctcatccc
ctcccttactcttctccttaacctcttctgcctctgcttttccctcacaatacaaacatg
ctttagtctctcccatcctaaaaaaaacccttgaccccacttgcttctccaccaccccat
ctccactctccctttcatctctaagctcattgaatgcgctgtttacaattactgtctgga
gtttctgtcctccagttcccaccctcactccagcttctgccccttcttccactgaaatct
aatgtcttgccaaagtctctaatgactctttctagccaaagctcagaatcagcactccat
cctcatcctccttaacctgccagccttcaacatagttgaccactgttcctcttgaaagct
tgtcctcccttggcttccgtgactgtcctttcctagttccctttctttcctcttgccttt
tcctttgaaagatctcctcatccccttccaactttcacagaaaccctggctccacttgct
ccctttcctttctcctccwtagtaacgtctctggataatctmatctgcaaaccaaaccgt
awatcttcatggaccccwaaatccacactctctattccatacctgtcwccttctgtccaa
ataaaatctcagcttstctctccaatgtctcctcgtggtattgtgccagctcaacaaggc
taaagcgggctcccttaatctagctgcccatctccacccct
>L2-1_AMi#LINE/L2 RepbaseID: L2-1_AMi
tccatgccamgccatccgagcatgctgcttccwcctctacaactctctcctttctttcct
tctgtccactgaactgctgcagcatctctaatgacctcttcctagccaaatctcagaacc
agtactccatcctcatcctccttgacctgtcagccgcctttgacacagtcgaccatgctc
ttcttgaaatcttgtcctcccttggcttccgtgactctgtcctccgtctcctcctacctc
tctaattgctccttggcaattcttccttcctcccactttctgtgggggttccacagggct
ctgcccttggtccccttctcttctctctacaccttatctctgggtaatctcatccgcaaa
cacaaattcaactaccatctgttgactcacagatctacctctctactccagacctgtctc
cttctgtccaaactaaaatctcagcctgtctctctgacatctcctcgtggatgtctagcc
gtcagctcaagctcaacatggcctaaaacagagctcttaatcttccccccaagcctgctc
cccattcccttttctcaatcactgtggacaacaccaccatcctgcctgtcactcaggccc
gtaacctgggcgtcatcttcgactcggacctctctctaggtcctcacatccaggctatgt
ctaaatcttgcagattctttctgcataacatctctaagatatggcctttcctatccatcc
acacagctaaaactcttatccagtctcacatcttgattactgcaacatccttttctctgg
ccttgacaaatgcaatcttgccccgctcatatccattcagaatgctgctgcaaagatcat
tttcctagcctatcgctttgaccatgtcacccctctctttgcatccctactggctccccc
ttctctatcaatcaaacataagctacttgtcttcactttcaaggcccttcacggcctatc
ctacctgtctatcatctctcattcactatcgagagttgactcccgcctccaatcggccca
tgatgccagcctccatcgcccacttgttaaattttcaaacagcacttcctttttcctatg
ctgctcccctcatgcttgggaggagctccctgtaaacatccgcaaatcacattattctcc
ttcaaatccctccttaaaccctcctttgccatgatgcctacaaaaactgacaacagttag
gctgctgatgtgctgagactactgcctattctgct
>CR1-L3B_Croc#LINE/CR1 RepbaseID: CR1-L3B_Croc
tagaggatcggggattttggaagggaactgaagaagangnaagtccaagtgatcttctta
gaganccttccagtcccgngagcaagggaanacagaagcggaaaatnctgnagatgaatc
attggctgcgcgactggtgcgagtgaaggttntggttttgcggaacgctgggctacttcc
aggggagaagggactgcncgaataggacggcctgcatctcagcagggggcgaancagtnt
tcttagctgacagactanctgaagcagccaggaggncgttaaactagcaacgcaagagga
gggtgctaagaaggcaaacgcgctgtaaactcaaactcggcatgtcgtgagcaaactgaa
ccgacgtggcaaagaacgtgaagggaagacgtttttcagttgcttatatatcaacgctag
gagtctgggnaacaagcaagaggaactggaaattctcgttcangagcagaaatntgacgt
aattggcattactgaaacctggtgggatgattcgcatgactggaacgttaaaatcnacgg
ttacaacctgtttaggaaggacagagcgggnaaaagaggngggggagtggcgctctatnt
taaagacgccattacctgttttagagttattgataactcggaagcacaggatcttgaatg
cgtgtggatcaatgtgctaactaacaaagcccagganggggtactggtgggggtctgtta
cagaccaccgaatcaaaccagagaacaggatgagttactccttaagcacctgtctgtaac
gtgtggaaagaaaaactgngttgttacgggggacttcaatttgggagacatatgctggag
gtctcatgcagccagtagtaaaacgtcnttagagtttctaaaaattatagacgataattt
tctaacgcaaaaggtattgcacccaacacgaggtaactctattttggacctcattntgac
ggataaagatgaattaatcactggactggaagttggtggttgcctagggaccagtgatca
tgacctgattacattcgatatgggcaaacagaaganagtcccaaccagtaatatatatac
ttggtgcttcaaaagggctaatttcccaaagctgaggaaaattatgagcgaaattgactg
ggaggaaaaatttagacagaaaaatgtgaatgaaaattgggagttctttaagaagagttt
attagatggccaaaaagccacgattccacaatcaagaaagaggacaactttggctaaaag
cccatcctggttcagtggcgaagtgaaggcagcaattagaaataaaaaagcaatatataa
caaatgggaaaaaggggaaacagatagcaatcgatataaattagaagttatgaagtgtag
aaaattgataagggaagctaaagacatcagggaaaaatccatggctggcagggctaagga
caataagaaggaatttttnaagtatattaggaacaaaagaaatcctagcaatggtatagg
cccattactagatggagatggtaaaattgttaataatgatgcagaaaaggcagaagtgtt
caataaatatttctgttctgtatttggaaagaagcaggatgatgtacttgtatcacatga
ggatgatgaagtactttccagtccattagtaaccaaggaggatgttaaacaacatctact
agggataaacatttttaaatcagcaggcccggataacttgcacccaagagtcctaaaaga
gctggctgaggagatctctggcccgctgatgttaatttttaataaatcttggaataccgg
ggaaattccagaagactggaagagtgctaatgttgtgccaatattcaaaaagggcaagcg
ggatgacccgggtaactataggccggttagcctgacatcagtcccgggcaaaataatgga
aaagctgatacgggattcaattaataaagaattaaaggataggaatataattaatgccag
tcaacatggttttatggaaaataggtcttgtcaaacaaacctgatttcattctttgatga
gattacaagtttggttgataaaggtaactgcgtagatgtaatatacttagacttttgtaa
ggcgtttgacttagtaccgcacgacattctgattaaaaaattagcactatacaatatcaa
taaagcacgcgttaaatggattaagaactggctaactgacagatctcaaaaagtagtcgt
caatggggaatcatcatcgaatggggatgtttctagtggggttccgcagggatcggtact
aggcccgacgctattcaacattttcatcaatgatctggaagtaaatataaaatcactgct
gataaaatttgcggatgacacaaagattggcggagtggtaaataacgatgaggacagggc
agtcatacagagcgatctggatcgcttggtaagctgggcccattcaaacaaaatgcgttt
taatacagccaaatgcaaagttatacatctaggaacaaggaatgcaggccatacctacag
aatgggggactgtatcctggaaagcagtgactctgaaaaggatttaggggtcatagtgga
caagcaactcaacatgagctcccagtgcgatgctgtggcaaaaagggctaatgcgatcct
tggatgtataaacaggggagtagcgagtaggagcagggaggtgattttacctctgtatac
ggcattggtgagaccgatactggaatactgcgtncagttctggtgtccacattttaaaaa
ggatgttgaaaaattggagagggtgcagaaaagagccacaaaaatgattcgagggctgga
gaaaatgccttacagtgagagacttaaagagctcaatctgtttagcttatcaaaaagaag
attgagaggtgacttgattacggtgtataagtaccttcacggggagaaaataccgggtac
taaagggctctttaatctagcggagaaaggcataacaagaaccaatggctggaagctgaa
gccagacaaattcaaattagaaataaggcacanatttttaacagtgagggtgattaacca
ctggaacaaactaccaagggaagtggtggattctccatctcttgatgtcttcagatcaag
actggatgcctttctggaagatatgctttagtcaaacacaagttattgggctcaatacag
gggtaactgggtgaaattcnatggcctgtgntatacaggaggtcagactagatgatctaa
tggtcccttctggccttaaaatctatgaatctatgaa
>CR1-L3A_Croc#LINE/CR1 RepbaseID: CR1-L3A_Croc
ctgcgacccttgggtctntgatcagccccggtgtttgaagtcnctgagtggttaatcnct
ccctgattagtgagggggcggagctgagcaacgaggttcagtagtaaagtcagttgccag
gcgaactcgtgagcagcggaaaacgagggcgntttggagggagtttggaggggagtgcgc
gaagctttctttctaggtacggttctacgctcaataccgtgatggccagcgatggagcag
tggttgtgacctgcaacggatgtgccacgttttctttcctgcctgaagccagaagggact
tcctgcgtatgaagtgcaagttggtggctgtgctggaagaaaagattcgtggtttggaag
gacaagtactgacgctgcggagcatcagagaggctgaggagttcttggacaaccagattc
gggaagcatcgccaccccagattcaagaaagaaaggaactggccaccaaggaaccagaaa
gagaggaaaccggagaggaggcttggcagttcgtaaccaccagaggcaagaggacgaggc
ggcattctacgcagctggaggcagangaggatgggcaggctgtgaccaccagagagaaga
ggaccaggaggaattccacacagctagaagtatccaatcgttaccaggttctcagcgtgg
aaactgcagaaaatatctctgaagatccagctggtcgaacggaacggagagctgtacggg
acatacctgtggatggctgctcagcccaacccgcaagacgatcaagcatgcccacaaaga
gatctccaaccatccaaggaagacagacgatccttgtcggggattctatactaagaagaa
tggaaagaacgttctgcaagggacaggcggacaacaggacggtgtgctgtcttcccggag
ccaagacacgagatgcgactctaagactggataggcttctgaagtcggcgggcaaggatc
cactggtgatggtgcatatcggcactaatgacactgcttcgcgngatacctcacagatta
tagacgacttcagggaactcggaagggtgctgaaggagaagaatgtccaagtgatcttct
cggagatccttcctgtcccacgagcgaaggaagacagaaggcagaagattctggaagtga
accgctggctaggtaagtggtgtaaggtagagggttttggttttgtggaacattggtcca
ccttctatggggagaaggggctgtacagtttggatggcctccatctcagtagaaggggaa
ccagtcttctaggggacaggctggctagactagtcaggagggcgttaaactaacaacaaa
aggagggagtgaaagagggaaacaaatgagcactcatttagcacaaaatcaagatgtcga
gaacaaaattaatcaaggcaccaagggacgtgaagagaagaaattctttaattgcctata
caccaatgctaggagcctgggtaataaacaagaggaattggaattgctcatttatgagca
taaattcgacctagttggtattactgaaacctggtgggaagattcgcatgactggaatgt
taaaatcaatggttataacctatttaggaaggatcgagtgggcaaaaggggagggggagt
ggcactctatgtcaaaaatggcattacctgtttccgagtcactgacaactcggaagcaaa
tgatcttgaatgcttatggatcaatgttctaacagataaagcacaagatggggtactagt
tggtgtctgctacagaccaccaaatcacactagagaacaggatgaccggctccttaagca
cctatctataatgtgtaggggaaaaagctgcgttatcacgggggacttcaatctgagtga
catatgctggaggtctcatgctgccagtactaaaacgtcctcggaatttctaaaaattat
agatgacaatttcctaactcaaaaagtgttgcatccaacacgggggaattctatattaga
cctcatcttgacagataaagaggaattgatcacagaactaaaaattagtggttgcttagg
tgcaagtgatcatgacttgattacatttgttatgtgcaaacagaataaagtccaaaccag
taatatatatacttggtgctttaaaagggccagtttcacaaagctgaaaacaattatgag
ccaaatcagctgggagaaagaatttaaacagaaaaatgtgaatgataattgggaactgtt
taagaacattttactagatgcccaaaaagccacaatcccacaatcgagaaagaaggctac
gctggttaaaaaaccagcctggcttagaggggaagtgaaagcagctataaaaaataaaaa
agcaatatataacaaatggaaaaaaggggaagttgatagcaatgaatataaattagaagc
taggaattgtagaaaattgataagggaagcaaaaggacacaaggagaaatctatggccag
cagagttaaggacaataagaaggagtttttnaagtatattaggaacaaaaggaatcctaa
caatggtattggtccattactagatggaaatggtagaattgtcaataataatgcagaaaa
ggcagaagtgttcaataaatatttctgttctgtatttgggaaaaagccagatgatgtant
cgtatcacatgatgatgatgaaatactttccattccaacagtaactaaggaggatgttaa
acagcagctactaaagctagacatttttaaatcagcaggtccggataacttgcatccaag
agttttaaaagagctggccgaggagctctctggaccgttaacgttgattttcaataagtc
ttggaacactggggaagttccagaggactggaagaaagctaatgttgtgccaatatttaa
aaagggtaaacgggatgacccgggtaattataggcctgtcagcctgacatcgatcccggg
caaaataatggaacggctgatacgggactcgattaataaagaattaaaggagggtaatat
aattaatgccaatcaacatgggtttatggaaaatagatcttgtcaaactaacttgatatc
ttttgatgagattacaagtttggttgataaaggtaatagcgttgatgtaatatacttaga
cttctgtaaggcatttgacttggtaccgcacgacattttgattaagaaactagaacgata
caaaatcaacatggcacgcgttaaatggattaaaaactggctaactgataggtctcaaaa
tgtaattgtaaatggggaatcatcatcgagcgggcgtgtttctagtggggtcccgcaggg
atcggttcttggccctacgctatttaacatttttatcagtgacctggaagaaaacataaa
atcattactgatnaagtttgcagatgacacaaagattgggggagtggtaaataacgaaga
ggacaggtcactgatacagagcgatctggatcgcttggtaagctgggcgcaagcaaacaa
tatgcgtttcaatacggccaaatgtaaagtcntacatctaggaacaaagaacgcaggcca
tacttacaggatgggggactctatcctgggaagcagcgactctgaaaaggacttgggggt
cacggtggataatcagctgaacatgagctnccagtgcgacgctgtggccaaaagggctaa
tgcgatccttggatgcatnaacaggggaatcncgagcaggactagggaggtnatattncc
tctctattcggcactggtgagaccgcngctggagtactgcgtccagttctggnnnccaca
cttcaagaaggatgttganaaattggagagggttcagagaagagccacgagaatgattaa
aggactggaaaacatgccttatggngagagactgaaggagctcgatctatttagcttatc
aaagagaaggctgaggggtgacttgatcgcagtctataagtacctacacggggagcagaa
atctggtaatggagggctcttcagtctagcggacaaaggtataacaaganncaacggccg
naagttgaagctagacaaattcaggctaganatnaggagnaactttttnacagtgagggt
agttaagcactggaacagnttaccaagggangtggtggantctccatcnctggaggtctt
taaancaagattggatgcttttctagaagacangctctggttcaaacaggaattaattcg
gggaagtcctgtggcctgcgttagcagggggtcggactagatgatctncngaggtccctt
ccggccctannatctatgaatctatgaa
>CR1-16_Crp#LINE/CR1 RepbaseID: CR1-16_Crp
aagtggaagttgggkkcacccaggttgtgatcatagtcatcagatttgaaatgctcatga
gggtagaacctgtggaagggaaacacaaaggtttttgactttaggaaagctgactttgag
ggaatgtgaaatgccctaaggaattttgattggaattctataatgtatgggaaatctact
gcagaaaagtgggaaatatttaagaaacagttggagagactgcaattgaaattcatcccg
gttaagtctaaacagggaaaagggcaacagaggccaatgtggttaagtagggatgtaaag
attagtaagcaataagaacagaaggcttttaaaatataaacagcactgggaaggataaga
actaagcagaacaagttaaaaggataattagaggagcaaaaggaaatatgacgttagcta
actaaggggctcttcaaaaatattcgtaatggagacaaaagtaaagagaaaattggtcca
ctgaacatgataatgggggattggagccaggaaaaggaag
>CR1-15_Crp#LINE/CR1 RepbaseID: CR1-15_Crp
aaacagtaataaagacaagctaaggcagaatttgaggagaaatttgctagaaacataagg
ggtagcaagaaaattttctctaagaatccgaagacctgccagggagkcagttgggcttkt
ggatgatcaggatgtaaaagsggcgctaaaggatgacagggccattgctgagamactaaa
tgcattctttgcatctgtcctcattgtggaagatgttakggagactccctcaccagatcc
actcctctctagggacaatcwgtgaagcwgacccaaactgagatttcaatagatgaggtc
gtagaggaaattgataaactaaacagtagcaaatcaccaggacctgatggcattcatcct
agcgtcctgaaggagctcagattggaaactgccaaactcctaactgtagtatgcaaccta
tcactaaaaacagcctcggtaccagaggactggagggttgccaatgtgactcccatattt
aaaaagggctctagaaggggacgcagggaactacaggctaacttctgttccggaaaactg
gtagaaacaataataaaaacagtgttcagcacatggatgaacatgacttgctggggagga
atcaacatggttttgtcaaagggaaatcatgcctcaccaacctactagagttctttgagg
gtgtcaataagcaggtggatcagggtgatccagttgacataatgtatctggacttccaaa
aagcctttgacaaggtctccatcagaggctcttaacgaagttaggtagtcatgggattac
agggaaggtcactcatggattagaaattggtttaaggatagaaaacaaagagtgagtata
aatggtcagttttcagcgtgggaaagaagtaaacagtggggtcccccagggatccatgct
gggaccggtgctgtttaacatattcataaatgatctggaaaagggggtgagtagtgaggt
ggcaaaatttgcagatgacacaaaattatttcaaggtggtaaagaccaaggagactgtga
ggaactcagaaggatctggcacaactgggcaaatgggcaacaaatggcagatgaaattca
gtgtagataagtgcaaagtgatgcacattggaaagaataatctaaactatacatacactg
atgggttctaaattagctgttaccactcaggaaagagatctgggagtcattgtggacagc
tcamtgaaaacatctgctcagtgctcagcagcgtcaaaaagaaacaaaatgttaggatta
ttaagaagggaatagtgaacaaaactgaaagtatcatatgcccctttataaatcacatgg
tgcatccaccttgaatactgtgtccagttctggtccccacacctcaaaaaggatatagaa
gaactagagaaggtcagagaagggcaacaaggatgattagtggtatggaggggcttccat
atgaggagagactaaagaggctaggcctattcagtttagaaaagagatgcttgagggggg
acatgataagggt
>CR1-13_AMi#LINE/CR1 RepbaseID: CR1-13_AMi
aamaagggattagaaaataatactgaatgtagtacaatgccattatataaaccgatgatg
cacttcacttgaataccacgttcagctctggtcaccctatttcaaagaaatagagcagaa
acaaggagttcgagacaggcaacgaaaatgattagaggcagagagacttccatatgaaga
gagaatgaagactggactgtttagtttagagaggagatgaatgagggggcatgatagagg
tatacaaaataatgaatggacaggggagcaatcgggagctcctatttaccctttctcata
acacaagaacaaggacattcaatgaaattgaaaggcaacaatttaaaactgataaaagga
aatgctttttttacacaatgcataattaacctgtggaactcactgccacaagatatcact
gaggccaagagcttagcaggattcaaaaaggattagacatttatatggataatgagaaca
tccgcagttacattagataggataaaaaatataagggatataatcctcatgcttcagggc
ataagccaaccactaactgacggggttaggaagaaacttcccccatggacaggttattcc
ataattgccattatggggattttacaccttcctctgaagcatctggtactggccactgtc
agagacaggatactggactagatggaccactggtcattccactattgtgaattaattgtt
ctta
>CR1-13_Crp#LINE/CR1 RepbaseID: CR1-13_Crp
aagagcaggtaagagamkgctcmkaaaatktgaatawgcmcasaccagcmmgtctggmtg
atgkgwgccctggggcwksmwgggaattagctaaccaacttactgtgctactgaccatta
tttttaaaagtcatggagaatttgggagggaccagaaagctgggaataactatgcagtgt
gatcttcagaaaagaaagagagtgatcctggcaattactgcccgtaagtctaacttcatc
cctagtaaaataatggaacaaatattaagagggaggaaaaaatcttaaacatctagagga
taatggaaccatgagcaataagcagcatgggtttataaagaacaaatcttgccagacaaa
cttgattgctttttttgatagaattacaaaattagtggatgaagggctgcaatatatctg
gattttagtaaagcatttgatacagtgtctcacaaatcttgaaattaattcaaattggct
tggatatgagcactgtcacatggactgaaaactggctgaaggaccgtaaacaaagggtaa
tgataaacggcaatgtatcgagttggggggaggtgtctcgggagtgctgcagggatagtg
ttaggtccggtcttatttaacatcttcattaatgatctggaagaggaagtaaacagcaca
ttaatgaaattcacagatgatactaaattgggagggttgcaaacaccagtgaggacagag
aaataatacaaagggacctagagagattagagaggaaataacaaatgagattaacttgga
aaaatgcagccaatattcactaggggaaaattcagtggagakgaaacgmagmgagcagcm
wgamagagcmatssaawatsgcagtggacagcagatgcgatmsgagtktgcaacgtgwwg
tggmwgcaaamcmgacagtgcggtttkggsct
>CR1-12_AMi#LINE/CR1 RepbaseID: CR1-12_AMi
aaaaaaggaaccttactagaaatgggaaattggggaaataaacagggaggagtataaggg
cattgctaaggcttgcagggagaaagtaggaaggcaaaacgcaatgagttaatgctagcc
aaaggggttaaggggaataagaagggcttttacaaatatatcagggggaaaagaaatacc
agagagaaagtaggtccattaataaatgagggagggaattagtaatgatgactctaaaat
ggctgagatactgaactgctttttaaatctgtctttaacaagaaaaagaaaagaatgggc
agacaattaggaaggaggtgtaagacagctattgataaagagcaggtaagggaatacttg
gaaaactgaacatatacaaatcagcgggtctagatgacatgcatcccagggtgctgaggg
aattagctaatgaactacagaaccactggcaattatttttgaaaagtcatggagaactgg
ggaggtccagaggactggagaaaagcaaatgtagtaccgatcttcaaaaaaggaaagaag
agtgatcctggcaattacagccagtcagtctaacttcaatccctagtaaaataatggaac
aaatattaaaggaa
>CR1-11_Crp#LINE/CR1 RepbaseID: CR1-11_Crp
cccagaattctgaaagaactggcacatgaaattgcaggtccggtagcaaggatttttaat
aaatctatcaagtcagagggtagtaccatatgactgaagaaagcaaacttagatgtggaa
aaaagtgatccaggcaactgcaggcccgttagtctggcctcagtagtatgcaaggcttta
gaaggagttttgaaggaaagaataattaaagacatggaggtaaatggaaaatgggataaa
atgcaacatgggtttaccaaaggtagattgtgccagactaacctgatgctttctttgata
agataactgattttctagacaaagaagaaatgcagtagatctcatctgtctggacttcag
taaagcatttgatacggtgccacgcgggaaatattagttaagctggagaagatggggatt
agtacaagaattgtaaggtggtaaggagctaagggaggtgacagtaggtagtgctgaaag
ggaactatcggccggaggaggttactagtggagttctcaaggatcagtcttgggactgat
cttatttaatattttcattaatgaccttggcacaaaagtaggagtgtgctaatgaaattt
gctgatgacacaaagttgggaggcatcgtcaatgcagaggaggatcaggatatcatacag
gaagaactggatgaccttgagactggaggaatagaaatgggatgaaattcaatagtacaa
agtgcaaggtcatgcacttagggactaataagaatttctgctataagctgggagctcatc
agttagaaatgctggagaaagacctgggtgtactagttgatcacaggatgactatgagct
accagtgtgatgcagccatgaaaaaggcaaatgcaatcctaggatgcatgagaaggtatt
tccagtagagatagggaagtattaatgccattgtacaaggactggtgagacctcatctgg
aatactgtgtacagttctggtcacccatgttcaagaaagatgaattcaaactggaacagg
tgcagagaagggctactaggatgatcaggggaatggagagcctatcttatgagaggagac
taaaagagcttggcttgtttagtctagcaaaacgaaggctgagaggggatatgattgctg
cctgtaaatacatcaggggggtaaacaccagggagggagaagaactgtttaagctaaagg
acaatgttggcacaagaacaaatgggtataaactggccatgaataaatttaggctggaaa
ttagaagaaggttcctaaccatcagagcagtgaggttctggaacagccttccaataggag
tagtgggggcaaaaaacctaactagttttaagatggagcttgatcagtttatgaaaggga
ttatatgacatggttgcctgagatagcaggggactgatgaatgacccaggaggtcccttc
cagtcctatgttcctatgttc
>CR1-8_Crp#LINE/CR1 RepbaseID: CR1-8_Crp
aaatgtttgtacgccaatgcaaggagcctgggcaacaaaatggaggaactngaactactg
gtgcaggacgtgaaaccagatattatagggataatagaaacatggcggaatagcagtcat
gactggaacacaggtattgaagggtacgcgctgttcaggaaagatagaaataaaggcaaa
ggtggcggantagcattgtatattaatgatgcggtagaccgtaaagaaataagaagtgat
ggatggataaaacagaatctgtttgggtcaaaatcactttggggaaggagntaaagagnt
tctactgggatagtgctgggagtctgctatagacccccagggtcggatttggatatggat
agagatctctntaatgttattagagagataaatactaccgggaattgtgtcattatggga
gactttaacttcccagatatagactggagaacaaatgctactaataatggtagggcccag
atattcctggatgtgatagccgacagatttcttcaccaaatagtcactgaaccaacaaga
ggcgatgctattttagacttggttttggtaagtagtgaggacattatagaagagctggtc
gtagaaaataaccttggatcgagcgatcacgagttgattcagtttaaattaaatggaagg
ataaacaaaagtaggtctgtaactaaggttctcgatttcaaaagggcaaactttganaaa
ttaagggaactagttagtgaagtcaactggactgaagagctcagggacttgaatgtggag
gaggcctggaatttctttaagtcaaaggtgcaaaaactatctggaacttgtatcccaagc
aaggggaaaaaacttgtagggaagggctccagacctaactggatgaataaccacctcaaa
aaggatattaggaataagcagagagcctacaaggaatggaaaaagggactgatcagcaaa
gaaagctatgtcttagaggtcaggaagtgtagggataaagtgagaattgccaaaagtcaa
gctgagttagaccttgcaaaggaaattaaaacaaatagcaaaaggttcttcagccatata
aataaaaagagaacaaggaaagaagaagtggggccgctatgcagtgaggatggggtagag
attaaagataatctaggtatggcccaaaaactaaatgaatactttgcctcagttttcaat
aaggacgatgatgttgaacatgggggcaaaggcaggatggctaatgggaatgagggtatg
gaaatggaaattaccacatccgaggtggaagcaaaactcaaagagcttaatgcgctcaag
tcggggggaccggataatctccatcccagaattctgaaagaactggcacatgaaatcgca
ggtccggtagcaaggatttttaataaatctatcaagtcgggggtggtaccatatgactgg
agaatagcaaatgtagtacctatatttaagaaaggggaaaaaggtgatccgggcaactac
aggcccgttagtctgacctcaatagtatgcaaggctttagaacaaattttgaaggaaaga
ataattaaagacatggaggtaaatggaaaatgggataaaatgcaacatgggtttaccaaa
ggtagatcgtgccagactaacctgatatctttctttgataagataactgattttctagac
aaaggaaatgcagtagatctaatctatctggacttcagtaaagcatttgatacggtgcca
catgggaaattattagttaagctggagaagatggggattagtacaagaattgtaaggtgg
gtaaggaactggctaaaggggagacgacaacgggttgtgctgaaaggggaantatcgggc
tggagggaggttactagtggagttcctcaaggatcggtcttgggaccgatcttgtttaat
attttcattaatgaccttggcacaaaaagtaggagtgtgctaatgaaatttgctgatgac
acaaagttgggaggcatcgtcaatacagaggaggatcggaatatcatacaggaagaactg
gatgaccttgaggactggagtaatagaaatgggatgaaatttaatagtacaaagtgcaag
gtcatgcacttagggactaataacaagaatttctgctataagctgggagctcatcagttg
gaaacgacagaggaggagaaagacctgggtgtactagtcgatcacaggatgactatgagc
cgccagtgtgatgcggccgtgaaaaaggcaaatgcgatcctaggatgtatcaggcgaggt
atttccagtagagatagggaagtattaatgccattgtacaaggcactggtgagacctcat
ctggaatactgtgtacagttctggtcacccatgttcaagaaagatgaattcaaactggaa
caggtgcagagaagggctactaggatgatcaggggaatggagagcctatcttacgagagg
agactaaaagagcttggcttgtttagcctagcaaaacgaaggctgagaggggatatgatt
gctntctataaatacatcaggggggtaaacaccagggagggagaagagctatttaagcta
aaggacaatgttggcacaagaacaaatgggtataaactggccgngaataaatttaggctg
ganattaggaagaacttcctnaccgtnagggcggcgaggntctggaacaggctnccaaga
gaggtggtggantctccnaccctggaggtcttcaagagnaggctagacaaagccttggct
gggatgatctagccggggatgntcctgccttgagcagggggttggactngatgacctcct
gaggtcccttccaaccctaattttctatgattctatga
>CR1-3_Croc#LINE/CR1 RepbaseID: CR1-3_Croc
gggatccatctgatgagaatggggaagagcatctttgggcatcgtctggccaacctagta
aggagggctttaaactaggttccacagggatggtgatcaaaaccctccagcaacagagca
cacagtccagaggggaaaggactcaaagaagcaactcaactctgggaaagggccagagag
ctacaggactgaagtgagtggccaaaaggaagcgagtaggtcaaaatgcaaaatacatcc
aatgcatgtatacaaatgcgagaagtatggggaataaacaagatgagctggaagctgcag
cctgtgaaaagaactatgatctgattggcatcacagagacctggtgggacagctcttatg
actggaatgtcaacatggagggttacactctgtttcggaaggacagggttgggagaaaag
gtggtggtgttgccttgtatgtcaaaaacacatacacttgttccctggttcaggaggaag
aagacagcaaagcagaatgcatttgggtgaagatgaaaggtgaaagatgcagcaccaata
taatggtggggatttattataggccaccwaatcaggaagaggaggtggatgaggcactct
tcaagcaggtgacaaatctatccaaaagctatgggatggtactgatgggagacttcaatt
ttccagacatctgctggaagaacaatgcagccaaacataaaatgtcaagccggttcctaa
cttgtgtggaggacaactttctgttccagaaagtggaggatacaactaggggatcatcta
tcttggatcttgtcctgaccaacagggaagaactggtggaggatgtgaaggtgatgggta
acttgggaggaagcgatcacgatatgatagaattccagatcctgagacagggaaagcatg
aggtcagcaaaattaggacgctagatttcaaaaaggcggatttcatccgactcaaggagt
taataggcatggtgtcatgggaggatagattgaaggataaaggcacccaggagggctggg
agcttctaaggggcacagtattggaagcccaacaagaaactgtcccgacacgatggaagc
acaagaagaatggcaagagaccaatgtggctgcacaaggagcttctaaaatgcctcaaat
gcaaaaggaaagcatacaggcaatggaagaatgggcaggtcaccaaggaagcgtaccagg
aaatagcaagaacctgcagggacaaaatcaggaaggcaaagataaagaatgagctgcacc
tggcaaaggaggttaaggacaacaagaagaggttctgtaagtatgttggccagaaaagaa
ggaccaaggaagctgtgggtcctctgttaacaagccagggggaactcctaaccgaagatg
caaagaaggcagagctactcaacagctactttgcctcagtcttcacaaaaaaattaagct
gcagccagacacctaataaggattatctggataaggaagggggcaagctgagggaggaga
taacaaaagagatggtcagagagcttttgttgggtctgaatgaattcaagtcagcagggc
cggatgaacttcatcccagggtcctgaaggaactggcagaggagatcttggagcccttgg
caatgatcttcatgaagttgtgggagatgggccaggtaccagaggactggaaaagggcca
atgtagtgcccctctttaaaaaaggcaagaaggaggacccggggaactacagaccggtta
gcctcacctcaatacctgggaagttactggagcatatcctaaggaaggccatttgcaagc
atctggaggaggaaaggctgatcacaagcagccagcatggatttatgaaaaacaaatcgt
gtcaaacaaacttgatctccttctttgacaaagtaactacttgggtggatgaagggaatg
ctgtggatatagtgtatctggacttcagcaaggcttttgacaaggtcccacatgaccttc
tcataaacaaattggagaaatgtgggctggataaaactactacaaggtggatagataact
ggctcaatagccgcaagcaaagggtaattattaatgggtccatgtcagaatggcaggagg
tttcgagtggagtcccacaggggtctgtcctgggcccggtgctgttcaacgtgtttatta
atgatttggatgctggcatagaaagcttcttgagcaagtttgcagatgacatgaaactgg
gaaggactgtgaacacattggaggatgcgagcgcaattcagaaggatctcgacagattgg
aaagttgggctagagctaacaggatgaagttcaatgcggacaaatgcaaggtgctacacc
tcgggaggaataatcaaaaacacaaatataaaatgggtgacacctggctggatggcagca
ctatggaaaaggacttgggagtcttggtagatcacagactcaatatgagtctgcagtgtg
atgcagctgcacaaaaggtgaatgcggttttgggatgcatcaatagaagcattaggtgca
agacacgggaggtgatagtgcctctctactcggcactggttaggcctcatctggagtact
gtgtgcagttctgggctccacattttaaaaaggacgtggagaagttagagagggtccaga
ggcaggcaacaaagatgatmaagggcttggaaggcaagtcatatgaggagaggctgaagg
agctaggcatgttcagcttgcggaaaaggcgcttaagaggggacatgatagcagtcttca
aatacttgaagggctgccataaagaagagggaaagcaccttttctctcttgctgcagaga
ggaggatgtggaccaatggcttgaagttgcagcaaagtaagtttagattggatatccaga
aaaacttcttcactgttagaacagtgaggcagtggaatagactgcctagggaagttgtgg
actctccatcactggaggtgttcaagaagaggttggacagccactggtcagggatgatct
aggcgtagctatgcctatgttctactatgggtatttcccatgcttctgggctttgctggt
tgcccccgcctccccccccccccctttctgctacatgtgtcagggtgtttttaagccttc
ctcagaggcattgggtgttggctacagccaaggctggggactttgactggggtgtgccaa
tgctcctgctgggaccaaagccagaggttcctggctagagggtcttgcccctccgctcag
ggtcagaccgatcgccatatttggggtcaggaaggaattttaccccatggtcagattggt
atggactgtgggggtttttgccttcctctgtagcggggggcatggccctctacccgggat
ctcttgagcatatattgacaacatttcatagaagcaggacattggctgccgtggttcccc
tgctttacctgtggcaggttagggtgttaggtctgtgttgtgtcagggttgatggtagtc
ttatgtagagtttagattatggttgtatgggatggtttggatagggatgatcctgcctca
ggcagggggttggactagatgacctctggaggtcccttccagccctacttctctatgatt
ctatg
>REP131#DNA? 
tattataggcggggctggtagcaccgcctattattaaggttgcccgacacttcccattat
aagaccctgttttcagttgcttataactttgccaaactttaaccgtttgggctgaaattt
tccatgccgggtgtctgcctcaggctgaatttttttggaaaatttcagccaaaacggttc
agccgtttccgagaacgaggctagggaaaaatacgttgttttgcccatgttaaaaaattc
tggcgaccttttctttgagaagctctagcgcccccatgctttggagcagggacttgaaat
ttggcaggggggtggcctttgtgtcagggatgtgccttttgccgtccccgtgaaaatccg
cccaaatttggccaagttataagcctttgaaaaatcgcagttcgcacatgctcagtagag
acttnttagagtttagcagctaaantccccgaagattccgtccgcactgagcatgctcca
gcccggggctgagcaggactttccctgcaattgcagctccgggctgctgcgggccgngct
ggggccgggcaccggaactgagagcagggagcctgtctctcctgtgctctcagtgacccc
cctgctggcgcccaggcagcgtggaggaggaagctgcctgattcgaatgcagaggggaca
agagccggacctgngggggaggggaaggagtagattgggacaaggagcctggtgagactg
ggactggaggctggcgggggggagagggagactgggactgggagttggggtggggggaga
ctgggactggctgggcaaggagactgggactgggagccggggaagactgggactggctgg
gcaaggagactgggactgggagccaggaagggaaatgaggtggggagggggactgagatc
ggacgaggagccgggggaagactgggactggctgggcaaggagactgggactgggaacca
gtggggcagggggaaggaggtggagngggagaggagacagatctgacgaggagccggggt
gcggggggagaactgggactggctgggcaaggagactgggacaaggagccggggagggag
acactgagattgggacgaggagcccggggagtggagactgggactgggagccggtgggac
tggaggccagggtggaggagagagacggatcggacgaggagccgggagggggggaactgg
gacaggctgggcaaggagaacgggcagaagagtctgtgcccactagagcacactcccctc
cagagcctggaatggaacccaagattcctgagtctcaccattcctctgctgtcagcaaat
atctgtgaaacccactggcaaagtgtctcatccccctctagtgctggtccacatagagga
tgacaacctactactgctatcagttactccgttagctcaagtggcagaggtctgtgcggt
ggatctaaaggttccaaccctgctgatgacccatgtgggtgtcaatatgatgccacatga
tggaatttctgttttttcagtttgcttttttaaaaacctaggaaattacacacaaaaaac
tacgttaaaagaacattattaaggttgcaaagtcaagcactcaaaagttaggaaatgcca
gaattaaggttgcctgtgcaaccttaattcggcccccttgtgcgtatgcattatgataca
gtctttaattacatgatcacatactattttttccacaggacccctgcctcattcagtgca
caggatggacctgctctggggatgaatcagggttgtgtagtgaaggaggctgttgtctgt
aggacccctgcctcatttgttgcagaagttggaaggtgtgtagtgaatgaggcaggggat
tgcaggaagagaaaggacggtctcatggttaaggcagttgaatgctgccctggagaactg
gattctatccctgcctctgccacagagttcctatgtgatgctgggcaagtcacttaaacc
aaacttttcacaggtggtcactaattgtgtgttcctcattttctgggtgcccgacttgag
accctggggtctgatttgcagaagtgctgagcactcacagctgcaactgaagtcaatggg
agctgtgctttgaacatataaagtgctatataatgctaagtactctgaaaaatcaggtcc
taggcgtctcaaattgggcacccaaaattagtggatacttttgaccttaatctctctgtg
cctcagttccccatctgtaaaatggggataatancaccccctcacctcacaggggtgttg
tgaagataaattcattaatgtttgtgaagcactcagatactatagtgatgagcgccatag
aaaagcccatgaggaaattaataattctgtcttcagagcagggtttgaatagtgtgcagt
aaataaggcctggggccacacattgaacaatgagganaaaacaaaatattgaatagctgc
tcattaagtgagcaccgtccatcctgtgcactgaatgaggcaggggtcctgtggaaaaaa
tagtatgtgatcatgtaattaaagactgtatcataatgcatacgcacaagggggccgaat
taaggttgcacaggcaaccttaattctggcatttcctaacttttgagtgcttgactttgc
aaccttaataatgttcttttaacgtagttttttgtgtgtaaatttcctaggtttttaaaa
aagcaaactgaaaaaacagaaattccatcatgtggcatcatattgacacccacatgggtc
atcagcagggttggaacctttagatccaccgcacagacctctgccacttgagctaacgga
gtaactgatagcagtagtaggttgtcatcctctatgtggaccagcactagagggggatga
gacacacactttgccagtgggtttcacagatatttgctgacagcagaggaatggtgagac
tcaggaatcttgggttccattccaggctctggaggggagtgtgctctagtgggcacagac
tcttctgcccgttccccccaagcctgaccccttctgccccgtcccctccaacctgtccct
gtcccagtcctgtctcttccccacccctggctcctcgtcccagtcccagtgtctccctcc
cccaggctcctcgtcccagtctccttgcccagccagtcccagttctccccccgcaccccg
gctcctcgtcagatctgtctcctctcccnctccacctccttccccctgccccactggctc
ccagtcccagtctccttgcccagccagtcccagtcttcccccggctcctcgtccgatctc
agtccccctccccacctcatttcccttcctggctcccagtcccagtctccttgcccagcc
agtcccagtcttccccggctcccagtcccagtctccttgcccagccagtcccagtctccc
cccaccccagctcccagtcccagtctccctctcccccccgccagcctccagtcccagtct
caccaggctccttgtcccaatctactccttcccctcccccncaggtccggctcttgtccc
ctctgcattcgaatcaggcagcttcctcctccacgctgcctgggcgccagcaggggggtc
attgagagcacaggagagacaggctccctgctctcagttccggtgcccggccccagcacg
gcccgcagcagcccggagctgcaattgcagggaaagtcctgctcagccccgggctggagc
atgctcagtgcggacggaatcttcggagattttagctgctaaantctaacaagtctctac
tgagcatgtgcgaactgcgatttttcaaaggcttataacttggccaaatttgggcggatt
ttcacggggacggcaaaaggcacatccctgacacaaaggccaccccctgccaaatttcaa
gtccctgctccaaagcatgggggcgctagagcttttcaaagaaaaggtcgccagaatttt
ttaacatgggcaaaacaacgtatttttccctagcctcgttctcggaaacggctgaaccgt
tttggctgaaattttccaaaaaaattcagcctgaggcagacacccggcatggaaaatttc
agcccaaacggttaaagtttggcaaagttataagcaactgaaaacagggtcttataatgg
gaagtgtcgggcaaccttaataataggcggcgctaccagccccgcctataata
>Harbinger-N276_AMi#DNA/PIF-Harbinger RepbaseID: Harbinger-N276_AMi
gggccagattctgctctcagttacaccggtgtaaatccggagtaactccactgacttcag
tggagttactccggatttacaccggtgtaactgagagcagaatctggccc
>Harbinger-N96_AMi#DNA/PIF-Harbinger RepbaseID: Harbinger-N96_AMi
gggccagatcctcagctggtgtaaatcggcgtagctccattgaagctacgccgatttaca
ccagctgaggatctggccc
>Chompy-2353_AMi#DNA/PIF-Harbinger RepbaseID: Chompy-2353_AMi
gggccagattttcaaaggagctcagggccagattttcaagtgctcagcacccacaatcgg
ggccagattttcaaaagagctcagctcccatttaggcacctaaataagggccagattttc
aaaagcgctcagcacccagcagctcccattgtgacacttatggccagattttcaaaagag
ctcagcacccaacgtgctgagcncttttgaaaatctggccacttattttggtgcctaaat
gggagctgagctcttttgaaaatctggccc
>Chompy-334_AMi#DNA/PIF-Harbinger RepbaseID: Chompy-334_AMi
gggcttgtctacactacggagcctctgccgctatagctgtgccggcatagctatgtcggc
agagccccctagtggagacgcggcgtatgccggcagaaggggtttttctgccggcatagc
tacaccacctccccgaacgacataagctaagccgacagaagccctcttctgtcggcatag
ctgcgtccacaccgggggttttgccggcatagctacgtcggctagggggtgtgatctttt
tcacacccctagccgacatagctatgccggcaaaactttgtagtgtagaccaggcc
>Chompy-11I_Croc#DNA/PIF-Harbinger RepbaseID: Chompy-11I_Croc
gggtatgtctacgcagcaaaatgaaggtgtgattgtagcacgggtaggcatacccgcgct
agctttaatctagctagcacgggtaacaatagcagtgaagacgcggcggcacgggcttca
gcacgggctagcaacccgagtacgtacccagggtccccggcgggcttgtacagcccgcgc
tgaagtccgtgccgccgcgtcttcactgctattgttacccgtgctagctagattaaagct
agcgcgggtatgcctacccgtgctgcagtcacaccttcgntttgcngtgtagacgtaccc

>Chompy-6_Croc#DNA/PIF-Harbinger RepbaseID: Chompy-6_Croc
cgctataggctattctggggtggggggcgctctccatccctcctgttgaagctgttccac
tttgcataaaagaattaaagattcattgggccagagagagggagcaagagngagcatgac
tctgtagcctagtggttagggcactcacctgggaggggggagacctgggttccggtccct
gctccaaggactgtttatgtattttatccaatgaccgtttaatgtaaaatacataaacag
tccttggagcagggaccggaacccaggtctcccccctcccaggtgagtgccctaaccact
aggctacagagtcatgctcnctcttgctctctctctctggcccaatgaatcttnaattct
tttntgcaaagtggnacagcttcaacaggaggggtggagagtgcccccaccccagaatag
cctatagcctggtggttagggcactctcctgggaggtgggagatgtgggtttgaatcccc
tcaggcagaggagggaattgaacccgggtctcccacntcctgggtgagtgctctaaccac
taggctattgnataaaaggggggcggcaccaccacctcctccggccgcgttttaaaagaa
aagagtgacccctgctccgtttttgaaagaaagggcttaggcgcctaactccaggagagg
gttcngggctgtgaatcccgagtgganggaggcgcctccctgcagcccngagtnaggcgc
ctaagccccggagaggggcgggatttaagacacacccctntcctcagcgtttcctattgg
ctagcttaggcggctccccgctcagcgtgctggctnttgtggatcccattctgaggcgcc
taactctccccatgcactgtatagggagcctaggcgcctaactcagggctgtggattcca
ctccgggggccaggcgcctaaaagttaggcgctgcaacgctcagcgttgcggcgcctaag
tccctttgtggatctagccc
>Chompy-5_Croc#DNA/PIF-Harbinger RepbaseID: Chompy-5_Croc
ggctgggattttcaaaggagcctaagggagttaggcacccaactcccactgaanttcaat
gggatttgggcgcctaactcccttaggctcctttgaaaatcccagcc
>Chompy-1_Croc#DNA/PIF-Harbinger RepbaseID: Chompy-1_Croc
gggcctgatccaaagcccactgaagtcaatgggagtctttccattgacttcagtgggctt
tggatcaggccc
>Chompy-2_Croc#DNA/PIF-Harbinger RepbaseID: Chompy-2_Croc
gggtgaaatcctggccccgttgaagtcaatgggagttttgccattgacttcagtggggcc
aggatttcaccc
>Chompy-3_Croc#DNA/PIF-Harbinger RepbaseID: Chompy-3_Croc
gggtgggattttcaaaagcgctcagcgttggcctaactctgctcccattgaagtcaatgg
gagttttaccactgacttcagtgggagcagagttaggccaacgctgagcgcttttgaaaa
tcccaccc
>Chompy-4_Croc#DNA/PIF-Harbinger RepbaseID: Chompy-4_Croc
ggccccgatccagcaaagcacttaagcacgtgcttaactttaagcacgtgagtagtccca
ttgaagtcaatgggactactcacgtgcttaaagttaagcacgtgcttaagtgctttgctg
gatcggggcc
>MER121B#DNA/hAT? 
tagggacgggagaacccggtggtgttttgggtttcgcgaaacctctagaacttttttnta
taaaagttttgggtttcgcgaaactttttcgagtttcgcgaaacattttttcccttaatt
taaaccattgtttttcaagggaaatttaatttnaaaaacatgtatttctaactaaatgga
agcctgtgctatgcaaacaataaagattcttgtttgaaagtaattcttgccctgcttcta
ggactaccaggggaataaaattaaaaaaaacatgcagcagcccagaactcgcgttttgcc
agagccaaacggaactcgaacctcaaaagtttcgagttctgttctaaatctagaacccgc
gattttcgagtgggttctaaatttggcaaaacgagttctcccatcccta
>hAT6-N1_Croc#DNA/hAT-hAT6 RepbaseID: hAT6-N1_Croc
cagtgttgccaactctcgcgattttatcgcgagtctcgcgatatttggtgtttttcttaa
agccccagctcctggagtcangtgattacgtgagaatctcagctttcatttaaaaaaagn
aagtttctagccctcgtggttgcagagaaaagcttgaaaacgtgacccgagtgcacccta
aaggctcagaaaccagaaggcaaataaaaagaacccnanatttattattttaaaaatctc
atgatttttaagccaatctcatgatttttnggggcctgactcatgatttttgaacgcttg
gggttggcaatactg
>DNA-12_Crp#DNA RepbaseID: DNA-12_Crp
caagaagttatatctgatcaaaaacatttaacatgttaaaaaaagtgcaagttagaaaaa
aggtcagccatataaaggtgtgatatctataaaaacagccaagttagaaaagggttagcc
atttaaacggccaagttaaacaagacacaattaggggctaactgacttccctcctccgag
ctcccagtgtgggtttatgaatcctggggggccaagttagccctaattgtgtcttgttta
acttggccatttaaacggctaacccttttctaacttggcttcctttttgtacatatcaca
tctttatatggctgaacatttttctacattagcttttctctgattttctttgtttctgtg
ttaaatattttt
>MIR1_Amn#SINE/MIR RepbaseID: MIR1_AMi
tagggaggcagtgtggtctagtggatagagcactggactgggactcgggagacctgggtt
ctattcccggctctgccactggcctgctgggtgaccttgggcaagtcacttcacctctct
gtgcctcagtttccccatctgtaaaatggggataatgatactgacctcctttgtaaagtg
ctttgagatctactgatgaaaagtgctacataagagctaggtattattat
>UCON80_AMi#Unknown RepbaseID: UCON80_AMi
atgaggcacaagaaaaatagcaggcaggaagcttgaaatgatgtgggattcatttttagc
ataaataacattttctataacctcagtttcatgattcagcatttctgatgtaaataattt
acaataataaaagtgagataacaccaggtctgtgtgggatggaggtaaatttgggtctaa
aatgagggacagttcttctaatgagggaaaaggagtggcctg
>UCON96#Unknown RepbaseID: UCON96
ttaattacacagttatcaggaraataacgcggtaacattaacacattactgtgtaattac
cattgtttccaaaggagttactatgtagttactacattattacagaaaaataaagcatgt
tattttatggtaactatgcaattaactcatgtcacca
>UCON67#Unknown RepbaseID: UCON67
tatcatataattacatagtaattacatgttcctgcagattacttggtaattatayttgaa
gttaccaagtaattcaaagattaattaccatgtaatttgcagtttttagatc
>UCON75#Unknown RepbaseID: UCON75
cgctcaaagggaaaaatnacttagtaatttttaattactgatncaaagtaaaacaattac
ttgttatttacttgtgtttactaagaattacttaaaattaataaatatttttggaaatta
cttagtaaattttaattacttaacaaaagtaataaaaatatttataagtaaagagaacac
ccataaataccataagtaaatacattactcagtaaatgaattaattagtatttaattact
agaaattactatcaattactaaacattactacaaattacttgcagaatggacanattctt
ttactactattaataatttcaattactaattttatgtaattgtaagtaatttttttcctt
tgggtgcgnag
>UCON57#Unknown RepbaseID: UCON57
tcagggtgctcatcyaccatggaactaatttcacattctcatccattatgtgaatgagat
gtgaaaatagttctctgttttttgaagt
>UCON97#DNA RepbaseID: UCON97
caggggcttnaaaaaaccgaaaaagattttgcacggttcacgtgtcagacaggcgcgcgc
aggatcaatttacagcaggggccaaagatcagaaattctaggaggggctgagggcatgtt
cccctagaaaatgtttgcgatttttgatgaaaattggtgcaatgtggtgcacagatgaaa
gagcaaacagncttttttttttaatgatagcactggattctgaaattaagcacagcaggt
aggaagatcctgcacggatttcaaaagatatcgcacgtccgtgcgctaaagcacgntttt
ttnaagccctg
>UCON80#DNA/hAT? RepbaseID: UCON80
ataaataaaattttctataacctcagtttcatgattcagcatttctgatgtaaataattt
acaataataaaagtgagataacaccaggtttgtgtgggatggaggtaaatttgggtctaa
aatgagggatgtctcttgtaat
>UCON51#LTR? RepbaseID: UCON51
tgctgtgtctgccaactggtggccagacactagagcagacttaaccaattagcggagtcc
cccatccggtggctggactcgctgtgtgcgcgtcctgcacgttaccgcagccgagactcg
aaccgggaccctcgtggtccgtaggcagcagctctaccaggtgagccaaaagggagcctc
cccctggccgagccagtaggagctgtgctaagctcgtctcagctggaagtcgctctttgc
atatcttaca
>UCON63#Unknown RepbaseID: UCON63
aattgaaaaaacgcttttactgcacgcagtaattgacattaagtgctgttttagaaggaa
accagtgattttcaattgacattaaatagaaaattatttaatgtcaattgatattaaatg
ggtaaaattgtactaaattaatataaaatggtttggtggaaaaaa
>UCON66#Unknown RepbaseID: UCON66
ctcntgctnctgctgctntntttcactcttcatcttgnngaatgatgtatttccggtgtg
ggtgcgaatnccgtcccttttgcggatgatgtcgncattcccgtgtcctgcacgtgttgt
attgctaagcgacacttagcaacatgtatcctgcattctgctacttccgtttggcgcttc
acacatgtactttcactttcatctccgaagtgtagcgacattgttcgctgtatttcgggt
gccagtgtggatngaagccatccctggaaggatgtgcatttgaactggcagagagtgaat
gattgacatcgggcataagtactttttgtgtcaaggctttggcatgtcattcgttggaaa
acctattctaatgaatgccatccacacctaccagatgtgccatcgagggatatgccagct
ccttgccagaatactgcttgatgcccgatgccaatcattggtggaaaaatggcatctctt
ttgatgttantgaataaggtagcgcgtaatttctcctgtagaaattgcgcacgtacctta
tatggtgaaaaacgagatttttccc
>UCON56#Unknown RepbaseID: UCON56
gttattactggttttattaaggctaatttataccaatgttagagrttaataccactgtta
ttttctccactgcctgaatttactgaatgccatggggcacagcattcagcaaaaccaagc
agtgaaggaaataacatt
>UCON70#Unknown RepbaseID: UCON70
tttttaaanaatagaatttaccttacaacaactttgaaagtctctgatttcccatgcntt
caaatgggagctgaattccctcagtcctantctgcatcatcagactgtcaagatggcagc
ttcctgtttgattgttaattattcttttttattatatttaagacactttaaaaanttttt
ttagtgatttactcttctttgtaattagatgtagtgattagaatatcttttatattacac
tgcagttttcctttaa
>UCON65#Unknown RepbaseID: UCON65
ctcgccgccttctcgtgatgacgtcgtcgttgccgtcgctgcacgtgttgtattgctaag
cgacgcttagcaacgtgtatcccgcgttctgccacttccgtttcgcgcttcacagtttta
ctttcgctttcacctccgaagtacagcgaagttgttcgctatatttcggatgccgctgca
gttcgatcacatcgaaagaaggatgtgcaatcgaactgacagttagncagtgattggcat
cggccataactcgttattctgtcaaggatttggcatgtcaatcgatgggaaacgatgtgc
gatcgcttganattgatcgtaattcgtttcccatcgattgncatgccaaatccttgacag
aataacgagttacgnccgatgccaatcattcttgggcacatgcctccctntgccgccatt
ttgcgcacccncggggcgtttancaaaagtggtanctc
>UCON69#DNA/hAT? RepbaseID: UCON69
cagggccccgtgtattccgcgattccgcggccgcggaatttgccgcggaatccacccctt
gccgcagaattgtgctccagaatctaagctttcatttaaaaaaantaagtttctagccct
tatggttgcgaagaaaaccttcaaaatgtgaaccgagtgtaaaccgatgcagtgntgtct
gcctgagtctgcagacagcctgaaacaatagctctgagaggtgtgaactgccccattcat
ctcaatggggtgttaactctgaagcctaatgatgacaatttaaatgtcaacattgttaac
tatttcactgctgatcattttagcagaaacatccagctaatgtgcttatccagtgtggct
ggacgtacccgtcacgtcctgacgttccattcatttgaaaggacgttccacaggaataag
gctgcaagttttgaatatgcaaatagtcgaatattctatcgaatatttttttgattntcg
atataa
>UCON84#Unknown RepbaseID: UCON84
ataaatnacagcaggaangcctctagtcactcatnttagctgctaaaatgcctctagggg
tttggattagaagaaggaggacccttacaaggatcagaaggcaatatcccacgggggcaa
attgatacataggaatacagtagctattcctttttggacctcgcagaggaacaagtttta
gataaanatatgacaaacagaccattttggatctctgtaaggggatttgaaaagtcaaac
acgcaggagccatgctttgcctgtaatggtaaaaattacatcgtccgtaacctttttagc
aacaggcttatttcaaacaacagtaacttacagatgctattctaaggagaactagtcant
atatttgttttccttttgatatacagctgcaatagcaagccatgcatgaattttattaag
ccttgntaattttctatcagttctaggagctatagattgaacccatatagatanctggct
cagcctcaaaatgataaacatgtcaagatatgaaaatcatttcattccttaaaaatgaaa
tgaagatgtgattcaaaatgtcatgctttggatgtgnnagcaanattcctanaatcaatc
anccaaagtaaactgtattatttaggagctatttgaaggcagacaagctgaaaacatgtt
tttaaanaanatgcaaaaaggtttacagtatntcntaaacatctanattactttttcata
catacgt
>UCON92#Unknown RepbaseID: UCON92
taaaagctttcatgctttaatttatacatatataatatttaataattacttagttgatac
atttcatttatctaaatttgcccaggcataatggaagctgcccacacaattttccattga
aaattataaata
>UCON89#DNA/hAT? RepbaseID: UCON89
cagtgatttatttgtaggggggaagccagggaaattcccccccctaaactatccgttccc
tggctctaaacgttcaataacttcccagccagggaatgtatttttcccctcctctntata
tttttctgtggtttgcattatcatttgctaaatatattacgacacgctatttacctcggt
ccgcagcttcgagacctttgtgtggcttccccccctctaggaatttcacaaataaatcac
tg
>UCON78#DNA RepbaseID: UCON78
ttaaagagggactttcacactggggcaaacttgaaaaaagagaacatttatacaaaaagc
aatttactttgccagtaattttctgtattccctttgctattattgaagatatttgtgttt
gaataagagctttctccctcacagcccagcttctccttctgcttgatcctgcagtgaagt
cataatcctgtgtttgtgacatcacagtctgttgccatggaaatgattgtgatgtcacaa
attcagcattatgacttcactgcaggatcaagcaggaggagaagatgggctgtgagggag
aaagcccttgtttaaacacaaatatcttcgataattagcaaaagtggcaagaaaaattat
gaaaaacacgtgaaaggtaaatggatttatgtttaagtctgatatatttgaaagttttcc
ccagtatgaaagtccctctttaa
>UCON61#Unknown RepbaseID: UCON61
ttttgcaattgagaggttcttcagcagctattcacttctaatcattcttaagtaataaat
gaatagaatagtaaatgttattagaataatttactattcatcaagaataataaatgaata
gaataatttgcttttca
>UCON68#Unknown RepbaseID: UCON68
attttattttccaaaaagtgtgcttggtgaaaatgtgcatttcctgggaacacctgtgag
ctgttgaatttaattgggctacagctgatgatgcttgtattcttttgaaagctctagaat
agtatgggagct
>UCON71#Unknown RepbaseID: UCON71
aggaaaataaactagaaaaatccattctgtcaaatggaatgccccgctgctttatcactn
ttattgtagtaaggttttacattaaggtaccttgggttttaaattaaatgtcaaatataa
tttggcactggaaacatgaagtgtgtgactgcccttggagaaaacctgacagctcagctc
tgcgtgtcaaattggtatctgcctaatagtgagctctncaggctaatggatcactatttg
gcagantgccacgccacaaactgctcggtanaacttctaaaaagcggaaactt
>UCON62#DNA? RepbaseID: UCON62
taattaagcgataatagtaccgtcgcgctgttttacgaggcaataatccggttcccgagt
ggataaactacgaggccgaaggccgagtagtttatcccgacgagggaaccggattattgc
cgaggaaaacggngcggcggtnctattatcgctattatgctacaagcgctttaaaat
>UCON100#DNA? RepbaseID: UCON100
ttgtgtttatattccttttctattaatctgtgacaaaccgtgaaatttgacatttttacc
atgaccagcccatgaaatttgtcatctttctctgtgatttacatggagccttagttataa
at
>UCON86#LINE/L2 RepbaseID: UCON86
ctgctgaaatcctcatccatgccttcatctcctctcgccttgactattgcanctcccttc
tctatgncctccccaagtcccagctctccagactccagcacgtgcagaatgctgctgccc
gccttctcacacgcacaaagaagtgcgaccacatcacccccatcctcaaacaactccact
ggctccccattcatttcaggatccagttcaaaattgccctccttgtttttaaaaccctcc
atggacttgctccagcctacctcacggaccttgtctctctctgctcccctccccgctccc
tccgctcgtctagcaccggcctcctctctgtcccttcacacaatctcgccgctgttggcg
cgagagccttctcctctgcagctcctgccatctggaacagccttcctgtatctctccgcc
tcatcgactctccatctcttttcaaatctcatctnaaaatacatcttttctcccttgcct
atgcctcttaatttctctctccctctgttattggccttatgactgaatgctttaatttat
tcaccatacaatgtctttacaccactgttttctgtaatttataccatatactntccgctg
tcttgtattatttaactctgtaaagcgttttgggatacagtttgtatgaaagacgctata
caaaataaagttgtattgtatt
>CR1-1_Amn#LINE/CR1 
cgagaaaggacttggggtcgtggcggataaaactctaaaaccttccgcgcagtgcttaac
agcagtnaaaaaagcaaacaaaatnctgggatgcataaatagaggtatcgaatataagtc
ggaggaaattattctagcactgtataagggactagtgaggccacatttggaatactgtgc
gcagttctggtcaccttattataaaaaggatattatagaaatggagaaggtacagcggag
ggcaaccagaatgatacagggactcggggatcttagttattcagaaaggttagagaaact
aggtctgtattctttggaaaagaggagattaagaggggacctcactgaggtatacanaat
tctgaagggaatagagaggatagatgctacaaggctatttgagctagtgtcaaatacaag
aacaagggggcacgaacttaagctaaggaagggccgggcnctaaaggaatttaggcggaa
tttctttacgcagagnacagttaatatatggaactccccgccggaggaggtcgtgaaggc
naggactataacagggtttaaaagagaactggataaattcatggaggttaagtccattaa
tggctattagccaggatgggtaaggaatggtgtccctagcctctgtttgtcagagggtgg
agatggatggcaggagagagatcacttgatcattacctgttaggttcactccctctgggg
cacctggcattggccactgtcggtagacaggatactgggctagatggacctttggtctga
cccggtacggccgttcttatgttcttatgttct
>OldhAT1#DNA/hAT-Ac 
aaagtntaatngaggaaggaaaggagagggaagtantgataaaatctagannntntntcg
agagtttccgtctgagggcancaacgaaacacagnnaacgtgccaagaagcaaacgacag
gggataagccacattccaaagtcaccctggaaaagtccagaaaatttcaatctcaattat
tttcaggcagtgtcactctccccaaccagccattggtgccacgaggcgcaacgccaaaga
agtcagcagtctggcggtttttttttacattgatccagcaaatatatgccgggccatttg
caccatctgccgcacaagtgtcagtcgaggaaaggagggtggacacctggggacgtcagt
gttgaaatgccatttagaggggaaacaccggctccagtgggaaaaggccatgaaaacaaa
gagctcgggtggccaagaggctgaggctagcagtgagaaggaggagcaggcacaaccggt
accgtttctgagtcctggaggatcatctgagtttcttccccagtcatcccccactctcca
cgtgcttancagcactcccgagagtgaaaaagctgttgtgaaacgtaaaagagcaacacc
agagtcttctgcagcacaagcgcgagtggctggtccaaggcaagcgacactgcatgaaat
ggtggccatgaaaagcaagtacacagcgaatcacccatctgcacaggcttggaataagaa
cattgcagagctgatctgtggactgatgttgccatttaatgtggtttccagcaaaccgtt
cataaaattcatggctgcagctgacccccgttaccgtgttccttctcgcacgttcttctc
gaaaaaggctattccacagctttatgaagccgtgcgcagaagagtaatgcgtgatctgaa
gcaagctgaggggcgtcgtgttcacatcaccacagatatgtggaccagtggtcaaacggt
ngattacatgtcagtcacagcacattgggcaatnttccagtctgccagctctgccctgcc
cagctccaaaccaagtgtcatcaggaaacatgcagcactgtgcattaaaggttttgaaaa
agaccacactgcggtcaacctgctgcaggagttgcagcaccaatttggagtgtggcttac
ccccaagtctctgagccctggattcattgtatcagacaacggtgccaacgtagtncgtgc
agtaaaggatggtggctatacacacataccgtgctttgcacactgcttaaacttgctcat
caatgacttcctgcgtgataaccgnagcattgaaaatatgttaggggcggcacgtaaaat
ctgtggacactttgnccattctgtcaaggccagaaaaatcctgactnagctgcagcaaga
aaacaacttgccgaaacatcagctgaagcaggaggttccaactcgttggaactccacnta
ttatatgcttgagaggcttctggaacaacagaaagctgtgcatgactacgttggcaagca
caagataggaaaggcagatgttgtcctcacctccacccactggaatctgattgccagttt
ggttancatcctccgcccatttgaaatggtcactcgggaagtcagcgctgatgatgcang
tttaagccaggtgctgccacttatcaggtatctgcacctcttgcttgaacaaatgcgaac
cgaatttgaaagcaaaggagacgccgctgcagtaacgctggcagaagacatggcttttaa
gctgtctacagactccagaatcagtgaaatgtttgacagggaagaatatgtgttggcaac
attgcttgatccacgtttcaagggcagaattgaaaccatacttccaccgggtgcagacat
agatcactggaaggatgttctcgtaaacaaagtgctggaggccatgccgtcctcctcctc
cttctccccagttcccatgtgcaggccaagtacatctcatgaaacagaacgtcttcctgg
aacatcagagagtgcaaaagagactagtgaaacagtaacagccacantgacaccagcagc
aacagcggcaaaagtnaatgcgggtacgccctctatttctgagtgcaacggagcatatgg
atagcttgggccttttctcatcancccagagtggggcagnactatccaggcaaactcaat
ctgcctctatatcagtggaagaatatttccatgatgaaaggtctacaggtgtcagggaag
accctttantgtattgggaactgagaagtcagctgtggccagctctggcaaaaattgctg
ttctctacctgagttgcccaccatccagcgtgtactcagagcgcatcttcagtgctgctg
gtggcattgttacagacagaaggaccctgcttagtgcagccagtgttgagcgcctcactt
tttnaaagatgaatctggaaaacttcccagattatacatctgcccctctaacttacacct
cagaggatgaggctgancagggaggcagtgaggacgactaaatttattcacagtgggtgg
actactctctctctttctgtgaaacaactgtgggtgattcctcccctccctaaaaaaatc
ctggctgccggctggctagctggcaaatacaagctgaaacacctgtgtgccagatacgca
cagctgtacgcgtgccgctgctgatccatctgcagaacgcgccacatgccagtgcttgac
ttagaatcttaggaggagggggtgggggaaagaatccacggcacagttaaggtntctttt
ttccccnccgttcatctcttatttcccctctcctgttggtgtttccccctccttcntgct
atggcagtggtgctgaatgctaatgaga
>X13_LINE#LINE/L2 RepbaseID: X13_LINE
tatattcgcagattttaaactacctgcagcggcaggntcttctgactccagtacagtcaa
gcttcagagctagtcattctaccagtacagctctacttaacgtcaccaatggnatctcta
angcaatggacgagggccgtgttacaggagcaatttttatcgacctatctaaggcctttg
atttagtcagccataaattactcctccaaaaactcagggatattgggcttagnagcgact
ccgtaaagtggtttgcaggttacttgaggaatcgtatacagaaggtttccataagcagtg
ttagctcagatacaagggcgttacaaatgggggtgcctcagagatctattcttgggcctc
tattagtttctatttttgttaataaccttccagctcaatgcgttttctcctctgtgcata
tgtatgccgatgatacagtgttgtattacagcgcgccatccttgccccaggttatcagca
gcctgcagtctgattttaataagctggaggcatggttcttctccagtgagttgattttaa
atnaaattaaaaccaaaaccatgatttttggttcacctcccagattacagaaactgactg
cctcattaatgattaaaacagcagctggtaatgtcttggagcaggctgaccagtttaaat
atcttggaatctggctagatccctnccttactttcagcaaacatgtggattatattctct
ccatggtgggcccgaggttgggagcactgtacagatcaagaaagagtccgaatgagtttg
caagaaagcaggttgttcagcagtacctattacccatcctggattatggggatattgtat
atttaaatgcatctggggtggtactgcagaggttggaagtattntataataaactctgca
ggtttgtactttcttgtgaactcaggacccatcattgtgacctctacaatcgacttaatt
ggccaagtctctccgagcgaaggcagcgacattggtttactacattgtataaatgtgttc
atagcttggcaccagcatatttatgttcacttttatccaacgcagactgcaaatatgccc
ttcgctcgacccagtctattaattttaaagtgcctagagccaaaactgactatgggaggc
aggcttttggggttgcagccccaaacagctggaataagctacctgttccattgaaacagg
caccnacattgtctggttttaagaaacttttaatcccttattttaagaagcctcgtcagt
gtaaaangaactgaaattgcgactgctcggtgttgtctgctattttagactgagtgtcct
gcattatattgtttgtgttgtactgaagtatgctggagtaagattgtatgactgctgtcc
ccctgggaccctcacgaaaacgagatgtgtatctcatgaggctatcccagtgagcaaaat
tttaaataaataaa
>L2-1_CPB#LINE/L2 RepbaseID: L2-1_CPB
cggcagggactcggcgccaggccgggagcataccttcagaccctccatgtttgtgttttt
attttgtaatcttgtccatctgccactcacccatggctctcaccacacccctcttctgca
tcatagcatccgtcctcctcctccctccccccactggctccatctccccttcctggttac
cctcacccctctacagttcccaccagctctacctgctcctcttcccctctccatcccgat
ctcccccctcctcccaccagcacaaatccagatcccacatccgcatcctcctctgcctcc
tcctcctcacctctggtgacatttgccccaaccctggccctccctccatccccaccctct
ccacctcccacacccatccctgccaccacctccgcccctctcgtgccaccattcctaacc
tcacacccatccccctccttccccnccccctcctccccttctcttgctgtctctggaacg
cccactccatctctaaaaagatcacagccatccacgacctcttcatatctcgctccctcc
agctcctggctctcacagagacctggatcccttcgtctgacactgcctctgcagctgccc
tctcttacggaggcctctccttctctcacactccccgccctggatcagaccgtggtgggg
gtgttgggcttctcctctcccattcctgccgcttccaacccctccctcctcccccttccc
actctttctcctcttttgaacagcactgcatccgactcttctctcctctccccctccatg
ttgctgtcatctaccgtccacccaactcctccccatcagccttcctctctgatttcgact
cctggctctctctcttcctctcctcacaatctcccacactcatcctcggtgacttcagct
tccatgttgatgacccatccgaccccttagctgcacgtttcctcgccctcacctcttcat
tcgacctgcagccctggttcaactctcccactcaccaaaagggccgttcacttgacttgg
tcttcaccaagcactgctctctctctgatctctctgttgctgagttccccctctccgacc
atcacctggtctctttcagcatcgcccatcagccccccccctcacgccctgtcactcggc
ctttccgtgacttccagtccatcagcgttgatgacttctcgtctgctctcagccctctcc
tccctgccctctcttccctttcttccattgatatggttgttgattctctccatgcttcac
tctcctccacccttgactcttttgcccctctctcccatcgcaaggtccgccctgccaacc
cccagccctggctcacccccaacatccgcttcctccgctcctgctctcgcgctgcggagc
gtctctggcggaaatcccgtgaccaggctgacttcctccactacaaattcgttctctcct
ccttcagttctgccatcttcctagctaaacaactctacttctccaacttaattgaatccc
acgcccgcaatcccagccgccttttcgccacctttgactcactcctcaaaccctcccctc
ctcctgcctccacttctctctccgcacaggatctcgccgatttcttccaagagaaaattg
acaaaatacgacgtgaccttccccctcccctcggctcgccttcccttcccctccccctac
aactctctcctccttctcccctgtcacagacgcagaagtttctcgtctgctctcctcctc
taacccctccacttgccccagtgaccccatcccatctcctgatctccctcgcgcccactc
tcatcccctcccttactcttctccttaacctctcactctcctctggctctttcccctcac
aatacaagcatgctttagtctctcccatcttaaaaaaacccacccttgaccccacttgcc
tctccaactaccgccccatctcccttctccctttcatctctaagctcattgaacgcgctg
tctacaatcgctgtctggagttcctctcctccaattccatcctagaccctctccaatccg
gcttccgccccttgcactccactgaaaccgctctcgccaaagtctctaatgacctcttcc
tagccaaagctcagaaccagtactccatcctcatcctccttgacctgtcagccgccttcg
acacngtcgaccatgctcttcttcttgaaatcttgtcctcccttggcttccgtgactctg
tcctctcctggttctcctcctacctctctaatcgctccttcagcgtgtccttcggaggat
cctcctcatcccccctccaactttctgtgggggttccacagggctctgtccttggtcccc
ttctcttctccctctacaccttatctctgggtaatctcatccgcaaacacaaattcaact
accatctctatgctgacgactcacagatctacctctctactccagacctgtctccttctg
tccaaactaaaatctcggcctgtctctctgacatctcctcgtggatgtctagccgtcagc
tcaagctcaacatggctaaaacagagctcttaatcttcccccccaagccctccccgctac
ctcctttctcgatcactgtggacaacaccaccatcctgcctgtcactcaggcccgtaacc
tgggcgtcatcttcgactcggacctctctctaggtcctcacatccaggctatgtctaaat
cttgcngattctttctgcataacatctctaagatacggcctttcctatccatccacacag
ctaaaactctcgtccaggctctcatcatctcgcgtctcgattactgcaacatccttctct
ctggccttgacaaatgcaatcttgccccgctcatatccattcagaatgctgctgcaaaga
tcattttcctagcccgtcgctttgaccatgtcacccctctctttgcatccctccactggc
tcccccttctctatcgcatcaaacataagctgcttgtcttcactttcaaggcccttcacg
gcctatccccaccctacctatcatctctcattcgctatcgagatgtcgactcccgcctcc
gatcggcccatgatgccagcctccatcgcccacttgttaaattttcaaacaagcaccttc
gtgctttctcccatgctgcccctcacgcttgggaggagctccccgtaaacatccgcaaag
ctacctcattatcctccttcaaatccctccttaaaactctcctttgccgtgatgcctaca
aaaaacttgacaacggttaggccgctggtgtgctgagaccactgcctatcatgctgacca
atattgtctcattgtttccttgtactcccccgtctgtctgtctgtatccatctgttgtct
cttgtcttatacttagattgtaagctctttggggcagggaccgtctttttgttctgtgtt
tgtacagcgcctagcacaatggggtcctggtccatgactagggctcctaggcgctacggt
aatacaaataataataataataa
>UCON60_Saur#DNA? 
taaaaggttnacatttaacaaggaaaacaggaatagaaaatactacatatgtgcaacgtg
gccgagttaacgttgcggtagaaaccttaacttttggaatttcctgacttttgagtgctt
gatttctcaaccttaacgttgcattaatgctagttttttgcatttaatttccctgnttta
tttgttctgtttntttaaaagaaaaaagggaagagtgctgctcatacttaagactcgtcc
gtgtatgatgaaagtactttagcagagcaaccttaactgaaaggaaggctcctcagtcaa
tgcatccttaaatcccctaagctgatctaggttgaaaaacgaatagaaaaattctaatgc
gcatgcgcgaaantgccgactttaaacgttcataactttaaaactactgaaccgattttc
ttcaaacttggcttgtttttcattcctcagtgaggnctataaaacaagccaagtttgaag
tttctagcttcagccgtttttgagttatgcgagcgcaaaatttccgatcggaacatatgg
ggaaagtgtntttttcccatgctcgcataactcaaaaacggctgaaccgattttgctcaa
actttccaaaaaaattcacctttgggctgagaccaagcatggaaaatttcagcccaaaag
gaatttgtttgagaaagttatgagcaactgaaaaaggggggttagaatggaagctggaac
tcaaccttaactatagcgnncgctaccggcgcccgctataataaata
>UCON103_Saur#LTR? 
tgtcacggccggctccttctagccgaaaccgaccgtaacaagcgattggggttttctcta
gagggtaatttaaatttgtttacgctgccaccaaataacccctactttgtctgtataaat
tactcagggcaaagggttgtctccctgatccctctgtattagatgtaacagagtagcgtg
ttatcgagggcggatcactgttaggctaaaccctcccctggttataatcccttataacta
tgaataatcagtcacaaggtgagggggaattaaaagataggtttattactatttctaaca
ctcaaaactacgggctaagtaaacacagcaacagatatacgaaaaacaggagtaggaaca
ctatgtacacttattacagaaggaaacacatttttatatacaggaaaaacattcaaaata
tatcttattgtaaataaacgcttactggtccttatctaaaactaaactatacacagtagc
acgaatagactctcgcagtctctcagtccacnctgaagtcctcctccagtgtgtctacac
ggatgatctggacaccccagcgatcacccttcaggcaggtttgctcggctggcctgcacc
ttgggaataagttcccttctggtggtatcacgggaggatttgtgcaacctgggactccac
acctcctttcctagaggcttactaggcagtccaagttcttcccacacaaaatccttccac
cacccccgctgagttggagcacaccctctcggctcgaggccaaatctccaactgaaccct
gtcagttaggtaagcttgtaaaagatgcctccggaactngcattcctggtttctagggtg
acgctgcgacgtcaccactcagtgttccccagcacacggctaaaactccgaactccatca
ca
>AmnHarb1#DNA/Harbinger 
catagggctanattttcaaaactttgcgcgccatatgcgcatgtaaaaactaggaaatga
gcatgcgcatgcattgcacacggaactagacgcacatgacatatgtaagcatttttaaaa
cgggtgcaaatatgtacgtgcatgtacgcatgactatttctgcaccttgcaaaaatggat
ggagagtgggtggagctacgattatagtcgcgcatttgtaattttcaaaggaaaattgtg
tgggcagcttccattacgcccgggcaaatttagacgaatgaaagcgtcgactaagtaatt
nttgatattatatatgtgtataaattaaagcaggaaagcctctagtcactcattttagct
gctaaaatgcctctaggggtttggattagaaggaggaggacccttacaaggatcagaagg
caatatcccacgggggcaaattgatacgtaggaatacagtagctattcctttttggacct
cgcagaggaacaagttttagataaanatacgacaaacagaccattttggatctctgtaag
aagatttgaaaagtcaaacacacaggagccatgctttacctgtaatggtaaaaattacat
catccgtaacctttttagcaacaggcttatttcaaacaacagtaacttacagatgctatt
ctaaggagaactagtcactatatttgttttccttttgatatacagctgcaatagcaagcc
atgcatgaattttattaagccttgataattttctatcagttctaggagctatagattgaa
cccatatagatanctggctcagcctcaaaatgataaacatgtcaagatatgaaaatcatt
tcattccttaaaaatgaaatgaagatgtgattcgaaatgtcatgctttggatgtatgagc
aanattcctataatcaatcatccaaagtaaactgtattatttaggagctatttgaaggca
gacaagctgaaaacatgtgtttaaacatgccaaacatgtttagagtatctcctaaacatc
tatattactttttcatacatacgtattgattgttgtttcatatttagggttatttacctt
acaaagtaactcaatacaatgagcacacactgcaaaacactatagaaagggagtntttan
atatgctaatgacttccatntaaggagcgcgcgactaagagctgagagaatgcgcgacta
aaactgcccgctagaaatctttgaagattcccagaaaaactagacgcgcaggaaatgcct
ggttgctagcataactggtcgcgcaaatttgcgcgggcagatagncagattttcancact
catttcacgnctgttacatcctttgaaaatanggcaattttttcggatgcgcgnagttgc
gcgtccgatacacatactagtcgggcaaaatgacttgcccgcgattttttgaatatctag
ccctatg
>UCON64_Sauria#Unknown 
cacatatgtggnggtgatatccatgtgataaattgcagagccatgtgataaattgcattt
atcatgcacctttgaccgcctcacctgcactctgcccactaatccatctccnccgggact
nnttctaacattccaaacctctgagcagcttcaaacagccgccatttnaaaaaaatcaac
ctgccagagaaatgtttccttctttcccccaaatgtggaatttcccccccaaattacacc
ggcccgaggcccaggacgggcaatattcagtcctggaccagtgacaggtttaaggtccga
tatctcgcgacccnncagggctagaaacgggagctttataccattggaaaggggagattc
ccagctttccaatgggacacacagcactcgcttctagccctggaaggtcccgagatatcg
gaccttaaaatcgcgacatttttatgtatagaaaagctattttaggtcatttttagaggt
ttctaaaatgtattagttataatttttctctccctccgagncctgtacagttggactcat
ggtaactaaggcacctggctttacaggcggagggatacgaaaaatagtcccaataaaatt
tttnaaaactctctaaaacatttctaaaatagtttttctgtaaaatatgtggcatataca
gaatacatgatggtgtggtgtggtataaaggttttattggcactcgtttgggatgacctg
cataactcactcgtggcttcgccactcgtgagtaatgcggccatcccaaactcatgccga
taaaacctttataccacaccacaccatcatgtattctct
>AmnL2-1#LINE/L2 
cttcattcaaattctccattctcccctccaagctctttccttacttcacacatcttaccc
ctntgacttcctctccctcancggtttctcctcctctgatttcatcctcactggggactt
cantgtgcgtgttgacgtcccccttgaccttctttcctccaacttcctctccatccttga
ctcccacagccttacccantctgtcatctctcccacccatacccgcggccatgcccttgt
catcagcaacactctccctcccctttcctattctgttcatgatctcacctacaccgacca
ctccctggttacgtttgagcactctctccaccgcctcacccctcagaaaattaccctgtc
tcactgctctctcaagcaccttgatcccactagactctccagcctgatttgctctctcga
tccctcctttgctgacccttccncctcagccccttgtgtcgatacctacaacnctgtcct
gtccactgcccttaaccaattcgcctccatcaaaacccgcactgtttcccgcacctcaag
ttccccccggtatacagaccagctacggaccctcaagtgcacaagtcggcgcctcgaaaa
acagtggcgcatgtcccatctccgtgtccactacgagatctggaaatctcatcagatact
ctacagggatgccctctgggctgcaaagtctaatttctactcctccctcatttccaaagg
tgctggtaatccttgctccctcttccataccattaattctcttctccacccacccagctc
gcccttccctcccagcctttccccggccaggtgcaaggaatttgcttccttctttcaatc
taagattgccctaatttgtgacaatatcttctccagccccaacacctccctccaccgatc
ctttctcactccccttcttcncccctccctntcnnccctggacattcctgacatcatcca
gtcccttaagaaaactacctcctctcttgacccccttccctctcctatcgtttggtcctg
tctccccacccttgctccctacattaccaccactgtcaacaactcctttgcctctggtac
cttccccagctctctaaaatctgccactgtccactcccttcttaaaaaaccctcccttga
ccccgacgctccctctaactaccgccccatctctaaccttccctttctcagcaaagtgct
tgagaaagtagccttctctcatctctccagtcacctctcgcacaacagtatccttgaccg
ntttcagtctgggtttcgctctggccatagcacggaaaccgctctcctccgtgtagttaa
cgacctcctcctttctgctgatganggctctttctccctcctcattctccttgacctcag
tgcagccttcgacactgtggaccactccatcctcctggaccgcctccatagctacgcagg
cgtctctggttccctcctgtcatggttccgctcctacctatcaaaccgctctttctctgt
ctctggtggtggctcctcctctgcgccaagacccctcctctatggagtcccacaaggttc
agttctcggccctctgctcttttctatctaccttctccctctcggtcatcttatctctac
ctttaaccttagctaccacttttacgctgatgatactcaactgtacatatctttcgacac
ctttaatgactcctccctgtccaccctctctgcctgtcttgaccaagtaaacttgtggct
tcgtctcagcttccttcagctaaatgtctcaaagacagaagtgcttctcttgggcaagag
gagcatcctcaaacacaactccatctcctctatctccctcctcgactcagacctcccatt
tgcctccgctgtccgtaaccttggcgtcatccttgaccctgaactctccttctcctccca
catctcctgtgtctgcaaatctgcctgtcaccacctccgcaacattgcccgtgtatgcca
ctgcctcgactccacctctgctgaaatcctcatccatgccttcatctcctctcgccttga
ctattgcaactcccttctctatggcctccccaagtcccagctctccagactccagcatgt
gcagaatgctgctgcccgccttctcacacgtacaaagaagcgcgaccacatcacccccat
cctcaaacaactccactggctccccattcatttcaggatccagttcaaaattgccttcct
tgtttttaaaaccctccatggacttgctccagcctacctcacggaccttgtctctctcta
ctcccctccccgctccctccgctcgtctagcaccggcctcctctctgtcccttcacacaa
tctcgccactgttggtgcgagagccttctcctctgcagctcctgccatctggaacagcct
tcctgtatctctccgcctcatcgactctccatctcntttcaaatctcanctgaaaacata
tcttttctcccttgcctatacctcttaatttctctctccctctgctattatttattattt
aactctgtaactgtattatttaactctgtaaagcgttttgggatacagtttgtatgaaag
acgctatacaaaataaagttgtattgtattgta
>rnd-2_family-6#LINE/CR1 ( Recon Family Size = 31, Final Multiple Alignment Size = 28 )
TGCCATCCAGAGGGACTTTGACAGGCTCGAGAGGNGGGCCCGTGAGAACCTCGTGAAGTT
CGACAAGGCCAAGTNCNAGGTNCTGCACCTGGGTCGGGGNAATCCGACGGCACCAACACA
GNCTGGGGATGAACGGATCAAGAGCAGCCCTGCGGANAAGGATTTGGGGGTGCTGGTGGG
CGAGAAGCTCGACATGACCCAGCGGTGTGCACTCGCAGCCCGGAAAGCCANACGTACCCT
GGGCTGCATCAAAAGAAGTGTGGNCAGCAGGGCAGGGAGGGGATTCTGCCCCTCTGCCCC
GCTCTGCTGTGAGACCCCACCTGGACAGTACCACTCCAGCTCTGGGTCCAGCACAGAAAG
ACGTGGACCTGCTGGAGCGAGTCCAGAGGAGGCCACGAAGATGATCAGAGGGCTGNAGCA
CCTCTCCTGTGAAGACAGGCTGAGAGAGCTGGGGNTGTTCAGCCTGGAGAAGAGAAGGCT
CCGGGGAGACCTNANNGCGGCCTTCCAGTGCCNAAAGGGGCTCGCAGGAGAGCTGGAGAG
GGACTNTNNACAAGGGCATGGAGTGACAGGACAAGGGGGAATGGCTTCCACTGACCAGAG
GGCAGGNTTAGATGGGATATTGGGAAAAATTCTTCNCTGTGAGGGTGGTGAGGCACTGGC
ACAGGTTGCCCAGAGAAGCTGTGGCTGCCCCATCCCTGGAAGTGCTCAAGGCCAGGCTGG
ACGGGGCTCGGAGCAACCTGGGCCAGTGGAAGGTGTCCCTGCCCATGGCANGGGACTGGA
TGANCTTTAAGGTCCCTTCCAACCCAAACCATTCCATGATTCTGTGATTCTCTGGAAAAA
AAAAAAAAAAATTCCCGNACTGCCCCAAATGCTGGGGTTTACCCGTCCTTNACTACTCTT
AGGCAGCAGGT
>rnd-2_family-8#LINE/CR1 ( Recon Family Size = 22, Final Multiple Alignment Size = 18 )
GACAANCGGNTCGACATGNCCCGACAGTGTGCNCTGGCACAGAAAGCCAACTGTGTNCTG
GGCTGCATCACAAGAGCATCGCCAGCAGGGACAGGGATCCNCAACCATCCGCTCNGCTGC
TNCTCGGACCCCGCTGNAATACTGTGTCCAGCTCTGGTCTCTGCCAGTACGGGGAGGATG
TGGACNTGCTGGAGCGAGTCCAGAGAAGGCACAAAGANGATCAGAGGGACGGAGCACCTC
TCCTGTGAGGAAAGGCTGAGAGAACTGGGNTCGTTCAGCCTTGAGAAGAGAAGGCTCCGG
GGAGACCTTATCAGCATCTTCCACTATCTAAAGAGGCTACAAGAAAGTGGAGAGNGACTT
TTTACAAGGACATGGAGTGACAGGACAAGGGGNAATGGCTTCAAGACTGCCAGAGAGCAG
GTTTAGATTGGATATNAGGGAGAAATTCTTCACTGTGAGGGCGGTCAGGCCCTGGCACAG
GCTGCCCAGAGNAGCTGTGGATTCCGTGCCCGATCCCTGGNAGTGTTCAAGGCCAGGCTG
GACGGGGCTTTGAGCAACCTGGNCCAGTGGAAGGTGTCCCTGCCATGGCAGGGGGGTTGG
AACCGGATGATCTTTGAGGTCCCTTCCAACCCAAACCATTCTGTGATTCTATGAGAATGC
TATGATGNAANCTAAAACCNAATTATATTTTTTTTTTTTTTT
>rnd-2_family-43#LINE/CR1 ( Recon Family Size = 18, Final Multiple Alignment Size = 17 )
ATGCCCCGTNCCCNGCGCTGGGCACTGGTGAACACCTCGAGTNCTGTGTTCAGTTTCGGG
CTCCTCACGACAAGAGAGACATGAGGGGCTGGAGCGTGTCCAGAGGAGGCGCAGAGCTGG
GGAAGGGNCTGGAGCACCCGCCGGGAGAGGCTGAGGGGGCTCAGCCTGGAGAAAAGGAGG
CTCAGGGGGGACCTTNTCGCTCTCTACAGCTCCCTGACAGGAGGNGACAGCCAGGAGAGG
GCTCTGCTCCCAGGGAACGAGGGACAGGAGGAGACGGCCTCAAGTTGCGCCAGGGGAGGT
TCAGGTTGGATATTGGGAAAANTTCTTCACTGAAAGGGTGGTCAGCTTGGACAGGCCGCA
GGGTGGAGTCACCGTCCCTGGAAGTGTTCAAAAGNCGNGCGGATGTGGCACTTGGGGACA
TGGTTTAGTGGTGGNCTTGGCAGTGCTGGGCGATGGTCTCGGAGGTCTTTTCCAACCTNA
ATGATTCTGTGATTNCGTATTGGGATACCTACGGAGGCAGATGGAGCAGGCTGGNGGAAG
GACCCCACACGTGAAAAAAAAAAAAAAAAAAAAAAAAAAAAAAAAAAAAAAAAAAAAAAA
AAAAAAAAAAAAAAAAAAAAAAAAAAAAAAAAAAAAAAAAAAAAAAAAAAAAAAAAAAAA
AAAAAAAAAAAAAAAAAAAAAAAAAAAAAAAAAAAAAAAAAAAAAAAAAAAAAAAAAAAA
AAAAAAAAAAAAAAAAAAAAAAAAAAAAAAAAAAAAAAAAAAAAAAAAAAAAAAAAAAAA
AAAAAAAAAAAAAAAAAAAAAAAAAAAAAAAAAAAAAAAAAAAAAAAAAAAAAAAAAAAA
AAAAAAAAAAAAAAAAAAAAAAAAAAAAAAAAAAAAAAAAAAAAAAAAAAAAAAAAAAAA
AAAAAAAAAAAAAAACCAGAGGGTCAGGGAAAATTCTTCNCTGNGAGGGCGGTGAGNCCC
TGGNACAGGCTGCCCAGGGAATCTGCGGTTGCCCCACGCCTGGAANTGTCCAGGAAAGGA
GCCAGGCNGGGCACGNCCTTGGAGCAACCGTGTGGNTGAGTGGATATGGGGTNTGCCCAT
GGCGGGGTCGGACTGGACGGNCTTTAAGGTCTCTTCCAACCANAACGATTCTGTGATTCT
ATGTATTAG
>rnd-3_family-6#LINE/CR1 ( Recon Family Size = 49, Final Multiple Alignment Size = 45 )
CAGGAGCGGGCAAACGGGGGCCCGGCAGTCTGACGGCAGTTCGCGCGGCAGGCGAGCAGG
CAGGGTCGCAGGTTCTTGCGAGTTGGTGTGAGGGTTTCTATTGGTTGCTTGATTTTGGGC
TTTCTCCTAGTAATGGTTTTAACCCGGTCGAAATCTGTGGTTGGTACAAGTGCATGTGAC
CAAATGGAGCCCTCCAAAAAGGATGTGTCTGTGCAGACCCATTCCTGCCCGGAGTGTTTG
AGCTTATCAGTGGTTTCAGGGGGCGTTGCGGAGGAGGCCTGCCTACGGTGTGAACANGTG
AACGACCTCCTTTCGCTGGTGGCCGAGCTTAGGGAGGAAGTTGAAAGACTAGAGGAGTAT
CAGGGATAGTGAAAGATAAAGACTGGCGGAGTTCAGCCCTTACATCCTTAAGGGAGGCCC
ACCAAGAGTCAGAGGACTCCTGTGCTCTCACTCTCAGGCAATAGAGGGGCACCTGGTAGA
TGAAGGGGAGTGGAAATGGGTCCCTGCTCGGGGAGGTAATAATAAAAATCCCTCCTGCCC
CCCATCCCCTAGCCGGGTGCCACTTCAGAATAGGTATGAGGCCTGGATCTGGAGAGCCAG
CCAGATGATTTAGAAGAAAATTATCTGCCCAGTGAGCCTCCCAATTATGACTCGTCTGAA
AAACGGATTACCACCTCTAACGTCAAAAAAAAAAGAAGGGTAATCGTGGTGGGTGATTCC
CTTCTGAGGGGGACGGAGGGCCCCGTATGTCGACCGGACCCATCCCACAGAGAGGTTGCT
GCCNCCCTGGGGCCCGGGTGCGGGACATCACTGAGGGACTNCCTGGGCTGATTCGGCCCT
CTGGTTATTACCCACTGCTGATACCCCAGGCTGGCAGTGATGAGATNGANAAGAGGNGTG
TCAGGGCGATTAAAAGGGGCTTTAGGCCACTGGGNCAAGTGGTTGATAGGACAGGNCTAC
AGGTAGTCTTTTCCTCAGTCCCTTTGGTGGCNGNGAGAAACGGTGGAAGGAATAGGAGAN
CTCACGTCATCAGCAAGTGGCTCNAGGGTTGCTGCCATTGCTGCCATAAGGAGAATTTTG
GATTCTTTGATCATGGGGCAACCTTTACGGCACCTGCTCTACTGGAACGAGATGGGNTNC
ATCTCTCTGNTAAGGGTAGCAGGTTTTNAGCTCGTGAACTGGCAGANCTTGTTGAGAGGG
CTTTGAACNAGGTCTGAAGGGGGAAGGGGATGCAGCTGGGCTGTCTGGAAGCCGGCCCAA
GGNTGGTAAGNCTGNGNTAGGGGNGAAATCAGCNGCCCAGCCGAGGTGCGTNTATACCAN
TGCACGCAGCATGGGTAACAAACAGGANGAGCTGGAGGCCATGGTCCAGCAGCAGAGCTA
TGATGTAGTCGCCATCACAGAAGTGTGGTGGGGTGACTCACATGGCTGGAGCNCTGCACT
GGATGGNTACAAGCTCTTCCGAAGAGACAGGAAAGGCGAGAAGAGGTGGAGGGGTGGCCC
TTNGTATTNGCGNGGCTTTGGATGCCATAGGTATTGAAACTAATGACGATGAAGTTGAGT
CCCTATGGGTAAGAATTAAGGGGAGGGCCAACAAGGCTGACATCCTACTGNGAGTCTGTT
ATCNNNNNNNNNNNNNNNNNNNNNNNNNNNNNNNNNNNNNNNNNNNNNNNNNNNNNNNNN
NNNNNNNNNNNNNNNNNNNNNNNNNNNNNNNNNNNNNNNNNNNTTATGTTCCACCCACTA
GGAGAAGAGGTGGGCAACTTATCCTATGNGCAGCTGGACNATGTTTCNGGATCACCANCC
CTNNTTCTTCTAGGTGACTTCAACCTNCCGAACATCTGCTGGGAACATAATACAGTAGAA
AAGGCAGTCTGGGAGGTTCCTGGAGTGTGTGGAGGACAANTTCNTGTCACAGCTGGNGGG
CGAGCCCGCCGGGGGAGGGACTGCGTTAGACCTGTTGTTCGCGAACAGAGANGGGCTGGC
GGGTGATGTGGNGGTCGGAGGCTGCCTGGGGCACAGCGACCATGAAATNATAGAGTTNTC
GATNNTTNGNGAAATAAGGAGGGGCATCAACAGAACTTCTACACTGGACTTNCGGAGGGC
AGNCTTTGGCCTGTTTAGGAGACTTATTCGGAGAGTTCCTTGGGAAACAGCCCTTAAAAA
CAAAGGGGTCCAGGAAGGACGGGCGCGCTTCAAGAAAGAGATCTTGAGGGCGCAGGAGCA
GACTGTCCCNGTGTGCCGAAAGACGAGCCGGCGAGGAAAACGACCGNCCTGGNTGNGCAN
GGAGCTTTTGNAGGAACTCAGGAATAAAAAAGAATGTATCANCTTTTTGAGGAGGGGCAA
CTCAGGAAGTGTTTAAGGGTGCTGCTAGGNCATGCAGGAAAAAATTAGGGAGGCCAAAGC
TCAATTNGAACTTAACCTGGCNACTTCTGTNAAAAAGAATAAAAAATGTTTTTACAAATA
TATTAATAGCAAAAGGAAGGGTATAAGGAGAACCTCCGTTCTTTATTGGATGCGGCGGGG
AACNTAGTAACTAAAGATGAGGAAAAGGCNGAAGTACTTAACGCCTTCTTTGCCTCAGTC
TTTAATAGNAAGACAGNTTGTCCTCAGGACAACTGTCCTCCTGGGCTGGTAGATGGTGCC
AGGGAGCAGAACGGTCCCCCTGTNATCCAGGAGGAGGCAGTCGGNGANCTGCTGAGNCAC
TCGGATACTCACAGGTCTATGGGACCGGATGGGATCCACCCTAGGGNGATGAGGGAGCTG
GCGGATGAGCTCGCCAAGCCGCTCTCCATCATTTACCAGCAGTCCTGGCTCACCGGGGAG
GTCCCAGATGACTGGAAGCTGGCCAATGTGACGCCCATCCACAAGAAGGGCNGGAAGGAG
GATCCGGGGAACTACAGGCCTGTCAGCCTGACCTCGGTGCCNGGCAAGGTNATGGAACAG
ATCATCCTGGGTGCCATCACANGGCACNTACAGGACGGCCAGGGGATCAGACCCAGCCAG
CATGGGTTTANGAAGGGCAGGTCCTGCCTGACCAACCTGATCTCCTTCTATGACCAGGTG
ACCCACCTGGTGGATGCGGGAAAGGCTGTGGATGTTGTCTACCTGGACTTCAGCGAAGCC
TTTGACACTGTCTCCCACAGCATTCTCCTGGAAAAGCTGCAGCCCACGGCTTGGACGGGT
GCACTCTTNGCTGGGTNAGGAACTGGCTGGATGGCCGGGCCCAGAGAGTGGTGGTGAACG
GTGCTGCATCCAGCTGGGGCCAGTCACCGGTGGTGTCCCCCAGGGNTCNGTGCTGGGCCC
AGTCCTGTTTAACATCTTTATTGATGATCTGGACGAGGGGATCGAGTCCNTCATCAGCAA
ATTTGCGGACGACACCAAGCTGGGAGNGNGTGTCGATCTGCTGGAGGGCAGGAGGGC
>rnd-3_family-28#LINE/CR1 ( Recon Family Size = 25, Final Multiple Alignment Size = 21 )
AAAAACCTAGTGGCCTTCCGTGATGGAGTGACTGNNACAGTGGACGAGGGAAGANCNACG
GATGTCATCTATCTGGACTTCTGCAAGGCCTTTGACACGGTCCCCCACGACATCCTTGTC
TCCAAATTGGAGAGGTGGATTCGATGGNTGGACTGCTNGGCGGATGAGGAATTGGTTGGA
CGGTCACATCCAGAGGGTNGTGGTCAATGGCTCAGAGTCCNAGTGGAGATCAGTGGCAAG
TGGTGTTCCTCAGGGGTCCGTGCTGGGACCAGCGCTNTTTAATATCTTCGTTAATGACAT
GGACAGTGGGATCGAGTGCACCCTCAGCAAGTTTGCAGATGACACCAAGCTGNGTGGTGC
GGCTGACACGCCTGGAGGACGG
>rnd-3_family-38#LINE/CR1 ( Recon Family Size = 22, Final Multiple Alignment Size = 20 )
TCACCAATGTATATAAATATCTCAAAGGNAGGTGCCAAGAGGATGGNGCCAGGCTCTTTT
CGGTGGTGCCCAGCGACAGGACAAGGGGCAATGGNCACAAACTGAAACACAGGAAGTTCC
ATCTCAACACGAGGAAGAACTCTTTATGCATTGAGGGTGACGGAGCACTGGAACAGGCTG
CCCAGGGAGGTCGTGGAGTCTCCCTCTCTGGAGATATTCAAAANCCACCTGGACGCGNTC
CTGTGCAACCTGCTCTAGGTGACCCTGCCTGGGCAGGGGGGTTGGACCGGATGACCTCCA
GAGGTCCCTTCCAACCTCAACNATTCTGTGATT
>rnd-3_family-16#LINE/CR1 ( Recon Family Size = 20, Final Multiple Alignment Size = 19 )
AAAAAAAAAAAAAAAAAAATGNAAGCTTTTGTTNTCGAAGGAGAGCAAAGGAATGAATCT
GAAGNAAGCAAGTATGAGATTAGCTCAGTTGGTTAGAGCACGGTGCTAATAACGCCAAGG
TTGTGGGTTCGATCCCCGTATGGGCCATTCACTTAAGAGCTGGACTCGATGATCCTTGTG
GGTCCCTTCCAACTCAGAATATTCTGTGATTC
>rnd-3_family-47#LINE/CR1 ( Recon Family Size = 19, Final Multiple Alignment Size = 17 )
TGAGGTGTTGGAGAGCATCCAAGGGTGCGGGGCCACGGGGGNGGTGAAGGGCCNTGAGGG
NAAGGCGTATGAGGAGTGGCTGAGGTCACTNGGTCTGTTCAGCCTGGAGAAGAGGAGACT
GAGGGGAGACGTCATTGGGGTCTGCAACTTCCTCCCGAGGGGCAGCTCCATCTCTGCTCT
GTGACCAGGGACAGCAGCCGAGGGAACGGCTGGAGCTGNGTCAGGGNAGGTTANGCTGGA
TATTAGGAAAGCTCTTCCCCAGAGNGGCTGGGCACTGANCAGGCTCCCCAGGNAATGGTC
ACAGCCCCGAGGCTNCNAGGAGCGTTTGGACAATGCTCTCGGGCACANGGTGGGATTNCT
GGGGTGTCCTGTGCAGGGCCAGGAGTTGGACTCATGATCCTTGTGGGTCCCTTCCAACTC
AGGATATTCTAT
>rnd-4_family-67#LINE/CR1 ( Recon Family Size = 118, Final Multiple Alignment Size = 102 )
GGNTGTTCAGCCTGGAGAAGAGAAGGCTCCGGGGAGACCTCAGAGCCCCTTCCAGCGCCT
AAAGGGGCTCCAGGAGAGCTGGAGAGGGACTTTGGACAAGGGCATGGAGTGACAGGACAA
GGGGGAATGGCTTCAAGCTGNCAGAGGGCAGGTTTAGATTGGATATTAGGAAGAAATTCT
TCNCTGTGAGGGTGGTGAGGCNCTGGAACAGGNTGCCCAGAGAAGCTGTGGCTGCCCCAT
CCCTGGAAGTGTCCAAGGCCAGGCTGGACGGGGCTTGGAGCAACCTGGNNTAGTGGAAGG
TGTCCCTGCCCATGGCAGGGGGTGGAACTAGATGATCTTTAAGGTCCCTTCCAACCCAAA
CCATTCTATGATTC
>rnd-4_family-409#Unknown ( Recon Family Size = 32, Final Multiple Alignment Size = 31 )
GGGCTGTAAACATCGCCTGTCCCCCCTACCTAATTCTGCTCCCCTGGGACTGTCAGGGCA
GCACAAGTATGAGGTGGGGGCAGCTCCTGTCTGGGACTTATCCTTCGATGTTCGGATTTT
TTGCAGTCAGCTGCCCGCTCAGGGCCACAGGACTCGGAGCGCAAACATCGGCTCTTTTCC
CTGGGAAAGAAAACTCACCAGTCCAGGTTCCTGATGTCAGTTTGTAGGGCTCCCCTGGGA
CTCTCAGGGCAGCACAAGTATGAGGTGGGGGCAGCTCCTGTCTGGGACTTATCCTTCGAT
GTTCGGATTTTTTGCGGTCAGCTGCCGGCTCAGGGCCACAGGACTCGGAGCGCAAACATC
GGCTCTTTTCCCTGGGAAAGAAAACTCACCAGTCCAGGTTCCTGATGTCAGTTTGTAGGG
CTCCCCTGGGACTGTCAGGGCAGCACAAGTATGAGGTGGGGGCAGCTCCTGTCTGGGACT
CATCCTTCGATGTTCGGANTTTTTGCAGTCAGCTGCCCGCTCAGGGCCACAGGACTCGGA
GCGCAAACATCGGCTCTTTTCCCTGGGAAAGAAAACTCACCAGTCCAGGTTCCTGATGTC
AGTTTGTAGGGCTCCCCTGGGACTGTCAGGGCAGCACAAGTATGAGGTGGGGGCAGCTCC
TGTCTGGGACTTATCCTTCGATGTTCGGATTTTTTGCAGCCAGCTCCCGGCTCGGAGCGA
AACATCGTCTTTCATCCGACGTCTTTCCCGAGTATGAGGGGGGCAGCTCCTGTCTGGGAC
TTATCCTTCGATGTTCGGATTTTTTGCAGTCAGCTGCCGGCTCAGGGCCACAGGACCCGG
AGCGCAAACATCGGCTGCTTTTTCCCTGGGA
>rnd-4_family-206#LINE/CR1 ( Recon Family Size = 35, Final Multiple Alignment Size = 29 )
TTAAGAAAAGACTGGACGTGGCACTCAGTGCTATGGTCTGGNTGACAAGGTGGTGNTNGG
TCACAGGTTGGACTCGATGATCTCGGAGGTCTTTTCCAACCTCAGTGATTCTGT
>rnd-4_family-95#LINE/CR1 ( Recon Family Size = 24, Final Multiple Alignment Size = 20 )
AGTACTGCGTCCAGCTCTGGGGCCCCAGCACAGGAAGGNCATGGACNTGTTGGAGCGAGT
CCAGAGGAGGCCACAAAAACGATCAGAGGGCTGGAGCACCTCTNCTGTGAAGACAGGCTG
AGAGAGCCGGGGTCGTTCAGCCTGGAGAAGAGAAGGCTCTGGGGAGACCTCGCAGCGGCC
CTCCAGTACCTAAAGGGACGNTTAGAAGAGAGCTAGAGAGGGACTTTTTACAGAGGNGTG
ATGGGGCAGGGGGCAATGGGCTCAAACTGAAAGAGGGTANATTTAGGTTAGATACGGGGA
AGAAATNCTTTACTACTGAGGGCGGTCAGGCACTGGAACAGGTTGCCCAGAGAGGCTGTA
GATGCTCCATCCCTGGAGGCGTTCGAGGCCAGCTGAATAAAGCCCCGAGCAACCTGGTCT
GATCTCANAGCTGNCCCTGCTCATGGCAGGGGGTTGGACTAGATGACCCCTGAGGTCCTT
TTCAGCCCGAACTATCCTGTGATTCT
>rnd-4_family-20#DNA/CMC-EnSpm ( Recon Family Size = 20, Final Multiple Alignment Size = 18 )
CAAAGCGTGCTGNAGAAGAAANGTCTTANCNCAAGACAAGACAANAGTTTATATGTATAT
ATATNTATATACATATACACGCACATATATATACATATATGTGTATACATATATATGTAT
ATGTATACACATATATGTGTGCGTGTGTATATGT
>rnd-4_family-68#LINE/CR1 ( Recon Family Size = 18, Final Multiple Alignment Size = 17 )
AGAGTCCTGCGNCTGGGGAGGAATAACCCATGCACCAGTACATACCGGGGCTGACCAGCT
GGGAAGCAGCTTTGCAGAAAAGGACCTGGGGGTCCTGGCGGGCACCAAGCTGAACACGAG
CCAGCAACGTGCCCTTGCTGAAAGAAGGCGAACGGCGTCCTGGGCTGCATTAGGCAGAGC
ATTGCCAGCAGGTNGAGGGAGGTGATCCTTCCCCTNCGCTCAGCACTGAGGCCGCGCGTC
CAGTGCTGGGCTCCCCAGTGCAAGAGAGACACGGAGNTACTGGAGNGAGTCCAGTAAAGG
GNCACGGGGATGAACGAGGGACTGGAGCATCTCTCTTATGAGAGAAGGCTGAAGGAGCTG
GGCCTGTTCAGCCTGGAAGAGAATGACCGAGGGAATCTCATTAATGCGTATAAATATCTG
AAGGGTGCCAAGAGGACGGAGCCAGGCTCTTCTCAGCGGTGCCNAGCGACAGGACAGGAG
GCANGGGCANAAACTGATGCACAGGAAGTTCCACCTGGAAACGTGAGGAANAACTTTTTT
NCTGTGAGGGTGGCCGAGCACTGGAACAGGTTGCCCAGAGAGGTTGTGGAGTCTCCTCCC
TGGAGATACTCAAGAGCCATCTGGACACAATCCTNTGCCATGTGCTCTAGGATAACCCTG
CTTGAGGAANTTGGACCACAT
>rnd-4_family-667#Unknown ( Recon Family Size = 16, Final Multiple Alignment Size = 16 )
GTCGCAGTTGAGACGGCCACAATACACAGAGTATCACCATACAATTTCAGAAGGCTTCAA
GCTGCCCATACAGAGTAACACCATACCTCATCAGAAGGCTTCAGGCATCCGCCCATCAAG
TAACACCTCCACTTCAGAAGGCTGCAAGCATCTGCCCTTCTTGTTCTTCAGCCCAACCTT
TTATACCCTCCTGTTGATGCATTGCACCTGTGTGCCCTCTGTTCCCTTTGGTGGTTGCTC
AGCGCCCCTGGGCACTCCATGGCTCATTGCCGTCAGTGCTGCTCACCTGCTTCTCACAGC
TGCGCCCACTGGGGATGAGGCTCGCACAGCCCCACTCCCAATCACCACAAACTGTGTGCC
T
>rnd-4_family-113#LTR/ERV ( Recon Family Size = 16, Final Multiple Alignment Size = 15 )
GCGCAGCAGCAGCCANGGCTCCACAGCGGGGCAAGGCCCTGGGCCTGCCCACACATCCTC
TGCTGAAATCCTCGGCCTGGCCACCCTCCTTTGGCAGCTCCAGCACCGGGGACAGCCCTT
GCTGCCACTGCTGCAGCTTCAGCGCTCTCTGGGCCTGCCCTGCCACAGCTGCTGGGCAAG
AGCACGGGACAATTCCACTCTGCCTCTCACTTACACTCACACACTGCCCTGCCTGCCATG
GCATTGATGGAAAATACACCAGCTCATAGACTTTAACATTGTTAACCTTTGATTTCTCTA
CTCAGGCTTGCTTTGCCTTGGCCCTGGGGAAAGAAATGTTAAAGGCTTTGTTAAGGGATG
TTACACCACTCAATGGAGATGAGTTTAACACCTCAACACACTGGGAATGGCCCAAAAGAT
ACCCACAAAGATAACGCCCAGCAGCAAAACATCAACCCCAGCAGCAAACAGCAACCAACA
CCTACCCCAGACACTGCCAGGGCTGCAGACACCTGGTCTGCAAAAGGCTGAGAAGGAAAT
CAGCACTTCCCACCTCATTAACAGCNGAAGCAAAGAAATCCGGGTCCAATAGGAAACCAA
ATACTAAAAACTGCACAACTTGAAACTNCGGAACATTAAACCAGTGGATTTAGACTGGTT
CTGACTGTATCAAGTTTGGGAAAAATCTAGTAAAAGCCACGGAGCTTTTACTCCGATAGT
ATTTTATTTATTATATACTCCAATATATTTTACTGATACTTTAGTGTCATGGAACGATTT
TCTCTGCACACCCGGGCTATGTGGGGATGGAATGATTTCTGTTGCACATCCTGGCCAGAA
TCAAGGAATGCCTTGACTCTAACAATAAACATATTGTTGGAGTTTTTCTTTTTCCTGCAG
TTTCGGTGCTAAGTTTAGAGCATTAGAGTATTTTTAAATTACTCCTACTTCTATATTGCT
GGTTAGGTTTGGGTCAGGGATGAGAGAATGAGTTTTTACTTNGAGGAGAAGGAGAAAAAA
TTTAATTGACTTGGAAATTTTTTGTGTATGTTTGTGCGTGGCTCTTAGAGATAGAAAAAT
TTTGGTCTGGGTTTTTCGACGTTCACCTTNAGGCAACATTTTGTGAAGCTAGAAGAGATT
TGAAGGTGACCCTTTAACTCATAAATAGAAGATTTGAAGGAAAAAAAAAATAGAAGATTT
GAAAGAAAAAAAAAAGAAAAAGCAGCAGGTTGGGGGAGGGGGGCACATGTGAGGCTGCTG
AAGCTGCTCTGGAAGAGAAGCTGCATTCCAGGCACCCAGGAGAGGAGCTTTAGAAATGCA
AATTAACACTGCTGGGGCAGAGTGGGGACAATGTACCTGGCTCTTCTNGCCTGGGGCAGG
AATTGGCTGATTCCCTCTGCCCCTCACCCCAAGCTCTGCCTGCTTGCACAGATGGAATCT
GCACGGCTGAAGGCAGAGCCCATGGTGAGGATCTGACTCTGAAACAGAAATGGCTGAGGC
TGCAAAGGGAAACAGCAAATGGAGAATGTTGTGAAAACTTCACTAAAATAAGGGGGGGAT
CATCCCCCTGCCCACTCCAACATCTGCTGCCACTGTCTGTGCTGTACAGGGTGTATCAGA
GCACTGGGGCTTTTGCTAGAACAAGTTCAGGGAAATTAGTTGGAATTCAAGTATTTGATG
NTGTATTTAGAAAAATGCGGTCAATTGATGCAGCCCCGGCTTGAGGGAGCACCCAGAAAT
GGGGAAAAGATGAAGGGCCACCAGAACAAATCCTACAACACCACGGACCAGCCCCTGGGA
ACCCAAACCAATTCATATCAGGAGACAGAGAACCCATTTATCATTTCAATGGCATCATTA
GATTAAAAGCTGTCCTCAAAAGAAGAACCAACCAGACAGCTCCAGCTCCTGACCTTCCTG
CCGACCAATCCACTGAAAGAGGAACACAACATTTCACCAGGGGATGNGANCAGATTNTCT
GTNAGCAGAAAAAGGAGGAGTTTGTGGAGAACTAAATGATTCAAACTGCTGTTGGCAAAG
AGACGACAAAGGTAAAGTCCTGAGAAAGATAAAAAAGGAAATAGGTGAACAGTTTATGTA
TTGGTCCAAACATGGAAAGGATGGGAATGGGACACGCTTTCGTGGCTCCCCGGCACACCA
GGGGTTAAACGAATGCTGCTTCTCCTCTTCTGTGCTGCAGCAACTCTCATCTTTTTACCA
TGCTCCACACCTTGGCAGTGCAGCTCATCCAGCAGCTGAGCCAGGGGATGCAGGTGGCAG
CCAGGCCTCCTGATCCACAAACGGCTACAAAAGGACAGGGAATGAGGGCACCGAGAATAA
TCCCAAAACCAAAGAGGACCCGGGAAGAACAAAACAGAGTCAAGGAGTGAATCTGCCTGG
AGAGAGAGCCAGGCACTTGTAGATAAGGAAGCTACGGGAGAAACCCTCAGTTCCAATAAA
TGTCAAAAATTGACCCAGACAGCTGCTCAAAGTCCCGCTACATTCCCGAACTTCGAGGAG
AAGAACAAAGACTTAACAGAGCCATGAATATCGGCTGGTATACAAAAGGAGGGTGCATAT
TAACGAGGACAGGCAGCAGGCGCATCGGGAAGTCTGAACCTTCCAAGGACCTCAGCCCGT
GGGCAAAGGCAGAGGGAGATGCGGCCGGGAAAATGAGGATAAAAAGGAGGCTGCGGACTA
CAACCACGGCAGAGAGCGCACGGCAAATGCCCCACGGCCTCTCCCCCTGCTCGGCAATAA
AGTCACTTTTACAGGACTCCTCGCTCTCCTCCGGCCACAGAAACCTCCGGCGACGGGAAT
TTCCCCGCACGCTCCCGGCCGCGGGGCAGCCCCCTCNGTCCTACCCACAGCAGCCGGGCC
GAGCCAGCGCTGCTCCGGCAGCGGCTCCTGCCCAGGCCCCGGCGGGAAGGAGACCGCGG
>rnd-4_family-590#Unknown ( Recon Family Size = 16, Final Multiple Alignment Size = 15 )
AAAAAAAAAAAAAAAAAAAAAAAAAAAAAAAAAAAAAAAAAAAAAAAAAAAAAAAAAAAA
AAAAAAAAAAAAAAAAAAAAAAAAAAAAAAAAAAAAAAAAAAAAAAAAAAAAAAAAAAAA
AAAAAAAAAAAAAAAAAAAAAAAAAAAAAAAAAAAAAAAAAAAAAAAAAAAAAAAAAAAA
AAAAAAAAAAAAAAAAAAAAAAAAAAAAAAAAAAAAAAAAAAAAAAAAAAAAAAAAAAAA
AAAAAAAAAAAAAAAAAAAAAAAAAAAAAAAAAAAAAAAAAAAAAAAAAAAAAAAAAAAA
AAAAAAAAAAAAAAAAAAAAAAAAAAAAAAAAAAAAAAAAAAATCAGTTCATTCCAGTCT
GTAGGGCCCCAGTCCCTAATTTATCCCAGTCCCTAGTTGATCCTAGACCACAGGATCTCA
GTGCATATTTGATCCCAATCTCTGGTTGATCCCAGTCTATATGGCCCTGCACACATTCCA
GAGGTCTGGAATTTCAGCTCCCAGCCAGGAAAAGACATTCCCTTTGCCCTCGAAGGCAAA
GCTCTTGAGAAGGGGCTGAAAGCCAAGTGGAGCAAAATCCTACAGAGACATTTCACTGCT
GGCCTCCATAACTTCAGCTCCTGAACTAAGAATTAAAATAATAATTGGGAAATAAAATAA
TTAAAAAATCAGGGGTGGGTCATTGGGGGCAGAGGGGGCAATTAAATTAGAGGAGGATTC
AATTAAATCAGGGGAGGATCTTTGGTGGTCCCTGAGGAAATTAAATTGGGGGAGGGTCTT
TGGAGGTCCCTGGGTCAAGGGAGACACGGAGAGAGAAACAGAGCAGGCAAAGAGAGGTGG
GAGGGAAAGGAGGACACAAACACAATCAGCTGAGAAGGNGGCGCTCTGACAAACAGAACT
GCCACGGACTGGAAATGAACGGCANAGAAATCAGTAANTCTGAAAGTTTTATTTGCTATC
AAATACATCCCAGCCACCCAGCCCCACACAATCCCCATCCCACCGCTCCAAACTGGGATC
CCACTTCTCCCAATCTCCTCCCAACCCCATCTCACCCTGGCAGCTGTGGAATCGAGTGAG
TTTGGTGTGGGATTGATTTTTTTTTGAGGTGGGAACAAGCAATTTGAGGTGGGATTGNGG
CTTTATGGGTTAAAATTCNGTTGTTTTCAGTGGGATGTGAGTGGTTTTGAGGTGACAGAT
CGATCCCTCTTGGCTTTTGGAGCGCAGAGAGATTGAGAAGAGAAAAAAATGAAGGTCAAC
ACTAAAGGAGAAGCAGCCAGGTGTGTTCCCAACATGGATCACAGGGAATGT
>rnd-4_family-50#LINE/CR1 ( Recon Family Size = 16, Final Multiple Alignment Size = 15 )
GCACAATTCCAGTGGCACAAACAGTGCCTTGAGGCCACTTCACTCTGTTATAAATGGCTA
NTGCAATGGTTGGCTCTCNCAATTNAGAGATAAATATTATATGTATGTTAAGGAAAGTTT
ATTGACTTATAGTTATGTTATTGCGATTTGTTGTTTAGATGTCCTCTGTTCTCCCCATAG
TCCATCTTCCCCAGCTCGTGCAGTTGCCAAGAGAGGGCCTTAGTAGTCCAGGCATGAGGA
AGGAGGGTGTGTACCTGTGCCTTTGCATAAAACATTTGAGAAANGGGCGAGCTTGTTGCT
AGGAAGTGCAGCATGACAACACCTCACCTCCAATCAAGTGGCAAGAAAGAAACCTCCAGG
GATGAANGGCAAAGAAGAGTCCACTGACAGACCTTGGGAGGGGCCAGGGTTGCCTGAGGC
AACCCCCAGGGGTACAAAAAGCGGAGCAGCCAACTTATAGATGAGCTCATGGCCGCGGGG
TTGCAAACTCCCAGCATTGCACCGTCCTTTTTCCTTATTCAGTCTTTTGTTGTATTTTGT
TAAAGTTTTTAATAAACCTTTTAAATTTTAAAAGTGAGCGTCGCTTCTCACACTCGGAGA
GTAACATCCCCTGGGAAACCACCTGAATTTTTTCTGCAATGTGCTGAGGGCTGCATGGAG
AGAAACATCCAGGGCAGGGAGGCTCCAGGGGAAATGCTCAGGACAGCCACGGACTGCNCA
GAGGGACATNAGAGTGGTGGGTCTGCGGGGAGAAGTCACAGCTGCCTCCCTTCTGAACCA
CCCTGAGGACCTGGACAGGGCCGTGCTGTGCCCTGGGCACTGACCTGGAACTGAGGGATG
TGGCAGAGGCCTTTGGTGTCAGGGATGTTGAGAAGGCTGGGCAGTGTCACGGTGAGACCT
CTCTCAAAGCCCCTGGAAAGGCCAGAGCCATCCCAGAGGGTCCCGGGCACTTGGGAAGGG
CACACATAGAACCAGTCTGCAAACAGGGCAGGGAGGGGATGGGGACAGTCACAGACTGGT
CAGGCTCAGCAGGGAAGGGGATGTGGCAAATCCTCCTGCAGCCATTCCAGGCACTGGCAG
CACAGGGCAGGGACTGCAGAACCCACGTGGCAGGGAAAAGAAGGGGATGTTGTTTGCCCA
GACCTTAGCAGGGTCTGTGACATGGTCTGCTGTGCTCTCCTCAGAGCCAGATTGGAGAGA
CACGGGCTGAAGGAATGGAACATGGGGTGAGTGGGAATTTGGCTGAACAATGAGGGTCAA
ATGTCGTTCATGGAACAGAGTCCTCTTGGCAGCCACGCCCTGGTGACATCCCGCAGTGAC
CAGCCCTTGACTACAATGGAATATTCATATATTNCCTGTGCCATGGGACAAAATGCACTT
CCAAGTCCTTTGTGGATGATGCCAAATTTCTGGAAACCCTTGCGCAGCTGCATCTGGTTA
ATGCTGCCTGCTAGAGAAAAGCTGAGCAAAACGACACTGGCGGGTTAAATGTGTGCGGCC
ATCAGGGGCCAGCAAGCCTCTTTCTCCCTCACTCTCTGTGATCTCCCAAACTTAAGGCAA
AGGAAACACTCAGGTTTCGTAGATGCTCATGGCTGAAAGGAATTAAAAAGCTCAGAGAGT
CCACAAAGGCCTATAAAGTTTTATTAACTCATTATGCACTTGGCATAGAAATCGGGATGT
CAGTCCCTGAGCTATAAAAGGGCACGTCAGTAGGTTTTGTATAAAGGCACAAGAGGAAAG
GTGAAAGGGAAGAGAGACAGAGACAAGAGAGACAGAGACAGACGATGAATCAGAGGGGCA
GAGAGAGAANAAGAGAGAGAGAAGAAGAGATCCCCAGTCCTGGTTCCAGCGTCGATCCAG
CCAATGGGATGTCCAGGGTGCTGGGGCACAAATGTGCCTGGCCTTGGTGGGAGGACCTCT
TCACNGATCACTTTTTCCTGCCCTGGNGATAAGTGTCTCACTTTCTGTGCAAATGACTTA
TCACGTGCAGTTCGTTCTGCTAGACCTTTCTGGAAATGGCTCGGAGGCTTTGGGGGTCTT
TGGTGGTCTTGATCCCCCCACAGTCCATGCCCACTTCTCATTCCTGCACTTGGGCCGTGT
CGTGCTTATGCCCAGGAGCCAGAGCAAGGATGTTTGTCCCGGAAAAGTTCTGCCTTTATC
TGCATGGCCCCTTCTGCAGACACAGCCTGTTCTTCCTCAAAATGTGTTATTGCCAAGAAG
TCTTGGCTGTTCTCGCCAATCCTTGGTTGGTCCCACGGCCATCCAGTTTTTGGTGTTTGG
GACATGCANACCAGGCCCTGATCTTCTGGGCTTCTACACCCTCCTCAGCA
>rnd-5_family-1185#LINE/CR1 ( Recon Family Size = 68, Final Multiple Alignment Size = 65 )
TGGTTTAGTGGTGGACTTGGCAGTGCTGGGTTAACGGTTGGACTCGATGATCTTAAAGGT
CTTTTCCAACCTAAACGATTCTATGATTC
>rnd-5_family-83#LINE/CR1 ( Recon Family Size = 60, Final Multiple Alignment Size = 53 )
CCAGGGGTGCCCAGGGCTGTCCTGCAGAGCAGGGTCCTGCAGCCCAGGGCGCTGTGCTGG
GCCAGGACTCTGCTGCCTGCCAGGGACAGCTCTCAGCCGGCCCTGGAGCTGCTCCCAGCG
CTGGCCAGGAGCTGTGGGGGGAAGGAGCCACCCTGAGCAGGGCAGGTGCTGCTGCTGAGA
GGGGCTGGGTGGGGCAGGGCTGCTCCCAGCTCCAGACCAGCCTGGGCACAGCTCCGGAGG
GCACTTCCCAAAGAAGGTAAGCCTGGGATTGCTGTAAAGGTCAGGAGCTTTCCTGAGAGT
GTTTTCAATTTCCTGCTTGGAGCAGGATGGGAAAGTTGGGGTGATGACAAAAAGATTTTT
GCTTTTTATACATTTTTCATATATTCGTAGCTCTGTAAATTACTATGATATAGTTATAAA
NCTATAATCCTTACTTAACTCTATTAAACTCTTAATTAACTCTATTAAACTACTATTATG
TACTTATATAATTGTAATCCTTAATTGACTCTAGTATGTTTCCTACCTNTCTCTTAGATT
TTAGAACAATAAGCTGACTGTCTAAATACATTCCTGAAATACTGTATAGTCTTATTATCA
GGAAGAGGACCTACAAGAAGAACATTTTGGTTTTTGACCACACATGTGAGCAGTCATAAN
AAAAACGGGGCAAAGAAGCCCTTGGACCTACTCCAATGGGTTGAGCCAGGGGTGTGTAAC
TGGGGCAACTGAATCTCCTATTGGATGTTCCTGTTAAATATCCTAATTAATCAACCTTAA
TGAATTGTTGAAATCAGGGGCTGGGTGTGCCCCATCCCCACTGGGACACCTGGAAGCTTC
CAATAAAGGTCTGGTTTTTACTTTACTGTTCTAACACTGTTGCAAGGGNTTTTTTTCTCT
TTTGATTATAGACAACAGGGGGATGAGAGAAGCAGAACAGGAATTGTAATCCCAGAATNA
CAGAACATTCTGAGCAGAAAGAGAAATACAGGATCATCAAAGGAATGTTTGAACATTTAC
AGAGACTCCAGAACTGTGACTTTGGGTGGTCAGTCTCTCTGCTGGGAGCCTCCCAAAGGG
CCTTCAGCCACTCCTCAGCCCTGGACAGCAGCAGCATCACCTCTGCAGGGCCCAGCAGGG
CTCTCCTGAGCTGCCCTTGCCCAGCTGCACACAGAGCCTGCCCCAGCCAGGGCCCTGCAC
ACAGGCAGGTTTCTGTAGGGCCGGGCCGAGGGCACACAGGGTGGGATGGGCTCTGTGAGC
GCTGGCAGGGACAAGGCACCTCTCAGGAGGGAATGTCCAGGCCCAGGGAGATGCTCAGGG
AAGCAGAGGGGGCTGAGCAGAGCAGTGCTGGGGGAACAAGCCCATCCAGCCCCTCACCTG
CCCTCAGCCACAGGGAATCCTTTGCCTCTCACATCTCTCAGTGGCAAACTCTGAGTGCAG
CAGGAATGCTGGGGATTTCTGACCTCAGAGAGCCAGGAATGGTGTGTGGGTAGGAAAACA
ATTCCTTAAACCAGCTCCTGCCATCTATTTCCCTTAGAAGTGTGAGTGCAGATGGTACCA
AGCCTTTCTGCAATAGGAGTNATTCCCCTGACAAATCCTGAATATCCAGCCTTGTCCCTC
TGCCACAGGGCCACAAACCCAGGGCAGCAGGGCAGGGATGGCTCCTCGAGAGCCCCCACG
CACAGGCCTGGCTGCTCCTGGCACACTCAGCCAGCACAACTGGAGCTCAGGCAGGGACCT
GGGTGAAGGTTTTCCCAGAGCAGGAACAAGGGTGGGTGAGTCCCAGCAGGACAGGCTGCA
GGGAATGGCCCAGGTTTGGCTCCAAGCAGCCTCTCCTGACTTGTCCCTGTCCTTTCTCCA
TGAACAGGTGCCCATGTGCAGCCACAGCAAATGTCCAACAGCAGCTCCATCAGCCACTTC
CTCCTGCTGGCACTGGCAGACACGCGGCAGCTGCAGCTCCTGCACTTCTGCCTCTTCCTG
GGCATCTCCCTGGCTGCCCTCCTGGGCAACGGCCTCATCATCAGCGCCGTAGCCTGCGGC
CACCACCTGCACACGCCCATGTTCTTCTTCCTGCTCAACCTGGCCCTCAGCGACCTGGGC
TCCATCTGCACCACTGTCCCCAAAGCCATGCACAATTTCCCTCTGGGACACCAGGAACAT
CTCCTACACAGGATGTGCTGCACAGCTCTTTTTCTTTGTCTTCTTCATCTCGGCAGAGTN
TTTCCTCCTGACCGTCATGTGCTACGACCGCTACGTGTCCATCTGCAAACCCCTGCACTA
CGGGACCCTCCTGGGCAGCAGAGCTTGTGCCCACATGGCAGCAGCTGCCTGGGCCAGTGC
CTTTCTCAATGCTCTGCTGCACACGGCCAATACATTTTCCCTGCCCCTGTGCCATGGCAA
TGCCCTGGGCCAGTTCTTCTGTGAAATCCCCCAGATCCTCAAGCTCTCCTGCTCCAAATC
CTACCTCAGGGAACTTGGGCTCATTGCGNTTACTGTGTGTTTAGGATTTGGTTGTTTTGT
GTTCATTGTTTTCTCCTATGTGCAGATCTTCAGGGCTGTGCTGAGGATCCCCTCTGAGCA
GGGACGGCACAAAGCCTTTTCCACCTGCCTCCCTCACCTGGCCGTGGTCTCCCTGTTCGT
CAGCACTGTAGTGTTTGCCTACCTGAAGCCCCCCTCGATGTCCTCCCCATCCCTGGATCT
GGCCCTGTCAGTTCTGTACTCGGTGGTGCCTCCAGCCCTGAACCCCCTCATCTACAGCCT
GAGGAACCAGGAGCTCAAGGCTGCAGTGTGGAGACTGATGACTGGATGCTTTCAGGAACA
TTAAACTGCTGGCCAATTTCTGCAAATCACTTGTAATAAAAGTCATCTTTGATACTTCTT
GTTGGTTTCATTTGNGAGGTTCTTTTTTCTTTGTTTTACTTTTTTAATNTTGTCCACAAA
GAAATGTCATTTTTGTGCCATTTCTCATTTTGTTTCTCTCCACCTTCCCTGTGCCCACAG
ACTGTGTCAATGAGGGGCTGCGCTCTCGGTGGCTTTAAAGGAACTAAAGGATCTCCCAGC
AGAGTTTTCTGCAGAGATGCCCTTTTGTTGCCTTCTCTGGAGCTGCAGCAGCAATGTCTG
TGTGCAGAGCTGGGGCAGATCAGTGCTGGCACAGCAGCTGTTCCCGGGAGCAGCAGCACT
TGGTGCTGCCAGTGCTGCTCCCGTGGCCCTGCCCCGCTGCCCTGGTGGCCCTGGTGTTGC
TGCAGGGCCTGAGTGCTCTCGGGGCCGGGCACAGTCCTGGGGGTGGCAGTGCCGGGGCTG
CAGCAGGGACAGGCCATGGGCGCTGCTGGGGCAGCGCTGACGCCTCAGGCCAGGGCCTGG
GGGCTCCAGGCTCCTTGCCCAGGCTCTCTCAAGAACACGGCCAGGCCAATGCTCAGCACA
GAAAACCCCCGTGAGCAGCCCCAGGCTGGCCGTGGGCAGGCTGGGGGCAAACAGCACGGC
TGGTGCTCTGCAAGGGCCCTGGGGGAGACGGGAAGGAGCAGCAGAGCAGGGGCTGATCCA
TCCCCAGTGCGCTGCACAGCCCAGGGCAGCGTCCCAGAGCGTCCTCATGGAGCTGCCAAC
AACATCCCCCCTCTGCAGCCCTGGCCTCTCCCCCAGCTCACAGAGGTGCCGCACCCTTGC
AGGCACAGACACGGCAGCACTGGCTCAGCAGCCCCTGTTTGCATTGCACACAGCAGGCGG
GAGCACCCCCATGCTGCTGCTGTGGGGACATGAACCTGAGGGAGCACAAATGCCATCAGC
CCCTGGGGCCAGGAAGGGCTGGGGGACACCAGGGAAACCACTCAGCTTTGTCCTGGCCTC
TGCAGTCAGCCAGAAAGTTTGTTCCCATCAGCCGGGAGTTTCCTGTCCCACTGCAGACGC
TGCTGCTCAGAGCCAGGGCTGCCTGGCAGCCACCCCCAAACTGCCCTGAGCATTTCCTTG
GCTTCACTTTTGCTTTCTTTATTCCCCCTGCTACAGATTTCTTCCTGCTGCCCGCCCCCG
TTCCCTCTCCTGCAAGCACTGGCCCATCCCTGTTTGCNCTTTCCTCTCTGGCCTCCAGTT
CCCGAATTGGCGCCGCGGGAACNTCCCTTAGGGAGCAGGATCATCCCACAAGTGCTGCAG
GAATTGTCTGCAGGCTCCTGCAGTGCCTGGTGCTGCTCCCTTGCCAGAGGCACCCCAGGC
CAGGGGGGCACATCTGGGCTGCTGTGTCTGGCTGTGGGGCTCCCTGTTCTGGGCAGTGAG
GAGGAGCTGCAGAGGCTCTGCAGGACTGACAGGATGGGCTTTGGGGCTGTGAGGAGAAGC
TGAGGGACCTGGGCTGCTGGAGCTTCTGAAGAGGAGGCCCAG
>rnd-5_family-382#LTR/ERV1 ( Recon Family Size = 47, Final Multiple Alignment Size = 43 )
TAAGGAAACTTCCCTGTCTGACCATCCAGGAGCCACTCTGGCAGTCACACACTCGGACAC
CTGAGCTGGGACCGAGGCCCCTTCGCAGCGGCGGCTCCAGTGAGCCGACGGGTGCCCCGC
TTGACTCCCTGCACACCCCACACTCACACAGTCAGACCAGGTTTCCTCACCGGCTCGACC
CCAGGTTTCCCATAGCAGAGTCTCAGACGTCCGGATCCTTAAAGTAATTTAATCGTGGTG
CAATAACAAAATAACAGCTCGAGCTGGTGCCTCCGAGGAGGGACCCCGAACAAAGGAACC
CCTGGGCTTTTATACCCTCACAGTCTGCGCGCGAAAGTCTGGGGTCTTCCGCTGGTCNTC
GGCTCCTGCCGTGTCTCTNAGTGTCCGGTCACCTGGCTGGCGCCCACAGGTCCCCGTGCC
CTTTGTTATGCAAAGGGTCGGCCAGTTCACGGCCTCTTGCCTCGGGCTCCCGCCACCCAG
AGCTCAACCTGCAGCTCGCACTGCAGCTGCACACCGAGCTACCTGCACCGAATGTATTCC
TCA
>rnd-5_family-468#LINE/CR1 ( Recon Family Size = 46, Final Multiple Alignment Size = 39 )
TGCAGTGACACCAAGCTGGGCGGGAGCATTGATCTGCTGGAGGGCAGGAAGGCTCTGCAG
AGGGATCTGGACAGGCTGGATCGATGGGCCGAGGCCAGTGGTATGAGGTTCAACAAGGCC
AAGTGCCGGGTCCTGCACTTGGGTCACAACAACCCCNGGCAGCGCTACAGGCTGGGGCAG
AGTGGCTGGAAAGGACCTGGGGGTGCTGGTCGACAGCGGCTGAACATGAGCCAGCGTGTG
CCCAGGTGGCCAAGAAGGCCAGTGGCATCCTGGCCTGNATCAGGAATGGTGTGGCCAGCA
GGACCAGGGCAGTGATTGTCCCCCTGTACTCGGCACTGGTGAGGCCACACCTCGAGTCCT
GT
>rnd-5_family-3588#Unknown ( Recon Family Size = 37, Final Multiple Alignment Size = 34 )
CTGGCTCTCAGCGGCCACGGGGATGGAGGCTCGCCGGCAGCTGTCCCGCTGTGGCCGCGG
GGCCACACGCGAGCGGCCGCCCCAGGGTCTCTGCCCAGCCTGGTGCGGGGGCGGCTGATC
GCTGCGGCGTGGGGAGCGCAGCAGGGCACAGAGCACGGGGAGACCGAGGCGAAGGAATGA
GGGAAGGACACTTGTCTGAATCTCCAAAGAGCTTTAATTCCCGAGGNGGGGCAGAGCAAG
TGACAAATCTGAACCTGAAGGGGCTACTTTTAAAGGGTAGGGGGAACACGGGGAGGACAC
AACCTTTGACCAATAGGAGGGCATTAGGGGAGGGGTGCAGGGTAAGGGCTCCCCAATAGA
AGCCAACACGGGGAGGGAGCAAACCTNACAATCCAATTCTGCTTCGAGGAAGGGATGAAA
GACAGGGAACACTCCAGAACCAAAGGAGTGTGCTATCTTTGACAGACAGGGGTAAGACAA
GGGAACAAGGGAGGTATACAGGNGGATTGACANGTGGATTGACATACATTTTGGCGGGGA
AAACTGTGGTAAACAACTCAGGACTGAACCATTAGGGAAGCCAAATGGGGTACATAGAAC
GAACCATTACAAACTTATAACAAGGAATATTAAAACATACTACAGAAGAACAAACTGTAA
AATAACAGACTACCA
>rnd-5_family-632#LTR/ERV1 ( Recon Family Size = 62, Final Multiple Alignment Size = 33 )
GACTGGAGGTTCCTCCTTGCCCAAGTTCATCTCAGGAAGTCATTGGGAATCTTGTGTCTG
TAAGAACCTCCAAAACACCAAGATTCAGCCCAAAAATCCCACAAACTTCAAGATACAGAT
CAAAAACTCCCCAAACATCACAAGTCAGCAAAAACCTCCTCCAAAACATAAAGATTCAGC
TGCCACATAAAACCAAAGCACCAACATTTAGCCCAAGAAAGCTCAGAAACACCAAGATTC
ACCCCGTGAAAATCCTGGATCCCCCTCCACAGTCACCTGCTGCATGTGGGGGGAGNAACG
CTCCTGGGGCTGGGGGGAGGCTGCAGATACAGGGAGGGGTGGAACCTTCTGCTGCTTCCT
CTTTCTGCTCCTCCTCCTCCTCCTGTGTCTCTNCTCTTCCTCACACTCCTCTTCCTCCTG
CTATTCCTCCTTCTCCTGCACAATCCCACCCTCTCCTGCCACCTGCATCGTTTGACCATT
CTGTTCCTCAAGCCTGCTTCTCCTTCCCTTCTCCTCCTGCCCCCAGGCCCAGCACCCACT
GCCGGCTCCCTCTTCCCCCCAGACCCACAGCATCCCAGCCGAGGGGCAGGGATGGAGCTG
GGGCAGGTCGGGCTGGGGCAACGCTGGGCTCTCGGCCGCTCCCGCCCGCACTCGGATGAA
ACAGGAACCAAAAAAAAAAAAAAAAAAAAAAAAAAAAAAAAAAAAAAAAAAAAAAAAAAA
AAAAAAAAAAAAAAAAAAAAAAAAAAAAAAAAAAAAAAAAAAAAAAAAAAAAAAAAAAAA
AAAAAAAAAAAAAAAAAAAAAAAAAAAAAAAAAAAAAAAAAAAAAAAAAAAAAAAAAAAA
AAAAAAAAAAAAAAAAAAAAAAAAAAAAAAAAAAAAAAAAAAAAAAAAAAAAAAAAAAAA
AAAAAAAAAAAAAAAAAAAAAAAAAAAAAAAAAAAAAAAAAAAAAAAAAAAAAAAAAAAA
AAAAAAAAAAAAAAAAAAAAAAAAAAAAAAAAAAAAAAAAAAAAAAAAAAAAAAAAAAAA
AAAAAAAAAAAAAAAAAAAAAAAAAAAAAAAAAAAAAAAAAAAAAAAAAAAAAAAAAAAA
AAAAAAACCTTTGGACACTGCGGCAGGACAGGCACCGGCTCTGCCACACGGGCTGTGCAG
GGGACCCTGAGCACAAGGAGCAAAACAAAGGAACATCTGGGAAACGCAGAGTGCNCATGG
AAGGATCAGGATTTTCTGTGAAGGATTTGGTTTGGGTCCCTGCAGAAAGGAAAGATTTTG
CAGAAAGCTCAGCAGCTCTCAGAGGATGAGCACCCACAGGCAGTGACCGGGGCTGCAGGA
GTGGCACAAGAAGGCCCTGCAGCACTTGGGCACAAAGGCACAGCAGCTGAAGGCAAGGAG
GGATGAGCAAAAGGCCAAGCTGAAGGCAAAGGCCATGGCAGAGTTCCCACAGCCCCTGAG
GGACCAACCCCAGGGCCCAAGGGGGCCCCAGCACCCAGGGGACGGCGTCGGCCACAAGCA
CCTGGCAGAGGCATTGCCCTCCTGGCCAGGGCAGAGCCCACCCAAACAGCCCCTGGGAAG
GAGTCAGGGCTCCAGCTGCAGCCCACAAGGACACTGCAAGCACAGACAGCAGCACCCTCA
GGAGGAGCGAGTCCACCCCTGCATGGACATGGATTGTCAGGGCTCTCTGAGCTCCCATCC
CACCGGGGACCCACCACACTGCAGCCCTGGAGAACATCCAGGCTGGGTCTGCATCCAGAG
GAGGCCTCTCCTGATGGACACAGGGGCCTCTCCATCCACTCTGAATCTTACACCTAAGGG
GGGAACATTGTAAAGGAATGTTTTCATTATTAAGGGAATAAATGGGAAAGCTGAGCTGGT
GTCATTTGTTCAATCACTCTTAGGAGCTGTGGGGGATAGGTTTGAAATAAACCAATTTCT
TTCTCTTCCTACTGTGATTGTNATTAACTAGGAAGGAATTTGATGGTGGCATTGTAATAT
TGTAAAAGGTGATACAGAGGCTATTGCTGCTGTACCTTTGTGTCAAATGTCTGGCAAGGC
CTGTGCTGAAGGGAACCCAGAGGTGTGGGCNGCCCCAGAGGGAAAATTTGATGTGGAGCC
TCTCCAAATTACTTGGAAGCAACCAGGACAAGTGGGGGCTAAAAGCAACACCCTGTTCCA
GGGGAGGGAAGGAAGGGCTCACAGCCTGGTATGGAGTCCCTGCTAAAGGCAGGGCTTTTG
GAGCCAGGGATGTCTCCCTACAGCACTCCTATCCTGCCAGTCAGGGAATCAGATGGCTCC
AATGAGGAGCACAAGAACAAGTGGTAGACAAAGCCTCTGTGAAATGGCTGAATTTTCTAG
ATAAAAAACAACTTTTGAGTATTGAGGGGAAAAGTGCAAATGGTGGAGAAAAACGTTAAA
TATTTGGGACATATTTTGACTGAAGTTTCGTGGTTGAATGACCNAGAGAAGGTGTGGGCA
ATCTCAGAAGTAACGTTATCCAGGACCAAAAAGGAGCAGAGACAATTCTGAGGATTAACA
GGGAATTACACAGCCTGGATTGAGGATTCTCTGTTCCAGCCAGAACATTGTAGGACTTTT
TAACCCCAGACAGCCTCCATGCTGTGGTATGGACAGGAGAAAGNGAATAAAACTTGAGAA
AATGAAAAACCAAAAATATTGATGCCTCAGCTGTGGCTCTTCCAGACTCAGAAAAGAAAT
TGGAATTGTAGGGGAATGTTCAACAGGGCCATGCCAAAGGAATTCTTGGGCCAAAACGTT
TCACCCAGTGGCCAGAGTGGCCTCATTGTCTGCAGAATTGTGCAGCCACAGCTTCAACGG
GAACCGAGGCCCAAAACCTGATGACAACAGGATCTCCAACTGTTCCAGTCTGCCATCAAG
TTCAAGCTTTGATAACCAAAAGAGCCTCGCAATGGATGAGCAGTGCTCGGTTATTACAGT
GTGAAACTTGTTCAGTGGCACAGGAGGATTCAGAACTGAGGACAGGGGAAGGGTTTAACC
CAGCCTCCTGTTTGAACAGCCCCCAGAGGGGCTGGGAAGAAACCCAGCACTGCATTCAAG
TGACACAGCTCCAGACCCAGCCTGGGGGAGATTCAGGAGACATTGCCTGGCCTGAGGCAG
AAAATGTCTTTGTGGATGGCTCTTCAAGGGCAGCAGAAGGGAAAAGAGTTCCAAGACACG
CTGTTATTGAGGAAAGGGAATCAGACAAAGCCCAGGTTACCCCCCATGGTCAGCTCAACC
GGCACAGCTGTGTGTGCTTGTAAGAGCCTGGCACTGAAATGCCCTGAGCAGGAAGGCTTC
AATATCTTCTGGTGACACCATCTCACCTAACAGGGGGGCAAAAGCAATTCTGATTGCTCA
GCAGCCACTGAAAGGAATAATTCATATAAAAGG
>rnd-5_family-3879#Unknown ( Recon Family Size = 37, Final Multiple Alignment Size = 32 )
GAGGGGGTGTGGNTGGTGACCCCCCTGCNTTGCCATGGGAGGCCACAGATGTGTAGCTTT
CCCGCCTCCCCNGTTGTCAGTCATCTGTTNTCCCTTCCCCCNGTTCATGTCNATCATTTT
GTACTCCTTCCCCCNGTTCTAGAAAGTTCTNNGTTCTTTGTACCCCCATTGGTTCCTCCC
CCGAAACCACTCCTTCCCCCTATCCCCGTTGGCCGTTGCCNTGTCACTCTCCCTTGACTC
CGCCCTCGNACCCTCNCCTCGTTGGNTGCTCTGTACCCTGACCCTCCTTCCCCGTCGCTG
TTATATACCCTGCCCCGCCCCTGGTTCGGGGCTCTCAGAGCTGGCTCGCCCTCCGAGTGG
TTGTTTCCCTTCGCCCCCCTCGCCTTCCCTCANTAAACCCTCGGAATAAAGCCGCCCGAG
AGTCATCCCGCCCGGTGGAAGACTCTCTTTACTACCATCGCGGCGTNCCCGAGGACCCGA
CCCTGTCGGAGCGGA
>rnd-5_family-95#LINE/CR1 ( Recon Family Size = 39, Final Multiple Alignment Size = 32 )
ATAAACGACGGNGTAGCGGCTAGGAGCAGGGGGNTGACTTTNCTTTCTGTGTGACATTAT
TGGGACTGNTAGTGGAATNATGACACGATCCTGANGTCCATATTTTAAAAGGTACGTTGA
AAAACTGCAGGGGGTACAGAAAAGAGCCACAGAATGATTCGAGGGCTGNAGAAAATACCT
TNCAGTGAGAGCATTNAGAGCTCAATCTGTTTAGCTTATCAGAAAGAAGACCGAGAGGCG
ACTTGATTACAGCGTGTAAGTACCTCCACGGGGAGAAAATACCGGGTACTAAAGGGCTCT
TTAATCTAGCAGAGAAAGGCATAACAAGAACCAGTGGCTGGAAGCAAGNTGAAGCCAAAA
TTCAAATTAGAAATNAGGCACANATTTTTAGCAGTGAGGGTGATTAACTACTGGGACAAA
GGAAATGACGAATTC
>rnd-5_family-270#Unknown ( Recon Family Size = 38, Final Multiple Alignment Size = 30 )
CCCTGGCTGTTCCTTGCCCTGGCTGTGAGTTTCTGAAGCCTTTGCTGGCCCCAAGGCCAC
CCCTCCAGCAGCTCTCCGTCCTCCCTCCCCCGCGGCGTCTCCCTGCCTCAGGCGCTGGGC
TGAAACCTGGCCTCGGGGCAGCTTCAGGGCCACCAGGCCCGGTGCTCCCCCTTGCGTCTC
TCCGGGCCTCTCCCTCCCGTGCTCGGGCCCTGCCACACGGACACCTCGGCACTGAGCGCT
GTCTCGGGGTGCTTTGTCCTTTGCAGGCAACTGTGGTGATGTGGAAGATCCTCCAGCTGC
CCTGTGTCCCACAGATGGTGACCGTGTATCTCCCCCGCCTGTTTGTGCATCTGCTCTTCC
AAGTGCTCTTCAGCACTCTGGATATGCCAGAGGAGGTCGATACCTTCTGGAAGGGATGCC
AGCAGCAACACGGCCTTGCCNCCAACCCCAGCAGGTGCTCCATGCCAGTCCTCCTGTCCT
TGCCACATCCCTGGGCAGGAGCCAGTGCTCCCAGCGTGACCTGGGCTTTGCTCTGCACAC
AGGTTTGCAGTGCGGACCCTGAAGTCCCTGCTCTGCCAAATGCAGCACGAGGATGTGGTG
GTGGCAATGGAACGCAAGTGTGGCTGGGACACGCTGCTCTGTGCTGACACCCACCACCGT
GCCGTGGGTCTGCTGGCCAGGTGAGACCCCCTCTCCCCACCGCTGCCTCTGACATTTGTG
CTCTGTGCCCGGGGTGCCCCACACAGTCCCCGTGGTCATGGGCCAGAGGGCCTTGTCACC
AAGGGACGGCCAAGCAGACTGGAAAAGGCTGGGAGAGGAGGGTGCCCACGAGGAGCCGCC
TCCCAAATAGCCCAGGGNCCCTTGCAGGGTGCTGGGGAAAGACCAGACCTCTGTGAGTCA
GTCCTGGGAGAGGTTTGTCCCCCTGGCCCACGGTCTTGGTTNCTTTGTCTCCTGCCAGGG
AGATGCGCCGTGTCTCCATCCGCCTTGTGCTCCNGGATCGCNCGCTACCTGCTCCGGCTG
CTCAGCACACAGGAGCCACGCTGGGAGCTGCCCNCCCTGGCGTTCCTTGTGGAGGTGAGC
CTGAAGGCCAGCGCTGCCTCGCTCAGCTGCCTCCCGGCTCTCTGCCCTCTCNTGGCCGCA
GCTGCCTGGGACGGAGCCCGCGCCCTGTGCTGCTGCCTGGGCCCGGCCCTGTGCGGTTCT
GGGCTCCTGCCGGCCGGTCCCCCGTCACTGCCCTGTGCCTTTCAGGTCCTCGAGCGCCTG
GACTTGAGTGAACGCGGTGCTGACAGAGTCCTGCAAATCTTGTCAAGGCACCTGCGGAGC
GAGTGCAGGGAGAGGCGTCGCCTGGCGCTCAGAGCCCTCGTGGAGCTCATCAACGATCCC
TCGATGGTGAGAAGGGGGCAGGGGCTGAGGCTGCGCTGCGTGGGGCTGGGGAANGCAGTC
NCTTGGGCTTGGCTGGGCTTTGGGCGCTGGGCCAGCTGCTCCCAGCTCTCCTGCCTCCCG
CTTCAGCTGCCCGAGTGCTTTGGAACAGCCCTTTGGCCTCTAGGCCCTGCGGCAGCAGGA
TGGCGTTTCACAAACTTGTGTTCCNCACAGAGAGAAAAAATGTGGAGCCTGACTGAAAGT
CTTGTGGAGCTCCTGCGGGACGCGGATGGAGAGATAGTTAGCATGACAGCCGTGCTCCTC
AACTTTATCATCTTGGACAAGGACATGCCGATANCCAGCCCCATCGCNCTGCAGCTGGCT
GAGGCGCTCCTGCCACTCCTTGACCACGTAAGGCTCGCTGCCCCCAGCCACGGCCACCGG
CTGCTGCCCGGACACTTTGTGCCCTGTGGATTTGCAGGCCTGCGCCNAGCTGGGCCCCGN
GCAGCCGATGCTGAGGTCTTTTTTTCTTCCCTTCATACAGGACAATAGCCANGTGCAGCT
GCTCTCCATACTGCTCTTCCGAACGTTGATGACTTTTCCGCAGGAAAAGGAAAAAGAGGC
CCTGAAGACACACGTGCGCCAGAGCCTGCTGCCACTCTCCTTCCACTGCCATGATGAGAA
CCAGCGAGTGGCACAGGTGAGGACTCGGCGGCTGCTGCTGTTCCCCTGGCAGGGGCTGGG
CTGCCTCCCGCCCTGGCACCTCGCGGGCTGCAGCCTCCTCCAGGCCCTGGCACAGGGACG
GGTCCTGCGCCCTGGGCTGCGGGGCCATCTCCGCGTCTCTGCTGCTCTCCAGGCTTCTCA
GGAAACGCTGCTTTGTGCGGCCGAGTTCCTGAAGAGGAGGGATCTCGAAAAGCTGGTGAA
GAGAACCAGAAGCCGTGGAAGTTCACCGAGTGCCTGGTAAGGANGGCCGGGAAGCCGCAG
CCCCAGCCTGGAGAAGCCCCCTGAGCGCGGTGCTCGGTGTGCGGCTGGCAGCTGTGCCCC
TGCCCGCTGCTGCAGCCGAGGGGCTGNGCCCGGGCCAACCCTTCCCTCCTGCCGCTCTCT
GCAGCTGGCAGAGGACAGCAGCAGCGCGGCCGAGCACCTGCGCCGGGCCCTGCCCTACCT
GCAGAGCCCACAGGAGCCCCTGCGAGAGGCGCCGTCAGGTTCATGGGTGAGCCACGAGCC
GGGCCAGGAGGGCGTGTGGGCACAGGGCTGGCAGCGCCGCTGGCAGGGAGCTGTGCCGCT
GGGCCTGACAGGCTCTGTGTTCCCAGGGACGGCCGGGCGGAGCTTGAGGGGACAGCAGGA
AGAGCTCCAGCTGATCTGCAATGGTGAGACAGGGCAGCGGGCTGCCAGCGGGGGCTGCCG
GGGCGAGCTGCGAGCCCTGCCCCGGCTGCGGAGGGCTCTGCTCTCCTAGGTAGAGCACAC
AGAGATTTCAGGGACACGTGGGGGATGCGTGGCCAGCAGCTTCGGGCTGATCCCCTTGGT
CCCTGATCCCTCCCGGCCATGGCAAGAGCCGGCTGGGATGGCCCTGGCAGGGGGGGCTCC
CCTCGGCTCCCCGCAGAGTCGGGATCTGACCGTGGCTCTGTTCCTCTCTCTTGCAGCCCT
TGAATGCCCGACAGAGGACGTCAGTAGTGCCATGTCAGAGCTGGCACTTCAAACATTGCA
TGTGCTCCGGGCAATACAGAGTGGGCGATACTCCATCTTCCAGAAGGTGCAAGATC
>rnd-5_family-1497#Unknown ( Recon Family Size = 34, Final Multiple Alignment Size = 30 )
GAAATGAACAGGGTCTATGCCTTTATTAATGGTCAGCTCTTTATTAAAAAGTCAGCTCGG
CAGGGGGCTCGACANGGAGCTCGCCCCCGCTGTTGTAGCTTTTCCCGTAGCCGAAGGGTG
AGCAGGCGTGCAGAGTCTGTCCCTGGAGTCTCCGTGGCACGCTGGTAGCTGGAGGTGAAG
AGGTGTGCAGTCCGTATCTGAAGTCCCAGCAGACCGTCCTCTCTCCTTTCCTCCCGGCAC
ACTGGTGGCCGCAGGGTGAGGGGATGTGCAGAGCCTGCTGCCGAAGTCCAGCAGCAGCTG
TCCCTCTCCTTCCCTCCTGGTAACACCAGGAAGTGTGTGTGCTTTGCTCCTGCTTCCCAC
AGCCCAGTCCAGTCTGGTCCTCTGCAGGTTATGGTGACAGGTCAAACACAGACTAGGGAT
GGGGTTCCCTTTTCCCCAACGAGCACACCCATCCAGCCCCCTCCACTGTGCCCANCTCTT
CCATTTAGGGGTGTTTTTCATCCCCAAAACCCCCTCCCATGATTCCACTGGATTATTTTG
CATCCCGGTCCTAGAATGGTAGTGTGGGTGGGGGGNGTAGGTGATTCCCAGGAGCAATTA
GCTAATTAACATTTCAATGTCAGTACTTAGCCCAAGCCAAGTGTCCCAGCCAGGCTGTTT
TGTTCATA
>rnd-5_family-1777#LINE/CR1 ( Recon Family Size = 33, Final Multiple Alignment Size = 29 )
AGAAGAGACTGGAGAAGAGCNTGGCTTGTTTAGCCTNGCAAAACGAAGGCTGAGAGGGGA
TATGATTGCTGTCTATAAATACATCAGGAGGATAAACACCAGGAAGGGAAAGAAGCTATT
TAAGCTAAAGGACAATGTTGGCACAAGAACAAATGGGTATAAACTGGCCATGAATAAATT
TAGGCTGGAAATTAGAAGGTTTTTTACNAGTNAAGGAGTGAGGTTCTGGAACAGCCTCCG
ACGGGANTCTGAGGAGCAAAAA
>rnd-5_family-748#Unknown ( Recon Family Size = 30, Final Multiple Alignment Size = 27 )
TCATCCCCATACGGGCCACCAATTGTTGGCGTCGGTGCTTGGCACCAATCGACGGTGGAT
GGGAACTGACTGTCACCGTCAGTTTATTATCCTACTGTAAGACTTTCATACCTTCTCTCT
GTGAGTTCTCACGGGCAGCTCCTCGCAGCACTGACTCCTTTTCTTCCGCACAGCTGGCTG
ACTTCTTCCTGTCCCTANCACGACCGCCTAACCCTTNCTGTCCCTAGCACAACCACCTGA
CCCTTACTCCTCACAGCAGCACAGCCAACTGACTCCAACTCTCCTCTCAACCAGCTAACC
CACTCTTTTATAACACCCATCCTTACCCCATCCTTATTGGACACAGCTGTGACCTATTAA
GGGCAGGGCTGTTCCTACTCTTTGGTAATTAGTACAGCTGCAACTCCTCAGGGGCGAGAT
TGCCTTCAGCACTGTCTCTATTCTCTCACAATCCATCCTCCCAC
>rnd-5_family-738#LINE/CR1 ( Recon Family Size = 40, Final Multiple Alignment Size = 27 )
AGGCATNCAACAATNAAATTATCAGGCAGCAGCGGGTTTAAAAGCAAACAAAAGGAAGTC
ATTTTCACACNGTGCATAATNAATCGTGGAACTCATTGCCACGGGATGTTGCGGAGGCCA
AAAGTATAANTGGTTCAAAAAANAAAAGATTAGACAAATTCATGGAAAAAGGTCCATCAA
GGGCTATTAAACACAAGCAGATGCAATCTCCGGCTCAGGAAGGTCCCTGAGCCGCNGATC
GCTGGAAGCTGGGAGGGTATACCGGGGGAAGNATCGCTCTATACTCGTCCTGTTTTCCAT
ATACATTATTGGCCNCCGTCAGAAAACAGGATANTGGGCTAGACAGACCTTTG
>rnd-5_family-200#LINE/CR1 ( Recon Family Size = 32, Final Multiple Alignment Size = 27 )
CAAAGTAACTACTTCTTTCTGCACAGCTTTTAGCATAGCTCAAGCATTATCTCGTTGCCT
CGGCACCTAAAAGAAGGTAGGGAGGAGGGGGNAAACNAGTGAGGGTGANGGGTCATTATC
TTGTCACCCAGGTANCAATTNTTAGATTAACTAAGGGGTATTCTCGTCCGTAAAGTACGT
GTCGGGACNCNACAGGGACAGAGCCAACGCGTGGATCTGGAGCGCTGGGGTTGGCGCCAA
AGTCCTGCTCTTGAGAGGGGTGCAGGGGCACAGGCAATGTCAGAGGACAATGAGAGACGN
GGGGCATGAGGCCATAATGGGCCAAGCATGATCCTGCACAGGATGGNAGCAAAGACACTT
CCTCACCGTGGCCCTGGCNNTCCAGGGCACCCCAGAAAGGGCCGAGGAGTCCTGTGCGTA
ACCAGGAGGGANGACTGACATCACTGTGGGTCCCGGCNTTCCCCAGTCCCTTGCTGGCCA
TTCAGTNCACACTGCGGACGCTGGGCATGTGTGGAACATGGGGATGGGGTGCACAAAGTT
AAAGGGGACCCCAAAGTGGAAGGAGTGGAAGCCAAAATNGCTNGGTGGAGATACCCAAAA
AGGAGGTGTGGTATCCCAAAATGGAGGGAGGANCCCACAAAATTGGAGCCACACNCCAAA
AGGACACACAAAGCTGTTCCCTCCCTCCATTACTCACCAACAAGAACTGTCTATCAACTC
TAAGTTCAGCAAATAATTTCAAGTGTTTTAGCTGAAACTCATTCTGAGCAAACTTTGTAG
AACTGANCGCGNNNNNNNNNNNNNNNNNNNNNNNNNNNNNNNNNNNNNNNNNNNNNNNNN
NNNNNNNNNNNTTGCTGGCAGCGTCAGCANCAAAGGCACCCNCNGCAACTCAAGGAAGAA
GTGCNATTTACTGTAGGGCAAAGCAGCAAAGAAGTACAAAAGGATAAGCTAAGCAATGCA
CCNGATTATTACTATAAAAACTGCTGCAGGATACGAAAGATACATCACCAGTTACCCTAA
TACTTGACCATCGTCCTGACACACACATCAGCTGGGGATGCCCTGTCACACCAAAGGATT
GGAGAAGCACTCCCAGTAACTGGGAATTCCTATGTGGTTCGCCCACCCTCAGGTGAGGCC
GCCAACTTTGCTGTGAGAGGGCCCAGATTTTATACTGNTGAATAAACAAGCTACCATAAC
TTCTAGTGCGGGAACATCTGGTTTCATCCTCCCCTTGGCCAGCGCTCAGGGAGGAACCAA
GGGAGTTTGCTTTGACCCTATACCTTCAAACAAAGCCAGATAGAGAGAGATCTGATTTTG
TGGCCTTGTCTAGCTTCTAAGTGTGGAGAGGTAAACGCCTGCTTCGCTAATGAGCAGATA
CATACATCATACTGGTAATGATCATGCATATTTCGTTTATGANCGATTATAAATATAACG
TTTGGTTGGAAGGTTCATCTGGAGGTCAGCTTTGGCCGAGGGCCTGTTGTTCAGGCCTTA
GTACTTCACTAGAATTGTCCCTTTACAGGCACTGATCCTGTCCCCTCAGCTGCAATGGCA
TCTTCAGCTGGTCCCACGGGGATTGCCCAAGCTCTGCTTGTGCTGAGCTCCTTGTGAGTG
GAGTCATCAGTCTCTTGGATGAACAGATTCTCTGTCACAGCTGTCCAAAATTTTGCCCTG
GGATACCACCAAGGTAACAGGATAGCGGGTCTGCAGCTCTGACATGGAAGCTGTCCTGCT
GGGCGGGCTTTGCTGTGAGTCTGAAACACGGCAGCTCTCTGGCCATATGGTGCTGCTGNC
AGAGCTGCCTGCTGCCTACTCAAGGCTCAGGCAGGCACCTGAGCTGCCTCGTGCACTGCA
AAAACCATCTCAGTGCCCANGGCANCTCCCGACCCCTCGTCTCAGTGCGGGNCCTGCTGG
CAGTGTCAGAGCGGTGGCTCCTTGGGATCAGCGCTGCCCGTGCTCTCTGCCCGCCCTGGC
CCTGGCAGTGCTGGCCCTGCTCCCATGCACGCACAGGGAATGGGAACTGCTGCCTGATGG
CTTCTGCAGCTGCGCCACTGCTGCTGCTGGAGANACCTGGATGAACGGATTAGTGGGATT
ATGGGCCATATTGGCCTGCCATAGCAAGGTCCTGGACATGAAGGCAGAAGTGCAGAAGGT
CCTGTCAGTCCTATTTCTGTGTNTTTCTGGGAACCAGAGGAATCCCGCTTGAGCCTGTGA
GGCACTGAGTTTGCAAAGTAATGGTTCCCCTTCTTTGTTGTTGTTGTTGCTTTCCCTTTG
GGCNGCATCCGTATTTGAAGCCAGCCGAGCCTCTCTCCAGACGGGCATCTCTGATCATCG
CAGTGAAGCAATGGAGGGAGTTCAGGGGGTGGTGATGACCATTTCAGGATGGCTCTCTCC
AGTTGAGTGGGACTCAGAATAAAAACTCTATCAAACCTCAACTCCATTGGAAGGTTCCCT
TCCTTGTCACCCTGTGAATAAGCTCTACGTTAACTTTCGGAATTGTCGTTGTTTTTACAA
GATGGAAAGTCCCATTTGTGGTGGTTTTGGTATGGTTAGGGATTGGGGAAGGGTCTCCTT
CTGATGCCAAAATGNTTTTTGCTTTTATATNTTCTCCGTATTCTTCACGCATGTATTTGT
AGCTCTGTAGACTATTGTTGTATAATTANCTAGTTCCCAGGTAACTTCAGTACTTTTCCT
CCCCTGATAGGCAGAAAGGCAAAACACCTTCCAGAGGTCCCTATCCTATCTTGGCTCTTC
CTGGGAACCGAAGTCCAAACAGCTCTCAAGACATGGAGACTACACTTTCCCATGGACTAA
CTGTAGCCAGTACAGCTAGTGCAGCTAGTCACAAAGAAAGGGGGGCTCCAGAGGAGGTGG
CTTGACCAAGGGGGGAAATTNCNTCACCACTTGTGCTTCTAATTGGNGATTTTTGTCAAT
TATGCTAATTTCCTAAACTTATAAAACCGCATCGNCCCTATGTGGGGTGGGCTTTTGTGG
ACATTTTTCCATATCTGCCCCTGGAGGCCTCCAGTTAAAGACCAGATTTGATCTTACCTC
CTATACTTATATTGTCTGGAAAGTGTGTTGTTTCATTTCCCAATCTTTAGGGCATCCCTT
CCTCCACACTGCAGAGCCTTTGGAATACGGCCCCTGGCTGTTGTTTGCACAGCCGTGGTG
CTGCTACCTGAGGCAGAAAGTGCAATTGCATTTCCAGCCAAACTCCACGAGGAGTGGGGC
AGCCAGAGCACCCTGTGCAGATACAGGCCTGCAGCTGCGACTTGGCAGGGCTTTGGTTGC
TGCCCAGCGCAGCGGGCTGTCTCCTGTGTGACTGCCCCCTTCCCTGGTGCCCGTGGATAG
TAGGTGCAGGGCTCTGCCAGGGGCATGGAACAGGGTGGGGATGTCTGCTGGAAACAGAGT
GCAGTGGAAAATGCTGGGAAAATGTTTGCCTGTAAGAAATTGTGCATTCCTTAAGCTTAA
CGTAACCCCCTGTGCAGTTTCTGCTCACTGGGAAACATGCCTGAAACCTGAGCATGAGGC
TGCAAAGGCCACAGAGTCTCTTCTGCTTCTTGTGCAGTGTTGCTGAAACACTTAGTGACC
GTGTTTCTCTCATAGCCCAAGCCACGTTCTCCACGTCACCAAGCCGGAGCCTGGTGAGGG
GGAGAGCCCGCCAAAACCTCCTGTTGTTTCCTGGCATTTTCTGGGATGGGCCTACCATTC
ATGCATTGACTTGAGAAGCCAAATGAGCAGAGGGTGTCCATAGGGATGGCATTTCTCCTT
TTTCTGAGCAGGAAAAATTTTTCTTTTGCTGCATAAGGGAAGCTGAAATTTTCAGACTGC
TGAGACACAGAGCTGCAGGTGGCTCCTGTGTGCCCAAGCAGGCATTTTCATCCCAATACA
TTTGTGCATGCATCTTAATGTGTCTGTGTTGAATATGAGATTGTAAATGTTTGTTTCCTT
ACCTGGGGATTAACCGATGGATTTCCTTTCTTTTCTTCCAATTACCATTGTTTTCAAGAA
CAGGACAAAAAACTTGATGAGTCTTGTTCTATGGCAACTGTGCTTAAGGGACCAACAAGC
ACTGCAGAGATGCCNTTCATGTACTAATCCTTGGAATTAGTTAACATAGCAAAGTCCCCC
TTCCGAAAAGGCTGTCCAGCTGGTGTGAATCCTCAGAGAAGGAGATGTGCTTTCGCTGAT
GTAGTTCCCACTAACTAGGTCAGTCAATGAAATCGGCTGCCAAGGCAAGATTGGCAGGAT
GTTGGCAAAGCTGTGGCTGCATCAGAGTTTGGGCTTTTTGTTGGTAAAGGAAAGTCATCT
CCGGGTCTCTGCCAGGGCAGAAACTGCCACTGNAGAATGGAGGTTA
>rnd-5_family-755#SINE/MIR ( Recon Family Size = 29, Final Multiple Alignment Size = 27 )
AGGGAGCTCGACTTCACTCCCTGCTCTGCCTCTGCTTCCACTTGTGGCCTTGGGCAAGTC
ACTTAACCTCTCTGTGCCTCAGTTTCCCCATCTGTAAAACGGGGATAATAATACTTACCT
ACCTCACAGGGGTGTGTGAGGTTAATTAATTATGTTTGTAAAGCGCTTTGAAGATGAAAA
GCGCTGTATAGCGCTAAGTAGT
>rnd-5_family-356#Unknown ( Recon Family Size = 41, Final Multiple Alignment Size = 26 )
AGGCACTCAGAGCAGCCTTGTGCAAATCTGAGCTCCCTCCAGCCCAGGCTGCACCTGCGG
GTTTCAGCTCCTTGGCTCCAACTCCCACCTGCTTTCCTTGGAGAAGGAGCTGCCCCAGAC
ACAGAGGGATGTTCATTTATTGCCAGCCAACAAAGCCAAGGGAAGGCACAGCTCCATCAA
ATGCAAAAGCCATTCCTCTGCTGGATATTAAATCCACTTTGCACAGCAGACAGTCTCAGA
GCAATGGAAACACCTTCTGTGCCCAGCACAGATCCCAAGGTCCCCCAAACCCTCCCTGCC
CCGATTCTGCCCAGATTTGCTCTTTGCACACACGAGTCACAGGCTGAAGNCAGGAGCTGC
CTCCATGCCCAGAGGGAGGAAAAGAGGGAAAGTGGATGAAGAGCTCTCCTGTGCAGAGCC
AAGGTCCAAGTGCCCCTGCAGTGGGAACCACAACTCATCAGGTTTGTGTCCTTTGGGCTC
AGGGACTGGTGACACTCAGAGGCACAGAGAGGTTTCTTGCCAACAAACACAAGTTGAACA
TTTGAACAGTTTAAAAACAATCACAGCTCTTCCCTCAACTCTCTGTGATGTCCCAGCAGC
ATCTGACATGTCCCCATGCCCAAGGGATTTCTGTACAGGAAGAGTTTTAGACAAAGACAT
AAAAGGTAACTCTGGGATAAATATAAATATAAGTAAGGTGTTGATTAATTATATATGTAT
TTCAACTTCAGAAAGATTGGGCTACTACATAAAGCTCAAAGCATGTTTTAGACAGAGACA
TAAGAAAGTGAAATTCTGCGATGTAAATATTAGTAAGGTGTTGACGAATGTGATATTTAT
TTGAACTTCGGAAAGATTGGACAACTTCCTTAAGCTAAAAGCATGAAACCAATCAGTTGA
GAGTCACTTGAGTGACCAGACAGCACCTAGAGGAGGAAATCTGGGAGCAACAGGAAGGAC
ATTGATCCAGCTGGTCTAGTGAAGAGATGTCCTTAGACATGGCCATTTNAACAGGAGAGC
TGGAAACACCTGAAGGAAGAGGGAGAGGAAATAATAAACAGAATATTGGTGACGCAAGTA
GAAGGCAAGGTCAGTATTTCTTCTCCTGCCTCCAAGAAATTTCTGTTCCTGGAGGGAAAA
CTTTGCCATTTCTTCAAAGTACTCAAGTGACCCAGATAATAAAAATGTCCTTGTATAATA
TGAAATGCACAAGTATTAAAACCTGTGCCCCTTTCCAGGCAGACATCAGCTGTGTGCCCA
TGACCAGGCAGTGCCACTTGTGCCCTGAGGTGCCGAGCTGGGATTGGATCTCTCAGAGAG
GAGCTGAGGGAGAGCAGAGCACCTTGCAAGCTGCAGGTCCCTGCCAGCCCCGCAGGGCTC
CTGTGCCATCAACATCTGCTCTGCTCCAGTCTGGAACAGGGCCCAGCACGGTGCCGGGGC
CATCAGAGAGCTGAGGTGTGTGCTGGAATTCCATGCCCTCCCCATGGCGCAGCAGCCCTG
CATTTCCCTGCTCCAGCCTTGGTCTCCAGCACAGCCATGGAGGCTCTTTGGGCTCCTGAG
TGTTCCTGCAGCCCCCAAGGGCAGCTGAGCTCTGCCTTTGGCACAGNCAGCCCTGGCCAG
CGCAGGCCGTGCTCAGCAATTCCTCGTCTGTGCCCGGCCTTGCTGCCAGCCCCGGCTCAG
CGGCCAGGGCTGCCAAGGGCTGGCACAGACAGAGGCTGGCGCCGACAGTGTCCTGNGCCC
CTCCCTGCTCTGTCCATGCCGCCAAGGGCACAGAGCAGCCCCTCCGTNGGGCCCTNGNCT
GTTTTCAAGCCTTGCCGGGCTCTGTGCCCCACGGTGTCCCTGCTGGGCCAGCCTCTGCCA
GCTCCTGCAGAGCCCGTGGCACCTGTGGGGCTGCACAGACAGCCCTGCCCCGGGCTCTGC
TGGCGTCTGGGCCAGCAGAGAGGCCGGCCAGGGCTGGCCATGGCCGGGAACAGGCCCTGA
GCCCAGCGCAGGAGGATGGAGCTGGGCCACAGCCAAACTCAGCCCAGGGCAGAGCTGGGG
CCTCAGCAGCCAGGACTGCCCAGGGCTGGCACAGACAGATGCTGGCGCAGGCCAGGCTGT
CCTGGGCACCCCTCCCCGCCTCNGTCCCTGCCAAGGGCACAGAGCGGCCNCGGCTCAGCC
AGNACTCAGCCCCGGCCACGGGGGGCGGGGCTTGGCCAANGCCNAAGGAGCTCCCGGCTG
TCCTGCTCGGCACGGCCCAGGCAGGGCTTTCACAGCCCCATCCCACACTCCATTTCCCAG
CTGGAGCCGCTGGTGCCTCTGAGGCTTCTGCTGCCCCAGCCCCAGGGCGCTCTCCTTGTC
TGCCCATTCCCCCAGGGTCTCTGGGGCCCCAGGGATGGCCTCAGTGGGGGCTGCTGACAT
CCTCAGCAACTTGGAGGCTGCTGCTGAATTTTACTGCTCCAGAGGCTTCTTCAGCCTTCA
GCTCTTCAGTGCAGGAATTCAGTGCCCCAGGGCTCATTAACATTCAGAACACCTTAACAA
GCCAAGCCCTGGGAATAATTTAAGTTTTCAAATCTCTTGTGGTTGATTACACTATATTTA
AAAGGACAGTGAGAAAAGATTTCTTCAGGTCCTGTTTAGTTTTCTTTTACTCCTAATAAA
TTGATATGTGAAATCTCCAGTTGACACTGAATCCAAGCGCCTCCTCATGCAGTCGGAATA
GATATGAAAATCAAGACCCTTTGCGGCTGACAATCCATCAGACTCTGTCCCTGCCCCCAC
CCCACCATTTCCCCCATCCAAGCCCTGGCACTC
>rnd-5_family-65#LINE/CR1 ( Recon Family Size = 26, Final Multiple Alignment Size = 25 )
TAAGTTTGCCGATAGCACTAAATTGGGAGGAGCTGTCGACTCCCTCGAGGGCAGAGAGGC
CCTGCAGAGAGACCTCGACAAATTAGAGGGCTGGGCAATCACCAACTGTATGAAGTTCAA
CAAGAGCAAGTGCCGGATTCTGCACCTGGGACGGGGCAACCCTGGATGTACGNACAGACT
GGGGAACGAGANGCTGGAAANNAGCGCCGCGGAAAGGGATCTCTGGGGNTCCTGGTCGAT
GGCAAGCTCGATANAAGTCAGCAGTG
>rnd-5_family-2206#Unknown ( Recon Family Size = 29, Final Multiple Alignment Size = 23 )
AAAATGCGGGCGTTGGAGTGGTGGNTGCTGCTGCCTATATCTGTCCCCAACAAGCNTCTC
CTGTGGAAAAGCNGGTTGGGTNAACNTTCAGGCAACGCAGTCAGACCCTCACNCAACACT
CACCGCAGCTGGCTCAGCGANAGAGGCAAGAAAGGCTCTTTTTGCAGGGTTTTATTCCAG
CGAAGNNTATCACATGCGGCTGAAGGGAACCCAGCAGGNAAAAGAGGACGAGCACGTGGA
GNAGGCAGCTTAAGAAGGGGCAAGGGGTGGGGGGCGGAGCTAAGGGCAGGGCAGAGGGNA
TTGGTCTCCAGGGGAAGGGGGGCGGCCACCAGGGATACCAATCCAGTGAGGGGACAGGGA
AAGGAGAAACCAGGGGAAGTTACACAGGGGAAGTTGGCGCAGAAGTCCATGGGGGAGTCT
NCTTTTCCCCCCAGGAGGACTGACTCTATGGTAAGTAGTTACTGCCGTTGCCAGGGCCGA
GGACTTGGGAATTGACCGAGGCGGGAGAGTTCATGGGAT
>rnd-5_family-197#Unknown ( Recon Family Size = 36, Final Multiple Alignment Size = 23 )
GGTGCCAGCTGCATCTTGGGAGCAATGGGGAGCGTGAGCCATTGCTATGCTGCACTGCTG
AGCTGGCAGCAGGGTGGATACGGCCAGGACATTNCCGNNCTCTGCTNCCCCCTGAGCTGG
GGCCTGCAGGGACCNTGATCTGCGGGCTCTTGGCACAGGAGCCCTGCTCAGTGCCCAAAG
CCCNGAGCCTGCATGCAATAATTCCTCTGTGCTGTGCTGTGCTGCTCCCAGCAATACTTG
TCAAAGAGGTGGATAAAGACAAGGAAAATGCCCAGAGTTTTGGAGCTGCTCCAAAACTCC
ACCCTCCAGCAAACAGGTGCCTCTCTGCATCTCCCCAGAGAGTAGGAAACTGCAGGCATC
TCAGGCCCATGGTGCAGCTGGGCCTCCCTGTCAGCTGGTGCCAAATGCCTTCCTGCAGAG
GCTGGGGAGAAGCTGCAGCCAGGCCAGGCTGGGAAACAGCCCTGCAGGCCGTGAGAGCAG
CAGCGGGGCAGCGAGGCNNNNNNNNNNNNNNNNNNNNNNNNNNNNNNNNNNNNNNNNNNN
NNNNNNNNNNNNNNNNNNNNNNNNNNNNNNNNNNNNNNNNNNNNNNNNNNNNNNNNNNNN
NNNNNNNNNNNNNNNNNNNNNNNNNNNNNNNNNNNNNNNNNNNCGGCCAGAGGAGCAGAC
CCTGTGCAGCACCCTGGATTGGTGATGGCCCATCAATTAGGTCCTACCAACTGTGTGTTA
ATTGGGGAGGAGCTTTATTTTGCCTGCTGACATTGCTGGTCAGACTGTGTCCCTGCAGAT
GCTCTTGATTGTTGCGGTACGAATTTCATTTACTGTTTCCTTCTTAGGTGGTTCGTTCTG
TTGTACCCCCATGTTCTCCCCGAGTTTGTTCACCCCTGGCTTTTACCCTCCCTCAAAGCT
GNCCCCCATGCCATTCCCCGCCCCTTGTTCCAGCCCTTTCCCTGCCTGTCANAGCAACCC
AGCCCCTTGGTCCCCGAACCTTCCCTCACCGTGGGCATCCATGGCTGCTCCTNGCCATGG
AACTCAGCCAGTGCTGGTGCCGGGTGGGCTTTGCTGTTGGAAACACCTGGACATATCTCT
GACAACTCTTATTACTTTATTTGAACATAAAGTGTGGGCCAAGNCCTGCCCTGGCAGGTG
GGGCCTGCCCACCTTCAGTCATGGTAGGGGAACAGGACCAGGGGGCTCAGGGGCAGAGGG
TCTCGTTGTGGAGGGGTTTGTTTTGGGAATGGCTCAAGATGGTGAGGAAGCTGTGGAAGG
GCAGATGGGGACAGACGTGAAGAGCTGGAAACACAGGTCAAGTTCTCTCTGCCGGAGTTG
TTAGGCTCGTCTCCTGGAGATGCACAGCAGCACCTTGGGAGAGAGCAGTGGCTGAGGCCC
CAGCTGCCAGTGGCACACAGGGAGCCTCCTGCACAGCAGGGCCCAGAGCTGGCAGGGCTC
CCCAGCACGGCTGGAGCGGCTGGCACACCTTGGCCCAGCTGGACAGCTGCCCCTCAAGGC
CCCGGCGAGCAGGGGACGGCTCTGGGCAGGCTCCCTGGCCAGGAGCGGGCCCCAGAGCGC
CTCTGCCTTTCAGGGGCAATCTCGTCCTTGCTCTTTCTCCTCCCCACCTTGCTCTGCCTC
TGCCCTGTGCCCCTGGGGCTGCTCTTGGCCAGGCAGCCTCAGTGGGAGCCAGCACTGGCT
GCAGCCCCAGCGGGCCCCGCAGGACAAGCCTCAGCAATGAAGAGGCCAAGGAAAGCACTG
GGCAGAGCAGAGCCCTCAGCCGAGTTCTTTGGACAGCCATGGACTGGCCACAGCTCCACT
GCAGCCTCAGTGGGAATCTTCCCTGATTTTTAGCAGCCTTTAAAGGAAGCGGTTTGAGAT
TGAGATCAGCAAAACACTCACCATTTTCNCTTACAGNAANACCAGATTCCGACAGAGCAC
ATCATCAGGCCAAGTGCTGCACCAGCCNCAATGACCATCAACTTCATCAAACAAGATGTT
CCCCGGCAGAAATCTCTTCTCATGCTTTTCCAGATTTTGTCAGCACGTGTTGAGGTGCCA
GCTGCATCTTGGGAGCAATGGGGAGCGTGAGCCATTGCTATGCTGCACTGCTGAGCTGGC
AGCAGGGTGGATACGGCCAGGACATTCTCGCTCTCTGTTTCCCCCTGAGCTGGGGCCTGC
AGGCACCTTGCTGCCTCTTGGCACAGGACTGCTCAGTGCCCAAAGCCCTGAGCCTGCATG
CAATAATTCCTCTGTGCTGTGCTGCTCCCAGCAATACTTGTCAAAGAGGTGGATAAAGAC
AAGGAAAATGCCCAGAGTTATTGGAGCTGCTCCAAAACTCCACCCTTCAGCAAACAGGTG
CCTCTCCGCATCTCCCCAGAGAGTAGGAAACTGCAGGCGATCTCAGGGTGTGCATGGCCC
ATGGTGCAGCTGGGCCTCCCTGTCAGCTGGTGCCAAATGCCTTCCTGCAGAGGCTGGGGA
GAAGCTGCAGCCAGGCCAGGCTGGGAAACAGCCCTGCAGGCCGTGAGAGCAGCAGCGGGG
CAGCGAGGCTGCCATGGATCCCTTCCTGCTGTGCCAGGCACGGCCTGTGCAGATCTGCAG
GGANAGCCCCCGGCTGCTGAGTCCCAGGGGAAGGGGGGAGGGAAATGCACCCACCACGCC
GTCTCTCCAGATCACTCAGGATTTCTTCACNATGTGTTTGTATNCCTCCCTGGAGCCTTA
CTGCTTCCTGTANGTTTGTTCCTCCCTCTCAGGGGACCTTAAGAGGAGTATTTGCATTTC
CCAGGCATGGATCCCACAAAACCCGTGCTCAGCCTGTGGTGTCANCGGGGACACACTACT
CACCCCTGCGATGGGAGACGGACTTGCGTTCAGCAACCAGGAAAGGAGCCTGAAATGTCC
TCCCTGCAGACGCACCTGCAACTCAATAGCCACAGAAGCTTCTGCCAGCTGGTTCCTGCC
GGGTTGTCAGTGATTATTCTTTTAGGAACGTTATCGGTATACCTGCGCGAGACTTCAGAG
GCTGGAAATCTTCATGGAGCCAAGCTGCTGGAGAAGCCTTCCTAGCATGCTCATCTAGAA
GGGAGCACAGATGAGAACCAGTTCCTTGTGTGCTGGCATCCCCCTCTGTCTGTGGGAACT
TGCGCACCTGCAAGGGGCTCGGGGAAGGCCATGGGAGCCAGATGTGAAAGGACAAGGCCA
AAGCTGCACAGGGGCCTGGGGAGCTCTGGGCTGTCTCTTGGCCGGTCTCCACACTTTGGT
AGGCCCTGTGCCACATCCCTGGGAGGGCGGCTGGAGCAGCCCATGGGCCACGGGATTTCA
CTCCCTCCCACAGAGGAAACCCTCCCTAAACCCCAGGGGAAAACCATCCCCAGCGCTTCC
CCGGAGAGCAGGGAGCGCCGTCCTGGGAAAGGGGAGCCAGGCTGCCGGCTCACCTGCTCC
CCGCGCTTGCAATGGAGCAGCCTGGGCAGCCCTGGCAGGCAGGGCCACGGCCAGGAGGAG
CAGGAGGAGGAGGCGCAGAGCAAGGGCCACGGTGCCTTGCCCTGTGCCAGTCCCGCCGCT
CTTGCTCTTCTCTGGGGCNGCACAGAGCACACGGAAGGACACACTGGCATTGCACATGGG
TGGAAGATGGACAGCTAAATGCTCCTTCCTCCCACTGACAGTGATCCTCCTGTGGGATTG
CTGTTGGGCACAGGAGTAGGAATTTGGGGGACAGGATTTCCAGAATCCATCAAACTTCAA
AGGATCTTAAAGGAAATCACACATAAATATTCCTCTGGACAATGATTTCTCTGTTAGGAA
AGGGTTGCTGATAACCTACCTTCACCAGACTTCAAGATCCTTAAACCGTGGTTTATCACT
CTTTCCAAACGCTTCAAGTCACGGTCCCAATCTAGAAAGGAGCACAGATGGGAAATGTTC
CATGGTGTGCTGGGATCCCCCTTCTATGAGGAAGTGAGCACTGCAAGGGGCTCAGGTAAT
GCTGTGAGCCCGCCCTGCCAAGCAGCAGAGAGGGCAGCTGCCACAAGGCTCAGCAGGGGG
CTCAGGCCCAGAGGCACAGCAATTACCTCCTGTGCCCATGCCTGTGTCCGTGCCTGGCAG
CGCCTCCCTTCCTGCAGCAGAGGCTGCCAATGAGCCACTGCTTCCTCCGGGAAACTCAGC
CTTCAGCACAGCCTCTCCTTCCATCTCTGGGGAAAGGAAAAGGGACAGCTGGATCATTTG
GGAACTGTTCCCCAGCGGGAAGGTGGCATCTTCAGGAGGCAAAGCTTGTCTCAGTCACGG
ATGAGANTCAGGATAAAGACCAGGTTACTGGGGCTGCTGCAGGGCCCACCCTCCTNNAAA
CATCTGCNCCTCCNGATGTGCTCAGGGACTGGGAAATTGCAGGGGATCTCAGGGTGTGCA
TGGGCCATGGCGCAGTTGGGGCTCCCTGTCAGCTGGTGCCAAATGCCTTCCTGCAGAGGC
TGGGGAGAAGCTGCAGCCAGGCCAGGCTGGGAAACAGCCCTGCAGGCCGTGAGAGCAGCA
GCGGGGCAGCGAGGCTGCCATGGATCCCTTCCTGCTGTGCCGGGCAGGGTCTGTCCAGAT
CTGCAGGGAAAGCCCCCAGCTGCTGAGTCCCAGGGGAAGGGGGAGGGAAATGCACCCACC
ACGNCGTCTCTCCAGATCGCTCAGCATCTTCTCCACGTGTTTGNATGTCTCTAGAGCCTT
ACTGTTTCCTGTAGGTTTGTTCCTCCCTCTCAGAGGACCTTAAGAGGAGTATTTGCATTT
CAGATGGATGGATCCCACAAAACCATGGCTCAGCCTGTGGTGTCATCGGGGACACACTAC
TCACCCCTGCGATGGGAGACGGACTTGTGTTCAGCAACCAGGAAAGGAGCCTGAAATGTC
CTCCCTGCAGACGCACCTGCAACTCAATAGCCACAGAAGCTTCTGCCAGCTGGTTCCTGC
CAGGTTGTCAGTGATTATTCTTTTAGGAACATTATCAGTATACCTGCACGAGACTTNAGA
GGCTGGAAATCTTCATGGAGCCAAGCTGCTGGAGAAGCCTTCCTAGCATGCTCATCTAGA
AGGGAGCACAGATGAGAACCAGTTCCTTGTGTGCTGGCATCCCCCTCTGT
>rnd-5_family-3585#Unknown ( Recon Family Size = 22, Final Multiple Alignment Size = 21 )
GTGGAAGAGGTTTTACAGCGACTTCTGTGAGCCAGAGAGAAGTTTGATAAGAGGATCCAT
GTTTACCCCTGAAAGAATTTCCTACCAAGGTCGTTGACATAGAAACCAAGAAAGAAAGAA
GGATAAATAAGAGAAACCTGCAACTGCCTATTCCAATGAGCACTTTGTTTGTTTCCTGAC
CAATGAGTAAAGTGTAAACTTATGAGTTTTGTAAGAATGTATAAAAAGCATGCATGCTAT
AATAAAAACAGGTTTGAAGCCTTCTGAAAATGGAGTGTGTTGCTTTGTATTGTCNCCGTC
TC
>rnd-5_family-478#LINE/CR1 ( Recon Family Size = 23, Final Multiple Alignment Size = 21 )
CCTGCCAGGGACAGCTCCCGGCCGGCCCTGGGAGCNGCTCCCAGCGCCGGCCGGGAGCTG
TCCCTGGGGGGAAGGAGCCGCCCTGAGCAGCGGCAGGCGCCGCTGCTGAGAGGGGCTGGG
TGGGGCAGGGCTGCTCCCAGCTCCAGACCAGCCTGGGCACAGCTCCGGAGGGCACTTCCC
AAAGAAGGTAAGCCTGGGATTGCTGTAAAGGTCAGGAGCTTTCCTGAGAGTGTTTTCAAT
TTCCTGCTTGGAGCAGGATGGNAAATTTGGGTCTGTGACAAAAAGATTTTTGCTATTTAT
ACATCTTTCATGTATTCGTATCTCTGTAAATTACTATGATATAGTTATAAANCTATAATC
CTTATTTAACTCTATTAAACTCTTAATTAACTTTATTAANTTACTATTATGTACTTGANA
TAATTGTAATCCTTTACTGACTCTAGTATGTTTCCTACCTATCTCTTAGATTTTAGAACA
ATAAGGTGACTGTCTAAATACATTCTTGAAATACTGCATAGTCTTATTATCAGGAAGAGG
ACCTACAAGAAGAACACTTTGGTTTTTGAATGTGAGCAGTCATAACNAAAACTGGGGCAA
AGAAGCCCTTGGACCTACTCCAATGGGCTGAGCCAGGGGTGTGTAACTGGGGCAACTGAA
TCTCCTATTGGATGTTCCTGTTAAATATCCTAATTAATCGACCTTAATAAATTGTTGAAA
TCAGGGGCTGNGTGTGCCCCATTCCCACTGGGGCACCTGGAAGCTTCCAATAAAGGTCTT
GTTTTTACTTTACTGCTCTAACACTGTTGCAAGGGTTTTTTTCTCTTTTGGTTATAGACA
ACAGGGGGATGAGAGAAGCAGAACAGGAATTGTAATCCCAGAACGACAGAACATTCTGAG
CTGAAAGGGANACANAGGATCATCAAAGGAATGTTTGAACATTTACAGAGACTCCAGAAC
TGTGACTTTGGGTGGTCAGTCTCTCTGCTGGGAGCCTCCCAAAGGGCCTTCAGCCACTCC
TCAGCCCTGGACAGCAGCAGCATCACCTCTGCAGGGCCCAGCAGGGCTCTCCTGAGCTGC
CCTTGCCCAGCTGCACACAGAGCCTGCCCCAGCCAGGGCCCTGCACACAGGCAGGTTTCT
GTAGGGCCGGGCCGAGGGCACACAGGGTGGGATGGGCTCTGTGAGCGCTGGCAGGGACAA
GGCACCTCTCAGGAGGGAATGTCCAGGCCCAGGGAGATGCTCAGGGAAGGAGAGGGGGCT
GAGCAGAGCAGTGCTGGGGGAACAAGCCCATCCAGCCCCTCACCTGCCCTCAGCCACAGG
GAATCCTTTGCCTCTCACATCTCTCTGTGGCAAACTCTGAGTGCAGCAGGAATGCTGGGG
ATTTCTGACCTCAGAGAGCCAGGAATGGTGCGTGGGTAGGAAAACAATTCCTAAAACCAG
CTCCTGCCATCTGTTTCCCTTAGAAGTGTGAGTGCAGATGGTACCGNGCCTTTCTGCAGT
AGGAGTGATTCCCCTGACAAATCCTGAATATCCAGCCTGGTCCCTCTGCCACAGGGCCAC
AAACCCAGGGAAGCAGGGCAGGGATGGCTCCTCGAGAGCCCCCACGCACAGGCCTGGCTG
CTCCTGGCACACTCAGCCAGCACAACTGGAGCTCAGGCAGGGACCTGGGTGAAGGTTTTC
CCAGAGCAGGAACAAGGGTGGGTGAGTCCCAGCAGGACAGTCTGCAGGGAATGGCCCAGG
TTTGGCTCCAAGCAGCCTCTCCTGACTTGTCCCTGTCCTTTCTCCATGAACAGGTGCCCA
TGTGCAGCCACAGCAAATGTCCAACAGCAGCTCCATCAGCCACTTCCTCCTGCTGGCACT
GGCAGACACGCGGCAGCTGCAGCTCCTGCACTTCTGCCTCTTCCTGGGCATCTCCCTGGC
TGCCCTCCTGGGCAACGGCCTCATCATCAGCGCCGTAGCCTGCGGCCACCACCTGCACAC
GCCCATGTTCTTCTTCCTGCTCAACCTGGCCCTCAGCGACCTGGGCTCCATCTGCACCAC
TGTCCCCAAAGCCATGCACAATTCCCTCTGGGACACCAGGGACATCTCCTACACAGGATG
TGCTGCTCAGGTTTTTTTCCTTNTCTTCTTCATTGGAGCAGAGTATTTCCTCCTGACCAT
CATGTGCTACGACCGCTACGTGTCCATCTGCAAACCCCTGCACTACGGGACCCTCCTGGG
CAGCAGAGCTTGTGCCCACATGGCAGCAGCTGCCTGGGCCAGTGCCTTTCTCAATGCTCT
GCTGCACACAGCCAATACATTTTCCCTGCCCCTGTGCCATGGCAATGCCCTGGGCCAGTT
CTTCTGTGAAATCCCACAGATCCTNAAGCTCTCCTGCTCCANATCCTACCTCAGGGAACT
TGGGCTCATTGCTGTTAGTGCGTGTTTGGTATTTGGTTGTTTTGTGTTCATTGTTTTCTC
CTATGTGCAGATCTTCAGGGCTGTGCTGAGGATCCCCTCTGAGCAGGGACGGCACAAAGC
CTTTTCCACCTGCCTCCCTCACCTGGCTGTGGTCTCCCTGTTTGTCAGCACTGTAGTGTT
TGCCCACCTGAAGCCCCCCTCGATGTCCTCCCCATCCCTGGATCTGGCCCTGTCAGTTCT
GTACTCGGTGGTGCCTCCAGCCCTGAACCCCCTCATCTACAGCCTGAGGAACCAGGAGCT
CAAGGCTGCAGTGNGGAGANTGATGACTGGATGCTTTCAGGAACATTAAACTGCTGGCCA
ATTTCTGCAATCACTTGNAATAAAAGTCATCTTTGATACTTCTTNTTGGTTTANTTTTGN
AAGTTTTTTTTTTTTTAATTTTCATGTTGTCCACAAANCTAATTTTTNNNNNNNNNNNNN
NNNNNNNNNNNNNNNNNNNNNNNNNNNNNNNNNNNNNNNNNNNNNNNNNNNNNNNNNNNN
NNNNNNNNNNNNNNNNNNNNNACTCAGCCTGCACAACTGGAGCTCAGGCAGGAGACCTGG
GTGAAAGGTTTCCCAGAGCAGGAACAAGGGTGGGTGTGTCACAGAGGAGGGTNTATGGGA
AATGGCTTTGATTTTGTTACAGGNAGCCTCCCGTAACTCTCACTGTCCTTTCTCCATGAA
CAGGTGCCCATGTGCAGCCACAGCAAATGTCCAACAGCAGCTCCATCAGCCACTTCCTCC
TGCTGGCACTGGCAGACACGCGGCAGCTGCAGCTCCTGCACTTCTGCCTCTTCCTGGGCA
TCTCCCTGGCTGCCCTCCTGGGCAACGGCCTCATCATCAGCGCCGTAGCCTGCGGCCACC
ACCTGCACACGCCCATGTTCTTCTTCCTGCTCAACCTGGCCCTCAGCGACCTGGGCTCCA
TCTGCACCACTGTCCCCANAGCCNTGCACAATTCCCTCTGGGACACCAGGAACATCTCCT
ACACAGGATGTGCTGCACAGCTCTTTTTCTTTGCCNTCTTCATCTCAGCAGAGTTTTCCC
TCCTGACCATCATGTGCTACGACCGCTACGTGTCCATCTGCAAACCCCTGCACTACGGGA
CCCTCCTGGGCAGCAGAGCTTGTGCCCACATGGCAGCAGCTGCCTGGGCCAGTGCCTTTC
TCAATGCTCTGCTGCACACAGCCAATACATTTTCCCTGCCCCTGTGCCATGGCAATGCCC
TGGGCCAGTTCTTCTGTGAAATCCCCCAGATCCTCAAGCTCTCCTGCTCCAAATCCTACC
TCAGGGAACTTGGGCTCANTGCTGTTAGTGCCTGTTTAGCATTTGGCTGTTTTGTGTTCA
TTGTTTTCTCCTATGTGCAGATCTTCAGGGCTGTGCTGAGGATCCCCTCTGAGCAGGGAC
GGCACAAAGCCTTTTCCACCTGCCTCCCTCACCTGGCCGTGGTCTCTCTGTTCCTCAGCA
CTGCAGTGTTTGCTCACCTGAAGCCCCCCTCGATGTCCTCCCCATCCCTGGATCTGGCCC
TGTCAGTTCTGTACTCGGTGGTGCCTCCAGCCCTGAACCCCCTCATCTACAGCCTGAGGA
ACCAGGAGCTCAAGGCTGCAGTGTGGANACTGATGACTGGATGCTTTCAGAAACATTAAA
CTGCTGGCCAATTTCTCCAAATTACTTNGAATAAAAGTCATATTTGATACTTCTTGTTGG
TTTCATCTTGGAAGTCTTTGTTTTACATTTAATGTTGTCCACAAATAAATGCCATTCCTT
GTGCCATTTCTCATTTTGTTTCTCTCCACCTTCCCTGTGCCCACAGACTGTGTCAATGAG
GGGCTGCGCTCTCGGTGGCTTTAAAGGAACTAAAGGATGTCCCAGCGAAGTTTTCTGCAG
AGATGCCCTTTTGTTGCCTTCTCTGGAGCTGCAGCAGCAATGTCTGTGTGCAGAGCTGGG
GCAGATCAGTGCTGGCACAGCAGCTGTGCCCAGGAGCAGCAGCACTTGGTGCTGCCAGTG
CTGCTCCCGTGGCCCTGCCCCGCTGCCCTGGTGGCCCTGGTGTCGCTGCAGGGCCTGAGT
GCTCTCGGGGCCGGGCACAGTCCTGGGGGTGGCAGTGCCGGGGCTGCAGCAGGGACAGGC
CATGGGCACTGCTGGGGCAGCGCTGACGCCTCAGGCCAGGGCCTGGGGGCTCCAGGCTCC
TTGCCCAGGCTCTCTCAAGAACACGGCCAGGCCAATGCTCAGCACAGAAAACCCCCGTGA
GCAGCCCCAGGCTGCTGCCGTGGGGACAGGCCGGGGGCCAACAGCNCGGCTGGNGCTCNG
CAAGGGCCCTGGGGGACGCCAGGGGAAAACCACTCCAGCTTTTGTTCCTGGCCTCTGCAG
TCAGCCAGAAAGTTTGTTCCCANTCAGCTGGGAGTTCCCTGTCCCACCTGCAGACGCTGC
TGCTCAGAGCCAGGGCTGCCTGGCAGCCACCCCCAAACTGCCCTGAGCATTTCCTTGGCT
TCACCTTTGCTTTCTTTACTNCCCCTGNTACAGATTTCTTCCTCCTGCCCGCCCCTNTTC
CCTCCCCTGCAAGCTGCNCANCCCTGTTTGCCCTTTCCTCTCTGGCCTCCAGCTCCCCAT
TGCAGTTCCTGACTTGGCACCATGGGAACGNCCCTTGGGGAGCAGGATCATCCCACAAGT
GCTGCAGGAATTGCCTACAGGCTCCTGCAGTGCCTCCCTGCTGCTCCCTTGCCAGAGGCA
CCCCAGGCCAGGGGGGCACATCTGGGCTGCTGTGTCTGGCTGTGGGGCTCCCTGTTCTGG
GCAGTGAGGAGGAGCTGCAGAGGCTCTGCAGGACTGACAGGATGGGCTTTGGGGCTGTGA
GGAGAAGCTGAGGGACCTGGGCTGCTGGAGCTTCTGAAGAGGAGGCCCAGGGCTCCTCCT
GCAACTGCTCCAAGGGTGG
>rnd-5_family-2411#LTR/ERV1 ( Recon Family Size = 22, Final Multiple Alignment Size = 21 )
ATTGTAATATANGTTATGGAATAATTCGTGCTTATGTAAAATATACATCAAGTCAGTTGT
GCTTGTACAAAAAGATTCTTAAAGTTTTAAAAGACCAGAAGCNGCAGCCGGGAAAGGCTG
CAGAAACCACAGATGACAGAGAAAGAAAGACCTAATTTACAAATGAAAAAACGTGGCTCC
GTGCAGAGATGGGCTCTTTCCGGGGGCAATCCAGGAGGCACCCAATGTGATTAGTAAGGG
TAGTCAGAAGCTCAACCCAGACTGAATCACAGGAATTCTATCCCTTCCCCCTCCCTCTTC
AAAGGGGGAAATCAGAAAAATACTCGGATTATTGGGATATTGTAGATTGTAGATTGAAGG
ATGCACACAGGCAGTAAAATTTTTGTGTGAATAAACTGACAGAGGAGATGATATAAAATG
GAGCAAAGAAGATGGTGAAAAACTAAGAAAACTGAAGTTAAAACTAGCCCCAATATCAAC
TTTAAGCTTACCTTCACTAGCAAAACCCTTTCATCTGTACGGAAATGAAGAAAAGGGGGT
AGCTCATAGGGTTTTGTTTCAGGAGTGGGGAGGAGTAAAGAGACCCGTGGCTTATTTATC
AAAGATGTGGGATCCAGTAAATCAAGGCTGGCCAGTGTGTGTTCAAGCTATAGCAGCTAC
TGCAATCCTGGTTGAGAAAAGTCATAAACTGACTTTTGGAGGTAAATCAATTGTGTGCAC
ACCTCATGCAGTATGAAATTTCTTCCGATTTGCATTGTGATTTTTATCTTGAAATACATA
ACTCACTGTACTCTAGGACTGAGAAACTAGTTTACAGCTGTGACATAGCAAAACCTGCCA
TTAATTTATTTTGAGTTGATGCAGGCTGTTCACTCAAGTGGTTCTCAGTGTGTAAAGTTA
AACTAAAGGTAACACCAGCTGCTTGGTAGGTCAATGAGAAACATTTTTTCTTCCAGCCAG
TCCTTTTTCATGTACCCAAATGTGTTTTGCTTTCTTAGTTTTTTTGGTTTGTTTGTTTGT
TATTTTTTCTGGAAGTGCTGGCTACTTGCAGTGTACCTGGAACAGCAGCTAGAGTTGTTC
ATGCATGAGACTTCTGAAAAATAGGGCTCANTTTTTCCCCAGACTTGGAGGTGGCTACAT
ATAGAAAAGGGAACCTACAAAGCGAGGTGAAGAAAAAAGGTTTCAGTATCTTCCAATGTA
AGCTGTTAATTTTTTTACTTTCAGCATCACTGTGGGTGTGTGACACATNCACATTAAAAA
GATGGTGGGGGGATCTCTGCTTGCTGTAGGTTTATTTCTTGAATGAGTTAGAGAGCTGTG
AGGAAGTTTTGGGCTCCCTGTGTGGATTACCCAGGCCTGCAGGGAGGGCTTGGCCATGAT
TCCCTCTGTGCTGCAGGCAGCCCTGCAGCGTGGCAGCAGTGGCTTCTTGCCTCTGGTGAG
TTTGCAGGCAGGGTGCTCCAGCACTGCAGTGCTCAGGGGCAGTTTCCTATTATGACATTA
AGGCTTGAATTCAGGAGCGCCTCTTCCCACCCAGTTATTGTTTGTACCACAGGAGCCTCT
TTAGAGAGTGTTTCCTGGCAGTCAAAAAGAGAGTACTGCAGAGAAAAATTCCTCACTTGC
TGTCCTCCCCCTGCCCTCAACTCTATTCATATTTTGTCCATTCCCTCTTCAAAATACAGA
TTTGTAAAACTCATGCTCTGTGTCCTCAGATGNCCTTCCCAAATCAAACCTTGGCTTCGT
TGCAAATTGCATTGCACTAACTAGCATTGCCTTAAATTTGTTTTGGTGCAGGCAGGGTCA
CTTTGGAAGTAAGTTGTTGTTTACTTTGTTCCTGCAACCCTTTCAAGCTTGTGAATGGAA
AAATTGTGATAGCAAAATAAGTCTTTATTTTTGCACTGTCAGCTGTGAGTGGCTGGTAGC
CTTGGTGGAGGGTGCCGTGAATTACAGGCCTGCAGAACACGCATAACAAAAGTAATTTAC
TTTGTAAGGAAGTTGAAAAAGGGGGGAGAGGTGATTGGCAGACTCACCTCTCCAGGATGT
AGGACTAATGTTAGAAAGTGGACTGATATTGGAATGTGGATGTTGAAATGTGAAGAGAGA
AAAAGAAAGAGATAGAAAGGGAGAGAGAGAGAGAAAGAGAGNNNNCGAAGGGGAGAGCGA
AATACACCCCCAAGGTCCCCTCAGCCACAGCTATCTGTAAGTTCTCCCCCATTCCTGCTA
GGCAGAGTGACAACAAGGAGGGGGGGAAGTGGGGAAGGACAGAGTTAAACCCAAGGCTGT
GAACAGGACCACCAGTAGAGATAAGATCAAGGCAGAGATNGTGACTCTCACAAAGTGGTT
TATTGTCTTAAGCAAGATTTCTTTTTTCTTTCTGATTGCTGTTGTTAAGAAGAGAAGGCT
TTTGTTCTGAAGACTAAAAGTCTGTAAGACTAAAACAGTTAAATGTTACCCAAAAAGTAA
AAGGCAAGAGATGTGATACATCTCGTGTTAAAATTGGCCTGGTCTTTTTTATTTAACTAA
TTATAGCTCACAGGAAGAAGAATTGGTCTCTGCAGCTATTAACACAGCTGGATACAAGAA
GAAGCGGCTGTAGAAAAAGAGTTTAGTTAAACCCAGAAAGTTTTAAAGAAAACTAATGGT
AAAAGTTNATGCAGTATTGTTTTTCTTTTAACACTGTGCTATTAAGAAATCCTTTCCAGG
TACCACTGAAGCAGCAATCCAAACCATGGAAAGAGGGTGAATTCATGCCAGCAAAACCAA
AGGACTTGTGAAGAAACTTGAGGAATGGACTATCACATCTAAACCGGGTGATACCAAATT
GACTTCCAACCAGGACTGGGTGGTAATGGTTTGGGAAGACCCAAATGATCCAAGGCAGGT
ACAAAGAATAACACCTCACTGAGAAATAAGGCAAAGCTTGCATCACTGGTTCTAAGCCCG
GCCTGAATAAACCCTGAGACGCCTCCGACACCTCCTTGGCAGAGGAACACTGCCACTTCA
AACAGGAGGGTCGGGAGTGTTTCAGTCAAAGAGTTCTTATAGCCTGGCCTCAGCCTGTGG
CTTGTACAGGGAAGAAGGGAAATTGCCATCAGTACTACACTGTATACTTTATGTGATTCA
TCCCAATACTGGACACGCTAGCTGGGTTACAAGTGAATGTTCAAATTATGGGAATAATTG
GCGTTGTAGCTCACAAAATCTATGTTCTCGTTGCAAGAGGTATCGAGTACTGAATCAATC
CCCTATACAGATAGAACCCAAAACAACTGAAGTAATAACTTTGTTTTGTGGATGGATTAT
TAGTGCCTGTTGAGTGAGAGATACCTGAGGAACGGTGGGAAACCACAGTTAAGGAGTGTC
GAAAAGGACTTGCCTAAAAAAATGAGTAAAAAGGAGTGACAAGGGAAACAGAGGGCAAGC
CTGGACTGAGCACTGTACTCACCACCGAGAAGATCACACGTACCTGCTGTGGGAAGCAAC
CCCACAGGCAGGGGAGGTGGGGGTATAAGCCATGCCAGACCTCTGTCATTCCTGTTTCTG
TCTCTCATTTGTTGTCTTTTCCCTTCTGAGATACCAGCAAGATCGTGTCCCAAATGCTAC
AGAAAGTATTACACGGAAAGGAACCAAAGTTCCTTTTTGTTACACACACCCATGTCAACA
GCCACAGACCCACCCAAACTGAGTACCTGCAGGCAAAATGGGGGAAAATATTGGATTACA
AGGAACTTAGGAAAAAGTAGTAATANTTGGGGCATGGAATGTCCAAAAGGAGAGAGATGG
ATTTGTTTTACATTTGATCTTAGAGATATAGTCCAAGATTCGGTAAAAAGGCAATTAGTA
AACAAAAAGGTGAAACCAGCACAGCAATCTAGCTCTGTATTAACCCCAAATTATATACTG
CATCGCATTATAGGACTCCAAGCAGTTATAGAGGAGATAACAAACAAAGCTGCTCAGGCA
CTGGAATTAATATTGAGTCAGCAAAGCCAAACTATAACTGCAGTGTATTAAAATAGGTTG
GCTTTACGCTATTTATTGGCTAAAGAATGGGGTGTACAGATTGTTGAAAATAGATGGCAA
TGAGGGCGTCATCCTGGAANAAACAAAGGATATCAGAAAAAAAATTATGACCCTGGTATC
AGTCCAAAAACAACCAAAGGGAAAATAATGTTAAAAACTAACAGGTGGGGTAATGTATTG
AGAATGGGATGGTGGAAGAAATTAGGATTCTTCCTTTTATGTGTTACAAGTGTTTTGATA
TTTCTTCTTTGTTTAATCCCATGTTTTATTTGATTACCAACAGAGTCCAAAGAATGCAAG
AGGATAAGAAATATTGCTCAAGCCAAATGATTTATAAAGAATAAGAGGAGGGATTG
>rnd-5_family-683#Unknown ( Recon Family Size = 23, Final Multiple Alignment Size = 21 )
GCAGTAAGGTAGAAAAATTATAAAGAAAGGCCTCATAAAATCAGGCCTGCTCTGCTGAAA
TCAGCTGCTTGTCAAGCTAGCACTTTGCAAGTTCCCATGTGAAAGCAATCCTGGTGTGAG
CAGTTCGTTAACACAACAATCTATTCCTGGGTAAAAACAACTNGCACCTGTATAAACTGT
TTCTACACCGTGAGAAGAATGAAAACTATCTCTCACAAACAACTTTCCTGCAGTACACAC
GAGAGTTTGAGTGACCAATCAATACAGAATAACAACTTGTTACTAACCAATAAAGTAATT
GGCAAGAAAGCTACTGACCAATTGGAGTCACACACGAGGTCTGTAAAACCGTATAAAAAT
GAGTTATGTGAATAAAGAATGGGCTTTTTCCNCCATGAAGAAAATGGAGTCCCGCGTGAT
TTATT
>rnd-5_family-952#LINE/CR1 ( Recon Family Size = 32, Final Multiple Alignment Size = 20 )
CAGACCAATAAACGGAACCTTGGGGTTTGTGTCTATNACAGGCCCTGATCAAGGGAGGCC
CATTGACAAAGGCTTTGTGTCCCAGCTGCAGGAGGCATCACGCTCACGGGCTCTCATCCT
GCTGGGGAGCTTAGACGACCCCGACATCTGGAAANGCAGNNGCNTNCGCGGTGTAAGCAG
TCCGGGAGACTCCTGGAACACATGGCTGGGTAATAGACAAGCCCTACCAGAGGGGAAGCG
ATACTGGACCTGNTGGTCGCTAACGCAGGTGAGCTAATTAGGGNCGTCAAGATTGGAGGC
AGCCTGGGCTGCAGCGGTCACGCNCTGGTGGAGTTCGCGGTCCTGAGGGATNTGGGCCAG
GTAAAGAGTAAAGTCAGGACCCTGAATTTTAGGAAAGCAAACTTTCAGCTNCTCAAGGAA
TTAGTGGACGAGACCCCCTGGGAAACTGCCCTCAGGGACAGAACAGAGCTGGCAGATCTT
TAAGGACGCTTTCCATAGAGCACAAGAGCTCTCGATCCCCAGGTGCAAGAAATCAGGCAA
GGAAGGCAAGAGACCGGCATGGTGAGCAGAGACCTCCTGGTCAAACTNAAGNGCAAGAAG
GAAATGCACAGGCGGCGGAAGCAAGGACAGGTANCCTGGGAAGAATACAGGGACGCTGTC
CGGNCGTGCAGGGATGGGGTNAGGAANGCCAAGGCACAGCTGGAGCTGAACNTGGCAAGG
GATGCGAAGAACAACAA
>rnd-5_family-1291#Unknown ( Recon Family Size = 22, Final Multiple Alignment Size = 20 )
ATCATTGTCGCTGCTNNTAATGAAGGGATGGGACTATTNTCGGGCTAAGAACGATTTATT
GCTCAGATAAACATCAGTCTCAGAGGCTGTGAGATTTTAGAGGAGCAAGCAGTCGGCCAT
AGCTCAAGAGTAGTCACAAGTTCTTCGTTACAAGGCAATATAGAACTTTCTAACCCAATG
GACAGTTGCCACAAGGTTTATTTTGCTTTTCTAACCTATCACCTTTACTTAATTCTGCTG
CACTGCGGATACTTTTATCCAATGGGCTNCTGTCTCACGTACACACATATGCTTCTATTA
TAACTTCTAAACTCTTAGCTTACTCTATACAACCACACCCCTACATTATAAACCCTTCAC
CATCTTATCAATACAGTTTCTCACTTACTTAAGGCATATTCTTACTTACAACTATAGAAA
CATAAGTTTATGATTTTTCTGCTTAATGTCTGTGTATTTTATTTTTACATCAATCCAAGC
TTCTTCCAAGGCTGCAGATCAAACCCTTCAGTGTCTGTGGAAGTTTCTGTTTTTCCGATT
CCCA
>rnd-5_family-264#Unknown ( Recon Family Size = 26, Final Multiple Alignment Size = 18 )
ATGGAGGTGGATCCCCCCAGCTGCCCGGGTGGGCTGGAGTTCTGGGGGGATGGGGTGGGA
CAGGGACCCCACTCTGAGGTTTTGCTACCTCTGCAGGCTGTCGCAGACGGAGAGGAAGAG
ATGGAGGTGGACACACAGACTGATACGGAGGAGGAGATGGAAGTGGATGGAGAACANACT
GGAGAGGAAGAGATGGAGGTGGATGTGGAAGAGGAGATGGATGTGGAAATGGAAGAGTGC
ACCGAGGACATGGANATTGATGGGAAAGATGAAGAGGAGGCCATGGTCCTGGGATGAAGA
CCGATGCCAGCAGCAGGACAGGTACGTGGTCCCCACAGGNNGAGTGGGTTCCCTGCAGCC
AGGCTGGGGCTGGGCTGGGTGGTCCCTGCTCCGGCCACACAAGCCCCATCCCAGTGCCTG
GGGCCCAGCCCCCAGACCCAGCCAGCCTCAGCTCTGGCAGCAGGGTCCCACTGTGCCAGC
CTGGGGACACACGGAAGAGCCCTCTGTGCCTGACTGGAGTGACCATGGCACCTGCCTTTC
TTCCAGGACTGATGGAGATCCCGGGCAGAGATGGCACCNTTTTGTACATAGTTTTTAGAG
TTTGTTGTTCCCTTTAGGATATAGGTTTTAGTGCTNCGTTTNGTCTTCTGTAAATACGTT
TCAAATATTGTTGTTAGATATGTTCTTAGGTATATACGTTCAATAAATTGTTGTTGTTAC
AAATATTCTTACAAAAGTCAATGTGTTCTGTGTTTTCGTTGCTGTTCTTCTGTAAATAAA
CAACCCTGATTTTTCACACCCCAGTTCTCTTTCCATTTGCTTCAGGCACAGGCAGCATTG
GCAAAGTTGTGTTTTCCGCTTGCTCCAGGTTCCCAGGGCGGGAGGTTCATGGGGGAGCTG
GCACAGCCACCCCAGGAGTGGGGGTACCTGCACAGAGGGGTCCCACTGACAGAGGTCACT
GTCTCCTTGCAGTCTCTCTGGACACACTTGGTAGCTGCAGGGGCAAATCCCAGCGTGCCC
GGTCCCGTGGGATCCCATGTTGGGACTCAGTGTCCCAGCCAGGGTGAGCACTGCTTGTGG
CCCTGGGCTCAGCATGGCAGGCCTGGTGCTCGCACCACTGCAGACTTCAAGCTGGCCATG
CACAGCTCCGTGTTTCTCCCAAAAATATCACTGCTGCAGCACCTGGGGTTCCCCAGTGCT
GGCCTCGTTATCCCTACTGCATGGAGGATCGCATGGCATGGCAAAGGATGGATCCCATGT
GGCATCCAACCTGCCCTGATCCAGGCTGGGCACCAGCAGGGGAAGGTGCAGTGCAATGTC
TGCACAACCCAACCAGCCATCCTACCCCAGCCACTGNATGAGATGGAAAAGCAGGTGGGG
AGTGACTCCAAACAGCACTGTCTGATTTATCTTAGCCAAAACCAGCACTGGGGGTTGTTG
GGAGAAAGGGAGAATTCACATGTTCAGTGACACATTGGAAAGGACCCTGATCAGATTCAC
AGAGCAAGGAGAAATTCTGCATCCCTGATTTGCAGTATTTTCNGCTAAAACACACACCTG
TCAGCCCAGGTAAAAGCAGATGTTCAATAGAGAGCTGGGTGGGATTAGGTAACAAGCAGA
TAGGAATAGGGAAGCAGCAGTATGTGACTTCTGTGTAGTTCTGAATGATGTTGTTCAAGA
CTGAGCTGCATAGTAATAAGAAATGGAAAAGCAATGATGGGAAAATTAATAGACGTACAC
AACAATGGAGATGAGATTGGATCTGAGGCAGGACTTGGTTCCAATCAAATCTGCCTGGGA
AGAGGCCTGGCTTCAAATCGCATTGTTTGCTTTCCTTTGAAGAACAACAATATCCAAAAT
ATGACAGATGAATATTCCTGGGGTAGAGGTTGGTAATTCAACTGCAAACCTCAGGAGAGG
AAGGATTGCAGGAACCACAAGAGGAAGACAAATTGTAGTCTCATCAAACAACAGAAAAGT
CCAGTGCCTGTGTATAAATATACAGCGCTTGTGTTGAATTCTTCCAGGAAAATGCAAGTC
TGAAGTGAATCCCAGGTGTTTGACTTCATGAAAATTAGCAAGCCCTGATTCGATTTCCTT
CCCAGTCGGTGAATATGAAATCCCTGGGCAGATGCCTCAGTTCCAGGTGTAGGTAGAGTT
ACTGTATCCAGGAACCTCTCTCTCCTCTGCATCTCCCATTTTTCTGAAAACAAGTCCACA
CAGTGGCCCCGGCGGCAGCACGTGTCACCCTCTGAGCTGCACTCGCTGAGATTTAGATTT
CAGCCCAACTGAAGAACAACAAAGGCTCCTT
>rnd-5_family-1739#Unknown ( Recon Family Size = 20, Final Multiple Alignment Size = 18 )
AGANTCAAANTCGTTTCTNGAGCTGCCTTCGTACAACTTCTTCTCAGGAGCCCACAAGGG
GGCACCGACAGCCCTGCCTGTCCCTGCCCAGCCCCCTGGGGCTNCCCCCACCCTGCCCAC
GGCCCAGGACCCCACNTCAGCCCCCAGGGCCGCCAGCCCCTGCCCCAGCGATGCCGCAGC
AGGGCCGGTCTCCAGCTCCCCACAGCCCTGCCCTGCCCAGCCACGGCCCTGCTGCTCCAG
GGAGGTGCCCGATGCCCGGGGCTGGGGCTGCCCCGGTGCCCCCCGGCTGCCCTGCTCCTG
GCNGGGGCGGTGGG
>rnd-5_family-1929#Unknown ( Recon Family Size = 18, Final Multiple Alignment Size = 17 )
CAGCTGCTGCACCTTGTCCCCTGCCCTGCACAGCTCCTTGGGAGGCACGGCAGGAGCAGC
ACCCTGGGAGCCTCGGGAATGCC
>rnd-5_family-2847#Unknown ( Recon Family Size = 21, Final Multiple Alignment Size = 17 )
GTTGCCGTGCGAGACCGGCTCCGGGCGGGCGCCTGCGGGCACGGCGGGGAGGGGGGGAGA
GGCGGCGGCCGCTTTTCCCCTTCGGCTCTGCGAGGCTCAGTTCTAGCGCGGGAACAGACG
AAATGGCGACACGGGGCTCGGGTGCAAACACGTGTTTATTGTGGAAGCGTGTTCCCGAGA
CACCGGGGCACCGAGCGGGGCTCGGTTATACCCCGTGCCGGGGGCGGGGGGGAACCTGAG
CCGCGGCCAATGGGACGGGAGGCAGGGGACAGGGGCAGGGAAACCCCGGGGACCGCGATG
GGAAAGGCGGGGGGGGGGGGGCAGGGACCGGACCGCGTGGCGAGGGGGAGTGATAAGGGA
ACGCAGGGTCGGGACAAGGGACCGCGGGGGGAGGTGGGAGGGGGGAGGGGGGATGGGGGG
GGAAGAAGAGAAAATTACAAATCCTACAGCTCACTCTTTTGAATTTACATAAAGGAAAGG
GAGTTCTGAGGTAAAAACAAATTAGCAACGTTACAAATTCGAGAGACATCAGAAAGTGAT
ACACCAATCATAGTTACAATGAATGGGGCAAAAATCTTTTCCACATTACAATTTAAGATA
AAGGGTACAAAATTATCATAAACACATTCTGTATCGAGGATGAAAGCAGGATTCATGACG
CGATGCTTGTGGTTTTCAAATTCTAGCAGAGCAGAAGCAGGCAGCGAACAGCGATGTGGT
TTCTCCAATTTGATTATTTGATTGCGAAGTTGGCATAGCATTGTGGGCAGTAATTAGAGA
GGATGATCTTTCCTTCTATAAGATATAACTCAATCCAAGAAGTTATTTCCAAATTATCAC
AAGCAATGGGGAAGACTTGTATTGAAATAATAAGGGAACTTTGGGCAAGGTACATTTAGG
AGATGGGATAGAGGGGTGAACCTGGGCGCCACCGTTTCAGGGGAAGGAAAACAGTGGAGC
TCCGGTCCGGGTTTCCAGCTCCACTCCCTTCGAAGGGCCCCCCCCACAGCAAAGGGGAAA
GCTCTCTTACAAAGGGAGGTCCTCTAACGGAGGGGCCCCTCCGGCGATCCCTCCCATCAG
AGGGGGGGCCAGAAGAAGGACTGAGGGATTAATCCAACCTCACCTCCCCCCCAATAGGGG
CTGGCTCGCTGCAGGATGGTGCAGGGCCATTGGGGGAGGGGTGGGGCTGGCGGGAAAACG
TGGGCGGAAGAGAAGGGTCAAGGCGGGAAAATGGGGTCCCTGTAGCGTGGCCAGCGCCAT
CTTGGGAGGGGGTGCCGGGTGCACTGCATCTCGCCCGGGGAGGCACGGCCAATGCCGCCC
CTAAGGGAGGATAACAGTGTCCGGCAGGGCGCTTGGGGCGGCTCGGCCGCTGCCATCCCC
AAGGGAGAAGGTTTGGGGAAGTCCGTGGGGAAAAGGGAAGGGGGGGCTTCGCAGAAGCCG
AGGGGGAAATCTACAGGAGAGGGGCCCGACGCGGCTGGAAGCCGACGAAATGCGTGGATG
TGAAGGGCCTCTCTTAGGATGTTAACAATTCTCCCATAGCTGACGTGTCGCCGTTTACAA
TTCTGTCCCATTGGTGTCCTTTCGACCCCCCCTGCCCCCATAGCCCAGAATAGGGAGGAG
AGGGTAGAAAAGGCAGCTTTCCGAGAAAGAGAAGGAGCTTTCCAGTATGAGTTACCCCAG
AAAAGACCGAGCGAGGTTGCGTCCTCCTCGGAAAAGAAAAAGCCTCCCGGCCGCCAGGGA
CATGCAAGCCTACAGCCCCCGTCTGGACGCGGACGGTGGTTAAAACNCAGAAAAGAAAAA
AAGGTAGCCCAGCCGCCCACCAGGGTCCCACCCTGCTCTGACCCAACTTACCCTCCGGGC
TCGGGCGGTGAAATCTCTATCTCTCTCCTCGGTGGTGGAAAATCGCGCTGAACTGAGGAC
GTATTCTTTCGCGGTTTGGCTCTCCCAGAAGCCTGGGTGTTCCCGTTAACCAGAGTTCGT
CCCTGAAACTCTGGGTTCGGCCACTGTCAGCCTCTGGTCTCCATTCAAATGCCGTCCCCT
GACGGGCCACTCTTCGAGCTCAGTCCATCGAGCCACTGCCAAACTGTCCTCTTTGTCCTC
GGGTAAGTCTACCCGGCTCCCGGCCCCTGCAGTCCGGCTGCCCCCGCAGCGCGGCTGCTC
CCGGGCGGGTTAGAGAGCACGCCGGCGAGGACGGAAGAGGGTCCCGGAGCTTCGGGTTTG
TTTTCCGCCCGGCGCGTCAACTCCTCTTAGCGTCTGCAGAGCTCTTGCGGCGGCAGAGTT
CCTTTCTCTCTCCCCCCTTTCACAAATCGATGGAAATAGCCATCTTCTGCTACCATTTGT
TGCCGTGCGAGACCGGCTCCGGGCGGGCGCCTGCGGGAGCACGGCGGGAGGAGGGGAGAG
GCGGCGGCCGCTTTCCCCCTTCGGCTCTGCGAGGCTCAGTTCTAGCGCGGGAACAGACGA
AATGGCGACACGGGGCTCGGGTGCAAACACGTGTTTATTGTGGAAGCGTGTTCCCGAGAC
ACCGGGGCACCGACCGGGGGTCGGTTATACCCCGTGCCGGGGGCGGGGGGGAACCTGAGC
CGCGGCCAATGGGACGGGAGGCAGGGGACAGGGGCAGGGAAACCCCGGGGACGGCGATGG
GAAAGGCGGCGGGGGGGGGCAGGGACCGGACCGCGTGGCGAGGGGGAGTGATAAGGGAAC
GCAGGGTCGGGACAAGGGACCGCGGGGGGAGGGGGAGTGAGAAGGGGACGCAGGGTCGGG
ACAAGGGGGAACGCGCGGGAAGGGGGGAGGGGGAATGGGGGGGGAAGAAGAGAAAATTAC
AAATCCCA
>rnd-5_family-2344#Unknown ( Recon Family Size = 18, Final Multiple Alignment Size = 17 )
TTTCGCTATGATGCAGTCCGCTTGAGACGCAGACTCCGGCTCTCCGCAGCTGTCCGCATG
AAAGCGGTGGTTGCCGGCGTCTTTCTGCAGAAGCCGCGCTTTTNCAGCCTACAAGTGCGG
TTCACGTCAGCGGTGCACCTAGTAGCCGCTTCTTCGCCTCCGGCAGCCGGGGAGAGCGGT
TGGCTTCTGAGAGGCGAAGAACGAAACCGGCTCGTGTGCGCAGCCTTGGCACTGCTAGAG
GACGGTGGCTGCAGCTGCCAGCCATTTCAATTCACCGCTGGCATGCTTCTGGCAGGTGCT
CCAGGACGACTTTCCTGCGTTTTGACTTGGTCCTGATGCAGACGAATCTGGAGAATTCTT
GTTCGTACCCTGCGTTTACGAGTTGCAGAGATCCCTGATGGCAGCTGCAGAGCCATAAGA
AGCAGGCCGTGCTGAATTGCTCGGGAAGCAAGGACATAGACAGCGCCTTGTGTTTTGGAG
TGAGCAGCTGCTGGTTTTTTGCAGTTGACTTCGCTGTGCACTGAATGTCAGGTGGAGCTG
TGCACTCTTCTACAACGAGCAGGGCAGCAGAAAACAGAGAGCACAGATGTCTGACAGCAG
TTTGAAGCTTGCCTAGGAAAGAGCAGTGTTTTTGGAGTGTTCAGCAAATATATGTTTCTG
GGCAAGGGCGGGATGCGTGCACTGTGCTGGCAAGCTTTCTCCCTGCGAGACACCGCTGGA
AAAGCTTNTCGCTATGATGCAGTCAGCTAGAGACACAGACTCCGGCTCTCCGCAGCTGTC
CGCAGGGAAGCGGTGGTTGCCGGCGTCTTTCTGCCGAAGCCGCGCTTTGCAGCCTACAAG
TGCGGTTCACGTCAGCGGTGCACCTAGTAGCCGCTTCTTCCCCTCCGGCAGCCGGGGAGA
GCGGTTGGCTTCTGAGAGTCGAAGAACGAAACCGGCTCGTGTGCGCAGCCTTGGCACTGC
TAGAGGACGGTGGTTGCAGCTGCCAGCCCTTTCAATTCACCGCTGGCATGCTTCTGGCAG
GTTTTCCAGGACGACTTTCCTGCGTTTTGACTTGGTCCTGATGCAGACGAATCTGGAGAA
TTCTTGTTCGTACCCTGCGTTTACGAGTTGCAGAGATCTCGATGGCAGCTGCAGAGAAGA
AGGGCTGTGCTGAATTGCTCGGGAAGCAAGGACATAGACAGCGCCTTGTGTTTGGGAGTG
AGCAGCTGCTGGTTTTTTGCAGTTGACTTCGCTGTGCACTGAATGTCAGGTGGAGCTGTG
CACTCCTCTACAACGAGCAGGGCAGCAGAAGAGCAGAGATGTAGGCTANGNACGTCTGGC
AGCAGTTTGCAAAANCTTGCCTAGGAAGGAGCAGTNTTTCCTNGGAGTGTCNAGCAAATA
TATGTTTCTGGGCAAGGGCGGGATGCGTGCACTGTGCTGGCAAGCTTTCTCCCTGCGAGA
AACGCTGGAAAAGCTTGTCGCCATGATGCAGTCCGCTTGGGACGCAGACTTCGGCTCTAC
GCAGCTGTCCGCAGGAAAGCGGCGGTTGCCGGCTTCTTTCTGCCAAAACAGCGCTTTGCA
GCCTACAAGTGCGGTTCACGTCAGCGGTGCACCTAGTAGCCGCTTCTTCGCCTCCGGCAG
CCGGGGAGAGCGGTTGGCTTCTGAGAGGCGAAGAACGAAACCGGCTTGTGTGCGCAGCCT
TGTAACTGCTAGAGGACGGTGGTTGCAGCTGCCAGCCCTTTCAATTCACCGCTGGCATGC
TTCTGGCAGGTGCTCCAGGACGACTTTCCTGCGTTTTACTTGGTCCTGATGCAGACGAAT
CTGAGAATTCTTGTTCGTACCCTGNNNNNNNNNNNNNNNNNNNNNNNNNNNNNNNNNNNN
NNNNNNNNNNNNNNNNNNNNNNNNNNNNNNNNNNNNNNNNNNNNNNNNNNNNNNNNNNNN
NNNNTTTTTACCACGAGCAGGGCAGCAGAAAACAGAGAGCACAGATGTCTACAGCAGTTG
AGCTTGCCTAGGAAGAGTCGGGTTTTTTGGAGTGTTCAGCAAATCCATNTTTTTGGGCAA
GGGGGGGATGCGTGCACTGTGCTGGCAAGCTTTCTCCTTGCGAGNNACGCTGGAAAAGCT
TTTCGCCATGATGCAGTCCGCTTGGGACGCAGATTCCGGCTCTCNNCAGCTGTCCGCAGG
AAAGCGGCGGTTGCCGGCGTCTTTCTGCAGAAGCCGCGCTTTNCAGCCTACAAGTGCGGT
TCACGTCAGCGGTGCACCTAGTAGCCGCTTCTTCGCCTCCGGCAGCCGGGGAGAGCGGTT
GGCTTCTGAGAGGCGNAGAACGAGANCGGCTCGCGNGCGCNGCCTTGGCACTGCTAGAGG
ACGGTGGTTGCAGCTGCCAGCCCTTTCAATTCACCGCTGGCATGCTTCTGGCAGGTGCTC
CAGGACGACTTTCCTGCGTTTTGACTTGGTCCTGATGCAGACGAATCTGGAGAATTCTTG
TTCGTACCCTGAGCTTCCGAGATGCAGAGATCTCGATGGCAGCTGCAGAGAAGAAGGGCT
GCGCTGAGTTGCTCGGGAAGCAAGGACATAGACAGCGCCTTGTGTTTGGGAGTGAGCAGC
TGCTGGTTTTTTGCAGTTGACTTCGCTGTGCACTGAATGCCAGGGTGAGCTGTGCACTCC
TCTACAACGAGCAGGGCAGCAGAAAACAGAGAGCACAGACGTCTGACAGCAGTTTGAAGC
TTGCCTAGGAAAGAGTAGTGTTTTTGGAGTGTTCAGCAAATATATGTTTCTGGGCAAGGG
CGGGATGCGTGCACTGTGCTGGCAAGCTTTCTCCCTGCGAGACACGCTGGAAAAGCTTTT
CGCTATGATGCAGTCCGCTAGAGACGCAGACTTCGGCTCTCCGCAGCTGTCCGCAGGAAA
GCGGCGGTTGCCGGCTTCTTTCTGCCGAAGCCGCGCGTTGCAGCCTACAAGTGCGGTTCA
CGTCAGCGGTGCACCTAGTAGCCGCTTCTTCGCCTCCGGCAGCCGGGGAGAGCGGTTGGC
TTCTGAGAGGCGAAGAACGAAACCGGCTTGTGTGCGCAGCCTTGGCACTGCTAGAGGACG
GTGGCTGCAGCTGCCAGCCCTTTCAATTCACCGCTGGCATGCTTCTGGCAGGTGCTCCAG
GACGACTTTCCTGCGTTTTGACTTGGTCCTGATGCAGACGAATCTGGAGAATTCTTGTTC
GTGCCCTGAGCTTCCGAGATGCAGAGANCTCGATGGCAGCCGCAGAAAAGAAGGGCTGCG
CTGAGTTGCTCGGGAAGCAAGGACATAGACAGCGCCTTGTGTTTGGGAGTGAGCAGCTGC
TGGTTTTTTGCAATTGACTTCGCTGTGCACTGAATGTCAGGTGGAGCTGTGCACTCCTCT
ACAACGAGCAGGGCAGCAGAAAACAGAGAGCACGGACGTCTGACAGCAGTTTGAAGCTTG
CCTAGGAAAGAGCAGTGTTTTTGGAGTGTTCAGCAAATATATGTTTCTGGGCAAGGGCGG
GATGCGTGCACTGTGCTGGCAAGCTTTCTCCCTGCGAGACACGCTGGAAAAGCTTTTCGC
TATGATGCAGTCCGCTAGAGACGCAGACTTCGGCTCTCCGCAGCTGTCCGCAGGGAAGCG
GCGGTTGCCGGCTTCTTTCTGCCGAAGCCGCGCTTTGCAGCCTACAAGTGCGGTTCACGT
CAGCGGTGCACCTAGTAGCCGCTTCTTCGCCTCCGGCAGCCGGGGAGAGCGGTTGGCTTC
TGAGAGGCGAAGAACGAAACCGGCTTGTGTGCGCAGCCTTGGCACTGCTAGAGGACGGTG
GCTGCAGCTGCCAGCCCTTTCAGTTCACCGCCGGCATGCTTCTGGCAGGTGCTCCAGGAC
GACTTTCCTGCGTTTTGACTTGGTCCTGATGCAGACGAATCTGGAGAATTCTTGTTCGTG
CCCTGAGCTTNCGAGNTGCAGAGATCTCGATGGCAGCTGCAGAAAAGAAGGGCTGCGCTG
AGTTGCTCGGGAAGCAAGGACATAGACAGCGCCTTGTGTTTGGGAGTGAGCAGCTGCTGG
TTTTTTGCAATTGACTTCGCTGTGCACTGAATGCCAGGGTGAGCTGTGCACTCTTCTACA
ACGAGCAGGGCAGCAGAAAACAGAGAGCACGGACGTCTGACAGCAGTTTGAAGCTTGCCT
AGGAAAGAGCAGTGTTTTTGGAGTGTTCAGCAAATCCATGTTTCTGGGCAAGGGCGGGAT
GCGTGCACTGTGCTGGCAAGCTTTCTCCCTGCGAGACACGCTGGAAAAGCTTTTCGCTAT
GATGCAGTCCGCTAGAGACGCAGACTCCGGCTCTCCGCAGCTGTCCGCAGGGAAGCGGCG
GTTGCCGGCGTCTTTCTGCCGAAGCCGCGCTTTGCAGCCTACAAGTGCGGTTCACGTCAG
CGGTGCACCTAGTAGCCGCTTCTTCGCCTCCGGCAGCCGGGGAGAGCGGTTGGCTTCTGA
GAGGCGAAGAACGAAACCGGCTTGTGTGCGCAGCCTTGGCACTGCTAGAGGACGGTGGCT
GCAGCTGCCAGCCCTTTCAGTTCACCGCTGGCATGCTTCTGGCAGGTGCTCCAGGACGAC
TTTCCTGCGTTTTGACTTGGTCCTGATGCAGACGAATCTGGAGAATTCTTGTTCGTGCCC
TGAGCTTCCGAGATGCAGAGAAGAAGGGCTGCGCTGAGTTGCTCGGGAAGCAAGGACATA
GACAGCGCCTTGTGTTTGGGAGTGAGCAGCTGCTGGTTTTTTGCAGTTGNCTTCGCTGTG
CACTGAATGCCAGGGTGAGCTGTGCACTCCTCTACAACGAGCAGGGCAGCAGAAAACAGA
GAGCACGGACGTCTGACAGCAGTTTGAAGCTTGCCTAGGAAAGAGTAGTGTTTTTGGAGT
GTTCAGCAAATCCATGTTTCTGGGCAAGGGCGGGATGCGTGCACTGTGCTGGCAAGCTTT
CTCCCTGCGAGACACGCTGGAAAAGCTTTTCGCCATGATGCAGTCCGCTAGAGACGCAGA
CTCCGGCTCTCCGCAGCTGTCCGCAGGGAAGCGGCGGTTGCCGGCGTCTTTCTGCCGAAG
CCGCGCTTTGCAGCCTACAAGTGCGGTTCACGTCAGCGGTGCACCTAGTAGCCGCTTCTT
CGCCTCCGGCAGCCGGGGAGAGCGGTTGGCTTCTGAGAGGCGAAGAACGAAACCGGCTTG
TGTGCGCAGCCTTGGCACTGCTAGAGGACGGTGGCTGCAGCTGCCAGCCCTTTCAATTCA
CCGCTGGCATGCTTCTGGCAGGTGCTCCAGGACGACTTTCCTGCGTTTTGACTTGGTCCT
GATGCAGACGAATCTGGAGAATTCTTGTTCGTGCCCTGAGCTTCCGAGTTGCAGAGATCT
CGATGGCAGCTGCAGAGAAGAAGGGCTGCGCTGAATTGCTCGGGAAGCAAGGACATAGAC
AGCGCCTTGTGTTTGGGAGTGAGCAGCTGCTGGTTTTTTGCAGTTGACTTCGCTGTGCAC
TGAATGTCAGGTGGAGCTGTGCACTCTTCTACAACGAGCAGGGCAGCAGAAAACAGAGAG
CACGGACGTCTGACAGCAGTTTGAAGCTTGCCTAGGAAAGAGCAGTGTTTTTGGAGTGTT
CAGCAAATCCATGTTTCTGGGCAAGGGCGGGATGCGTGCACTGTGCTGGCAAGCTCTCTC
CCTGCGAGACACGCTGGAAAAGCTTTTCGCCATGATGCAGTCCGCTCGCTNGAGACGCAG
ACTTCGGCNCTCGGCAGCTGTCCGCAGGGAAAGCGGCGGTTGCCGGCTTCTNTCTGCCGA
AGCCGCGCNTTGCAGCCTACAAGTGCGGTTCACGTCAGCGGTGCACCTAGTAGGCGCTTC
TTCGCCTCCGGCAGCCGGGGAGAGCGGTTGGCTTCTGAGAGGCGAAGAACGAAACCGGCT
TGNGNGCGCNGCCTTGGCACTGCTAGAGGACNGTGGCTGCAGCTGCCAGCCCTTTCAGTT
CACCNNTGGCATGCTTCTGGCAGGTNCTCCAGGACGACTTTCCTGNGTTTTGACTTGGTC
CTGATGCAGACGANTCTGGAGAATTCTTGTTCGTGCCCTGAGCTTNCGAGNTGCGGGGAT
CTCGATGGCAGCTGCAGAAAAGAAGGGCTGCGCTGAGTTGCTCGGGAAGCAAGGACATAG
ACAGCGCCTTGTGTTTGGGAGTGAGCAGNTGCTGGTTTTTTGCAATTGACNTCGCTGTGC
ACTGAATGNCAGGGTGAGCCGTGCACACTTCTACAACGAGCAGGGCAGCNGAAAACAGAG
AGCACGGACGTCTGACAGCAGTTTGAAGCTTGCCTAGGANAGAGCAGTGTTTTTGGAGTG
TTCAGCAAATATANGTTTCTGGGNAAGGGCGGGATGCGTGCACTGTGCTGGCAAGCTTTC
TCCCTGCGAGACAGGCNGGAAAAGCTTTTCGCTATGATGCAGTCGGCTAGAGACGCAGAC
TTCGGCNCTCGGCNGCTGTCCGCAGGGAAAGCGGCNGTTGCCGGCNTCTTTCTGCCGAGG
CCGCGCNTTGCAGCCTACAAGTGCGGTTCACGTCAGCGGTGCACCTAGTAGCCGCTTCTT
CGCCTCCGGCAGCCGGGGAGAGCGGTTGGCTTCTGAGAGGCGAAGAACGAAACCGGCTTG
TGTGCGCAGCCTTGGCACTGCTAGAAGACGGTGGCTGCAGCTGCCGCCCTTTCATTCACC
CTGGCATGCTTCTGGCAGGTGTTCCAGGACGACATTCCTGGGTTTGACTTGGTCGTGATG
CAGATGTCCTGGAGAATTTTGCGTACCCTGAGCTTCCGAGTTGCAGAGACTCGATGGCAG
CTGCAGAGAAGAAGGGCTGCGCTGAATTGCTCGGGAAGCAAGGACATAGACAGCGCCTCG
TGTTTGGGAGTGAGCAGCTGCTGGTTTTTTGCAGTTGACTTCGCTGTGCACTGAATGNCA
GGCGGAGCTGTGCACTCTTCTACAACGAGCAGGGCGGCGGAAAACAGAGAGCACAGACGT
CTGACAGCAGTTTGAAGCTTGCCTAGGAAAGAGNAGTGTTTTCGGAGTGTTCAGCAAATC
CATGTTTCTGGGCGAGGGCGGGATGCGTGCACTGTGCTGGCAAGCTTTCTCCCTGCGAGA
CACGCTGGAAAAGCTTTTCGCTATGATGCAGTCCGCTAGAGACGCAGACTNCGGCTCTCC
GCAGCTGTCCGCAGGAAAGCGNCGGTCGCCGGCTTCTTTCTGCCGAAGCCGCGCTTTGCA
GCCTACAAGTGCGGTTCACGTCAGCGGTGCACCTAGTAGCCGCTTCTTCGCCTCCGGCAG
CCGGGGAGAGCGGTTGGCTTCTGAGAGGCGAAGAACGAAACCGGCTTGTGTGCGCAGCCT
TGGCACTGCTAGAGGACGGTGGCTGCAGCTGCCAGCCCTTTCAATTCACCACTGGCATGC
TTCTGGCAGGTGCTCCAGGACGACTTTCCTGCGTTTTGACTTGGTCCTGATGCAGACGAA
TCTGGAGAATTCTTGTTCGTACCCTGAGNTTCCGAGTTGCAGAGATCTCGAGGCAGCTGC
AGAGAAGAAGGGCTGCGCTGAATTGCTCGGGAAGCAAGGACATAGACGGCGCCTTGTGTT
TGGGAGTGAGCAGCTGCTGGTTTTTTGCAATTGACTTCGCTGTGCACTGAATGCCAGGGT
GAGCTGTGCACTCTTCTACAACGAGCAGGGCAGCAGAAAACAGAGAGCACGCACGTCTGA
CAGCAGTTTGAAGCTTGCCTAGGAAAGAGTAGTGTTTTCGGAGTGTTCAGCAAATCCATG
TTTCTGGGCGAGGGCGGGATGCGTGCACTGCGCTGGCAAGCTTTCTCCCTGCGAGACACG
CTGGAAAAGCTTTTCGCTATGATGCAGTCCGCTAGAGACGCAGACTTCGGCTCTCCGCAG
CTGTCCGCAGGAAAGCGGCGGTCGCCGGCGTCTTTCTGCCGAAGCCGCGCTTTGCAGCCT
ACAAGTGCGGTTCACGTCAGCGGTGCACCTAGTAGCCGCTTCTTCGCCTCCGGCAGCCGG
GGAGAGCGGTTGGCTTCTGAGAGGCGAAGAACGAAACCGGCTTGCGTGCGCAGCCTTGGN
ACTGCTAGAGGACGGTGGTTGCAGCTGCCAGCCCTTTCAATTCACCGCTGGCATGCTTCT
GGCAGGTGCTCCAGGACGACTTTCCTGCGTTTTGACTTGGTCCTGATGCAGACGAATCTG
GAGAATTCTTGTTCGTACCCTGAGCTTNCGAGTTGCAGAGACTCGATGGCAGCTGCAGAG
AAGAAGGGCTGCGCTGAATTGCTCGGGAAGCAAGGACATAGACAGCGCCTTGTGTTTGGG
AGTGAGCAGCTGCTGGTTTTTCGCAGTTGACTTCGCTGTGCACTGAATGCCAGGGTGAGC
TGTGCACTCTTCTACAACGAGCAGGGCAGCAGAAAACAGAGAGCACGGACGTCTGACAGC
AGTTTGAAGCTTGCCTAGGAAAGAGCAGTGTTTTTGGAGTGTTCAGCAAATCCATGTTTC
TGGGCAAGGGCGGGATGCGTGCACTGTGCTGGCAAGCTTTCTCCCTGCGAGACACGCTGG
AAAAGCTTTTAGCCATGATGCGGTCCGCTTGAGACGCAGACTTCGGCTCTCCGCAGCTGT
CCGCAGGAAAGCGGCGGTTGCCGGCGTCTTTCTGCCGAAACCGCGCTTTGCAGCCTACAA
GTGCGGTTCACGTCAGCGGTGCACCTAGTAGCCGCTTCTTCGCCTCCGGCAGCCGGGGAG
AGCGGTTGGCTTCTGAGAGGCGAAGAACGAAACCGGCTTGTGTGCGCAGCCTTNGNACTG
CTAGAAGACGGTGGCTGCAGCTGCCAGCCCTTTCAATTCACCGCTGGCATGCTTCTGGCA
GGTGTTCCAGGACGACTTTCCCGGGTTTTGACTTGGTCCTGATGCGGACGAATCTGGAGA
ATTCTTGNTCGTACCCTGAGCTTNCGAGTGCAGAGAACTCGATGGCAGCTGCAGAAAAGA
AGGGCTGCGCTGAATTGCTCGGGAAGCAAGGACATAGACAGCGCCTTGTGTTTGGGAGTG
AGCAGCTGCCGGTTTTTTGCAGTTGACTTCGCTGTGCACTGAATGNCAGGGGGAGCTGTG
CACTCTTCTNCAACGAGCAGGACAGCAGAAAACAGAGAGCACGGACGTCTGACAGCAGTT
TGAAGCTTGCCTAGGAAAGAGCAGTGTTTTTGGAGTGTTCAGCAAATCCATGTTTCTGGG
CAAGGGCGGGATGCGTGCACTGTGCTGGCGAGCTTTCTCCCTGCGAGACACGCTGGAAAA
GCTTTTCGCTATGATGCAGTCCGCTAGAGACGCAGACTTCGGCTCTCGGCAGCTGTCCGC
AGGAAAGCGGCGGTTGCCGGCGTCTTTCTGCCGAGGCCGCGCGTTGCAGCCTACAAGTGC
GGTTCACGTCAGCGGTACACCTAGTAGCCGCTTCTTCGCCTCCGGCAGCCGGGGAGAGCG
GTTGGCTTCTGAGAGGCGAAGAACGAAACCGGCTTGTGGGCGTNNNNNNNNNNNNNNNNN
NNNNNNNNNNNNNNNNNNNNNNNNNNNNNNNNNNNNNNNNNNNNNNNNNNNNNNNNNNNN
NNNNNNNNNNNNNNNNNNNNNNNTGCAGAAGCCGCGCTTGCAGCCTACAAGTGCGGAAGC
CCCGCTTTGCAGCCCTACAAGTGCGGTTCACGTCAGCGGTGCACCTAGTAGCCGCTTCTT
CGCCTCCGGCAGCCGGGGAGAGCGGTTGGCTTCTGGGAGGCGAAGAACGAAACCGGCCTG
TGTGCGCAGCCTTGGCACTGCTAGNGGACGGTGGCTGCAGGTGCCAGNCCTTTCAGTTCA
CCNCTGGGATGCTTCTGGCAGGTGCTCCAGGACGACTTTCCTGCGTTTTGACTTGGTCGT
GATGCAGACGAATCTGGAGAATTCTTGTTCGTGCCGTGCGTTTACGAGTTGCAGAGATCT
CGATGGCAGCTGCAGAGAAGAAGGGCCGTGCTGAATTGCTCGGGAAGCANGGACATAGAC
AGCGCCTTGTGTTTGGGAGCGAGCAGCTGCTGGTTTTTTGCAGTTGACTTCGCTGTGCAC
TGAATGTCAGGTGGAGCTGTGCACTCTTCTACAACGAGCAGGGCAGCNGAAAACAGAGAG
CACGGATGNCTGACAGCAGTTTGAAGCTTGCCTAGGAAAGAGCAGTGTTTTTGGNGTGTT
CAGCGGATNCATGTTTCTGGGCAAGGGCGGGATGCGTGCACTGTGCTGGCAAGCTTTCTC
CCTGCGAGACACGCTNNAAAAGCTTNTCGCTATGATGCAGTCNGCTAGAGACGCAGACTC
CGGCTCTCGGCAGCTGTCCGCANGGANGCGGCGGTTGCCGGCGTCTTTCTGCNGAAGCCG
CGCTTTNCAGCCTACAAGTGCGGTTCACGTCAGCGGTGCACCTAGTAGCCGCTTCTTCGC
CTCCGGCAGCCGGGGAGAGCNGTTGGCTTCTGAGAGGCGNAGAACGAAACCGGCTTGTGT
NGGCNGCCTTGGCACTGCTAGAGGACGGTGGCTGCAGCTGCCNGCGCTNTCAGTTCACCN
NTGGCATGCNTCTGGCAGGTGCTCCAGGACGACTTTCCTGNGTTTTGACTTGGTCCTGAT
GCAGACGAATCTGGAGAATTCTTGTTCGTGCCCTGAGCTTCCGAGATGCGGGGAAGANGG
GCTGCGCTGAGTTGCTCGGGAAGCAAGGACATAGACAGCGCCTTGTGTTTGGGAGTGAGC
AGCTGCTGGTTTTTTGCAGTTGACTTCGCTGTGCACTGAATGTCAGGTGGAGCTGTGCAC
TCTTCTACAACGAGCAGGGCAGNAGAAAACAGAGAGCACGGATGNCTNAGAGCAGTTTGA
NGCTTGCCTAGGAAAGAGCAGTGTTTTTGGAGTGTTCAGCAGATCCATNTTTCTGGGCAA
GGGCGGGATGCGTGCACTGTGCTGGCAAGCCCTCTCCCTGCGAGACACGCTGGAAAAGCT
TNTCGCTATGATGCAGTCCGCTAGAGACGCAGACTTCGGCTCTCCGCAGCTGTCCGCAGG
GAAAGCGGCGGTTGCCGGCGGCTGTCCGCAGGGAAAGCGGCAGTTGCCGGCTTCTTTCTG
CCGAAGCCGCGCTTTGCAGCCTACAAGTGCGGTTCACGTCAGCGGTGCACCTAGTAGCCG
CTTCTTCNCCTCCGGCAGCCGGGGAGAGCGGTTGGCTTCTGAGAGGCGAAGAACGAAACC
GGCTTGTGNGCGCAGCCTTGGCACTGCTAGAGGACGGTGGCTGCNGCTGCCAGCCCTTTC
AATTCACCGCTGGCATGCTTCTGGCAGGTGCTCCAGGACGACTTTCCTGCGTTTTGACNT
GGTCCTGATGCAGACGAATCTGGAGAATTCTTGTTCGTGCCCTGAGCTTCCGAGNTGCAG
AGATCTCGATGGCAGCTGCAGAGAAGAAGGGCTGTGCTGAATTGCTCGGGAAGCAAGGAC
ACAGACNGCNCCTTGTGTTTGGGAGTGAGCAGCTGCTGGTTTTTTGCAGTTGACTTCGCT
GCGCACTGAATGTCAGGNGGAGCTGTGCACTCTTCTACAACGAGCAGGGCAGCAGAAAAC
AGAGAGCACGGACGNCTGACAGCAGTTTGAAGCTTGCCTAGGAAAGAGTAGNGTTTTTGG
AGTGTTCAGCAAATCCATGTTTCTGGGCAAGGGCGGGGTGCGTGCACTGCGCTGGCAAGC
TTTCTCCCTGCGAGACACGCNGGAAAAGCTTTTCGCCATGATGCAGTCGGCTNGAGACGC
AGACTCCGGCTCTCCGCAGCTGTCCGCANGAAAGCGGCGGTTGCCGGCGTCTTTCTGCNG
AAGCCGCGCTTTGCAGCCTACAAGTGCGGTTCACGTCAGCGGTGCACCTAGTAGCCGCTT
CTTCGCCTCCGGCAGCCGGGGAGAGCGGTTGGCTTCTGAGAGGCGAAGAACGAAACCGGC
TTGTGTGCGCAGCCTTGGCACTGCTAGAGGACGGTGGCTGCAGCTGCCAGCCCTTTCAAT
TCACCGCTGGCATGCTTCTGGCAGGTGCTCCAGGACGACTTTCCTGCGTTTTGACTTGGT
CCTGATGCAGACGAATCTGGAGAATTCTTGTTCGTACCCTGCGTTTACGAGTTGCAGAGA
TCTCGATGGCAGCTGCAGAGAAGAAGGGCTGTGCTGAATTGCTCGGGAAGCAAGGACATA
GACAGCGCCTTGTGTTTGGGAGTGAGCAGCTGCTGGTTTTTTGCAGTTGACTTCGCTGTG
CACTGAATGTCAGGTGGAGNTGTGCACTCCTCTACNACGAGCAGGGCAGCAGAAAACAGA
GAGCACGGACGTCTGACAGCAGTTTGAAGCNTGCCCAGGAAAGAGCAGNGTTTTTGGGGT
GTTCAGCAAATNCATGTTTCTGGGCAAGGGCGGGATGCGTGCAGTGTGCTGGCAAGCTTT
CTCCCTGCGAGACACGCTGGAAAAGCTTNTCGCCATGATGCAGTCNGCTNGAGACGCAGA
CTTCNGCTCTCCGCAGCTGTCCNCAGGGAAGCGGTGGTTGCCGGCGTCTTTCTGCAGAAG
CCGCGCTTTGCAGCCTACAAGTGCGGTTCACGTCAGCGGTGCACCTAGTAGCCGCTTCTT
CGCCTCCGGCAGCCGGGGAGAGCGGTTGGCTTCTGAGAGGCGAAGAACGAAACCGGCTTG
TGTGCGCAGCCTTGGCACTGCTAGAAGACGGTGGCTGCAGCTGCCAGCCATTTCAATTCA
CCGCTGGCATGCTTCTGGCAGGTNCTCCAGGACGACTNNNNNNNNNNNNNNNNNNNNNNN
NNNNNNNNNNNNNNNNNNNNNNNNNNNNNNNNNNNNNNNNNNNNNNNNNNNNNNNNNNNN
NNNNNNNNNNNNNNNNNGGAAACGGTGGTTGCCCGGCGTCTTTCTGCAGAAGCCGCGCTT
TTCAGCCTACAAGTGCGGGTTCACTTCAGAGGTGCACTGGTAGCCGCTTCTTCGCCTCCG
GGCAGCCGGGGAGAGCGGTGGGTTCTGAGAGGGCGAAGAACGAAACCGGCTTGTGTGCGC
AGCCTTGGCACTGCTAGAAGACGGTGGCTGCAGCTGCCNGCGNTTTCAATTCACCGCTGG
CATGCTTCTGGCAGGTGCTCCAGGACGACTTTCNTGGGTTTTGACTTGGTCCTGATGCAG
AGGAATCTGGAGAATTCTTGTTCGTACCCTGNGTTTACGAGTTGCAGAGATCTCGATGGC
AGCTGCAGAGAAGAAGGGCTGTGCTGAATTGCTCGGGAAGCAAGGACATAGACAGCGCCT
TGTGTTTGGGAGTGAGCAGCTGCTGGTTTTTTGCAGTTGACTTCGCTGTGCACTGAATGC
CAGGNNGAGCTGTGCACTCTTCTACNACGAGCAGGGCAGCAGAAAACAGAGAGCACGGAC
GTCTNACAGCAGTTTGAAGCTTGCCTAGGAAAGAGCAGTGTTTTTGGAGTGTTCAGCAAA
TACATGTTTCTGGGCAAGGGCGGGGTGCGTGCACTGTGCTGGCAAGCTTTCTCCCTGCGA
GACACGCTGGAAAAGCTTNTCGCCATGATGCAGTCCGCTNGAGACGCAGACTCGGGCTCT
CGGCAGCTGTCCGCANGGAAGCGGCGGTTGCNGGCNTCTTTCTGCNGAAGCCGCGCTTTG
CANCCTACAAGTGCGGTTCACGTCAGCGGTGCACCTAGTAGCCGCTTCTTGGCCTCCGGC
AGCCGGGGAGAGCGGTTGGCTTCTGAGAGGCGAAGAACGAAACCGGCTTGTGTGCGCAGC
CTTGNNACTGCTAGAAGACGGTGGCTGCAGCTGCCAGCCNTTTCAATTCACCGCTGGCAT
GCTTCTGGCAGGTNCTCCAGGACGACTTTCNTGGGTTTTGACTTGGTCCTGATGCAGACG
AATCTGGAGAATTCTTGTTCGTACCNTGNGTTTACGAGTTGCAGAGATCTCGATGGCAGC
TGCAGAGAAGAAGGGCTGTGCTGAATTGCTCGGGAAGCAAGGACATAGACAGCGCCTTGT
GTTTGGGAGTGAGCAGNTGCTGGTTTTTTGCAGTTGACNTCGCTGTGCACTGAATGCCAG
GNNGAGCTNTGCACTCCTCTACAACGAGCAGGGCAGCAGAAAACAGAGAGCACGGACGTC
TGACAGCAGTTTGAAGCTTGCCTAGGAAAGAGCAGTGTTTTTGGNGTGTTCAGCAAATAT
ATGTTTCTGGGCAAGGGCGGGATGCGTGCACTGTGCTGGCAAGCTTTCTCCCTGCGAGAG
ACGCTGGAAAAGCTTNTCGCCATGATGCAGTCCGCTAGAGACGCAGACTCCGGCTCTCGG
CAGCTGTCCGCAGGGAAGCGGCGGTTGCCGGCGTCTTTCTGCCGAGGCCGCGCNTTGCAG
CCTACAAGTGCGGTTCACGTCAGCGGTGCANCTAGTAGCCGCTTCTTCGCCTCCGGCAGC
CGNGGAGAGCGGTTGGCTTCTGAGAGGCGAAGNACGAAACCGGCTTGTGTGCGCAGCCTT
GGCACTGCTAGAAGACGGTGGCTGCAGCTGCCAGCCNTTTCAATTCACCGCTGGCATGCT
TCTGGCAGGTGCTCCAGGACGACTTTCNTGGGTTTTGACTTGGTCCTGATGCAGANGAAT
CTGGAGAATTCTTGTNGNTGCCCTGAGCTTNCGAGTAGCAGAGATCTCGATGGCAGCTGC
AGGGAAGAAGGNCTGCGCTGAGTTGCTCGGGAAGCAAGGACATAGACGGCGCCTTGTGTT
TGGGAGTGAGCAGNTGCTNGTTTTTTGCAGTTGACNTCGCTGTGCACTGAATGCCAGGNN
GAGCTGTGCACNCCTCTACAACGAGCAGGGCAGCAGAAAACAGAGAGCACGGACGTCTGA
CAGCAGTTTGAAGCTTGCCTAGGAAAGAGCAGTGTTTTTGGAGTGTTCAGCAAATATATG
TTTCTGGGCAAGGGCGGGATGCGTGCACTGTGCTGGCAAGCTTTCTCCCTGCGAGACACG
CTGGAAAAGCTTTTCGCCATGATGCAGTCCGCTTGAGACGCAGACTCCGGCTCTCCGCAG
CTGTCCGCAGGAAAGCGGCGGTTGCCGGCGTCTTTCTGCCGAAGCCGCGCTTTGCAGCCT
ACAAGTGCGGTTCACGTCAGCGGTGCACCTAGTAGCCGCTTCTTCGCCTCCGGCAGCCGG
GGAGAGCGGTTGGCTTCCGAGAGGCGAAGAACGAAACCGGCTTGCGTGCGCNGCCTTGGC
ACTGCTAGAGGACGGTGGCTGCNGCTGCCNGCCCTTTCAATTCACCGCTGGCATGCTTCT
GGCAGGTGCTCCAGGACGACTTTCCTGCGTTTTGACTTGGTCCTGNTGCAGACGAATCTG
GAGAATTCTTGTTCGTACCCTGAGTTTACGAGTTGCAGAGATCTCGATGGCAGCTGCAGA
GAAGAAGGGCTGCGCTGAATTGCTCGGGAAGCAAGGACATAGACAGCGCCTTGTGTTTGG
GAGTGAGCAGCTGCTGGTTTTTTGCAGTTGACTTCGCTGTGCACTGAATGTCAAGGTGGA
GCTGTGCA
>rnd-5_family-1344#LINE/CR1 ( Recon Family Size = 21, Final Multiple Alignment Size = 16 )
GCGTGGGCACGAGACAGCCGCTCCTGTCCCGCTGGGTCCCAGCAGCGCCTGGCAGCCGTC
CTGCATCCACGTCAGGATGCTGGCCAAGAGAGGCCCTGGAAGCTGAGGCAGCTGATTTGA
AGCTTCTGCAGGTGCCAACAGGTCAAGGCCAACAGTGTTCCCTCAGGATACAGCATTCCT
GAGGGGCTTCCCCAGAGCTGCCTGATGCCACCCACTCCTTGTGGCACCAGTTGCTTTCCT
GTGGAAGGTTCTACCTTCCCCAAGAGCACANNNNNNNNNNNNNNNNNNNNNNNNNNNNNN
NNNNNNNNNNNNNNNNNNNNNNNNNNNNNNNNNNNNNNNNNNNNNNNNNNNNNNNNNNNN
NNNNNNNNNNNNNNNNNNNNNNNNNNNNNNNNNNNNNNNNNNNNNNNNNNNNNNNNNNNN
NNNNNNNNNNNNNNNNNNNNNNNNNNNNNNNNNNNNNNNNNNNNNNNNNNNNNNNNNNNN
NNNNNNNNNNNNNNNNNNNNNNNNNNCGTCTGCTGGAGGGTGGGAAAGCTCTGCAGAGGG
ACGGGGACAGCTGGGGGTCCTGGCGGGGTGTTGGGGGCTTCTGTGCGGAGTTTGGGGGGT
TGGTGTTGGTGGGGTGTTGGGGAAGGAGTTGTCTGGAAGGTGAGAGGTCCAGGCTGGAAT
TTGAGTCAGTTTGAAGGCAGCATCTGTGNTTTGGCACAGCTTTGGTTACGGAGGGCTCAG
CTCTGTATATCTGTGAATATCTGTGACTTTTCCTCTTCATGGTCCTGATTCTCCTGCAGG
GAACAAGGGGGGAGAGCTGTACTTTACTGGCCACTTAGATATCTCTACCAGGGGGAGGAT
TAGCCCCTTTTCCTTCTACTCATTTGTTTGGGCTACTTTTGTACACTGAGTGGACTTTCA
TTTCTTGAGAGCTTTTATTCCTTAAGAGANTTAGGATATTATCATCCCTTCATAGAAAAC
CATTTGCAAACCAAAGAATGGCCCTTGGTTTTGCCCTTTTTTTGTGTAGTGTTATGTTCT
GTAAAGTGACCCTCAGTGGATGAGGTTAAGGCAAATGAGTTGCTGCTTTGAGATGGGAAG
CAAAATTCCAAATCTTCACCTCCTCAGGCCATCCCAATTAATTTGGGAAGTTTGCAATGN
TTTGGAACTACTTGAGTTGAGCAATGGGAAGTAAANCTTTCCTGAACTGAGGATTCTTAC
TTGCCAGATTCTTCTGTGCCTTTGCTGCTAAGGTGTTTTTGTGCTGAAGGCAATAACTTC
AACGAGAAAATAATTTCAGCGTGGGGTAAGAGCTTCTGACAGAGACCAAGTGTTGCCAGC
AGTTGCTCCAGGTGCTCCTGCCAACAGCCCCTGCAGGCAGGAGCACAGCCCCCAGTGCAG
GTGGGTTTGGCTCCCTCTGGCACAGAAGCCCCCCAGGGGCACAGGTCTCTGGGGCAGGAG
ACGGGCACCAGCCCTGCCAGGGCTCGGGGGTGNCGGGTCTGCTTGGGCGGGGACTCTGCC
CTCACCTGCTGGTGTCAGCGCTCCCCGGGCCCCAGGGCTCAGAGCAGCATTCGTGCCCTG
GCCCACAGTTCCTTGTGCGTGCCACACCCGCGGGTTTAGGATGGCCACGGGCCGGGACGT
GTCCCGAGGAGGCCGTGGCAGCTTCCGTGGAAGGCCCCGTGCCCTTCCCAGCGCGGCTGC
GTCGGCAGCCCTGGGGGCTCCTTCTGCTGCCCTGAGCCCGCAGAGCAGGGCAGCGTTTGC
TGATGGTCTGAGCCGTTCCTAAAGATCCTGTTGGGCTGTCTGACACACTTGGGGCAAGGC
ATTCCTTCCAACCTGGGCCACTCTGGGGGGCTGGGGGTGGCCCCAGGGCAGGTGGCAGNG
CGTGCAAGGGCCCTTTGTGACACGGTGCAGCATGGTCACCGTGGAATGGAACGGGACAGG
GTATCCAAGGGCCCTTTGTGACACGGTGCAGCATGGTCACCGTGGAATGGAACGGGACAG
GCAGTGTCCAAGGGCCCTTTGTGACACGTGGTGACACAGGAGCTGGTGGTGACAAGAGCA
CGCCACAGTGCTCGGTGCACGCGACAGGACAGGACGGGACAGAGCAGTGCTGTGAGGAGC
CCCCGCACAGCGCACTCGTTCGTGTCTGACCCGGAGCTTTTCCGAGGTGTTATTCCTGCA
GCTGACCTCGAAGCCAGACCACAGGACTTGCTGACCCGTGGCCTTCCCGAGGCTTCTCTT
CTGCAGGTGCCCTCGAGGGCAGAGTGTGGGACTTGGTGCCCCGGAGGCATCTCCCATCCC
TGCTGCCGGTGCCCTCGAGGCCAGAGCACCGTCCTTGACAGGAGTCTCCTGTCCTTGTGG
CAGGAGCCCTCGAGACCAGAGCGCAGGACTTGCTGTCCTGAGCCTTCCTGAGGCTTCTCT
CTTGAAGGTGCCTTCCAGGCACGAAAGCAGGACTTGCTGACTCGGAGCTTTCCGAGGCAT
CTCTCCTGCAAGTAGCCACAAATCCAGTCACTGACATGGAGCAGAGACCCCCGAGAGTGC
CCAAGCTGGCCTGGGTGGAGGAAGAGGAAGAAGGCCCTGGAGCTGCCCCTGCACACGAGA
CTGTGACACGGCANCAGAGTGCGAGGCACAGCTGCGGGTGCTCCCCGTGAACCTCAGCTC
TGGGACCACTGTCTGCCCCAAGCTTCAGGGGCTGCAGGGGGAGCCCGGCTGGGCTCTGCC
CTGGGGCCATCCTGCAGGGACAGCTGCACACAGGGAGCATTCCCTGCCACAAAGAGCCAA
GCCAGGGCTGCAGGGCAGCTGCTCCAGCCCCGAGCTCTCCGCACTGCTGAGTTGCTGTGC
TCTGGGGCTGGGGCTCCCCGCACAGGGGACTGCACTGGTGTGCCAGAGGAGACAGAGAAG
CTGCAGCTTCAGCCTAACTGAGGTGGGTGCGTGGGCTGGGAAGAGTGGGGAGGCTCAAGG
GGATTCACAGAGCTCATCCTGCTGCAAGGACGA
>rnd-5_family-799#LINE/CR1 ( Recon Family Size = 18, Final Multiple Alignment Size = 16 )
CTGACAGAGGCACAGCCCTGTGANGTGGTGATGGCTCTCCTGCGTGTGGCCCCAGCGTGT
GACAGGTACGGGGCCCACGTGTCCACAAGGCTCAGCAGCCCTTCACCCTGTACAGCCTGT
CCCAGGTGTCTGACAAACAGAGAATTCCAGGGCCCTCTGGCTGCTCCCTTTGCCAGCCCT
GGCCCCTGCCAGCCCCCCAGCGTGCTGCCATGCTTCCCCCCTGCCCCTCAGGGGCCAGTC
CCCACAGGGCTGGGCTGCCTGCGTGCTGCCAGTGAGGGGCAGCGGGCAGAGGCAGGGCTG
GCAGAGCAGCTCAGCTCCCCGCTGCCGCCCAGGCCACGCTGCTGTGTCCCAGACTCCTCT
GAGACAGAGCTCTGACCCCACAGAGCTGCTTCGGCCATGTGGAAGAGCATCATGTGCTCG
CCCAGGACCGCAGAGCCGGCCATGCTCGAACTCCTTGATGTGCCGGGGAGCTGGCCAGAG
CACAGCACGTGCACCTCCGATGGGGACCACACGGCTGTCCTTGCCCTGGCTGTGAGTTTC
TGCCTTTGCTGGCCCCAAGGCCGCCCCTCCAGCAGCTCTCCATCCTCCCTCCCCCACGGC
GTCTCCCTGCCTCAGGCGCTGGGCTGAAACCTGGCCTCGGGGCAGCTTCGGGGCCACCAG
GCCCGGTGCTCCCCCTGCGTCTCTCCGGGCCTCTCCCTCCCGTGCTCGGGCCCTGCCACA
CGGACACCTCGGCACTGAGCGCTGTCTCGAGGGGCTTTGTCCTTTGCAGGCAACTGAGGT
GATGTGGAAGATCCTCCAGTTGCCCTGTGTCCCACAGATGATGACCGTGTATTTCCCCCG
CCTGTTTGTCCGTCTGCTCTTCCAAGTGCTCTTCAGCACTCTGGATACGCCAGAGGAGGT
CGATACCTTCTGGAAGGGATGTCGGCAGCAACACNGCCTTACCGCCAGCCCCAGCAGGTG
CTCCATGCCAGTCCTCCTGTCCTTGCCGCGTCCCTGGGCAGGGGCCAGCGCTCCCAGTGT
GACCTGGGCTTTGCTCTGCACACAGGTTTGCAGTGCGGACCCTGAAGTCCCTGCTCTGCC
AAATGCAGCGCGAGGATGTGGTGGTGGCAATGGAACGCAAGTGTGGCTGGGACACGCTGC
TCTGTGCTGACACCCACCACTGTGCTGTGGGTCTGCTGGCCAGGTGAGACCCCCTTCACA
CCGCTGCCTCCGACATTTGTGCTCTGTGCCTCGGGTGCCCCACACAGTCCCTGTGGTCAT
GGGCCAGAGGGCCTTGTCACCGAGGGACAGCCAAGCAAACTGAAAAAGGCTGGGAGAGGA
GGGTGCCCACAAGGAGCCGCCTCCCAAATAGCCCAGCGGCCCCTNCCAGGATGCTGGGGA
AAGACCAGACCTCTGTGAGTCAGTCCTGGGAGAGGTTTGTCCCCCTGGCCCACGGTCTTG
GTTACTTTGTCTCCTTGCCAGGGAGATGTCCCGTGTCTCCGTCCCCTTGTGCTCTCGGAT
CGCTCGCTACCTGCTCCGGCCGCTNAGCACGCAGGAGCCGCGCTGGGAGCTGCCCTCCCT
GGCGTTCCTTGTGGAGGTGAGCCTGAAGGCCAGCGCTGCCTCGCTCAGCTGCCTCCCGGC
TCTCTGCCCTCTCTCGGCCGCAGTGCCTGGGACGGTGCCCGCGCCCCGTGCTGCTGCCTG
GGCCCGGCCCTGTGCGGTTCTGGGCTCCTGCCGGCCGGTCCCCTGTCACTGCCCTGTGCC
TTTCAGGTCCTCGGGGGCCTGGAATTGAGTGAACGCGGTGCTGACAGAGTCCTGCAAATC
TTGTCAAGGCACCTGAGGAGCGAGTGCAAGGAGAGGCGTCGCCTGGCGCTCAGGGCCCTT
CTGGAGCTCATCAAGGATCCCTCGATGGTGAGAAGGGGCAGGGGCAGAGGCTGCACTCGG
GAATGCAGTCGCTTGGGCTTGGCTGGGCTTCGGGNGCTGGGCCGGCTGCTCCCAGCTCTC
CTGCCTCNCGCTTCAGCTGCCCAAGTGCTTTGGAACAGCCCTTTGGCCTCTAGGCCCTGC
AGCAGCAGGATGGCATTTCACAAACTTGTGTTCCTCACAGAGCCAGAAAAAAATTTGGAG
CCTGNCTGAAAGCCTTGTGGAGCTNCTGNGGGATGCGGATGGAGAGATAGTTAGCATGAC
GGTCATGCTCCTCAACTTTATCGTCCTGGACAAGGACATGCTGATAGCCAGCCCCATCGC
ACTGCGGCTGGTTGAGGCGCTCCTGCCGCTCCTTGACCACGTAAGGCTCGCTGTCCCCAG
CCACGGCCACTGGCTGCTGCCCAGACACTTTGCGCCCTGCGGATTTGCAGGCCTGCCACC
GAGCTGAGCCCCGTGCAGCCGATGCTGAAGTCTTTTCTTCTTCCCTTCATACAGGACAAT
AGCCAAGTGCGGCTGCTCTCCATACTGCTCTTCCAAACATCGATGACTTTTCCACAGGAA
AAAGAAAAAGAGGCTCTGAAGACACACGTGCGCCAGAGCCTGCTGCCACTCTCCTTCCAC
TGCCATGATGAGAACCAGCGAGTGGCAGAGGTGAGGACTCGGCAGCTGCTGCTGTTCCCC
TGGCAGGGGCTGGGCTGCCTCCTGCCCTGGCGCCTCGCGGGCTGCAGCCTCCTCCAGGCC
CTGCCACAGGGACGCGGGTCCTGCGCCCTGGGCTGTGGGGCCATCTCCGCGTCTCTGCTG
CTCTCCAGGCTTCTCGGGAAACGCTGCTTTGTGTGGGCCGAGTTCCTGAAGAGGAGGGAT
CTCGAAAAGCTGCTGAAGAACCAGAAGCTGTGAAGTTCGCCGAGTGCCTGGTAAGGAGGG
CCGGGAAGCCGCAGCCCCAGCCTGGAGAAGCCCCCTGAGCGCGGTGCTCGGTGTGCGGGC
TGGCAGCTGTGCCCCTGCCCGCTGCTGCAGCCCGAGGCCGCGCGGGCTCTGCTCCAGGCT
CCTGCGGCCCGAGCCGGGTGCCCATGGAGCCCCGGCCCGGCGGGGCTGCGGGGCGGCACC
GCGGCTCCCCGGGCAGCAGCCGGCCCTCTGCCCCCTCCAGAGCCCGGCGCCAGCGGCTGC
TGGCCGGGCCTCAGGGCTGTGCGGGCAGGGGAGGCCGGGGTTTGCGCAGGGAGCGCCCGG
CCCAGGGGCTGAGCCCGGGCCAACCCTTCCCTCCTGCCGCTCTCTGCAGCTGGCAGAGGA
CAGCAGCAGCGCGGCCGAGCACCTGCGCCGGGCCCTGCCCTACCTGCAGAGCCCACAGGA
GCCCCTGCGAGAGGCGGCCGTCATGNTTCATGGGTTGGAGCCACCAGCCCGGGCTTTTTT
TTTTTTTTTTTTTTTTTTTTTTTTTTTTTTTTTTTTTTTTTTTTTTTTTTTTTTTTTTTT
TTTTTTTTTTTTTTTTTTTTTTTTTTTTGCAGCGTGCGGCGAGGGCCCGGGCTGAGCCCT
GCCGGGCCAGGAGGGCGTGTGTTTTTTTTTTTTTTTTTTTTTTTTTTTTTTTTTTTTTTT
TTTTTTTTTTTTTTTTTTTTTTTTTTTTTTTTTTTTTTTTTTTTTTTTTTTTTTTTTTTT
TTTTTTTTTTTTTTTTTTTTTTTTTTTTTTTTTTTTTTTTTTTTTTTTTTTTTTTTTTTT
TTTTTTTTTTTTTTTTTTTTTTTTTTTTTTTTTTTTTTTTTTTTTTTTTTTTTTTTTTTT
TTTTTTTTTTTTTTTTTTTTTTTTTTTTTTTTTTTTTTTTTTTTTTTTTTTTTTTTTTTT
TTTTTTTTTTTTTTTTTTTTTTTTTTTTTTTTTTTTTTTTTTTTTTTTTTTTTTTTTTTT
TTTTTTTTTTTTTTTTTTTTTTTTTTTTTTTTTTTTTTTTTTTTTTTTTTTTTTTTTTTT
TTTTTTTTTTTTTTTTTTTTTTTTTTTTTTTTTTTTTTTTTTTTTTTTTTTTTTTTTTTT
TTTTTTTTTTTTTTTTTTTTTTTTTTTTTTTTTTTTTTTTTTTTTTTTTTTTTTTTTTTT
TTTTTTTTTTTTTTTTTTTTTTTTTTTTTTTTTTTAGAGTACCAGGAGACAGTGAAGAGA
GCACCAGGACTCAACGTCACTGGAGCCCCAGGCACACCTGATGCTGGCCACAGCTGTGCC
TCCTGCAAGCTCCCATAGCTGCTGCCTTCCCCCTCCCTCTTACTTCCCTCCCCATTCCCT
GTTGACAGCTCCGTCCCTCCAGCCCTCAGACCCTGCCCATCNCCTTCTTTTCCCCCCCAT
CTCATCCCTTCCCCTTCCCTTCCATTAATAAAGAGTTTGGTTTCTCCCCCTTACCTGCAT
CTCTGTGGAGCTGAAGCGGCGCAAATCCCGGGCCCTGGGACACACAGGCCCCTGCTGCTG
TTCTCTTCCACGCCGTGTTCTGTGCACACACACACAGAGGAACGAGGGCAGATCAGGCTG
GAGAGGTGCCTGTGCTTAAGGTGCAGTTCCACAACCCTGTGGAGTTGCAGATCTTGCTGN
GCAGCCTGGAGCCCCTGGAATTCGGAAGAGCCGAGCTGAGTAAGCTCTGAAGCCAGCTGT
GAGGGATTCCGTGGCAAGCTTTCACGGAGGGCAAAGGAGCTTGGAATGCTGGAAGTTTTC
AAGAATAGCTTCCTGAAAGACCAGCCGTGCTCCATCCCTGCACAGGATCAGGGAGAGGGC
AGAACCAGCGACCATCCAGGCTTACCAGGGAGCTTTGGGTGTGCCTGAGGGCAAAGGAAG
CAGCAGCGCGGTGCCCCAGACTGGGACACACGACCCNGCCAGTGCCCGGAGCACTCTCAG
GNAGTGCCGGGATCCCGGCTGTGGTTCTGGTCCCCACAAGTGAGGAATNGCAGCCCCAGG
CTCAGAGCCAGTCAGAAAGCCAAGCAAGTGAGAGCAGAGGGAGGGCACCCTTCCAGTCTC
TCTTGGGCATGGCCGCAAAACAGCCCCTGCTGCTTCTTCCTCCGCCTGTGTTTGGGCTGT
GCTGGTGGCAGAGGCAGCCAGGCTGTGCTCTGCCTTCCAGAGCCTGTTGGGAGCGGGCAT
GAAAAGCGCTGTGTGCACAGCGGAGAGGCCTGGAAGGTGCTGGCAAGAGCGTCCTGCGGG
AGCAGGGCTCTGGGCTCTGGCTGGGAACAGCCTGGTCTTGGTGCCGTGGGCGCAGGCAGG
AGTTGAGGCAGGTGAAGAGGCACTGAGCAGCTTGTGTTTGTAGAGGGCCTGGGGCTGCAC
GTCTGAGCCTCCACCTGGAAAGGCACTTGGGGGAATAGCAGCTGGAGCTGGAGTGCCTGT
CCTGAAAGGACATGAAGTCCTTCAGCCTTGCCAGCGTTTCCTAAGGGTGTGTTGGTGTTG
AGCAGAAAAGCCGCACATTTGGGGAAATGCATTTGGAGGACAGGGGCTTGCTTCTCAAGG
AAAGTGCTTCCCAGGGAGCTCCCAGTGAGGCAGGTGCAAGTGTCCCCCTTTGGCTCTCTG
TGCTCCTTTCAGTCCTTGAGGCCCGCTGCACTTGGCAGAGGGGCAGGGGAAGGGAGAAGG
CTGTGAAGAGCAGGTTTGGCATCCACCTGGACCTGCAGGGACCAACCCAAGCACCTGCAG
CAGCGTGTGTTACCCCCCCTTTGGACAGAGGGGTGAGCAGAACCATCTCTGTCCATCTGT
GAGCCCCAGAGCTCTCTGTGGGAGCTGTGAATTAAAAGGCCTTTACACACTCACTTTTCA
CATCTTCCCTGTCTGCTGTGTTGCATCTCTTGGCAAGATGCATTTGCCTCCTGCTTGCTG
GGAGCTGCTGTGGCCCAGGGCCAGCACAGACTGGGCTGGGTGGGCCAGGCAGTGTGGTGG
AGAGTCTTGGCTGATCTTGGTGTGTGCCTGGCCTCAGAAAAGGCTTGGAAGGTTTGCCTG
CCGAGGTGTCCTGCTCCTTGGCTCTCCCTGTGCATCTTGGAGAGCACAAGGGAGGCATTT
CTGGCAGCTGGGCATCAGCAGGCCTTCAAATGGGGGCGTGTTGTGGAGCGAGCCCAGCTG
AGATACCCTGAGAGGAGCCCAGGGCTCCTTGCTCCTCTCTGCTGGCCCGTGAGCGTCTGT
CTGCTCTCGGGATGGCCCTGGCTGTGTCACGGGTGCTGCGTGGACACGAGACAGCCGCTC
CTGTCCCGCTGGGTCCCAGCAGCGCCTGGCAGCCGTCCTGCATCCACGTCAGGATGCTGG
CCAAGAGAGGCCCTGGAAGCTGAGGCAGCTGATTTGAAGCTTCTGCTGGTGCCNACAGGT
CAAGGCCAACAGTGTTCCCTCAGGATACAGCATTCCTGAGGGGCTTCCCCAGAGCTGCCT
GATGCCACCCACTCNTTGTGGCACCAGTTGCTTTCCTGTGGAAGGTTCTACCTTCCCCAA
GAGCACT
>rnd-5_family-1855#LTR/ERV1 ( Recon Family Size = 20, Final Multiple Alignment Size = 15 )
AGTGTTTTTAGGAGCTTTGTGAACTTGAAGTTGTAAGAAGTTTGTGAAATTGTTATTTGC
TTTGCAAAGAAATACTGACCTTTCGGAGTGCAGACTGATTTAAAGTATTTGCATGGTGCT
TAGATTGCGTGTATTTGTGTGAATCTGGGCAGCGTGTGCTTTTGACTGTGAAAATTTTAT
TTGATATGTTGTTGGATGAAAAGCTTTGTAAGTTGAATTTTTGTTTTATAGCTAGAGGGC
GAAGTGAAAAGCCTAAACTACTTTTAAGATAGTCCTGGTGATTAAGAGGTCATTTGTCTC
CCAGATAACTAGAGGAGAATTCAGGCTCTGTGACCTCAGGATACATTTTTCAACTGCCTA
AAAAAAAAACCCCAAGTTTAGCGAGTGAGTGTTTGCTAGTAGTTTATCTCTCCCTCCCCT
CCACTCCTTGTTGAAAGATTTGTGTTGTGTTTCGACTGAAGTTTGTGTGATTTTAGCAAG
ACCTTTTTAGAACATTTGTTGAATGTGTTCGGGGTTGTGAAAAACTCCAGGGTGTTTTTT
TGTGAGCCTAAACTATTAGAATTTAGGTCCTTTTGGAAAAAGAGAAACCCGGTTTTGCAG
CTGCGAATACGCAGCCGAACTTTGCGTTTTGTAACATTTTCGATCAAAGGGTGAGAGAAA
TCTGGTCAGCAATCCAAAAATTTTTAGAACAGGCTATAGTAGCGGTTCACACAGCTCTCA
GTGCAGTGTGGAGTCGCGAAATTTCGGTCGAAACTGGACTGATAGTTTGTAAGATTTCCA
TTTGTCCTTAGTTTACAGTGCGACAGGAGATACGCTTGGCTTTTAGCTGCANACTTGCTA
CAGTGTATGAAAGTTTGTTTACAGTTTTTAAACAAATTTTAACAGTAATATACCCAGAGC
AAAACATAACAGAGGATTTGATTTAATGAGTGATTAATAACTTGCAATTTTTTGTTGTTT
TTTTCTTTGTTTTTTTCTTCTTCCCTTTTCTTTTGTATAACAAGTTTTTCCTTAACAGCT
GCTGCTCTGAACCTTGTTTTGAAGGGAGAAAAGGTGAAAATTAACTAACAAATTGTTTTA
TCCCTTTTGTTTGCTAGCATAGCTATATGACCAGGACCGGGAGAAACAGGAACCGAAAGC
CTGGTTCAGGAGTATTCCCCTGCCCAAATAAAGATTGTTATTGTAATCCGTGGATTGTAT
TTCGGTGTGTAGTCTGTCAGGATTCGTGGGTCCGAAAAGGGTACAGGTGGCTAATACCTA
AGACTGGAATTTGTGCTTTTTGTCGTTCAAAAGAACAAGAGGCTACCCAGAAAGTTATAC
GAGTTTTGTTGGCGACTGGTCAAGAGGTTCCTGGTAGCAGTAAAATATTTGAATTGTTGG
AAAACGGAGTTTCAGGAACTTTGAAGAAACCAGTGGAAATACTTAGAGTTGAGTGTGGCC
AGCATATTTTTGTACCAGAAGAATACCAGGTAAAGCTTAAGAACTGGGATAAGATCAAAA
GACGTTTTGAAAAGAAAAAACCCTGAACATGGGGGCAAATGAGAGCAAAGAGATTCCCAA
GGGAAGCCCTTTAGGGTGTATCTTAACACACTGGAAAGCGCTGGTGGGCTATGGTGGTAG
TGAAACTAAAAGGGAACTTGTTAAATTTTCTACACAGTGGTGGCCACTCTATAGACTTGA
TGGGGGGTTGAAATGGCCAGCAAATGGTACTTTAGACTATGAGACTTTATTACAGTTAAT
GCTTTTCCTTAGGCGTGAACAAAAGTGGCAAGAAGTAACTTATGCTGATATGTTTTTCAG
TCTTCGAAATCACCCTGAGTGGCAAAGGGATTGTGGGATTAGGCCACCGTCTGATCCACT
GGTACTGGCTCTTGAAAAAGATAATAAGGCTAACAAGGAAAAGCTCAAACGGTGTTGCAG
CACATGTTCAATAAATCAAAGATGCTCGCACCCAAGTAAAGTGTATGCAACAGAGATCTT
AGAACAAGGGACAGTGGAGGCACTTTTACCACCACCTAGAAACCAGGAAGGGAGGGGAGT
AGAGGAGGGGGTGAGGGAACGAGTGAAATCAGAACCCTCACCAACTTCAGCCTCCCCTAA
NCTATCCTCCGGTTCGTCTACCCTGGAAAAACAGTAATTAAAGCAGGAGTTTCCCCACCN
ACTCCTAGATCAGGGGAACCCCCGAGGTTTTATCCACCATTGCCCAGTAGCGATAGTGAA
TGGGATGAATCTGAACCAAGTCCCAAGCCTTCCCCACAAGGTCCAATAGCGTCAAGGACC
AGAAGGCAAACCAGAATGAACCCACCCCCACAAACAACTAGAAAGCAAACTAAAGGAGTC
ATACAAGCACCCTTAAGGCAGGCTGTAGCCTCTGACGGGGAGCCAAGGATAATTAAGGTC
CCTTTTTCTCAACGGATTTAGAGGCTCGGGAAAAGACTGCTAAGGGTTATCGGAATGACC
CGATAGGTGTTGCCAAAAGGTTAAAGTTTATGGTTAAGCAGCATTTACCTGATTGGGCAG
ACATGCAGTTACTACTTGATGCCTTAACGGAAACAGAGAAGCAGTTGGTTTTAAAGGTAN
CCGAGGACTTAGCTGAGGATGCTTGCGTATCAACACAAGAGGATATTAAAGATGTATTTC
CTCTTCAGGACCCGATGTGGGATCCCAATGAACCTGATGAATTAGCACAGCTTAAGAGAT
ATCAAGACTTTATAGTGAAAGGACTAGAACGAGCAATTCCTAAGACCATAAACTGGTCAG
CCTTATATGCTGTTAAACAAGGTCCCTCTCAAACACCCTCTGANTTTTTAGATCACCTAC
GGGACGCGATGCGGCGATACACCACTCTGGACCCTGGATCGGAGGAAGGAATACAACAAC
TAATAAATTTGTTTTTAGGACAATCCACAGGAGATATCAGGCGGAAACTTCAGAAGATCC
GGGGCCTAAACAGCCGAGACTTGGAGACTCTATTAGATGAAGCATGGAGAGTCTTTAGTA
ACCGGGAGGAAGGATATAAACAAGGGATGAAGAAATTAGTAGCAGTAGCAAGGGAGGAAG
GAAAGGAAAAATGTGAGCAAGACCCGCCAAGACAAGGACCACCCCGACTGGGAAAAGATC
AATGTGCATTTTGCAGGAAATTTGGACACTGGAAGAACCAGTGCCCAGAACGAAGAAGAG
GTGACGAACAGAGAAAAAGTGATCGGGGGGGAGAAAGAGTGGTTGCTCATGCGAAGGAGG
ACTGAGGAGGACCGGAGGGCCCTACCCTAGGGGACCCTCTGGTTATAGTTAAACTAGGGA
ATAAAGAAAAGGAAGTGGAATTTTTAGTAGACACAGGGGCAACATTTTCGGTGTTGAATA
AGGCCCTAATACCTTTAACAAATGATTATGTTATGGTAAAAGGGGCTACTGGCCAATCTG
AAAGAGCATATTTTTGCAAACCGTTAAAATATAAATTGGGAAAGCAATGGGGAATTCACC
GGTTTTTATATATGCCTAATGCTCCATCTGCACTTTTGGGCAGGGATCTGCTAGAGCAGC
TGGATGCAAAAATAATATTTAAAAATGGAGANATTAGCTTGGAGGTNAAGGACCAACAAT
ACGTGGAGTTGTTGAGCCTAATGTTAATAACCAAAGAACTTGAAANTGTAAGTGAAGAAG
AGAAAAACTTCAGGAAAATAATGGATCAAGTATTCCCTGGGGTATGGGCTTCTAATATAC
CAGGGAGAGCAAAGAATGCAGTACCTATACAAATTAAGCTTAAGGAGGGGGAACGGGCAG
TGAGGGTTAAACAATACCCCCTGAAGAAAGANGATAGAGAAGGGATTAGCCCAATTATAG
AAAATTTTTTGCAAATAGGACTGTTAAAAGAGTGTCAATCTGATTTTAATACCCCCATTT
TGCCAGTAAAGAAGCCTGATGGGTCATACAGGTTAGTACAAGATTTAAGGGCTATTAACA
GGGTAACTGAAGACTTGTACCCAGTAGTTGCTAACCCTTATACCTTGTTAACTCGTTTAA
CACCTGAACTAACATGGTTTACCGTTTTAGATTTAAAGGATGCCTTCTTTTGCCTCCCTC
TCCACGAAGCCAGCCAGAAAATTTTCGCATTCGAATGGGAGAACCCCAAAANTGGACGGA
GGANCCAGCTCACATGGTGNGTATTACCACAGGGATNCAAGAACTCTCCTACTNTATTTG
GGGAACAGCTTGCNAAGGATCTAGAGTCTTGGGAACCTCCACCAGGAGAAGGACAGCTGC
TNCAGTATGTGGACGATCTCCTGATAGCCACCCAGACCCAGGAAACATGCGTGGATTGGA
CGGTAAGCCTCCTAAACTTTTTGGGNCTGCAGGGGTATCGAGTATCCCAGAAGAAAGCCC
AGATGGTGAGGCAAACAGTCATTTACCTGGGTTACGAAGTAAGTGCTGGACAAAGGACCT
TGGGCCAAGATCGCAAAGAAGCAATATGCCAGACCCCGAGACCTCAGACAGTGAAAGAAC
TGAGAACCTTTCTAGGCATGACAGGGTGGTGCNGACTATGGATTCATAACTATGGGCTAC
TTGTTAAACCTCTGTATGCCCTGA
>rnd-5_family-1577#Unknown ( Recon Family Size = 19, Final Multiple Alignment Size = 15 )
CCCAGCCGCAGCCTCTCGCTTGGCCGCGGCGCTTTCCCCTGGGCGCAGTTCCGGGCGCGG
CCGGCGGGGGCGCTGCTGGCTCCCGGCCGGGCAGGGCGGGTGCGGTGATTCCCCCGCGCT
GCAGGGGGCGCTGCGGCGCGAGCGCCGGCCGCTNCNCTCCACGCGGTGATGGCGGGCAGG
GAGGGATGGGGAAGGGGCTTCCTTTACAAACCCCCGGGGCGGCCGATCCCGGTGCCCCCG
GACGCGAAGGAGCTGCTAGCAGGGACTTTGGAAGCAGCAGGCTGGAACGGCAGGGACGAG
CGCAGAAGACCCGGGGCGGTGGACGAGATGTATCGGAAACTCCGCAGCTGCGGCTGGAGC
CGCGGGGCGTCCCGGCAGGCAAGAGGGTGCGGGGCCGCAGCAGCAGANGCAGAGAGGTTG
CNGGGCTCCGGCTCCGGTGGCAGCAAGAGACTCCAGAGCCCCGAGGCAGCGGTAATTCTC
CCCACAGCGACCNCAGCCCTCCTCCTGATGTCGAGAGCGCGAGAGAGCTAGGAGCTGCGC
CCAGCCCCTTTTCCCAGCCCAATCCTTGTATCTCTGCCCCTCCAAGAGAAACCCCAGGTA
AGAGAGCAGCCAGNTGCACTCCTCCCCTGNNCCTCTCCCGGCCACTTCTTTTGTTTCTCT
TAAGTACCGGTCGTTATTGTTTCCTAGCAACAGATGGGAGAAAATTCCACGAGAGAAAGA
AACAAAAGGAAAAATCCTAACCCCCAAGA
>rnd-5_family-3091#Unknown ( Recon Family Size = 16, Final Multiple Alignment Size = 15 )
GTTGCTATCGCGCTGGCGCGGTAGTGTGGAGGAAGGGATTTAGAAAGGCCTTGGGAATTG
GAAACTGAGGAAAAGATACATTTAGGTATGAGGAAAAGATACATTTATGTATGCCCCATT
GTTTCGGGAAAGTTTCGCTTCAGCATCTTTCTGTAAACCCCCTTCTCCCCACCCCTGAGC
AGTTCCCATTGGACCTGACCCCTGGGGTGGTTCTGATGGGCCCATGCTGGACACTGTCTC
TATTGTTTAGACCTTATCTCTTAATTTTGCTGTATAAAACTGTATCTGGGCAGTAGCCCA
GGGTCTTTTGTCCCTGCAACCGTTCAGGCAATACAATCTCTCTGGACCGCANACAACTGA
CCTCTCTTCGTCTCTTTATCTCGACTCCTTGCGGCGACCGAGGCGCCGCAGCCGCTCGGA
CCGTGCTAACCCAGCCGCTGCCTGGTGAGCCCAGTGCAGCGGGACCGCGGCAAACCCCGG
TCCCCTGAGGGGACAGCTAGCCGGAGGGGTCCCGGGGGGCCGGGGAGGGACGGGGGACAG
CCGCAAGTGACCCCCGAAAGCCGC
>rnd-5_family-1755#LTR/Gypsy ( Recon Family Size = 16, Final Multiple Alignment Size = 15 )
TGCAGAAAACACCCTGACACAGGGAGAGAGGAGTGAGCACAGCCCTTTTCAGGTGGTTCC
[truncated: 720,826 more chars]
