# Supplementary material for: Low diversity, activity, and density of transposable elements in five avian genomes
Source: Funct Integr Genomics. 2017 Feb 11;17(4):427–39. doi: 10.1007/s10142-017-0545-0 (PMC5486457; doi:10.1007/s10142-017-0545-0)
Supplement: Supplementary file 12 — The fasta-formatted alignments of ERV RT domains (FAS 28 kb) [file 10142_2017_545_MOESM12_ESM.fas]

>ZB-ERV1687
--RSGEGYRLVHDLREVNKTIQPMGPVQTLLP-ANSAIPEGQP-CAVLDIKDCFFSIPLH
AEDKERFAFSIVFpngerPNLRFQWKVLPQGLVDSPTICQITVDRALMPVRHSHPAATII
QYMDDILVAAPSA-GQVDHLVSTITETLQANGFEIANTKIKRGP-CMTFLGVG-
>ZB-ERV193
--RSGEGYRLVHDLREVNKTIQPMGPVQTLLP-ANSAIPEGQP-CAVLDIKDCFFSIPLH
AEDKERFAFSIVFpngerPNLRFQWKVLPQGLVDSPTICQITVDRALMPVRHSHPAATII
QYMDDILVAAPSA-GQVDHLVSTITETLQANGFEIANTKIKRGP-CMTFLGVG-
>ZB-ERV199
--RSGEGYRLVHDLREVNKTIQPMGPVQTLLP-ANSAIPEGQP-CAVLDIKDCFFSIPLH
AEDKERFAFSIVFpngerPNLRFQWKVLPQGLVDSPTICQITVDRALMPVRHSHPAATII
QYMDDILVAAPSA-GQVDHLVSTITETLQANGFEIANTKIKRGP-CMTFLGVG-
>ZB-ERV985
--RSGEGYRLVHDLREVNKTIQPMGPVQTLLP-ANSAIPEGQP-CAVLDIKDCFFSIPLH
AEDKERFAFSIVFpngerPNLRFQWKVLPQGLVDSPTICQITVDRALMPVRHSHPAATII
QYMDDILVAAPSA-GQVDHLVSTITETLQANGFEIANTKIKRGP-CMTFLGVG-
>ZB-ERV710
-RKSEGEWRLTVDYRALNEVTPPLSAAVPDMLELQYELESKaAKWYATIDIANAFFSIPL
AAECRPQFAFTWRG--VQYTWNRLPQGWKHSPTICHGLIQTALEKGEA--P--EHLQYID
DIIVWGKTA-AEVFEKGERIIQILLKAGFAIKKSKVKGPAREIQFLGV--
>ZB-ERV641
-QKSDGNYRLVQDLRAVNQRTKTLFPTVSNPYTLLNNVSPDDKWYSVIDLKDAFWTCPLA
EGSRDYFAFQWEDpdthRKQQLRWTSLPQGFVDSPNLFGQALEKVLSEFVP-VQGTKLLQ
YVDDLLVAGSK-EDEVRTGTIALLNFLGERGLKVSKSKLQFTEPEVKYLGH--
>ZB-ERV22
-KKKSGKWRLLQDLWNVNAVMEGKGTLQAGMP-SPTMLPAGWL-IFIVDLKDCFFTIPLH
PDDRPKFAFTVPAidndePAQRYQWKVLPQGMRNSPVICQWYVACALSGVRKQFPDARLY
HYMDDILVAASTQ-DELLRIQPRLLDALHAHGLQVAPEKVQQQP-PWKYLGVKI
>ZB-ERV156
-KPGKDKWRLLQDLRRVNDVIEDMGPLQPGLP-SPSMLPRDWQ-LAVIDIKDCFFNIPLY
PGDAPRFAFSVPSinraePYKRYQWTTLPQGMKNSPVLCQTFVAQVLSPVRRLFPEAIIL
HYMDDVLVCAET-TTYLRAALHKTIKAIKDAGFQIAEEKIQLSA-PWKYLGITI
>ZB-ERV150
--RSGEGYRLIHDLREVNKTIQPMGPVQTLLP-ANSAIPKGQP-CAVLDIKDCFFSIPLH
AEDKERFAFSVVFpngerPNLRFQWKVLPQGLVDSPTICQITVDRALMPVRHSHPAATII
QYMDDILVAAPSA-SQVDHLVSTITETLQANGFEIANTKIKRGP-CVTFLGVG-
>ZB-ERV41
--RSGEGYRLIHDLREVNKTIQPMGPVQTLLP-VNSAI-PEGQACAVLDIKDCFFSIPLH
AEDKERFAFSVVFpngerPNLRFQWKVLPQGLVDSPTICQITVDRALMPVRHSHPAATII
QYMDDILVAAPSA-SQVDHLVSTITETLQANGFEIANTKIKRGP-CVTFLGVG-
>ZB-ERV396
-KPGKDKWRLLHDLREINKTVEEMGPLQPGMP-SPAMLPQNWE-LAVLDMKDCFCQIPLH
PEDAPRFAFSVPTinreaPMKCYHWKVLPQGLKSSLFICQQYVAALLSPLRAERKDAIIL
QYMDDVLVCAPS-DSILQYTLDLVVGILTSVVFQLQKNKVQRMP-PWKYLGLEI
>ZB-ERV81
-KPGKDKWRLLQDLRRVNDVIEDMGPLQPGLP-SPSMLPQDWQ-LAVVDIKDCFFNIPLY
PGDAPRFAFSVPSinqaePYKRYQGTTLPQGMKNSPVLCQTFVAQVLSPIRRLFPEAVIL
HYMDDVLVCAET-TTYLRAALSKTIKAIKDVGFQIAEEKIQLST-PWKYLGITI
>ZB-ERV264
----------------------------------------HNSWYSVIDLKDAFWACPLA
EECRNYFAFEWEDietgRRQQLRWTVLPQGFTESPNLFGQALEELLTEYQVQ-TGNVLLQ
YVDDLLIAGNNK-ENVKKETIRLLNFLAQKGLRVSQEKLQFVEEKVKYLGH--
>ZB-ERV3
-KPGRDEWRLLHDLRAINNVIEPMGSLQPGMP-SPTMLPENWN-LAVIDVKNCFFQIPLH
PDDAPRFAFSVPTinreaPMKRYHWRVLPQGMKNSPTICQWYVSLVLDPIRKAVRDAIIL
HYMDDILICAPT-DDLLAHALRLTTDLLVDAGFELQNDKIQKMP-PWKYLGLEI
>ZB-ERV18
-KPGKDKWRLLQDLRRVNDVIEDMGPLQPGLP-SPSMLPRDWQ-LAVIDIKDCFFNIPLY
PGDAPRFAFSVPSinraePYKRYQWTTLPQGMKNSPVLCQTFVAQVLSPVRRLFPEAIIL
HYMDDVLVCAET-TTYLRAALDKTIKAIKDAGFQIAEEKIQLSA-PWKYLGITI
>ZB-ERV170
--RSGEGYRLIHDLREVNKTIQPMGPVQTLLP-ANSAIPKGQP-CAVLDIKDCFFSIPLH
AEDKERFAFSVVFpngerPNLRFQWKVLPQGLVDSPTICQITVDRALMPFRHSHPAATII
QYMDDILVAAPSA-GQVDHLVSTITETLQANGFEIANTKIKTGP-CVTFLGVG-
>ZB-ERV39
-KPGKDKWRLLQDLRRVNDVIEDMGPLQPGLP-SPSMLPRDWQ-LAVIDIKDCFFNIPLY
PGDAPRFAFSVPSinraePYKRYQWTTLPQGMKNSPVLCQTFVAQVLSPIRRLFPEAIIL
HYMDDVLVCAET-TTYLRAALNKTIKAIKDAGFQIAEEKIQLSA-PWKYLGITI
>ZB-ERV40
--RSGEGYRLIHDLREVNKTIQPMGPVQTLLP-ANSAIPKGQP-CAVLDIKDCFFSIPLH
AEDKERFAFSVVFpngerPNLRFQWKVLPQGLVDSPTICQITVDRALMPFRHSHPAATII
QYMDDILVAAPSA-GQVDHLVSTITETLQANGFEIANTKIKTGP-CVTFLGVG-
>ZB-ERV43
--RSGEGYRLIHDLREVNKTIQPMGPVQTLLP-ANSAIPKGQP-CAVLDIKDCFFSIPLH
AEDKERFAFSVVFlngerPNLRFQWKVLPQGLVDSPTICQITVDRALMPVRHSHPAATII
QYMDDILVAAPSA-GQVDHLVPTITETLQANGFEIANTKIKRGP-CVTFLGVG-
>ZB-ERV49
--RSGEGYRLIHDLREVNKTIQPMGPVQTLLP-ANSAIPKGQP-CAVLDIKDCFFSIPLH
AEDKERFAFSIVFlngerPNLRFQWKVLPQGLVDSPTICQITVDRALMPVRHSHPAATII
QYMDDILVAAPSA-GQVDHLVPTITETLQANGFEIANTKIKRGP-CVTFLGVG-
>ZB-ERV53
-KKKSGKWRLLQDLRKVNAVMEGMGTLQAGMT-SPTMLPAGWP-IFIVDLKDCFFTIPLH
PDDRPKFAFTVPAidndePAQRYQWKVLPQGMRNSPVICQWYVARALSGVRKQFPDARLY
HYMDDILVAASTQ-DELLRIQPQLLDALHAHGLQVAPEKVQQQP-PWKYLGVKI
>ZB-ERV747
-KKKSGKWRLLQDLRKVNAVMEGMGTLQAGMT-SPTMLPAGWP-IFIVDLKDCFFTIPLH
PDDRPKFAFTVPAidndePAQRYQWKVLPQGMRNSPVICQWYVARALSGVRKQFPDARLY
HYMDDILVAASTQ-DELLRIQPQLLDALHAHGLQVAPEKVQQQP-PWKYLGVKI
>ZB-ERV142
-RKPDGSYRLVQDLRAVNKVTEDLHPVVANPYTLLTCLTPELTWFTVLDLKDAFFCLPIH
EASQKIFAFEWESpksgRKTQLTWTRLPQGYKNSPTLFGEQLAKELETWKAPPEEGKLLQ
YVDDILIATRTKEACV-AWTVSLLNFLGLQGYRVSRKKAQVVTQKVIYLGYEV
>ZB-ERV9
-KKTSGSWRLLHDLRKINEVIEDMGPLQLGLP-SLSMIPRDWS-LVIIDLKDCFFSIPLH
PDDAPRFAFSVPSinreePLQRYHWTVLPQGLKNSPTICQWYVAQALHPAREKHPKTKII
HYMDDLLIAAPTK-KEVQEVRDCVIAQVQKAGLEISAPKIQEIA-PWKYLGWKI
>ZB-ERV126
-KPGKDKWRLLQDLRRVNDVIEDMGLLQPGLP-SPSMLPRDWQ-LVVIDIKDCFFNIPLY
PGDAPRFAFSVPSinraePFKRCQWTTLPQGMKNSPVLCQTFVAQVLLPICRLFPEAMIL
HYMDDVLVCVETTTY-LHAALSKTIKAIKNAGFQIVEEKIQLSA-PWKYLGITI
>ZB-ERV176
-KKPDGSYRLVQDLRAVNRVTEDLYPVVANPYTLLTRLTPELTWFTVLDLKDAFFCLPLH
KDSQKIFTFEWENpktgRRNQLTWCVLPQGYKNSPTIFGEQLAKDLESWEPLPGEGQLLQ
YVDDLLIATQTQETCV-DWTVSLLNFLGLQGYRVSQKKAQMVGQTVIYLGYEV
>ZB-ERV111
-KKPDGSYRLVQDLRAVNRVTEDLYPVVANPYTLLTRLTPELTWFTVLDLKDAFFCLPLH
EASQKIFAFEWENpktgRRNQLTWCVLPQGYKNSPTIFGEQLAKDLESWEPPPGEGQLLQ
YVDDLLIATQTQKTCV-DWTVSLLNFLGLQGYRVSQKKAQMVRQTVIYLGYEV
>ZB-ERV117
-KKPNGSYRLVQDLRAINRVTEDLYPVVANTYTLLTRLTPELTWFTVLDLKDAFFCLPLH
EASQKIFTFEWENpktgRRNQLTWCVLPQGYKNSPTIFGEQLAKDLESWEPPPGEGQLLQ
YVDDLLIATQTQETCM-DWTVSLLNFLGLQGYRVSQKKAQMVRQTVIYLGYEV
>ZB-ERV21
-KPGKDKWRLLQDLRRVNDVIEDMGPLQPGLP-SPSMLPRDWQ-LAVIDIKDCFFNIPLY
PGDAPRFAFSVPSinraePYKRYQWTTLPQGMKNSPVLCQTFVAQVLSPVRRLFPEAIIL
HYMDDVLVCAET-TTYLRAALNKTIKAIKDAGFQIAEEKIQLSA-PWKYLGITI
>ZB-ERV42
-KPGKDKWRLLQDLRRVNDVIEDMGPLQPGLP-SPSMLPRDWQ-LAVIDIKDCFFNIPLY
PGDAPRFAFSVPSinraePYKRYQWTTLPQGMKNSPVLCQTFVAQVLSPVRRLFPEAIIL
HYMDDVLVCAET-TTYLRAALHKTIKAIKDAGFQIAEEKIQLSA-PWKYLGITI
>ZB-ERV51
-KPGKDKWRLLQDLRRVNDVIEDMGPLQPGLP-SPSMLPRDWQ-LAVIDIKDCFFNIPLY
PGDAPRFAFSVPSinraePYKRYQWTTLPQGMKNSPVLCQTFVAQVLSPVRRLFPEAIIL
HYMDDVLVCAET-TTYLRAALNKTIKAIKDAGFQIAEEKIQLSA-PWKYLGITI
>ZB-ERV65
-KPGKDRWRLLQDLRRVNDVIEDMGPLQPGLP-SPSMLPRDWQ-LAVIDIKDCFFNIPLY
PGDAPRFAFSVPSvnraePYKRYQWTTLPQGMKNSPVLCQTFVAQVLSPVRRLFPEAIIL
HYMDDVLVCAET-TTYLRAALNKTIKAIKDAGFQIAEEKIQLSA-PWKYLGITI
>ZB-ERV80
-KPGKDRWRLLQDLRRVNDVIEDMGPLQPGLP-SPSMLPRDWQ-LAVIDIKDCFFNIPLY
PGDAPRFAFSVPSvnraePYKRYQWTTLPQGMKNSPVLCQTFVAQVLSPVRRLFPEAIIL
HYMDDVLVCAET-TTYLRAALNKTIKAIKDAGFQIAEEKIQLSA-PWKYLGITI
>ZB-ERV13
-KPGKDKWRLLQDLRRVNDVIEDMGPLQPGLP-SPSMLPRDWQ-LAVIDIKDCFFNIPLY
PGDAPRFAFSVPSinraePYKRYQWTTLPQGMKNSPVLCQTFVAQVLSPVRRLFPEAIIL
HYMDDVLVCAET-TTYLRTALNKTIKAIKDAGFQIAEEKIQLSA-PWKYLGITI
>ZB-ERV19
-KKTSNTWRLLHDLRKSNAVIENMGPLQPGLP-NLSMIPRDWP-LIIIDLKDCFFNIPLH
PDDAPRFAFSVPStnlqePLQRYHWLSLPQGMKNSPTICQYFVARALTPVCQKFPQSVIL
HYMDDLLIAAPTQ-EQMRGTCSYAVAEVKKAGLVISESKIQETA-PWKYLGWKL
>ZB-ERV35
-KPGKDKWRLLQDLRRVNDVIEDMGPLQPGLP-SSSMLPRDWQ-LAVIDIKDCFFNIPLY
PGDAPRFAFSVPSinraePYKRYQWTTLPQGMKNSPVLCQTFVAQVLSPIRRLFPEAVIL
HYMDDVLVCAET-TTYLRAALNKTIKAIKDAGFQIAEEKIQLSA-PWKYLGITI
>ZB-ERV7
-KKTSGSWRLLHDLRKINEVIEDMGPLQLGLP-SLSMIPRDWS-LVIIDLKDCFFSIPLH
PDDAPRFAFSVPSinreePLQRYHWTVLPQGLKNSPTICQWYVAQALHPAREKHPKTKII
HYMDDLLIAAPTK-KEVQEVRDCVIAQVQKAGLEISAPKIQEIA-PWKYLGWKI
>ZB-ERV106
-KKTSGSWRLLHDLRKINEVIEDMGPLQLGLP-SLSMIPRDWS-LVIIDLKDCFFSIPLH
PDDAPRFAFSVPSinreePLQRYYWTVLPQGLKNSPTICQWYVAQALHPAREKHPKPKII
HYMDDLLIAAPTK-KEVQEVRDCVIAQVQKAGLEISAPKIQEIA-PWKYLGWKI
>ZB-ERV114
-KPGKDEWRLLHDLRAINNVIENMGPLQPGMP-SPTMLPKDWE-LAVIDIKNRFFYIPLH
PDDAPHFAFSVLSlnrkaPMERYHWRVLPQGLKSSPTICQRYVASLLTPVRTATEGVIIQ
HYMDDILICAPN-DDLLTHALNLTTDALVAAGFELREDKIQKMP-PWKYLGLEI
>ZB-ERV175
-KPGKDKWRLLHDLREINKIVGDMGPLQPGMP-SPAMLPQDWK-LAVLDIKDCFFQIPLH
PEDAPRFAFSVPTvnreaPMKRYHWKVLPQGLKSSPFICQQYVAALLSPVRAERKDAIIL
HYMDDVLVCAPN-DSILQYTLDLVVKVLTSAGFKLQEDKVQRMP-PWRYLGLEI
>ZB-ERV140
-KPGKDEWRLLHDLCAINNVIENMGPLLPGMP-SPTMLPKDWE-LAVIDIKNCFFHIPLH
PDDAPRFAFSVPSlnreaPMERYHWRVLPQGLKCSPTICQRYVASLLTPVRTATEGVIIQ
HYMDDILICAPN-DDLLTHALNLTTDTLVAAGFELREDKIQKMP-PWKYLGLEI
>ZB-ERV155
-KPGKDKWRLLHDLREINKIVDDMGPLQLGIP-SPAMLPQDWK-LAVLDIKDCFFQIPLH
PEDAPRFAFSVPTvnreaPMKRYHWKVLPQGLKSSPFICQQYVAALLSPVHAERKDAIIL
HYMDDVLVCAPN-DSILQYTLDLVVKVLTSAGFKLQEDKVQRMP-PWRYLGLEI
>ZB-ERV83
-KPGKDKWRLLHDLREINKILEDMGPLQPGML-SPAMLPQDWK-LAVLDIKDCFFQIPLH
PEDAPRFAFSVPTvnreaPMKRYHWKVLPQGLKSSPFICQQYVAALLSPVRAERKDAIIL
HYMDDVLVCAPN-DSILQYTLDLVVKVLTSAGFQLQENKVQRMP-AWRYLGLEI
>ZB-ERV185
-KKPDGSYRLVQDLRAVNRVTEDLYPVVANPYTLLTRLTPELTWFTVLDLKDAFFCLPLH
EASQKIFAFEWENpktgRRNQLTWCVLPQGYKNSPTIFGEQLAKDLESWEPPPGEGQLLQ
YVDDLLIATQTQETCV-DWTVSLLNFLGLQGYRVSQKKAQMVRQTVIYLGYEV
>ZB-ERV301
-KKADGSYRLVHDLREINKRTVARFPVVANPYTLLSKLGPENEWYSVIDLKDAFWACPLD
ESSRDYFAFEWEDpdtgRRQQLRWTVLPQGFTESPNLFGQALEQVLQDYKT-ASEVKLIQ
YVDDLLIAGSEEDKVR-EESIKLLNYLGSKGLKVSKAKLQFVEEEVKYLGH--
>ZB-ERV79
-KKPNGKYRLVHDLREINKRTITRFPVVANPYTLLSKLGPHNSWYSVIDLKDAFWACPLA
EECRNYFAFEWEDietgRRQQLRWTVLPQGFTESPNLFGQALEELLTEYQVQ-TGNVLLQ
YVDDLLIAGNNK-ENVKKETIRLLNFLAQKGLRVSQEKLQFVEEKVKYLGH--
>ZB-ERV206
-KKPNGKYRLVHDLREINKRTITRFPVVANPYTLLSKLGPHNSWYSVIDLKDAFWACPLA
EESRNYFAFEWEDietgRRQQLRWTVLPQGFTKSPNLFGQALEELLTEYQVQ-MGNVLLQ
YVDDLLIAGNNK-ENVKKETIRLLNFLAQKGLRVSQEKLQFVEEKVKYLGH--
>ZB-ERV275
-KKPNGKYRLVHDLREINKRTITRFPVVANPYTLLSKLGPHNSWYSVIDLKDAFWACPLA
EESRNYFAFEWEDietgRRQQLRWTVLPQGFTKSPNLFGQALEELLTEYQVQ-MGNVLLQ
YVDDLLIAGNNK-ENVKKETIRLLNFLAQKGLRVSQEKLQFVEEKVKYLGH--
>ZB-ERV61
-KKAKGSYRLVHDLREINKRTVARFPVVANPYTLLSKLGPENEWYSVIDLKDAFWACPLD
ESSRDYFAFEWEDpdtgRRQQLRWTVLPQGFTESPNLFGQALEQVLQDYKT-ASEVKLIQ
YVDDLLIAGNEEDKVR-EESIKLLNYLGSKGLKVSKAKLQFVEEEVKYLGH--
>ZB-ERV66
-KKAKGSYRLVHDLREINKRTVARFPVVANPYTLLSKLGPENEWYSVIDLKDAFWACPLD
ESSRDYFAFEWEDpdtgRRQQLRWTVLPQGFTESPNLFGQALEQVLQDYKT-ASEVKLIQ
YVDDLLIAGNEEDKVR-EESIKLLNYLGSKGLKVSKAKLQFVEEEVKYLGH--
>ZB-ERV103
-KTGKDEWRLLHNLRAINNVIENMGPLQPGMP-SPTMLPKDWE-LAIIDIKNCFFHIPLH
PEDTPRFAFSVPSlnreaPMERYHWRVLPQGLKCSPTICQPYVASLLTPVRTATEGVIIQ
HYMDDILICAPN-DDLLTHTLNLTTDALVAAGFELREDKIQKMP-PWKYLGLEI
>ZB-ERV64
-KTGKDKWRLLHDLRAINNVIENMGPLQPGMP-SPTMLPKDWE-LAVIDIKNCFFHIPLH
PEDTPRFAFSVPSvnreaPMERYHWRVLPQGLKCSPTICQRYVASLLTPVRTATEGMIIQ
HYMDDILICAPN-DDLLTHALNLTTDALVAAGFELREDKIQKMP-PWKYLGLEI
>ZB-ERV8
-KPGRDEWRLLHDLRAINNVIEPMGSLQPGMP-SPTMLPENWN-LAVIDVKNCFFQIPLH
PDDAPRFAFSVPTinreaPMKRYHWRVLPQGMKNSPTICQWYVSLVLDPIRKAVRDAIIL
HYMDDILICAPT-DDLLAHALRLTTDLLVDAGFELRNDKIQKMP-PWKYLGLEI
>CK-ERV282
--KKSGKWRLLHNLRAVNEQMWAIGALQPGLST-STVLPQDWH-ILVIHLKDCFFTIPLQ
AVDTVCFAFTLPAinrgePAQRFEWAVLPQGMKNSPTVCQMYVHWALEPVCHAFPATVVY
HYMDDILFCRYKP--FSPQDLEQISKLLLRRDVVVAPEKVQRSA-PWRYLGW--
>CK-ERV323
-RKPSGSFRLLHDLRAVNAQLVQFGPVQQGGP-SLAAVPRGWP-LVVIDLKDCFFSIPLA
EQDREAFAFTVPVrnnqgPAQRFQWKVLPQGMACSPTICQLVVNTIIAPVRRDMPDCQIV
HYMDDLLLAAPT-GSQLQALEARVSGALTGAGFTISQEKVQRGP-GIEFLGYK-
>CK-ERV325
-KKPDGSYRIVQDLRAINKIVEDLYPLVANPYTLLTRLSNELAWFTVLDLKDALFCLPLS
PESQLLFAFEWENpksgRRTQLTWTVLPQGFKNSPAIFGNQLAKDLEQWERPSGKGVLLQ
YVDDLLIATETEELCI-AWTISLLNFLGLNGHRVSPQKAQVAKQQVVYLGYGI
>CK-ERV335
---------------------SQLGALQPALP-NPAMLPYNWP-LLISDLKDCFFTITLH
PQDTKQFAFTLPAlnrehPDQRFEWTVLTQRMKNSPTRCQLYVDHALQPLRREWKQMVIY
HYMEDILFAQPEAFT--QEQIWQIEKTLNREGLMIAPEKVQLSA-PRKYLGWT-
>CK-ERV350
---------------------SQLGALQPALP-NPAMLPYNWP-LLISDLKDCFFTITLH
PQDTKRFAFTLPAlnrehPDQRFEWTVLPQRMKNSPTRCQLYVDHALQPLRREWKQMVIY
HYMEDILFAQPEAFT--QEQIWQIEKTLNREELMFAPEKVQLSA-PRKYLGWT-
>CK-ERV354
-RKPDGTWRMTVDYRELNKVTPPIHAAVPNIASLMDTLSREIEtYHCVLDLANAFFSIPI
AKESQDQFAFTWEG--RQWTFQVLPQGYVHSPTFCHNLVASDLANWNK-PSTVKMFHYID
DLMLTSDS-IEALEKTVPSLITYLQEKGWAINPQKVQGPGLSVKFLGV--
>CK-ERV365
-RKPDGTWRMTVDYRELNKVTPPIHAAVPNIASLMDTLSREIEtYHCVLDLANAFFSIPI
AKESQDQFAFTWEG--RQWTFQVLPQGYVHSPTFCHNLVASDLANWNK-PSTVKMFHYID
DLMLTSDS-IEALEKTVPSLITYLQEKGWAINPQKVQGPGLSVKFLGV--
>CK-ERV434
-RKASGEWRLTVDYRGLNEVTPPLSAAVPDMLELQYELESKaAKWYATIDIANAFFSIPL
ARECRPQFAFTWRG--IQYTWNRLPQGWKHSPTICHGLIQTVLEQGSA--P--EHLQYID
DIVVWGDTA-QDVFKKGEQIIQILLQAGFAIKRSKVKGPAQEIQFLGI--
>CK-ERV460
-RKPDGTWRMTVDYRELNKVTPPIHAAVPNIASLMDTLSREIEtYHCVLDLANAFFSIPI
AKESQDQFAFTWEG--RQWTFQVLPQGYVHSPTFCHNLVASDLANWNK-PSTVKMFHYID
DLMLTSDS-IEALEKTVPSLITYLQEKGWAINPQKVQGPGLSVKFLGV--
>CK-ERV467
-RKASGSYRLLHDLRAVNAKLVPFGAVQQGAP-VLSALPRGWP-LMVLDLKDCFFSIPLA
EQDREAFAFTLPSvnnqaPARRFQWKVLPQGMTCSPTICQLVVGQVLEPLRLKHPSLCML
HYMDDLLLAASSH-DGLEAAGEEVISTLERAGFTISPDKIQREP-GVQYLGYKL
>CK-ERV4
-RKPSGSFRLLHDLRAVNAQLVQFGPVQQGGP-SLAAVPRGWP-LVVIDLKDCFFSIPLA
EQDREAFAFTVPVrnnqgPAQRFQWKVLPQGMACSPTICQLVVNTIIAPVRRDMPDCQIV
HYMDDLLLAAPT-GSQLQALEARVSGTLTGAGFTISQEKVQRGP-GIEFLGYK-
>CK-ERV512
-RKPDGTWRMTVDYRELNKVTPPIHAAVPNIASLMDTLSREIEtYHCVLDLANAFFSIPI
AKESQDQFAFTWEG--RQWTFQVLPQGYVHSPTFCHNLVASDLANWNK-PSTVKMFHYID
DLMLTSDS-IEALEKTVPSLITYLQEKGWAINPQKVQGPGLSVKFLGV--
>CK-ERV515
-RKPDGTWRMTVDYRELNKVTPPIHAAVPNIASLMDTLSREIEtYHCVLDLANAFFSIPI
AKESQDQFAFTWEG--RQWTFQVLPQGYVHSPTFCHNLVASDLANWNK-PSTVKMFHYID
DLMLTSDS-IEALEKTVPSLITYLQEKGWAINPQKVQGPGLSVKFLGV--
>CK-ERV523
-RKPDGTWRMTVDYRELNKVTPPIHAAVPNIASLMDTLSREIEtYHCVLDLANAFFSIPI
AKESQDQFAFTWEG--RQWTFQVLPQGYVHSPTFCHNLVASDLANWNK-PSTVKMFHYID
DLMLTSDS-IEALEKTVPSLITYLQEKGWAINPQKVQGPGLSVKFLGV--
>CK-ERV534
-RKASGEWRLTVDYRGLNEVTPPLSAAVPDMLELQYELESKaAKWYATIDIANAFFSIPL
ARECRPQFAFTWRG--IQYTWNRLPQGWKHSPTICHGLIQTVLEQGSA--P--EHLQYID
DIVVWGDTAEDVF-KKGEQIIQILLQAGFAIKRSKVKGPAQEIQFLGI--
>CK-ERV540
-RKPSGSFRLLHDLRAVNAQLVQFGPVQQGGP-SLAAVPRGWP-LVVIDLKDSFFSIPLA
EQDREAFAFTVPVrnnqgPAQRFRWKVLPQGMACSPTICQLVVNTIIAPVRRDMPDCQIV
HYMDDLLLAAPT-GSQLQALEARVSGALTGAGFTISQEKVQRGP-GIEFLGYK-
>CK-ERV541
-RKPDGTWRMTVDYRELNKVTPPIHAAVPNIASLMDTLSREIEtYHCVLDLANAFFSIPI
AKESQDQFAFTWEG--RQWTFQVLPQGYVHSPTFCHNLVASDLANWNK-PSTVKMFHYID
DLMLTSDS-IEALEKTVPSLITYLQEKGWAINPQKVQGPGLSVKFLGV--
>CK-ERV566
-QKRSGTFRLLHDLRAVNAQLVPFGAVQQGGP-ILSAIPKEWP-LVVVDLKDCFFSIPLT
EEDREAFAFTVPTlnnlgPTERFQWRVLLQGMACSPTICQLVVGRVLEPIRRDFPRYILV
HYMDDLLLAAPTE-IGLQTLESQVMSTLTAVGFIISEQKIQRGP-GVKYLGYK-
>CK-ERV575
-RKPDGTWRMTVDYRELNKVTPPIHAAVPNIASLMDTLSREIEtYHCVLDLANAFFSIPI
AKESQDQFAFTWEG--RQWTFQVLPQGYVHSPTFCHNLVARDLANWNK-PSTVKMFHYID
DLMLTSDS-IEALEKTVPSLITYLQEKGWAINPQKVQGPGLSVKFLGV--
>CK-ERV579
-RKPDGTWRMTVDYRELNKVTPPIHAAVPNIASLMDTLSREIEtYHCVLDLANAFFSIPI
AKESQDQFAFTWEG--RQWTFQVLPQGYVHSPTFCHNLVASDLANWNK-PSTVKMFHYID
DLMLTSDS-IEALEKTVPSLITYLQEKGWAINPQKVQGPGLSVKFLGV--
>CK-ERV592
-RKPDGTWRMTVDYRELNKVTPPIHAAVPNIASLMDTLSREIEtYHCVLDLANAFFSIPI
AKESQDQFAFTWEG--RQWTFQVLPQGYVHSPTFCHNLVASDLANWNK-PSTVKMFHYID
DLMLTSDS-IEALEKTVPSLITYLQEKGWAINPQKVQGPGLSVKFLGV--
>CK-ERV599
-RKASGEWRLTVDYRGLNEVTPPLSAAVPDMLELQYELESKaAKWYATIDIANAFFSIPL
ARECRPQFAFTWRG--IQYTWNRLPQGWKHSPTICHGLIQTVLEQGSA--P--EHLQYID
DIVVWGDTAEDVF-KKGEQIIQILLQAGFAIKRSKVKGPAQEIQFLGI--
>CK-ERV642
-KADRKTWRLMVNYSILNQVTPLKASIVTKYPDVMEAIFRGSEWFSVLSLTSMSFAIPLH
PESWHKFAFTLQG--RQFTFTRLPPGFHSTPTICH---THVLKMWEKLSHKESVLSCAGD
ILIHTRTKEENL-EVLAEVLEAIQKTGFRVSPTKAQLCWKEVSYLGVT-
>CK-ERV693
-RKPDGTWRMTVDYRELNKVTPPIHAAVPNIASLMDTLSREIEtYHCVLDLANAFFSIPI
AKESQDQFAFTWEG--RQWTFQVLPQGYVHSPTFCHNLVASDLANWNK-PSTVKMFHYID
DLMLTSDS-IEALEKTVPSLITYLQEKGWAINPQKVQGPGLSVKFLGV--
>CK-ERV694
---------------------SQLGALQPALP-NPAMLPYNWP-LLISDLKDCFFTITLH
PQDTKRFAFTLPAlnqehPDQRFEWTVLPQGMKNSPMLCQLYVDHALQPLRREWKQMVIY
HCMDDILFAQPEAFT--QERIWQIEKTLNREGLMIAPEKVQLSA-SRKYLGWT-
>CK-ERV695
---------------------SQLGALQPALP-NPAMLPYNWP-LLISDLKDCFFTITLH
PQDTKRFAFTLPAlnqehPDQRFEWTVLPQGMKNSPMLCQLYVDHALQPLRREWKQMVIY
HCMDDILFAQPEAFT--QERIWQIEKTLNREGLMIAPEKVQLSA-SRKYLGWT-
>CK-ERV708
-RKPDGTWRMTVDYRELNKVTPPIHAAVPNIASLMDTLSREIEtYHCVLDLANAFFSIPI
AKESQDQFAFTWEG--RQWTFQVLPQGYVHSPTFCHNLVARDLANWNK-PSTVKMYHYIN
DLMLTSDS-IEALEKTVPSLITYLQEKGWAINTKKLQGPGLSVKFLGV--
>CK-ERV733
-RKASGEWRLTVDYRGLNEVTPPRSAAVPDMLELQYELESKaAKWYATIDIANAFFSIPL
ATECRPQFAFTWRG--IQYTWNRLPQGWKHSPTICHGLIQTVLEQG----SALEHLQYID
DIVVWGNTAEDVF-KKGEQIIQILLQAGFAIKRSKVKGPAQDIQFLGI--
>CK-ERV756
-RKSDGTWRMTVDYRELNKVTPPIHAAVPNIASLMDTLSREIEtYHCVLDLANAFFSIPI
AKESQDQFAFTWEG--RQWTFQVLPQGYVHSPTFCHNLVARDLANWNK-PSTVKMFHYID
DLMLTSDS-IEALEKTVPSLITYLQEKGWAINPQKVQGPGLSVKFLGV--
>CK-ERV766
---------------------SQLGALQPGLP-NPAMLPYNWP-LLIIDLKDCFFTITLH
PEDTKRFAFTLPAlnrehPDQRFEWTVLPQGMKNSPTLCQLYVDHALQPLRREWKQMVIY
HYMDDILFAQPEAFT--QEQIWQIEKTLNREGLMIAPEKVQLSA-PRKYLGWA-
>MGF-ERV253
-KKADGSYRLVHDLREINKRTVARFPVVANPHTLLSKLGPENEWYSVIDLKDAFWACPLD
EASRDYFAFEWENpdtgRRQQLRWTVLPQGFTESPNLFGQALEQILQDYIP-GPGVKLIQ
YVDDLLLAGQLEERVR-EESIKLLNFLGLKGLKVSKAKLQFVEEEVKYLGH--
>MGF-ERV701
---------------------EDMGVLQPGMP-SPSMLPQNWN-LAIIDLKDCFFQIPLH
PDDALWFAFTVPAlnreaPGKCYHWHVLPQGMKSSPIICQWYVAALLAPICEKYGEVIIH
HYMDDVLVCARD-DDLLVHVLSCVTDCLIAAGFRLQSEKIQRML-PWKYLGLEI
>MGF-ERV870
-KRKSGKWRLLHDLRKVNAIMKPMGALQPGLP-SPAALKKDWK-LLVVDLKDCFFSIPLH
PEDTERFAFSVPQenvarPAQRYEWAILPQGSRNSPIICPWYVDLALTEWKKEYPEPTVY
HYMDDILIATPQE-LEP-QAEERLIILLKKYGLSIAPEKVQRQS-PWNYLGMM-
>MGF-ERV871
-KRKSGKWRLLHDLRKVNAIMKPMGALQPGLP-SPAALKKDWK-LLVVDLKDCFFSIPLH
PEDTERFAFSVPQenvarPAQRYEWAILPQGSRNSPIICPWYVDLALTEWKKEYPEPTVY
HYMDDILIATPQE-LEP-QAEERLIILLKKYGLSIAPEKVQRQS-PWNYLGMM-
>MGF-ERV893
-RKSDGEWRLTVDYRALNEVTPPLSAAVPDILELQYELESKaAKWYATIDIANAFFSIPL
ATECRPQFAFTWRG--VQYTWNRLPQGWKHSPTICHGLIQAALEEGEA--PE--HLQYID
DIIVWGNTAME-VFEKGEKIIHILLKAGFAIKKSKVKGPAREIQFLGV--
>TU-ERV110
-RKPSGSYRLLHDLHAINSQLVPFGPVQQGGP-LLSAIPRGWP-LMVIDLKDCFFSIPLA
EQDREAFAFTVPApnnqgPAERYHWKVLPQGMACSPTICQLVVGRVIGPTQQMLPDCKLV
HYMDDLLLAAPN-DAQLSKLEDTITTALTTAGFVISPEKIQREP-GIEFLGYR-
>BU-ERV325
-KADGKTWKLTVDFSALHCATPLNTSAVAKYPGIMSAISRGSEWFSVLSLTSPSFAIPLH
PECWHKFAFTIRG--QQFAFTRVPPGFQNTSAICHTHVGRMWEKIRHR--D-SVMSCAGD
ILIHTRTKEDNL-EVLAEVLEAVQKTGFKISPMKAQLCWKEVSYLGVT-
>BU-ERV527
-RKPDGTYQIVQDLRAVNKITEDLYPVVANPYTLLTCLTPELTWFTVLDLKDAFFCLPLH
EASQEIFAFEWENprsgRRAHLTWTV-PQGFKNSPTLFGEQLAKDLGSWEAPSEEGKLLQ
YVDDLLIATQTEEACV-AWTVSLLNFVGLQGYRVSKKKAQIVKQRVIYLGYEI
>LTR249-Bu
-RKPSGSYRLLHDLHAINSQLVPFGPVQQGGP-LLSAIPRGWP-LMVIDLKDCFFSIPLA
EQDREAFAFTVPApnnqgPAERYHWKVLPQGMACSPTICQLVVGRVIGPTQQMLPDCKLV
HYMDDLLLAAPN-DAQLSKLEDTITTALTTAGFVISPEKIQREP-GIEFLGYR-
>LTR213-Gg
-RKPDGTWRMTVDYRELNKVTPPIHAAVPNIASLMDTLSREIEtYHCVLDLANAFFSIPI
AKESQDQFAFTWEG--RQWTFQVLPQGYVHSPTFCHNLVASDLANWNK-PSTVKMFHYID
DLMLTSDS-IEALEKTVPSLITYLQEKGWAINPQKVQGPGLSVKFLGV--
>LTR271-Gg
-RKPDGTWRMTVDYRELNKVTPPIHAAVPNIASLMDTLSREIEtYHCVLDLANAFFSIPI
AKESQDQFAFTWEG--RQWTFQVLPQGYVHSPTFCHNLVASDLANWNK-PSTVKMFHYID
DLMLTSDS-IEALEKTVPSLITYLQEKGWAINPQKVQGPGLSVKFLGV--
>LTR283-Gg
-RKPDGTWRMTVDYRELNKVTPPIHAAVPNIASLMDTLSREIEtYHCVLDLANAFFSIPI
AKESQDQFAFTWEG--RQWTFQVLPQGYVHSPTFCHNLVASDLANWNK-PSTVKMFHYID
DLMLTSDS-IEALEKTVPSLITYLQEKGWAINPQKVQGPGLSVKFLGV--
>LTR380-Gg
-RKPDGTWRMTVDYRELNKVTPPIHAAVPNIASLMDTLSREIEtYHCVLDLANAFFSIPI
AKESQDQFAFTWEG--RQWTFQVLPQGYVHSPTFCHNLVASDLANWNK-PSTVKMFHYID
DLMLTSDS-IEALEKTVPSLITYLQEKGWAINPQKVQGPGLSVKFLGV--
>LTR392-Gg
-RKPDGTWRMTVDYRELNKVTPPIHAAVPNIASLMDTLSREIEtYHCVLDLANAFFSIPI
AKESQDQFAFTWEG--RQWTFQVLPQGYVHSPTFCHNLVASDLANWNK-PSTVKMFHYID
DLMLTSDS-IEALEKTVPSLITYLQEKGWAINPQKVQGPGLSVKFLGV--
>LTR521-Gg
-RKPDGTWRMTVDYRELNKVTPPIHAAVPNIASLMDTLSREIEtYHCVLDLANAFFSIPI
AKESQDQFAFTWEG--RQWTFQVLPQGYVHSPTFCHNLVARDLANWNK-PSTVKMYHYIN
DLMLTSDS-IEALEKTVPSLITYLQEKGWAINTKKLQGPGLSVKFLGV--
>LTR66-Gg
-RKPDGTWRMTVDYRELNKVTPPIHAAVPNIASLMDTLSREIEtYHCVLDLANAFFSIPI
AKESQDQFAFTWEG--RQWTFQVLPQGYVHSPTFCHNLVASDLANWNK-PSTVKMFHYID
DLMLTSDS-IEALEKTVPSLITYLQEKGWAINPQKVQGPGLSVKFLGV--
>LTR374-Gg
-RKPDGTWRMTVDYRELNKVTPPIHAAVPNIASLMDTLSREIEtYHCVLDLANAFFSIPI
AKESQDQFAFTWEG--RQWTFQVLPQGYVHSPTFCHNLVARDLANWNK-PSTVKMFHYID
DLMLTSDS-IEALEKTVPSLITYLQEKGWAINPQKVQGPGLSVKFLGV--
>LTR125-Gg
-RKPSGSFHLLHDLQAVNAQLVQFGPVQQGSP-SLAAVPRGWP-LMVIDLKDCFFSIPLA
EQDQEAFAFTVPVrnnqgPAQRFQWKVLPQGMACSPTICQLVVntiiapvvNAIIAPVRR
DMPDCQIVHYMDDLLLAAPT-GSQLQALEARVSAALTDAGFTISQEKVQRGP-GIEFLGY
K-
>LTR18-Gg
-RKASGEWRLTVDYRGLNEVTPPLSAAVPDMLELQYELESKaAKWYATIDIANAFFSIPL
ARECRPQFAFTWRG--IQYTWNRLPQGWKHSPTICHGLIQTVLEQGSA--P--EHLQYID
DIVVWGDTA-QDVFKKGEQIIQILLQAGFAIKRSKVKGPAQEIQFLGI--
>LTR19-Gg
-RKASGEWRLTVDYRGLNEVTPPLSAAVPDMLELQYELESKaAKWYATIDIANAFFSIPL
ARECRPQFAFTWRG--IQYTWNRLPQGWKHSPTICHGLIQTVLEQGSA--P--EHLQYID
DIVVWGDTA-QDVFKKGEQIIQILLQAGFAIKRSKVKGPAQEIQFLGI--
>LTR402-Gg
-RKASGEWRLTVDYRGLNEVTPPLSAAVPDMLELQYELESKaAKWYATIDIANAFFSIPL
ARECRPQFAFTWRG--IQYTWNRLPQGWKHSPTICHGLIQTVLEQGSA--P--EHLQYID
DIVVWGDTAEDVF-KKGEQIIQILLQAGFAIKRSKVKGPAQEIQFLGI--
>LTR22-Gg
-RKASGSYRLLHDLRAVNAKLVPFGAVQQGAP-VLSALPRGWP-LMVLDLKDCFFSIPLA
EQDREAFAFTLPSvnnqaPARRFQWKVLPQGMTCSPTICQLVVGQVLEPLRLKHPSLCML
HYMDDLLLAASSH-DGLEAAGEEVISTLERAGFTISPDKIQREP-GVQYLGYKL
>LTR369-Gg
-QKRSGTFRLLHDLRAVNAQLVPFGAVQQGGP-ILSAIPKEWP-LVVVDLKDCFFSIPLT
EEDREAFAFTVPTlnnlgPTERFQWRVLLQGMACSPTICQLVVGRVLEPIRRDFPRYILV
HYMDDLLLAAPTE-IGLQTLESQVMSTLTAVGFIISEQKIQRGP-GVKYLGYK-
>LTR234-Gg
-RKPSGSFRLLHDLRAVNAQLVQFGPVQQGGP-SLAAVPRGWP-LVVIDLKDCFFSIPLA
EQDREAFAFTVPVrnnqgPAQRFQWKVLPQGMACSPTICQLVVNTIIAPVRRDMPDCQIV
HYMDDLLLAAPT-GSQLQALEARVSGALTGAGFTISQEKVQRGP-GIEFLGYK-
>LTR240-Gg
-RKPSGSFRLLHDLRAVNAQLVQFGPVQQGGP-SLAAVPRGWP-LVVIDLKDCFFSIPLA
EQDREAFAFTVPVrnnqgPAQRFQWKVLPQGMACSPTICQLVVNTIIAPVRRDMPDCQIV
HYMDDLLLAAPT-GSQLQALEARVSGTLTGAGFTISQEKVQRGP-GIEFLGYK-
>LTR318-Gg
-RKPSGSFRLLHDLRAVNAQLVQFGPVQQGGP-SLAAVPRGWP-LVVIDLKDSFFSIPLA
EQDREAFAFTVPVrnnqgPAQRFRWKVLPQGMACSPTICQLVVNTIIAPVRRDMPDCQIV
HYMDDLLLAAPT-GSQLQALEARVSGALTGAGFTISQEKVQRGP-GIEFLGYK-
>LTR472-Gg
-RKPSGSFRLLHDLRAVNAQLVQFGPVQQGGP-SLAAVPRGWP-LVVIDLKDCFFSIPLA
EQDREAFAFTVPVrnnqgPAQRFQWKVLPQGMACSPTICQLVVNTIIAPVRRDMPDCQIV
HYMDDLLLAAPT-GSQLQALEARVSGTLTGAGFTISQEKVQRGP-GIEFLGYK-
>LTR544-Gg
--KPLGSFRLLHDLRAVNAQLVQFGPVQQGDP-SLAAVPRGWP-LVVIDLKDCFFSIPLA
EQDREAFAFTVPVrnnqgPAQRFQWKVLPQGMACSPTICQLVVNTIIAPVRRDMPDCQIV
HYMDDLLLAAPT-GSQLQALEARVSGALTGAGFTISQEKVQRGP-GIEFLGYK-
>LTR601-Gg
-RKPSGSFRLLHDLRAVNAQLVQFGPVQQGGP-SLAAVPRGWP-LVVIDLKDCFFSIPLA
EQDREAFAFTVPVrnnqgPAQRFQWKVLPQGMACSPTICQLVVNTIIAPVRRDMPDCQIV
HYMDDLLLAAPT-GSQLQALEARVSGTLTGAGFTISQEKVQRGP-GIEFLGYK-
>LTR322-Gg
-RKPDGTWRMTVDYRELNKVTPPIHAAVPNIASLMDTLSREIEtYHCVLDLANAFFSIPI
AKESQDQFAFTWEG--RQWTFQVLPQGYVHSPTFCHNLVASDLANWNK-PSTVKMFHYID
DLMLTSDS-IEALEKTVPSLITYLQEKGWAINPQKVQGPGLSVKFLGV--
>LTR705-Gg
--KKSGKWRLLHNLRAVNEQMWAIGALQPGLST-STVLPQDWH-ILVIHLKDCFFTIPLQ
AVDTVCFAFTLPAinrgePAQRFEWAVLPQGMKNSPTVCQMYVHWALEPVCHAFPATVVY
HYMDDILFCRYKP--FSPQDLEQISKLLLRRDVVVAPEKVQRSA-PWRYLGW--
>LTR158-Me
-KRKSGKWRLLHDLRKVNAIMKPMGALQPGLP-SPAALKKDWK-LLVVDLKDCFFSIPLH
PEDTERFAFSVPQenvarPAQRYEWAILPQGSRNSPIICPWYVDLALTEWKKEYPEPTVY
HYMDDILIATPQE-LEP-QAEERLIILLKKYGLSIAPEKVQRQS-PWNYLGMM-
>LTR201-Me
---------------------EDMGVLQPGMP-SPSMLPQNWN-LAIIDLKDCFFQIPLH
PDDALWFAFTVPAlnreaPGKCYHWHVLPQGMKSSPIICQWYVAALLAPICEKYGEVIIH
HYMDDVLVCARD-DDLLVHVLSCVTDCLIAAGFRLQSEKIQRML-PWKYLGLEI
>LTR507-Me
-KRKSGKWRLLHDLRKVNAIMKPMGALQPGLP-SPAALKKDWK-LLVVDLKDCFFSIPLH
PEDTERFAFSVPQenvarPAQRYEWAILPQGSRNSPIICPWYVDLALTEWKKEYPEPTVY
HYMDDILIATPQE-LEP-QAEERLIILLKKYGLSIAPEKVQRQS-PWNYLGMM-
>LTR249-Tu
-RKPSGSYRLLHDLHAINSQLVPFGPVQQGGP-LLSAIPRGWP-LMVIDLKDCFFSIPLA
EQDREAFAFTVPApnnqgPAERYHWKVLPQGMACSPTICQLVVGRVIGPTQQMLPDCKLV
HYMDDLLLAAPN-DAQLSKLEDTITTALTTAGFVISPEKIQREP-GIEFLGYR-
>LTR5163-Zf
--RSGEGYRLVHDLREVNKTIQPMGPVQTLLP-ANSAIPEGQP-CAVLDIKDCFFSIPLH
AEDKERFAFSIVFpngerPNLRFQWKVLPQGLVDSPTICQITVDRALMPVRHSHPAATII
QYMDDILVAAPSA-GQVDHLVSTITETLQANGFEIANTKIKRGP-CMTFLGVG-
>LTR5621-Zf
-KKKSGKWRLLQDLWNVNAVMEGKGTLQAGMP-SPTMLPAGWL-IFIVDLKDCFFTIPLH
PDDRPKFAFTVPAidndePAQRYQWKVLPQGMRNSPVICQWYVACALSGVRKQFPDARLY
HYMDDILVAASTQ-DELLRIQPRLLDALHAHGLQVAPEKVQQQP-PWKYLGVKI
>LTR5821-Zf
-KPGKDKWRLLHDLREINKTVEEMGPLQPGMP-SPAMLPQNWE-LAVLDMKDCFCQIPLH
PEDAPRFAFSVPTinreaPMKCYHWKVLPQGLKSSLFICQQYVAALLSPLRAERKDAIIL
QYMDDVLVCAPS-DSILQYTLDLVVGILTSVVFQLQKNKVQRMP-PWKYLGLEI
>LTR5466-Zf
-KKKSGKYRLLHDLRAVNDQMEPMGALQPGLP-NPSMLPQDWP-LLIIDLKDCFFTIALH
PNDTKRFAFTLPAinrgePDKRFEWTVLPQGMHNSPMLCQLYVDAALQPLRAKWPKTIIY
HYMDDVLFAQEQS--FSDQQLEEIKSTLASASLVVASEKIQISA-PWKYLGWTI
>LTR3301-Zf
--RSGEGYRLIHDLKEVNKTIQPMGPVQTLLP-ANSAIPEGQP-CAVLDIKDCFFSIPLH
AEDKEQFAFSVVFpngerPNLRFQWNVLPQGLVDSPTICQITVDRALMPVRHSHPAATII
QYMDDILVAAPSA-SQVDHLVSTITETLQVNSFEIANTKIKRGL-CVTFLGVG-
>LTR1561-Zf
-KPGKDKWRLLQDLRRVNDVIEDMGPLQPGLP-SPSMLPRDWQ-LAVIDIKDCFFNIPLY
PGDAPRFAFSVPSinraePYKRYQWTTLPQGMKNSPVLCQTFVAQVLSPVRRLFPEAIIL
HYMDDVLVCAET-TTYLRAALNKTIKAIKDAGFQIAEEKIQLSA-PWKYLGITI
>LTR4521-Zf
-KKTSNTWRLLHDLRKSNAVIENMGPLQPGLP-NLSMIPRDWP-LIIIDLKDCFFNIPLH
PDDAPRFAFSVPStnlqePLQRYHWLSLPQGMKNSPTICQYFVARALTPVCQKFPQSVIL
HYMDDLLIAAPTQ-EQMRGTCSYAVAEVKKAGLVISESKIQETA-PWKYLGWKL
>LTR4862-Zf
-KPGKDKWRLLHDLREINKIVEDMGPLQLGMP-SPAMLPQDWK-LAVLDIKDCFFQIPLH
PEVVLRFAFSVPTvnreaPMKRYHWKVLPQGLKSSPFICQQYVAALLSPVRAERKDAIIL
HYMDDVLVCAPN-DSILQYTLDLVVKVLTSAGFQLQENKVQRMP-PWRYLGLEI
>LTR3305-Zf
-KPGKDKWRLLHDLREINKIVGDMGPLQPGMP-SPAMLPQDWK-LAVLDIKDCFFQIPLH
PEDAPRFAFSVPTvnreaPMKRYHWKVLPQGLKSSPFICQQYVAALLSPVRAERKDAIIL
HYMDDVLVCAPN-DSILQYTLDLVVKVLTSAGFKLQEDKVQRMP-PWRYLGLEI
>LTR2289-Zf
-KPGKDKWRLLHDLREINKIVDDMGPLQLGIP-SPAMLPQDWK-LAVLDIKDCFFQIPLH
PEDAPRFAFSVPTvnreaPMKRYHWKVLPQGLKSSPFICQQYVAALLSPVHAERKDAIIL
HYMDDVLVCAPN-DSILQYTLDLVVKVLTSAGFKLQEDKVQRMP-PWRYLGLEI
>LTR5849-Zf
-KPGKDKWRLLHDLREINKILEDMGPLQPGML-SPAMLPQDWK-LAVLDIKDCFFQIPLH
PEDAPRFAFSVPTvnreaPMKRYHWKVLPQGLKSSPFICQQYVAALLSPVRAERKDAIIL
HYMDDVLVCAPN-DSILQYTLDLVVKVLTSAGFQLQENKVQRMP-AWRYLGLEI
>LTR316-Zf
-KPGKDRWRLLHDLRKINNVIEDMGSLQPGMP-SPSMLPQNWK-LAVLDIKDCFFQIPLH
PDDAPCFAFSEPSlnraaPMKRYHWTVLPQGLKCSPTICQWYVARVLSPVRAKWKDCILY
HYMDDVLVCANS-DNVLAKALEDTISALSAAGFELQKEKVQHLP-PWKYLGLEI
>LTR5219-Zf
-KPGKDEWRLLHDLCAINNVIENMGPLLPGMP-SPTMLPKDWE-LAVIDIKNCFFHIPLH
PDDAPRFAFSVPSlnreaPMERYHWRVLPQGLKCSPTICQRYVASLLTPVRTATEGVIIQ
HYMDDILICAPN-DDLLTHALNLTTDTLVAAGFELREDKIQKMP-PWKYLGLEI
>BFV-NP_044929-Spumma
vpkadgrwrmvldyrevnkvtplvatqnchsasilntlyrgpykstldlangfwahpikp
edywitaftwggktycwtvlpqgflnspalftadvvdilkdipnvqvyvddvyvssateq
ehldiletifnrlstagyivslkksklaketveflgfsi
>BLV-AAC82587-Delta
vrkpngtwrfvhdlratnaltkpipalspgppdltaipthlphiicldlkdaffqipved
rfrsyfaftlptpgglqphrrfawrvlpqgfinspalferalqeplrqvsaafsqsllvs
ymddiliaspteeqrsqcyqalaarlrdlgfqvasektrqtpspvpflg
>DrFV-1-Spumma
KRKGIIK--EVDNAPTNSPIQAVAKP---DG--GWRLVTNYKALNKQTV--P-DTRYLIN
ARD-ATG-AAPEGRLLSKIDLANGFW-----SVPLKPESRARTAFTFE------NKQ-YV
YNVLPQGFKNSPNAF------QAIMMEILKGL-----PVVV---YIDDILIVTND---EE
EHLKILDETLSRLTKEGFRLNYKKMEIAKDDVEFLGFQITGNERFLSQTTENKLK-ELRG
KE-ITSLKQLQSMLGTLNFVRDLIPGYA
>FeLV-NP_047255-Gamma
vkkpgtedyrpvqdlrevnkrvedihptvpnpynllstlppshpwytvldlkdaffclrl
hsesqllfafewrdpeiglsgqltwtrlpqgfknsptlfdealhsdladfrvrypalvll
qyvddlllaaatrteclegtkalletlgnkgyrasakkaqiclqevtylgysl
>FFV-NP_056914-Spumma
vpkpngrwrmvldyravnkvtpliavqnqhsygilgslfkgrykttidlsngfwahpivp
edywitaftwqgkqycwtvlpqgflnspglftgdvvdllqgipnvevyvddvyishdsek
ehleyldilfnrlkeagyiislkksniansivdflgfqi
>FIV-AAA43076-Lenti
ikkksgkwrmlidfrelnkltekgaevqlglphpaglqmkkqitvldigdayftnpldpd
yapytaftlprknnagpgrrfvwcslpqgwilspliyqstldniiqpfirqnpqldiyqy
mddiyigsnlskkehkekveelrklllwwgfetpedklqeeppykwmgyel
>HIV-1-BAC77502-Lenti
ikkkdstkwrklvdfrelnkrtqdfwevqlgiphpaglkkkksvtvldvgdayfsvplde
sfrkytaftipsinnetpgiryqynvlpqgwkgspaifqssmtkilepfriknpeiviyq
ymddlyvgsdleigqhrtkieelrahllswgfttpdkkhqkeppflwmgyel
>HTLV-1-AAC82581-Delta
kkangtwrfihdlratnsltidlsssspgppdlsslpttlahlqtidlkdaffqiplpkq
fqpyfaftvpqqcnygpgtryawrvlpqgfknsptlfemqlahilqpirqafpqctilqy
mddillaspshadlqllseatmaslishglpvsenktqqtpgtikflgqii
>KoRV-AAF15098-Gamma
vkkpgtndyrpvqdlrevnkrvqdihptvpnpynllsslppshtwysvldlkdaffclkl
hpnsqplfafewrdpekgntgqltwtrlpqgfknsptlfdealhrdlasfralnpqvvml
qyvddllvaaptyrdckegtrrllqelsklgyrvsakkaqlcreevtylgyll
>LPDV-AAA62195-Alpha
iqkkdkskfrmlhdlravnalikdwgalqpgtpwpgaipsewpviamdisdcffsiplae
rdserfaftipspnlrepakryqwtvlpqgmknspyicqqvvaevirpirerfrdaviih
ymddiliaaaeerqtevifeavkttchekglkineaktqrapevsylgwrv
>PERV-AAC16764-Gamma
vrkpgtndyrpvqdlrevnkrvqdihptvpnpynllcalppqrswytvldlkdaffclrl
hptsqplfafewrdpgtgrtgqltwtrlpqgfknsptifdealhrdlanfriqhpqvtll
qyvddlllagatkqdclegtkalllelsdlgyrasakkaqicrrevtylgysl
>PyERV-AAN77283-Beta
ikkksgkwrllhdlravnaiikpmgalqcglpnpnlipqsydmmiidlkdcffsiplhpk
dkhifaftvpalnnsqptsryqwkvlpqgmlnsptmcqyfvsqvlqpyrdkyssflvyhy
mdgilvatpgpkgtvlktlphlqrilqqgglhiapdkvqlsspfhylghkv
>RSV-BAD98246-Alpha
irkasgsyrllhdlravnaklvpfgavqqgapvlsalprgwplmvldlkdcffsiplaeq
dreafaftlpsvnnqaparrfqwkvlpqgmtcspticqlvvgqvleplrlkhpslrmlhy
mddlllaasshdgleeageevistleragftispdkvqrepgvqylgykl
>SERV-AAC97565-Beta
ikkksgkwrllqdlravnitmvlmgalqpglpspvaipqkyfkiiidlkdcfftiplhpa
dqkrfafslpstnfrqpmkryqwkvlpqgmansptlcqkyvaaaiepvrktwtqmyiihy
mdniliagkigeqvlqcfaqlkqkltaaglqiapekaqlqdpytylgfqi
>MuERV-L_Y12713_Mm
KDAGVVVPTTSPFNSPIWPVQKTDGSWRMTVDYRKLNQVVTPIAAAVPDVVSLLEQINTS
PGTWYAAIDLANAFFSVPVHKDHQKQIAFSWQGQQYTFTVLPQVYINSPALCHNLVRRDL
DRLDLPQSITLVHYIDDIMLVGPSEQEVATTLDSLVTHMRIRGWEINPTKIQGPSTSVKF
LGVQWCGACRDIPSKVKDKLLHLAPPTTKKEAQRLVGLFGFWRQHIPHLG
>Copia_CAD27357_DM
nntwtitkrpenknivdsrwvfsvkynelgnpirykarlvargftqkyqidyeetfapva
rissfrfilslviqynlkvhqmdvktaflngtlkeeiymrlpqgiscnsdnvcklnkaiy
glkqaarcwfevfeqalkecefvnssvdrciyildkgnineniyvllyvddvviatgdmt
rmnnfkrylmekfrmtdlneikhfigiriemqedkiylsqsayvkkilskfnmencnavs
tplp
>DIRS_AF442732_Tn
IPKKGGSSLRPILDLRVLNKHLRKYTFRMLTYKVLCSSIRPNDWFVTIDLADAYFHIAIY
PAHRKFLRFAYQGAAYEFQRIPFGLSLAPRVFSKCVEAALFPLRNSGIRIFSYIDDYLVC
SHSREQVITDSVTVLRHLRNLGFTVNETKSRLEPSQYTDYLGLTL
>Ngaro_AAN71721_Dr
ppenfltkkrliidlssphnstfssinsliesdqfllnyhdidqaicliksvgrnawlak
vdissafkimplhpdfwhlfginwrskfyfavrltfrcksspkifdmlseaicwiltnny
gvshlihllddfliislpsepparqlaitqkvfanlgiplaeektagpstsleflgik
>PAO_AAA75005_BM
twylphfavvnppkpeklrvvhdaaartrgvalndmllkgpnllqslpgvimrfrqhnit
atadikemfiqvklrpedkdalrylwrkdqrdnkppeenrmtslifgassspstaiyvkn
lnaqkheathpeaaatiqnrhyvddyldifkglkdavlvttdfrrkherkptsktfwids
eivlrwtrtesrsykpyvaqrltaiedsstinerrwlptkhnvaddvtrhvpmsyqnehr
wfrw
>SURL_M75723_TG
KKNGQLRVCLDPRDLNRAIKREHYQLPSRAEITAHFAGAKYFSKLDASSGFWQIQLDDES
SKLCTFITPYGRYKFLRLPFGICSAPEVYHKIVHQMFAHIPGVNTMMDDVIVWGTTQQEH
DNRLREVLSIARRMNLKLNKDKCEFSVKKLTFIGDLI
>Gmr1_AF104899_GM
VPKPDGTHRFCNDFRRLNEVSDFDSYPMPRVDELIERLGPARYLSTLDLTKGYWQVPLAP
SSREKTAFATPGGLFQYTVLPFGVHGAPATFQRMMDQVLRPHSSYAAAYIDDIIIHSASW
DEHVKHVRAVLNGLRAAGLTANPAKCRLGREETAYLGYRV
>Jule_AY298856_XM
VTVPKTDKTIRICGDYKVSINQCIEEKHYPLPNAEDLFATLEGGTSFSKLDLSHAYQQLE
LDEESEKYLVINTHKGLYKYSRLSYGVSSAPAIFQSVMDQILQGMDHVTCFLDDILITAS
SEKXHLQRLEEVLTRLEKHGLRVKLAKCRFLQSSVEYLGHRI
